# Supplementary material for: The Hydration of Trifluoroacetic Acid from 0 to 298 K
Source: J Phys Chem A. 2026 Jan 20;130(4):927–35. doi: 10.1021/acs.jpca.5c08151 (PMC12862820; doi:10.1021/acs.jpca.5c08151)
Supplement: Supplementary file 1 [file jp5c08151_si_001.zip › TFA_SI/within1kcal-hightemps/5-H2O/20K-534-17290-wb97xd.log]

 Entering Gaussian System, Link 0=g16
 Initial command:
 /software/commercial/MERCURY/GAUSSIAN/AVX2/g16/l1.exe "/local_scratch/slurm.5660528/Gau-3758736.inp" -scrdir="/local_scratch/slurm.5660528/"
 Entering Link 1 = /software/commercial/MERCURY/GAUSSIAN/AVX2/g16/l1.exe PID=   3758737.
  
 Copyright (c) 1988-2019, Gaussian, Inc.  All Rights Reserved.
  
 This is part of the Gaussian(R) 16 program.  It is based on
 the Gaussian(R) 09 system (copyright 2009, Gaussian, Inc.),
 the Gaussian(R) 03 system (copyright 2003, Gaussian, Inc.),
 the Gaussian(R) 98 system (copyright 1998, Gaussian, Inc.),
 the Gaussian(R) 94 system (copyright 1995, Gaussian, Inc.),
 the Gaussian 92(TM) system (copyright 1992, Gaussian, Inc.),
 the Gaussian 90(TM) system (copyright 1990, Gaussian, Inc.),
 the Gaussian 88(TM) system (copyright 1988, Gaussian, Inc.),
 the Gaussian 86(TM) system (copyright 1986, Carnegie Mellon
 University), and the Gaussian 82(TM) system (copyright 1983,
 Carnegie Mellon University). Gaussian is a federally registered
 trademark of Gaussian, Inc.
  
 This software contains proprietary and confidential information,
 including trade secrets, belonging to Gaussian, Inc.
  
 This software is provided under written license and may be
 used, copied, transmitted, or stored only in accord with that
 written license.
  
 The following legend is applicable only to US Government
 contracts under FAR:
  
                    RESTRICTED RIGHTS LEGEND
  
 Use, reproduction and disclosure by the US Government is
 subject to restrictions as set forth in subparagraphs (a)
 and (c) of the Commercial Computer Software - Restricted
 Rights clause in FAR 52.227-19.
  
 Gaussian, Inc.
 340 Quinnipiac St., Bldg. 40, Wallingford CT 06492
  
  
 ---------------------------------------------------------------
 Warning -- This program may not be used in any manner that
 competes with the business of Gaussian, Inc. or will provide
 assistance to any competitor of Gaussian, Inc.  The licensee
 of this program is prohibited from giving any competitor of
 Gaussian, Inc. access to this program.  By using this program,
 the user acknowledges that Gaussian, Inc. is engaged in the
 business of creating and licensing software in the field of
 computational chemistry and represents and warrants to the
 licensee that it is not a competitor of Gaussian, Inc. and that
 it will not use this program in any manner prohibited above.
 ---------------------------------------------------------------
  

 Cite this work as:
 Gaussian 16, Revision C.01,
 M. J. Frisch, G. W. Trucks, H. B. Schlegel, G. E. Scuseria, 
 M. A. Robb, J. R. Cheeseman, G. Scalmani, V. Barone, 
 G. A. Petersson, H. Nakatsuji, X. Li, M. Caricato, A. V. Marenich, 
 J. Bloino, B. G. Janesko, R. Gomperts, B. Mennucci, H. P. Hratchian, 
 J. V. Ortiz, A. F. Izmaylov, J. L. Sonnenberg, D. Williams-Young, 
 F. Ding, F. Lipparini, F. Egidi, J. Goings, B. Peng, A. Petrone, 
 T. Henderson, D. Ranasinghe, V. G. Zakrzewski, J. Gao, N. Rega, 
 G. Zheng, W. Liang, M. Hada, M. Ehara, K. Toyota, R. Fukuda, 
 J. Hasegawa, M. Ishida, T. Nakajima, Y. Honda, O. Kitao, H. Nakai, 
 T. Vreven, K. Throssell, J. A. Montgomery, Jr., J. E. Peralta, 
 F. Ogliaro, M. J. Bearpark, J. J. Heyd, E. N. Brothers, K. N. Kudin, 
 V. N. Staroverov, T. A. Keith, R. Kobayashi, J. Normand, 
 K. Raghavachari, A. P. Rendell, J. C. Burant, S. S. Iyengar, 
 J. Tomasi, M. Cossi, J. M. Millam, M. Klene, C. Adamo, R. Cammi, 
 J. W. Ochterski, R. L. Martin, K. Morokuma, O. Farkas, 
 J. B. Foresman, and D. J. Fox, Gaussian, Inc., Wallingford CT, 2019.
 
 ******************************************
 Gaussian 16:  ES64L-G16RevC.01  3-Jul-2019
                25-Sep-2025 
 ******************************************
 %nproc=20
 Will use up to   20 processors via shared memory.
 %mem=18gb
 ----------------------------------------------------------------------
 # wb97xd/6-31++g** scf(conver=10) opt(tight,maxcycles=300,calcfc) freq
 ----------------------------------------------------------------------
 1/6=300,7=10,10=4,18=20,19=15,26=3,38=1/1,3;
 2/9=110,12=2,17=6,18=5,40=1/2;
 3/5=1,6=6,7=1111,11=2,25=1,30=1,71=2,74=-58,140=1/1,2,3;
 4//1;
 5/5=2,6=10,38=5/2;
 8/6=4,10=90,11=11/1;
 11/6=1,8=1,9=11,15=111,16=1/1,2,10;
 10/6=1,13=1/2;
 6/7=2,8=2,9=2,10=2,28=1/1;
 7/10=1,25=1/1,2,3,16;
 1/6=300,7=10,10=4,18=20,19=15,26=3/3(2);
 2/9=110/2;
 99//99;
 2/9=110/2;
 3/5=1,6=6,7=1111,11=2,25=1,30=1,71=1,74=-58/1,2,3;
 4/5=5,16=3,69=1/1;
 5/5=2,6=10,38=5/2;
 7//1,2,3,16;
 1/6=300,7=10,18=20,19=15,26=3/3(-5);
 2/9=110/2;
 6/7=2,8=2,9=2,10=2,19=2,28=1/1;
 99/9=1/99;
 -------------
 20K-534-17290
 -------------
 Symbolic Z-matrix:
 Charge =  0 Multiplicity = 1
 C                     1.61215   0.57166   0.6987 
 O                     0.61686  -0.11101   0.79106 
 O                     1.72421   1.83036   0.86078 
 H                     0.77504   2.34058   1.09105 
 C                     2.97984  -0.09744   0.35305 
 F                     3.51246   0.41764  -0.76016 
 F                     2.84679  -1.41206   0.16461 
 F                     3.866     0.07925   1.34135 
 O                    -3.85934   0.36483   0.8507 
 H                    -4.6146    0.88573   1.12585 
 H                    -3.58609   0.70967  -0.02889 
 O                    -2.89932   1.10637  -1.54666 
 H                    -2.2467    0.3796   -1.46533 
 H                    -3.34853   0.97205  -2.38241 
 O                    -1.47394  -1.08238  -0.87397 
 H                    -0.6625   -0.89719  -0.38547 
 H                    -2.102    -1.43212  -0.23558 
 O                    -0.43979   2.93096   1.46174 
 H                    -1.00161   2.15337   1.788 
 H                    -0.29998   3.51211   2.21298 
 O                    -1.6433    0.81683   2.29 
 H                    -0.99717   0.18929   1.94189 
 H                    -2.48759   0.62674   1.82154 
 
 Add virtual bond connecting atoms O18        and H4         Dist= 2.65D+00.
 Add virtual bond connecting atoms O21        and H19        Dist= 2.96D+00.
 Add virtual bond connecting atoms H23        and O9         Dist= 3.21D+00.
 Add virtual bond connecting atoms O12        and H11        Dist= 3.24D+00.
 Add virtual bond connecting atoms O15        and H13        Dist= 3.32D+00.
 Add virtual bond connecting atoms H16        and O2         Dist= 3.60D+00.

 GradGradGradGradGradGradGradGradGradGradGradGradGradGradGradGradGradGrad
 Berny optimization.
 Initialization pass.
                           ----------------------------
                           !    Initial Parameters    !
                           ! (Angstroms and Degrees)  !
 --------------------------                            --------------------------
 ! Name  Definition              Value          Derivative Info.                !
 --------------------------------------------------------------------------------
 ! R1    R(1,2)                  1.2104         calculate D2E/DX2 analytically  !
 ! R2    R(1,3)                  1.274          calculate D2E/DX2 analytically  !
 ! R3    R(1,5)                  1.5613         calculate D2E/DX2 analytically  !
 ! R4    R(2,16)                 1.9076         calculate D2E/DX2 analytically  !
 ! R5    R(3,4)                  1.1019         calculate D2E/DX2 analytically  !
 ! R6    R(4,18)                 1.4006         calculate D2E/DX2 analytically  !
 ! R7    R(5,6)                  1.3372         calculate D2E/DX2 analytically  !
 ! R8    R(5,7)                  1.3347         calculate D2E/DX2 analytically  !
 ! R9    R(5,8)                  1.3391         calculate D2E/DX2 analytically  !
 ! R10   R(9,10)                 0.9578         calculate D2E/DX2 analytically  !
 ! R11   R(9,11)                 0.9835         calculate D2E/DX2 analytically  !
 ! R12   R(9,23)                 1.7008         calculate D2E/DX2 analytically  !
 ! R13   R(11,12)                1.7125         calculate D2E/DX2 analytically  !
 ! R14   R(12,13)                0.9802         calculate D2E/DX2 analytically  !
 ! R15   R(12,14)                0.9583         calculate D2E/DX2 analytically  !
 ! R16   R(13,15)                1.7562         calculate D2E/DX2 analytically  !
 ! R17   R(15,16)                0.9651         calculate D2E/DX2 analytically  !
 ! R18   R(15,17)                0.9614         calculate D2E/DX2 analytically  !
 ! R19   R(18,19)                1.0133         calculate D2E/DX2 analytically  !
 ! R20   R(18,20)                0.96           calculate D2E/DX2 analytically  !
 ! R21   R(19,21)                1.5653         calculate D2E/DX2 analytically  !
 ! R22   R(21,22)                0.9657         calculate D2E/DX2 analytically  !
 ! R23   R(21,23)                0.9841         calculate D2E/DX2 analytically  !
 ! A1    A(2,1,3)              128.303          calculate D2E/DX2 analytically  !
 ! A2    A(2,1,5)              119.7008         calculate D2E/DX2 analytically  !
 ! A3    A(3,1,5)              111.9935         calculate D2E/DX2 analytically  !
 ! A4    A(1,2,16)             137.4615         calculate D2E/DX2 analytically  !
 ! A5    A(1,3,4)              114.0956         calculate D2E/DX2 analytically  !
 ! A6    A(1,5,6)              111.5996         calculate D2E/DX2 analytically  !
 ! A7    A(1,5,7)              111.4714         calculate D2E/DX2 analytically  !
 ! A8    A(1,5,8)              111.0846         calculate D2E/DX2 analytically  !
 ! A9    A(6,5,7)              107.551          calculate D2E/DX2 analytically  !
 ! A10   A(6,5,8)              107.4566         calculate D2E/DX2 analytically  !
 ! A11   A(7,5,8)              107.4653         calculate D2E/DX2 analytically  !
 ! A12   A(10,9,11)            106.5771         calculate D2E/DX2 analytically  !
 ! A13   A(10,9,23)            112.8442         calculate D2E/DX2 analytically  !
 ! A14   A(11,9,23)            103.4399         calculate D2E/DX2 analytically  !
 ! A15   A(11,12,13)            91.244          calculate D2E/DX2 analytically  !
 ! A16   A(11,12,14)           123.5389         calculate D2E/DX2 analytically  !
 ! A17   A(13,12,14)           106.2933         calculate D2E/DX2 analytically  !
 ! A18   A(12,13,15)           159.7467         calculate D2E/DX2 analytically  !
 ! A19   A(13,15,16)           112.3752         calculate D2E/DX2 analytically  !
 ! A20   A(13,15,17)           103.8261         calculate D2E/DX2 analytically  !
 ! A21   A(16,15,17)           106.4374         calculate D2E/DX2 analytically  !
 ! A22   A(2,16,15)            162.777          calculate D2E/DX2 analytically  !
 ! A23   A(4,18,19)            104.0428         calculate D2E/DX2 analytically  !
 ! A24   A(4,18,20)            109.6303         calculate D2E/DX2 analytically  !
 ! A25   A(19,18,20)           107.0575         calculate D2E/DX2 analytically  !
 ! A26   A(19,21,22)            99.4956         calculate D2E/DX2 analytically  !
 ! A27   A(19,21,23)           111.3448         calculate D2E/DX2 analytically  !
 ! A28   A(22,21,23)           106.0763         calculate D2E/DX2 analytically  !
 ! A29   L(3,4,18,13,-1)       180.576          calculate D2E/DX2 analytically  !
 ! A30   L(9,11,12,1,-1)       172.6059         calculate D2E/DX2 analytically  !
 ! A31   L(18,19,21,1,-1)      170.8309         calculate D2E/DX2 analytically  !
 ! A32   L(9,23,21,15,-1)      175.7381         calculate D2E/DX2 analytically  !
 ! A33   L(3,4,18,13,-2)       175.9081         calculate D2E/DX2 analytically  !
 ! A34   L(9,11,12,1,-2)       173.3668         calculate D2E/DX2 analytically  !
 ! A35   L(18,19,21,1,-2)      176.9416         calculate D2E/DX2 analytically  !
 ! A36   L(9,23,21,15,-2)      174.8149         calculate D2E/DX2 analytically  !
 ! D1    D(3,1,2,16)            99.5389         calculate D2E/DX2 analytically  !
 ! D2    D(5,1,2,16)           -81.1105         calculate D2E/DX2 analytically  !
 ! D3    D(2,1,3,4)             -1.5104         calculate D2E/DX2 analytically  !
 ! D4    D(5,1,3,4)            179.0979         calculate D2E/DX2 analytically  !
 ! D5    D(2,1,5,6)            121.8228         calculate D2E/DX2 analytically  !
 ! D6    D(2,1,5,7)              1.5415         calculate D2E/DX2 analytically  !
 ! D7    D(2,1,5,8)           -118.2803         calculate D2E/DX2 analytically  !
 ! D8    D(3,1,5,6)            -58.7267         calculate D2E/DX2 analytically  !
 ! D9    D(3,1,5,7)           -179.008          calculate D2E/DX2 analytically  !
 ! D10   D(3,1,5,8)             61.1701         calculate D2E/DX2 analytically  !
 ! D11   D(1,2,16,15)         -106.5959         calculate D2E/DX2 analytically  !
 ! D12   D(1,3,18,19)           18.678          calculate D2E/DX2 analytically  !
 ! D13   D(1,3,18,20)          132.0374         calculate D2E/DX2 analytically  !
 ! D14   D(10,9,12,13)        -177.7902         calculate D2E/DX2 analytically  !
 ! D15   D(10,9,12,14)         -69.4982         calculate D2E/DX2 analytically  !
 ! D16   D(23,9,12,13)          61.9099         calculate D2E/DX2 analytically  !
 ! D17   D(23,9,12,14)         170.2018         calculate D2E/DX2 analytically  !
 ! D18   D(10,9,21,19)         -78.3739         calculate D2E/DX2 analytically  !
 ! D19   D(10,9,21,22)         176.3403         calculate D2E/DX2 analytically  !
 ! D20   D(11,9,21,19)          35.4953         calculate D2E/DX2 analytically  !
 ! D21   D(11,9,21,22)         -69.7905         calculate D2E/DX2 analytically  !
 ! D22   D(11,12,13,15)         14.4199         calculate D2E/DX2 analytically  !
 ! D23   D(14,12,13,15)       -111.1788         calculate D2E/DX2 analytically  !
 ! D24   D(12,13,15,16)       -108.6599         calculate D2E/DX2 analytically  !
 ! D25   D(12,13,15,17)          5.9509         calculate D2E/DX2 analytically  !
 ! D26   D(13,15,16,2)          41.863          calculate D2E/DX2 analytically  !
 ! D27   D(17,15,16,2)         -71.1474         calculate D2E/DX2 analytically  !
 ! D28   D(4,18,21,22)         -11.3073         calculate D2E/DX2 analytically  !
 ! D29   D(4,18,21,23)        -121.9174         calculate D2E/DX2 analytically  !
 ! D30   D(20,18,21,22)       -125.2603         calculate D2E/DX2 analytically  !
 ! D31   D(20,18,21,23)        124.1296         calculate D2E/DX2 analytically  !
 --------------------------------------------------------------------------------
 Trust Radius=3.00D-01 FncErr=1.00D-07 GrdErr=1.00D-06 EigMax=2.50D+02 EigMin=1.00D-04
 Number of steps in this run=    138 maximum allowed number of steps=    138.
 GradGradGradGradGradGradGradGradGradGradGradGradGradGradGradGradGradGrad

                          Input orientation:                          
 ---------------------------------------------------------------------
 Center     Atomic      Atomic             Coordinates (Angstroms)
 Number     Number       Type             X           Y           Z
 ---------------------------------------------------------------------
      1          6           0        1.612146    0.571664    0.698704
      2          8           0        0.616857   -0.111005    0.791059
      3          8           0        1.724215    1.830359    0.860779
      4          1           0        0.775040    2.340579    1.091048
      5          6           0        2.979838   -0.097445    0.353053
      6          9           0        3.512455    0.417640   -0.760159
      7          9           0        2.846791   -1.412061    0.164610
      8          9           0        3.866001    0.079250    1.341354
      9          8           0       -3.859339    0.364829    0.850698
     10          1           0       -4.614595    0.885726    1.125846
     11          1           0       -3.586089    0.709671   -0.028893
     12          8           0       -2.899319    1.106373   -1.546660
     13          1           0       -2.246698    0.379601   -1.465326
     14          1           0       -3.348526    0.972054   -2.382410
     15          8           0       -1.473941   -1.082379   -0.873966
     16          1           0       -0.662504   -0.897191   -0.385466
     17          1           0       -2.102002   -1.432123   -0.235576
     18          8           0       -0.439793    2.930963    1.461737
     19          1           0       -1.001607    2.153368    1.788000
     20          1           0       -0.299983    3.512114    2.212982
     21          8           0       -1.643302    0.816831    2.290004
     22          1           0       -0.997172    0.189289    1.941885
     23          1           0       -2.487590    0.626743    1.821536
 ---------------------------------------------------------------------
                    Distance matrix (angstroms):
                    1          2          3          4          5
     1  C    0.000000
     2  O    1.210441   0.000000
     3  O    1.274025   2.236068   0.000000
     4  H    1.995931   2.474931   1.101944   0.000000
     5  C    1.561334   2.403272   2.356015   3.368936   0.000000
     6  F    2.400663   3.327196   2.796609   3.823363   1.337249
     7  F    2.396825   2.656650   3.501159   4.385515   1.334701
     8  F    2.394856   3.300903   2.807950   3.838007   1.339120
     9  O    5.477502   4.501811   5.772690   5.043692   6.872823
    10  H    6.249271   5.336070   6.414289   5.582650   7.696704
    11  H    5.250723   4.360113   5.499708   4.788902   6.626365
    12  O    5.067632   4.394364   5.262793   4.688463   6.294647
    13  H    4.428384   3.678574   4.825309   4.417169   5.554345
    14  H    5.853361   5.193089   6.081748   5.562515   6.976731
    15  O    3.838370   2.843819   4.660642   4.542669   4.723539
    16  H    2.916674   1.907632   3.832633   3.837940   3.801533
    17  H    4.322376   3.192416   5.146427   4.926518   5.287055
    18  O    3.218534   3.289360   2.501081   1.400636   4.700458
    19  H    3.243463   2.956468   2.897270   1.917620   4.793447
    20  H    3.820408   3.998682   2.958737   1.945997   5.219720
    21  O    3.631843   2.866362   3.796062   3.099626   5.095204
    22  H    2.915519   2.004911   3.356762   2.914226   4.292227
    23  H    4.251072   3.353169   4.484534   3.757074   5.707334
                    6          7          8          9         10
     6  F    0.000000
     7  F    2.155484   0.000000
     8  F    2.157744   2.155811   0.000000
     9  O    7.545926   6.971387   7.746172   0.000000
    10  H    8.356140   7.866135   8.521582   0.957837   0.000000
    11  H    7.142084   6.776513   7.603200   0.983494   1.556355
    12  O    6.496444   6.502979   7.427325   2.686792   3.183260
    13  H    5.802288   5.640068   6.732960   2.822197   3.546445
    14  H    7.071926   7.110081   8.167797   3.329059   3.730716
    15  O    5.208374   4.456013   5.896779   3.280092   4.211460
    16  H    4.393114   3.589265   4.943955   3.652472   4.591501
    17  H    5.934554   4.964987   6.355156   2.738113   3.679540
    18  O    5.184002   5.598752   5.165909   4.318763   4.660987
    19  H    5.466500   5.491616   5.309903   3.499148   3.885749
    20  H    5.740211   6.192375   5.468063   4.942696   5.166785
    21  O    6.003722   5.444832   5.638828   2.680808   3.191958
    22  H    5.262122   4.527591   4.901347   3.068143   3.773154
    23  H    6.535244   5.946238   6.395189   1.700829   2.252822
                   11         12         13         14         15
    11  H    0.000000
    12  O    1.712496   0.000000
    13  H    1.991546   0.980167   0.000000
    14  H    2.379984   0.958283   1.551151   0.000000
    15  O    2.895990   2.697194   1.756202   3.163884   0.000000
    16  H    3.355071   3.219624   2.303468   3.833611   0.965069
    17  H    2.613907   2.966246   2.194439   3.455833   0.961417
    18  O    4.129806   4.292885   4.282762   5.203415   4.757298
    19  H    3.473457   3.977118   3.909044   4.929081   4.216541
    20  H    4.866024   5.165177   5.208866   6.071503   5.658339
    21  O    3.027076   4.047395   3.828545   4.976277   3.694102
    22  H    3.295035   4.077886   3.634091   4.984086   3.126254
    23  H    2.153523   3.426997   3.304931   4.305068   3.348778
                   16         17         18         19         20
    16  H    0.000000
    17  H    1.542976   0.000000
    18  O    4.256351   4.967930   0.000000
    19  H    3.760964   4.261628   1.013280   0.000000
    20  H    5.130821   5.804153   0.960027   1.587161   0.000000
    21  O    3.325354   3.412734   2.569828   1.565283   3.012472
    22  H    2.590174   2.931034   2.838660   1.970104   3.405986
    23  H    3.244098   2.935867   3.103604   2.130693   3.642008
                   21         22         23
    21  O    0.000000
    22  H    0.965650   0.000000
    23  H    0.984083   1.557946   0.000000
 Stoichiometry    C2H11F3O7
 Framework group  C1[X(C2H11F3O7)]
 Deg. of freedom    63
 Full point group                 C1      NOp   1
 Largest Abelian subgroup         C1      NOp   1
 Largest concise Abelian subgroup C1      NOp   1
                         Standard orientation:                         
 ---------------------------------------------------------------------
 Center     Atomic      Atomic             Coordinates (Angstroms)
 Number     Number       Type             X           Y           Z
 ---------------------------------------------------------------------
      1          6           0       -1.268206    0.305544    0.011076
      2          8           0       -0.359081   -0.201522   -0.606616
      3          8           0       -1.243264    1.353828    0.734691
      4          1           0       -0.250333    1.825963    0.808574
      5          6           0       -2.691110   -0.335049   -0.041350
      6          9           0       -3.128269   -0.663699    1.178943
      7          9           0       -2.700683   -1.443726   -0.784431
      8          9           0       -3.581675    0.512393   -0.572368
      9          8           0        4.138306   -0.091566   -0.773119
     10          1           0        4.938458    0.430719   -0.706588
     11          1           0        3.932508   -0.406622    0.135532
     12          8           0        3.341338   -1.083670    1.593190
     13          1           0        2.609121   -1.526759    1.115427
     14          1           0        3.797998   -1.770162    2.081551
     15          8           0        1.659499   -2.166284   -0.216290
     16          1           0        0.859396   -1.651312   -0.377528
     17          1           0        2.224530   -2.038469   -0.983574
     18          8           0        1.011150    2.434593    0.805211
     19          1           0        1.471935    2.040872   -0.006822
     20          1           0        0.914502    3.376244    0.645197
     21          8           0        1.943976    1.345307   -1.327230
     22          1           0        1.242478    0.688321   -1.420776
     23          1           0        2.775544    0.838019   -1.187331
 ---------------------------------------------------------------------
 Rotational constants (GHZ):           1.0187300           0.3349384           0.2999702
 Standard basis: 6-31++G(d,p) (6D, 7F)
 There are   294 symmetry adapted cartesian basis functions of A   symmetry.
 There are   294 symmetry adapted basis functions of A   symmetry.
   294 basis functions,   472 primitive gaussians,   294 cartesian basis functions
    53 alpha electrons       53 beta electrons
       nuclear repulsion energy       853.8860888742 Hartrees.
 NAtoms=   23 NActive=   23 NUniq=   23 SFac= 1.00D+00 NAtFMM=   60 NAOKFM=F Big=F
 Integral buffers will be    131072 words long.
 Raffenetti 2 integral format.
 Two-electron integral symmetry is turned on.
 Nuclear repulsion after empirical dispersion term =      853.8750176305 Hartrees.
 One-electron integrals computed using PRISM.
 NBasis=   294 RedAO= T EigKep=  4.11D-05  NBF=   294
 NBsUse=   294 1.00D-06 EigRej= -1.00D+00 NBFU=   294
 ExpMin= 3.60D-02 ExpMax= 7.00D+03 ExpMxC= 1.05D+03 IAcc=3 IRadAn=         5 AccDes= 0.00D+00
 Harris functional with IExCor= 4639 and IRadAn=       5 diagonalized for initial guess.
 HarFok:  IExCor= 4639 AccDes= 0.00D+00 IRadAn=         5 IDoV= 1 UseB2=F ITyADJ=14
 ICtDFT=  3500011 ScaDFX=  1.000000  1.000000  1.000000  1.000000
 FoFCou: FMM=F IPFlag=           0 FMFlag=      100000 FMFlg1=           0
         NFxFlg=           0 DoJE=T BraDBF=F KetDBF=T FulRan=T
         wScrn=  0.000000 ICntrl=       500 IOpCl=  0 I1Cent=   200000004 NGrid=           0
         NMat0=    1 NMatS0=      1 NMatT0=    0 NMatD0=    1 NMtDS0=    0 NMtDT0=    0
 Petite list used in FoFCou.
 Requested convergence on RMS density matrix=1.00D-10 within 128 cycles.
 Requested convergence on MAX density matrix=1.00D-08.
 Requested convergence on             energy=1.00D-08.
 No special actions if energy rises.
 SCF Done:  E(RwB97XD) =  -908.805608958     A.U. after   17 cycles
            NFock= 17  Conv=0.58D-10     -V/T= 2.0081
 DoSCS=F DFT=T ScalE2(SS,OS)=  1.000000  1.000000
 Range of M.O.s used for correlation:     1   294
 NBasis=   294 NAE=    53 NBE=    53 NFC=     0 NFV=     0
 NROrb=    294 NOA=    53 NOB=    53 NVA=   241 NVB=   241

 **** Warning!!: The largest alpha MO coefficient is  0.32148500D+02

 Symmetrizing basis deriv contribution to polar:
 IMax=3 JMax=2 DiffMx= 0.00D+00
 G2DrvN: will do    24 centers at a time, making    1 passes.
 Calling FoFCou, ICntrl=  3107 FMM=F I1Cent=   0 AccDes= 0.00D+00.
 End of G2Drv F.D. properties file   721 does not exist.
 End of G2Drv F.D. properties file   722 does not exist.
 End of G2Drv F.D. properties file   788 does not exist.
          IDoAtm=11111111111111111111111
          Differentiating once with respect to nuclear coordinates.
 Keep R1 ints in memory in canonical form, NReq=1915881174.
          There are    72 degrees of freedom in the 1st order CPHF.  IDoFFX=6 NUNeed=     0.
     66 vectors produced by pass  0 Test12= 1.77D-14 1.39D-09 XBig12= 1.28D-01 6.90D-02.
 AX will form    66 AO Fock derivatives at one time.
     66 vectors produced by pass  1 Test12= 1.77D-14 1.39D-09 XBig12= 2.30D-02 4.51D-02.
     66 vectors produced by pass  2 Test12= 1.77D-14 1.39D-09 XBig12= 7.14D-04 4.53D-03.
     66 vectors produced by pass  3 Test12= 1.77D-14 1.39D-09 XBig12= 6.79D-06 3.17D-04.
     66 vectors produced by pass  4 Test12= 1.77D-14 1.39D-09 XBig12= 5.28D-08 3.14D-05.
     66 vectors produced by pass  5 Test12= 1.77D-14 1.39D-09 XBig12= 3.11D-10 1.57D-06.
     57 vectors produced by pass  6 Test12= 1.77D-14 1.39D-09 XBig12= 1.70D-12 1.21D-07.
     16 vectors produced by pass  7 Test12= 1.77D-14 1.39D-09 XBig12= 8.43D-15 6.77D-09.
 InvSVY:  IOpt=1 It=  1 EMax= 2.50D-16
 Solved reduced A of dimension   469 with    72 vectors.
 End of Minotr F.D. properties file   721 does not exist.
 End of Minotr F.D. properties file   722 does not exist.
 End of Minotr F.D. properties file   788 does not exist.

 **********************************************************************

            Population analysis using the SCF Density.

 **********************************************************************

 Orbital symmetries:
       Occupied  (A) (A) (A) (A) (A) (A) (A) (A) (A) (A) (A) (A)
                 (A) (A) (A) (A) (A) (A) (A) (A) (A) (A) (A) (A)
                 (A) (A) (A) (A) (A) (A) (A) (A) (A) (A) (A) (A)
                 (A) (A) (A) (A) (A) (A) (A) (A) (A) (A) (A) (A)
                 (A) (A) (A) (A) (A)
       Virtual   (A) (A) (A) (A) (A) (A) (A) (A) (A) (A) (A) (A)
                 (A) (A) (A) (A) (A) (A) (A) (A) (A) (A) (A) (A)
                 (A) (A) (A) (A) (A) (A) (A) (A) (A) (A) (A) (A)
                 (A) (A) (A) (A) (A) (A) (A) (A) (A) (A) (A) (A)
                 (A) (A) (A) (A) (A) (A) (A) (A) (A) (A) (A) (A)
                 (A) (A) (A) (A) (A) (A) (A) (A) (A) (A) (A) (A)
                 (A) (A) (A) (A) (A) (A) (A) (A) (A) (A) (A) (A)
                 (A) (A) (A) (A) (A) (A) (A) (A) (A) (A) (A) (A)
                 (A) (A) (A) (A) (A) (A) (A) (A) (A) (A) (A) (A)
                 (A) (A) (A) (A) (A) (A) (A) (A) (A) (A) (A) (A)
                 (A) (A) (A) (A) (A) (A) (A) (A) (A) (A) (A) (A)
                 (A) (A) (A) (A) (A) (A) (A) (A) (A) (A) (A) (A)
                 (A) (A) (A) (A) (A) (A) (A) (A) (A) (A) (A) (A)
                 (A) (A) (A) (A) (A) (A) (A) (A) (A) (A) (A) (A)
                 (A) (A) (A) (A) (A) (A) (A) (A) (A) (A) (A) (A)
                 (A) (A) (A) (A) (A) (A) (A) (A) (A) (A) (A) (A)
                 (A) (A) (A) (A) (A) (A) (A) (A) (A) (A) (A) (A)
                 (A) (A) (A) (A) (A) (A) (A) (A) (A) (A) (A) (A)
                 (A) (A) (A) (A) (A) (A) (A) (A) (A) (A) (A) (A)
                 (A) (A) (A) (A) (A) (A) (A) (A) (A) (A) (A) (A)
                 (A)
 The electronic state is 1-A.
 Alpha  occ. eigenvalues --  -24.88720 -24.88708 -24.88578 -19.33618 -19.31746
 Alpha  occ. eigenvalues --  -19.31059 -19.30482 -19.29945 -19.29412 -19.29066
 Alpha  occ. eigenvalues --  -10.57406 -10.48140  -1.44451  -1.35140  -1.35088
 Alpha  occ. eigenvalues --   -1.24786  -1.16414  -1.15297  -1.14520  -1.13706
 Alpha  occ. eigenvalues --   -1.12403  -1.11668  -0.86099  -0.76419  -0.70770
 Alpha  occ. eigenvalues --   -0.70563  -0.68455  -0.66241  -0.66186  -0.65315
 Alpha  occ. eigenvalues --   -0.63978  -0.63096  -0.61166  -0.58697  -0.57952
 Alpha  occ. eigenvalues --   -0.56894  -0.56545  -0.54438  -0.53667  -0.53206
 Alpha  occ. eigenvalues --   -0.52562  -0.51491  -0.50962  -0.49603  -0.47801
 Alpha  occ. eigenvalues --   -0.47152  -0.43887  -0.43168  -0.42901  -0.42743
 Alpha  occ. eigenvalues --   -0.41791  -0.41425  -0.40332
 Alpha virt. eigenvalues --    0.02954   0.03310   0.04587   0.05856   0.06335
 Alpha virt. eigenvalues --    0.08523   0.09171   0.09723   0.10235   0.11295
 Alpha virt. eigenvalues --    0.11900   0.12918   0.13660   0.14117   0.14951
 Alpha virt. eigenvalues --    0.16012   0.16471   0.17214   0.19011   0.20204
 Alpha virt. eigenvalues --    0.20772   0.21814   0.22251   0.22981   0.23148
 Alpha virt. eigenvalues --    0.24229   0.25457   0.25519   0.26455   0.27227
 Alpha virt. eigenvalues --    0.27909   0.28082   0.28919   0.29218   0.29731
 Alpha virt. eigenvalues --    0.30096   0.30712   0.31205   0.31895   0.32223
 Alpha virt. eigenvalues --    0.32605   0.33731   0.34325   0.34758   0.35006
 Alpha virt. eigenvalues --    0.35725   0.35884   0.36425   0.37281   0.37537
 Alpha virt. eigenvalues --    0.38024   0.38394   0.39077   0.39133   0.39966
 Alpha virt. eigenvalues --    0.40938   0.41735   0.42153   0.42361   0.43224
 Alpha virt. eigenvalues --    0.44568   0.44952   0.45175   0.46001   0.46640
 Alpha virt. eigenvalues --    0.46762   0.47813   0.49130   0.49939   0.50736
 Alpha virt. eigenvalues --    0.52703   0.53530   0.54833   0.57924   0.58212
 Alpha virt. eigenvalues --    0.60731   0.61471   0.82223   0.83738   0.88082
 Alpha virt. eigenvalues --    0.90405   0.90923   0.92066   1.05585   1.05848
 Alpha virt. eigenvalues --    1.07721   1.10553   1.14645   1.18669   1.18925
 Alpha virt. eigenvalues --    1.19531   1.20589   1.21796   1.22472   1.23201
 Alpha virt. eigenvalues --    1.24196   1.24782   1.26084   1.27245   1.27564
 Alpha virt. eigenvalues --    1.28069   1.28294   1.29801   1.30240   1.30997
 Alpha virt. eigenvalues --    1.31800   1.32395   1.32697   1.34458   1.36422
 Alpha virt. eigenvalues --    1.36894   1.37360   1.39254   1.40291   1.41304
 Alpha virt. eigenvalues --    1.43265   1.45671   1.47431   1.50138   1.51797
 Alpha virt. eigenvalues --    1.54043   1.56191   1.56576   1.58459   1.59320
 Alpha virt. eigenvalues --    1.59939   1.60870   1.62350   1.63241   1.64035
 Alpha virt. eigenvalues --    1.64558   1.65369   1.66163   1.66660   1.67661
 Alpha virt. eigenvalues --    1.68382   1.68974   1.70047   1.70951   1.73259
 Alpha virt. eigenvalues --    1.73804   1.74257   1.74916   1.75244   1.75488
 Alpha virt. eigenvalues --    1.77771   1.78876   1.81505   1.82267   1.83926
 Alpha virt. eigenvalues --    1.85312   1.86987   1.88223   1.90007   1.90170
 Alpha virt. eigenvalues --    1.92188   1.93385   1.94448   1.94831   1.96177
 Alpha virt. eigenvalues --    1.97996   2.01744   2.12337   2.12597   2.15082
 Alpha virt. eigenvalues --    2.16388   2.17039   2.17631   2.23836   2.29881
 Alpha virt. eigenvalues --    2.29958   2.31651   2.32630   2.34115   2.34640
 Alpha virt. eigenvalues --    2.36064   2.37845   2.39061   2.42364   2.44987
 Alpha virt. eigenvalues --    2.46871   2.48552   2.49039   2.51007   2.55966
 Alpha virt. eigenvalues --    2.58634   2.62227   2.63041   2.65572   2.66983
 Alpha virt. eigenvalues --    2.69726   2.71017   2.71336   2.73111   2.75147
 Alpha virt. eigenvalues --    2.75952   2.77005   2.78294   2.80675   2.82901
 Alpha virt. eigenvalues --    2.83600   2.86896   2.89603   2.89634   2.92961
 Alpha virt. eigenvalues --    2.98111   2.99618   3.09709   3.11080   3.12298
 Alpha virt. eigenvalues --    3.14098   3.16479   3.17448   3.22901   3.25384
 Alpha virt. eigenvalues --    3.27264   3.38112   3.39111   3.45238   3.48364
 Alpha virt. eigenvalues --    3.51520   3.56105   3.62228   3.74361   3.74916
 Alpha virt. eigenvalues --    3.78317   3.79255   3.81077   3.86328   4.33745
 Alpha virt. eigenvalues --    4.37584   4.42968   4.45096   4.46774   4.54579
 Alpha virt. eigenvalues --    4.60739   4.78762   4.84319   5.61260   5.90642
 Alpha virt. eigenvalues --    6.62201
          Condensed to atoms (all electrons):
               1          2          3          4          5          6
     1  C    5.712635   0.342212   0.413572  -0.021261  -0.627614  -0.047764
     2  O    0.342212   8.451612  -0.167913  -0.000054  -0.069985   0.004188
     3  O    0.413572  -0.167913   8.331386   0.163000  -0.238166   0.015059
     4  H   -0.021261  -0.000054   0.163000   0.266043  -0.000157   0.000404
     5  C   -0.627614  -0.069985  -0.238166  -0.000157   5.512665   0.168021
     6  F   -0.047764   0.004188   0.015059   0.000404   0.168021   9.223351
     7  F   -0.056998   0.003023   0.012838   0.001160   0.184404  -0.037570
     8  F   -0.069876   0.004444   0.013949  -0.000064   0.188760  -0.045783
     9  O   -0.001066  -0.000736   0.000084  -0.000161  -0.000736  -0.000001
    10  H   -0.000183   0.000080   0.000094   0.000107  -0.000428  -0.000001
    11  H    0.000897  -0.000693  -0.000496  -0.000733   0.002674   0.000015
    12  O    0.003921  -0.001021  -0.000267  -0.001184   0.000086   0.000003
    13  H    0.000465  -0.000423  -0.000073  -0.000020  -0.003049   0.000004
    14  H   -0.000242   0.000495   0.000013   0.000216  -0.000346  -0.000002
    15  O   -0.006247  -0.007721  -0.001018  -0.001286   0.001929   0.000068
    16  H   -0.006999   0.021895   0.002878  -0.000361  -0.005003  -0.000199
    17  H    0.001541   0.001275   0.000182   0.000013  -0.002359  -0.000014
    18  O    0.015311   0.005507  -0.056698   0.083463  -0.049203   0.000100
    19  H   -0.000784   0.001695   0.006402  -0.009009  -0.009882   0.000145
    20  H    0.002828   0.000294   0.002160  -0.013558   0.003356  -0.000076
    21  O   -0.003496  -0.002552   0.003884   0.004813  -0.012549   0.000035
    22  H   -0.008177   0.016959   0.001219  -0.002737  -0.015304   0.000230
    23  H    0.001785  -0.001990  -0.000534   0.001670   0.005310  -0.000048
               7          8          9         10         11         12
     1  C   -0.056998  -0.069876  -0.001066  -0.000183   0.000897   0.003921
     2  O    0.003023   0.004444  -0.000736   0.000080  -0.000693  -0.001021
     3  O    0.012838   0.013949   0.000084   0.000094  -0.000496  -0.000267
     4  H    0.001160  -0.000064  -0.000161   0.000107  -0.000733  -0.001184
     5  C    0.184404   0.188760  -0.000736  -0.000428   0.002674   0.000086
     6  F   -0.037570  -0.045783  -0.000001  -0.000001   0.000015   0.000003
     7  F    9.237028  -0.040315   0.000001   0.000002   0.000003  -0.000000
     8  F   -0.040315   9.233162   0.000000  -0.000000   0.000005   0.000000
     9  O    0.000001   0.000000   8.422970   0.267485   0.224090  -0.064739
    10  H    0.000002  -0.000000   0.267485   0.356999  -0.020101   0.000947
    11  H    0.000003   0.000005   0.224090  -0.020101   0.319840   0.057608
    12  O   -0.000000   0.000000  -0.064739   0.000947   0.057608   8.337286
    13  H   -0.000042  -0.000017   0.006212   0.001371  -0.008929   0.223318
    14  H    0.000005   0.000000   0.005675  -0.000592  -0.010405   0.276267
    15  O   -0.000066  -0.000016   0.013168   0.003530  -0.002838  -0.043054
    16  H    0.001073   0.000068  -0.002797  -0.000986   0.003240   0.008854
    17  H   -0.000210  -0.000003   0.002570  -0.000039  -0.003634  -0.000399
    18  O    0.000216  -0.000345  -0.001902  -0.000150   0.001746   0.000471
    19  H    0.000047   0.000167   0.000702   0.000347  -0.004189  -0.001570
    20  H   -0.000068  -0.000049   0.000374  -0.000002   0.000206   0.000441
    21  O    0.000179  -0.000017  -0.053396   0.003939  -0.003575  -0.002027
    22  H    0.000305   0.000227  -0.000247   0.000816   0.000960  -0.001020
    23  H   -0.000060  -0.000053   0.032015  -0.006559  -0.002259   0.001885
              13         14         15         16         17         18
     1  C    0.000465  -0.000242  -0.006247  -0.006999   0.001541   0.015311
     2  O   -0.000423   0.000495  -0.007721   0.021895   0.001275   0.005507
     3  O   -0.000073   0.000013  -0.001018   0.002878   0.000182  -0.056698
     4  H   -0.000020   0.000216  -0.001286  -0.000361   0.000013   0.083463
     5  C   -0.003049  -0.000346   0.001929  -0.005003  -0.002359  -0.049203
     6  F    0.000004  -0.000002   0.000068  -0.000199  -0.000014   0.000100
     7  F   -0.000042   0.000005  -0.000066   0.001073  -0.000210   0.000216
     8  F   -0.000017   0.000000  -0.000016   0.000068  -0.000003  -0.000345
     9  O    0.006212   0.005675   0.013168  -0.002797   0.002570  -0.001902
    10  H    0.001371  -0.000592   0.003530  -0.000986  -0.000039  -0.000150
    11  H   -0.008929  -0.010405  -0.002838   0.003240  -0.003634   0.001746
    12  O    0.223318   0.276267  -0.043054   0.008854  -0.000399   0.000471
    13  H    0.339768  -0.021555   0.035438  -0.006979  -0.002394   0.000715
    14  H   -0.021555   0.367673  -0.000261  -0.001027   0.000734  -0.000096
    15  O    0.035438  -0.000261   8.291230   0.257936   0.272786   0.000194
    16  H   -0.006979  -0.001027   0.257936   0.311791  -0.025840   0.000185
    17  H   -0.002394   0.000734   0.272786  -0.025840   0.359602  -0.000404
    18  O    0.000715  -0.000096   0.000194   0.000185  -0.000404   8.444913
    19  H   -0.002881   0.000986  -0.000462   0.000359   0.001285   0.200380
    20  H    0.000320  -0.000131  -0.000083  -0.000258   0.000071   0.262699
    21  O    0.002911  -0.000207   0.006882  -0.005117  -0.000142  -0.095699
    22  H    0.001004  -0.000052   0.002576  -0.000539  -0.000699   0.014918
    23  H    0.000232  -0.000399  -0.001928   0.002799  -0.002650   0.007292
              19         20         21         22         23
     1  C   -0.000784   0.002828  -0.003496  -0.008177   0.001785
     2  O    0.001695   0.000294  -0.002552   0.016959  -0.001990
     3  O    0.006402   0.002160   0.003884   0.001219  -0.000534
     4  H   -0.009009  -0.013558   0.004813  -0.002737   0.001670
     5  C   -0.009882   0.003356  -0.012549  -0.015304   0.005310
     6  F    0.000145  -0.000076   0.000035   0.000230  -0.000048
     7  F    0.000047  -0.000068   0.000179   0.000305  -0.000060
     8  F    0.000167  -0.000049  -0.000017   0.000227  -0.000053
     9  O    0.000702   0.000374  -0.053396  -0.000247   0.032015
    10  H    0.000347  -0.000002   0.003939   0.000816  -0.006559
    11  H   -0.004189   0.000206  -0.003575   0.000960  -0.002259
    12  O   -0.001570   0.000441  -0.002027  -0.001020   0.001885
    13  H   -0.002881   0.000320   0.002911   0.001004   0.000232
    14  H    0.000986  -0.000131  -0.000207  -0.000052  -0.000399
    15  O   -0.000462  -0.000083   0.006882   0.002576  -0.001928
    16  H    0.000359  -0.000258  -0.005117  -0.000539   0.002799
    17  H    0.001285   0.000071  -0.000142  -0.000699  -0.002650
    18  O    0.200380   0.262699  -0.095699   0.014918   0.007292
    19  H    0.285169  -0.019853   0.084474  -0.005027  -0.015081
    20  H   -0.019853   0.358054   0.002902  -0.000704  -0.000591
    21  O    0.084474   0.002902   8.449596   0.245489   0.237519
    22  H   -0.005027  -0.000704   0.245489   0.354183  -0.025487
    23  H   -0.015081  -0.000591   0.237519  -0.025487   0.295702
 Mulliken charges:
               1
     1  C    0.355541
     2  O   -0.600591
     3  O   -0.501555
     4  H    0.529698
     5  C    0.967576
     6  F   -0.280165
     7  F   -0.304954
     8  F   -0.284244
     9  O   -0.849566
    10  H    0.393322
    11  H    0.446570
    12  O   -0.795809
    13  H    0.434607
    14  H    0.383251
    15  O   -0.820757
    16  H    0.445026
    17  H    0.398728
    18  O   -0.833615
    19  H    0.486581
    20  H    0.401666
    21  O   -0.863844
    22  H    0.421107
    23  H    0.471427
 Sum of Mulliken charges =  -0.00000
 Mulliken charges with hydrogens summed into heavy atoms:
               1
     1  C    0.355541
     2  O   -0.600591
     3  O    0.028143
     5  C    0.967576
     6  F   -0.280165
     7  F   -0.304954
     8  F   -0.284244
     9  O   -0.009674
    12  O    0.022048
    15  O    0.022998
    18  O    0.054632
    21  O    0.028690
 APT charges:
               1
     1  C    0.170676
     2  O   -0.651153
     3  O   -0.380782
     4  H    0.524847
     5  C    0.394760
     6  F   -0.075400
     7  F   -0.139463
     8  F   -0.019150
     9  O   -1.372129
    10  H    1.123969
    11  H    0.220693
    12  O   -1.261915
    13  H    0.101431
    14  H    1.138564
    15  O   -0.719112
    16  H    0.077840
    17  H    0.685353
    18  O   -1.143926
    19  H    0.323898
    20  H    0.900215
    21  O   -0.634553
    22  H    0.095390
    23  H    0.639948
 Sum of APT charges =  -0.00000
 APT charges with hydrogens summed into heavy atoms:
               1
     1  C    0.170676
     2  O   -0.651153
     3  O    0.144065
     5  C    0.394760
     6  F   -0.075400
     7  F   -0.139463
     8  F   -0.019150
     9  O   -0.027467
    12  O   -0.021920
    15  O    0.044080
    18  O    0.080188
    21  O    0.100785
 Electronic spatial extent (au):  <R**2>=           3611.2499
 Charge=              0.0000 electrons
 Dipole moment (field-independent basis, Debye):
    X=              3.7870    Y=              1.1989    Z=              0.1581  Tot=              3.9754
 Quadrupole moment (field-independent basis, Debye-Ang):
   XX=            -63.0164   YY=            -64.1630   ZZ=            -74.7323
   XY=             -2.0363   XZ=              3.0538   YZ=             -1.6515
 Traceless Quadrupole moment (field-independent basis, Debye-Ang):
   XX=              4.2875   YY=              3.1409   ZZ=             -7.4284
   XY=             -2.0363   XZ=              3.0538   YZ=             -1.6515
 Octapole moment (field-independent basis, Debye-Ang**2):
  XXX=            101.7330  YYY=             41.5070  ZZZ=              3.0609  XYY=             15.2260
  XXY=             -8.3445  XXZ=             12.1668  XZZ=             -2.5756  YZZ=            -19.4218
  YYZ=             13.0127  XYZ=             -8.9167
 Hexadecapole moment (field-independent basis, Debye-Ang**3):
 XXXX=          -2303.7195 YYYY=           -642.0939 ZZZZ=           -394.3370 XXXY=             32.0444
 XXXZ=             65.4764 YYYX=             21.2465 YYYZ=             13.2394 ZZZX=             31.4243
 ZZZY=            -10.0776 XXYY=           -545.1553 XXZZ=           -524.4205 YYZZ=           -183.8173
 XXYZ=            -66.9292 YYXZ=             34.3229 ZZXY=            -49.6144
 N-N= 8.538750176305D+02 E-N=-3.854991200894D+03  KE= 9.014892460818D+02
  Exact polarizability:       0.000       0.000       0.000       0.000       0.000       0.000
 Approx polarizability:      78.223      -2.373      75.089      -4.223       5.657      72.492
 Calling FoFJK, ICntrl=    100127 FMM=F ISym2X=0 I1Cent= 0 IOpClX= 0 NMat=1 NMatS=1 NMatT=0.
 ***** Axes restored to original set *****
 -------------------------------------------------------------------
 Center     Atomic                   Forces (Hartrees/Bohr)
 Number     Number              X              Y              Z
 -------------------------------------------------------------------
      1        6           0.018192042   -0.001955986   -0.003923718
      2        8          -0.016901948   -0.012971058    0.001440382
      3        8          -0.010840673    0.021590180    0.003719049
      4        1           0.011129279   -0.008862415   -0.002609260
      5        6           0.003784728   -0.004256486   -0.000864342
      6        9          -0.002358915    0.003803114   -0.002997575
      7        9          -0.004059594    0.000115337    0.000461597
      8        9          -0.001215608    0.002566193    0.004269952
      9        8           0.003153989   -0.001463069    0.000229291
     10        1          -0.002780210    0.000500236    0.000704667
     11        1          -0.004523036    0.001819072   -0.002397141
     12        8           0.001606870    0.000492703    0.001681815
     13        1           0.001101164   -0.000773533   -0.001997519
     14        1          -0.001419856    0.000379028   -0.001487752
     15        8          -0.002962561    0.000615468   -0.002447414
     16        1           0.004077569   -0.000075889    0.002401602
     17        1          -0.000077390   -0.002084875    0.001034756
     18        8           0.004921997   -0.005182147   -0.000996100
     19        1          -0.000018402    0.003645688    0.000368681
     20        1          -0.001348007    0.002478057    0.001638140
     21        8          -0.000593229    0.000686472   -0.000086272
     22        1           0.002343208   -0.000904456    0.000328029
     23        1          -0.001211416   -0.000161633    0.001529132
 -------------------------------------------------------------------
 Cartesian Forces:  Max     0.021590180 RMS     0.005267099
 FormGI is forming the generalized inverse of G from B-inverse, IUseBI=4.

 GradGradGradGradGradGradGradGradGradGradGradGradGradGradGradGradGradGrad
 Berny optimization.
 Internal  Forces:  Max     0.020887834 RMS     0.003787016
 Search for a local minimum.
 Step number   1 out of a maximum of  138
 All quantities printed in internal units (Hartrees-Bohrs-Radians)
 Mixed Optimization -- RFO/linear search
 Second derivative matrix not updated -- analytic derivatives used.
 ITU=  0
     Eigenvalues ---   -0.00070  -0.00021   0.00013   0.00035   0.00069
     Eigenvalues ---    0.00140   0.00432   0.00456   0.00596   0.00650
     Eigenvalues ---    0.00846   0.00991   0.01020   0.01204   0.01260
     Eigenvalues ---    0.01398   0.01577   0.01690   0.01778   0.02043
     Eigenvalues ---    0.02050   0.02284   0.02390   0.02787   0.02830
     Eigenvalues ---    0.03034   0.03274   0.03520   0.03821   0.03900
     Eigenvalues ---    0.04513   0.05519   0.06522   0.07013   0.07199
     Eigenvalues ---    0.08715   0.09079   0.09539   0.11658   0.13552
     Eigenvalues ---    0.18947   0.19924   0.21373   0.21670   0.23487
     Eigenvalues ---    0.25670   0.31692   0.36714   0.37781   0.38767
     Eigenvalues ---    0.39742   0.47414   0.48417   0.49238   0.53737
     Eigenvalues ---    0.54003   0.55825   0.56169   0.56686   0.57391
     Eigenvalues ---    0.57595   0.61661   0.90905
 RFO step:  Lambda=-7.19068553D-03 EMin=-7.00490729D-04
 Linear search not attempted -- first point.
 Maximum step size (   0.300) exceeded in Quadratic search.
    -- Step size scaled by   0.681
 Iteration  1 RMS(Cart)=  0.17971190 RMS(Int)=  0.01313819
 Iteration  2 RMS(Cart)=  0.01816103 RMS(Int)=  0.00059434
 Iteration  3 RMS(Cart)=  0.00025059 RMS(Int)=  0.00057294
 Iteration  4 RMS(Cart)=  0.00000010 RMS(Int)=  0.00057294
 Variable       Old X    -DE/DX   Delta X   Delta X   Delta X     New X
                                 (Linear)    (Quad)   (Total)
    R1        2.28740   0.02089   0.00000   0.00878   0.00897   2.29638
    R2        2.40756   0.01267   0.00000   0.02258   0.02285   2.43041
    R3        2.95049  -0.00452   0.00000  -0.01418  -0.01418   2.93631
    R4        3.60490  -0.00033   0.00000   0.00323   0.00357   3.60847
    R5        2.08237  -0.01592   0.00000  -0.12997  -0.12988   1.95249
    R6        2.64682  -0.00165   0.00000   0.16786   0.16795   2.81477
    R7        2.52703   0.00302   0.00000  -0.00241  -0.00241   2.52462
    R8        2.52222   0.00023   0.00000  -0.00401  -0.00401   2.51821
    R9        2.53057   0.00269   0.00000   0.00427   0.00427   2.53484
   R10        1.81005   0.00267   0.00000   0.00280   0.00280   1.81285
   R11        1.85853   0.00218   0.00000   0.00027   0.00008   1.85861
   R12        3.21410   0.00319   0.00000   0.05187   0.05159   3.26569
   R13        3.23615   0.00105   0.00000   0.03002   0.02984   3.26598
   R14        1.85225   0.00301   0.00000   0.00084   0.00081   1.85306
   R15        1.81089   0.00191   0.00000   0.00203   0.00203   1.81292
   R16        3.31874   0.00215   0.00000   0.01261   0.01260   3.33134
   R17        1.82372   0.00429   0.00000   0.00508   0.00536   1.82908
   R18        1.81681   0.00150   0.00000   0.00054   0.00054   1.81735
   R19        1.91482  -0.00096   0.00000  -0.02140  -0.02156   1.89326
   R20        1.81419   0.00258   0.00000   0.00091   0.00091   1.81510
   R21        2.95796   0.00161   0.00000   0.07768   0.07751   3.03547
   R22        1.82481   0.00204   0.00000   0.00050   0.00050   1.82531
   R23        1.85965   0.00346   0.00000  -0.00125  -0.00152   1.85813
    A1        2.23931   0.00113   0.00000  -0.00152  -0.00045   2.23886
    A2        2.08917   0.00028   0.00000   0.00779   0.00720   2.09637
    A3        1.95466  -0.00140   0.00000  -0.00643  -0.00703   1.94763
    A4        2.39916  -0.00013   0.00000   0.04625   0.04501   2.44417
    A5        1.99134  -0.00003   0.00000  -0.00737  -0.00575   1.98559
    A6        1.94778  -0.00546   0.00000   0.00068   0.00067   1.94845
    A7        1.94554  -0.00459   0.00000  -0.01034  -0.01042   1.93512
    A8        1.93879  -0.00517   0.00000  -0.02244  -0.02254   1.91625
    A9        1.87712   0.00524   0.00000   0.01141   0.01141   1.88853
   A10        1.87547   0.00562   0.00000   0.01133   0.01130   1.88677
   A11        1.87562   0.00540   0.00000   0.01149   0.01132   1.88694
   A12        1.86012  -0.00032   0.00000   0.00217   0.00135   1.86147
   A13        1.96950  -0.00047   0.00000   0.01033   0.01034   1.97984
   A14        1.80537   0.00258   0.00000   0.05033   0.04903   1.85440
   A15        1.59251   0.00374   0.00000   0.06097   0.05997   1.65248
   A16        2.15616   0.00013   0.00000  -0.01404  -0.01474   2.14142
   A17        1.85517  -0.00102   0.00000   0.00406   0.00447   1.85964
   A18        2.78811   0.00250   0.00000   0.04336   0.04287   2.83098
   A19        1.96132   0.00077   0.00000   0.00724   0.00717   1.96849
   A20        1.81211   0.00228   0.00000   0.04284   0.04260   1.85470
   A21        1.85768  -0.00103   0.00000  -0.00361  -0.00377   1.85391
   A22        2.84100  -0.00123   0.00000  -0.01917  -0.01834   2.82266
   A23        1.81589   0.00412   0.00000   0.02474   0.02430   1.84019
   A24        1.91341   0.00114   0.00000   0.05354   0.05310   1.96651
   A25        1.86851  -0.00102   0.00000   0.00259   0.00061   1.86912
   A26        1.73653  -0.00105   0.00000  -0.01506  -0.01548   1.72105
   A27        1.94333   0.00385   0.00000   0.05792   0.05793   2.00126
   A28        1.85138   0.00063   0.00000   0.00400   0.00431   1.85569
   A29        3.15165   0.00098   0.00000  -0.00188  -0.00055   3.15110
   A30        3.01254  -0.00408   0.00000  -0.05034  -0.05094   2.96160
   A31        2.98156  -0.00047   0.00000  -0.04775  -0.04722   2.93434
   A32        3.06721   0.00016   0.00000  -0.00526  -0.00640   3.06081
   A33        3.07017   0.00443   0.00000   0.04481   0.04452   3.11469
   A34        3.02582  -0.00087   0.00000  -0.02135  -0.02182   3.00400
   A35        3.08821  -0.00055   0.00000   0.00382   0.00277   3.09098
   A36        3.05110   0.00182   0.00000   0.03695   0.03681   3.08790
    D1        1.73728   0.00013   0.00000   0.22094   0.22106   1.95834
    D2       -1.41564   0.00033   0.00000   0.20209   0.20237  -1.21327
    D3       -0.02636   0.00000   0.00000  -0.00328  -0.00247  -0.02883
    D4        3.12585  -0.00020   0.00000   0.01430   0.01484   3.14069
    D5        2.12621  -0.00010   0.00000   0.19934   0.19923   2.32544
    D6        0.02690   0.00013   0.00000   0.19143   0.19141   0.21831
    D7       -2.06438  -0.00015   0.00000   0.19894   0.19879  -1.86559
    D8       -1.02497   0.00009   0.00000   0.18340   0.18348  -0.84150
    D9       -3.12428   0.00031   0.00000   0.17549   0.17565  -2.94863
   D10        1.06762   0.00004   0.00000   0.18300   0.18304   1.25066
   D11       -1.86045   0.00156   0.00000  -0.12457  -0.12477  -1.98522
   D12        0.32599  -0.00069   0.00000  -0.03540  -0.03560   0.29039
   D13        2.30449   0.00143   0.00000   0.01028   0.01204   2.31652
   D14       -3.10302   0.00053   0.00000  -0.01820  -0.01848  -3.12151
   D15       -1.21297   0.00129   0.00000   0.01796   0.01788  -1.19509
   D16        1.08053   0.00009   0.00000  -0.05762  -0.05825   1.02228
   D17        2.97058   0.00085   0.00000  -0.02145  -0.02189   2.94869
   D18       -1.36788  -0.00011   0.00000   0.10896   0.10891  -1.25897
   D19        3.07772  -0.00089   0.00000   0.10097   0.10021  -3.10526
   D20        0.61951   0.00116   0.00000   0.15189   0.15275   0.77226
   D21       -1.21807   0.00037   0.00000   0.14391   0.14405  -1.07403
   D22        0.25167   0.00193   0.00000  -0.00286  -0.00307   0.24860
   D23       -1.94044   0.00063   0.00000  -0.01169  -0.01246  -1.95289
   D24       -1.89647   0.00091   0.00000   0.03210   0.03140  -1.86507
   D25        0.10386   0.00135   0.00000   0.05541   0.05546   0.15932
   D26        0.73065   0.00208   0.00000   0.01353   0.01334   0.74399
   D27       -1.24176  -0.00042   0.00000  -0.03895  -0.03912  -1.28088
   D28       -0.19735   0.00223   0.00000   0.02969   0.02934  -0.16801
   D29       -2.12786   0.00104   0.00000   0.02451   0.02494  -2.10292
   D30       -2.18620  -0.00037   0.00000  -0.03481  -0.03501  -2.22122
   D31        2.16647  -0.00156   0.00000  -0.03999  -0.03941   2.12706
         Item               Value     Threshold  Converged?
 Maximum Force            0.020888     0.000015     NO 
 RMS     Force            0.003787     0.000010     NO 
 Maximum Displacement     0.726572     0.000060     NO 
 RMS     Displacement     0.187740     0.000040     NO 
 Predicted change in Energy=-3.824542D-03
 GradGradGradGradGradGradGradGradGradGradGradGradGradGradGradGradGradGrad

                          Input orientation:                          
 ---------------------------------------------------------------------
 Center     Atomic      Atomic             Coordinates (Angstroms)
 Number     Number       Type             X           Y           Z
 ---------------------------------------------------------------------
      1          6           0        1.629573    0.603796    0.685969
      2          8           0        0.610310   -0.053710    0.759969
      3          8           0        1.792073    1.853333    0.943553
      4          1           0        0.923193    2.337148    1.223724
      5          6           0        2.965063   -0.072550    0.269539
      6          9           0        3.609885    0.640241   -0.658338
      7          9           0        2.746991   -1.292665   -0.219876
      8          9           0        3.767687   -0.189082    1.337954
      9          8           0       -3.936938    0.476040    0.822231
     10          1           0       -4.680114    1.034635    1.058778
     11          1           0       -3.681866    0.720046   -0.095778
     12          8           0       -2.940770    0.902920   -1.646359
     13          1           0       -2.283585    0.188862   -1.505654
     14          1           0       -3.395862    0.697900   -2.465640
     15          8           0       -1.439581   -1.208153   -0.839528
     16          1           0       -0.627498   -0.967259   -0.371196
     17          1           0       -2.027181   -1.588662   -0.180129
     18          8           0       -0.327524    3.015352    1.664621
     19          1           0       -0.956676    2.277301    1.915997
     20          1           0       -0.199121    3.555963    2.448093
     21          8           0       -1.690756    0.894815    2.276635
     22          1           0       -1.048951    0.285194    1.890063
     23          1           0       -2.537470    0.743384    1.800210
 ---------------------------------------------------------------------
                    Distance matrix (angstroms):
                    1          2          3          4          5
     1  C    0.000000
     2  O    1.215190   0.000000
     3  O    1.286117   2.251017   0.000000
     4  H    1.947476   2.455436   1.033212   0.000000
     5  C    1.553831   2.405356   2.353556   3.299447   0.000000
     6  F    2.393768   3.389781   2.709628   3.693232   1.335972
     7  F    2.380282   2.657162   3.487511   4.311121   1.332577
     8  F    2.371765   3.212697   2.868808   3.806052   1.341379
     9  O    5.569644   4.578425   5.893489   5.219749   6.945792
    10  H    6.335358   5.409470   6.524779   5.755067   7.765146
    11  H    5.369919   4.444522   5.685820   5.055953   6.703978
    12  O    5.139773   4.394965   5.478205   5.022409   6.284987
    13  H    4.504241   3.683276   5.037863   4.727374   5.546887
    14  H    5.932664   5.197970   6.314451   5.912087   6.966790
    15  O    3.876856   2.844852   4.795379   4.733801   4.681935
    16  H    2.946215   1.909522   3.941906   3.983405   3.757331
    17  H    4.350730   3.193152   5.262764   5.107592   5.236726
    18  O    3.256316   3.334227   2.522483   1.489511   4.724672
    19  H    3.316968   3.037344   2.946357   2.004178   4.859287
    20  H    3.894162   4.066286   3.021166   2.060140   5.284342
    21  O    3.693169   2.914599   3.850450   3.165703   5.161481
    22  H    2.953953   2.035956   3.380289   2.922990   4.343545
    23  H    4.315701   3.409690   4.550911   3.853390   5.769452
                    6          7          8          9         10
     6  F    0.000000
     7  F    2.161703   0.000000
     8  F    2.167455   2.164844   0.000000
     9  O    7.692437   6.992082   7.750458   0.000000
    10  H    8.475147   7.887533   8.540536   0.959319   0.000000
    11  H    7.313855   6.737700   7.640545   0.983535   1.558353
    12  O    6.629952   6.261475   7.423071   2.696018   3.218763
    13  H    5.971154   5.399522   6.696778   2.869686   3.610401
    14  H    7.235341   6.836699   8.159075   3.339474   3.766194
    15  O    5.380196   4.233025   5.735466   3.440165   4.374324
    16  H    4.541137   3.393517   4.779581   3.802601   4.740897
    17  H    6.080560   4.783505   6.151739   2.985781   3.931238
    18  O    5.151746   5.618094   5.210169   4.492838   4.820303
    19  H    5.491871   5.569898   5.360670   3.650044   4.017839
    20  H    5.714882   6.269516   5.567166   5.108877   5.326030
    21  O    6.064295   5.541772   5.643629   2.708504   3.230942
    22  H    5.322138   4.620677   4.871320   3.084989   3.799743
    23  H    6.621562   6.012635   6.390476   1.728127   2.285929
                   11         12         13         14         15
    11  H    0.000000
    12  O    1.728284   0.000000
    13  H    2.055504   0.980596   0.000000
    14  H    2.387161   0.959356   1.554945   0.000000
    15  O    3.049419   2.713147   1.762872   3.178728   0.000000
    16  H    3.500289   3.236485   2.316514   3.850103   0.967907
    17  H    2.841695   3.031905   2.232118   3.510728   0.961700
    18  O    4.429339   4.717416   4.676095   5.643079   5.034424
    19  H    3.728128   4.303014   4.222554   5.257650   4.469284
    20  H    5.161707   5.596411   5.595934   6.521691   5.919797
    21  O    3.102162   4.117339   3.893011   5.043346   3.767763
    22  H    3.326395   4.057936   3.614485   4.964924   3.135816
    23  H    2.214714   3.473750   3.361650   4.351596   3.461513
                   16         17         18         19         20
    16  H    0.000000
    17  H    1.543296   0.000000
    18  O    4.482826   5.242984   0.000000
    19  H    3.983313   4.526079   1.001869   0.000000
    20  H    5.347096   6.059416   0.960508   1.578605   0.000000
    21  O    3.407177   3.509492   2.594155   1.606300   3.055500
    22  H    2.619075   2.958710   2.832851   1.994412   3.425134
    23  H    3.359956   3.101705   3.172395   2.205724   3.714598
                   21         22         23
    21  O    0.000000
    22  H    0.965915   0.000000
    23  H    0.983279   1.560033   0.000000
 Stoichiometry    C2H11F3O7
 Framework group  C1[X(C2H11F3O7)]
 Deg. of freedom    63
 Full point group                 C1      NOp   1
 Largest Abelian subgroup         C1      NOp   1
 Largest concise Abelian subgroup C1      NOp   1
                         Standard orientation:                         
 ---------------------------------------------------------------------
 Center     Atomic      Atomic             Coordinates (Angstroms)
 Number     Number       Type             X           Y           Z
 ---------------------------------------------------------------------
      1          6           0       -1.290058    0.317772    0.011290
      2          8           0       -0.341447   -0.166889   -0.573456
      3          8           0       -1.336290    1.412666    0.684467
      4          1           0       -0.431186    1.908303    0.736007
      5          6           0       -2.675015   -0.385331   -0.032643
      6          9           0       -3.226086   -0.464409    1.181808
      7          9           0       -2.565309   -1.620237   -0.521247
      8          9           0       -3.509473    0.304049   -0.824937
      9          8           0        4.233122    0.009820   -0.637230
     10          1           0        5.021415    0.537069   -0.492673
     11          1           0        4.024096   -0.425464    0.219611
     12          8           0        3.340053   -1.310484    1.537106
     13          1           0        2.613563   -1.698004    1.004556
     14          1           0        3.791765   -2.044615    1.958262
     15          8           0        1.622791   -2.213620   -0.359345
     16          1           0        0.827411   -1.673346   -0.470329
     17          1           0        2.155363   -2.072796   -1.147636
     18          8           0        0.869041    2.634163    0.770382
     19          1           0        1.417594    2.233597    0.033919
     20          1           0        0.775806    3.570144    0.575899
     21          8           0        2.005449    1.432566   -1.228213
     22          1           0        1.316508    0.760068   -1.306295
     23          1           0        2.844162    0.949996   -1.053505
 ---------------------------------------------------------------------
 Rotational constants (GHZ):           0.9605915           0.3368639           0.2919990
 Standard basis: 6-31++G(d,p) (6D, 7F)
 There are   294 symmetry adapted cartesian basis functions of A   symmetry.
 There are   294 symmetry adapted basis functions of A   symmetry.
   294 basis functions,   472 primitive gaussians,   294 cartesian basis functions
    53 alpha electrons       53 beta electrons
       nuclear repulsion energy       847.6432492423 Hartrees.
 NAtoms=   23 NActive=   23 NUniq=   23 SFac= 1.00D+00 NAtFMM=   60 NAOKFM=F Big=F
 Integral buffers will be    131072 words long.
 Raffenetti 2 integral format.
 Two-electron integral symmetry is turned on.
 Nuclear repulsion after empirical dispersion term =      847.6325755386 Hartrees.
 One-electron integrals computed using PRISM.
 NBasis=   294 RedAO= T EigKep=  4.30D-05  NBF=   294
 NBsUse=   294 1.00D-06 EigRej= -1.00D+00 NBFU=   294
 Initial guess from the checkpoint file:  "/local_scratch/slurm.5660528/Gau-3758737.chk"
 B after Tr=     0.000000    0.000000   -0.000000
         Rot=    0.999960    0.003347    0.006710   -0.004943 Ang=   1.03 deg.
 ExpMin= 3.60D-02 ExpMax= 7.00D+03 ExpMxC= 1.05D+03 IAcc=3 IRadAn=         5 AccDes= 0.00D+00
 Harris functional with IExCor= 4639 and IRadAn=       5 diagonalized for initial guess.
 HarFok:  IExCor= 4639 AccDes= 0.00D+00 IRadAn=         5 IDoV= 1 UseB2=F ITyADJ=14
 ICtDFT=  3500011 ScaDFX=  1.000000  1.000000  1.000000  1.000000
 FoFCou: FMM=F IPFlag=           0 FMFlag=      100000 FMFlg1=           0
         NFxFlg=           0 DoJE=T BraDBF=F KetDBF=T FulRan=T
         wScrn=  0.000000 ICntrl=       500 IOpCl=  0 I1Cent=   200000004 NGrid=           0
         NMat0=    1 NMatS0=      1 NMatT0=    0 NMatD0=    1 NMtDS0=    0 NMtDT0=    0
 Petite list used in FoFCou.
 Requested convergence on RMS density matrix=1.00D-10 within 128 cycles.
 Requested convergence on MAX density matrix=1.00D-08.
 Requested convergence on             energy=1.00D-08.
 No special actions if energy rises.
 SCF Done:  E(RwB97XD) =  -908.809011595     A.U. after   17 cycles
            NFock= 17  Conv=0.45D-10     -V/T= 2.0082
 Calling FoFJK, ICntrl=      2127 FMM=F ISym2X=0 I1Cent= 0 IOpClX= 0 NMat=1 NMatS=1 NMatT=0.
 ***** Axes restored to original set *****
 -------------------------------------------------------------------
 Center     Atomic                   Forces (Hartrees/Bohr)
 Number     Number              X              Y              Z
 -------------------------------------------------------------------
      1        6           0.006890979   -0.000919724   -0.001812907
      2        8          -0.006235950   -0.003342307    0.000940531
      3        8           0.002979947    0.003541748   -0.000425752
      4        1          -0.002361006    0.000096205    0.000600232
      5        6           0.000995932   -0.001341280   -0.000720603
      6        9          -0.000607448    0.001461023   -0.000669396
      7        9          -0.001333095   -0.000285828   -0.000042263
      8        9          -0.000382945    0.000536858    0.001502411
      9        8           0.001200558    0.000229468   -0.000034251
     10        1          -0.001187783   -0.000129383    0.000339755
     11        1          -0.002190375    0.000467265   -0.001039119
     12        8           0.000811017    0.000190145    0.000838455
     13        1          -0.000018537   -0.000502641   -0.001325881
     14        1          -0.000366341    0.000192365   -0.000554130
     15        8          -0.000829020    0.000606697   -0.000291409
     16        1           0.001589038   -0.000356469    0.000504221
     17        1           0.000151917   -0.001153262    0.000313052
     18        8           0.002218111   -0.001484690    0.000234866
     19        1          -0.000568822    0.001798605    0.000453265
     20        1          -0.000978554    0.001214830    0.000510162
     21        8          -0.000503814   -0.000082961   -0.000074920
     22        1           0.000847199   -0.000483133    0.000072858
     23        1          -0.000121008   -0.000253532    0.000680822
 -------------------------------------------------------------------
 Cartesian Forces:  Max     0.006890979 RMS     0.001591849

 GradGradGradGradGradGradGradGradGradGradGradGradGradGradGradGradGradGrad
 Berny optimization.
 Using GEDIIS/GDIIS optimizer.
 FormGI is forming the generalized inverse of G from B-inverse, IUseBI=4.
 Internal  Forces:  Max     0.006973851 RMS     0.001268279
 Search for a local minimum.
 Step number   2 out of a maximum of  138
 All quantities printed in internal units (Hartrees-Bohrs-Radians)
 Mixed Optimization -- RFO/linear search
 Update second derivatives using D2CorX and points    1    2
 DE= -3.40D-03 DEPred=-3.82D-03 R= 8.90D-01
 TightC=F SS=  1.41D+00  RLast= 6.98D-01 DXNew= 5.0454D-01 2.0937D+00
 Trust test= 8.90D-01 RLast= 6.98D-01 DXMaxT set to 5.05D-01
 ITU=  1  0
 Use linear search instead of GDIIS.
     Eigenvalues ---   -0.00076  -0.00022   0.00013   0.00035   0.00070
     Eigenvalues ---    0.00141   0.00431   0.00501   0.00616   0.00744
     Eigenvalues ---    0.00854   0.00973   0.01045   0.01234   0.01251
     Eigenvalues ---    0.01398   0.01582   0.01701   0.01779   0.02007
     Eigenvalues ---    0.02050   0.02139   0.02341   0.02742   0.02822
     Eigenvalues ---    0.03023   0.03264   0.03497   0.03818   0.03899
     Eigenvalues ---    0.04538   0.05502   0.06517   0.07002   0.07184
     Eigenvalues ---    0.08696   0.09065   0.09525   0.11656   0.13544
     Eigenvalues ---    0.19269   0.19986   0.21669   0.21935   0.23816
     Eigenvalues ---    0.26409   0.32938   0.36587   0.37781   0.38800
     Eigenvalues ---    0.39746   0.47269   0.48431   0.49092   0.53733
     Eigenvalues ---    0.53745   0.55522   0.56169   0.56653   0.57376
     Eigenvalues ---    0.57558   0.61310   0.87398
 RFO step:  Lambda=-2.24079706D-03 EMin=-7.58477232D-04
 Quartic linear search produced a step of  0.27059.
 Iteration  1 RMS(Cart)=  0.19284341 RMS(Int)=  0.03810711
 Iteration  2 RMS(Cart)=  0.08251257 RMS(Int)=  0.00624901
 Iteration  3 RMS(Cart)=  0.00506064 RMS(Int)=  0.00451144
 Iteration  4 RMS(Cart)=  0.00002306 RMS(Int)=  0.00451141
 Iteration  5 RMS(Cart)=  0.00000017 RMS(Int)=  0.00451141
 Variable       Old X    -DE/DX   Delta X   Delta X   Delta X     New X
                                 (Linear)    (Quad)   (Total)
    R1        2.29638   0.00697   0.00243   0.01822   0.02444   2.32082
    R2        2.43041   0.00419   0.00618  -0.00278   0.00712   2.43753
    R3        2.93631  -0.00132  -0.00384  -0.00944  -0.01328   2.92304
    R4        3.60847   0.00004   0.00097  -0.00378   0.00108   3.60955
    R5        1.95249   0.00277  -0.03515   0.07728   0.04190   1.99439
    R6        2.81477   0.00059   0.04545  -0.17296  -0.12759   2.68718
    R7        2.52462   0.00095  -0.00065   0.01144   0.01079   2.53541
    R8        2.51821   0.00049  -0.00109  -0.00164  -0.00273   2.51548
    R9        2.53484   0.00092   0.00115  -0.00317  -0.00201   2.53282
   R10        1.81285   0.00093   0.00076   0.00221   0.00297   1.81582
   R11        1.85861   0.00089   0.00002  -0.00024   0.00022   1.85883
   R12        3.26569   0.00153   0.01396   0.08030   0.09057   3.35626
   R13        3.26598   0.00065   0.00807   0.03336   0.04250   3.30848
   R14        1.85306   0.00124   0.00022   0.00055   0.00044   1.85350
   R15        1.81292   0.00061   0.00055   0.00165   0.00220   1.81512
   R16        3.33134   0.00117   0.00341   0.05365   0.05603   3.38738
   R17        1.82908   0.00142   0.00145   0.00047   0.00545   1.83453
   R18        1.81735   0.00058   0.00015   0.00285   0.00299   1.82034
   R19        1.89326   0.00040  -0.00583   0.01256   0.00279   1.89605
   R20        1.81510   0.00097   0.00025   0.00231   0.00256   1.81766
   R21        3.03547   0.00128   0.02097  -0.02548  -0.00832   3.02714
   R22        1.82531   0.00084   0.00014   0.00713   0.00726   1.83258
   R23        1.85813   0.00131  -0.00041   0.00107  -0.00286   1.85527
    A1        2.23886  -0.00010  -0.00012  -0.01252  -0.00133   2.23753
    A2        2.09637  -0.00019   0.00195   0.00037  -0.00353   2.09284
    A3        1.94763   0.00029  -0.00190   0.01294   0.00519   1.95282
    A4        2.44417  -0.00072   0.01218  -0.30114  -0.28272   2.16145
    A5        1.98559  -0.00006  -0.00156  -0.00676   0.00475   1.99034
    A6        1.94845  -0.00181   0.00018  -0.03435  -0.03428   1.91416
    A7        1.93512  -0.00143  -0.00282   0.00129  -0.00167   1.93346
    A8        1.91625  -0.00165  -0.00610   0.01207   0.00591   1.92216
    A9        1.88853   0.00169   0.00309   0.00566   0.00856   1.89709
   A10        1.88677   0.00175   0.00306   0.00752   0.01054   1.89732
   A11        1.88694   0.00167   0.00306   0.00913   0.01211   1.89906
   A12        1.86147   0.00009   0.00037   0.01350   0.01162   1.87310
   A13        1.97984  -0.00011   0.00280   0.03929   0.04309   2.02293
   A14        1.85440   0.00104   0.01327   0.03098   0.03422   1.88861
   A15        1.65248   0.00193   0.01623  -0.00260   0.01701   1.66950
   A16        2.14142  -0.00003  -0.00399   0.05717   0.04900   2.19042
   A17        1.85964  -0.00057   0.00121  -0.00598   0.00068   1.86031
   A18        2.83098   0.00132   0.01160  -0.03758  -0.02394   2.80704
   A19        1.96849   0.00077   0.00194   0.08142   0.08586   2.05435
   A20        1.85470   0.00105   0.01153   0.01745   0.02539   1.88009
   A21        1.85391  -0.00033  -0.00102  -0.00942  -0.01164   1.84227
   A22        2.82266   0.00002  -0.00496   0.05852   0.06296   2.88562
   A23        1.84019   0.00168   0.00658   0.06064   0.05868   1.89888
   A24        1.96651   0.00094   0.01437   0.06682   0.07964   2.04614
   A25        1.86912  -0.00033   0.00017   0.01981   0.01468   1.88380
   A26        1.72105  -0.00028  -0.00419  -0.01456  -0.01833   1.70272
   A27        2.00126   0.00175   0.01568   0.09489   0.09997   2.10123
   A28        1.85569   0.00009   0.00117   0.01434   0.01763   1.87332
   A29        3.15110   0.00000  -0.00015  -0.01433  -0.01188   3.13922
   A30        2.96160  -0.00198  -0.01378  -0.19190  -0.20473   2.75687
   A31        2.93434  -0.00077  -0.01278  -0.06854  -0.08741   2.84693
   A32        3.06081  -0.00027  -0.00173   0.00227  -0.01084   3.04997
   A33        3.11469   0.00216   0.01205   0.07633   0.09153   3.20622
   A34        3.00400  -0.00050  -0.00590  -0.01936  -0.01924   2.98477
   A35        3.09098   0.00001   0.00075   0.00511   0.01335   3.10433
   A36        3.08790   0.00074   0.00996   0.03843   0.04230   3.13020
    D1        1.95834   0.00036   0.05982  -0.22877  -0.16361   1.79473
    D2       -1.21327   0.00044   0.05476  -0.19298  -0.13499  -1.34826
    D3       -0.02883  -0.00018  -0.00067  -0.00687  -0.00786  -0.03669
    D4        3.14069  -0.00025   0.00402  -0.04003  -0.03448   3.10621
    D5        2.32544  -0.00004   0.05391  -0.33664  -0.28197   2.04347
    D6        0.21831   0.00002   0.05179  -0.32141  -0.26895  -0.05064
    D7       -1.86559  -0.00010   0.05379  -0.34128  -0.28680  -2.15239
    D8       -0.84150   0.00003   0.04965  -0.30681  -0.25781  -1.09930
    D9       -2.94863   0.00009   0.04753  -0.29157  -0.24479   3.08977
   D10        1.25066  -0.00003   0.04953  -0.31145  -0.26264   0.98802
   D11       -1.98522   0.00014  -0.03376   0.16652   0.12564  -1.85958
   D12        0.29039  -0.00090  -0.00963  -0.17181  -0.18939   0.10100
   D13        2.31652   0.00066   0.00326  -0.06081  -0.05303   2.26350
   D14       -3.12151   0.00030  -0.00500   0.13987   0.13203  -2.98947
   D15       -1.19509   0.00070   0.00484   0.11798   0.12358  -1.07151
   D16        1.02228  -0.00016  -0.01576   0.07357   0.04815   1.07043
   D17        2.94869   0.00023  -0.00592   0.05168   0.03970   2.98839
   D18       -1.25897  -0.00009   0.02947  -0.32641  -0.30004  -1.55901
   D19       -3.10526  -0.00053   0.02712  -0.36055  -0.33308   2.84484
   D20        0.77226   0.00080   0.04133  -0.25761  -0.22104   0.55122
   D21       -1.07403   0.00036   0.03898  -0.29174  -0.25409  -1.32812
   D22        0.24860   0.00058  -0.00083   0.03143   0.02534   0.27395
   D23       -1.95289  -0.00003  -0.00337  -0.02791  -0.03638  -1.98927
   D24       -1.86507  -0.00001   0.00850  -0.06785  -0.06524  -1.93031
   D25        0.15932   0.00063   0.01501  -0.02548  -0.01158   0.14774
   D26        0.74399   0.00083   0.00361   0.01540   0.01605   0.76004
   D27       -1.28088  -0.00064  -0.01059  -0.04297  -0.05700  -1.33788
   D28       -0.16801   0.00122   0.00794   0.12920   0.13668  -0.03133
   D29       -2.10292   0.00097   0.00675   0.11034   0.12182  -1.98109
   D30       -2.22122  -0.00047  -0.00947   0.02570   0.01439  -2.20683
   D31        2.12706  -0.00071  -0.01066   0.00685  -0.00047   2.12659
         Item               Value     Threshold  Converged?
 Maximum Force            0.006974     0.000015     NO 
 RMS     Force            0.001268     0.000010     NO 
 Maximum Displacement     0.901529     0.000060     NO 
 RMS     Displacement     0.251123     0.000040     NO 
 Predicted change in Energy=-1.821610D-03
 GradGradGradGradGradGradGradGradGradGradGradGradGradGradGradGradGradGrad

                          Input orientation:                          
 ---------------------------------------------------------------------
 Center     Atomic      Atomic             Coordinates (Angstroms)
 Number     Number       Type             X           Y           Z
 ---------------------------------------------------------------------
      1          6           0        1.637576    0.515859    0.794689
      2          8           0        0.665317   -0.180103    1.075114
      3          8           0        1.768194    1.792688    0.922918
      4          1           0        0.905445    2.278557    1.288198
      5          6           0        2.911399   -0.138246    0.209776
      6          9           0        3.132816    0.331162   -1.027455
      7          9           0        2.776533   -1.461015    0.146479
      8          9           0        3.972263    0.151778    0.975864
      9          8           0       -3.962468    0.327247    0.715912
     10          1           0       -4.821969    0.643024    1.007206
     11          1           0       -3.806461    0.691319   -0.184464
     12          8           0       -2.895003    1.030992   -1.640169
     13          1           0       -2.195352    0.363988   -1.473976
     14          1           0       -3.203859    0.886516   -2.538132
     15          8           0       -1.329211   -1.045056   -0.782940
     16          1           0       -0.558510   -0.869146   -0.219460
     17          1           0       -1.950727   -1.527585   -0.227243
     18          8           0       -0.244541    2.996856    1.716738
     19          1           0       -0.964602    2.340740    1.957004
     20          1           0       -0.135497    3.601199    2.457048
     21          8           0       -1.767228    0.984758    2.245399
     22          1           0       -1.080030    0.365431    1.954499
     23          1           0       -2.583206    0.773889    1.741835
 ---------------------------------------------------------------------
                    Distance matrix (angstroms):
                    1          2          3          4          5
     1  C    0.000000
     2  O    1.228124   0.000000
     3  O    1.289883   2.265261   0.000000
     4  H    1.971464   2.479531   1.055383   0.000000
     5  C    1.546804   2.407373   2.354569   3.320810   0.000000
     6  F    2.364332   3.281880   2.793243   3.757097   1.341681
     7  F    2.371798   2.638243   3.493736   4.334615   1.331132
     8  F    2.369840   3.325039   2.748329   3.745146   1.340312
     9  O    5.603773   4.669349   5.918687   5.275575   6.908176
    10  H    6.464291   5.549095   6.690222   5.962985   7.813530
    11  H    5.534173   4.726808   5.789308   5.185567   6.780357
    12  O    5.170897   4.638468   5.375407   4.957333   6.205136
    13  H    4.456596   3.870054   4.847265   4.572758   5.400571
    14  H    5.889361   5.400346   6.125465   5.784890   6.782147
    15  O    3.705023   2.859834   4.533946   4.508847   4.448659
    16  H    2.787388   1.910092   3.715365   3.784736   3.571936
    17  H    4.253931   3.218001   5.116391   4.994096   5.075581
    18  O    3.247751   3.366392   2.476141   1.421995   4.696782
    19  H    3.384154   3.128740   2.972855   1.987018   4.921540
    20  H    3.927664   4.104789   3.041102   2.049183   5.321396
    21  O    3.730565   2.940024   3.860171   3.119828   5.224409
    22  H    2.958575   2.029079   3.348671   2.836567   4.385117
    23  H    4.333436   3.450727   4.543485   3.826290   5.776666
                    6          7          8          9         10
     6  F    0.000000
     7  F    2.171855   0.000000
     8  F    2.179481   2.172268   0.000000
     9  O    7.306326   6.995446   7.940926   0.000000
    10  H    8.216794   7.931271   8.807997   0.960890   0.000000
    11  H    6.999565   6.933821   7.883274   0.983649   1.566418
    12  O    6.099163   6.447366   7.401080   2.680645   3.297318
    13  H    5.346946   5.538605   6.639746   2.814189   3.623981
    14  H    6.537891   6.962982   8.024010   3.387783   3.904738
    15  O    4.675837   4.230127   5.712393   3.326232   4.272422
    16  H    3.964780   3.406865   4.795726   3.727359   4.687051
    17  H    5.471535   4.742477   6.272921   2.894312   3.805185
    18  O    5.103241   5.609386   5.140506   4.685237   5.195845
    19  H    5.452911   5.632711   5.488791   3.818595   4.320143
    20  H    5.789367   6.280498   5.564719   5.328792   5.728513
    21  O    5.928675   5.570730   5.936946   2.755127   3.313811
    22  H    5.161520   4.634427   5.150634   3.137515   3.869952
    23  H    6.366936   6.022188   6.629321   1.776055   2.359844
                   11         12         13         14         15
    11  H    0.000000
    12  O    1.750773   0.000000
    13  H    2.089415   0.980829   0.000000
    14  H    2.437412   0.960522   1.556454   0.000000
    15  O    3.083819   2.737978   1.792522   3.213405   0.000000
    16  H    3.603535   3.329886   2.402849   3.931470   0.970791
    17  H    2.892942   3.071536   2.278648   3.569094   0.963284
    18  O    4.649445   4.707271   4.573654   5.595982   4.874624
    19  H    3.922071   4.287371   4.146555   5.228316   4.370796
    20  H    5.377821   5.568485   5.493222   6.460354   5.788796
    21  O    3.185720   4.046190   3.795048   4.995570   3.671899
    22  H    3.480631   4.081511   3.605327   4.996589   3.089521
    23  H    2.283375   3.406064   3.264948   4.326200   3.354930
                   16         17         18         19         20
    16  H    0.000000
    17  H    1.540089   0.000000
    18  O    4.335137   5.211593   0.000000
    19  H    3.899394   4.550530   1.003346   0.000000
    20  H    5.227487   6.066704   0.961862   1.589407   0.000000
    21  O    3.312625   3.529801   2.578100   1.601895   3.090810
    22  H    2.553872   3.016889   2.771095   1.978680   3.408062
    23  H    3.262765   3.094201   3.226696   2.263007   3.807426
                   21         22         23
    21  O    0.000000
    22  H    0.969758   0.000000
    23  H    0.981765   1.572133   0.000000
 Stoichiometry    C2H11F3O7
 Framework group  C1[X(C2H11F3O7)]
 Deg. of freedom    63
 Full point group                 C1      NOp   1
 Largest Abelian subgroup         C1      NOp   1
 Largest concise Abelian subgroup C1      NOp   1
                         Standard orientation:                         
 ---------------------------------------------------------------------
 Center     Atomic      Atomic             Coordinates (Angstroms)
 Number     Number       Type             X           Y           Z
 ---------------------------------------------------------------------
      1          6           0       -1.310498    0.373019   -0.109259
      2          8           0       -0.427408    0.000173   -0.877000
      3          8           0       -1.296410    1.383594    0.692200
      4          1           0       -0.388544    1.921745    0.689564
      5          6           0       -2.643160   -0.408111   -0.028948
      6          9           0       -2.794255   -0.918140    1.202778
      7          9           0       -2.659068   -1.406592   -0.909115
      8          9           0       -3.673533    0.409979   -0.284872
      9          8           0        4.232156   -0.226189   -0.676890
     10          1           0        5.118341    0.139231   -0.743630
     11          1           0        4.129851   -0.581686    0.234549
     12          8           0        3.281202   -1.285986    1.594315
     13          1           0        2.508115   -1.595376    1.076012
     14          1           0        3.582741   -2.036948    2.111744
     15          8           0        1.478578   -2.057034   -0.316850
     16          1           0        0.725979   -1.482721   -0.531777
     17          1           0        2.034122   -2.060158   -1.103792
     18          8           0        0.830355    2.648900    0.776746
     19          1           0        1.467946    2.294996    0.087592
     20          1           0        0.781656    3.603855    0.672493
     21          8           0        2.107240    1.468810   -1.126817
     22          1           0        1.357641    0.874305   -1.285232
     23          1           0        2.900089    0.907938   -0.983032
 ---------------------------------------------------------------------
 Rotational constants (GHZ):           0.9615154           0.3413819           0.2982495
 Standard basis: 6-31++G(d,p) (6D, 7F)
 There are   294 symmetry adapted cartesian basis functions of A   symmetry.
 There are   294 symmetry adapted basis functions of A   symmetry.
   294 basis functions,   472 primitive gaussians,   294 cartesian basis functions
    53 alpha electrons       53 beta electrons
       nuclear repulsion energy       849.8884366335 Hartrees.
 NAtoms=   23 NActive=   23 NUniq=   23 SFac= 1.00D+00 NAtFMM=   60 NAOKFM=F Big=F
 Integral buffers will be    131072 words long.
 Raffenetti 2 integral format.
 Two-electron integral symmetry is turned on.
 Nuclear repulsion after empirical dispersion term =      849.8777022031 Hartrees.
 One-electron integrals computed using PRISM.
 NBasis=   294 RedAO= T EigKep=  4.21D-05  NBF=   294
 NBsUse=   294 1.00D-06 EigRej= -1.00D+00 NBFU=   294
 Initial guess from the checkpoint file:  "/local_scratch/slurm.5660528/Gau-3758737.chk"
 B after Tr=    -0.000000   -0.000000    0.000000
         Rot=    0.999672   -0.024600   -0.006209    0.003532 Ang=  -2.94 deg.
 ExpMin= 3.60D-02 ExpMax= 7.00D+03 ExpMxC= 1.05D+03 IAcc=3 IRadAn=         5 AccDes= 0.00D+00
 Harris functional with IExCor= 4639 and IRadAn=       5 diagonalized for initial guess.
 HarFok:  IExCor= 4639 AccDes= 0.00D+00 IRadAn=         5 IDoV= 1 UseB2=F ITyADJ=14
 ICtDFT=  3500011 ScaDFX=  1.000000  1.000000  1.000000  1.000000
 FoFCou: FMM=F IPFlag=           0 FMFlag=      100000 FMFlg1=           0
         NFxFlg=           0 DoJE=T BraDBF=F KetDBF=T FulRan=T
         wScrn=  0.000000 ICntrl=       500 IOpCl=  0 I1Cent=   200000004 NGrid=           0
         NMat0=    1 NMatS0=      1 NMatT0=    0 NMatD0=    1 NMtDS0=    0 NMtDT0=    0
 Petite list used in FoFCou.
 Requested convergence on RMS density matrix=1.00D-10 within 128 cycles.
 Requested convergence on MAX density matrix=1.00D-08.
 Requested convergence on             energy=1.00D-08.
 No special actions if energy rises.
 SCF Done:  E(RwB97XD) =  -908.808997102     A.U. after   18 cycles
            NFock= 18  Conv=0.81D-10     -V/T= 2.0083
 Calling FoFJK, ICntrl=      2127 FMM=F ISym2X=0 I1Cent= 0 IOpClX= 0 NMat=1 NMatS=1 NMatT=0.
 ***** Axes restored to original set *****
 -------------------------------------------------------------------
 Center     Atomic                   Forces (Hartrees/Bohr)
 Number     Number              X              Y              Z
 -------------------------------------------------------------------
      1        6          -0.007761956   -0.000589704    0.004065985
      2        8           0.005172133    0.006790128   -0.002736119
      3        8          -0.001848535   -0.004152647    0.000647248
      4        1           0.004149267   -0.001121499   -0.002437840
      5        6          -0.001600827    0.002156465    0.000637956
      6        9           0.001571702   -0.001558216    0.000885784
      7        9           0.001823852    0.000376770   -0.000710607
      8        9           0.000254689   -0.001436970   -0.001948809
      9        8          -0.001463568    0.001892590   -0.000135458
     10        1           0.000853537   -0.000821474   -0.000147022
     11        1           0.001246683   -0.001268630    0.001443543
     12        8           0.000882610   -0.000755706   -0.001180099
     13        1          -0.001403428    0.000190308   -0.000144080
     14        1           0.000295758    0.000422024    0.000687086
     15        8           0.000967388   -0.000069021    0.002174133
     16        1          -0.000854214   -0.000872492   -0.001124867
     17        1          -0.000056858    0.000677832   -0.000953167
     18        8          -0.002961908    0.001567592    0.003222062
     19        1           0.000601104    0.000471866   -0.001222849
     20        1           0.000202066   -0.000457617   -0.000961898
     21        8           0.000584413   -0.000887260   -0.000314966
     22        1          -0.001922521   -0.000180416    0.000559988
     23        1           0.001268614   -0.000373923   -0.000306002
 -------------------------------------------------------------------
 Cartesian Forces:  Max     0.007761956 RMS     0.002035443

 GradGradGradGradGradGradGradGradGradGradGradGradGradGradGradGradGradGrad
 Berny optimization.
 Using GEDIIS/GDIIS optimizer.
 FormGI is forming the generalized inverse of G from B-inverse, IUseBI=4.
 Internal  Forces:  Max     0.008025680 RMS     0.001472006
 Search for a local minimum.
 Step number   3 out of a maximum of  138
 All quantities printed in internal units (Hartrees-Bohrs-Radians)
 Mixed Optimization -- RFO/linear search
 Update second derivatives using D2CorX and points    3    2
 DE=  1.45D-05 DEPred=-1.82D-03 R=-7.96D-03
 Trust test=-7.96D-03 RLast= 1.07D+00 DXMaxT set to 2.52D-01
 ITU= -1  1  0
 Use linear search instead of GDIIS.
     Eigenvalues ---   -0.00227  -0.00024   0.00014   0.00035   0.00067
     Eigenvalues ---    0.00141   0.00408   0.00525   0.00619   0.00754
     Eigenvalues ---    0.00838   0.01028   0.01127   0.01186   0.01323
     Eigenvalues ---    0.01400   0.01575   0.01603   0.01756   0.02048
     Eigenvalues ---    0.02067   0.02194   0.02335   0.02713   0.02846
     Eigenvalues ---    0.03057   0.03265   0.03543   0.03808   0.03894
     Eigenvalues ---    0.04547   0.05503   0.06505   0.07006   0.07182
     Eigenvalues ---    0.08689   0.09019   0.09497   0.11654   0.13546
     Eigenvalues ---    0.19175   0.19984   0.21669   0.22006   0.23792
     Eigenvalues ---    0.26392   0.32840   0.37073   0.37780   0.38800
     Eigenvalues ---    0.39699   0.47292   0.48414   0.49063   0.53726
     Eigenvalues ---    0.53803   0.55697   0.56170   0.56650   0.57383
     Eigenvalues ---    0.57560   0.61348   0.88177
 RFO step:  Lambda=-2.85130694D-03 EMin=-2.26517275D-03
 Quartic linear search produced a step of -0.48804.
 Maximum step size (   0.252) exceeded in Quadratic search.
    -- Step size scaled by   0.798
 Iteration  1 RMS(Cart)=  0.16985069 RMS(Int)=  0.04012243
 Iteration  2 RMS(Cart)=  0.12629585 RMS(Int)=  0.00526115
 Iteration  3 RMS(Cart)=  0.00707579 RMS(Int)=  0.00390517
 Iteration  4 RMS(Cart)=  0.00003785 RMS(Int)=  0.00390516
 Iteration  5 RMS(Cart)=  0.00000040 RMS(Int)=  0.00390516
 Variable       Old X    -DE/DX   Delta X   Delta X   Delta X     New X
                                 (Linear)    (Quad)   (Total)
    R1        2.32082  -0.00803  -0.01193  -0.00139  -0.01055   2.31027
    R2        2.43753  -0.00449  -0.00347   0.00409   0.00387   2.44140
    R3        2.92304   0.00231   0.00648  -0.00456   0.00192   2.92496
    R4        3.60955   0.00017  -0.00053  -0.00514  -0.00193   3.60762
    R5        1.99439  -0.00229  -0.02045  -0.01770  -0.03787   1.95652
    R6        2.68718   0.00242   0.06227   0.06618   0.12870   2.81588
    R7        2.53541  -0.00110  -0.00526   0.00171  -0.00356   2.53185
    R8        2.51548  -0.00053   0.00133   0.00062   0.00195   2.51743
    R9        2.53282  -0.00122   0.00098  -0.00096   0.00002   2.53285
   R10        1.81582  -0.00108  -0.00145   0.00066  -0.00079   1.81503
   R11        1.85883  -0.00071  -0.00011  -0.00409  -0.00525   1.85358
   R12        3.35626  -0.00059  -0.04420   0.05680   0.00926   3.36552
   R13        3.30848   0.00055  -0.02074   0.05108   0.02980   3.33828
   R14        1.85350  -0.00193  -0.00022  -0.00014  -0.00015   1.85334
   R15        1.81512  -0.00080  -0.00107   0.00054  -0.00054   1.81459
   R16        3.38738  -0.00086  -0.02735   0.01731  -0.00990   3.37748
   R17        1.83453  -0.00156  -0.00266  -0.00292  -0.00217   1.83236
   R18        1.82034  -0.00085  -0.00146  -0.00098  -0.00244   1.81791
   R19        1.89605  -0.00052  -0.00136  -0.00797  -0.01235   1.88370
   R20        1.81766  -0.00100  -0.00125  -0.00006  -0.00131   1.81635
   R21        3.02714   0.00070   0.00406   0.07351   0.07446   3.10161
   R22        1.83258  -0.00142  -0.00354  -0.00015  -0.00370   1.82888
   R23        1.85527  -0.00138   0.00140   0.00260   0.00086   1.85612
    A1        2.23753   0.00033   0.00065  -0.02290  -0.01080   2.22673
    A2        2.09284   0.00035   0.00172   0.01285   0.00892   2.10176
    A3        1.95282  -0.00068  -0.00253   0.01006   0.00187   1.95468
    A4        2.16145   0.00187   0.13798   0.05648   0.18579   2.34723
    A5        1.99034  -0.00065  -0.00232  -0.03385  -0.02198   1.96836
    A6        1.91416   0.00271   0.01673  -0.00731   0.00948   1.92365
    A7        1.93346   0.00220   0.00081  -0.00454  -0.00367   1.92979
    A8        1.92216   0.00264  -0.00288   0.00105  -0.00182   1.92034
    A9        1.89709  -0.00253  -0.00418   0.00292  -0.00116   1.89593
   A10        1.89732  -0.00263  -0.00515   0.00424  -0.00090   1.89642
   A11        1.89906  -0.00260  -0.00591   0.00391  -0.00200   1.89706
   A12        1.87310   0.00019  -0.00567   0.00315  -0.00121   1.87189
   A13        2.02293   0.00034  -0.02103   0.01956   0.00573   2.02866
   A14        1.88861  -0.00008  -0.01670   0.06625   0.04425   1.93286
   A15        1.66950  -0.00163  -0.00830   0.05200   0.04062   1.71012
   A16        2.19042   0.00014  -0.02391   0.01520  -0.01206   2.17836
   A17        1.86031   0.00089  -0.00033  -0.00678  -0.00198   1.85834
   A18        2.80704  -0.00114   0.01169   0.05392   0.06348   2.87052
   A19        2.05435  -0.00069  -0.04190  -0.00707  -0.04506   2.00929
   A20        1.88009  -0.00083  -0.01239   0.05123   0.03767   1.91776
   A21        1.84227   0.00092   0.00568  -0.00254   0.00635   1.84862
   A22        2.88562  -0.00010  -0.03073  -0.07174  -0.09206   2.79356
   A23        1.89888  -0.00075  -0.02864   0.03360   0.00562   1.90449
   A24        2.04614   0.00006  -0.03887   0.05819   0.02349   2.06963
   A25        1.88380   0.00091  -0.00717   0.00164  -0.00406   1.87974
   A26        1.70272   0.00131   0.00895  -0.01002   0.00009   1.70281
   A27        2.10123  -0.00109  -0.04879   0.08313   0.03317   2.13440
   A28        1.87332  -0.00085  -0.00861  -0.00375  -0.01404   1.85929
   A29        3.13922  -0.00005   0.00580  -0.01513  -0.00297   3.13625
   A30        2.75687   0.00161   0.09991  -0.04104   0.05652   2.81339
   A31        2.84693   0.00055   0.04266  -0.03901   0.00148   2.84842
   A32        3.04997   0.00015   0.00529   0.00277  -0.00194   3.04803
   A33        3.20622  -0.00275  -0.04467   0.02295  -0.01797   3.18825
   A34        2.98477   0.00042   0.00939  -0.02330  -0.01773   2.96704
   A35        3.10433  -0.00038  -0.00651  -0.01705  -0.02669   3.07764
   A36        3.13020  -0.00030  -0.02065   0.05376   0.03301   3.16322
    D1        1.79473   0.00134   0.07985   0.35498   0.43570   2.23043
    D2       -1.34826   0.00126   0.06588   0.36400   0.43147  -0.91679
    D3       -0.03669   0.00060   0.00384  -0.00719  -0.00029  -0.03699
    D4        3.10621   0.00067   0.01683  -0.01563   0.00364   3.10985
    D5        2.04347   0.00005   0.13761  -0.05815   0.07916   2.12263
    D6       -0.05064   0.00005   0.13126  -0.05420   0.07682   0.02618
    D7       -2.15239   0.00014   0.13997  -0.05684   0.08286  -2.06953
    D8       -1.09930  -0.00002   0.12582  -0.05053   0.07553  -1.02378
    D9        3.08977  -0.00002   0.11947  -0.04659   0.07319  -3.12023
   D10        0.98802   0.00008   0.12818  -0.04922   0.07923   1.06725
   D11       -1.85958  -0.00105  -0.06132  -0.13242  -0.19873  -2.05831
   D12        0.10100   0.00008   0.09243  -0.07990   0.01938   0.12037
   D13        2.26350  -0.00016   0.02588   0.00565   0.03181   2.29531
   D14       -2.98947  -0.00010  -0.06444   0.04000  -0.02890  -3.01837
   D15       -1.07151   0.00006  -0.06031   0.07404   0.01160  -1.05991
   D16        1.07043  -0.00060  -0.02350  -0.04049  -0.06931   1.00112
   D17        2.98839  -0.00044  -0.01937  -0.00645  -0.02881   2.95958
   D18       -1.55901  -0.00006   0.14643   0.11663   0.26003  -1.29897
   D19        2.84484  -0.00062   0.16256   0.08275   0.24563   3.09048
   D20        0.55122   0.00026   0.10788   0.19854   0.30549   0.85671
   D21       -1.32812  -0.00031   0.12401   0.16466   0.29109  -1.03703
   D22        0.27395  -0.00066  -0.01237  -0.00852  -0.02862   0.24533
   D23       -1.98927  -0.00038   0.01775  -0.04722  -0.03409  -2.02336
   D24       -1.93031  -0.00019   0.03184   0.05887   0.08522  -1.84509
   D25        0.14774  -0.00010   0.00565   0.09079   0.09199   0.23973
   D26        0.76004  -0.00093  -0.00783  -0.02594  -0.03670   0.72334
   D27       -1.33788  -0.00012   0.02782  -0.08575  -0.06146  -1.39934
   D28       -0.03133  -0.00009  -0.06671   0.06575   0.00059  -0.03074
   D29       -1.98109   0.00012  -0.05946   0.06203   0.00449  -1.97661
   D30       -2.20683  -0.00010  -0.00702  -0.01879  -0.02430  -2.23113
   D31        2.12659   0.00011   0.00023  -0.02251  -0.02041   2.10619
         Item               Value     Threshold  Converged?
 Maximum Force            0.008026     0.000015     NO 
 RMS     Force            0.001472     0.000010     NO 
 Maximum Displacement     0.788060     0.000060     NO 
 RMS     Displacement     0.259337     0.000040     NO 
 Predicted change in Energy=-2.229215D-03
 GradGradGradGradGradGradGradGradGradGradGradGradGradGradGradGradGradGrad

                          Input orientation:                          
 ---------------------------------------------------------------------
 Center     Atomic      Atomic             Coordinates (Angstroms)
 Number     Number       Type             X           Y           Z
 ---------------------------------------------------------------------
      1          6           0        1.623345    0.623338    0.750167
      2          8           0        0.578617    0.006079    0.898975
      3          8           0        1.869387    1.847481    1.081867
      4          1           0        1.045969    2.325979    1.488018
      5          6           0        2.852482   -0.060443    0.104091
      6          9           0        3.237554    0.614782   -0.987170
      7          9           0        2.559949   -1.310826   -0.250356
      8          9           0        3.872260   -0.087785    0.973443
      9          8           0       -4.004977    0.540838    0.683071
     10          1           0       -4.818972    1.005982    0.891788
     11          1           0       -3.801718    0.718969   -0.259832
     12          8           0       -2.898035    0.722613   -1.777733
     13          1           0       -2.234250    0.039962   -1.542696
     14          1           0       -3.258585    0.469493   -2.630956
     15          8           0       -1.334650   -1.287579   -0.753559
     16          1           0       -0.548905   -1.013533   -0.255853
     17          1           0       -1.903420   -1.737825   -0.121726
     18          8           0       -0.135679    3.061124    2.020628
     19          1           0       -0.891281    2.422000    2.139859
     20          1           0       -0.039038    3.555392    2.839292
     21          8           0       -1.780547    1.045932    2.237368
     22          1           0       -1.118761    0.440554    1.873780
     23          1           0       -2.599864    0.912323    1.712374
 ---------------------------------------------------------------------
                    Distance matrix (angstroms):
                    1          2          3          4          5
     1  C    0.000000
     2  O    1.222543   0.000000
     3  O    1.291932   2.256169   0.000000
     4  H    1.943392   2.438714   1.035343   0.000000
     5  C    1.547820   2.409715   2.358537   3.297537   0.000000
     6  F    2.371515   3.316325   2.769900   3.722607   1.339798
     7  F    2.370499   2.642135   3.496655   4.305860   1.332166
     8  F    2.369213   3.295822   2.787206   3.752195   1.340324
     9  O    5.629327   4.619731   6.031128   5.417261   6.908075
    10  H    6.455225   5.489429   6.743767   6.041143   7.785174
    11  H    5.519108   4.586762   5.935919   5.397919   6.709568
    12  O    5.181025   4.445818   5.671945   5.365732   6.101056
    13  H    4.525327   3.724933   5.195699   5.017064   5.347600
    14  H    5.940446   5.234433   6.479198   6.240326   6.716133
    15  O    3.829168   2.839896   4.843887   4.873378   4.446740
    16  H    2.900016   1.909068   3.977818   4.091093   3.550687
    17  H    4.332824   3.200553   5.342016   5.273014   5.048090
    18  O    3.263593   3.331910   2.524775   1.490102   4.727198
    19  H    3.389656   3.088214   3.011761   2.046229   4.931798
    20  H    3.965463   4.091937   3.106056   2.124768   5.377404
    21  O    3.738560   2.904866   3.911480   3.192058   5.219185
    22  H    2.969017   2.005019   3.396409   2.896497   4.376479
    23  H    4.341066   3.403769   4.609367   3.916741   5.767229
                    6          7          8          9         10
     6  F    0.000000
     7  F    2.170256   0.000000
     8  F    2.177259   2.171560   0.000000
     9  O    7.432996   6.884635   7.907614   0.000000
    10  H    8.281977   7.817964   8.760167   0.960474   0.000000
    11  H    7.077516   6.677647   7.814203   0.980873   1.563141
    12  O    6.187251   6.021407   7.352729   2.704426   3.301005
    13  H    5.529888   5.145786   6.605811   2.887973   3.679768
    14  H    6.702459   6.533921   8.009445   3.397789   3.890033
    15  O    4.957681   3.927041   5.615510   3.540856   4.484204
    16  H    4.186109   3.123042   4.681334   3.904110   4.860966
    17  H    5.719560   4.485592   6.105777   3.202584   4.129907
    18  O    5.139080   5.615846   5.203441   4.807533   5.237473
    19  H    5.485584   5.617660   5.509162   3.918687   4.357700
    20  H    5.833100   6.323032   5.661483   5.428213   5.756738
    21  O    5.980374   5.530188   5.902292   2.760263   3.323283
    22  H    5.214679   4.594800   5.099023   3.123794   3.869830
    23  H    6.438286   5.951334   6.590496   1.780957   2.367821
                   11         12         13         14         15
    11  H    0.000000
    12  O    1.766544   0.000000
    13  H    2.136293   0.980748   0.000000
    14  H    2.445294   0.960237   1.555014   0.000000
    15  O    3.218140   2.744809   1.787283   3.211455   0.000000
    16  H    3.685427   3.293741   2.367742   3.896517   0.969643
    17  H    3.107804   3.128158   2.299811   3.606239   0.961995
    18  O    4.911826   5.246598   5.121396   6.173033   5.295740
    19  H    4.138778   4.718316   4.586816   5.672486   4.725402
    20  H    5.639825   6.124983   6.031502   7.057752   6.167784
    21  O    3.229249   4.180233   3.937855   5.120299   3.819652
    22  H    3.439197   4.071722   3.616227   4.987217   3.152136
    23  H    2.317636   3.507954   3.389715   4.415261   3.538526
                   16         17         18         19         20
    16  H    0.000000
    17  H    1.541850   0.000000
    18  O    4.685717   5.544773   0.000000
    19  H    4.202325   4.841832   0.996810   0.000000
    20  H    5.542108   6.345211   0.961172   1.581171   0.000000
    21  O    3.460417   3.650990   2.610281   1.641300   3.113287
    22  H    2.640916   3.056644   2.802749   2.012131   3.435146
    23  H    3.433551   3.297309   3.283988   2.319725   3.848842
                   21         22         23
    21  O    0.000000
    22  H    0.967802   0.000000
    23  H    0.982217   1.562782   0.000000
 Stoichiometry    C2H11F3O7
 Framework group  C1[X(C2H11F3O7)]
 Deg. of freedom    63
 Full point group                 C1      NOp   1
 Largest Abelian subgroup         C1      NOp   1
 Largest concise Abelian subgroup C1      NOp   1
                         Standard orientation:                         
 ---------------------------------------------------------------------
 Center     Atomic      Atomic             Coordinates (Angstroms)
 Number     Number       Type             X           Y           Z
 ---------------------------------------------------------------------
      1          6           0       -1.307909    0.397570   -0.058648
      2          8           0       -0.320539    0.017766   -0.671394
      3          8           0       -1.451384    1.500532    0.598602
      4          1           0       -0.593225    2.079745    0.601873
      5          6           0       -2.586026   -0.474309   -0.014007
      6          9           0       -2.904410   -0.764571    1.254630
      7          9           0       -2.398295   -1.614341   -0.677143
      8          9           0       -3.610690    0.184266   -0.573301
      9          8           0        4.293363   -0.012981   -0.441428
     10          1           0        5.142425    0.416112   -0.309206
     11          1           0        4.112799   -0.552942    0.357290
     12          8           0        3.223686   -1.588020    1.479239
     13          1           0        2.502590   -1.859007    0.872236
     14          1           0        3.567566   -2.394556    1.870776
     15          8           0        1.487715   -2.169489   -0.565822
     16          1           0        0.724537   -1.579836   -0.666202
     17          1           0        2.011571   -2.061453   -1.365407
     18          8           0        0.642762    2.908729    0.676199
     19          1           0        1.340415    2.508203    0.087566
     20          1           0        0.582578    3.844093    0.463308
     21          8           0        2.108754    1.571866   -1.020040
     22          1           0        1.400543    0.926034   -1.154125
     23          1           0        2.917518    1.058624   -0.802708
 ---------------------------------------------------------------------
 Rotational constants (GHZ):           0.8857067           0.3515507           0.2905730
 Standard basis: 6-31++G(d,p) (6D, 7F)
 There are   294 symmetry adapted cartesian basis functions of A   symmetry.
 There are   294 symmetry adapted basis functions of A   symmetry.
   294 basis functions,   472 primitive gaussians,   294 cartesian basis functions
    53 alpha electrons       53 beta electrons
       nuclear repulsion energy       844.8417140483 Hartrees.
 NAtoms=   23 NActive=   23 NUniq=   23 SFac= 1.00D+00 NAtFMM=   60 NAOKFM=F Big=F
 Integral buffers will be    131072 words long.
 Raffenetti 2 integral format.
 Two-electron integral symmetry is turned on.
 Nuclear repulsion after empirical dispersion term =      844.8313600740 Hartrees.
 One-electron integrals computed using PRISM.
 NBasis=   294 RedAO= T EigKep=  4.28D-05  NBF=   294
 NBsUse=   294 1.00D-06 EigRej= -1.00D+00 NBFU=   294
 Lowest energy guess from the checkpoint file:  "/local_scratch/slurm.5660528/Gau-3758737.chk"
 B after Tr=    -0.000000   -0.000000   -0.000000
         Rot=    0.999692   -0.023852    0.002003   -0.006584 Ang=  -2.85 deg.
 B after Tr=    -0.000000    0.000000   -0.000000
         Rot=    0.999899   -0.000263    0.009562   -0.010484 Ang=  -1.63 deg.
 Requested convergence on RMS density matrix=1.00D-10 within 128 cycles.
 Requested convergence on MAX density matrix=1.00D-08.
 Requested convergence on             energy=1.00D-08.
 No special actions if energy rises.
 SCF Done:  E(RwB97XD) =  -908.810335345     A.U. after   17 cycles
            NFock= 17  Conv=0.53D-10     -V/T= 2.0083
 Calling FoFJK, ICntrl=      2127 FMM=F ISym2X=0 I1Cent= 0 IOpClX= 0 NMat=1 NMatS=1 NMatT=0.
 ***** Axes restored to original set *****
 -------------------------------------------------------------------
 Center     Atomic                   Forces (Hartrees/Bohr)
 Number     Number              X              Y              Z
 -------------------------------------------------------------------
      1        6          -0.005450946    0.000808867    0.002094370
      2        8           0.003935322    0.001639423   -0.000762838
      3        8          -0.000683699   -0.002627372   -0.000145299
      4        1           0.001200054    0.000555569   -0.000613966
      5        6          -0.001036799    0.001645126    0.000221025
      6        9           0.000762784   -0.001462441    0.000797447
      7        9           0.001291129    0.000339710   -0.000249513
      8        9          -0.000033359   -0.000606068   -0.001497870
      9        8          -0.001245050    0.001440565    0.000765677
     10        1           0.000559736   -0.000604777   -0.000078846
     11        1           0.001465640   -0.000705780   -0.000033148
     12        8           0.000570704   -0.000901230   -0.000454857
     13        1          -0.001137535    0.000151413    0.000046170
     14        1           0.000199129    0.000440187    0.000373381
     15        8           0.000086098   -0.000053998    0.000578536
     16        1           0.000314153    0.000053758   -0.000268114
     17        1          -0.000034543    0.000123423   -0.000510830
     18        8          -0.000323313    0.000579416    0.001220650
     19        1          -0.000234810   -0.000774800   -0.000597740
     20        1           0.000301844   -0.000329787   -0.000657639
     21        8          -0.001144302   -0.000350710   -0.000784691
     22        1          -0.000776240    0.000579638   -0.000143905
     23        1           0.001414003    0.000059867    0.000702001
 -------------------------------------------------------------------
 Cartesian Forces:  Max     0.005450946 RMS     0.001174154

 GradGradGradGradGradGradGradGradGradGradGradGradGradGradGradGradGradGrad
 Berny optimization.
 Using GEDIIS/GDIIS optimizer.
 FormGI is forming the generalized inverse of G from B-inverse, IUseBI=4.
 Internal  Forces:  Max     0.004445111 RMS     0.000858559
 Search for a local minimum.
 Step number   4 out of a maximum of  138
 All quantities printed in internal units (Hartrees-Bohrs-Radians)
 Mixed Optimization -- En-DIIS/RFO-DIIS
 Update second derivatives using D2CorX and points    2    4
 DE= -1.32D-03 DEPred=-2.23D-03 R= 5.94D-01
 TightC=F SS=  1.41D+00  RLast= 8.08D-01 DXNew= 4.2426D-01 2.4231D+00
 Trust test= 5.94D-01 RLast= 8.08D-01 DXMaxT set to 4.24D-01
 ITU=  1 -1  1  0
 Use linear search instead of GDIIS.
     Eigenvalues ---   -0.00259  -0.00024   0.00014   0.00035   0.00072
     Eigenvalues ---    0.00145   0.00422   0.00511   0.00625   0.00819
     Eigenvalues ---    0.00884   0.01011   0.01136   0.01176   0.01308
     Eigenvalues ---    0.01397   0.01568   0.01632   0.01759   0.02045
     Eigenvalues ---    0.02070   0.02208   0.02336   0.02711   0.02812
     Eigenvalues ---    0.03016   0.03251   0.03537   0.03801   0.03887
     Eigenvalues ---    0.04535   0.05472   0.06508   0.07008   0.07185
     Eigenvalues ---    0.08788   0.08975   0.09504   0.11658   0.13555
     Eigenvalues ---    0.18823   0.19982   0.21671   0.21936   0.23794
     Eigenvalues ---    0.26385   0.33103   0.37471   0.37780   0.38806
     Eigenvalues ---    0.39672   0.47435   0.48470   0.49031   0.53696
     Eigenvalues ---    0.53846   0.56139   0.56179   0.56678   0.57406
     Eigenvalues ---    0.57599   0.61396   0.89971
 RFO step:  Lambda=-2.75745609D-03 EMin=-2.58730569D-03
 I=     1 Eig=   -2.59D-03 Dot1=  3.92D-04
 I=     1 Stepn=  6.00D-01 RXN=   6.00D-01 EDone=F
 I=     2 Eig=   -2.41D-04 Dot1=  8.98D-05
 I=     2 Stepn=  3.00D-01 RXN=   6.71D-01 EDone=F
 Mixed    2 eigenvectors in step.  Raw Step.Grad=  4.81D-04.
 RFO eigenvector is Hessian eigenvector with negative curvature.
 Taking step of  6.00D-01 in eigenvector direction(s).  Step.Grad=  5.55D-05.
 Quartic linear search produced a step of -0.10780.
 Iteration  1 RMS(Cart)=  0.12505641 RMS(Int)=  0.00884357
 Iteration  2 RMS(Cart)=  0.02204304 RMS(Int)=  0.00170364
 Iteration  3 RMS(Cart)=  0.00021493 RMS(Int)=  0.00170001
 Iteration  4 RMS(Cart)=  0.00000127 RMS(Int)=  0.00170001
 Iteration  5 RMS(Cart)=  0.00000001 RMS(Int)=  0.00170001
 Variable       Old X    -DE/DX   Delta X   Delta X   Delta X     New X
                                 (Linear)    (Quad)   (Total)
    R1        2.31027  -0.00445  -0.00150   0.00158   0.00161   2.31188
    R2        2.44140  -0.00232  -0.00118   0.00067   0.00116   2.44255
    R3        2.92496   0.00112   0.00122  -0.00071   0.00052   2.92547
    R4        3.60762  -0.00016   0.00009  -0.01266  -0.01087   3.59674
    R5        1.95652  -0.00086  -0.00043   0.00307   0.00273   1.95925
    R6        2.81588   0.00007  -0.00012  -0.00123  -0.00122   2.81467
    R7        2.53185  -0.00117  -0.00078  -0.00065  -0.00143   2.53042
    R8        2.51743  -0.00054   0.00008   0.00103   0.00111   2.51854
    R9        2.53285  -0.00098   0.00021  -0.00025  -0.00003   2.53281
   R10        1.81503  -0.00078  -0.00024   0.00006  -0.00018   1.81486
   R11        1.85358   0.00045   0.00054  -0.00080  -0.00039   1.85320
   R12        3.36552  -0.00063  -0.01076  -0.00954  -0.02158   3.34394
   R13        3.33828   0.00015  -0.00779   0.00259  -0.00523   3.33305
   R14        1.85334  -0.00094  -0.00003   0.00064   0.00027   1.85362
   R15        1.81459  -0.00052  -0.00018   0.00007  -0.00011   1.81448
   R16        3.37748  -0.00017  -0.00497  -0.01972  -0.02511   3.35237
   R17        1.83236  -0.00008  -0.00035   0.00230   0.00342   1.83578
   R18        1.81791  -0.00037  -0.00006  -0.00130  -0.00136   1.81655
   R19        1.88370   0.00040   0.00103   0.00094   0.00033   1.88403
   R20        1.81635  -0.00070  -0.00014   0.00009  -0.00005   1.81630
   R21        3.10161  -0.00024  -0.00713  -0.00683  -0.01565   3.08596
   R22        1.82888  -0.00084  -0.00038   0.00047   0.00008   1.82896
   R23        1.85612  -0.00221   0.00022   0.00000  -0.00089   1.85523
    A1        2.22673   0.00139   0.00131   0.00235   0.00822   2.23495
    A2        2.10176  -0.00029  -0.00058  -0.00225  -0.00510   2.09666
    A3        1.95468  -0.00111  -0.00076  -0.00009  -0.00313   1.95156
    A4        2.34723   0.00018   0.01045   0.06799   0.07683   2.42406
    A5        1.96836   0.00069   0.00186   0.00522   0.01255   1.98091
    A6        1.92365   0.00185   0.00267   0.00099   0.00368   1.92732
    A7        1.92979   0.00146   0.00058  -0.00149  -0.00091   1.92888
    A8        1.92034   0.00152  -0.00044  -0.00035  -0.00079   1.91955
    A9        1.89593  -0.00163  -0.00080   0.00001  -0.00077   1.89516
   A10        1.89642  -0.00171  -0.00104   0.00069  -0.00035   1.89607
   A11        1.89706  -0.00164  -0.00109   0.00018  -0.00091   1.89615
   A12        1.87189   0.00049  -0.00112  -0.00412  -0.00423   1.86766
   A13        2.02866   0.00006  -0.00526   0.00582   0.00362   2.03228
   A14        1.93286  -0.00040  -0.00846   0.01184   0.00030   1.93316
   A15        1.71012   0.00043  -0.00621   0.03369   0.02679   1.73691
   A16        2.17836   0.00021  -0.00398  -0.01863  -0.02365   2.15471
   A17        1.85834  -0.00033   0.00014   0.00108   0.00461   1.86294
   A18        2.87052   0.00106  -0.00426   0.05115   0.04559   2.91611
   A19        2.00929  -0.00026  -0.00440  -0.03624  -0.03949   1.96981
   A20        1.91776  -0.00011  -0.00680   0.02910   0.02144   1.93920
   A21        1.84862   0.00034   0.00057   0.00232   0.00380   1.85242
   A22        2.79356  -0.00043   0.00314  -0.05852  -0.05164   2.74192
   A23        1.90449   0.00007  -0.00693  -0.00375  -0.01210   1.89240
   A24        2.06963  -0.00018  -0.01112   0.00361  -0.00611   2.06352
   A25        1.87974   0.00034  -0.00114  -0.00241  -0.00194   1.87780
   A26        1.70281   0.00037   0.00197  -0.01026  -0.00770   1.69511
   A27        2.13440   0.00015  -0.01435   0.01159  -0.00493   2.12947
   A28        1.85929  -0.00062  -0.00039  -0.00164  -0.00191   1.85737
   A29        3.13625  -0.00070   0.00160   0.00024   0.00254   3.13879
   A30        2.81339   0.00108   0.01598   0.03774   0.05237   2.86576
   A31        2.84842   0.00080   0.00926  -0.00546   0.00032   2.84874
   A32        3.04803  -0.00068   0.00138  -0.01057  -0.01327   3.03476
   A33        3.18825  -0.00031  -0.00793   0.00530   0.00043   3.18868
   A34        2.96704   0.00047   0.00398  -0.00384   0.00133   2.96837
   A35        3.07764  -0.00034   0.00144  -0.00721  -0.00309   3.07455
   A36        3.16322  -0.00015  -0.00812   0.00709  -0.00183   3.16138
    D1        2.23043   0.00015  -0.02933   0.26449   0.23575   2.46618
    D2       -0.91679   0.00015  -0.03196   0.26548   0.23352  -0.68327
    D3       -0.03699  -0.00040   0.00088  -0.01067  -0.01101  -0.04800
    D4        3.10985  -0.00040   0.00332  -0.01157  -0.00893   3.10092
    D5        2.12263   0.00006   0.02186   0.00630   0.02840   2.15103
    D6        0.02618  -0.00005   0.02071   0.00660   0.02757   0.05375
    D7       -2.06953   0.00008   0.02198   0.00756   0.02979  -2.03974
    D8       -1.02378   0.00007   0.01965   0.00714   0.02654  -0.99724
    D9       -3.12023  -0.00004   0.01850   0.00745   0.02571  -3.09451
   D10        1.06725   0.00008   0.01977   0.00841   0.02793   1.09518
   D11       -2.05831   0.00011   0.00788  -0.11368  -0.10885  -2.16716
   D12        0.12037  -0.00021   0.01833   0.00399   0.02141   0.14178
   D13        2.29531   0.00011   0.00229   0.00203   0.00331   2.29862
   D14       -3.01837   0.00005  -0.01112  -0.03720  -0.05002  -3.06839
   D15       -1.05991   0.00033  -0.01457  -0.00388  -0.01933  -1.07925
   D16        1.00112   0.00006   0.00228  -0.04458  -0.04539   0.95573
   D17        2.95958   0.00035  -0.00117  -0.01126  -0.01471   2.94487
   D18       -1.29897  -0.00008   0.00431   0.19964   0.20238  -1.09660
   D19        3.09048   0.00024   0.00943   0.20768   0.21802  -2.97469
   D20        0.85671   0.00026  -0.00910   0.20987   0.19801   1.05472
   D21       -1.03703   0.00059  -0.00399   0.21791   0.21365  -0.82337
   D22        0.24533   0.00035   0.00035  -0.02755  -0.02943   0.21590
   D23       -2.02336   0.00005   0.00760  -0.02397  -0.01844  -2.04180
   D24       -1.84509   0.00014  -0.00215   0.06166   0.05787  -1.78722
   D25        0.23973   0.00032  -0.00867   0.06164   0.05143   0.29116
   D26        0.72334   0.00007   0.00223  -0.02077  -0.02021   0.70314
   D27       -1.39934   0.00012   0.01277  -0.03676  -0.02555  -1.42489
   D28       -0.03074   0.00008  -0.01480  -0.00458  -0.01893  -0.04967
   D29       -1.97661   0.00033  -0.01362   0.00295  -0.00944  -1.98605
   D30       -2.23113   0.00001   0.00107  -0.00272  -0.00180  -2.23293
   D31        2.10619   0.00026   0.00225   0.00482   0.00770   2.11388
         Item               Value     Threshold  Converged?
 Maximum Force            0.004445     0.000015     NO 
 RMS     Force            0.000859     0.000010     NO 
 Maximum Displacement     0.523788     0.000060     NO 
 RMS     Displacement     0.141168     0.000040     NO 
 Predicted change in Energy=-8.340266D-04
 GradGradGradGradGradGradGradGradGradGradGradGradGradGradGradGradGradGrad

                          Input orientation:                          
 ---------------------------------------------------------------------
 Center     Atomic      Atomic             Coordinates (Angstroms)
 Number     Number       Type             X           Y           Z
 ---------------------------------------------------------------------
      1          6           0        1.589382    0.657892    0.719841
      2          8           0        0.532559    0.047424    0.804419
      3          8           0        1.861049    1.844451    1.154518
      4          1           0        1.048916    2.322239    1.587059
      5          6           0        2.811734    0.003655    0.031056
      6          9           0        3.247750    0.771897   -0.975286
      7          9           0        2.487338   -1.192999   -0.457842
      8          9           0        3.807486   -0.150245    0.914921
      9          8           0       -4.005857    0.702621    0.648728
     10          1           0       -4.761025    1.283159    0.771318
     11          1           0       -3.748497    0.762264   -0.295687
     12          8           0       -2.846299    0.567737   -1.798717
     13          1           0       -2.220729   -0.135493   -1.522529
     14          1           0       -3.245395    0.275263   -2.621594
     15          8           0       -1.332818   -1.437601   -0.708161
     16          1           0       -0.536255   -1.122197   -0.250205
     17          1           0       -1.876513   -1.860711   -0.037769
     18          8           0       -0.113545    3.057637    2.158336
     19          1           0       -0.881604    2.426045    2.230123
     20          1           0       -0.006592    3.483267    3.013439
     21          8           0       -1.790823    1.069556    2.232426
     22          1           0       -1.138387    0.487070    1.817982
     23          1           0       -2.610996    0.991917    1.698462
 ---------------------------------------------------------------------
                    Distance matrix (angstroms):
                    1          2          3          4          5
     1  C    0.000000
     2  O    1.223396   0.000000
     3  O    1.292544   2.262026   0.000000
     4  H    1.953004   2.460475   1.036790   0.000000
     5  C    1.548094   2.407207   2.356798   3.302197   0.000000
     6  F    2.374161   3.326331   2.758510   3.715380   1.339041
     7  F    2.370456   2.636875   3.495433   4.313651   1.332755
     8  F    2.368782   3.282747   2.797291   3.764925   1.340308
     9  O    5.595869   4.588109   5.998349   5.390209   6.881106
    10  H    6.381322   5.436007   6.656858   5.958232   7.715685
    11  H    5.434624   4.477574   5.894170   5.384554   6.612025
    12  O    5.101620   4.296944   5.701818   5.451097   5.973240
    13  H    4.491617   3.609535   5.267606   5.138148   5.268650
    14  H    5.889538   5.105136   6.541953   6.351691   6.618091
    15  O    3.869048   2.823620   4.943908   5.007703   4.449828
    16  H    2.937352   1.903315   4.064642   4.213365   3.543399
    17  H    4.350834   3.186516   5.396216   5.356797   5.045816
    18  O    3.275363   3.363321   2.525568   1.489457   4.733855
    19  H    3.393093   3.112929   3.002886   2.037452   4.934026
    20  H    3.973722   4.120130   3.103125   2.120529   5.380081
    21  O    3.726012   2.912398   3.885681   3.170146   5.212073
    22  H    2.945474   2.003163   3.358465   2.864518   4.362368
    23  H    4.325788   3.401959   4.584962   3.895783   5.758725
                    6          7          8          9         10
     6  F    0.000000
     7  F    2.169515   0.000000
     8  F    2.176358   2.171314   0.000000
     9  O    7.433508   6.854156   7.864258   0.000000
    10  H    8.212947   7.757638   8.688765   0.960380   0.000000
    11  H    7.029184   6.537200   7.706564   0.980669   1.560462
    12  O    6.152817   5.774585   7.221647   2.711596   3.283760
    13  H    5.570197   4.941434   6.502365   2.933168   3.705052
    14  H    6.716986   6.300940   7.901337   3.384664   3.850304
    15  O    5.092626   3.836154   5.542058   3.683319   4.619956
    16  H    4.293254   3.031541   4.601118   4.021962   4.967688
    17  H    5.836749   4.434580   6.011751   3.402360   4.342688
    18  O    5.132495   5.628223   5.216423   4.793236   5.164462
    19  H    5.482920   5.627824   5.509499   3.902813   4.299327
    20  H    5.818264   6.335373   5.670395   5.414607   5.698440
    21  O    5.980405   5.537090   5.879183   2.747565   3.317011
    22  H    5.207848   4.598684   5.067875   3.104190   3.853929
    23  H    6.443776   5.951178   6.566231   1.769539   2.359458
                   11         12         13         14         15
    11  H    0.000000
    12  O    1.763774   0.000000
    13  H    2.155269   0.980893   0.000000
    14  H    2.429018   0.960180   1.557756   0.000000
    15  O    3.293182   2.738854   1.773997   3.202043   0.000000
    16  H    3.724482   3.254239   2.330203   3.862101   0.971451
    17  H    3.232776   3.152583   2.302037   3.621101   0.961276
    18  O    4.950136   5.415332   5.308962   6.355928   5.469058
    19  H    4.167368   4.852307   4.736784   5.809693   4.874922
    20  H    5.688236   6.302468   6.210704   7.248085   6.310636
    21  O    3.212206   4.197138   3.966944   5.129151   3.891356
    22  H    3.369867   4.000498   3.566240   4.918758   3.181755
    23  H    2.307223   3.530660   3.434843   4.424810   3.650772
                   16         17         18         19         20
    16  H    0.000000
    17  H    1.544935   0.000000
    18  O    4.842599   5.667546   0.000000
    19  H    4.342961   4.950702   0.996984   0.000000
    20  H    5.669411   6.431530   0.961146   1.580174   0.000000
    21  O    3.541353   3.707774   2.602156   1.633017   3.101526
    22  H    2.688811   3.082324   2.788182   1.998854   3.418666
    23  H    3.545608   3.419276   3.273522   2.308719   3.836524
                   21         22         23
    21  O    0.000000
    22  H    0.967846   0.000000
    23  H    0.981748   1.561324   0.000000
 Stoichiometry    C2H11F3O7
 Framework group  C1[X(C2H11F3O7)]
 Deg. of freedom    63
 Full point group                 C1      NOp   1
 Largest Abelian subgroup         C1      NOp   1
 Largest concise Abelian subgroup C1      NOp   1
                         Standard orientation:                         
 ---------------------------------------------------------------------
 Center     Atomic      Atomic             Coordinates (Angstroms)
 Number     Number       Type             X           Y           Z
 ---------------------------------------------------------------------
      1          6           0       -1.283574    0.402441   -0.054212
      2          8           0       -0.274994   -0.016597   -0.605457
      3          8           0       -1.463901    1.550705    0.511158
      4          1           0       -0.616467    2.148019    0.513369
      5          6           0       -2.554370   -0.478947    0.015285
      6          9           0       -2.936060   -0.649187    1.287434
      7          9           0       -2.322451   -1.676156   -0.522432
      8          9           0       -3.555028    0.106293   -0.657474
      9          8           0        4.298992    0.074780   -0.257538
     10          1           0        5.095968    0.522887    0.036330
     11          1           0        4.042749   -0.550410    0.453228
     12          8           0        3.122072   -1.718394    1.401420
     13          1           0        2.446874   -1.971061    0.736276
     14          1           0        3.494640   -2.535433    1.741401
     15          8           0        1.467615   -2.235429   -0.719138
     16          1           0        0.698839   -1.643674   -0.769394
     17          1           0        1.981037   -2.074646   -1.515754
     18          8           0        0.600167    3.004116    0.586733
     19          1           0        1.319161    2.577121    0.043869
     20          1           0        0.529015    3.920363    0.305255
     21          8           0        2.124426    1.591278   -0.979071
     22          1           0        1.428491    0.925870   -1.077216
     23          1           0        2.934194    1.107790   -0.706409
 ---------------------------------------------------------------------
 Rotational constants (GHZ):           0.8583596           0.3602268           0.2902607
 Standard basis: 6-31++G(d,p) (6D, 7F)
 There are   294 symmetry adapted cartesian basis functions of A   symmetry.
 There are   294 symmetry adapted basis functions of A   symmetry.
   294 basis functions,   472 primitive gaussians,   294 cartesian basis functions
    53 alpha electrons       53 beta electrons
       nuclear repulsion energy       844.6977602359 Hartrees.
 NAtoms=   23 NActive=   23 NUniq=   23 SFac= 1.00D+00 NAtFMM=   60 NAOKFM=F Big=F
 Integral buffers will be    131072 words long.
 Raffenetti 2 integral format.
 Two-electron integral symmetry is turned on.
 Nuclear repulsion after empirical dispersion term =      844.6874932449 Hartrees.
 One-electron integrals computed using PRISM.
 NBasis=   294 RedAO= T EigKep=  4.28D-05  NBF=   294
 NBsUse=   294 1.00D-06 EigRej= -1.00D+00 NBFU=   294
 Initial guess from the checkpoint file:  "/local_scratch/slurm.5660528/Gau-3758737.chk"
 B after Tr=     0.000000   -0.000000    0.000000
         Rot=    0.999985    0.003644    0.004069   -0.000004 Ang=   0.63 deg.
 ExpMin= 3.60D-02 ExpMax= 7.00D+03 ExpMxC= 1.05D+03 IAcc=3 IRadAn=         5 AccDes= 0.00D+00
 Harris functional with IExCor= 4639 and IRadAn=       5 diagonalized for initial guess.
 HarFok:  IExCor= 4639 AccDes= 0.00D+00 IRadAn=         5 IDoV= 1 UseB2=F ITyADJ=14
 ICtDFT=  3500011 ScaDFX=  1.000000  1.000000  1.000000  1.000000
 FoFCou: FMM=F IPFlag=           0 FMFlag=      100000 FMFlg1=           0
         NFxFlg=           0 DoJE=T BraDBF=F KetDBF=T FulRan=T
         wScrn=  0.000000 ICntrl=       500 IOpCl=  0 I1Cent=   200000004 NGrid=           0
         NMat0=    1 NMatS0=      1 NMatT0=    0 NMatD0=    1 NMtDS0=    0 NMtDT0=    0
 Petite list used in FoFCou.
 Requested convergence on RMS density matrix=1.00D-10 within 128 cycles.
 Requested convergence on MAX density matrix=1.00D-08.
 Requested convergence on             energy=1.00D-08.
 No special actions if energy rises.
 SCF Done:  E(RwB97XD) =  -908.810692917     A.U. after   16 cycles
            NFock= 16  Conv=0.63D-10     -V/T= 2.0083
 Calling FoFJK, ICntrl=      2127 FMM=F ISym2X=0 I1Cent= 0 IOpClX= 0 NMat=1 NMatS=1 NMatT=0.
 ***** Axes restored to original set *****
 -------------------------------------------------------------------
 Center     Atomic                   Forces (Hartrees/Bohr)
 Number     Number              X              Y              Z
 -------------------------------------------------------------------
      1        6          -0.005309368   -0.000070256    0.001533092
      2        8           0.004865931    0.003917188    0.000877782
      3        8          -0.001960043   -0.003030706   -0.000610420
      4        1           0.001239385   -0.000160243   -0.000730298
      5        6          -0.000973502    0.001335106    0.000121409
      6        9           0.000602370   -0.001330456    0.000611947
      7        9           0.001227447    0.000288069   -0.000115876
      8        9           0.000137211   -0.000441090   -0.001218378
      9        8          -0.001262220    0.001704016    0.000715422
     10        1           0.000358160   -0.000570478    0.000129359
     11        1           0.001346159   -0.000809904   -0.000600446
     12        8          -0.000118750   -0.000130901    0.000126769
     13        1          -0.000923179   -0.000240207   -0.000508569
     14        1           0.000564818    0.000118631    0.000360981
     15        8           0.001485664    0.000462640    0.000717071
     16        1          -0.001000007   -0.000056137   -0.000955241
     17        1          -0.000013646   -0.000242133   -0.000035836
     18        8           0.000494014    0.000620097    0.001033183
     19        1          -0.000801542   -0.000860404   -0.000424747
     20        1           0.000367250   -0.000135006   -0.000598057
     21        8          -0.000076469   -0.000060455   -0.000233145
     22        1          -0.000765529    0.000084936   -0.000497815
     23        1           0.000515847   -0.000392308    0.000301815
 -------------------------------------------------------------------
 Cartesian Forces:  Max     0.005309368 RMS     0.001288011

 GradGradGradGradGradGradGradGradGradGradGradGradGradGradGradGradGradGrad
 Berny optimization.
 Using GEDIIS/GDIIS optimizer.
 FormGI is forming the generalized inverse of G from B-inverse, IUseBI=4.
 Internal  Forces:  Max     0.006168903 RMS     0.000996024
 Search for a local minimum.
 Step number   5 out of a maximum of  138
 All quantities printed in internal units (Hartrees-Bohrs-Radians)
 Mixed Optimization -- En-DIIS/RFO-DIIS
 Swapping is turned off.
 Update second derivatives using D2CorX and points    4    5
 ITU=  0  1 -1  1  0
     Eigenvalues ---   -0.00027   0.00009   0.00033   0.00036   0.00096
     Eigenvalues ---    0.00198   0.00440   0.00520   0.00634   0.00823
     Eigenvalues ---    0.00942   0.01127   0.01180   0.01303   0.01341
     Eigenvalues ---    0.01394   0.01608   0.01642   0.01769   0.02039
     Eigenvalues ---    0.02090   0.02322   0.02338   0.02716   0.02797
     Eigenvalues ---    0.03044   0.03347   0.03564   0.03826   0.03919
     Eigenvalues ---    0.04651   0.05717   0.06616   0.07025   0.07212
     Eigenvalues ---    0.08877   0.09328   0.09774   0.11662   0.13559
     Eigenvalues ---    0.19669   0.19989   0.21682   0.21906   0.23898
     Eigenvalues ---    0.27226   0.33204   0.37568   0.37790   0.38809
     Eigenvalues ---    0.39930   0.47740   0.48778   0.49055   0.53838
     Eigenvalues ---    0.54081   0.56150   0.56530   0.56784   0.57406
     Eigenvalues ---    0.57636   0.61751   0.91586
 Eigenvalue     2 is   8.62D-05 Eigenvector:
                          D11       D18       D20       D19       D21
   1                    0.38319  -0.33292  -0.31179  -0.31062  -0.28949
                          D14       D16       D15       D23       D22
   1                    0.28039   0.23560   0.20959  -0.20933  -0.19715
 Use linear search instead of GDIIS.
 RFO step:  Lambda=-8.19981224D-04 EMin=-2.73144371D-04
 Quartic linear search produced a step of  0.30133.
 Iteration  1 RMS(Cart)=  0.22217227 RMS(Int)=  0.05264939
 Iteration  2 RMS(Cart)=  0.09568022 RMS(Int)=  0.00627208
 Iteration  3 RMS(Cart)=  0.00587964 RMS(Int)=  0.00310181
 Iteration  4 RMS(Cart)=  0.00003149 RMS(Int)=  0.00310176
 Iteration  5 RMS(Cart)=  0.00000010 RMS(Int)=  0.00310176
 Variable       Old X    -DE/DX   Delta X   Delta X   Delta X     New X
                                 (Linear)    (Quad)   (Total)
    R1        2.31188  -0.00617   0.00049  -0.00446  -0.00178   2.31011
    R2        2.44255  -0.00387   0.00035  -0.00335  -0.00025   2.44230
    R3        2.92547   0.00111   0.00016   0.00502   0.00518   2.93065
    R4        3.59674   0.00021  -0.00328  -0.03200  -0.03248   3.56426
    R5        1.95925  -0.00155   0.00082  -0.01907  -0.01759   1.94166
    R6        2.81467  -0.00021  -0.00037   0.01576   0.01605   2.83071
    R7        2.53042  -0.00103  -0.00043   0.00562   0.00519   2.53561
    R8        2.51854  -0.00052   0.00034   0.00047   0.00080   2.51935
    R9        2.53281  -0.00065  -0.00001  -0.00822  -0.00823   2.52458
   R10        1.81486  -0.00061  -0.00005  -0.00123  -0.00128   1.81357
   R11        1.85320   0.00080  -0.00012  -0.00000  -0.00091   1.85229
   R12        3.34394  -0.00045  -0.00650  -0.03078  -0.03900   3.30494
   R13        3.33305  -0.00014  -0.00158  -0.00598  -0.00829   3.32476
   R14        1.85362  -0.00061   0.00008  -0.00084  -0.00166   1.85195
   R15        1.81448  -0.00058  -0.00003  -0.00117  -0.00120   1.81328
   R16        3.35237  -0.00009  -0.00757  -0.03560  -0.04406   3.30831
   R17        1.83578  -0.00120   0.00103   0.00137   0.00475   1.84053
   R18        1.81655   0.00009  -0.00041  -0.00214  -0.00255   1.81400
   R19        1.88403   0.00113   0.00010   0.00374   0.00142   1.88545
   R20        1.81630  -0.00055  -0.00001  -0.00114  -0.00116   1.81515
   R21        3.08596  -0.00001  -0.00472  -0.02330  -0.03065   3.05531
   R22        1.82896  -0.00035   0.00003  -0.00200  -0.00197   1.82699
   R23        1.85523  -0.00098  -0.00027   0.00023  -0.00133   1.85391
    A1        2.23495  -0.00013   0.00248  -0.00333   0.00149   2.23644
    A2        2.09666   0.00051  -0.00154   0.00684   0.00388   2.10054
    A3        1.95156  -0.00038  -0.00094  -0.00330  -0.00565   1.94591
    A4        2.42406  -0.00168   0.02315  -0.14229  -0.11828   2.30578
    A5        1.98091  -0.00003   0.00378  -0.00345   0.00300   1.98390
    A6        1.92732   0.00155   0.00111  -0.01962  -0.01849   1.90883
    A7        1.92888   0.00141  -0.00027   0.00277   0.00237   1.93125
    A8        1.91955   0.00131  -0.00024   0.02651   0.02624   1.94579
    A9        1.89516  -0.00140  -0.00023  -0.00481  -0.00512   1.89004
   A10        1.89607  -0.00149  -0.00010  -0.00275  -0.00274   1.89333
   A11        1.89615  -0.00151  -0.00027  -0.00234  -0.00277   1.89337
   A12        1.86766   0.00054  -0.00128  -0.00457  -0.00498   1.86268
   A13        2.03228   0.00067   0.00109   0.02987   0.03627   2.06855
   A14        1.93316  -0.00087   0.00009  -0.00861  -0.01715   1.91601
   A15        1.73691   0.00034   0.00807   0.05181   0.05853   1.79543
   A16        2.15471   0.00022  -0.00713   0.00586  -0.00210   2.15261
   A17        1.86294  -0.00006   0.00139   0.00484   0.01133   1.87427
   A18        2.91611   0.00064   0.01374   0.08039   0.09379   3.00990
   A19        1.96981  -0.00041  -0.01190  -0.06226  -0.07849   1.89131
   A20        1.93920   0.00017   0.00646   0.04786   0.05539   1.99459
   A21        1.85242   0.00017   0.00115   0.00034   0.00343   1.85585
   A22        2.74192   0.00065  -0.01556  -0.00984  -0.02661   2.71530
   A23        1.89240   0.00019  -0.00365  -0.00625  -0.01784   1.87455
   A24        2.06352  -0.00049  -0.00184   0.00331   0.00471   2.06823
   A25        1.87780   0.00070  -0.00058   0.00115   0.00313   1.88093
   A26        1.69511   0.00062  -0.00232   0.01652   0.01227   1.70738
   A27        2.12947   0.00015  -0.00149  -0.01316  -0.01261   2.11687
   A28        1.85737  -0.00074  -0.00058  -0.00211  -0.00183   1.85554
   A29        3.13879  -0.00018   0.00077  -0.01487  -0.01619   3.12260
   A30        2.86576   0.00045   0.01578   0.07543   0.08485   2.95061
   A31        2.84874   0.00040   0.00010   0.02429   0.01262   2.86136
   A32        3.03476  -0.00100  -0.00400  -0.01999  -0.03366   3.00110
   A33        3.18868  -0.00029   0.00013  -0.00112  -0.00209   3.18658
   A34        2.96837   0.00058   0.00040   0.03463   0.04127   3.00964
   A35        3.07455   0.00038  -0.00093  -0.00208  -0.00234   3.07221
   A36        3.16138  -0.00023  -0.00055  -0.03139  -0.02843   3.13295
    D1        2.46618   0.00024   0.07104   0.14330   0.21516   2.68134
    D2       -0.68327   0.00012   0.07037   0.18061   0.25165  -0.43162
    D3       -0.04800  -0.00034  -0.00332  -0.00948  -0.01261  -0.06061
    D4        3.10092  -0.00023  -0.00269  -0.04428  -0.04649   3.05443
    D5        2.15103   0.00015   0.00856  -0.37931  -0.37057   1.78045
    D6        0.05375  -0.00002   0.00831  -0.36236  -0.35391  -0.30016
    D7       -2.03974   0.00012   0.00898  -0.37822  -0.36924  -2.40899
    D8       -0.99724   0.00005   0.00800  -0.34767  -0.33970  -1.33694
    D9       -3.09451  -0.00012   0.00775  -0.33072  -0.32304   2.86563
   D10        1.09518   0.00002   0.00842  -0.34658  -0.33837   0.75681
   D11       -2.16716  -0.00032  -0.03280   0.00584  -0.02593  -2.19309
   D12        0.14178  -0.00082   0.00645  -0.12809  -0.12057   0.02122
   D13        2.29862  -0.00016   0.00100  -0.12963  -0.12987   2.16875
   D14       -3.06839  -0.00042  -0.01507  -0.06625  -0.08623   3.12857
   D15       -1.07925   0.00005  -0.00583   0.00918   0.00316  -1.07609
   D16        0.95573  -0.00073  -0.01368  -0.07548  -0.09854   0.85719
   D17        2.94487  -0.00026  -0.00443  -0.00005  -0.00916   2.93572
   D18       -1.09660  -0.00026   0.06098   0.22699   0.28550  -0.81109
   D19       -2.97469  -0.00004   0.06570   0.22723   0.29346  -2.68123
   D20        1.05472   0.00020   0.05967   0.22461   0.27771   1.33243
   D21       -0.82337   0.00042   0.06438   0.22484   0.28567  -0.53771
   D22        0.21590   0.00003  -0.00887  -0.04731  -0.05532   0.16058
   D23       -2.04180  -0.00037  -0.00556  -0.08352  -0.09223  -2.13403
   D24       -1.78722   0.00002   0.01744   0.18173   0.20026  -1.58696
   D25        0.29116   0.00008   0.01550   0.17343   0.18743   0.47859
   D26        0.70314  -0.00012  -0.00609  -0.06209  -0.06808   0.63505
   D27       -1.42489  -0.00019  -0.00770  -0.08417  -0.09176  -1.51665
   D28       -0.04967  -0.00025  -0.00571   0.08728   0.07955   0.02988
   D29       -1.98605   0.00010  -0.00285   0.07706   0.07501  -1.91104
   D30       -2.23293  -0.00028  -0.00054   0.08450   0.08348  -2.14944
   D31        2.11388   0.00007   0.00232   0.07428   0.07894   2.19283
         Item               Value     Threshold  Converged?
 Maximum Force            0.006169     0.000015     NO 
 RMS     Force            0.000996     0.000010     NO 
 Maximum Displacement     1.228711     0.000060     NO 
 RMS     Displacement     0.301902     0.000040     NO 
 Predicted change in Energy=-8.038205D-04
 GradGradGradGradGradGradGradGradGradGradGradGradGradGradGradGradGradGrad

                          Input orientation:                          
 ---------------------------------------------------------------------
 Center     Atomic      Atomic             Coordinates (Angstroms)
 Number     Number       Type             X           Y           Z
 ---------------------------------------------------------------------
      1          6           0        1.461163    0.670287    0.746358
      2          8           0        0.412301    0.060694    0.896975
      3          8           0        1.784732    1.830134    1.215812
      4          1           0        1.026829    2.291494    1.733939
      5          6           0        2.594719    0.075163   -0.128838
      6          9           0        2.597544    0.681360   -1.325880
      7          9           0        2.404082   -1.230201   -0.321326
      8          9           0        3.792382    0.249373    0.436868
      9          8           0       -3.939365    1.000915    0.519713
     10          1           0       -4.564672    1.725744    0.451607
     11          1           0       -3.568241    0.863372   -0.377015
     12          8           0       -2.623112    0.404660   -1.788312
     13          1           0       -2.066019   -0.326997   -1.449568
     14          1           0       -3.015635    0.108397   -2.612253
     15          8           0       -1.201003   -1.624920   -0.654560
     16          1           0       -0.457874   -1.238907   -0.157206
     17          1           0       -1.725047   -2.116909   -0.018330
     18          8           0       -0.094467    3.001264    2.428756
     19          1           0       -0.886050    2.394068    2.414949
     20          1           0        0.037732    3.289997    3.335278
     21          8           0       -1.846356    1.102652    2.259722
     22          1           0       -1.211693    0.518374    1.823224
     23          1           0       -2.641067    1.124836    1.684926
 ---------------------------------------------------------------------
                    Distance matrix (angstroms):
                    1          2          3          4          5
     1  C    0.000000
     2  O    1.222456   0.000000
     3  O    1.292412   2.261889   0.000000
     4  H    1.947376   2.460614   1.027485   0.000000
     5  C    1.550835   2.411524   2.354588   3.292467   0.000000
     6  F    2.363400   3.178301   2.905262   3.797653   1.341787
     7  F    2.375059   2.667932   3.480236   4.303868   1.333180
     8  F    2.389045   3.416466   2.671370   3.674362   1.335952
     9  O    5.415384   4.468035   5.825585   5.272857   6.631130
    10  H    6.124668   5.266973   6.396080   5.764489   7.370089
    11  H    5.156952   4.255827   5.667984   5.254553   6.218114
    12  O    4.814189   4.067286   5.521397   5.411882   5.485270
    13  H    4.272900   3.434915   5.156137   5.153341   4.860919
    14  H    5.624741   4.905885   6.376675   6.324304   6.135514
    15  O    3.783870   2.802019   4.934603   5.099653   4.192156
    16  H    2.853797   1.886125   4.041469   4.271359   3.323539
    17  H    4.301761   3.185592   5.424095   5.484276   4.845386
    18  O    3.268623   3.354119   2.524711   1.497948   4.726000
    19  H    3.356340   3.071578   2.981447   2.033077   4.895296
    20  H    3.948612   4.063744   3.110522   2.130636   5.373401
    21  O    3.662907   2.836245   3.847567   3.153567   5.146270
    22  H    2.885632   1.924776   3.326894   2.857080   4.300668
    23  H    4.232708   3.328111   4.506130   3.849280   5.639593
                    6          7          8          9         10
     6  F    0.000000
     7  F    2.168092   0.000000
     8  F    2.172908   2.165957   0.000000
     9  O    6.799964   6.776765   7.768628   0.000000
    10  H    7.453023   7.609112   8.486474   0.959700   0.000000
    11  H    6.241024   6.328886   7.430893   0.980190   1.556655
    12  O    5.248396   5.486120   6.792209   2.723053   3.245328
    13  H    4.772935   4.697927   6.181561   3.025036   3.751197
    14  H    5.787126   6.034363   7.460973   3.385126   3.795071
    15  O    4.494281   3.641908   5.444087   3.971467   4.874918
    16  H    3.793258   2.866672   4.542310   4.194735   5.101529
    17  H    5.312701   4.234119   6.020674   3.861803   4.801073
    18  O    5.169736   5.631252   5.162182   4.735935   5.051613
    19  H    5.390974   5.607807   5.513642   3.854286   4.222988
    20  H    5.923177   6.277146   5.634143   5.383735   5.651953
    21  O    5.725581   5.492744   5.987173   2.723723   3.323667
    22  H    4.945069   4.553069   5.199529   3.061402   3.818579
    23  H    6.058439   5.918174   6.611607   1.748901   2.362715
                   11         12         13         14         15
    11  H    0.000000
    12  O    1.759387   0.000000
    13  H    2.196365   0.980012   0.000000
    14  H    2.423149   0.959545   1.563067   0.000000
    15  O    3.445641   2.725249   1.750683   3.182741   0.000000
    16  H    3.760621   3.170185   2.255639   3.792707   0.973965
    17  H    3.522513   3.208998   2.317000   3.653224   0.959929
    18  O    4.950761   5.560581   5.477749   6.504896   5.668583
    19  H    4.163201   4.964124   4.871448   5.918799   5.066887
    20  H    5.716002   6.454180   6.356348   7.403969   6.450557
    21  O    3.158247   4.180564   3.981328   5.108023   4.043410
    22  H    3.242437   3.879204   3.486501   4.805804   3.276162
    23  H    2.275877   3.547162   3.501935   4.431614   3.886919
                   16         17         18         19         20
    16  H    0.000000
    17  H    1.547870   0.000000
    18  O    4.979791   5.902772   0.000000
    19  H    4.471892   5.193619   0.997738   0.000000
    20  H    5.740561   6.602175   0.960534   1.582109   0.000000
    21  O    3.640374   3.945860   2.588902   1.616799   3.080761
    22  H    2.752886   3.255699   2.789194   1.993592   3.395477
    23  H    3.707703   3.774796   3.249529   2.285600   3.819365
                   21         22         23
    21  O    0.000000
    22  H    0.966803   0.000000
    23  H    0.981045   1.558857   0.000000
 Stoichiometry    C2H11F3O7
 Framework group  C1[X(C2H11F3O7)]
 Deg. of freedom    63
 Full point group                 C1      NOp   1
 Largest Abelian subgroup         C1      NOp   1
 Largest concise Abelian subgroup C1      NOp   1
                         Standard orientation:                         
 ---------------------------------------------------------------------
 Center     Atomic      Atomic             Coordinates (Angstroms)
 Number     Number       Type             X           Y           Z
 ---------------------------------------------------------------------
      1          6           0       -1.193133    0.493677   -0.115295
      2          8           0       -0.197763    0.094274   -0.701909
      3          8           0       -1.385846    1.646613    0.436002
      4          1           0       -0.563978    2.262359    0.402589
      5          6           0       -2.418789   -0.437811    0.072286
      6          9           0       -2.426885   -0.915504    1.326135
      7          9           0       -2.357544   -1.470581   -0.768550
      8          9           0       -3.565592    0.213748   -0.140039
      9          8           0        4.196755    0.015638    0.101438
     10          1           0        4.881120    0.388044    0.661780
     11          1           0        3.769905   -0.701123    0.616049
     12          8           0        2.717010   -1.955460    1.259086
     13          1           0        2.113521   -2.139522    0.509189
     14          1           0        3.038915   -2.799753    1.581997
     15          8           0        1.175324   -2.335012   -0.955892
     16          1           0        0.496395   -1.637132   -0.980917
     17          1           0        1.683904   -2.245995   -1.765142
     18          8           0        0.650806    3.138594    0.421549
     19          1           0        1.382214    2.644846   -0.044000
     20          1           0        0.591296    4.013137    0.028789
     21          8           0        2.212106    1.573096   -0.925287
     22          1           0        1.505756    0.923313   -1.041731
     23          1           0        2.975533    1.085704   -0.548357
 ---------------------------------------------------------------------
 Rotational constants (GHZ):           0.8082407           0.3974422           0.3057855
 Standard basis: 6-31++G(d,p) (6D, 7F)
 There are   294 symmetry adapted cartesian basis functions of A   symmetry.
 There are   294 symmetry adapted basis functions of A   symmetry.
   294 basis functions,   472 primitive gaussians,   294 cartesian basis functions
    53 alpha electrons       53 beta electrons
       nuclear repulsion energy       852.5571068923 Hartrees.
 NAtoms=   23 NActive=   23 NUniq=   23 SFac= 1.00D+00 NAtFMM=   60 NAOKFM=F Big=F
 Integral buffers will be    131072 words long.
 Raffenetti 2 integral format.
 Two-electron integral symmetry is turned on.
 Nuclear repulsion after empirical dispersion term =      852.5467054581 Hartrees.
 One-electron integrals computed using PRISM.
 NBasis=   294 RedAO= T EigKep=  4.76D-05  NBF=   294
 NBsUse=   294 1.00D-06 EigRej= -1.00D+00 NBFU=   294
 Initial guess from the checkpoint file:  "/local_scratch/slurm.5660528/Gau-3758737.chk"
 B after Tr=    -0.000000    0.000000    0.000000
         Rot=    0.999658   -0.019684   -0.003984    0.016777 Ang=  -3.00 deg.
 ExpMin= 3.60D-02 ExpMax= 7.00D+03 ExpMxC= 1.05D+03 IAcc=3 IRadAn=         5 AccDes= 0.00D+00
 Harris functional with IExCor= 4639 and IRadAn=       5 diagonalized for initial guess.
 HarFok:  IExCor= 4639 AccDes= 0.00D+00 IRadAn=         5 IDoV= 1 UseB2=F ITyADJ=14
 ICtDFT=  3500011 ScaDFX=  1.000000  1.000000  1.000000  1.000000
 FoFCou: FMM=F IPFlag=           0 FMFlag=      100000 FMFlg1=           0
         NFxFlg=           0 DoJE=T BraDBF=F KetDBF=T FulRan=T
         wScrn=  0.000000 ICntrl=       500 IOpCl=  0 I1Cent=   200000004 NGrid=           0
         NMat0=    1 NMatS0=      1 NMatT0=    0 NMatD0=    1 NMtDS0=    0 NMtDT0=    0
 Petite list used in FoFCou.
 Requested convergence on RMS density matrix=1.00D-10 within 128 cycles.
 Requested convergence on MAX density matrix=1.00D-08.
 Requested convergence on             energy=1.00D-08.
 No special actions if energy rises.
 SCF Done:  E(RwB97XD) =  -908.811013392     A.U. after   18 cycles
            NFock= 18  Conv=0.48D-10     -V/T= 2.0082
 Calling FoFJK, ICntrl=      2127 FMM=F ISym2X=0 I1Cent= 0 IOpClX= 0 NMat=1 NMatS=1 NMatT=0.
 ***** Axes restored to original set *****
 -------------------------------------------------------------------
 Center     Atomic                   Forces (Hartrees/Bohr)
 Number     Number              X              Y              Z
 -------------------------------------------------------------------
      1        6          -0.001017165    0.001995639    0.001564626
      2        8           0.005826117    0.001356941   -0.001080612
      3        8           0.001162068   -0.004863341   -0.003157290
      4        1          -0.002950117    0.001805308    0.001960014
      5        6           0.000075153    0.000561538   -0.000291003
      6        9           0.000081879   -0.000210193    0.000691813
      7        9          -0.000386105   -0.000628778    0.000001115
      8        9          -0.000634727   -0.000211969   -0.000238625
      9        8          -0.001162112    0.001031522    0.000314596
     10        1           0.000011903    0.000092042    0.000359364
     11        1           0.000648567   -0.000706916   -0.001473006
     12        8          -0.001057087    0.002461597    0.001192800
     13        1          -0.000514626   -0.001862902   -0.001708376
     14        1           0.000805970   -0.000747363    0.000288903
     15        8           0.003271900    0.001554990    0.000513877
     16        1          -0.002739342   -0.001142345   -0.001004187
     17        1          -0.000285145   -0.000714627    0.000822341
     18        8           0.001775719    0.001180368    0.000169562
     19        1          -0.001566244   -0.001052547    0.000156072
     20        1           0.000078083    0.000018302   -0.000135160
     21        8          -0.001023350    0.000681364    0.001600966
     22        1           0.000076205   -0.000264870   -0.000526224
     23        1          -0.000477544   -0.000333760   -0.000021566
 -------------------------------------------------------------------
 Cartesian Forces:  Max     0.005826117 RMS     0.001507898

 GradGradGradGradGradGradGradGradGradGradGradGradGradGradGradGradGradGrad
 Berny optimization.
 Using GEDIIS/GDIIS optimizer.
 FormGI is forming the generalized inverse of G from B-inverse, IUseBI=4.
 Internal  Forces:  Max     0.005054029 RMS     0.001316879
 Search for a local minimum.
 Step number   6 out of a maximum of  138
 All quantities printed in internal units (Hartrees-Bohrs-Radians)
 Mixed Optimization -- RFO/linear search
 Update second derivatives using D2CorX and points    5    6
 DE= -3.20D-04 DEPred=-8.04D-04 R= 3.99D-01
 Trust test= 3.99D-01 RLast= 1.18D+00 DXMaxT set to 4.24D-01
 ITU=  0  0  1 -1  1  0
 Use linear search instead of GDIIS.
     Eigenvalues ---   -0.01433   0.00008   0.00034   0.00040   0.00086
     Eigenvalues ---    0.00163   0.00204   0.00448   0.00596   0.00770
     Eigenvalues ---    0.00868   0.00955   0.01140   0.01218   0.01335
     Eigenvalues ---    0.01452   0.01515   0.01644   0.01797   0.01991
     Eigenvalues ---    0.02024   0.02310   0.02450   0.02688   0.02783
     Eigenvalues ---    0.03007   0.03095   0.03560   0.03825   0.03948
     Eigenvalues ---    0.04469   0.05203   0.06525   0.06737   0.07262
     Eigenvalues ---    0.08092   0.09186   0.09708   0.11614   0.13538
     Eigenvalues ---    0.18866   0.20234   0.21674   0.21782   0.23672
     Eigenvalues ---    0.27165   0.28675   0.37058   0.37801   0.39015
     Eigenvalues ---    0.41251   0.47779   0.48557   0.49095   0.52928
     Eigenvalues ---    0.53896   0.55157   0.56648   0.56733   0.57354
     Eigenvalues ---    0.57553   0.60691   0.79649
 RFO step:  Lambda=-1.45711510D-02 EMin=-1.43285810D-02
 I=     1 Eig=   -1.43D-02 Dot1=  1.11D-03
 I=     1 Stepn=  6.00D-01 RXN=   6.00D-01 EDone=F
 Mixed    1 eigenvectors in step.  Raw Step.Grad=  1.11D-03.
 RFO eigenvector is Hessian eigenvector with negative curvature.
 Taking step of  6.00D-01 in eigenvector direction(s).  Step.Grad=  6.83D-04.
 Quartic linear search produced a step of -0.26570.
 Maximum step size (   0.424) exceeded in Quadratic search.
    -- Step size not scaled.
 Iteration  1 RMS(Cart)=  0.12654228 RMS(Int)=  0.02737080
 Iteration  2 RMS(Cart)=  0.06412037 RMS(Int)=  0.00262548
 Iteration  3 RMS(Cart)=  0.00304377 RMS(Int)=  0.00203230
 Iteration  4 RMS(Cart)=  0.00000871 RMS(Int)=  0.00203230
 Iteration  5 RMS(Cart)=  0.00000003 RMS(Int)=  0.00203230
 Variable       Old X    -DE/DX   Delta X   Delta X   Delta X     New X
                                 (Linear)    (Quad)   (Total)
    R1        2.31011  -0.00459   0.00047  -0.05673  -0.05645   2.25366
    R2        2.44230  -0.00329   0.00007  -0.04431  -0.04477   2.39753
    R3        2.93065  -0.00054  -0.00138   0.03484   0.03346   2.96411
    R4        3.56426   0.00076   0.00863  -0.01180  -0.00366   3.56060
    R5        1.94166   0.00505   0.00467  -0.03198  -0.02770   1.91397
    R6        2.83071   0.00108  -0.00426   0.01372   0.00910   2.83982
    R7        2.53561  -0.00071  -0.00138  -0.01658  -0.01796   2.51765
    R8        2.51935   0.00067  -0.00021   0.00626   0.00605   2.52539
    R9        2.52458  -0.00070   0.00219  -0.00348  -0.00129   2.52329
   R10        1.81357   0.00004   0.00034  -0.01116  -0.01082   1.80275
   R11        1.85229   0.00189   0.00024   0.00500   0.00564   1.85793
   R12        3.30494   0.00018   0.01036  -0.04844  -0.03791   3.26703
   R13        3.32476   0.00038   0.00220  -0.03567  -0.03313   3.29163
   R14        1.85195   0.00162   0.00044  -0.00654  -0.00579   1.84616
   R15        1.81328  -0.00035   0.00032  -0.00751  -0.00719   1.80609
   R16        3.30831   0.00104   0.01171  -0.00109   0.01092   3.31924
   R17        1.84053  -0.00195  -0.00126  -0.01634  -0.01797   1.82256
   R18        1.81400   0.00107   0.00068  -0.00186  -0.00119   1.81282
   R19        1.88545   0.00260  -0.00038   0.02337   0.02333   1.90878
   R20        1.81515  -0.00011   0.00031  -0.00938  -0.00907   1.80607
   R21        3.05531   0.00047   0.00814  -0.03005  -0.02157   3.03374
   R22        1.82699   0.00045   0.00052  -0.01016  -0.00963   1.81736
   R23        1.85391   0.00055   0.00035  -0.00132  -0.00085   1.85305
    A1        2.23644  -0.00075  -0.00040  -0.01250  -0.01270   2.22374
    A2        2.10054  -0.00122  -0.00103   0.01448   0.01330   2.11384
    A3        1.94591   0.00197   0.00150  -0.00166  -0.00031   1.94560
    A4        2.30578   0.00253   0.03143  -0.29315  -0.26117   2.04461
    A5        1.98390   0.00182  -0.00080  -0.03958  -0.04033   1.94357
    A6        1.90883   0.00008   0.00491   0.04596   0.05025   1.95908
    A7        1.93125  -0.00056  -0.00063   0.01737   0.01642   1.94767
    A8        1.94579   0.00011  -0.00697   0.02242   0.01517   1.96096
    A9        1.89004   0.00022   0.00136  -0.02550  -0.02475   1.86529
   A10        1.89333   0.00001   0.00073  -0.03018  -0.02998   1.86335
   A11        1.89337   0.00016   0.00074  -0.03300  -0.03223   1.86114
   A12        1.86268   0.00022   0.00132   0.04565   0.04957   1.91225
   A13        2.06855   0.00086  -0.00964   0.09236   0.08109   2.14964
   A14        1.91601  -0.00065   0.00456  -0.08154  -0.07531   1.84070
   A15        1.79543   0.00360  -0.01555   0.07115   0.05052   1.84595
   A16        2.15261  -0.00053   0.00056   0.09975   0.10014   2.25275
   A17        1.87427  -0.00169  -0.00301  -0.04515  -0.05485   1.81942
   A18        3.00990   0.00215  -0.02492   0.09029   0.06229   3.07219
   A19        1.89131   0.00047   0.02086  -0.02748  -0.00384   1.88747
   A20        1.99459   0.00010  -0.01472   0.04114   0.02482   2.01941
   A21        1.85585  -0.00004  -0.00091   0.00349   0.00143   1.85728
   A22        2.71530   0.00059   0.00707   0.07858   0.08698   2.80228
   A23        1.87455   0.00196   0.00474   0.01314   0.01932   1.89387
   A24        2.06823  -0.00027  -0.00125  -0.03511  -0.03754   2.03068
   A25        1.88093  -0.00071  -0.00083   0.04580   0.04465   1.92558
   A26        1.70738   0.00018  -0.00326   0.05354   0.05161   1.75899
   A27        2.11687   0.00110   0.00335   0.08290   0.08133   2.19820
   A28        1.85554  -0.00089   0.00049  -0.03162  -0.03618   1.81936
   A29        3.12260   0.00098   0.00430  -0.05235  -0.04914   3.07346
   A30        2.95061   0.00074  -0.02254   0.05308   0.03012   2.98073
   A31        2.86136   0.00062  -0.00335   0.08581   0.08370   2.94506
   A32        3.00110  -0.00280   0.00894  -0.07079  -0.05822   2.94288
   A33        3.18658   0.00210   0.00056  -0.05750  -0.05368   3.13290
   A34        3.00964   0.00159  -0.01097   0.10336   0.08881   3.09845
   A35        3.07221  -0.00001   0.00062  -0.01710  -0.01321   3.05900
   A36        3.13295   0.00017   0.00755  -0.03702  -0.03190   3.10105
    D1        2.68134  -0.00089  -0.05717  -0.05118  -0.10868   2.57266
    D2       -0.43162  -0.00086  -0.06686  -0.06671  -0.13435  -0.56597
    D3       -0.06061  -0.00061   0.00335  -0.06671  -0.06517  -0.12578
    D4        3.05443  -0.00067   0.01235  -0.05206  -0.04134   3.01309
    D5        1.78045   0.00006   0.09846   0.10416   0.20293   1.98338
    D6       -0.30016   0.00009   0.09403   0.09604   0.19010  -0.11006
    D7       -2.40899   0.00019   0.09811   0.11091   0.20951  -2.19947
    D8       -1.33694   0.00012   0.09026   0.09126   0.18126  -1.15568
    D9        2.86563   0.00015   0.08583   0.08313   0.16843   3.03406
   D10        0.75681   0.00025   0.08990   0.09801   0.18785   0.94465
   D11       -2.19309  -0.00057   0.00689  -0.09315  -0.09028  -2.28336
   D12        0.02122  -0.00050   0.03203  -0.10916  -0.07909  -0.05787
   D13        2.16875   0.00075   0.03451  -0.08239  -0.04808   2.12066
   D14        3.12857  -0.00128   0.02291  -0.00132   0.02180  -3.13281
   D15       -1.07609  -0.00008  -0.00084   0.09055   0.09261  -0.98347
   D16        0.85719  -0.00154   0.02618  -0.06544  -0.03905   0.81813
   D17        2.93572  -0.00034   0.00243   0.02642   0.03176   2.96747
   D18       -0.81109  -0.00098  -0.07586   0.00322  -0.07333  -0.88442
   D19       -2.68123   0.00014  -0.07797  -0.03475  -0.10887  -2.79010
   D20        1.33243  -0.00075  -0.07379   0.04525  -0.03056   1.30187
   D21       -0.53771   0.00037  -0.07590   0.00727  -0.06610  -0.60381
   D22        0.16058  -0.00041   0.01470   0.15167   0.16306   0.32364
   D23       -2.13403  -0.00103   0.02451   0.01427   0.04273  -2.09130
   D24       -1.58696  -0.00068  -0.05321   0.04264  -0.01064  -1.59760
   D25        0.47859  -0.00034  -0.04980   0.05357   0.00413   0.48272
   D26        0.63505  -0.00022   0.01809  -0.00926   0.00674   0.64179
   D27       -1.51665  -0.00058   0.02438  -0.04496  -0.02171  -1.53836
   D28        0.02988   0.00056  -0.02114  -0.01373  -0.02976   0.00012
   D29       -1.91104   0.00116  -0.01993  -0.06499  -0.08627  -1.99731
   D30       -2.14944  -0.00018  -0.02218  -0.01128  -0.03075  -2.18019
   D31        2.19283   0.00042  -0.02097  -0.06254  -0.08726   2.10556
         Item               Value     Threshold  Converged?
 Maximum Force            0.005054     0.000015     NO 
 RMS     Force            0.001317     0.000010     NO 
 Maximum Displacement     0.690539     0.000060     NO 
 RMS     Displacement     0.179212     0.000040     NO 
 Predicted change in Energy=-3.796971D-03
 GradGradGradGradGradGradGradGradGradGradGradGradGradGradGradGradGradGrad

                          Input orientation:                          
 ---------------------------------------------------------------------
 Center     Atomic      Atomic             Coordinates (Angstroms)
 Number     Number       Type             X           Y           Z
 ---------------------------------------------------------------------
      1          6           0        1.447827    0.681860    0.816983
      2          8           0        0.430790    0.130445    1.106531
      3          8           0        1.822398    1.842187    1.167683
      4          1           0        1.085761    2.335214    1.657694
      5          6           0        2.514088   -0.013140   -0.099743
      6          9           0        2.648129    0.602500   -1.273625
      7          9           0        2.185133   -1.281519   -0.362263
      8          9           0        3.725507   -0.040664    0.461196
      9          8           0       -4.061862    0.974130    0.603816
     10          1           0       -4.754874    1.622411    0.506191
     11          1           0       -3.644742    0.803966   -0.270075
     12          8           0       -2.667532    0.443265   -1.666147
     13          1           0       -2.025460   -0.232330   -1.373338
     14          1           0       -2.941091    0.147703   -2.532893
     15          8           0       -0.944552   -1.469735   -0.752347
     16          1           0       -0.303903   -1.044332   -0.170299
     17          1           0       -1.359629   -2.164297   -0.237027
     18          8           0       -0.075291    3.007594    2.334575
     19          1           0       -0.871572    2.387288    2.296867
     20          1           0        0.070916    3.306067    3.230657
     21          8           0       -1.900177    1.158123    2.205315
     22          1           0       -1.360046    0.504989    1.750834
     23          1           0       -2.748938    1.153126    1.714255
 ---------------------------------------------------------------------
                    Distance matrix (angstroms):
                    1          2          3          4          5
     1  C    0.000000
     2  O    1.192586   0.000000
     3  O    1.268721   2.206892   0.000000
     4  H    1.889833   2.365116   1.012829   0.000000
     5  C    1.568541   2.411606   2.350966   3.262433   0.000000
     6  F    2.411983   3.287030   2.859832   3.746455   1.332283
     7  F    2.406054   2.688627   3.497120   4.285978   1.336381
     8  F    2.415874   3.361680   2.768768   3.747621   1.335270
     9  O    5.521552   4.598744   5.974612   5.427820   6.686764
    10  H    6.281300   5.429317   6.614104   5.995587   7.475292
    11  H    5.208730   4.354152   5.747579   5.332792   6.215132
    12  O    4.812384   4.169556   5.490632   5.358600   5.432414
    13  H    4.206777   3.509205   5.056324   5.045704   4.719914
    14  H    5.547035   4.961379   6.265490   6.209812   5.975373
    15  O    3.579893   2.812040   4.723489   4.940456   3.809167
    16  H    2.650099   1.884190   3.826662   4.085836   3.001568
    17  H    4.134411   3.205712   5.305697   5.460357   4.433059
    18  O    3.167336   3.168943   2.514167   1.502765   4.664292
    19  H    3.236998   2.864679   2.971476   2.059710   4.792545
    20  H    3.822063   3.837446   3.076767   2.108714   5.298847
    21  O    3.655602   2.774321   3.924562   3.255957   5.115749
    22  H    2.964374   1.939718   3.500873   3.056202   4.324582
    23  H    4.317410   3.394978   4.655176   4.013159   5.687725
                    6          7          8          9         10
     6  F    0.000000
     7  F    2.143472   0.000000
     8  F    2.141030   2.142559   0.000000
     9  O    6.977598   6.711647   7.854506   0.000000
    10  H    7.681954   7.573026   8.642031   0.953973   0.000000
    11  H    6.375573   6.192349   7.454444   0.983173   1.582666
    12  O    5.332512   5.312565   6.755052   2.716377   3.235187
    13  H    4.748612   4.455577   6.039526   3.084090   3.797682
    14  H    5.747346   5.747389   7.310512   3.431916   3.834136
    15  O    4.180101   3.159512   5.032334   4.186798   5.065949
    16  H    3.555823   2.507670   4.200272   4.335401   5.232619
    17  H    4.979139   3.655177   5.554813   4.225968   5.139963
    18  O    5.120606   5.547878   5.219913   4.798255   5.211546
    19  H    5.321859   5.465763   5.513418   3.878323   4.344144
    20  H    5.851483   6.198784   5.676843   5.423844   5.791862
    21  O    5.753158   5.406854   6.010604   2.696579   3.354383
    22  H    5.022184   4.497231   5.274823   2.972465   3.784524
    23  H    6.193460   5.880857   6.701771   1.728839   2.388185
                   11         12         13         14         15
    11  H    0.000000
    12  O    1.741857   0.000000
    13  H    2.216568   0.976945   0.000000
    14  H    2.458893   0.955741   1.525573   0.000000
    15  O    3.562770   2.731897   1.756464   3.126119   0.000000
    16  H    3.819341   3.168162   2.251757   3.735981   0.964457
    17  H    3.746120   3.248442   2.338168   3.621790   0.959301
    18  O    4.937728   5.413065   5.296119   6.331195   5.507375
    19  H    4.097141   4.765519   4.654488   5.711850   4.917282
    20  H    5.685222   6.298684   6.173476   7.229520   6.301093
    21  O    3.049014   4.010994   3.841329   4.955307   4.070211
    22  H    3.064848   3.659110   3.278240   4.580138   3.215289
    23  H    2.204981   3.455090   3.460655   4.368760   4.027323
                   16         17         18         19         20
    16  H    0.000000
    17  H    1.540562   0.000000
    18  O    4.769147   5.917019   0.000000
    19  H    4.264408   5.232184   1.010082   0.000000
    20  H    5.534705   6.632961   0.955733   1.613816   0.000000
    21  O    3.611432   4.158810   2.601434   1.605384   3.090339
    22  H    2.684509   3.328165   2.873044   2.019854   3.476142
    23  H    3.789270   4.091818   3.312437   2.321012   3.858265
                   21         22         23
    21  O    0.000000
    22  H    0.961706   0.000000
    23  H    0.980592   1.533114   0.000000
 Stoichiometry    C2H11F3O7
 Framework group  C1[X(C2H11F3O7)]
 Deg. of freedom    63
 Full point group                 C1      NOp   1
 Largest Abelian subgroup         C1      NOp   1
 Largest concise Abelian subgroup C1      NOp   1
                         Standard orientation:                         
 ---------------------------------------------------------------------
 Center     Atomic      Atomic             Coordinates (Angstroms)
 Number     Number       Type             X           Y           Z
 ---------------------------------------------------------------------
      1          6           0       -1.167895    0.599878   -0.116446
      2          8           0       -0.214960    0.299753   -0.767676
      3          8           0       -1.361349    1.684938    0.511943
      4          1           0       -0.534315    2.269520    0.501893
      5          6           0       -2.376769   -0.385144    0.052898
      6          9           0       -2.508672   -0.810612    1.308509
      7          9           0       -2.236617   -1.471840   -0.712194
      8          9           0       -3.539914    0.175008   -0.288082
      9          8           0        4.304562   -0.130216   -0.034537
     10          1           0        5.068626    0.135709    0.470988
     11          1           0        3.809731   -0.823358    0.456711
     12          8           0        2.700111   -1.946713    1.192159
     13          1           0        1.996204   -2.095653    0.531285
     14          1           0        2.872259   -2.815156    1.552176
     15          8           0        0.806792   -2.319962   -0.741566
     16          1           0        0.269220   -1.520967   -0.794486
     17          1           0        1.161061   -2.467064   -1.620835
     18          8           0        0.748872    3.051172    0.474466
     19          1           0        1.451985    2.497042    0.006665
     20          1           0        0.705058    3.925161    0.090214
     21          8           0        2.300912    1.463516   -0.881256
     22          1           0        1.649540    0.770191   -1.022298
     23          1           0        3.105929    0.983270   -0.593383
 ---------------------------------------------------------------------
 Rotational constants (GHZ):           0.8417604           0.4001221           0.3087163
 Standard basis: 6-31++G(d,p) (6D, 7F)
 There are   294 symmetry adapted cartesian basis functions of A   symmetry.
 There are   294 symmetry adapted basis functions of A   symmetry.
   294 basis functions,   472 primitive gaussians,   294 cartesian basis functions
    53 alpha electrons       53 beta electrons
       nuclear repulsion energy       859.6989529570 Hartrees.
 NAtoms=   23 NActive=   23 NUniq=   23 SFac= 1.00D+00 NAtFMM=   60 NAOKFM=F Big=F
 Integral buffers will be    131072 words long.
 Raffenetti 2 integral format.
 Two-electron integral symmetry is turned on.
 Nuclear repulsion after empirical dispersion term =      859.6882771045 Hartrees.
 One-electron integrals computed using PRISM.
 NBasis=   294 RedAO= T EigKep=  5.14D-05  NBF=   294
 NBsUse=   294 1.00D-06 EigRej= -1.00D+00 NBFU=   294
 Initial guess from the checkpoint file:  "/local_scratch/slurm.5660528/Gau-3758737.chk"
 B after Tr=     0.000000   -0.000000   -0.000000
         Rot=    0.999879    0.002758   -0.001714    0.015211 Ang=   1.78 deg.
 ExpMin= 3.60D-02 ExpMax= 7.00D+03 ExpMxC= 1.05D+03 IAcc=3 IRadAn=         5 AccDes= 0.00D+00
 Harris functional with IExCor= 4639 and IRadAn=       5 diagonalized for initial guess.
 HarFok:  IExCor= 4639 AccDes= 0.00D+00 IRadAn=         5 IDoV= 1 UseB2=F ITyADJ=14
 ICtDFT=  3500011 ScaDFX=  1.000000  1.000000  1.000000  1.000000
 FoFCou: FMM=F IPFlag=           0 FMFlag=      100000 FMFlg1=           0
         NFxFlg=           0 DoJE=T BraDBF=F KetDBF=T FulRan=T
         wScrn=  0.000000 ICntrl=       500 IOpCl=  0 I1Cent=   200000004 NGrid=           0
         NMat0=    1 NMatS0=      1 NMatT0=    0 NMatD0=    1 NMtDS0=    0 NMtDT0=    0
 Petite list used in FoFCou.
 Requested convergence on RMS density matrix=1.00D-10 within 128 cycles.
 Requested convergence on MAX density matrix=1.00D-08.
 Requested convergence on             energy=1.00D-08.
 No special actions if energy rises.
 SCF Done:  E(RwB97XD) =  -908.804833194     A.U. after   16 cycles
            NFock= 16  Conv=0.99D-10     -V/T= 2.0079
 Calling FoFJK, ICntrl=      2127 FMM=F ISym2X=0 I1Cent= 0 IOpClX= 0 NMat=1 NMatS=1 NMatT=0.
 ***** Axes restored to original set *****
 -------------------------------------------------------------------
 Center     Atomic                   Forces (Hartrees/Bohr)
 Number     Number              X              Y              Z
 -------------------------------------------------------------------
      1        6           0.037322283   -0.002276290   -0.019678142
      2        8          -0.036337706   -0.028621897    0.003831662
      3        8           0.018795169    0.019593350   -0.002068716
      4        1          -0.009233129    0.006837039    0.008568413
      5        6           0.007707124   -0.008764272   -0.003040117
      6        9          -0.006139599    0.009237435   -0.004039035
      7        9          -0.007934820   -0.001767797    0.003707411
      8        9           0.001525026    0.004110241    0.009350129
      9        8           0.005632681   -0.007219683    0.001975994
     10        1          -0.002399584    0.003745775   -0.003398799
     11        1          -0.005427201    0.003659600   -0.000715311
     12        8           0.001520549    0.000108535    0.002296710
     13        1           0.002735086   -0.002022342    0.002063268
     14        1          -0.004023821    0.001201926   -0.004603884
     15        8          -0.005254899   -0.000667635   -0.005253480
     16        1           0.003553289    0.000297570    0.005507581
     17        1           0.000118970   -0.001329705    0.000859063
     18        8          -0.002896692   -0.003946893   -0.008445725
     19        1           0.004748227    0.005509218    0.004736326
     20        1          -0.002924920   -0.000250942    0.004849797
     21        8          -0.003851506   -0.000049270    0.000020399
     22        1           0.005326410   -0.001311712    0.002099560
     23        1          -0.002560939    0.003927749    0.001376897
 -------------------------------------------------------------------
 Cartesian Forces:  Max     0.037322283 RMS     0.009293704

 GradGradGradGradGradGradGradGradGradGradGradGradGradGradGradGradGradGrad
 Berny optimization.
 Using GEDIIS/GDIIS optimizer.
 FormGI is forming the generalized inverse of G from B-inverse, IUseBI=4.
 Internal  Forces:  Max     0.047849131 RMS     0.007709144
 Search for a local minimum.
 Step number   7 out of a maximum of  138
 All quantities printed in internal units (Hartrees-Bohrs-Radians)
 Mixed Optimization -- RFO/linear search
 Update second derivatives using D2CorX and points    7    6
 ITU=  0  0  0  1 -1  1  0
 Use linear search instead of GDIIS.
     Eigenvalues ---    0.00008   0.00034   0.00041   0.00073   0.00151
     Eigenvalues ---    0.00196   0.00444   0.00518   0.00681   0.00819
     Eigenvalues ---    0.00945   0.01118   0.01179   0.01323   0.01420
     Eigenvalues ---    0.01491   0.01610   0.01727   0.01846   0.02016
     Eigenvalues ---    0.02121   0.02334   0.02502   0.02747   0.02814
     Eigenvalues ---    0.03013   0.03372   0.03563   0.03842   0.04149
     Eigenvalues ---    0.04584   0.05647   0.06663   0.07055   0.07247
     Eigenvalues ---    0.08603   0.09243   0.09699   0.11642   0.13592
     Eigenvalues ---    0.19543   0.20292   0.21680   0.22092   0.23888
     Eigenvalues ---    0.27226   0.37110   0.37797   0.38711   0.39028
     Eigenvalues ---    0.41361   0.47828   0.48642   0.50265   0.53843
     Eigenvalues ---    0.54272   0.56045   0.56654   0.57174   0.57464
     Eigenvalues ---    0.57872   0.62233   0.99462
 RFO step:  Lambda=-1.02296934D-03 EMin= 7.74703406D-05
 Quartic linear search produced a step of -0.94041.
 Iteration  1 RMS(Cart)=  0.16469357 RMS(Int)=  0.01745523
 Iteration  2 RMS(Cart)=  0.05358504 RMS(Int)=  0.00231381
 Iteration  3 RMS(Cart)=  0.00212451 RMS(Int)=  0.00212674
 Iteration  4 RMS(Cart)=  0.00000741 RMS(Int)=  0.00212674
 Iteration  5 RMS(Cart)=  0.00000005 RMS(Int)=  0.00212674
 Variable       Old X    -DE/DX   Delta X   Delta X   Delta X     New X
                                 (Linear)    (Quad)   (Total)
    R1        2.25366   0.04785   0.05308  -0.00399   0.05075   2.30441
    R2        2.39753   0.02948   0.04210  -0.00365   0.04016   2.43769
    R3        2.96411  -0.00803  -0.03147   0.00250  -0.02897   2.93515
    R4        3.56060  -0.00001   0.00344  -0.03748  -0.03221   3.52839
    R5        1.91397   0.01744   0.02605   0.01521   0.04130   1.95527
    R6        2.83982   0.00323  -0.00856  -0.02343  -0.03194   2.80787
    R7        2.51765   0.00721   0.01689  -0.00233   0.01456   2.53221
    R8        2.52539   0.00290  -0.00569   0.00150  -0.00419   2.52120
    R9        2.52329   0.00523   0.00121   0.00004   0.00126   2.52455
   R10        1.80275   0.00464   0.01018  -0.00089   0.00929   1.81204
   R11        1.85793  -0.00062  -0.00530   0.00242  -0.00348   1.85445
   R12        3.26703   0.00211   0.03565  -0.02593   0.00831   3.27534
   R13        3.29163   0.00198   0.03115  -0.00795   0.02281   3.31444
   R14        1.84616   0.00665   0.00545  -0.00183   0.00363   1.84979
   R15        1.80609   0.00496   0.00676  -0.00057   0.00619   1.81228
   R16        3.31924   0.00283  -0.01027  -0.00254  -0.01280   3.30644
   R17        1.82256   0.00694   0.01690  -0.00076   0.01794   1.84050
   R18        1.81282   0.00137   0.00112  -0.00170  -0.00058   1.81223
   R19        1.90878  -0.00606  -0.02194   0.00333  -0.02039   1.88839
   R20        1.80607   0.00402   0.00853  -0.00049   0.00804   1.81411
   R21        3.03374   0.00114   0.02029  -0.00725   0.01127   3.04501
   R22        1.81736   0.00289   0.00906  -0.00224   0.00681   1.82418
   R23        1.85305   0.00291   0.00080   0.00201   0.00161   1.85466
    A1        2.22374   0.00132   0.01194   0.01003   0.02598   2.24973
    A2        2.11384  -0.00041  -0.01251  -0.00699  -0.02150   2.09234
    A3        1.94560  -0.00091   0.00029  -0.00303  -0.00471   1.94089
    A4        2.04461   0.01601   0.24560   0.07664   0.31922   2.36383
    A5        1.94357   0.00522   0.03793   0.00940   0.05169   1.99526
    A6        1.95908  -0.01123  -0.04726   0.00578  -0.04134   1.91774
    A7        1.94767  -0.00945  -0.01544   0.00097  -0.01440   1.93328
    A8        1.96096  -0.01004  -0.01427   0.00098  -0.01323   1.94773
    A9        1.86529   0.01069   0.02327  -0.00204   0.02139   1.88668
   A10        1.86335   0.01175   0.02819  -0.00288   0.02543   1.88878
   A11        1.86114   0.01106   0.03031  -0.00352   0.02679   1.88793
   A12        1.91225  -0.00353  -0.04662   0.00977  -0.03838   1.87387
   A13        2.14964  -0.00302  -0.07625   0.01330  -0.05914   2.09050
   A14        1.84070   0.00629   0.07082  -0.01125   0.05546   1.89615
   A15        1.84595   0.00588  -0.04751   0.06847   0.02518   1.87113
   A16        2.25275  -0.00308  -0.09418  -0.00862  -0.10345   2.14930
   A17        1.81942  -0.00159   0.05158  -0.00683   0.05160   1.87101
   A18        3.07219   0.00513  -0.05858   0.04275  -0.01375   3.05844
   A19        1.88747   0.00218   0.00361   0.01777   0.02437   1.91184
   A20        2.01941   0.00109  -0.02334   0.04470   0.02091   2.04032
   A21        1.85728  -0.00188  -0.00134  -0.00733  -0.00843   1.84885
   A22        2.80228  -0.00614  -0.08180   0.07465  -0.00119   2.80109
   A23        1.89387   0.00598  -0.01817   0.01179  -0.00996   1.88391
   A24        2.03068   0.00259   0.03531  -0.01574   0.02098   2.05166
   A25        1.92558  -0.00804  -0.04199   0.00161  -0.03927   1.88631
   A26        1.75899  -0.00185  -0.04853   0.02658  -0.02138   1.73761
   A27        2.19820  -0.00035  -0.07649   0.01680  -0.05941   2.13879
   A28        1.81936   0.00261   0.03402  -0.00628   0.03146   1.85082
   A29        3.07346   0.00063   0.04621   0.01874   0.06647   3.13993
   A30        2.98073   0.00207  -0.02833   0.03154   0.00215   2.98288
   A31        2.94506   0.00289  -0.07871   0.02340  -0.05998   2.88508
   A32        2.94288  -0.00097   0.05475  -0.00483   0.04637   2.98925
   A33        3.13290   0.00709   0.05048  -0.01088   0.03845   3.17135
   A34        3.09845  -0.00148  -0.08352   0.05149  -0.02855   3.06990
   A35        3.05900  -0.00283   0.01242  -0.00108   0.01220   3.07120
   A36        3.10105   0.00018   0.03000  -0.02889   0.00128   3.10233
    D1        2.57266  -0.00446   0.10221  -0.06697   0.03717   2.60983
    D2       -0.56597  -0.00369   0.12634  -0.06915   0.05886  -0.50711
    D3       -0.12578   0.00053   0.06128   0.01696   0.07928  -0.04650
    D4        3.01309  -0.00018   0.03888   0.01896   0.05907   3.07216
    D5        1.98338  -0.00061  -0.19084   0.02107  -0.16956   1.81382
    D6       -0.11006   0.00006  -0.17878   0.01901  -0.15949  -0.26955
    D7       -2.19947  -0.00059  -0.19703   0.02217  -0.17469  -2.37416
    D8       -1.15568   0.00005  -0.17046   0.01919  -0.15151  -1.30718
    D9        3.03406   0.00072  -0.15840   0.01712  -0.14143   2.89263
   D10        0.94465   0.00007  -0.17665   0.02028  -0.15664   0.78801
   D11       -2.28336   0.00238   0.08490  -0.15106  -0.06541  -2.34877
   D12       -0.05787   0.00408   0.07438   0.03841   0.11285   0.05497
   D13        2.12066   0.00225   0.04522   0.03615   0.08085   2.20151
   D14       -3.13281   0.00074  -0.02050  -0.14620  -0.16759   2.98278
   D15       -0.98347   0.00259  -0.08709  -0.06396  -0.15500  -1.13848
   D16        0.81813   0.00138   0.03673  -0.14692  -0.11010   0.70803
   D17        2.96747   0.00324  -0.02986  -0.06469  -0.09752   2.86996
   D18       -0.88442   0.00125   0.06896   0.14505   0.21193  -0.67249
   D19       -2.79010   0.00210   0.10239   0.11585   0.21694  -2.57316
   D20        1.30187   0.00007   0.02874   0.13976   0.16674   1.46861
   D21       -0.60381   0.00091   0.06216   0.11055   0.17175  -0.43206
   D22        0.32364   0.00155  -0.15334   0.03995  -0.11302   0.21062
   D23       -2.09130   0.00244  -0.04019   0.00769  -0.03740  -2.12870
   D24       -1.59760   0.00186   0.01001   0.11702   0.12329  -1.47431
   D25        0.48272   0.00175  -0.00388   0.14947   0.14508   0.62780
   D26        0.64179   0.00211  -0.00634   0.00123  -0.00402   0.63777
   D27       -1.53836   0.00066   0.02042  -0.05867  -0.03891  -1.57727
   D28        0.00012   0.00501   0.02798  -0.06570  -0.04046  -0.04034
   D29       -1.99731   0.00241   0.08113  -0.10173  -0.01943  -2.01675
   D30       -2.18019   0.00230   0.02891  -0.05931  -0.03195  -2.21214
   D31        2.10556  -0.00030   0.08206  -0.09535  -0.01092   2.09464
         Item               Value     Threshold  Converged?
 Maximum Force            0.047849     0.000015     NO 
 RMS     Force            0.007709     0.000010     NO 
 Maximum Displacement     0.699300     0.000060     NO 
 RMS     Displacement     0.203283     0.000040     NO 
 Predicted change in Energy=-7.630605D-04
 GradGradGradGradGradGradGradGradGradGradGradGradGradGradGradGradGradGrad

                          Input orientation:                          
 ---------------------------------------------------------------------
 Center     Atomic      Atomic             Coordinates (Angstroms)
 Number     Number       Type             X           Y           Z
 ---------------------------------------------------------------------
      1          6           0        1.532424    0.661678    0.747039
      2          8           0        0.477293    0.052604    0.799641
      3          8           0        1.830133    1.811278    1.250838
      4          1           0        1.043567    2.283423    1.729337
      5          6           0        2.732741    0.063941   -0.036810
      6          9           0        2.873817    0.699297   -1.208127
      7          9           0        2.535287   -1.231212   -0.288967
      8          9           0        3.875109    0.186209    0.644927
      9          8           0       -4.044027    1.113012    0.596293
     10          1           0       -4.604472    1.883164    0.485673
     11          1           0       -3.705988    0.866827   -0.291476
     12          8           0       -2.861053    0.319700   -1.727789
     13          1           0       -2.218527   -0.361968   -1.443767
     14          1           0       -3.311145   -0.020419   -2.503319
     15          8           0       -1.137801   -1.582001   -0.807393
     16          1           0       -0.419574   -1.152897   -0.308796
     17          1           0       -1.518521   -2.231917   -0.213822
     18          8           0       -0.085186    2.992885    2.385360
     19          1           0       -0.882890    2.391527    2.360348
     20          1           0        0.040000    3.284150    3.291487
     21          8           0       -1.875158    1.130181    2.215920
     22          1           0       -1.295629    0.524311    1.737490
     23          1           0       -2.709519    1.171078    1.700750
 ---------------------------------------------------------------------
                    Distance matrix (angstroms):
                    1          2          3          4          5
     1  C    0.000000
     2  O    1.219443   0.000000
     3  O    1.289971   2.264220   0.000000
     4  H    1.958046   2.482248   1.034683   0.000000
     5  C    1.553212   2.405582   2.350728   3.301315   0.000000
     6  F    2.371376   3.192596   2.893490   3.806305   1.339986
     7  F    2.379512   2.658683   3.482096   4.318731   1.334164
     8  F    2.392629   3.403960   2.681400   3.686717   1.335934
     9  O    5.596716   4.648456   5.951619   5.342028   6.886650
    10  H    6.262733   5.410532   6.480339   5.797176   7.577417
    11  H    5.344301   4.399242   5.824033   5.352448   6.493589
    12  O    5.054143   4.195688   5.753630   5.572610   5.849389
    13  H    4.462860   3.531600   5.326871   5.263833   5.164880
    14  H    5.872839   5.026643   6.624316   6.495120   6.528349
    15  O    3.818436   2.804107   4.955733   5.112227   4.275981
    16  H    2.866664   1.867146   4.034845   4.254769   3.389949
    17  H    4.313283   3.198345   5.450334   5.543325   4.834824
    18  O    3.276474   3.387645   2.520275   1.485862   4.731419
    19  H    3.380663   3.123534   2.988009   2.030049   4.923089
    20  H    3.947012   4.104073   3.088394   2.109245   5.357066
    21  O    3.740149   2.949753   3.889018   3.175796   5.238739
    22  H    2.999624   2.060417   3.415188   2.926838   4.425815
    23  H    4.377571   3.495533   4.606595   3.914560   5.819197
                    6          7          8          9         10
     6  F    0.000000
     7  F    2.164792   0.000000
     8  F    2.167869   2.162490   0.000000
     9  O    7.161261   7.040344   7.973334   0.000000
    10  H    7.758563   7.827871   8.649180   0.958890   0.000000
    11  H    6.645460   6.584473   7.668971   0.981331   1.563386
    12  O    5.770864   5.796208   7.143073   2.725826   3.222319
    13  H    5.207089   4.968692   6.464948   3.109640   3.802116
    14  H    6.359974   6.367900   7.848337   3.380736   3.772320
    15  O    4.632276   3.726042   5.510450   4.204709   5.069240
    16  H    3.884049   2.955965   4.598597   4.369232   5.230891
    17  H    5.373387   4.176172   5.972941   4.268842   5.190980
    18  O    5.189354   5.644635   5.156596   4.733614   5.026354
    19  H    5.450734   5.641547   5.517668   3.839177   4.197977
    20  H    5.912572   6.279698   5.595497   5.353242   5.604149
    21  O    5.870478   5.594878   6.035286   2.706932   3.318116
    22  H    5.107989   4.675929   5.295710   3.033577   3.789719
    23  H    6.313302   6.102292   6.741073   1.733237   2.361001
                   11         12         13         14         15
    11  H    0.000000
    12  O    1.753926   0.000000
    13  H    2.247276   0.978866   0.000000
    14  H    2.415649   0.959016   1.559846   0.000000
    15  O    3.585877   2.726388   1.749692   3.168301   0.000000
    16  H    3.857473   3.184793   2.269353   3.802582   0.973951
    17  H    3.793844   3.256569   2.345098   3.653221   0.958992
    18  O    4.979536   5.636430   5.519818   6.586805   5.677257
    19  H    4.162543   4.991839   4.882310   5.947198   5.088073
    20  H    5.719572   6.511314   6.388878   7.465262   6.470507
    21  O    3.115818   4.145082   3.967079   5.065289   4.127959
    22  H    3.169203   3.807962   3.428940   4.726891   3.307248
    23  H    2.248218   3.535914   3.532604   4.410875   4.042341
                   16         17         18         19         20
    16  H    0.000000
    17  H    1.543045   0.000000
    18  O    4.955582   6.009055   0.000000
    19  H    4.461158   5.329785   0.999294   0.000000
    20  H    5.732420   6.718867   0.959987   1.586040   0.000000
    21  O    3.702075   4.163476   2.588894   1.611350   3.076404
    22  H    2.787074   3.384389   2.824671   2.011169   3.437372
    23  H    3.831838   4.082210   3.267230   2.293717   3.815151
                   21         22         23
    21  O    0.000000
    22  H    0.965312   0.000000
    23  H    0.981443   1.555230   0.000000
 Stoichiometry    C2H11F3O7
 Framework group  C1[X(C2H11F3O7)]
 Deg. of freedom    63
 Full point group                 C1      NOp   1
 Largest Abelian subgroup         C1      NOp   1
 Largest concise Abelian subgroup C1      NOp   1
                         Standard orientation:                         
 ---------------------------------------------------------------------
 Center     Atomic      Atomic             Coordinates (Angstroms)
 Number     Number       Type             X           Y           Z
 ---------------------------------------------------------------------
      1          6           0       -1.240886    0.455860   -0.090261
      2          8           0       -0.246654   -0.007867   -0.622708
      3          8           0       -1.416153    1.629532    0.415505
      4          1           0       -0.576617    2.233806    0.390988
      5          6           0       -2.511883   -0.421828    0.073133
      6          9           0       -2.622806   -0.830865    1.344332
      7          9           0       -2.443580   -1.502934   -0.705674
      8          9           0       -3.619736    0.252747   -0.246758
      9          8           0        4.347547    0.189657    0.057331
     10          1           0        4.974841    0.586441    0.664401
     11          1           0        3.965077   -0.596219    0.503568
     12          8           0        3.035692   -1.944154    1.132512
     13          1           0        2.339496   -2.147648    0.475183
     14          1           0        3.431671   -2.777698    1.393503
     15          8           0        1.165687   -2.424370   -0.792499
     16          1           0        0.504065   -1.709676   -0.785506
     17          1           0        1.498838   -2.465883   -1.690805
     18          8           0        0.630358    3.100360    0.399990
     19          1           0        1.367111    2.606757   -0.060596
     20          1           0        0.556516    3.968771   -0.002483
     21          8           0        2.232402    1.561044   -0.929045
     22          1           0        1.586354    0.848643   -1.012314
     23          1           0        3.053343    1.144362   -0.588953
 ---------------------------------------------------------------------
 Rotational constants (GHZ):           0.8247709           0.3723079           0.2884145
 Standard basis: 6-31++G(d,p) (6D, 7F)
 There are   294 symmetry adapted cartesian basis functions of A   symmetry.
 There are   294 symmetry adapted basis functions of A   symmetry.
   294 basis functions,   472 primitive gaussians,   294 cartesian basis functions
    53 alpha electrons       53 beta electrons
       nuclear repulsion energy       844.4124252572 Hartrees.
 NAtoms=   23 NActive=   23 NUniq=   23 SFac= 1.00D+00 NAtFMM=   60 NAOKFM=F Big=F
 Integral buffers will be    131072 words long.
 Raffenetti 2 integral format.
 Two-electron integral symmetry is turned on.
 Nuclear repulsion after empirical dispersion term =      844.4023736262 Hartrees.
 One-electron integrals computed using PRISM.
 NBasis=   294 RedAO= T EigKep=  4.73D-05  NBF=   294
 NBsUse=   294 1.00D-06 EigRej= -1.00D+00 NBFU=   294
 Lowest energy guess from the checkpoint file:  "/local_scratch/slurm.5660528/Gau-3758737.chk"
 B after Tr=     0.000000   -0.000000   -0.000000
         Rot=    0.999939    0.009459   -0.003652   -0.004376 Ang=   1.27 deg.
 B after Tr=    -0.000000    0.000000    0.000000
         Rot=    0.999787    0.005638   -0.002150   -0.019713 Ang=   2.36 deg.
 Requested convergence on RMS density matrix=1.00D-10 within 128 cycles.
 Requested convergence on MAX density matrix=1.00D-08.
 Requested convergence on             energy=1.00D-08.
 No special actions if energy rises.
 SCF Done:  E(RwB97XD) =  -908.811481703     A.U. after   16 cycles
            NFock= 16  Conv=0.75D-10     -V/T= 2.0082
 Calling FoFJK, ICntrl=      2127 FMM=F ISym2X=0 I1Cent= 0 IOpClX= 0 NMat=1 NMatS=1 NMatT=0.
 ***** Axes restored to original set *****
 -------------------------------------------------------------------
 Center     Atomic                   Forces (Hartrees/Bohr)
 Number     Number              X              Y              Z
 -------------------------------------------------------------------
      1        6           0.003917020   -0.000213918   -0.001923273
      2        8          -0.001006896    0.002478411    0.001732200
      3        8          -0.001099046   -0.001258213   -0.000459696
      4        1          -0.001183375   -0.000086224    0.000521537
      5        6           0.001073311   -0.001286841   -0.000275585
      6        9          -0.000815411    0.001207816   -0.000601897
      7        9          -0.001248121   -0.000492183    0.000276969
      8        9          -0.000035237    0.000442646    0.001139729
      9        8          -0.000325783   -0.001022589    0.000632113
     10        1           0.000111372    0.000622336   -0.000607042
     11        1          -0.000625229    0.000513220   -0.001211329
     12        8          -0.001518994    0.002806986    0.001489761
     13        1           0.000263476   -0.002269654   -0.001258090
     14        1           0.000455269   -0.000687998   -0.000229937
     15        8           0.002858599    0.002517761    0.001034624
     16        1          -0.001248119   -0.001237330   -0.001393267
     17        1          -0.000780746   -0.001645544    0.000789938
     18        8           0.001375326    0.000431919   -0.001211546
     19        1          -0.000791234   -0.000316965    0.000762995
     20        1          -0.000280019   -0.000039577    0.000540258
     21        8           0.000352825   -0.000244989    0.001193816
     22        1           0.001460780   -0.000933411   -0.000374056
     23        1          -0.000909768    0.000714339   -0.000568222
 -------------------------------------------------------------------
 Cartesian Forces:  Max     0.003917020 RMS     0.001223255

 GradGradGradGradGradGradGradGradGradGradGradGradGradGradGradGradGradGrad
 Berny optimization.
 Using GEDIIS/GDIIS optimizer.
 FormGI is forming the generalized inverse of G from B-inverse, IUseBI=4.
 Internal  Forces:  Max     0.002597029 RMS     0.000870024
 Search for a local minimum.
 Step number   8 out of a maximum of  138
 All quantities printed in internal units (Hartrees-Bohrs-Radians)
 Mixed Optimization -- En-DIIS/RFO-DIIS
 Update second derivatives using D2CorX and points    6    8
 DE= -4.68D-04 DEPred=-7.63D-04 R= 6.14D-01
 TightC=F SS=  1.41D+00  RLast= 5.11D-01 DXNew= 7.1352D-01 1.5344D+00
 Trust test= 6.14D-01 RLast= 5.11D-01 DXMaxT set to 7.14D-01
 ITU=  1  0  0  0  1 -1  1  0
 Use linear search instead of GDIIS.
     Eigenvalues ---    0.00010   0.00037   0.00040   0.00074   0.00172
     Eigenvalues ---    0.00199   0.00442   0.00556   0.00654   0.00786
     Eigenvalues ---    0.00922   0.01090   0.01167   0.01278   0.01390
     Eigenvalues ---    0.01547   0.01608   0.01714   0.01830   0.02037
     Eigenvalues ---    0.02105   0.02273   0.02440   0.02726   0.02783
     Eigenvalues ---    0.03034   0.03334   0.03594   0.03846   0.04322
     Eigenvalues ---    0.04551   0.05659   0.06607   0.07098   0.07176
     Eigenvalues ---    0.08933   0.09216   0.09732   0.11654   0.13585
     Eigenvalues ---    0.19913   0.21285   0.21721   0.21881   0.23874
     Eigenvalues ---    0.27981   0.35635   0.37781   0.38104   0.39065
     Eigenvalues ---    0.39731   0.47511   0.48996   0.49481   0.53933
     Eigenvalues ---    0.54201   0.55952   0.56601   0.57264   0.57509
     Eigenvalues ---    0.58644   0.62231   0.98116
 RFO step:  Lambda=-6.89537735D-04 EMin= 9.72225298D-05
 Quartic linear search produced a step of -0.07034.
 Iteration  1 RMS(Cart)=  0.07404051 RMS(Int)=  0.00389989
 Iteration  2 RMS(Cart)=  0.00338104 RMS(Int)=  0.00022954
 Iteration  3 RMS(Cart)=  0.00000684 RMS(Int)=  0.00022941
 Iteration  4 RMS(Cart)=  0.00000000 RMS(Int)=  0.00022941
 Variable       Old X    -DE/DX   Delta X   Delta X   Delta X     New X
                                 (Linear)    (Quad)   (Total)
    R1        2.30441  -0.00003   0.00040  -0.00358  -0.00327   2.30115
    R2        2.43769  -0.00172   0.00032  -0.01012  -0.00989   2.42780
    R3        2.93515  -0.00101  -0.00032  -0.00326  -0.00357   2.93157
    R4        3.52839   0.00062   0.00252   0.02523   0.02766   3.55606
    R5        1.95527   0.00082  -0.00096   0.02167   0.02070   1.97597
    R6        2.80787  -0.00029   0.00161  -0.03511  -0.03352   2.77436
    R7        2.53221   0.00101   0.00024  -0.00160  -0.00136   2.53085
    R8        2.52120   0.00061  -0.00013   0.00157   0.00144   2.52264
    R9        2.52455   0.00059   0.00000   0.00133   0.00133   2.52588
   R10        1.81204   0.00050   0.00011   0.00051   0.00062   1.81266
   R11        1.85445  -0.00004  -0.00015  -0.00007  -0.00019   1.85425
   R12        3.27534   0.00096   0.00208   0.02862   0.03074   3.30609
   R13        3.31444  -0.00074   0.00073  -0.01595  -0.01521   3.29923
   R14        1.84979   0.00184   0.00015   0.00479   0.00498   1.85477
   R15        1.81228   0.00022   0.00007   0.00020   0.00027   1.81254
   R16        3.30644   0.00048   0.00013   0.04116   0.04133   3.34777
   R17        1.84050  -0.00176   0.00000  -0.00623  -0.00630   1.83420
   R18        1.81223   0.00191   0.00012   0.00261   0.00274   1.81497
   R19        1.88839   0.00090  -0.00021   0.00912   0.00899   1.89738
   R20        1.81411   0.00046   0.00007   0.00071   0.00078   1.81489
   R21        3.04501   0.00013   0.00072   0.00159   0.00241   3.04742
   R22        1.82418   0.00165   0.00020   0.00248   0.00268   1.82686
   R23        1.85466   0.00211  -0.00005   0.00232   0.00229   1.85695
    A1        2.24973  -0.00260  -0.00093  -0.01699  -0.01819   2.23153
    A2        2.09234   0.00032   0.00058   0.00072   0.00141   2.09375
    A3        1.94089   0.00228   0.00035   0.01649   0.01695   1.95784
    A4        2.36383  -0.00203  -0.00408   0.02138   0.01740   2.38123
    A5        1.99526  -0.00063  -0.00080  -0.01953  -0.02067   1.97459
    A6        1.91774  -0.00154  -0.00063   0.00559   0.00497   1.92271
    A7        1.93328  -0.00152  -0.00014  -0.00387  -0.00402   1.92926
    A8        1.94773  -0.00114  -0.00014  -0.00666  -0.00680   1.94093
    A9        1.88668   0.00143   0.00024   0.00171   0.00196   1.88864
   A10        1.88878   0.00146   0.00032   0.00179   0.00212   1.89090
   A11        1.88793   0.00150   0.00038   0.00173   0.00209   1.89003
   A12        1.87387  -0.00057  -0.00079   0.00583   0.00522   1.87910
   A13        2.09050   0.00061  -0.00154  -0.02123  -0.02265   2.06785
   A14        1.89615  -0.00020   0.00140   0.00678   0.00844   1.90459
   A15        1.87113   0.00010  -0.00532   0.02816   0.02242   1.89355
   A16        2.14930   0.00044   0.00023   0.05196   0.05223   2.20154
   A17        1.87101  -0.00018   0.00023  -0.03071  -0.03119   1.83983
   A18        3.05844  -0.00087  -0.00341  -0.02201  -0.02549   3.03294
   A19        1.91184   0.00030  -0.00144   0.05669   0.05478   1.96662
   A20        2.04032  -0.00003  -0.00322   0.00423   0.00048   2.04079
   A21        1.84885   0.00048   0.00049  -0.00216  -0.00223   1.84662
   A22        2.80109   0.00108  -0.00603  -0.00252  -0.00881   2.79229
   A23        1.88391   0.00026  -0.00066   0.02147   0.02090   1.90481
   A24        2.05166   0.00003   0.00117  -0.00833  -0.00710   2.04456
   A25        1.88631  -0.00041  -0.00038  -0.00470  -0.00520   1.88111
   A26        1.73761  -0.00041  -0.00213  -0.01093  -0.01351   1.72410
   A27        2.13879  -0.00066  -0.00154   0.02445   0.02291   2.16170
   A28        1.85082   0.00081   0.00033   0.00405   0.00437   1.85519
   A29        3.13993   0.00046  -0.00122   0.00693   0.00556   3.14549
   A30        2.98288  -0.00138  -0.00227  -0.05032  -0.05252   2.93036
   A31        2.88508  -0.00033  -0.00167   0.01237   0.01109   2.89618
   A32        2.98925   0.00015   0.00083   0.03079   0.03133   3.02058
   A33        3.17135   0.00017   0.00107  -0.00054   0.00044   3.17178
   A34        3.06990  -0.00039  -0.00424   0.00849   0.00380   3.07370
   A35        3.07120   0.00074   0.00007  -0.00776  -0.00804   3.06317
   A36        3.10233   0.00083   0.00215   0.03038   0.03227   3.13460
    D1        2.60983   0.00065   0.00503   0.03802   0.04284   2.65267
    D2       -0.50711   0.00043   0.00531   0.02562   0.03094  -0.47617
    D3       -0.04650   0.00015  -0.00099  -0.00208  -0.00296  -0.04946
    D4        3.07216   0.00034  -0.00125   0.00931   0.00804   3.08020
    D5        1.81382   0.00012  -0.00235   0.11535   0.11301   1.92684
    D6       -0.26955   0.00029  -0.00215   0.11208   0.10995  -0.15959
    D7       -2.37416   0.00019  -0.00245   0.11702   0.11457  -2.25960
    D8       -1.30718  -0.00001  -0.00209   0.10541   0.10331  -1.20388
    D9        2.89263   0.00016  -0.00190   0.10214   0.10024   2.99287
   D10        0.78801   0.00007  -0.00220   0.10708   0.10486   0.89287
   D11       -2.34877  -0.00046   0.01095   0.04821   0.05921  -2.28956
   D12        0.05497  -0.00004  -0.00237  -0.03295  -0.03514   0.01983
   D13        2.20151  -0.00027  -0.00230  -0.02721  -0.02938   2.17213
   D14        2.98278  -0.00050   0.01026  -0.09593  -0.08592   2.89686
   D15       -1.13848  -0.00046   0.00439  -0.06894  -0.06434  -1.20282
   D16        0.70803  -0.00058   0.01049  -0.06193  -0.05143   0.65660
   D17        2.86996  -0.00054   0.00463  -0.03494  -0.02985   2.84011
   D18       -0.67249   0.00019  -0.00975   0.03895   0.02964  -0.64285
   D19       -2.57316   0.00006  -0.00760   0.01932   0.01138  -2.56178
   D20        1.46861  -0.00009  -0.00958   0.04730   0.03825   1.50687
   D21       -0.43206  -0.00023  -0.00743   0.02766   0.01999  -0.41207
   D22        0.21062  -0.00008  -0.00352   0.09501   0.09120   0.30182
   D23       -2.12870  -0.00058  -0.00038   0.03056   0.03070  -2.09799
   D24       -1.47431  -0.00064  -0.00792  -0.08535  -0.09333  -1.56764
   D25        0.62780   0.00021  -0.01050  -0.04003  -0.05026   0.57755
   D26        0.63777  -0.00007  -0.00019  -0.07180  -0.07167   0.56610
   D27       -1.57727  -0.00053   0.00426  -0.11094  -0.10692  -1.68419
   D28       -0.04034   0.00015   0.00494   0.03044   0.03517  -0.00517
   D29       -2.01675  -0.00011   0.00744   0.02141   0.02909  -1.98765
   D30       -2.21214   0.00003   0.00441   0.02960   0.03385  -2.17829
   D31        2.09464  -0.00023   0.00691   0.02057   0.02777   2.12241
         Item               Value     Threshold  Converged?
 Maximum Force            0.002597     0.000015     NO 
 RMS     Force            0.000870     0.000010     NO 
 Maximum Displacement     0.236457     0.000060     NO 
 RMS     Displacement     0.073888     0.000040     NO 
 Predicted change in Energy=-4.063955D-04
 GradGradGradGradGradGradGradGradGradGradGradGradGradGradGradGradGradGrad

                          Input orientation:                          
 ---------------------------------------------------------------------
 Center     Atomic      Atomic             Coordinates (Angstroms)
 Number     Number       Type             X           Y           Z
 ---------------------------------------------------------------------
      1          6           0        1.580382    0.693479    0.743819
      2          8           0        0.519801    0.098594    0.807903
      3          8           0        1.877700    1.832714    1.257918
      4          1           0        1.071545    2.286455    1.745350
      5          6           0        2.765819    0.080790   -0.047352
      6          9           0        2.998944    0.794802   -1.156170
      7          9           0        2.488520   -1.173759   -0.409615
      8          9           0        3.882387    0.068211    0.687307
      9          8           0       -4.097460    1.125848    0.571303
     10          1           0       -4.631951    1.916052    0.471335
     11          1           0       -3.798513    0.853527   -0.322724
     12          8           0       -2.940792    0.276109   -1.729488
     13          1           0       -2.264964   -0.372944   -1.437371
     14          1           0       -3.336003   -0.104052   -2.516424
     15          8           0       -1.143105   -1.556359   -0.744980
     16          1           0       -0.415074   -1.140387   -0.256073
     17          1           0       -1.515418   -2.213014   -0.151150
     18          8           0       -0.054988    2.959442    2.403685
     19          1           0       -0.867156    2.371654    2.348851
     20          1           0        0.062272    3.212644    3.322655
     21          8           0       -1.889968    1.137314    2.173275
     22          1           0       -1.304006    0.525071    1.708111
     23          1           0       -2.717091    1.182661    1.644673
 ---------------------------------------------------------------------
                    Distance matrix (angstroms):
                    1          2          3          4          5
     1  C    0.000000
     2  O    1.217714   0.000000
     3  O    1.284738   2.248016   0.000000
     4  H    1.949244   2.443350   1.045637   0.000000
     5  C    1.551322   2.403409   2.358331   3.308973   0.000000
     6  F    2.373298   3.238586   2.856969   3.789289   1.339267
     7  F    2.375227   2.641418   3.491797   4.315642   1.334924
     8  F    2.386080   3.364885   2.730904   3.733751   1.336640
     9  O    5.696894   4.736067   6.055877   5.426234   6.969898
    10  H    6.337351   5.473297   6.557532   5.855782   7.639648
    11  H    5.485950   4.527260   5.972993   5.481576   6.615392
    12  O    5.170344   4.294830   5.879241   5.675811   5.952574
    13  H    4.547696   3.608119   5.412133   5.323007   5.238970
    14  H    5.952822   5.095041   6.721564   6.580556   6.585037
    15  O    3.833494   2.813463   4.962125   5.086613   4.294954
    16  H    2.888718   1.881784   4.048248   4.237803   3.413637
    17  H    4.339660   3.225745   5.465038   5.525785   4.858116
    18  O    3.250258   3.325861   2.513480   1.468126   4.717115
    19  H    3.373847   3.076520   3.002470   2.032249   4.918166
    20  H    3.911680   4.028724   3.076219   2.089102   5.336161
    21  O    3.779373   2.958068   3.939135   3.205339   5.265337
    22  H    3.045967   2.078107   3.469274   2.957550   4.454494
    23  H    4.418045   3.514663   4.656636   3.947438   5.842891
                    6          7          8          9         10
     6  F    0.000000
     7  F    2.166358   0.000000
     8  F    2.169519   2.165315   0.000000
     9  O    7.311136   7.044539   8.050467   0.000000
    10  H    7.882673   7.811794   8.715223   0.959217   0.000000
    11  H    6.848614   6.606378   7.786727   0.981229   1.566559
    12  O    5.989841   5.772487   7.241539   2.711747   3.223826
    13  H    5.399207   4.928813   6.519110   3.104705   3.805955
    14  H    6.541390   6.285538   7.899286   3.409769   3.832362
    15  O    4.780545   3.667091   5.472316   4.201791   5.070415
    16  H    4.026245   2.907843   4.562767   4.402310   5.258611
    17  H    5.516927   4.144680   5.919737   4.282158   5.210514
    18  O    5.165727   5.609584   5.177653   4.802215   5.076537
    19  H    5.451455   5.607107   5.533963   3.891860   4.231586
    20  H    5.876212   6.249563   5.605871   5.406296   5.643307
    21  O    5.924861   5.584222   6.055672   2.727539   3.319865
    22  H    5.176122   4.664123   5.305604   3.075167   3.813091
    23  H    6.377164   6.072166   6.761040   1.749506   2.362472
                   11         12         13         14         15
    11  H    0.000000
    12  O    1.745876   0.000000
    13  H    2.257974   0.981502   0.000000
    14  H    2.437866   0.959157   1.543950   0.000000
    15  O    3.610685   2.749340   1.771565   3.171121   0.000000
    16  H    3.927823   3.249101   2.325193   3.836014   0.970614
    17  H    3.826962   3.273924   2.366863   3.654692   0.960441
    18  O    5.087451   5.710626   5.544592   6.660144   5.611644
    19  H    4.246749   5.032307   4.880795   5.991262   5.007717
    20  H    5.810326   6.570066   6.397681   7.526193   6.382944
    21  O    3.154852   4.132489   3.931700   5.062142   4.041026
    22  H    3.233379   3.815512   3.409389   4.729852   3.221164
    23  H    2.269020   3.500977   3.481856   4.399251   3.961073
                   16         17         18         19         20
    16  H    0.000000
    17  H    1.540225   0.000000
    18  O    4.900262   5.950994   0.000000
    19  H    4.395957   5.262074   1.004050   0.000000
    20  H    5.655442   6.632811   0.960399   1.587260   0.000000
    21  O    3.642110   4.094867   2.596225   1.612627   3.072346
    22  H    2.724329   3.316422   2.823124   2.002812   3.420017
    23  H    3.782680   4.024873   3.289353   2.309076   3.829010
                   21         22         23
    21  O    0.000000
    22  H    0.966731   0.000000
    23  H    0.982655   1.559891   0.000000
 Stoichiometry    C2H11F3O7
 Framework group  C1[X(C2H11F3O7)]
 Deg. of freedom    63
 Full point group                 C1      NOp   1
 Largest Abelian subgroup         C1      NOp   1
 Largest concise Abelian subgroup C1      NOp   1
                         Standard orientation:                         
 ---------------------------------------------------------------------
 Center     Atomic      Atomic             Coordinates (Angstroms)
 Number     Number       Type             X           Y           Z
 ---------------------------------------------------------------------
      1          6           0       -1.284365    0.457123   -0.071018
      2          8           0       -0.275927    0.025428   -0.599713
      3          8           0       -1.476820    1.627791    0.421985
      4          1           0       -0.627237    2.235919    0.380221
      5          6           0       -2.530448   -0.454348    0.080968
      6          9           0       -2.723026   -0.761814    1.370159
      7          9           0       -2.364835   -1.591220   -0.598823
      8          9           0       -3.631011    0.151112   -0.375963
      9          8           0        4.405819    0.229509    0.085809
     10          1           0        5.002281    0.656668    0.703762
     11          1           0        4.069487   -0.587352    0.512927
     12          8           0        3.141962   -1.946969    1.095354
     13          1           0        2.419809   -2.128048    0.455783
     14          1           0        3.490211   -2.807387    1.336987
     15          8           0        1.215917   -2.349286   -0.824896
     16          1           0        0.533750   -1.658836   -0.820597
     17          1           0        1.542825   -2.388381   -1.727143
     18          8           0        0.562814    3.095550    0.365801
     19          1           0        1.322222    2.599203   -0.064381
     20          1           0        0.483298    3.946623   -0.072056
     21          8           0        2.235637    1.560367   -0.893272
     22          1           0        1.592672    0.845355   -0.992890
     23          1           0        3.054176    1.147754   -0.539216
 ---------------------------------------------------------------------
 Rotational constants (GHZ):           0.8328147           0.3644186           0.2839363
 Standard basis: 6-31++G(d,p) (6D, 7F)
 There are   294 symmetry adapted cartesian basis functions of A   symmetry.
 There are   294 symmetry adapted basis functions of A   symmetry.
   294 basis functions,   472 primitive gaussians,   294 cartesian basis functions
    53 alpha electrons       53 beta electrons
       nuclear repulsion energy       842.5157742799 Hartrees.
 NAtoms=   23 NActive=   23 NUniq=   23 SFac= 1.00D+00 NAtFMM=   60 NAOKFM=F Big=F
 Integral buffers will be    131072 words long.
 Raffenetti 2 integral format.
 Two-electron integral symmetry is turned on.
 Nuclear repulsion after empirical dispersion term =      842.5057811713 Hartrees.
 One-electron integrals computed using PRISM.
 NBasis=   294 RedAO= T EigKep=  4.58D-05  NBF=   294
 NBsUse=   294 1.00D-06 EigRej= -1.00D+00 NBFU=   294
 Initial guess from the checkpoint file:  "/local_scratch/slurm.5660528/Gau-3758737.chk"
 B after Tr=    -0.000000    0.000000   -0.000000
         Rot=    0.999972    0.002461    0.001689   -0.006919 Ang=   0.86 deg.
 ExpMin= 3.60D-02 ExpMax= 7.00D+03 ExpMxC= 1.05D+03 IAcc=3 IRadAn=         5 AccDes= 0.00D+00
 Harris functional with IExCor= 4639 and IRadAn=       5 diagonalized for initial guess.
 HarFok:  IExCor= 4639 AccDes= 0.00D+00 IRadAn=         5 IDoV= 1 UseB2=F ITyADJ=14
 ICtDFT=  3500011 ScaDFX=  1.000000  1.000000  1.000000  1.000000
 FoFCou: FMM=F IPFlag=           0 FMFlag=      100000 FMFlg1=           0
         NFxFlg=           0 DoJE=T BraDBF=F KetDBF=T FulRan=T
         wScrn=  0.000000 ICntrl=       500 IOpCl=  0 I1Cent=   200000004 NGrid=           0
         NMat0=    1 NMatS0=      1 NMatT0=    0 NMatD0=    1 NMtDS0=    0 NMtDT0=    0
 Petite list used in FoFCou.
 Requested convergence on RMS density matrix=1.00D-10 within 128 cycles.
 Requested convergence on MAX density matrix=1.00D-08.
 Requested convergence on             energy=1.00D-08.
 No special actions if energy rises.
 SCF Done:  E(RwB97XD) =  -908.811633398     A.U. after   16 cycles
            NFock= 16  Conv=0.41D-10     -V/T= 2.0082
 Calling FoFJK, ICntrl=      2127 FMM=F ISym2X=0 I1Cent= 0 IOpClX= 0 NMat=1 NMatS=1 NMatT=0.
 ***** Axes restored to original set *****
 -------------------------------------------------------------------
 Center     Atomic                   Forces (Hartrees/Bohr)
 Number     Number              X              Y              Z
 -------------------------------------------------------------------
      1        6           0.002084408   -0.002180347   -0.001812126
      2        8          -0.004758775   -0.002157415    0.000477556
      3        8          -0.000940978    0.005164930    0.002389270
      4        1           0.002625907   -0.001148143   -0.000943309
      5        6          -0.000038458   -0.000995230   -0.000295498
      6        9          -0.000248393    0.000825182   -0.000435002
      7        9          -0.000122313    0.000332515    0.000169609
      8        9           0.000417447    0.000208843    0.000897801
      9        8           0.000065113   -0.000713621    0.001355678
     10        1           0.000291433    0.000176781   -0.001000767
     11        1          -0.000281656    0.000842567   -0.000396895
     12        8           0.002151283   -0.002666695   -0.000013311
     13        1          -0.000709183    0.001126012    0.000876885
     14        1          -0.001471431    0.001008304   -0.000793510
     15        8          -0.000295786   -0.000198400    0.000844323
     16        1           0.001213293    0.001209633   -0.000590012
     17        1          -0.000478125   -0.000649882   -0.000454868
     18        8          -0.001919856   -0.001489256   -0.000824150
     19        1           0.001816409    0.001399665    0.000482629
     20        1          -0.000121002    0.000028394    0.000291372
     21        8           0.000841313   -0.000784852   -0.000479270
     22        1           0.000212456    0.000255082    0.000102620
     23        1          -0.000333105    0.000405934    0.000150973
 -------------------------------------------------------------------
 Cartesian Forces:  Max     0.005164930 RMS     0.001357263

 GradGradGradGradGradGradGradGradGradGradGradGradGradGradGradGradGradGrad
 Berny optimization.
 Using GEDIIS/GDIIS optimizer.
 FormGI is forming the generalized inverse of G from B-inverse, IUseBI=4.
 Internal  Forces:  Max     0.004444321 RMS     0.000960120
 Search for a local minimum.
 Step number   9 out of a maximum of  138
 All quantities printed in internal units (Hartrees-Bohrs-Radians)
 Mixed Optimization -- En-DIIS/RFO-DIIS
 Swapping is turned off.
 Update second derivatives using D2CorX and points    8    9
 DE= -1.52D-04 DEPred=-4.06D-04 R= 3.73D-01
 Trust test= 3.73D-01 RLast= 3.99D-01 DXMaxT set to 7.14D-01
 ITU=  0  1  0  0  0  1 -1  1  0
     Eigenvalues ---    0.00009   0.00038   0.00048   0.00076   0.00171
     Eigenvalues ---    0.00198   0.00431   0.00559   0.00694   0.00861
     Eigenvalues ---    0.00992   0.01058   0.01181   0.01378   0.01402
     Eigenvalues ---    0.01519   0.01604   0.01713   0.01883   0.02036
     Eigenvalues ---    0.02143   0.02325   0.02495   0.02663   0.02786
     Eigenvalues ---    0.03043   0.03422   0.03573   0.03846   0.04250
     Eigenvalues ---    0.04559   0.05660   0.06759   0.07107   0.07435
     Eigenvalues ---    0.08730   0.09028   0.09727   0.11647   0.13617
     Eigenvalues ---    0.20199   0.20976   0.21672   0.21944   0.23887
     Eigenvalues ---    0.27249   0.36976   0.37707   0.37813   0.39033
     Eigenvalues ---    0.41229   0.47353   0.48896   0.49899   0.53869
     Eigenvalues ---    0.54022   0.55714   0.56258   0.56740   0.57526
     Eigenvalues ---    0.57686   0.62921   1.01853
 Eigenvalue     1 is   9.08D-05 Eigenvector:
                          D18       D19       D20       D14       D21
   1                    0.33313   0.32318   0.30910  -0.30289   0.29915
                          D11       D22       D16       D23       D15
   1                   -0.27575   0.26491  -0.24942   0.23845  -0.23114
 En-DIIS/RFO-DIIS/Sim-DIIS IScMMF=       -3 using points:     9    8
 RFO step:  Lambda=-7.32377294D-04.
 DidBck=F Rises=F RFO-DIIS coefs:    0.83682    0.16318
 Iteration  1 RMS(Cart)=  0.11779843 RMS(Int)=  0.01536366
 Iteration  2 RMS(Cart)=  0.01838167 RMS(Int)=  0.00161940
 Iteration  3 RMS(Cart)=  0.00073247 RMS(Int)=  0.00153171
 Iteration  4 RMS(Cart)=  0.00000592 RMS(Int)=  0.00153171
 Iteration  5 RMS(Cart)=  0.00000004 RMS(Int)=  0.00153171
 Variable       Old X    -DE/DX   Delta X   Delta X   Delta X     New X
                                 (Linear)    (Quad)   (Total)
    R1        2.30115   0.00444   0.00053   0.00566   0.00701   2.30816
    R2        2.42780   0.00418   0.00161   0.00630   0.00905   2.43686
    R3        2.93157  -0.00031   0.00058  -0.00335  -0.00276   2.92881
    R4        3.55606  -0.00047  -0.00451  -0.00976  -0.01322   3.54283
    R5        1.97597  -0.00345  -0.00338  -0.00548  -0.00849   1.96748
    R6        2.77436  -0.00049   0.00547   0.01341   0.01926   2.79362
    R7        2.53085   0.00076   0.00022   0.00050   0.00072   2.53157
    R8        2.52264  -0.00033  -0.00023   0.00017  -0.00006   2.52258
    R9        2.52588   0.00084  -0.00022  -0.00002  -0.00024   2.52565
   R10        1.81266   0.00009  -0.00010   0.00099   0.00089   1.81355
   R11        1.85425   0.00007   0.00003  -0.00104  -0.00160   1.85265
   R12        3.30609   0.00021  -0.00502  -0.00189  -0.00724   3.29884
   R13        3.29923  -0.00002   0.00248  -0.01221  -0.01027   3.28896
   R14        1.85477  -0.00122  -0.00081  -0.00092  -0.00221   1.85256
   R15        1.81254   0.00086  -0.00004   0.00051   0.00046   1.81301
   R16        3.34777  -0.00024  -0.00674  -0.00588  -0.01310   3.33467
   R17        1.83420   0.00054   0.00103   0.00428   0.00618   1.84037
   R18        1.81497   0.00035  -0.00045   0.00031  -0.00013   1.81484
   R19        1.89738  -0.00253  -0.00147  -0.00470  -0.00708   1.89030
   R20        1.81489   0.00027  -0.00013   0.00046   0.00034   1.81523
   R21        3.04742  -0.00008  -0.00039  -0.00087  -0.00233   3.04509
   R22        1.82686  -0.00008  -0.00044   0.00060   0.00016   1.82702
   R23        1.85695   0.00040  -0.00037  -0.00182  -0.00237   1.85458
    A1        2.23153   0.00079   0.00297   0.00183   0.00641   2.23794
    A2        2.09375   0.00063  -0.00023  -0.00313  -0.00416   2.08959
    A3        1.95784  -0.00143  -0.00277   0.00132  -0.00225   1.95559
    A4        2.38123  -0.00094  -0.00284  -0.01833  -0.02170   2.35954
    A5        1.97459  -0.00048   0.00337   0.00206   0.00759   1.98218
    A6        1.92271  -0.00085  -0.00081  -0.00187  -0.00268   1.92003
    A7        1.92926   0.00001   0.00066  -0.00299  -0.00233   1.92692
    A8        1.94093  -0.00081   0.00111  -0.00238  -0.00127   1.93966
    A9        1.88864   0.00054  -0.00032   0.00223   0.00190   1.89054
   A10        1.89090   0.00069  -0.00035   0.00260   0.00225   1.89315
   A11        1.89003   0.00049  -0.00034   0.00271   0.00237   1.89240
   A12        1.87910  -0.00065  -0.00085  -0.00627  -0.00705   1.87204
   A13        2.06785  -0.00047   0.00370  -0.01622  -0.00987   2.05798
   A14        1.90459   0.00092  -0.00138   0.00075  -0.00534   1.89925
   A15        1.89355  -0.00101  -0.00366   0.05974   0.05303   1.94658
   A16        2.20154  -0.00039  -0.00852  -0.02321  -0.03202   2.16951
   A17        1.83983   0.00150   0.00509   0.01732   0.02600   1.86582
   A18        3.03294   0.00005   0.00416   0.04650   0.04867   3.08162
   A19        1.96662  -0.00078  -0.00894  -0.02623  -0.03818   1.92845
   A20        2.04079   0.00012  -0.00008   0.03795   0.03842   2.07922
   A21        1.84662   0.00066   0.00036   0.00549   0.00761   1.85422
   A22        2.79229  -0.00061   0.00144  -0.00750  -0.00735   2.78493
   A23        1.90481  -0.00038  -0.00341  -0.00559  -0.01132   1.89350
   A24        2.04456   0.00016   0.00116   0.01335   0.01545   2.06001
   A25        1.88111  -0.00010   0.00085  -0.00676  -0.00507   1.87604
   A26        1.72410   0.00014   0.00220   0.00289   0.00382   1.72792
   A27        2.16170  -0.00090  -0.00374  -0.03615  -0.03760   2.12410
   A28        1.85519   0.00036  -0.00071   0.00049  -0.00040   1.85480
   A29        3.14549  -0.00082  -0.00091  -0.01389  -0.01500   3.13049
   A30        2.93036   0.00008   0.00857   0.03032   0.03443   2.96478
   A31        2.89618   0.00020  -0.00181   0.00609   0.00017   2.89634
   A32        3.02058   0.00079  -0.00511   0.00041  -0.00894   3.01164
   A33        3.17178  -0.00046  -0.00007   0.00730   0.00797   3.17975
   A34        3.07370  -0.00102  -0.00062   0.01129   0.01150   3.08521
   A35        3.06317   0.00011   0.00131   0.01679   0.01806   3.08123
   A36        3.13460  -0.00053  -0.00527   0.00161  -0.00046   3.13414
    D1        2.65267   0.00012  -0.00699   0.14818   0.14054   2.79321
    D2       -0.47617   0.00020  -0.00505   0.14611   0.14043  -0.33574
    D3       -0.04946   0.00044   0.00048   0.00377   0.00363  -0.04583
    D4        3.08020   0.00038  -0.00131   0.00567   0.00372   3.08392
    D5        1.92684   0.00015  -0.01844   0.01619  -0.00227   1.92457
    D6       -0.15959   0.00001  -0.01794   0.01651  -0.00144  -0.16104
    D7       -2.25960  -0.00008  -0.01870   0.01667  -0.00203  -2.26163
    D8       -1.20388   0.00020  -0.01686   0.01442  -0.00243  -1.20631
    D9        2.99287   0.00007  -0.01636   0.01474  -0.00161   2.99127
   D10        0.89287  -0.00003  -0.01711   0.01490  -0.00220   0.89067
   D11       -2.28956   0.00003  -0.00966  -0.15822  -0.16876  -2.45832
   D12        0.01983   0.00041   0.00573   0.00941   0.01510   0.03493
   D13        2.17213  -0.00010   0.00479   0.00745   0.01181   2.18395
   D14        2.89686   0.00013   0.01402  -0.19024  -0.17771   2.71914
   D15       -1.20282   0.00065   0.01050  -0.10674  -0.09745  -1.30027
   D16        0.65660   0.00018   0.00839  -0.15924  -0.15385   0.50275
   D17        2.84011   0.00069   0.00487  -0.07575  -0.07359   2.76652
   D18       -0.64285   0.00084  -0.00484   0.22300   0.21726  -0.42558
   D19       -2.56178   0.00059  -0.00186   0.23382   0.23173  -2.33005
   D20        1.50687   0.00033  -0.00624   0.19802   0.18987   1.69674
   D21       -0.41207   0.00008  -0.00326   0.20884   0.20434  -0.20773
   D22        0.30182   0.00075  -0.01488   0.03855   0.02443   0.32625
   D23       -2.09799   0.00084  -0.00501   0.00893   0.00066  -2.09733
   D24       -1.56764   0.00063   0.01523   0.10095   0.11566  -1.45198
   D25        0.57755   0.00096   0.00820   0.11701   0.12368   0.70122
   D26        0.56610   0.00028   0.01170   0.01745   0.02782   0.59392
   D27       -1.68419   0.00017   0.01745  -0.01735  -0.00045  -1.68464
   D28       -0.00517   0.00010  -0.00574   0.00973   0.00329  -0.00188
   D29       -1.98765  -0.00021  -0.00475   0.02298   0.01817  -1.96949
   D30       -2.17829   0.00015  -0.00552  -0.00578  -0.01137  -2.18966
   D31        2.12241  -0.00017  -0.00453   0.00747   0.00350   2.12591
         Item               Value     Threshold  Converged?
 Maximum Force            0.004444     0.000015     NO 
 RMS     Force            0.000960     0.000010     NO 
 Maximum Displacement     0.461173     0.000060     NO 
 RMS     Displacement     0.133557     0.000040     NO 
 Predicted change in Energy=-5.010157D-04
 GradGradGradGradGradGradGradGradGradGradGradGradGradGradGradGradGradGrad

                          Input orientation:                          
 ---------------------------------------------------------------------
 Center     Atomic      Atomic             Coordinates (Angstroms)
 Number     Number       Type             X           Y           Z
 ---------------------------------------------------------------------
      1          6           0        1.531363    0.716636    0.734390
      2          8           0        0.460145    0.130884    0.769923
      3          8           0        1.853509    1.826038    1.307393
      4          1           0        1.067605    2.270321    1.825997
      5          6           0        2.701844    0.128266   -0.093777
      6          9           0        2.936951    0.896948   -1.165465
      7          9           0        2.400399   -1.101246   -0.517292
      8          9           0        3.821185    0.061974    0.633516
      9          8           0       -4.033266    1.304508    0.500780
     10          1           0       -4.416952    2.160094    0.296433
     11          1           0       -3.745720    0.904709   -0.346939
     12          8           0       -2.963605    0.127021   -1.693280
     13          1           0       -2.276894   -0.505424   -1.394133
     14          1           0       -3.428613   -0.289944   -2.421539
     15          8           0       -1.086877   -1.643921   -0.760406
     16          1           0       -0.380179   -1.169985   -0.286683
     17          1           0       -1.378197   -2.346955   -0.174586
     18          8           0       -0.058243    2.935329    2.515679
     19          1           0       -0.867461    2.352662    2.436488
     20          1           0        0.048520    3.156436    3.444347
     21          8           0       -1.899038    1.141195    2.181952
     22          1           0       -1.314703    0.544826    1.694475
     23          1           0       -2.700891    1.254482    1.627566
 ---------------------------------------------------------------------
                    Distance matrix (angstroms):
                    1          2          3          4          5
     1  C    0.000000
     2  O    1.221424   0.000000
     3  O    1.289529   2.259179   0.000000
     4  H    1.954639   2.462010   1.041145   0.000000
     5  C    1.549860   2.402332   2.359106   3.308273   0.000000
     6  F    2.370156   3.235297   2.855186   3.785427   1.339650
     7  F    2.372051   2.634322   3.492500   4.316805   1.334891
     8  F    2.383704   3.364513   2.727230   3.725723   1.336515
     9  O    5.600469   4.651943   5.964625   5.357973   6.862853
    10  H    6.136597   5.303580   6.360214   5.694917   7.413356
    11  H    5.390014   4.419897   5.910756   5.454782   6.499080
    12  O    5.142563   4.217753   5.924128   5.764520   5.886911
    13  H    4.530658   3.546746   5.458406   5.409221   5.184624
    14  H    5.964432   5.048263   6.803171   6.694213   6.570836
    15  O    3.829076   2.808044   4.996227   5.162611   4.235498
    16  H    2.873312   1.874786   4.062832   4.288963   3.349856
    17  H    4.321732   3.226652   5.482159   5.594955   4.772838
    18  O    3.259208   3.343846   2.518983   1.478320   4.723022
    19  H    3.365720   3.078356   2.992636   2.030754   4.908169
    20  H    3.936408   4.059057   3.097501   2.107792   5.359875
    21  O    3.747444   2.929215   3.913500   3.194151   5.231930
    22  H    3.008550   2.043583   3.439318   2.944490   4.416335
    23  H    4.358786   3.462683   4.601277   3.908052   5.781084
                    6          7          8          9         10
     6  F    0.000000
     7  F    2.168132   0.000000
     8  F    2.171493   2.167042   0.000000
     9  O    7.178190   6.943786   7.953233   0.000000
    10  H    7.603458   7.600971   8.507798   0.959688   0.000000
    11  H    6.732618   6.467430   7.676558   0.980382   1.562201
    12  O    5.973938   5.627088   7.172976   2.710083   3.194458
    13  H    5.403991   4.795928   6.451346   3.154583   3.813509
    14  H    6.595972   6.185608   7.875073   3.383464   3.790366
    15  O    4.776115   3.537611   5.379792   4.354885   5.164962
    16  H    4.005974   2.790971   4.473919   4.481992   5.265452
    17  H    5.488647   3.993372   5.787015   4.564942   5.456133
    18  O    5.164979   5.615850   5.181570   4.745546   4.952210
    19  H    5.437529   5.597607   5.520993   3.855893   4.149193
    20  H    5.890559   6.273258   5.631115   5.362388   5.553602
    21  O    5.886566   5.549740   6.023564   2.721753   3.306543
    22  H    5.136128   4.626386   5.266510   3.064737   3.766638
    23  H    6.301914   6.014402   6.704304   1.745672   2.353065
                   11         12         13         14         15
    11  H    0.000000
    12  O    1.740442   0.000000
    13  H    2.289660   0.980330   0.000000
    14  H    2.414895   0.959403   1.558349   0.000000
    15  O    3.706199   2.743828   1.764632   3.174326   0.000000
    16  H    3.954093   3.214783   2.294693   3.824269   0.973884
    17  H    4.025940   3.307644   2.384573   3.672098   0.960370
    18  O    5.090726   5.834643   5.661080   6.792489   5.723665
    19  H    4.257747   5.138315   4.982852   6.094530   5.122591
    20  H    5.817249   6.681726   6.498281   7.640458   6.481704
    21  O    3.140294   4.144789   3.955062   5.057656   4.132063
    22  H    3.194798   3.790821   3.401226   4.701812   3.296810
    23  H    2.261123   3.516846   3.522458   4.394324   4.087565
                   16         17         18         19         20
    16  H    0.000000
    17  H    1.547211   0.000000
    18  O    4.981012   6.073082   0.000000
    19  H    4.479079   5.400459   1.000304   0.000000
    20  H    5.729073   6.739399   0.960578   1.581409   0.000000
    21  O    3.707107   4.241667   2.592069   1.611394   3.073731
    22  H    2.781888   3.443809   2.822689   2.004714   3.426504
    23  H    3.863689   4.238823   3.255393   2.285130   3.804916
                   21         22         23
    21  O    0.000000
    22  H    0.966818   0.000000
    23  H    0.981400   1.558720   0.000000
 Stoichiometry    C2H11F3O7
 Framework group  C1[X(C2H11F3O7)]
 Deg. of freedom    63
 Full point group                 C1      NOp   1
 Largest Abelian subgroup         C1      NOp   1
 Largest concise Abelian subgroup C1      NOp   1
                         Standard orientation:                         
 ---------------------------------------------------------------------
 Center     Atomic      Atomic             Coordinates (Angstroms)
 Number     Number       Type             X           Y           Z
 ---------------------------------------------------------------------
      1          6           0       -1.254239    0.466029   -0.071094
      2          8           0       -0.233748    0.016241   -0.569254
      3          8           0       -1.471849    1.661800    0.359794
      4          1           0       -0.640775    2.285532    0.294539
      5          6           0       -2.487292   -0.453767    0.117647
      6          9           0       -2.683355   -0.695983    1.420549
      7          9           0       -2.296688   -1.620650   -0.502021
      8          9           0       -3.591468    0.112663   -0.378563
      9          8           0        4.333016    0.293351    0.272438
     10          1           0        4.780349    0.698359    1.018670
     11          1           0        3.994649   -0.576262    0.573151
     12          8           0        3.121360   -2.030926    0.961041
     13          1           0        2.392416   -2.193133    0.325921
     14          1           0        3.534173   -2.879418    1.134535
     15          8           0        1.128375   -2.418991   -0.884497
     16          1           0        0.473584   -1.700012   -0.831891
     17          1           0        1.374736   -2.490694   -1.809956
     18          8           0        0.550891    3.159627    0.258252
     19          1           0        1.307962    2.647159   -0.147738
     20          1           0        0.483654    3.995272   -0.210668
     21          8           0        2.231399    1.563091   -0.901829
     22          1           0        1.589496    0.844085   -0.977523
     23          1           0        3.026987    1.177711   -0.475604
 ---------------------------------------------------------------------
 Rotational constants (GHZ):           0.8078129           0.3757187           0.2866893
 Standard basis: 6-31++G(d,p) (6D, 7F)
 There are   294 symmetry adapted cartesian basis functions of A   symmetry.
 There are   294 symmetry adapted basis functions of A   symmetry.
   294 basis functions,   472 primitive gaussians,   294 cartesian basis functions
    53 alpha electrons       53 beta electrons
       nuclear repulsion energy       843.9194774270 Hartrees.
 NAtoms=   23 NActive=   23 NUniq=   23 SFac= 1.00D+00 NAtFMM=   60 NAOKFM=F Big=F
 Integral buffers will be    131072 words long.
 Raffenetti 2 integral format.
 Two-electron integral symmetry is turned on.
 Nuclear repulsion after empirical dispersion term =      843.9094503048 Hartrees.
 One-electron integrals computed using PRISM.
 NBasis=   294 RedAO= T EigKep=  4.56D-05  NBF=   294
 NBsUse=   294 1.00D-06 EigRej= -1.00D+00 NBFU=   294
 Initial guess from the checkpoint file:  "/local_scratch/slurm.5660528/Gau-3758737.chk"
 B after Tr=     0.000000    0.000000    0.000000
         Rot=    0.999991    0.004181   -0.000500    0.000610 Ang=   0.49 deg.
 ExpMin= 3.60D-02 ExpMax= 7.00D+03 ExpMxC= 1.05D+03 IAcc=3 IRadAn=         5 AccDes= 0.00D+00
 Harris functional with IExCor= 4639 and IRadAn=       5 diagonalized for initial guess.
 HarFok:  IExCor= 4639 AccDes= 0.00D+00 IRadAn=         5 IDoV= 1 UseB2=F ITyADJ=14
 ICtDFT=  3500011 ScaDFX=  1.000000  1.000000  1.000000  1.000000
 FoFCou: FMM=F IPFlag=           0 FMFlag=      100000 FMFlg1=           0
         NFxFlg=           0 DoJE=T BraDBF=F KetDBF=T FulRan=T
         wScrn=  0.000000 ICntrl=       500 IOpCl=  0 I1Cent=   200000004 NGrid=           0
         NMat0=    1 NMatS0=      1 NMatT0=    0 NMatD0=    1 NMtDS0=    0 NMtDT0=    0
 Petite list used in FoFCou.
 Requested convergence on RMS density matrix=1.00D-10 within 128 cycles.
 Requested convergence on MAX density matrix=1.00D-08.
 Requested convergence on             energy=1.00D-08.
 No special actions if energy rises.
 SCF Done:  E(RwB97XD) =  -908.812082698     A.U. after   16 cycles
            NFock= 16  Conv=0.37D-10     -V/T= 2.0082
 Calling FoFJK, ICntrl=      2127 FMM=F ISym2X=0 I1Cent= 0 IOpClX= 0 NMat=1 NMatS=1 NMatT=0.
 ***** Axes restored to original set *****
 -------------------------------------------------------------------
 Center     Atomic                   Forces (Hartrees/Bohr)
 Number     Number              X              Y              Z
 -------------------------------------------------------------------
      1        6          -0.001554270   -0.001057797    0.000300914
      2        8           0.001203684    0.001998571    0.001015762
      3        8          -0.001719748   -0.000255036    0.000022023
      4        1           0.000966121   -0.000889077   -0.000888835
      5        6          -0.000312676   -0.000064027   -0.000309372
      6        9           0.000109609    0.000121824   -0.000052582
      7        9           0.000573978    0.000398002    0.000036245
      8        9           0.000407964   -0.000109753    0.000282527
      9        8          -0.000755324    0.000612526    0.001812266
     10        1           0.000417158   -0.000212341   -0.000659376
     11        1           0.000235480   -0.000005473   -0.001213880
     12        8           0.000246931    0.000499100    0.000312245
     13        1          -0.000872765   -0.000885215   -0.000806934
     14        1           0.000330591   -0.000242471    0.000125629
     15        8           0.001747840    0.001383769    0.001398297
     16        1          -0.001421653   -0.000782952   -0.001266868
     17        1          -0.000085224   -0.000130559   -0.000126143
     18        8           0.000696474    0.000110783    0.000207389
     19        1          -0.000775001   -0.000402730   -0.000324450
     20        1           0.000404947    0.000193829    0.000012974
     21        8           0.001523747   -0.000502361    0.000706917
     22        1           0.000065965    0.000300372   -0.000135848
     23        1          -0.001433828   -0.000078983   -0.000448899
 -------------------------------------------------------------------
 Cartesian Forces:  Max     0.001998571 RMS     0.000799253

 GradGradGradGradGradGradGradGradGradGradGradGradGradGradGradGradGradGrad
 Berny optimization.
 Using GEDIIS/GDIIS optimizer.
 FormGI is forming the generalized inverse of G from B-inverse, IUseBI=4.
 Internal  Forces:  Max     0.001971684 RMS     0.000574119
 Search for a local minimum.
 Step number  10 out of a maximum of  138
 All quantities printed in internal units (Hartrees-Bohrs-Radians)
 Mixed Optimization -- En-DIIS/RFO-DIIS
 Swapping is turned off.
 Update second derivatives using D2CorX and points    9   10
 DE= -4.49D-04 DEPred=-5.01D-04 R= 8.97D-01
 TightC=F SS=  1.41D+00  RLast= 6.03D-01 DXNew= 1.2000D+00 1.8088D+00
 Trust test= 8.97D-01 RLast= 6.03D-01 DXMaxT set to 1.20D+00
 ITU=  1  0  1  0  0  0  1 -1  1  0
     Eigenvalues ---    0.00012   0.00039   0.00055   0.00076   0.00171
     Eigenvalues ---    0.00192   0.00450   0.00545   0.00699   0.00834
     Eigenvalues ---    0.01017   0.01021   0.01178   0.01311   0.01411
     Eigenvalues ---    0.01472   0.01611   0.01708   0.01871   0.02039
     Eigenvalues ---    0.02115   0.02310   0.02511   0.02679   0.02708
     Eigenvalues ---    0.03024   0.03425   0.03575   0.03838   0.04234
     Eigenvalues ---    0.04529   0.05644   0.06726   0.06947   0.07426
     Eigenvalues ---    0.08807   0.09010   0.09594   0.11657   0.13533
     Eigenvalues ---    0.19730   0.20590   0.21665   0.21739   0.23910
     Eigenvalues ---    0.27223   0.34454   0.37778   0.38026   0.38822
     Eigenvalues ---    0.41031   0.47732   0.48125   0.49174   0.53863
     Eigenvalues ---    0.54487   0.55675   0.56253   0.56695   0.57502
     Eigenvalues ---    0.57715   0.64027   1.05657
 En-DIIS/RFO-DIIS/Sim-DIIS IScMMF=       -3 using points:    10    9    8
 RFO step:  Lambda=-3.34755622D-04.
 DidBck=F Rises=F RFO-DIIS coefs:    1.91694   -0.63106   -0.28589
 Iteration  1 RMS(Cart)=  0.10816220 RMS(Int)=  0.01810141
 Iteration  2 RMS(Cart)=  0.02382372 RMS(Int)=  0.00265776
 Iteration  3 RMS(Cart)=  0.00057014 RMS(Int)=  0.00261333
 Iteration  4 RMS(Cart)=  0.00000236 RMS(Int)=  0.00261333
 Iteration  5 RMS(Cart)=  0.00000001 RMS(Int)=  0.00261333
 Variable       Old X    -DE/DX   Delta X   Delta X   Delta X     New X
                                 (Linear)    (Quad)   (Total)
    R1        2.30816  -0.00188   0.00549  -0.00817  -0.00196   2.30619
    R2        2.43686  -0.00158   0.00547  -0.00493   0.00194   2.43880
    R3        2.92881   0.00048  -0.00355   0.00493   0.00138   2.93019
    R4        3.54283   0.00023  -0.00422   0.01768   0.01481   3.55764
    R5        1.96748  -0.00197  -0.00187  -0.01802  -0.01914   1.94834
    R6        2.79362  -0.00042   0.00808   0.01945   0.02828   2.82189
    R7        2.53157   0.00013   0.00027  -0.00080  -0.00053   2.53104
    R8        2.52258  -0.00051   0.00035  -0.00206  -0.00171   2.52087
    R9        2.52565   0.00050   0.00017   0.00182   0.00199   2.52763
   R10        1.81355  -0.00022   0.00099  -0.00063   0.00036   1.81391
   R11        1.85265   0.00125  -0.00152   0.00120  -0.00157   1.85108
   R12        3.29884   0.00016   0.00215  -0.00158  -0.00003   3.29881
   R13        3.28896   0.00014  -0.01376   0.01468  -0.00026   3.28870
   R14        1.85256  -0.00031  -0.00061  -0.00162  -0.00252   1.85003
   R15        1.81301  -0.00015   0.00050  -0.00085  -0.00035   1.81266
   R16        3.33467  -0.00002  -0.00020  -0.00249  -0.00296   3.33171
   R17        1.84037  -0.00180   0.00386  -0.00653  -0.00155   1.83882
   R18        1.81484   0.00004   0.00066  -0.00153  -0.00087   1.81397
   R19        1.89030   0.00081  -0.00392   0.00473  -0.00013   1.89017
   R20        1.81523   0.00010   0.00053  -0.00070  -0.00017   1.81506
   R21        3.04509  -0.00007  -0.00145  -0.00044  -0.00301   3.04208
   R22        1.82702  -0.00008   0.00092  -0.00129  -0.00038   1.82665
   R23        1.85458   0.00159  -0.00152   0.00443   0.00253   1.85711
    A1        2.23794  -0.00071   0.00067  -0.00455  -0.00307   2.23488
    A2        2.08959   0.00197  -0.00341   0.01538   0.01156   2.10115
    A3        1.95559  -0.00125   0.00278  -0.01084  -0.00847   1.94712
    A4        2.35954  -0.00062  -0.01492   0.01006  -0.00309   2.35645
    A5        1.98218   0.00015   0.00105   0.00007   0.00279   1.98497
    A6        1.92003  -0.00008  -0.00104   0.00144   0.00039   1.92042
    A7        1.92692   0.00087  -0.00329   0.00759   0.00429   1.93121
    A8        1.93966  -0.00018  -0.00311  -0.00147  -0.00458   1.93507
    A9        1.89054  -0.00021   0.00230  -0.00131   0.00099   1.89153
   A10        1.89315  -0.00005   0.00267  -0.00275  -0.00008   1.89307
   A11        1.89240  -0.00039   0.00277  -0.00374  -0.00098   1.89142
   A12        1.87204  -0.00042  -0.00498  -0.00458  -0.00853   1.86351
   A13        2.05798   0.00047  -0.01553   0.00510  -0.00791   2.05007
   A14        1.89925  -0.00020  -0.00248  -0.01530  -0.02938   1.86988
   A15        1.94658  -0.00003   0.05504  -0.00362   0.04214   1.98872
   A16        2.16951   0.00029  -0.01443   0.03410   0.02017   2.18968
   A17        1.86582  -0.00010   0.01492  -0.01414   0.00209   1.86792
   A18        3.08162  -0.00020   0.03734  -0.00078   0.03145   3.11307
   A19        1.92845   0.00028  -0.01935   0.04210   0.01819   1.94664
   A20        2.07922  -0.00010   0.03537   0.01128   0.04643   2.12564
   A21        1.85422   0.00012   0.00634  -0.00781  -0.00238   1.85185
   A22        2.78493   0.00051  -0.00926   0.02262   0.00981   2.79475
   A23        1.89350  -0.00015  -0.00440   0.00122  -0.00622   1.88728
   A24        2.06001  -0.00021   0.01214  -0.01492  -0.00090   2.05911
   A25        1.87604   0.00051  -0.00614   0.01112   0.00564   1.88169
   A26        1.72792  -0.00006  -0.00036   0.00705   0.00600   1.73392
   A27        2.12410   0.00004  -0.02793  -0.00246  -0.02826   2.09584
   A28        1.85480   0.00003   0.00089   0.00641   0.00678   1.86157
   A29        3.13049   0.00059  -0.01217   0.01273  -0.00075   3.12974
   A30        2.96478  -0.00034   0.01655   0.00811   0.01248   2.97727
   A31        2.89634  -0.00033   0.00332  -0.00425  -0.00607   2.89027
   A32        3.01164  -0.00039   0.00076   0.00923   0.00236   3.01400
   A33        3.17975  -0.00019   0.00743  -0.00813   0.00064   3.18039
   A34        3.08521  -0.00012   0.01164   0.02003   0.03085   3.11606
   A35        3.08123   0.00005   0.01426   0.01569   0.02991   3.11113
   A36        3.13414  -0.00024   0.00881  -0.04036  -0.03031   3.10383
    D1        2.79321  -0.00011   0.14112  -0.13857   0.00186   2.79507
    D2       -0.33574  -0.00003   0.13761  -0.13822  -0.00122  -0.33696
    D3       -0.04583   0.00019   0.00248   0.01549   0.01745  -0.02839
    D4        3.08392   0.00013   0.00571   0.01532   0.02042   3.10434
    D5        1.92457   0.00016   0.03023   0.00054   0.03076   1.95534
    D6       -0.16104  -0.00009   0.03011  -0.00352   0.02657  -0.13446
    D7       -2.26163  -0.00007   0.03089  -0.00290   0.02797  -2.23366
    D8       -1.20631   0.00023   0.02731   0.00082   0.02814  -1.17816
    D9        2.99127  -0.00002   0.02718  -0.00324   0.02396   3.01522
   D10        0.89067   0.00000   0.02796  -0.00262   0.02535   0.91602
   D11       -2.45832  -0.00012  -0.13782  -0.00275  -0.14157  -2.59989
   D12        0.03493  -0.00023   0.00380  -0.01113  -0.00683   0.02810
   D13        2.18395   0.00015   0.00243  -0.00794  -0.00538   2.17857
   D14        2.71914  -0.00018  -0.18752  -0.08219  -0.27134   2.44780
   D15       -1.30027  -0.00014  -0.10775  -0.06953  -0.17773  -1.47800
   D16        0.50275  -0.00034  -0.15578  -0.07086  -0.22845   0.27430
   D17        2.76652  -0.00030  -0.07601  -0.05820  -0.13483   2.63169
   D18       -0.42558   0.00024   0.20769   0.07662   0.28318  -0.14241
   D19       -2.33005   0.00048   0.21574   0.07298   0.28983  -2.04022
   D20        1.69674  -0.00029   0.18504   0.04926   0.23046   1.92720
   D21       -0.20773  -0.00005   0.19308   0.04561   0.23712   0.02939
   D22        0.32625   0.00008   0.04848   0.07649   0.12805   0.45430
   D23       -2.09733  -0.00021   0.00938   0.04509   0.05385  -2.04349
   D24       -1.45198  -0.00018   0.07937  -0.03906   0.04215  -1.40983
   D25        0.70122   0.00016   0.09904  -0.00240   0.09747   0.79870
   D26        0.59392   0.00005   0.00502   0.06239   0.06601   0.65992
   D27       -1.68464  -0.00010  -0.03098   0.02416  -0.00639  -1.69103
   D28       -0.00188  -0.00016   0.01308  -0.03753  -0.02450  -0.02638
   D29       -1.96949  -0.00009   0.02498  -0.04981  -0.02375  -1.99323
   D30       -2.18966  -0.00001  -0.00075  -0.02805  -0.02860  -2.21826
   D31        2.12591   0.00006   0.01115  -0.04033  -0.02784   2.09807
         Item               Value     Threshold  Converged?
 Maximum Force            0.001972     0.000015     NO 
 RMS     Force            0.000574     0.000010     NO 
 Maximum Displacement     0.419221     0.000060     NO 
 RMS     Displacement     0.123271     0.000040     NO 
 Predicted change in Energy=-2.149636D-04
 GradGradGradGradGradGradGradGradGradGradGradGradGradGradGradGradGradGrad

                          Input orientation:                          
 ---------------------------------------------------------------------
 Center     Atomic      Atomic             Coordinates (Angstroms)
 Number     Number       Type             X           Y           Z
 ---------------------------------------------------------------------
      1          6           0        1.528736    0.728683    0.733246
      2          8           0        0.458616    0.142280    0.750980
      3          8           0        1.842451    1.829580    1.329187
      4          1           0        1.064283    2.251630    1.857700
      5          6           0        2.717763    0.166340   -0.087918
      6          9           0        2.985942    0.976136   -1.120499
      7          9           0        2.427701   -1.044313   -0.567195
      8          9           0        3.815772    0.067889    0.669557
      9          8           0       -4.003096    1.478116    0.454487
     10          1           0       -4.195109    2.367633    0.149106
     11          1           0       -3.772856    0.950678   -0.338175
     12          8           0       -3.101610   -0.007234   -1.626780
     13          1           0       -2.369495   -0.593513   -1.346211
     14          1           0       -3.607779   -0.485915   -2.286138
     15          8           0       -1.070151   -1.649751   -0.794421
     16          1           0       -0.370774   -1.148318   -0.340232
     17          1           0       -1.242260   -2.420552   -0.248829
     18          8           0       -0.074981    2.897631    2.575093
     19          1           0       -0.877486    2.308323    2.479314
     20          1           0        0.034451    3.095594    3.508566
     21          8           0       -1.901497    1.111629    2.146467
     22          1           0       -1.318937    0.548610    1.619221
     23          1           0       -2.698805    1.283696    1.598313
 ---------------------------------------------------------------------
                    Distance matrix (angstroms):
                    1          2          3          4          5
     1  C    0.000000
     2  O    1.220384   0.000000
     3  O    1.290558   2.257500   0.000000
     4  H    1.949226   2.457848   1.031018   0.000000
     5  C    1.550588   2.409994   2.353874   3.296643   0.000000
     6  F    2.370876   3.253479   2.834943   3.766873   1.339370
     7  F    2.375458   2.650072   3.492570   4.313034   1.333988
     8  F    2.381436   3.358967   2.726290   3.708247   1.337567
     9  O    5.589322   4.666824   5.921068   5.314665   6.869127
    10  H    5.982456   5.193420   6.175292   5.531181   7.258765
    11  H    5.413326   4.443549   5.923196   5.469211   6.542626
    12  O    5.248942   4.283842   6.046103   5.882068   6.021903
    13  H    4.611783   3.596918   5.547038   5.490967   5.295363
    14  H    6.080765   5.114126   6.938091   6.818630   6.728305
    15  O    3.839911   2.817227   5.009861   5.177868   4.259768
    16  H    2.878128   1.882624   4.068563   4.295339   3.366162
    17  H    4.308197   3.234301   5.483539   5.620221   4.732830
    18  O    3.266289   3.347248   2.523799   1.493282   4.727683
    19  H    3.366589   3.076369   2.991663   2.039629   4.909642
    20  H    3.941771   4.062789   3.101830   2.120893   5.358674
    21  O    3.729656   2.908119   3.898788   3.190429   5.217624
    22  H    2.987745   2.019565   3.423358   2.938858   4.399477
    23  H    4.350687   3.462674   4.581858   3.894228   5.781960
                    6          7          8          9         10
     6  F    0.000000
     7  F    2.167946   0.000000
     8  F    2.172056   2.166400   0.000000
     9  O    7.181867   6.982953   7.947936   0.000000
    10  H    7.423992   7.484389   8.350683   0.959878   0.000000
    11  H    6.803972   6.517618   7.705979   0.979548   1.556760
    12  O    6.187214   5.724642   7.288962   2.711201   3.160618
    13  H    5.585289   4.880899   6.538983   3.194184   3.786453
    14  H    6.853719   6.300285   8.009490   3.394808   3.797118
    15  O    4.842881   3.557127   5.381984   4.466037   5.176387
    16  H    4.048414   2.809589   4.475042   4.552307   5.217941
    17  H    5.493176   3.932430   5.711345   4.828714   5.639538
    18  O    5.169022   5.628171   5.174597   4.684238   4.810590
    19  H    5.446049   5.607642   5.506490   3.815574   4.054629
    20  H    5.884866   6.283176   5.614744   5.314641   5.450236
    21  O    5.880347   5.545629   5.996483   2.722835   3.290541
    22  H    5.120628   4.621160   5.243872   3.070064   3.707081
    23  H    6.308952   6.032421   6.691822   1.745656   2.348201
                   11         12         13         14         15
    11  H    0.000000
    12  O    1.740307   0.000000
    13  H    2.317344   0.978996   0.000000
    14  H    2.426027   0.959216   1.558328   0.000000
    15  O    3.778228   2.741807   1.763067   3.165326   0.000000
    16  H    3.997493   3.227187   2.305361   3.834518   0.973062
    17  H    4.216289   3.343655   2.411012   3.672754   0.959910
    18  O    5.094315   5.937546   5.729704   6.896420   5.746535
    19  H    4.261997   5.212345   5.028060   6.162126   5.140117
    20  H    5.821827   6.770095   6.554184   7.724742   6.500318
    21  O    3.114697   4.114549   3.914758   5.011141   4.118880
    22  H    3.164613   3.744784   3.346925   4.643368   3.274195
    23  H    2.239302   3.497138   3.507503   4.364254   4.121019
                   16         17         18         19         20
    16  H    0.000000
    17  H    1.544805   0.000000
    18  O    4.995629   6.133526   0.000000
    19  H    4.489428   5.471570   1.000236   0.000000
    20  H    5.743539   6.795282   0.960487   1.584545   0.000000
    21  O    3.692444   4.318372   2.590306   1.609802   3.088579
    22  H    2.760079   3.508762   2.824715   2.007792   3.447957
    23  H    3.884891   4.388041   3.231615   2.267868   3.795092
                   21         22         23
    21  O    0.000000
    22  H    0.966620   0.000000
    23  H    0.982741   1.563592   0.000000
 Stoichiometry    C2H11F3O7
 Framework group  C1[X(C2H11F3O7)]
 Deg. of freedom    63
 Full point group                 C1      NOp   1
 Largest Abelian subgroup         C1      NOp   1
 Largest concise Abelian subgroup C1      NOp   1
                         Standard orientation:                         
 ---------------------------------------------------------------------
 Center     Atomic      Atomic             Coordinates (Angstroms)
 Number     Number       Type             X           Y           Z
 ---------------------------------------------------------------------
      1          6           0       -1.259478    0.447015   -0.069231
      2          8           0       -0.235604   -0.006961   -0.553922
      3          8           0       -1.483016    1.653231    0.331532
      4          1           0       -0.668930    2.278991    0.238334
      5          6           0       -2.497449   -0.462386    0.142293
      6          9           0       -2.718268   -0.639574    1.451398
      7          9           0       -2.304117   -1.657851   -0.417179
      8          9           0       -3.589818    0.085710   -0.401220
      9          8           0        4.308591    0.424820    0.417212
     10          1           0        4.562000    0.801879    1.262775
     11          1           0        4.029647   -0.497874    0.591401
     12          8           0        3.272622   -2.048847    0.815150
     13          1           0        2.502785   -2.203294    0.230402
     14          1           0        3.733342   -2.885900    0.899852
     15          8           0        1.136027   -2.449140   -0.855847
     16          1           0        0.481670   -1.733600   -0.774172
     17          1           0        1.257620   -2.592564   -1.797161
     18          8           0        0.524271    3.173524    0.161042
     19          1           0        1.279602    2.651399   -0.235609
     20          1           0        0.441923    3.992860   -0.333370
     21          8           0        2.207738    1.527374   -0.918684
     22          1           0        1.578279    0.794030   -0.937179
     23          1           0        3.008426    1.199727   -0.452501
 ---------------------------------------------------------------------
 Rotational constants (GHZ):           0.8052577           0.3724850           0.2833305
 Standard basis: 6-31++G(d,p) (6D, 7F)
 There are   294 symmetry adapted cartesian basis functions of A   symmetry.
 There are   294 symmetry adapted basis functions of A   symmetry.
   294 basis functions,   472 primitive gaussians,   294 cartesian basis functions
    53 alpha electrons       53 beta electrons
       nuclear repulsion energy       842.5932604990 Hartrees.
 NAtoms=   23 NActive=   23 NUniq=   23 SFac= 1.00D+00 NAtFMM=   60 NAOKFM=F Big=F
 Integral buffers will be    131072 words long.
 Raffenetti 2 integral format.
 Two-electron integral symmetry is turned on.
 Nuclear repulsion after empirical dispersion term =      842.5832544167 Hartrees.
 One-electron integrals computed using PRISM.
 NBasis=   294 RedAO= T EigKep=  4.50D-05  NBF=   294
 NBsUse=   294 1.00D-06 EigRej= -1.00D+00 NBFU=   294
 Initial guess from the checkpoint file:  "/local_scratch/slurm.5660528/Gau-3758737.chk"
 B after Tr=    -0.000000   -0.000000   -0.000000
         Rot=    0.999967    0.006416   -0.001229   -0.004821 Ang=   0.93 deg.
 ExpMin= 3.60D-02 ExpMax= 7.00D+03 ExpMxC= 1.05D+03 IAcc=3 IRadAn=         5 AccDes= 0.00D+00
 Harris functional with IExCor= 4639 and IRadAn=       5 diagonalized for initial guess.
 HarFok:  IExCor= 4639 AccDes= 0.00D+00 IRadAn=         5 IDoV= 1 UseB2=F ITyADJ=14
 ICtDFT=  3500011 ScaDFX=  1.000000  1.000000  1.000000  1.000000
 FoFCou: FMM=F IPFlag=           0 FMFlag=      100000 FMFlg1=           0
         NFxFlg=           0 DoJE=T BraDBF=F KetDBF=T FulRan=T
         wScrn=  0.000000 ICntrl=       500 IOpCl=  0 I1Cent=   200000004 NGrid=           0
         NMat0=    1 NMatS0=      1 NMatT0=    0 NMatD0=    1 NMtDS0=    0 NMtDT0=    0
 Petite list used in FoFCou.
 Requested convergence on RMS density matrix=1.00D-10 within 128 cycles.
 Requested convergence on MAX density matrix=1.00D-08.
 Requested convergence on             energy=1.00D-08.
 No special actions if energy rises.
 SCF Done:  E(RwB97XD) =  -908.812314210     A.U. after   16 cycles
            NFock= 16  Conv=0.44D-10     -V/T= 2.0082
 Calling FoFJK, ICntrl=      2127 FMM=F ISym2X=0 I1Cent= 0 IOpClX= 0 NMat=1 NMatS=1 NMatT=0.
 ***** Axes restored to original set *****
 -------------------------------------------------------------------
 Center     Atomic                   Forces (Hartrees/Bohr)
 Number     Number              X              Y              Z
 -------------------------------------------------------------------
      1        6          -0.000628647    0.000619370    0.000981092
      2        8           0.001436088    0.000589031   -0.000405421
      3        8           0.001716831   -0.002065344   -0.001807488
      4        1          -0.002406493    0.000905110    0.000878350
      5        6           0.000051693    0.000174622    0.000129266
      6        9           0.000006285   -0.000070737    0.000013717
      7        9          -0.000137972    0.000022853   -0.000053191
      8        9          -0.000060917   -0.000076214   -0.000062922
      9        8          -0.000531109    0.000890411    0.001775432
     10        1           0.000290558   -0.000238115   -0.000263496
     11        1           0.000008953   -0.000537050   -0.001633397
     12        8          -0.000063402    0.001157831    0.000119323
     13        1          -0.000523999   -0.001553973   -0.000771355
     14        1           0.000215055   -0.000196746    0.000194176
     15        8           0.002076605    0.001413014    0.001040926
     16        1          -0.001066274   -0.000620809   -0.000797601
     17        1          -0.000505165   -0.000341520    0.000062286
     18        8           0.001314008    0.000203356    0.000290327
     19        1          -0.000836986   -0.000321415   -0.000252858
     20        1           0.000008294    0.000084995    0.000015901
     21        8           0.000045755    0.000046507    0.000704744
     22        1          -0.000199969    0.000084451   -0.000069240
     23        1          -0.000209191   -0.000169628   -0.000088570
 -------------------------------------------------------------------
 Cartesian Forces:  Max     0.002406493 RMS     0.000831583

 GradGradGradGradGradGradGradGradGradGradGradGradGradGradGradGradGradGrad
 Berny optimization.
 Using GEDIIS/GDIIS optimizer.
 FormGI is forming the generalized inverse of G from B-inverse, IUseBI=4.
 Internal  Forces:  Max     0.002586514 RMS     0.000504811
 Search for a local minimum.
 Step number  11 out of a maximum of  138
 All quantities printed in internal units (Hartrees-Bohrs-Radians)
 Mixed Optimization -- En-DIIS/RFO-DIIS
 Swapping is turned off.
 Update second derivatives using D2CorX and points   10   11
 DE= -2.32D-04 DEPred=-2.15D-04 R= 1.08D+00
 TightC=F SS=  1.41D+00  RLast= 7.24D-01 DXNew= 2.0182D+00 2.1727D+00
 Trust test= 1.08D+00 RLast= 7.24D-01 DXMaxT set to 2.02D+00
 ITU=  1  1  0  1  0  0  0  1 -1  1  0
     Eigenvalues ---    0.00012   0.00039   0.00048   0.00074   0.00171
     Eigenvalues ---    0.00182   0.00491   0.00546   0.00683   0.00820
     Eigenvalues ---    0.00966   0.01021   0.01172   0.01366   0.01417
     Eigenvalues ---    0.01463   0.01609   0.01681   0.01900   0.02005
     Eigenvalues ---    0.02108   0.02336   0.02440   0.02644   0.02803
     Eigenvalues ---    0.02999   0.03396   0.03569   0.03836   0.04353
     Eigenvalues ---    0.04497   0.05644   0.06435   0.06899   0.07374
     Eigenvalues ---    0.08789   0.08941   0.09563   0.11659   0.13565
     Eigenvalues ---    0.18765   0.20846   0.21677   0.21934   0.23931
     Eigenvalues ---    0.27589   0.35493   0.37768   0.38135   0.38750
     Eigenvalues ---    0.40965   0.46254   0.48575   0.49327   0.53888
     Eigenvalues ---    0.53946   0.55708   0.56248   0.56687   0.57495
     Eigenvalues ---    0.57698   0.63487   1.03915
 En-DIIS/RFO-DIIS/Sim-DIIS IScMMF=       -3 using points:    11   10    9    8
 RFO step:  Lambda=-2.12218167D-04.
 DidBck=F Rises=F RFO-DIIS coefs:    1.28723   -0.21118    0.27470   -0.35076
 Iteration  1 RMS(Cart)=  0.07750905 RMS(Int)=  0.00348640
 Iteration  2 RMS(Cart)=  0.00391400 RMS(Int)=  0.00134627
 Iteration  3 RMS(Cart)=  0.00001213 RMS(Int)=  0.00134607
 Iteration  4 RMS(Cart)=  0.00000003 RMS(Int)=  0.00134607
 Variable       Old X    -DE/DX   Delta X   Delta X   Delta X     New X
                                 (Linear)    (Quad)   (Total)
    R1        2.30619  -0.00135  -0.00118   0.00015  -0.00112   2.30507
    R2        2.43880  -0.00146  -0.00222   0.00033  -0.00169   2.43711
    R3        2.93019  -0.00014  -0.00107   0.00142   0.00035   2.93054
    R4        3.55764   0.00008   0.01295  -0.01752  -0.00430   3.55335
    R5        1.94834   0.00259   0.00112   0.01300   0.01443   1.96277
    R6        2.82189  -0.00006  -0.00217  -0.02337  -0.02526   2.79664
    R7        2.53104  -0.00005  -0.00057  -0.00102  -0.00159   2.52945
    R8        2.52087   0.00003   0.00001  -0.00041  -0.00040   2.52047
    R9        2.52763  -0.00008   0.00102   0.00151   0.00253   2.53016
   R10        1.81391  -0.00019   0.00039  -0.00017   0.00022   1.81413
   R11        1.85108   0.00191  -0.00064   0.00399   0.00292   1.85400
   R12        3.29881   0.00015   0.01022  -0.00063   0.00917   3.30798
   R13        3.28870   0.00034  -0.00619   0.01269   0.00608   3.29478
   R14        1.85003   0.00061   0.00085  -0.00279  -0.00171   1.84832
   R15        1.81266  -0.00015   0.00003  -0.00009  -0.00006   1.81259
   R16        3.33171   0.00029   0.01265   0.00985   0.02275   3.35447
   R17        1.83882  -0.00132  -0.00219  -0.00141  -0.00340   1.83542
   R18        1.81397   0.00040   0.00070  -0.00003   0.00067   1.81464
   R19        1.89017   0.00108   0.00258   0.00045   0.00304   1.89321
   R20        1.81506   0.00003   0.00025  -0.00014   0.00011   1.81517
   R21        3.04208   0.00015  -0.00020  -0.00491  -0.00512   3.03696
   R22        1.82665  -0.00013   0.00085  -0.00056   0.00029   1.82694
   R23        1.85711   0.00031   0.00135   0.00007   0.00107   1.85818
    A1        2.23488   0.00001  -0.00678   0.00661  -0.00051   2.23436
    A2        2.10115  -0.00028   0.00350  -0.00168   0.00197   2.10312
    A3        1.94712   0.00026   0.00334  -0.00492  -0.00143   1.94570
    A4        2.35645   0.00055   0.00357   0.00599   0.01084   2.36728
    A5        1.98497   0.00002  -0.00587   0.00486  -0.00099   1.98398
    A6        1.92042   0.00009   0.00165   0.00390   0.00555   1.92598
    A7        1.93121  -0.00024  -0.00036   0.00182   0.00145   1.93266
    A8        1.93507   0.00013  -0.00380  -0.00182  -0.00563   1.92945
    A9        1.89153  -0.00002   0.00111  -0.00106   0.00004   1.89157
   A10        1.89307  -0.00001   0.00089  -0.00135  -0.00045   1.89262
   A11        1.89142   0.00005   0.00063  -0.00162  -0.00100   1.89042
   A12        1.86351  -0.00050  -0.00116  -0.01144  -0.01141   1.85210
   A13        2.05007   0.00027  -0.01097  -0.00812  -0.01916   2.03091
   A14        1.86988   0.00016  -0.00588   0.02138   0.01054   1.88041
   A15        1.98872   0.00038   0.02400  -0.00364   0.01560   2.00432
   A16        2.18968  -0.00002   0.02168  -0.01951   0.00217   2.19185
   A17        1.86792  -0.00028  -0.00836   0.01405   0.00330   1.87121
   A18        3.11307  -0.00014   0.00379  -0.01675  -0.01586   3.09721
   A19        1.94664   0.00047   0.02154   0.00058   0.02105   1.96769
   A20        2.12564  -0.00057   0.01643  -0.02345  -0.00800   2.11764
   A21        1.85185   0.00029  -0.00089   0.00596   0.00261   1.85446
   A22        2.79475   0.00031  -0.00083   0.00794   0.00523   2.79998
   A23        1.88728   0.00024   0.00468   0.00429   0.00874   1.89602
   A24        2.05911   0.00012  -0.00157  -0.00132  -0.00206   2.05705
   A25        1.88169  -0.00004  -0.00059   0.00246   0.00121   1.88289
   A26        1.73392  -0.00003  -0.00272  -0.00342  -0.00501   1.72891
   A27        2.09584   0.00031  -0.00294   0.01402   0.01088   2.10673
   A28        1.86157  -0.00030   0.00345  -0.00850  -0.00572   1.85585
   A29        3.12974   0.00070   0.00059   0.00952   0.00955   3.13929
   A30        2.97727  -0.00033  -0.01222   0.01569  -0.00173   2.97553
   A31        2.89027  -0.00026   0.00216  -0.00643  -0.00436   2.88592
   A32        3.01400  -0.00060   0.01099  -0.00844  -0.00079   3.01321
   A33        3.18039   0.00007   0.00094  -0.00384  -0.00231   3.17809
   A34        3.11606   0.00046   0.01107   0.00032   0.00961   3.12566
   A35        3.11113  -0.00025   0.00714  -0.01213  -0.00580   3.10533
   A36        3.10383   0.00000   0.00258   0.00068   0.00106   3.10489
    D1        2.79507   0.00003   0.02625  -0.00184   0.02422   2.81929
    D2       -0.33696   0.00007   0.02118  -0.00294   0.01829  -0.31867
    D3       -0.02839  -0.00001   0.00425   0.00221   0.00694  -0.02144
    D4        3.10434  -0.00005   0.00897   0.00323   0.01244   3.11678
    D5        1.95534  -0.00004   0.04830   0.04069   0.08893   2.04427
    D6       -0.13446   0.00008   0.04609   0.03835   0.08437  -0.05010
    D7       -2.23366   0.00009   0.04806   0.04037   0.08836  -2.14530
    D8       -1.17816  -0.00001   0.04413   0.03971   0.08392  -1.09424
    D9        3.01522   0.00011   0.04192   0.03736   0.07935   3.09457
   D10        0.91602   0.00012   0.04389   0.03939   0.08335   0.99937
   D11       -2.59989  -0.00021  -0.03273  -0.08950  -0.12229  -2.72218
   D12        0.02810  -0.00013  -0.01314   0.01360   0.00167   0.02977
   D13        2.17857   0.00019  -0.01095   0.01924   0.00929   2.18785
   D14        2.44780  -0.00036  -0.12159  -0.01170  -0.13343   2.31438
   D15       -1.47800  -0.00015  -0.08103  -0.01984  -0.10011  -1.57810
   D16        0.27430  -0.00037  -0.09536  -0.01310  -0.10731   0.16699
   D17        2.63169  -0.00017  -0.05480  -0.02124  -0.07398   2.55770
   D18       -0.14241  -0.00012   0.10826  -0.02159   0.08638  -0.05603
   D19       -2.04022   0.00021   0.10487  -0.01410   0.09221  -1.94801
   D20        1.92720  -0.00059   0.09406  -0.02599   0.06675   1.99395
   D21        0.02939  -0.00026   0.09066  -0.01850   0.07258   0.10197
   D22        0.45430  -0.00007   0.07063   0.02278   0.09501   0.54931
   D23       -2.04349  -0.00014   0.02629   0.04096   0.06983  -1.97365
   D24       -1.40983  -0.00027  -0.01183  -0.00305  -0.01276  -1.42259
   D25        0.79870   0.00012   0.01978  -0.01572   0.00611   0.80481
   D26        0.65992  -0.00013  -0.00407   0.06326   0.05919   0.71912
   D27       -1.69103   0.00002  -0.03937   0.08917   0.05059  -1.64044
   D28       -0.02638   0.00006   0.00555  -0.00313   0.00350  -0.02288
   D29       -1.99323   0.00040   0.00477   0.00535   0.01131  -1.98193
   D30       -2.21826  -0.00012   0.00279  -0.00139   0.00197  -2.21629
   D31        2.09807   0.00022   0.00201   0.00709   0.00978   2.10785
         Item               Value     Threshold  Converged?
 Maximum Force            0.002587     0.000015     NO 
 RMS     Force            0.000505     0.000010     NO 
 Maximum Displacement     0.251864     0.000060     NO 
 RMS     Displacement     0.078322     0.000040     NO 
 Predicted change in Energy=-1.158749D-04
 GradGradGradGradGradGradGradGradGradGradGradGradGradGradGradGradGradGrad

                          Input orientation:                          
 ---------------------------------------------------------------------
 Center     Atomic      Atomic             Coordinates (Angstroms)
 Number     Number       Type             X           Y           Z
 ---------------------------------------------------------------------
      1          6           0        1.541393    0.742601    0.725941
      2          8           0        0.464455    0.169950    0.712999
      3          8           0        1.856504    1.827970    1.347153
      4          1           0        1.068643    2.248927    1.877124
      5          6           0        2.742862    0.177729   -0.075488
      6          9           0        3.119223    1.044859   -1.023166
      7          9           0        2.417981   -0.974042   -0.664411
      8          9           0        3.785781   -0.043428    0.734495
      9          8           0       -4.003791    1.515096    0.435027
     10          1           0       -4.128952    2.399795    0.083980
     11          1           0       -3.811679    0.940524   -0.336664
     12          8           0       -3.199252   -0.088622   -1.603813
     13          1           0       -2.428571   -0.635818   -1.352243
     14          1           0       -3.733185   -0.610222   -2.206210
     15          8           0       -1.058066   -1.631677   -0.822159
     16          1           0       -0.363163   -1.112192   -0.385583
     17          1           0       -1.189089   -2.413874   -0.280762
     18          8           0       -0.056971    2.887687    2.594850
     19          1           0       -0.871366    2.314028    2.488234
     20          1           0        0.054008    3.071204    3.531148
     21          8           0       -1.907387    1.136047    2.139287
     22          1           0       -1.326655    0.575150    1.607502
     23          1           0       -2.701843    1.313160    1.587600
 ---------------------------------------------------------------------
                    Distance matrix (angstroms):
                    1          2          3          4          5
     1  C    0.000000
     2  O    1.219791   0.000000
     3  O    1.289661   2.255877   0.000000
     4  H    1.953902   2.458125   1.038653   0.000000
     5  C    1.550774   2.410998   2.352198   3.302358   0.000000
     6  F    2.374929   3.290520   2.797523   3.750512   1.338527
     7  F    2.376626   2.649950   3.494698   4.320607   1.333774
     8  F    2.378065   3.328243   2.756735   3.734077   1.338904
     9  O    5.606286   4.674603   5.939101   5.324260   6.896848
    10  H    5.942324   5.144635   6.143962   5.500283   7.223908
    11  H    5.461107   4.470001   5.979223   5.516369   6.603945
    12  O    5.347186   4.342491   6.159724   5.982975   6.141290
    13  H    4.688230   3.644734   5.631950   5.566065   5.388477
    14  H    6.184562   5.172101   7.058030   6.921409   6.862946
    15  O    3.845906   2.814363   5.016950   5.183445   4.275339
    16  H    2.881505   1.880351   4.071099   4.297328   3.377491
    17  H    4.293288   3.224580   5.469825   5.612089   4.713681
    18  O    3.263278   3.346543   2.518161   1.479916   4.723732
    19  H    3.375865   3.087548   2.996597   2.035025   4.919257
    20  H    3.937498   4.065429   3.092646   2.107467   5.348828
    21  O    3.747856   2.931429   3.908082   3.188101   5.239124
    22  H    3.005143   2.042645   3.430720   2.934566   4.421693
    23  H    4.367269   3.478118   4.593623   3.895645   5.805160
                    6          7          8          9         10
     6  F    0.000000
     7  F    2.167119   0.000000
     8  F    2.172105   2.166532   0.000000
     9  O    7.285930   6.974506   7.949599   0.000000
    10  H    7.456384   7.403053   8.308761   0.959996   0.000000
    11  H    6.965600   6.525462   7.735435   0.981095   1.551476
    12  O    6.445546   5.763658   7.366167   2.715891   3.147254
    13  H    5.806116   4.906788   6.582065   3.209687   3.764171
    14  H    7.148033   6.351877   8.093445   3.400932   3.802868
    15  O    4.965278   3.541224   5.329968   4.489988   5.148223
    16  H    4.145647   2.798498   4.428382   4.564013   5.170658
    17  H    5.574545   3.902725   5.603490   4.885869   5.652189
    18  O    5.155024   5.626822   5.178716   4.703853   4.808693
    19  H    5.464936   5.618752   5.506562   3.829626   4.049649
    20  H    5.851786   6.289285   5.607881   5.336026   5.461768
    21  O    5.939380   5.569740   5.981368   2.728203   3.279740
    22  H    5.187183   4.645846   5.223197   3.070058   3.674686
    23  H    6.385366   6.042801   6.682618   1.750506   2.340574
                   11         12         13         14         15
    11  H    0.000000
    12  O    1.743524   0.000000
    13  H    2.330074   0.978091   0.000000
    14  H    2.430262   0.959183   1.559465   0.000000
    15  O    3.799251   2.752577   1.775108   3.180445   0.000000
    16  H    4.013514   3.251951   2.329651   3.863121   0.971264
    17  H    4.258297   3.346344   2.417823   3.665097   0.960266
    18  O    5.146169   6.030018   5.798200   6.985706   5.753502
    19  H    4.302558   5.285512   5.086821   6.227282   5.153847
    20  H    5.868842   6.850987   6.614584   7.798269   6.504235
    21  O    3.129679   4.144819   3.949927   5.026563   4.141473
    22  H    3.176260   3.776210   3.382419   4.662713   3.293247
    23  H    2.252418   3.521012   3.537778   4.376763   4.144997
                   16         17         18         19         20
    16  H    0.000000
    17  H    1.545160   0.000000
    18  O    4.997576   6.136562   0.000000
    19  H    4.500675   5.488292   1.001844   0.000000
    20  H    5.745921   6.794265   0.960546   1.586601   0.000000
    21  O    3.716742   4.355976   2.588401   1.607092   3.086937
    22  H    2.783491   3.538182   2.816875   2.001668   3.440484
    23  H    3.904510   4.435086   3.238678   2.272339   3.803001
                   21         22         23
    21  O    0.000000
    22  H    0.966773   0.000000
    23  H    0.983305   1.560832   0.000000
 Stoichiometry    C2H11F3O7
 Framework group  C1[X(C2H11F3O7)]
 Deg. of freedom    63
 Full point group                 C1      NOp   1
 Largest Abelian subgroup         C1      NOp   1
 Largest concise Abelian subgroup C1      NOp   1
                         Standard orientation:                         
 ---------------------------------------------------------------------
 Center     Atomic      Atomic             Coordinates (Angstroms)
 Number     Number       Type             X           Y           Z
 ---------------------------------------------------------------------
      1          6           0       -1.272078    0.429775   -0.054721
      2          8           0       -0.235079   -0.024837   -0.508429
      3          8           0       -1.513495    1.641509    0.314934
      4          1           0       -0.698180    2.277558    0.217447
      5          6           0       -2.510337   -0.482226    0.144954
      6          9           0       -2.831728   -0.553319    1.442377
      7          9           0       -2.263435   -1.716766   -0.295391
      8          9           0       -3.563172    0.001150   -0.526275
      9          8           0        4.310979    0.488373    0.451721
     10          1           0        4.492905    0.837431    1.327308
     11          1           0        4.079349   -0.456594    0.577944
     12          8           0        3.397050   -2.053183    0.736834
     13          1           0        2.592856   -2.211312    0.203048
     14          1           0        3.893862   -2.873546    0.751463
     15          8           0        1.161499   -2.448327   -0.819718
     16          1           0        0.503446   -1.741808   -0.714125
     17          1           0        1.242480   -2.601189   -1.764273
     18          8           0        0.468992    3.183438    0.132355
     19          1           0        1.243679    2.672772   -0.245497
     20          1           0        0.373002    3.992680   -0.376134
     21          8           0        2.199159    1.560185   -0.902726
     22          1           0        1.581339    0.816673   -0.914493
     23          1           0        3.001925    1.245200   -0.430245
 ---------------------------------------------------------------------
 Rotational constants (GHZ):           0.8041131           0.3677418           0.2791126
 Standard basis: 6-31++G(d,p) (6D, 7F)
 There are   294 symmetry adapted cartesian basis functions of A   symmetry.
 There are   294 symmetry adapted basis functions of A   symmetry.
   294 basis functions,   472 primitive gaussians,   294 cartesian basis functions
    53 alpha electrons       53 beta electrons
       nuclear repulsion energy       840.6329689798 Hartrees.
 NAtoms=   23 NActive=   23 NUniq=   23 SFac= 1.00D+00 NAtFMM=   60 NAOKFM=F Big=F
 Integral buffers will be    131072 words long.
 Raffenetti 2 integral format.
 Two-electron integral symmetry is turned on.
 Nuclear repulsion after empirical dispersion term =      840.6230375091 Hartrees.
 One-electron integrals computed using PRISM.
 NBasis=   294 RedAO= T EigKep=  4.43D-05  NBF=   294
 NBsUse=   294 1.00D-06 EigRej= -1.00D+00 NBFU=   294
 Initial guess from the checkpoint file:  "/local_scratch/slurm.5660528/Gau-3758737.chk"
 B after Tr=    -0.000000    0.000000   -0.000000
         Rot=    0.999969    0.005014    0.001506   -0.005920 Ang=   0.91 deg.
 ExpMin= 3.60D-02 ExpMax= 7.00D+03 ExpMxC= 1.05D+03 IAcc=3 IRadAn=         5 AccDes= 0.00D+00
 Harris functional with IExCor= 4639 and IRadAn=       5 diagonalized for initial guess.
 HarFok:  IExCor= 4639 AccDes= 0.00D+00 IRadAn=         5 IDoV= 1 UseB2=F ITyADJ=14
 ICtDFT=  3500011 ScaDFX=  1.000000  1.000000  1.000000  1.000000
 FoFCou: FMM=F IPFlag=           0 FMFlag=      100000 FMFlg1=           0
         NFxFlg=           0 DoJE=T BraDBF=F KetDBF=T FulRan=T
         wScrn=  0.000000 ICntrl=       500 IOpCl=  0 I1Cent=   200000004 NGrid=           0
         NMat0=    1 NMatS0=      1 NMatT0=    0 NMatD0=    1 NMtDS0=    0 NMtDT0=    0
 Petite list used in FoFCou.
 Requested convergence on RMS density matrix=1.00D-10 within 128 cycles.
 Requested convergence on MAX density matrix=1.00D-08.
 Requested convergence on             energy=1.00D-08.
 No special actions if energy rises.
 SCF Done:  E(RwB97XD) =  -908.812440381     A.U. after   16 cycles
            NFock= 16  Conv=0.38D-10     -V/T= 2.0082
 Calling FoFJK, ICntrl=      2127 FMM=F ISym2X=0 I1Cent= 0 IOpClX= 0 NMat=1 NMatS=1 NMatT=0.
 ***** Axes restored to original set *****
 -------------------------------------------------------------------
 Center     Atomic                   Forces (Hartrees/Bohr)
 Number     Number              X              Y              Z
 -------------------------------------------------------------------
      1        6           0.000306750    0.001112775    0.000502523
      2        8           0.000073220   -0.000050987   -0.000097169
      3        8          -0.000485391   -0.000439607    0.000064440
      4        1           0.000113181   -0.000204020   -0.000480220
      5        6           0.000174228    0.000079325    0.000169742
      6        9          -0.000043431   -0.000041491    0.000010549
      7        9          -0.000242222   -0.000124346   -0.000049848
      8        9          -0.000118053    0.000002009   -0.000052319
      9        8           0.000207401    0.000353211   -0.000245196
     10        1          -0.000064270    0.000176489    0.000214910
     11        1           0.000012349   -0.000500004    0.000089290
     12        8          -0.000444364    0.001587203   -0.000089602
     13        1          -0.000060547   -0.001898809   -0.000299437
     14        1           0.000354775   -0.000233436    0.000221149
     15        8           0.000214458    0.000226469   -0.000085339
     16        1           0.000001119    0.000110493    0.000208038
     17        1          -0.000154701    0.000167728   -0.000073908
     18        8           0.000327542   -0.000134136    0.000135869
     19        1          -0.000026766    0.000081977   -0.000157817
     20        1           0.000030639    0.000048259    0.000013963
     21        8          -0.000017276   -0.000025441   -0.000159369
     22        1          -0.000081089   -0.000158326   -0.000066281
     23        1          -0.000077554   -0.000135336    0.000226031
 -------------------------------------------------------------------
 Cartesian Forces:  Max     0.001898809 RMS     0.000385197

 GradGradGradGradGradGradGradGradGradGradGradGradGradGradGradGradGradGrad
 Berny optimization.
 Using GEDIIS/GDIIS optimizer.
 FormGI is forming the generalized inverse of G from B-inverse, IUseBI=4.
 Internal  Forces:  Max     0.000961409 RMS     0.000223636
 Search for a local minimum.
 Step number  12 out of a maximum of  138
 All quantities printed in internal units (Hartrees-Bohrs-Radians)
 Mixed Optimization -- En-DIIS/RFO-DIIS
 Swapping is turned off.
 Update second derivatives using D2CorX and points   11   12
 DE= -1.26D-04 DEPred=-1.16D-04 R= 1.09D+00
 TightC=F SS=  1.41D+00  RLast= 3.93D-01 DXNew= 3.3941D+00 1.1778D+00
 Trust test= 1.09D+00 RLast= 3.93D-01 DXMaxT set to 2.02D+00
 ITU=  1  1  1  0  1  0  0  0  1 -1  1  0
     Eigenvalues ---    0.00013   0.00040   0.00049   0.00067   0.00167
     Eigenvalues ---    0.00175   0.00489   0.00548   0.00675   0.00813
     Eigenvalues ---    0.00931   0.01027   0.01163   0.01360   0.01431
     Eigenvalues ---    0.01471   0.01602   0.01666   0.01879   0.02014
     Eigenvalues ---    0.02125   0.02344   0.02543   0.02617   0.02672
     Eigenvalues ---    0.02989   0.03381   0.03563   0.03838   0.04145
     Eigenvalues ---    0.04478   0.05680   0.06344   0.06871   0.07348
     Eigenvalues ---    0.08738   0.08819   0.09557   0.11657   0.13548
     Eigenvalues ---    0.18669   0.20772   0.21676   0.21748   0.23921
     Eigenvalues ---    0.27539   0.37742   0.37998   0.38145   0.39026
     Eigenvalues ---    0.41340   0.45998   0.48258   0.49153   0.53886
     Eigenvalues ---    0.54091   0.55752   0.56356   0.56709   0.57487
     Eigenvalues ---    0.57741   0.63326   1.03489
 En-DIIS/RFO-DIIS/Sim-DIIS IScMMF=       -3 using points:    12   11   10    9    8
 RFO step:  Lambda=-6.58296297D-05.
 DidBck=F Rises=F RFO-DIIS coefs:    1.11219   -0.03774   -0.11493    0.27239   -0.23191
 Iteration  1 RMS(Cart)=  0.02433509 RMS(Int)=  0.00095580
 Iteration  2 RMS(Cart)=  0.00040477 RMS(Int)=  0.00077985
 Iteration  3 RMS(Cart)=  0.00000176 RMS(Int)=  0.00077985
 Iteration  4 RMS(Cart)=  0.00000001 RMS(Int)=  0.00077985
 Variable       Old X    -DE/DX   Delta X   Delta X   Delta X     New X
                                 (Linear)    (Quad)   (Total)
    R1        2.30507   0.00005  -0.00131   0.00199   0.00045   2.30552
    R2        2.43711  -0.00096  -0.00271   0.00192  -0.00096   2.43615
    R3        2.93054  -0.00019  -0.00057   0.00028  -0.00029   2.93024
    R4        3.55335   0.00011   0.00757  -0.00806  -0.00057   3.55278
    R5        1.96277  -0.00071   0.00534  -0.00608  -0.00068   1.96208
    R6        2.79664  -0.00030  -0.00928   0.00616  -0.00308   2.79355
    R7        2.52945  -0.00005  -0.00056  -0.00015  -0.00071   2.52874
    R8        2.52047   0.00019   0.00016   0.00015   0.00032   2.52079
    R9        2.53016  -0.00012   0.00075  -0.00029   0.00046   2.53062
   R10        1.81413   0.00009   0.00016  -0.00013   0.00003   1.81415
   R11        1.85400   0.00024   0.00023   0.00007   0.00026   1.85426
   R12        3.30798  -0.00001   0.00845  -0.00946  -0.00129   3.30669
   R13        3.29478  -0.00000  -0.00245   0.00320   0.00070   3.29548
   R14        1.84832   0.00065   0.00086   0.00102   0.00219   1.85051
   R15        1.81259  -0.00021   0.00001  -0.00016  -0.00015   1.81244
   R16        3.35447  -0.00029   0.01245  -0.01612  -0.00335   3.35112
   R17        1.83542   0.00025  -0.00221   0.00327   0.00098   1.83640
   R18        1.81464  -0.00016   0.00065  -0.00074  -0.00009   1.81455
   R19        1.89321   0.00017   0.00270  -0.00361  -0.00070   1.89251
   R20        1.81517   0.00003   0.00017  -0.00016   0.00001   1.81518
   R21        3.03696   0.00020  -0.00014   0.00542   0.00553   3.04249
   R22        1.82694   0.00008   0.00062  -0.00103  -0.00041   1.82653
   R23        1.85818  -0.00010   0.00094  -0.00194  -0.00127   1.85690
    A1        2.23436   0.00019  -0.00476   0.00600   0.00088   2.23524
    A2        2.10312  -0.00060   0.00158  -0.00369  -0.00195   2.10116
    A3        1.94570   0.00041   0.00323  -0.00231   0.00108   1.94678
    A4        2.36728  -0.00021   0.00590   0.00673   0.01307   2.38036
    A5        1.98398  -0.00047  -0.00500   0.00156  -0.00369   1.98030
    A6        1.92598   0.00005   0.00191   0.00062   0.00253   1.92851
    A7        1.93266  -0.00037  -0.00036  -0.00071  -0.00107   1.93159
    A8        1.92945   0.00004  -0.00250   0.00087  -0.00163   1.92782
    A9        1.89157   0.00009   0.00045  -0.00040   0.00005   1.89161
   A10        1.89262   0.00005   0.00034  -0.00023   0.00012   1.89275
   A11        1.89042   0.00015   0.00020  -0.00018   0.00001   1.89043
   A12        1.85210   0.00021  -0.00042   0.00220   0.00254   1.85464
   A13        2.03091   0.00008  -0.00759   0.00557  -0.00282   2.02809
   A14        1.88041  -0.00008   0.00117   0.00467   0.00473   1.88514
   A15        2.00432  -0.00018   0.00794  -0.00857  -0.00186   2.00246
   A16        2.19185   0.00029   0.01515  -0.00326   0.01173   2.20358
   A17        1.87121  -0.00020  -0.00776   0.00467  -0.00552   1.86569
   A18        3.09721  -0.00034  -0.00732   0.00498  -0.00339   3.09382
   A19        1.96769  -0.00012   0.01797  -0.01312   0.00546   1.97315
   A20        2.11764  -0.00018   0.00111  -0.00764  -0.00741   2.11023
   A21        1.85446   0.00013  -0.00071   0.00309   0.00035   1.85481
   A22        2.79998   0.00023  -0.00043   0.00902   0.00825   2.80823
   A23        1.89602   0.00001   0.00582  -0.00306   0.00336   1.89938
   A24        2.05705  -0.00007  -0.00257   0.00417   0.00185   2.05890
   A25        1.88289   0.00014  -0.00045  -0.00000  -0.00120   1.88169
   A26        1.72891   0.00016  -0.00340   0.00712   0.00485   1.73376
   A27        2.10673  -0.00007   0.00595  -0.01234  -0.00729   2.09944
   A28        1.85585  -0.00004   0.00089  -0.00212  -0.00167   1.85419
   A29        3.13929   0.00016   0.00291  -0.00356  -0.00067   3.13861
   A30        2.97553  -0.00014  -0.01284   0.00482  -0.00907   2.96647
   A31        2.88592   0.00012   0.00162   0.00451   0.00743   2.89334
   A32        3.01321   0.00000   0.00772  -0.00731  -0.00048   3.01274
   A33        3.17809  -0.00038  -0.00043  -0.00449  -0.00484   3.17325
   A34        3.12566   0.00025   0.00379   0.00547   0.00810   3.13376
   A35        3.10533  -0.00004  -0.00102  -0.00192  -0.00361   3.10172
   A36        3.10489  -0.00012   0.00537  -0.01034  -0.00737   3.09753
    D1        2.81929   0.00015   0.00710  -0.00079   0.00643   2.82572
    D2       -0.31867   0.00006   0.00345  -0.00141   0.00236  -0.31631
    D3       -0.02144   0.00000   0.00124   0.00086   0.00275  -0.01869
    D4        3.11678   0.00008   0.00463   0.00143   0.00653   3.12331
    D5        2.04427  -0.00002   0.03857  -0.00583   0.03270   2.07697
    D6       -0.05010   0.00008   0.03700  -0.00527   0.03169  -0.01841
    D7       -2.14530   0.00011   0.03865  -0.00515   0.03344  -2.11186
    D8       -1.09424  -0.00010   0.03557  -0.00637   0.02925  -1.06499
    D9        3.09457  -0.00000   0.03400  -0.00581   0.02824   3.12281
   D10        0.99937   0.00003   0.03564  -0.00569   0.02999   1.02936
   D11       -2.72218  -0.00002  -0.00370  -0.00804  -0.01143  -2.73361
   D12        0.02977  -0.00012  -0.00908   0.00655  -0.00156   0.02820
   D13        2.18785  -0.00008  -0.00665   0.00537  -0.00045   2.18740
   D14        2.31438  -0.00002  -0.04790   0.00324  -0.04432   2.27005
   D15       -1.57810  -0.00017  -0.03544  -0.00388  -0.03849  -1.61659
   D16        0.16699  -0.00010  -0.03474  -0.00696  -0.04033   0.12667
   D17        2.55770  -0.00024  -0.02228  -0.01408  -0.03450   2.52321
   D18       -0.05603  -0.00010   0.02885  -0.00587   0.02307  -0.03296
   D19       -1.94801  -0.00020   0.02518  -0.00227   0.02385  -1.92416
   D20        1.99395   0.00014   0.02583   0.00038   0.02608   2.02003
   D21        0.10197   0.00004   0.02216   0.00397   0.02686   0.12883
   D22        0.54931  -0.00005   0.04035   0.00650   0.04750   0.59681
   D23       -1.97365  -0.00007   0.01894   0.01618   0.03753  -1.93612
   D24       -1.42259   0.00003  -0.02462  -0.00581  -0.02915  -1.45174
   D25        0.80481  -0.00007  -0.00872  -0.02300  -0.03007   0.77474
   D26        0.71912  -0.00014  -0.00619   0.00733   0.00170   0.72081
   D27       -1.64044   0.00008  -0.01958   0.02600   0.00697  -1.63347
   D28       -0.02288  -0.00003   0.00659  -0.00176   0.00575  -0.01713
   D29       -1.98193  -0.00012   0.00551  -0.00164   0.00466  -1.97726
   D30       -2.21629  -0.00003   0.00640  -0.00541   0.00140  -2.21489
   D31        2.10785  -0.00011   0.00532  -0.00528   0.00032   2.10817
         Item               Value     Threshold  Converged?
 Maximum Force            0.000961     0.000015     NO 
 RMS     Force            0.000224     0.000010     NO 
 Maximum Displacement     0.081617     0.000060     NO 
 RMS     Displacement     0.024260     0.000040     NO 
 Predicted change in Energy=-2.743265D-05
 GradGradGradGradGradGradGradGradGradGradGradGradGradGradGradGradGradGrad

                          Input orientation:                          
 ---------------------------------------------------------------------
 Center     Atomic      Atomic             Coordinates (Angstroms)
 Number     Number       Type             X           Y           Z
 ---------------------------------------------------------------------
      1          6           0        1.547815    0.754637    0.720448
      2          8           0        0.470500    0.182357    0.701539
      3          8           0        1.861916    1.837351    1.345740
      4          1           0        1.071404    2.253181    1.875101
      5          6           0        2.751750    0.186712   -0.074798
      6          9           0        3.162413    1.066913   -0.995263
      7          9           0        2.414410   -0.944699   -0.695696
      8          9           0        3.775262   -0.074115    0.748429
      9          8           0       -3.992973    1.532478    0.425568
     10          1           0       -4.089516    2.416600    0.064148
     11          1           0       -3.820269    0.940839   -0.337949
     12          8           0       -3.224020   -0.107690   -1.597411
     13          1           0       -2.444863   -0.645797   -1.347842
     14          1           0       -3.756138   -0.644652   -2.187667
     15          8           0       -1.065009   -1.625189   -0.817268
     16          1           0       -0.370103   -1.101051   -0.385123
     17          1           0       -1.194086   -2.403818   -0.270374
     18          8           0       -0.057944    2.878288    2.595614
     19          1           0       -0.870153    2.302989    2.484730
     20          1           0        0.049636    3.057213    3.533200
     21          8           0       -1.910876    1.124463    2.138135
     22          1           0       -1.335731    0.558968    1.605542
     23          1           0       -2.702546    1.308875    1.586036
 ---------------------------------------------------------------------
                    Distance matrix (angstroms):
                    1          2          3          4          5
     1  C    0.000000
     2  O    1.220029   0.000000
     3  O    1.289154   2.256112   0.000000
     4  H    1.950853   2.454923   1.038291   0.000000
     5  C    1.550618   2.409735   2.352518   3.300904   0.000000
     6  F    2.376574   3.302722   2.786603   3.744134   1.338152
     7  F    2.375751   2.645998   3.494640   4.317302   1.333942
     8  F    2.376790   3.315031   2.769724   3.741195   1.339145
     9  O    5.602885   4.671357   5.934592   5.316811   6.895850
    10  H    5.913743   5.117798   6.115354   5.471870   7.196849
    11  H    5.474596   4.479567   5.993810   5.527051   6.620377
    12  O    5.374615   4.361051   6.189674   6.006889   6.173722
    13  H    4.709620   3.658571   5.654180   5.581718   5.414657
    14  H    6.208628   5.186128   7.085749   6.943247   6.892604
    15  O    3.854217   2.816342   5.023412   5.182168   4.289743
    16  H    2.888646   1.880049   4.075782   4.293883   3.391254
    17  H    4.298323   3.225486   5.471607   5.605635   4.724269
    18  O    3.256471   3.336887   2.516267   1.478284   4.719117
    19  H    3.369963   3.078019   2.996384   2.035626   4.914061
    20  H    3.931663   4.057121   3.091506   2.107076   5.344048
    21  O    3.756215   2.936379   3.920466   3.199560   5.245620
    22  H    3.022667   2.054636   3.453506   2.955895   4.435045
    23  H    4.372870   3.481322   4.601233   3.901022   5.810936
                    6          7          8          9         10
     6  F    0.000000
     7  F    2.166986   0.000000
     8  F    2.172093   2.166871   0.000000
     9  O    7.309928   6.960474   7.939197   0.000000
    10  H    7.452146   7.360486   8.278082   0.960009   0.000000
    11  H    7.014684   6.523378   7.739666   0.981235   1.553077
    12  O    6.521410   5.771097   7.382007   2.715489   3.143550
    13  H    5.873605   4.911942   6.588712   3.207259   3.751917
    14  H    7.226177   6.355444   8.103589   3.409542   3.814849
    15  O    5.014996   3.547422   5.318407   4.482016   5.124510
    16  H    4.189392   2.806139   4.418550   4.551690   5.139042
    17  H    5.616984   3.915504   5.582104   4.879808   5.633103
    18  O    5.152298   5.617872   5.179019   4.690923   4.782787
    19  H    5.468073   5.608113   5.499567   3.819141   4.029445
    20  H    5.844455   6.284188   5.607179   5.322113   5.438501
    21  O    5.963200   5.569571   5.974950   2.726626   3.273762
    22  H    5.220679   4.649760   5.220889   3.066104   3.661971
    23  H    6.412440   6.038886   6.676544   1.749824   2.338137
                   11         12         13         14         15
    11  H    0.000000
    12  O    1.743895   0.000000
    13  H    2.330030   0.979249   0.000000
    14  H    2.437078   0.959104   1.557161   0.000000
    15  O    3.795484   2.751863   1.773334   3.175157   0.000000
    16  H    4.009387   3.255956   2.332105   3.862991   0.971784
    17  H    4.253014   3.339739   2.411642   3.651683   0.960217
    18  O    5.149231   6.043306   5.802362   6.997679   5.739620
    19  H    4.304201   5.293008   5.085632   6.232879   5.135342
    20  H    5.868646   6.859782   6.615088   7.804873   6.487981
    21  O    3.132170   4.146909   3.946011   5.024671   4.124376
    22  H    3.177406   3.777430   3.376998   4.657844   3.273200
    23  H    2.255321   3.523198   3.534797   4.378031   4.131117
                   16         17         18         19         20
    16  H    0.000000
    17  H    1.545741   0.000000
    18  O    4.981704   6.115991   0.000000
    19  H    4.480356   5.463475   1.001473   0.000000
    20  H    5.728927   6.770294   0.960550   1.585610   0.000000
    21  O    3.700503   4.331682   2.592015   1.610017   3.086315
    22  H    2.766017   3.509591   2.827052   2.007820   3.446206
    23  H    3.890181   4.416537   3.236699   2.270149   3.797715
                   21         22         23
    21  O    0.000000
    22  H    0.966556   0.000000
    23  H    0.982631   1.559142   0.000000
 Stoichiometry    C2H11F3O7
 Framework group  C1[X(C2H11F3O7)]
 Deg. of freedom    63
 Full point group                 C1      NOp   1
 Largest Abelian subgroup         C1      NOp   1
 Largest concise Abelian subgroup C1      NOp   1
                         Standard orientation:                         
 ---------------------------------------------------------------------
 Center     Atomic      Atomic             Coordinates (Angstroms)
 Number     Number       Type             X           Y           Z
 ---------------------------------------------------------------------
      1          6           0       -1.277708    0.426856   -0.046263
      2          8           0       -0.237746   -0.027627   -0.493917
      3          8           0       -1.524018    1.638847    0.317506
      4          1           0       -0.709006    2.274270    0.217300
      5          6           0       -2.514917   -0.487896    0.145979
      6          9           0       -2.871149   -0.529379    1.435177
      7          9           0       -2.248412   -1.731271   -0.257007
      8          9           0       -3.552001   -0.028113   -0.565614
      9          8           0        4.300298    0.510965    0.474405
     10          1           0        4.450930    0.854702    1.358019
     11          1           0        4.090917   -0.441600    0.582107
     12          8           0        3.430283   -2.049523    0.721101
     13          1           0        2.619598   -2.206294    0.194659
     14          1           0        3.927874   -2.869444    0.717532
     15          8           0        1.182338   -2.438057   -0.817904
     16          1           0        0.521372   -1.734326   -0.707231
     17          1           0        1.263529   -2.584653   -1.763385
     18          8           0        0.457233    3.177588    0.121238
     19          1           0        1.232344    2.665917   -0.253386
     20          1           0        0.361532    3.983702   -0.392258
     21          8           0        2.198174    1.558181   -0.910840
     22          1           0        1.588889    0.807999   -0.925961
     23          1           0        2.999332    1.251832   -0.431404
 ---------------------------------------------------------------------
 Rotational constants (GHZ):           0.8057809           0.3663286           0.2784908
 Standard basis: 6-31++G(d,p) (6D, 7F)
 There are   294 symmetry adapted cartesian basis functions of A   symmetry.
 There are   294 symmetry adapted basis functions of A   symmetry.
   294 basis functions,   472 primitive gaussians,   294 cartesian basis functions
    53 alpha electrons       53 beta electrons
       nuclear repulsion energy       840.3508150253 Hartrees.
 NAtoms=   23 NActive=   23 NUniq=   23 SFac= 1.00D+00 NAtFMM=   60 NAOKFM=F Big=F
 Integral buffers will be    131072 words long.
 Raffenetti 2 integral format.
 Two-electron integral symmetry is turned on.
 Nuclear repulsion after empirical dispersion term =      840.3408867579 Hartrees.
 One-electron integrals computed using PRISM.
 NBasis=   294 RedAO= T EigKep=  4.42D-05  NBF=   294
 NBsUse=   294 1.00D-06 EigRej= -1.00D+00 NBFU=   294
 Initial guess from the checkpoint file:  "/local_scratch/slurm.5660528/Gau-3758737.chk"
 B after Tr=    -0.000000    0.000000   -0.000000
         Rot=    0.999996    0.001601    0.000946   -0.001951 Ang=   0.31 deg.
 ExpMin= 3.60D-02 ExpMax= 7.00D+03 ExpMxC= 1.05D+03 IAcc=3 IRadAn=         5 AccDes= 0.00D+00
 Harris functional with IExCor= 4639 and IRadAn=       5 diagonalized for initial guess.
 HarFok:  IExCor= 4639 AccDes= 0.00D+00 IRadAn=         5 IDoV= 1 UseB2=F ITyADJ=14
 ICtDFT=  3500011 ScaDFX=  1.000000  1.000000  1.000000  1.000000
 FoFCou: FMM=F IPFlag=           0 FMFlag=      100000 FMFlg1=           0
         NFxFlg=           0 DoJE=T BraDBF=F KetDBF=T FulRan=T
         wScrn=  0.000000 ICntrl=       500 IOpCl=  0 I1Cent=   200000004 NGrid=           0
         NMat0=    1 NMatS0=      1 NMatT0=    0 NMatD0=    1 NMtDS0=    0 NMtDT0=    0
 Petite list used in FoFCou.
 Requested convergence on RMS density matrix=1.00D-10 within 128 cycles.
 Requested convergence on MAX density matrix=1.00D-08.
 Requested convergence on             energy=1.00D-08.
 No special actions if energy rises.
 SCF Done:  E(RwB97XD) =  -908.812459837     A.U. after   14 cycles
            NFock= 14  Conv=0.94D-10     -V/T= 2.0082
 Calling FoFJK, ICntrl=      2127 FMM=F ISym2X=0 I1Cent= 0 IOpClX= 0 NMat=1 NMatS=1 NMatT=0.
 ***** Axes restored to original set *****
 -------------------------------------------------------------------
 Center     Atomic                   Forces (Hartrees/Bohr)
 Number     Number              X              Y              Z
 -------------------------------------------------------------------
      1        6           0.000012312    0.000064598   -0.000042087
      2        8           0.000192637    0.000323912    0.000189794
      3        8          -0.000432640   -0.000197698    0.000122472
      4        1           0.000071196   -0.000095272   -0.000213825
      5        6          -0.000017998   -0.000076618   -0.000011309
      6        9           0.000010281    0.000018803   -0.000010907
      7        9          -0.000059028   -0.000055048   -0.000023787
      8        9          -0.000017468    0.000017220    0.000017727
      9        8           0.000073926    0.000078590   -0.000077039
     10        1          -0.000052359   -0.000004149   -0.000000314
     11        1           0.000064640   -0.000029013    0.000118355
     12        8           0.000536788    0.000518670    0.000044387
     13        1          -0.000601847   -0.001028542   -0.000257962
     14        1          -0.000099138    0.000008038    0.000065461
     15        8           0.000467949    0.000546206    0.000196584
     16        1          -0.000175144   -0.000137304   -0.000137095
     17        1          -0.000077865    0.000085787   -0.000021368
     18        8           0.000107544    0.000050308    0.000182830
     19        1          -0.000096459   -0.000116732   -0.000147614
     20        1           0.000084689    0.000065617    0.000005614
     21        8           0.000449754   -0.000157427    0.000235821
     22        1           0.000118337    0.000069612   -0.000042126
     23        1          -0.000560109    0.000050444   -0.000193615
 -------------------------------------------------------------------
 Cartesian Forces:  Max     0.001028542 RMS     0.000240726

 GradGradGradGradGradGradGradGradGradGradGradGradGradGradGradGradGradGrad
 Berny optimization.
 Using GEDIIS/GDIIS optimizer.
 FormGI is forming the generalized inverse of G from B-inverse, IUseBI=4.
 Internal  Forces:  Max     0.000563551 RMS     0.000134133
 Search for a local minimum.
 Step number  13 out of a maximum of  138
 All quantities printed in internal units (Hartrees-Bohrs-Radians)
 Mixed Optimization -- En-DIIS/RFO-DIIS
 Swapping is turned off.
 Update second derivatives using D2CorX and points   11   12   13
 DE= -1.95D-05 DEPred=-2.74D-05 R= 7.09D-01
 TightC=F SS=  1.41D+00  RLast= 1.46D-01 DXNew= 3.3941D+00 4.3777D-01
 Trust test= 7.09D-01 RLast= 1.46D-01 DXMaxT set to 2.02D+00
 ITU=  1  1  1  1  0  1  0  0  0  1 -1  1  0
     Eigenvalues ---    0.00018   0.00038   0.00043   0.00056   0.00154
     Eigenvalues ---    0.00175   0.00463   0.00555   0.00676   0.00892
     Eigenvalues ---    0.00917   0.01143   0.01184   0.01350   0.01439
     Eigenvalues ---    0.01510   0.01597   0.01646   0.01873   0.02001
     Eigenvalues ---    0.02183   0.02329   0.02530   0.02576   0.02879
     Eigenvalues ---    0.03155   0.03366   0.03543   0.03833   0.04220
     Eigenvalues ---    0.04501   0.05718   0.06325   0.06976   0.07363
     Eigenvalues ---    0.08752   0.08988   0.09701   0.11663   0.13569
     Eigenvalues ---    0.18773   0.20434   0.21671   0.21717   0.23925
     Eigenvalues ---    0.27691   0.37613   0.37767   0.38204   0.38975
     Eigenvalues ---    0.41319   0.45685   0.48961   0.49956   0.53931
     Eigenvalues ---    0.54304   0.55753   0.56359   0.56705   0.57513
     Eigenvalues ---    0.57742   0.63367   1.03086
 En-DIIS/RFO-DIIS/Sim-DIIS IScMMF=       -3 using points:    13   12   11   10    9    8
 RFO step:  Lambda=-2.81692339D-05.
 DidBck=T Rises=F RFO-DIIS coefs:    0.34977    0.93147   -0.24778   -0.06144    0.11109
                  RFO-DIIS coefs:   -0.08311
 Iteration  1 RMS(Cart)=  0.01295215 RMS(Int)=  0.00032554
 Iteration  2 RMS(Cart)=  0.00007668 RMS(Int)=  0.00030265
 Iteration  3 RMS(Cart)=  0.00000013 RMS(Int)=  0.00030265
 Variable       Old X    -DE/DX   Delta X   Delta X   Delta X     New X
                                 (Linear)    (Quad)   (Total)
    R1        2.30552  -0.00041  -0.00114   0.00129   0.00007   2.30559
    R2        2.43615  -0.00033  -0.00086   0.00071  -0.00019   2.43596
    R3        2.93024  -0.00002   0.00012  -0.00011   0.00001   2.93025
    R4        3.55278  -0.00001   0.00233  -0.00003   0.00229   3.55507
    R5        1.96208  -0.00029   0.00582  -0.00481   0.00106   1.96315
    R6        2.79355  -0.00009  -0.00748   0.00513  -0.00231   2.79125
    R7        2.52874   0.00002  -0.00014  -0.00013  -0.00027   2.52847
    R8        2.52079   0.00007  -0.00026   0.00035   0.00009   2.52088
    R9        2.53062  -0.00001   0.00060  -0.00040   0.00019   2.53081
   R10        1.81415   0.00000   0.00008  -0.00011  -0.00002   1.81413
   R11        1.85426  -0.00002   0.00063  -0.00035   0.00024   1.85450
   R12        3.30669  -0.00000   0.00617  -0.00495   0.00113   3.30782
   R13        3.29548   0.00003   0.00027   0.00082   0.00104   3.29653
   R14        1.85051  -0.00014  -0.00151   0.00118  -0.00024   1.85027
   R15        1.81244   0.00001   0.00008  -0.00012  -0.00004   1.81240
   R16        3.35112  -0.00016   0.01228  -0.01365  -0.00128   3.34984
   R17        1.83640  -0.00031  -0.00234   0.00199  -0.00037   1.83603
   R18        1.81455  -0.00007   0.00045  -0.00034   0.00011   1.81465
   R19        1.89251   0.00013   0.00225  -0.00214   0.00018   1.89269
   R20        1.81518   0.00003   0.00008  -0.00010  -0.00002   1.81516
   R21        3.04249  -0.00003  -0.00487   0.00357  -0.00123   3.04126
   R22        1.82653   0.00005   0.00055  -0.00038   0.00017   1.82670
   R23        1.85690   0.00056   0.00147  -0.00103   0.00035   1.85726
    A1        2.23524  -0.00013  -0.00251   0.00249  -0.00015   2.23509
    A2        2.10116  -0.00015   0.00244  -0.00310  -0.00060   2.10056
    A3        1.94678   0.00028   0.00008   0.00061   0.00075   1.94753
    A4        2.38036  -0.00043  -0.00350  -0.00384  -0.00711   2.37325
    A5        1.98030  -0.00001   0.00028   0.00031   0.00056   1.98085
    A6        1.92851   0.00002   0.00042   0.00060   0.00101   1.92952
    A7        1.93159  -0.00007   0.00098  -0.00119  -0.00022   1.93137
    A8        1.92782  -0.00004  -0.00121   0.00046  -0.00074   1.92707
    A9        1.89161   0.00003   0.00012  -0.00011   0.00001   1.89162
   A10        1.89275   0.00001  -0.00010   0.00007  -0.00002   1.89273
   A11        1.89043   0.00005  -0.00021   0.00018  -0.00004   1.89039
   A12        1.85464   0.00006  -0.00451   0.00295  -0.00125   1.85339
   A13        2.02809   0.00001  -0.00543   0.00770   0.00210   2.03019
   A14        1.88514  -0.00000  -0.00024   0.00315   0.00229   1.88744
   A15        2.00246  -0.00019   0.00739  -0.00597   0.00071   2.00317
   A16        2.20358  -0.00004  -0.00110   0.00142   0.00033   2.20391
   A17        1.86569   0.00016   0.00127   0.00131   0.00174   1.86743
   A18        3.09382  -0.00022  -0.00469   0.00323  -0.00199   3.09183
   A19        1.97315   0.00008   0.00860  -0.00971  -0.00106   1.97209
   A20        2.11023  -0.00012   0.00309  -0.00593  -0.00316   2.10707
   A21        1.85481  -0.00003   0.00003   0.00202   0.00134   1.85615
   A22        2.80823   0.00010  -0.00409   0.00465   0.00025   2.80847
   A23        1.89938  -0.00026   0.00212  -0.00306  -0.00075   1.89863
   A24        2.05890   0.00002  -0.00283   0.00359   0.00086   2.05976
   A25        1.88169   0.00021   0.00102   0.00049   0.00123   1.88293
   A26        1.73376  -0.00008  -0.00559   0.00304  -0.00212   1.73164
   A27        2.09944   0.00003   0.00981  -0.00872   0.00084   2.10028
   A28        1.85419   0.00007   0.00008  -0.00004  -0.00015   1.85404
   A29        3.13861   0.00007   0.00398  -0.00321   0.00077   3.13938
   A30        2.96647   0.00010   0.00050   0.00398   0.00383   2.97029
   A31        2.89334  -0.00015  -0.00534   0.00228  -0.00268   2.89066
   A32        3.01274  -0.00001   0.00302  -0.00743  -0.00485   3.00789
   A33        3.17325  -0.00020   0.00233  -0.00303  -0.00063   3.17262
   A34        3.13376  -0.00006  -0.00154   0.00437   0.00236   3.13612
   A35        3.10172   0.00001   0.00055  -0.00018   0.00013   3.10185
   A36        3.09753  -0.00011   0.00677  -0.00641  -0.00043   3.09709
    D1        2.82572   0.00009   0.00232   0.00014   0.00247   2.82819
    D2       -0.31631   0.00005   0.00222  -0.00168   0.00063  -0.31568
    D3       -0.01869   0.00002   0.00040  -0.00036   0.00025  -0.01844
    D4        3.12331   0.00007   0.00050   0.00132   0.00196   3.12527
    D5        2.07697   0.00002   0.01424  -0.00134   0.01289   2.08986
    D6       -0.01841   0.00002   0.01319  -0.00082   0.01236  -0.00605
    D7       -2.11186   0.00003   0.01362  -0.00057   0.01303  -2.09883
    D8       -1.06499  -0.00002   0.01418  -0.00287   0.01133  -1.05367
    D9        3.12281  -0.00002   0.01313  -0.00235   0.01080   3.13361
   D10        1.02936  -0.00001   0.01357  -0.00210   0.01147   1.04083
   D11       -2.73361  -0.00003  -0.02206   0.01034  -0.01164  -2.74524
   D12        0.02820  -0.00004  -0.00209  -0.00536  -0.00711   0.02109
   D13        2.18740  -0.00001  -0.00005  -0.00583  -0.00558   2.18183
   D14        2.27005   0.00009  -0.01996   0.00646  -0.01345   2.25660
   D15       -1.61659   0.00000  -0.01170   0.00346  -0.00795  -1.62454
   D16        0.12667   0.00002  -0.01157  -0.00589  -0.01698   0.10968
   D17        2.52321  -0.00007  -0.00331  -0.00889  -0.01148   2.51173
   D18       -0.03296  -0.00002   0.01516  -0.00228   0.01285  -0.02011
   D19       -1.92416   0.00004   0.01459   0.00187   0.01685  -1.90731
   D20        2.02003   0.00004   0.00740   0.00590   0.01314   2.03317
   D21        0.12883   0.00009   0.00683   0.01005   0.01713   0.14597
   D22        0.59681  -0.00001   0.00702  -0.00658   0.00069   0.59749
   D23       -1.93612   0.00008  -0.00043  -0.00339  -0.00287  -1.93899
   D24       -1.45174   0.00011   0.00579   0.00900   0.01538  -1.43637
   D25        0.77474   0.00003   0.01690  -0.00433   0.01314   0.78788
   D26        0.72081  -0.00005   0.01102  -0.00071   0.01049   0.73131
   D27       -1.63347   0.00008   0.00061   0.01373   0.01452  -1.61895
   D28       -0.01713  -0.00005  -0.00074   0.00613   0.00574  -0.01139
   D29       -1.97726  -0.00007   0.00126   0.00648   0.00801  -1.96925
   D30       -2.21489   0.00001   0.00181   0.00313   0.00512  -2.20977
   D31        2.10817  -0.00001   0.00382   0.00347   0.00738   2.11555
         Item               Value     Threshold  Converged?
 Maximum Force            0.000564     0.000015     NO 
 RMS     Force            0.000134     0.000010     NO 
 Maximum Displacement     0.038289     0.000060     NO 
 RMS     Displacement     0.012956     0.000040     NO 
 Predicted change in Energy=-8.635690D-06
 GradGradGradGradGradGradGradGradGradGradGradGradGradGradGradGradGradGrad

                          Input orientation:                          
 ---------------------------------------------------------------------
 Center     Atomic      Atomic             Coordinates (Angstroms)
 Number     Number       Type             X           Y           Z
 ---------------------------------------------------------------------
      1          6           0        1.541909    0.757802    0.720689
      2          8           0        0.464640    0.185255    0.705076
      3          8           0        1.858150    1.839176    1.347012
      4          1           0        1.069652    2.254055    1.881202
      5          6           0        2.742787    0.189879   -0.079177
      6          9           0        3.161399    1.075762   -0.990356
      7          9           0        2.398265   -0.933068   -0.711497
      8          9           0        3.763060   -0.086368    0.743206
      9          8           0       -3.982177    1.540511    0.415297
     10          1           0       -4.071133    2.421270    0.043886
     11          1           0       -3.812599    0.939971   -0.342109
     12          8           0       -3.227220   -0.121981   -1.596176
     13          1           0       -2.444830   -0.656336   -1.349182
     14          1           0       -3.764316   -0.663489   -2.177672
     15          8           0       -1.059981   -1.628061   -0.819782
     16          1           0       -0.368675   -1.099657   -0.387504
     17          1           0       -1.187491   -2.406396   -0.272003
     18          8           0       -0.054714    2.876910    2.608918
     19          1           0       -0.868909    2.304816    2.495178
     20          1           0        0.055648    3.049680    3.547325
     21          8           0       -1.910186    1.130194    2.140116
     22          1           0       -1.332788    0.567400    1.606934
     23          1           0       -2.699610    1.317525    1.585457
 ---------------------------------------------------------------------
                    Distance matrix (angstroms):
                    1          2          3          4          5
     1  C    0.000000
     2  O    1.220066   0.000000
     3  O    1.289054   2.255972   0.000000
     4  H    1.951562   2.455453   1.038852   0.000000
     5  C    1.550623   2.409363   2.353036   3.302013   0.000000
     6  F    2.377293   3.307567   2.782903   3.742944   1.338010
     7  F    2.375614   2.645039   3.494927   4.317992   1.333991
     8  F    2.376267   3.309805   2.775065   3.745272   1.339248
     9  O    5.587614   4.657776   5.921716   5.308390   6.877053
    10  H    5.893337   5.100017   6.098636   5.461809   7.171035
    11  H    5.462003   4.467770   5.984906   5.523251   6.603397
    12  O    5.374613   4.361191   6.194311   6.016712   6.167619
    13  H    4.709378   3.659682   5.657975   5.590827   5.407436
    14  H    6.211005   5.187935   7.092169   6.953688   6.890160
    15  O    3.851652   2.817406   5.023169   5.186664   4.279538
    16  H    2.885927   1.881261   4.074805   4.296883   3.382183
    17  H    4.295020   3.225038   5.470102   5.608100   4.714330
    18  O    3.256568   3.337567   2.515621   1.477064   4.719323
    19  H    3.369586   3.078208   2.995323   2.034100   4.913717
    20  H    3.930847   4.055933   3.091232   2.106464   5.343286
    21  O    3.751054   2.931220   3.915613   3.195236   5.240192
    22  H    3.014227   2.046981   3.444860   2.948177   4.426715
    23  H    4.364813   3.474131   4.593708   3.895111   5.801920
                    6          7          8          9         10
     6  F    0.000000
     7  F    2.166917   0.000000
     8  F    2.172045   2.166962   0.000000
     9  O    7.295378   6.935294   7.921046   0.000000
    10  H    7.428968   7.326342   8.255415   0.959997   0.000000
    11  H    7.005377   6.497657   7.721521   0.981362   1.552443
    12  O    6.528098   5.752095   7.371431   2.716592   3.141675
    13  H    5.878667   4.892729   6.575778   3.209823   3.749288
    14  H    7.238801   6.340327   8.094813   3.410069   3.813816
    15  O    5.015955   3.529053   5.299197   4.483804   5.119574
    16  H    4.190144   2.790821   4.401874   4.546689   5.127496
    17  H    5.617321   3.901474   5.560678   4.884745   5.632187
    18  O    5.151922   5.617668   5.180473   4.692857   4.787339
    19  H    5.468355   5.607235   5.499301   3.821323   4.034430
    20  H    5.842311   6.283924   5.607388   5.328341   5.449706
    21  O    5.960184   5.563407   5.968007   2.726997   3.275782
    22  H    5.215560   4.641905   5.209713   3.063692   3.657661
    23  H    6.406613   6.027395   6.666814   1.750421   2.340036
                   11         12         13         14         15
    11  H    0.000000
    12  O    1.744447   0.000000
    13  H    2.330919   0.979119   0.000000
    14  H    2.437766   0.959083   1.558040   0.000000
    15  O    3.794715   2.750997   1.772659   3.176112   0.000000
    16  H    4.002843   3.253923   2.330618   3.863331   0.971586
    17  H    4.253736   3.336537   2.409134   3.648195   0.960274
    18  O    5.155773   6.061433   5.819196   7.014771   5.749897
    19  H    4.310256   5.309441   5.102064   6.247379   5.147135
    20  H    5.877236   6.876937   6.630440   7.820188   6.495962
    21  O    3.133178   4.154805   3.956354   5.029751   4.134225
    22  H    3.176010   3.784711   3.387151   4.663760   3.283813
    23  H    2.257610   3.531762   3.545863   4.383965   4.141260
                   16         17         18         19         20
    16  H    0.000000
    17  H    1.546404   0.000000
    18  O    4.989009   6.123415   0.000000
    19  H    4.488934   5.473053   1.001570   0.000000
    20  H    5.734103   6.775059   0.960540   1.586393   0.000000
    21  O    3.706394   4.341437   2.591056   1.609368   3.086935
    22  H    2.772431   3.520650   2.823346   2.005686   3.443049
    23  H    3.894689   4.427668   3.236453   2.270199   3.800097
                   21         22         23
    21  O    0.000000
    22  H    0.966648   0.000000
    23  H    0.982818   1.559279   0.000000
 Stoichiometry    C2H11F3O7
 Framework group  C1[X(C2H11F3O7)]
 Deg. of freedom    63
 Full point group                 C1      NOp   1
 Largest Abelian subgroup         C1      NOp   1
 Largest concise Abelian subgroup C1      NOp   1
                         Standard orientation:                         
 ---------------------------------------------------------------------
 Center     Atomic      Atomic             Coordinates (Angstroms)
 Number     Number       Type             X           Y           Z
 ---------------------------------------------------------------------
      1          6           0       -1.274576    0.427690   -0.045776
      2          8           0       -0.233987   -0.023120   -0.495783
      3          8           0       -1.524582    1.639053    0.317208
      4          1           0       -0.712287    2.278363    0.213903
      5          6           0       -2.507820   -0.492025    0.148298
      6          9           0       -2.872156   -0.523895    1.435354
      7          9           0       -2.232106   -1.737545   -0.241822
      8          9           0       -3.542798   -0.044204   -0.574102
      9          8           0        4.286730    0.513932    0.488884
     10          1           0        4.428823    0.847939    1.377615
     11          1           0        4.080922   -0.440781    0.584996
     12          8           0        3.432019   -2.055322    0.708601
     13          1           0        2.618733   -2.211725    0.186318
     14          1           0        3.935199   -2.871696    0.695088
     15          8           0        1.177646   -2.439655   -0.820476
     16          1           0        0.519716   -1.733843   -0.706731
     17          1           0        1.257861   -2.584543   -1.766361
     18          8           0        0.447900    3.186896    0.112646
     19          1           0        1.225908    2.676407   -0.257824
     20          1           0        0.348395    3.989761   -0.405179
     21          8           0        2.194018    1.566754   -0.907051
     22          1           0        1.583472    0.817448   -0.920542
     23          1           0        2.993235    1.261169   -0.423521
 ---------------------------------------------------------------------
 Rotational constants (GHZ):           0.8026242           0.3678296           0.2789682
 Standard basis: 6-31++G(d,p) (6D, 7F)
 There are   294 symmetry adapted cartesian basis functions of A   symmetry.
 There are   294 symmetry adapted basis functions of A   symmetry.
   294 basis functions,   472 primitive gaussians,   294 cartesian basis functions
    53 alpha electrons       53 beta electrons
       nuclear repulsion energy       840.6120823826 Hartrees.
 NAtoms=   23 NActive=   23 NUniq=   23 SFac= 1.00D+00 NAtFMM=   60 NAOKFM=F Big=F
 Integral buffers will be    131072 words long.
 Raffenetti 2 integral format.
 Two-electron integral symmetry is turned on.
 Nuclear repulsion after empirical dispersion term =      840.6021467019 Hartrees.
 One-electron integrals computed using PRISM.
 NBasis=   294 RedAO= T EigKep=  4.41D-05  NBF=   294
 NBsUse=   294 1.00D-06 EigRej= -1.00D+00 NBFU=   294
 Initial guess from the checkpoint file:  "/local_scratch/slurm.5660528/Gau-3758737.chk"
 B after Tr=     0.000000   -0.000000    0.000000
         Rot=    1.000000    0.000153    0.000145   -0.000690 Ang=   0.08 deg.
 ExpMin= 3.60D-02 ExpMax= 7.00D+03 ExpMxC= 1.05D+03 IAcc=3 IRadAn=         5 AccDes= 0.00D+00
 Harris functional with IExCor= 4639 and IRadAn=       5 diagonalized for initial guess.
 HarFok:  IExCor= 4639 AccDes= 0.00D+00 IRadAn=         5 IDoV= 1 UseB2=F ITyADJ=14
 ICtDFT=  3500011 ScaDFX=  1.000000  1.000000  1.000000  1.000000
 FoFCou: FMM=F IPFlag=           0 FMFlag=      100000 FMFlg1=           0
         NFxFlg=           0 DoJE=T BraDBF=F KetDBF=T FulRan=T
         wScrn=  0.000000 ICntrl=       500 IOpCl=  0 I1Cent=   200000004 NGrid=           0
         NMat0=    1 NMatS0=      1 NMatT0=    0 NMatD0=    1 NMtDS0=    0 NMtDT0=    0
 Petite list used in FoFCou.
 Requested convergence on RMS density matrix=1.00D-10 within 128 cycles.
 Requested convergence on MAX density matrix=1.00D-08.
 Requested convergence on             energy=1.00D-08.
 No special actions if energy rises.
 SCF Done:  E(RwB97XD) =  -908.812467875     A.U. after   14 cycles
            NFock= 14  Conv=0.58D-10     -V/T= 2.0082
 Calling FoFJK, ICntrl=      2127 FMM=F ISym2X=0 I1Cent= 0 IOpClX= 0 NMat=1 NMatS=1 NMatT=0.
 ***** Axes restored to original set *****
 -------------------------------------------------------------------
 Center     Atomic                   Forces (Hartrees/Bohr)
 Number     Number              X              Y              Z
 -------------------------------------------------------------------
      1        6           0.000024282    0.000101430    0.000049495
      2        8           0.000135126    0.000251241    0.000076511
      3        8          -0.000450626   -0.000140016    0.000113098
      4        1           0.000204632   -0.000174468   -0.000231263
      5        6           0.000005763   -0.000054029   -0.000031749
      6        9          -0.000006575    0.000027913    0.000001019
      7        9          -0.000031111   -0.000027789   -0.000008675
      8        9          -0.000009098    0.000020535    0.000037829
      9        8           0.000116157   -0.000001864   -0.000257952
     10        1          -0.000064766    0.000056525    0.000063080
     11        1           0.000013952   -0.000029250    0.000229229
     12        8           0.000393092    0.000786529    0.000059285
     13        1          -0.000551536   -0.001191309   -0.000267554
     14        1          -0.000018732   -0.000047838    0.000095499
     15        8           0.000234958    0.000421254   -0.000024526
     16        1          -0.000080113   -0.000166638    0.000085949
     17        1           0.000043486    0.000212663    0.000010242
     18        8           0.000149885    0.000107436    0.000094864
     19        1          -0.000118158   -0.000121658   -0.000084908
     20        1           0.000046440    0.000024688   -0.000000680
     21        8           0.000244928   -0.000050909    0.000171683
     22        1           0.000060865    0.000026972   -0.000049415
     23        1          -0.000342849   -0.000031418   -0.000131062
 -------------------------------------------------------------------
 Cartesian Forces:  Max     0.001191309 RMS     0.000235821

 GradGradGradGradGradGradGradGradGradGradGradGradGradGradGradGradGradGrad
 Berny optimization.
 Using GEDIIS/GDIIS optimizer.
 FormGI is forming the generalized inverse of G from B-inverse, IUseBI=4.
 Internal  Forces:  Max     0.000403320 RMS     0.000099085
 Search for a local minimum.
 Step number  14 out of a maximum of  138
 All quantities printed in internal units (Hartrees-Bohrs-Radians)
 Mixed Optimization -- En-DIIS/RFO-DIIS
 Swapping is turned off.
 Update second derivatives using D2CorX and points   11   12   13   14
 DE= -8.04D-06 DEPred=-8.64D-06 R= 9.31D-01
 TightC=F SS=  1.41D+00  RLast= 6.13D-02 DXNew= 3.3941D+00 1.8377D-01
 Trust test= 9.31D-01 RLast= 6.13D-02 DXMaxT set to 2.02D+00
 ITU=  1  1  1  1  1  0  1  0  0  0  1 -1  1  0
     Eigenvalues ---    0.00013   0.00039   0.00047   0.00059   0.00174
     Eigenvalues ---    0.00181   0.00465   0.00563   0.00674   0.00892
     Eigenvalues ---    0.00950   0.01097   0.01190   0.01346   0.01440
     Eigenvalues ---    0.01579   0.01611   0.01847   0.01864   0.01953
     Eigenvalues ---    0.02190   0.02324   0.02477   0.02557   0.02863
     Eigenvalues ---    0.03205   0.03362   0.03520   0.03834   0.04219
     Eigenvalues ---    0.04503   0.05719   0.06502   0.07082   0.07368
     Eigenvalues ---    0.08762   0.09161   0.10004   0.11669   0.13647
     Eigenvalues ---    0.18641   0.20470   0.21676   0.21974   0.23932
     Eigenvalues ---    0.27802   0.36633   0.37767   0.38142   0.38831
     Eigenvalues ---    0.41351   0.46571   0.48651   0.49861   0.53893
     Eigenvalues ---    0.54432   0.55934   0.56513   0.56692   0.57523
     Eigenvalues ---    0.57784   0.63206   1.02103
 En-DIIS/RFO-DIIS/Sim-DIIS IScMMF=       -3 using points:    14   13   12   11   10    9    8
 RFO step:  Lambda=-1.40316891D-05.
 DidBck=F Rises=F RFO-DIIS coefs:    1.58809   -0.44096    0.09424   -0.24738    0.05485
                  RFO-DIIS coefs:   -0.10563    0.05680
 Iteration  1 RMS(Cart)=  0.02965365 RMS(Int)=  0.00063037
 Iteration  2 RMS(Cart)=  0.00050123 RMS(Int)=  0.00050246
 Iteration  3 RMS(Cart)=  0.00000043 RMS(Int)=  0.00050246
 Variable       Old X    -DE/DX   Delta X   Delta X   Delta X     New X
                                 (Linear)    (Quad)   (Total)
    R1        2.30559  -0.00027   0.00038  -0.00058  -0.00004   2.30555
    R2        2.43596  -0.00035   0.00033  -0.00122  -0.00062   2.43534
    R3        2.93025  -0.00002   0.00011  -0.00030  -0.00020   2.93005
    R4        3.55507  -0.00000  -0.00208   0.00502   0.00316   3.55823
    R5        1.96315  -0.00040   0.00253  -0.00334  -0.00070   1.96245
    R6        2.79125  -0.00006  -0.00523   0.00526   0.00015   2.79140
    R7        2.52847   0.00002  -0.00053  -0.00004  -0.00057   2.52790
    R8        2.52088   0.00004  -0.00007   0.00020   0.00013   2.52101
    R9        2.53081   0.00001   0.00069  -0.00034   0.00035   2.53117
   R10        1.81413   0.00003   0.00005  -0.00009  -0.00004   1.81409
   R11        1.85450  -0.00015   0.00083  -0.00121  -0.00059   1.85392
   R12        3.30782  -0.00002   0.00059  -0.00166  -0.00103   3.30679
   R13        3.29653  -0.00000   0.00255  -0.00117   0.00119   3.29772
   R14        1.85027   0.00002  -0.00061   0.00110   0.00031   1.85058
   R15        1.81240  -0.00002  -0.00005   0.00004  -0.00001   1.81239
   R16        3.34984  -0.00013   0.00128  -0.00597  -0.00488   3.34496
   R17        1.83603  -0.00013  -0.00023  -0.00016  -0.00020   1.83583
   R18        1.81465  -0.00017   0.00006  -0.00021  -0.00015   1.81450
   R19        1.89269   0.00017  -0.00012   0.00104   0.00073   1.89342
   R20        1.81516   0.00001  -0.00001  -0.00004  -0.00005   1.81511
   R21        3.04126  -0.00001  -0.00138   0.00053  -0.00109   3.04017
   R22        1.82670   0.00005  -0.00003   0.00034   0.00031   1.82701
   R23        1.85726   0.00033   0.00002   0.00080   0.00090   1.85815
    A1        2.23509  -0.00010   0.00128  -0.00174  -0.00022   2.23487
    A2        2.10056  -0.00000  -0.00052  -0.00036  -0.00100   2.09956
    A3        1.94753   0.00010  -0.00077   0.00210   0.00121   1.94874
    A4        2.37325  -0.00018  -0.00167   0.00082  -0.00073   2.37252
    A5        1.98085   0.00001   0.00107  -0.00020   0.00126   1.98211
    A6        1.92952  -0.00002   0.00189  -0.00005   0.00184   1.93136
    A7        1.93137  -0.00002   0.00015  -0.00065  -0.00050   1.93086
    A8        1.92707  -0.00006  -0.00168  -0.00012  -0.00180   1.92527
    A9        1.89162   0.00003  -0.00000   0.00021   0.00020   1.89182
   A10        1.89273   0.00003  -0.00011   0.00024   0.00013   1.89285
   A11        1.89039   0.00005  -0.00026   0.00040   0.00014   1.89054
   A12        1.85339   0.00010  -0.00370   0.00443   0.00074   1.85413
   A13        2.03019   0.00003  -0.00295   0.00715   0.00503   2.03522
   A14        1.88744  -0.00006   0.00402  -0.00101   0.00153   1.88896
   A15        2.00317  -0.00009   0.00497  -0.00226   0.00136   2.00453
   A16        2.20391  -0.00002  -0.00221  -0.00018  -0.00209   2.20182
   A17        1.86743   0.00005   0.00403  -0.00193   0.00334   1.87077
   A18        3.09183  -0.00015  -0.00186  -0.00169  -0.00419   3.08764
   A19        1.97209   0.00010   0.00017   0.00681   0.00583   1.97791
   A20        2.10707  -0.00005  -0.00331  -0.00478  -0.00775   2.09932
   A21        1.85615  -0.00016   0.00198  -0.00386  -0.00109   1.85506
   A22        2.80847   0.00006   0.00270  -0.00309  -0.00094   2.80753
   A23        1.89863  -0.00013   0.00046  -0.00036  -0.00051   1.89812
   A24        2.05976  -0.00001   0.00144  -0.00040   0.00120   2.06096
   A25        1.88293   0.00011   0.00085   0.00008   0.00125   1.88417
   A26        1.73164  -0.00005  -0.00082  -0.00308  -0.00447   1.72717
   A27        2.10028   0.00005  -0.00092   0.00351   0.00342   2.10370
   A28        1.85404   0.00003  -0.00202   0.00173  -0.00020   1.85384
   A29        3.13938   0.00009   0.00161  -0.00024   0.00123   3.14061
   A30        2.97029   0.00006   0.00509  -0.00013   0.00323   2.97352
   A31        2.89066  -0.00008  -0.00212  -0.00057  -0.00388   2.88677
   A32        3.00789   0.00002  -0.00534  -0.00119  -0.00744   3.00045
   A33        3.17262  -0.00012  -0.00128   0.00033  -0.00072   3.17190
   A34        3.13612   0.00000   0.00506   0.00133   0.00641   3.14253
   A35        3.10185   0.00001  -0.00069  -0.00008  -0.00065   3.10121
   A36        3.09709  -0.00005  -0.00276   0.00097  -0.00053   3.09656
    D1        2.82819   0.00006   0.01266   0.00160   0.01400   2.84219
    D2       -0.31568   0.00003   0.01024   0.00011   0.01005  -0.30563
    D3       -0.01844   0.00002   0.00247  -0.00314  -0.00103  -0.01946
    D4        3.12527   0.00005   0.00472  -0.00175   0.00264   3.12791
    D5        2.08986   0.00002   0.02714  -0.00170   0.02544   2.11530
    D6       -0.00605   0.00001   0.02582  -0.00151   0.02431   0.01826
    D7       -2.09883   0.00001   0.02714  -0.00151   0.02562  -2.07320
    D8       -1.05367  -0.00000   0.02506  -0.00297   0.02210  -1.03157
    D9        3.13361  -0.00002   0.02374  -0.00277   0.02097  -3.12861
   D10        1.04083  -0.00002   0.02506  -0.00278   0.02228   1.06311
   D11       -2.74524  -0.00004  -0.04879   0.00075  -0.04839  -2.79364
   D12        0.02109  -0.00002  -0.00124  -0.00284  -0.00437   0.01672
   D13        2.18183  -0.00002   0.00117  -0.00330  -0.00236   2.17947
   D14        2.25660   0.00006  -0.04880   0.01041  -0.03876   2.21783
   D15       -1.62454  -0.00004  -0.03454   0.00282  -0.03219  -1.65673
   D16        0.10968  -0.00002  -0.04504   0.00035  -0.04531   0.06437
   D17        2.51173  -0.00011  -0.03077  -0.00724  -0.03874   2.47299
   D18       -0.02011  -0.00005   0.03902  -0.00269   0.03620   0.01609
   D19       -1.90731  -0.00003   0.04460  -0.00165   0.04276  -1.86454
   D20        2.03317   0.00005   0.03339   0.00654   0.03942   2.07259
   D21        0.14597   0.00007   0.03896   0.00758   0.04598   0.19195
   D22        0.59749  -0.00006   0.02557  -0.00268   0.02291   0.62040
   D23       -1.93899   0.00002   0.01866   0.00277   0.02047  -1.91852
   D24       -1.43637   0.00012   0.01237  -0.00141   0.01081  -1.42556
   D25        0.78788  -0.00007   0.01309  -0.00472   0.00771   0.79559
   D26        0.73131  -0.00007   0.02574   0.00551   0.03072   0.76203
   D27       -1.61895   0.00005   0.02786   0.00981   0.03746  -1.58149
   D28       -0.01139  -0.00006   0.00338  -0.00231   0.00069  -0.01070
   D29       -1.96925  -0.00006   0.00750  -0.00340   0.00396  -1.96529
   D30       -2.20977  -0.00001   0.00138  -0.00141  -0.00016  -2.20993
   D31        2.11555  -0.00000   0.00551  -0.00251   0.00312   2.11867
         Item               Value     Threshold  Converged?
 Maximum Force            0.000403     0.000015     NO 
 RMS     Force            0.000099     0.000010     NO 
 Maximum Displacement     0.098850     0.000060     NO 
 RMS     Displacement     0.029690     0.000040     NO 
 Predicted change in Energy=-6.183589D-06
 GradGradGradGradGradGradGradGradGradGradGradGradGradGradGradGradGradGrad

                          Input orientation:                          
 ---------------------------------------------------------------------
 Center     Atomic      Atomic             Coordinates (Angstroms)
 Number     Number       Type             X           Y           Z
 ---------------------------------------------------------------------
      1          6           0        1.541028    0.764652    0.720252
      2          8           0        0.461846    0.196011    0.697378
      3          8           0        1.860151    1.837480    1.359018
      4          1           0        1.073360    2.250116    1.896732
      5          6           0        2.741011    0.197761   -0.081484
      6          9           0        3.186965    1.098849   -0.963882
      7          9           0        2.384224   -0.902124   -0.746823
      8          9           0        3.745539   -0.118173    0.746282
      9          8           0       -3.968038    1.559667    0.394970
     10          1           0       -4.040155    2.432752    0.002450
     11          1           0       -3.812132    0.937317   -0.347212
     12          8           0       -3.253517   -0.156915   -1.586526
     13          1           0       -2.459547   -0.678154   -1.347943
     14          1           0       -3.804246   -0.715798   -2.138047
     15          8           0       -1.057215   -1.624391   -0.827101
     16          1           0       -0.367805   -1.088140   -0.401751
     17          1           0       -1.175027   -2.399959   -0.273400
     18          8           0       -0.048000    2.870207    2.631573
     19          1           0       -0.866020    2.305026    2.507755
     20          1           0        0.061479    3.030598    3.572250
     21          8           0       -1.909039    1.139297    2.131737
     22          1           0       -1.327862    0.585174    1.593307
     23          1           0       -2.696119    1.333599    1.575305
 ---------------------------------------------------------------------
                    Distance matrix (angstroms):
                    1          2          3          4          5
     1  C    0.000000
     2  O    1.220046   0.000000
     3  O    1.288728   2.255537   0.000000
     4  H    1.951774   2.455962   1.038482   0.000000
     5  C    1.550518   2.408573   2.353644   3.302508   0.000000
     6  F    2.378467   3.316802   2.775225   3.738430   1.337707
     7  F    2.375170   2.643323   3.494947   4.317797   1.334061
     8  F    2.374852   3.299052   2.784728   3.751382   1.339436
     9  O    5.575632   4.644877   5.913912   5.305441   6.862444
    10  H    5.869192   5.074835   6.083440   5.456162   7.140480
    11  H    5.461284   4.461792   5.991353   5.534145   6.600094
    12  O    5.399832   4.375466   6.229241   6.053822   6.190745
    13  H    4.729030   3.671790   5.684703   5.619975   5.423740
    14  H    6.239677   5.202939   7.129803   6.990503   6.921303
    15  O    3.853920   2.818767   5.027394   5.193306   4.278166
    16  H    2.887105   1.882936   4.077174   4.301620   3.379475
    17  H    4.287081   3.218823   5.461958   5.602492   4.703226
    18  O    3.257533   3.339518   2.515345   1.477144   4.720300
    19  H    3.370727   3.080363   2.995029   2.034099   4.914814
    20  H    3.931599   4.057101   3.091464   2.107229   5.343654
    21  O    3.746413   2.927161   3.910415   3.191214   5.235246
    22  H    3.004159   2.038919   3.433160   2.937681   4.417097
    23  H    4.359843   3.469525   4.589147   3.892594   5.796332
                    6          7          8          9         10
     6  F    0.000000
     7  F    2.166888   0.000000
     8  F    2.172053   2.167284   0.000000
     9  O    7.297459   6.907629   7.901762   0.000000
    10  H    7.412446   7.277050   8.226636   0.959975   0.000000
    11  H    7.028067   6.475960   7.708967   0.981051   1.552606
    12  O    6.591240   5.748441   7.377688   2.717263   3.138474
    13  H    5.931976   4.886065   6.572857   3.212652   3.741606
    14  H    7.317693   6.345659   8.104059   3.408921   3.814544
    15  O    5.044583   3.517331   5.273583   4.483812   5.103577
    16  H    4.211330   2.779810   4.379317   4.539528   5.103549
    17  H    5.634306   3.890490   5.518901   4.891448   5.624958
    18  O    5.150729   5.617807   5.184175   4.699639   4.800100
    19  H    5.471180   5.607332   5.499196   3.826479   4.045739
    20  H    5.837535   6.286163   5.610094   5.338142   5.470311
    21  O    5.962696   5.557483   5.956086   2.726270   3.278498
    22  H    5.214091   4.633341   5.191488   3.058787   3.647041
    23  H    6.411961   6.016695   6.655064   1.749879   2.342743
                   11         12         13         14         15
    11  H    0.000000
    12  O    1.745077   0.000000
    13  H    2.332529   0.979286   0.000000
    14  H    2.437199   0.959076   1.560095   0.000000
    15  O    3.792388   2.748446   1.770078   3.176524   0.000000
    16  H    3.996102   3.255489   2.332113   3.868138   0.971481
    17  H    4.254078   3.328013   2.401926   3.636771   0.960193
    18  O    5.174738   6.101735   5.851749   7.051106   5.760412
    19  H    4.324470   5.340827   5.128850   6.272322   5.157338
    20  H    5.894817   6.911036   6.657230   7.847726   6.501899
    21  O    3.131733   4.160922   3.964135   5.026355   4.137427
    22  H    3.171942   3.790802   3.395240   4.663476   3.288434
    23  H    2.258008   3.539704   3.556473   4.383715   4.148164
                   16         17         18         19         20
    16  H    0.000000
    17  H    1.545623   0.000000
    18  O    4.997183   6.122394   0.000000
    19  H    4.497445   5.474230   1.001956   0.000000
    20  H    5.739422   6.768229   0.960513   1.587406   0.000000
    21  O    3.708832   4.341635   2.590241   1.608789   3.087885
    22  H    2.775237   3.524056   2.817343   2.001851   3.438980
    23  H    3.898027   4.435188   3.238734   2.272090   3.804200
                   21         22         23
    21  O    0.000000
    22  H    0.966812   0.000000
    23  H    0.983293   1.559676   0.000000
 Stoichiometry    C2H11F3O7
 Framework group  C1[X(C2H11F3O7)]
 Deg. of freedom    63
 Full point group                 C1      NOp   1
 Largest Abelian subgroup         C1      NOp   1
 Largest concise Abelian subgroup C1      NOp   1
                         Standard orientation:                         
 ---------------------------------------------------------------------
 Center     Atomic      Atomic             Coordinates (Angstroms)
 Number     Number       Type             X           Y           Z
 ---------------------------------------------------------------------
      1          6           0       -1.276439    0.424022   -0.042803
      2          8           0       -0.231113   -0.023551   -0.484937
      3          8           0       -1.536501    1.637037    0.306172
      4          1           0       -0.729465    2.281842    0.199574
      5          6           0       -2.503827   -0.503111    0.152258
      6          9           0       -2.895002   -0.505394    1.431491
      7          9           0       -2.207601   -1.755378   -0.199588
      8          9           0       -3.527476   -0.084443   -0.603353
      9          8           0        4.269892    0.534500    0.517266
     10          1           0        4.392681    0.848782    1.415988
     11          1           0        4.081554   -0.425855    0.585877
     12          8           0        3.466149   -2.056460    0.673610
     13          1           0        2.643122   -2.213566    0.166713
     14          1           0        3.986245   -2.860860    0.625981
     15          8           0        1.187677   -2.436660   -0.815675
     16          1           0        0.528276   -1.734151   -0.691390
     17          1           0        1.259478   -2.574003   -1.763278
     18          8           0        0.422670    3.200034    0.092512
     19          1           0        1.207797    2.691283   -0.266186
     20          1           0        0.319209    3.995748   -0.435427
     21          8           0        2.184425    1.578127   -0.894901
     22          1           0        1.574663    0.827861   -0.899016
     23          1           0        2.983156    1.280164   -0.404889
 ---------------------------------------------------------------------
 Rotational constants (GHZ):           0.8000997           0.3681995           0.2785390
 Standard basis: 6-31++G(d,p) (6D, 7F)
 There are   294 symmetry adapted cartesian basis functions of A   symmetry.
 There are   294 symmetry adapted basis functions of A   symmetry.
   294 basis functions,   472 primitive gaussians,   294 cartesian basis functions
    53 alpha electrons       53 beta electrons
       nuclear repulsion energy       840.5537333008 Hartrees.
 NAtoms=   23 NActive=   23 NUniq=   23 SFac= 1.00D+00 NAtFMM=   60 NAOKFM=F Big=F
 Integral buffers will be    131072 words long.
 Raffenetti 2 integral format.
 Two-electron integral symmetry is turned on.
 Nuclear repulsion after empirical dispersion term =      840.5437947755 Hartrees.
 One-electron integrals computed using PRISM.
 NBasis=   294 RedAO= T EigKep=  4.40D-05  NBF=   294
 NBsUse=   294 1.00D-06 EigRej= -1.00D+00 NBFU=   294
 Initial guess from the checkpoint file:  "/local_scratch/slurm.5660528/Gau-3758737.chk"
 B after Tr=     0.000000   -0.000000    0.000000
         Rot=    0.999996    0.001269    0.000494   -0.002639 Ang=   0.34 deg.
 ExpMin= 3.60D-02 ExpMax= 7.00D+03 ExpMxC= 1.05D+03 IAcc=3 IRadAn=         5 AccDes= 0.00D+00
 Harris functional with IExCor= 4639 and IRadAn=       5 diagonalized for initial guess.
 HarFok:  IExCor= 4639 AccDes= 0.00D+00 IRadAn=         5 IDoV= 1 UseB2=F ITyADJ=14
 ICtDFT=  3500011 ScaDFX=  1.000000  1.000000  1.000000  1.000000
 FoFCou: FMM=F IPFlag=           0 FMFlag=      100000 FMFlg1=           0
         NFxFlg=           0 DoJE=T BraDBF=F KetDBF=T FulRan=T
         wScrn=  0.000000 ICntrl=       500 IOpCl=  0 I1Cent=   200000004 NGrid=           0
         NMat0=    1 NMatS0=      1 NMatT0=    0 NMatD0=    1 NMtDS0=    0 NMtDT0=    0
 Petite list used in FoFCou.
 Requested convergence on RMS density matrix=1.00D-10 within 128 cycles.
 Requested convergence on MAX density matrix=1.00D-08.
 Requested convergence on             energy=1.00D-08.
 No special actions if energy rises.
 SCF Done:  E(RwB97XD) =  -908.812473579     A.U. after   15 cycles
            NFock= 15  Conv=0.38D-10     -V/T= 2.0082
 Calling FoFJK, ICntrl=      2127 FMM=F ISym2X=0 I1Cent= 0 IOpClX= 0 NMat=1 NMatS=1 NMatT=0.
 ***** Axes restored to original set *****
 -------------------------------------------------------------------
 Center     Atomic                   Forces (Hartrees/Bohr)
 Number     Number              X              Y              Z
 -------------------------------------------------------------------
      1        6          -0.000046517   -0.000123730    0.000093177
      2        8          -0.000067444    0.000211804   -0.000018851
      3        8          -0.000036629    0.000052520   -0.000047657
      4        1           0.000029496   -0.000136980   -0.000028141
      5        6          -0.000047305   -0.000012327   -0.000049484
      6        9           0.000001968    0.000025354   -0.000000117
      7        9           0.000059018    0.000030164    0.000015569
      8        9           0.000064044   -0.000013747    0.000040520
      9        8           0.000025523    0.000086312    0.000067632
     10        1          -0.000046342    0.000011162    0.000016506
     11        1           0.000048912   -0.000098210   -0.000070954
     12        8           0.000318869    0.001068366    0.000128830
     13        1          -0.000728557   -0.001270904   -0.000355355
     14        1           0.000172091   -0.000143932    0.000142670
     15        8           0.000252622    0.000360308   -0.000121235
     16        1          -0.000075881   -0.000086450    0.000154955
     17        1           0.000045648    0.000104333    0.000074588
     18        8          -0.000006961    0.000025802   -0.000058602
     19        1           0.000049395    0.000028983    0.000049317
     20        1          -0.000003533   -0.000021247    0.000002107
     21        8          -0.000037235    0.000099623   -0.000037259
     22        1          -0.000074353   -0.000062583   -0.000038501
     23        1           0.000103172   -0.000134619    0.000040286
 -------------------------------------------------------------------
 Cartesian Forces:  Max     0.001270904 RMS     0.000243232

 GradGradGradGradGradGradGradGradGradGradGradGradGradGradGradGradGradGrad
 Berny optimization.
 Using GEDIIS/GDIIS optimizer.
 FormGI is forming the generalized inverse of G from B-inverse, IUseBI=4.
 Internal  Forces:  Max     0.000201828 RMS     0.000063739
 Search for a local minimum.
 Step number  15 out of a maximum of  138
 All quantities printed in internal units (Hartrees-Bohrs-Radians)
 Mixed Optimization -- En-DIIS/RFO-DIIS
 Swapping is turned off.
 Update second derivatives using D2CorX and points   12   13   14   15
 DE= -5.70D-06 DEPred=-6.18D-06 R= 9.22D-01
 TightC=F SS=  1.41D+00  RLast= 1.51D-01 DXNew= 3.3941D+00 4.5255D-01
 Trust test= 9.22D-01 RLast= 1.51D-01 DXMaxT set to 2.02D+00
 ITU=  1  1  1  1  1  1  0  1  0  0  0  1 -1  1  0
     Eigenvalues ---    0.00023   0.00031   0.00044   0.00058   0.00166
     Eigenvalues ---    0.00175   0.00437   0.00545   0.00666   0.00892
     Eigenvalues ---    0.00951   0.01018   0.01191   0.01333   0.01421
     Eigenvalues ---    0.01575   0.01628   0.01813   0.01845   0.01994
     Eigenvalues ---    0.02219   0.02334   0.02455   0.02534   0.02878
     Eigenvalues ---    0.03244   0.03373   0.03560   0.03839   0.04213
     Eigenvalues ---    0.04501   0.05701   0.06660   0.07171   0.07317
     Eigenvalues ---    0.08723   0.09076   0.10092   0.11669   0.13684
     Eigenvalues ---    0.17572   0.20736   0.21686   0.21702   0.23929
     Eigenvalues ---    0.27759   0.35451   0.37797   0.38328   0.38838
     Eigenvalues ---    0.41197   0.46744   0.48532   0.49925   0.53865
     Eigenvalues ---    0.54392   0.55928   0.56554   0.56683   0.57559
     Eigenvalues ---    0.57800   0.63192   1.02000
 En-DIIS/RFO-DIIS/Sim-DIIS IScMMF=       -3 using points:    15   14   13   12   11   10    9    8
 RFO step:  Lambda=-8.82123878D-06.
 DidBck=T Rises=F RFO-DIIS coefs:    0.59951    1.37127   -0.99680    0.12976   -0.15325
                  RFO-DIIS coefs:    0.02623   -0.03260    0.05588
 Iteration  1 RMS(Cart)=  0.00645525 RMS(Int)=  0.00029842
 Iteration  2 RMS(Cart)=  0.00003166 RMS(Int)=  0.00029574
 Iteration  3 RMS(Cart)=  0.00000001 RMS(Int)=  0.00029574
 Variable       Old X    -DE/DX   Delta X   Delta X   Delta X     New X
                                 (Linear)    (Quad)   (Total)
    R1        2.30555  -0.00002   0.00007  -0.00026  -0.00018   2.30537
    R2        2.43534  -0.00011   0.00016  -0.00025  -0.00015   2.43519
    R3        2.93005   0.00005   0.00033  -0.00031   0.00002   2.93007
    R4        3.55823   0.00001  -0.00145   0.00171   0.00019   3.55842
    R5        1.96245  -0.00014   0.00281  -0.00325  -0.00051   1.96194
    R6        2.79140  -0.00005  -0.00481   0.00571   0.00083   2.79223
    R7        2.52790   0.00002  -0.00009   0.00001  -0.00008   2.52782
    R8        2.52101  -0.00005  -0.00001  -0.00005  -0.00006   2.52095
    R9        2.53117   0.00008   0.00013   0.00001   0.00014   2.53130
   R10        1.81409   0.00001  -0.00006  -0.00000  -0.00006   1.81403
   R11        1.85392   0.00008   0.00089  -0.00063   0.00036   1.85427
   R12        3.30679  -0.00001   0.00094  -0.00067   0.00039   3.30718
   R13        3.29772  -0.00005   0.00225  -0.00239  -0.00004   3.29767
   R14        1.85058  -0.00003  -0.00070   0.00086   0.00009   1.85067
   R15        1.81239  -0.00010  -0.00004   0.00003  -0.00001   1.81238
   R16        3.34496  -0.00003   0.00130  -0.00236  -0.00113   3.34383
   R17        1.83583  -0.00002  -0.00037   0.00019  -0.00025   1.83559
   R18        1.81450  -0.00005   0.00013  -0.00008   0.00005   1.81455
   R19        1.89342  -0.00005  -0.00011  -0.00010  -0.00020   1.89322
   R20        1.81511  -0.00000  -0.00003   0.00002  -0.00001   1.81509
   R21        3.04017   0.00002  -0.00136   0.00286   0.00152   3.04169
   R22        1.82701   0.00001  -0.00005   0.00003  -0.00002   1.82699
   R23        1.85815  -0.00013  -0.00007  -0.00004  -0.00001   1.85815
    A1        2.23487  -0.00006   0.00089  -0.00107  -0.00015   2.23472
    A2        2.09956   0.00020  -0.00048   0.00065   0.00015   2.09972
    A3        1.94874  -0.00015  -0.00041   0.00042  -0.00000   1.94874
    A4        2.37252  -0.00004  -0.00614   0.00532  -0.00104   2.37148
    A5        1.98211  -0.00009   0.00087  -0.00126  -0.00045   1.98166
    A6        1.93136  -0.00005   0.00052  -0.00032   0.00020   1.93157
    A7        1.93086   0.00009   0.00023  -0.00012   0.00011   1.93098
    A8        1.92527  -0.00000   0.00009  -0.00037  -0.00028   1.92500
    A9        1.89182  -0.00001  -0.00027   0.00031   0.00004   1.89186
   A10        1.89285  -0.00000  -0.00029   0.00023  -0.00006   1.89279
   A11        1.89054  -0.00003  -0.00032   0.00030  -0.00002   1.89052
   A12        1.85413   0.00001  -0.00246   0.00262  -0.00012   1.85402
   A13        2.03522   0.00007  -0.00000   0.00233   0.00242   2.03764
   A14        1.88896  -0.00006   0.00369  -0.00194   0.00287   1.89183
   A15        2.00453   0.00000  -0.00276   0.00012  -0.00167   2.00286
   A16        2.20182   0.00008  -0.00209   0.00271   0.00061   2.20242
   A17        1.87077  -0.00015   0.00187  -0.00362  -0.00128   1.86949
   A18        3.08764  -0.00011  -0.00308   0.00166  -0.00077   3.08686
   A19        1.97791  -0.00002  -0.00440   0.00306  -0.00126   1.97666
   A20        2.09932   0.00000  -0.00382  -0.00130  -0.00494   2.09438
   A21        1.85506  -0.00011   0.00206  -0.00248   0.00008   1.85514
   A22        2.80753   0.00008   0.00112   0.00067   0.00215   2.80968
   A23        1.89812  -0.00001  -0.00030   0.00054   0.00030   1.89842
   A24        2.06096  -0.00003   0.00017  -0.00022  -0.00025   2.06072
   A25        1.88417  -0.00001   0.00098  -0.00125  -0.00011   1.88406
   A26        1.72717   0.00006  -0.00054   0.00026  -0.00049   1.72669
   A27        2.10370  -0.00001   0.00176  -0.00047   0.00138   2.10507
   A28        1.85384  -0.00005  -0.00119   0.00053  -0.00047   1.85337
   A29        3.14061   0.00007   0.00134  -0.00100   0.00043   3.14104
   A30        2.97352  -0.00003   0.00399  -0.00436   0.00079   2.97431
   A31        2.88677   0.00001  -0.00202   0.00211   0.00013   2.88690
   A32        3.00045   0.00008  -0.00345   0.00314   0.00046   3.00092
   A33        3.17190  -0.00004  -0.00068   0.00028  -0.00052   3.17139
   A34        3.14253   0.00000  -0.00150  -0.00101  -0.00215   3.14039
   A35        3.10121   0.00003  -0.00157   0.00021  -0.00115   3.10006
   A36        3.09656   0.00001  -0.00020   0.00130   0.00164   3.09820
    D1        2.84219   0.00003  -0.00662   0.00248  -0.00411   2.83808
    D2       -0.30563   0.00004  -0.00651   0.00208  -0.00447  -0.31009
    D3       -0.01946   0.00007   0.00052   0.00017   0.00055  -0.01891
    D4        3.12791   0.00006   0.00042   0.00054   0.00088   3.12879
    D5        2.11530   0.00001   0.00291   0.00085   0.00378   2.11908
    D6        0.01826  -0.00001   0.00276   0.00075   0.00353   0.02179
    D7       -2.07320  -0.00003   0.00295   0.00069   0.00366  -2.06955
    D8       -1.03157   0.00002   0.00298   0.00051   0.00348  -1.02809
    D9       -3.12861   0.00000   0.00283   0.00041   0.00322  -3.12538
   D10        1.06311  -0.00002   0.00302   0.00035   0.00335   1.06647
   D11       -2.79364  -0.00004   0.00332  -0.00378  -0.00046  -2.79410
   D12        0.01672   0.00001  -0.00299   0.00313  -0.00017   0.01655
   D13        2.17947  -0.00004  -0.00186   0.00172  -0.00037   2.17909
   D14        2.21783   0.00007   0.01215   0.00330   0.01538   2.23321
   D15       -1.65673  -0.00010   0.01045  -0.00006   0.01024  -1.64649
   D16        0.06437   0.00002   0.00934   0.00117   0.01018   0.07455
   D17        2.47299  -0.00015   0.00765  -0.00219   0.00505   2.47803
   D18        0.01609  -0.00000  -0.01439  -0.00094  -0.01530   0.00080
   D19       -1.86454  -0.00007  -0.01220  -0.00293  -0.01546  -1.88001
   D20        2.07259   0.00002  -0.01475   0.00317  -0.01128   2.06131
   D21        0.19195  -0.00005  -0.01256   0.00118  -0.01144   0.18050
   D22        0.62040  -0.00008  -0.01189  -0.00494  -0.01724   0.60316
   D23       -1.91852  -0.00003  -0.00911  -0.00495  -0.01460  -1.93312
   D24       -1.42556   0.00008   0.01047   0.00124   0.01121  -1.41435
   D25        0.79559  -0.00011   0.00619  -0.00058   0.00517   0.80076
   D26        0.76203  -0.00008   0.00407  -0.00003   0.00401   0.76604
   D27       -1.58149   0.00003   0.01046   0.00142   0.01171  -1.56978
   D28       -0.01070  -0.00006   0.00469  -0.00349   0.00095  -0.00975
   D29       -1.96529  -0.00004   0.00637  -0.00480   0.00129  -1.96401
   D30       -2.20993  -0.00001   0.00499  -0.00342   0.00143  -2.20850
   D31        2.11867  -0.00000   0.00667  -0.00473   0.00177   2.12044
         Item               Value     Threshold  Converged?
 Maximum Force            0.000202     0.000015     NO 
 RMS     Force            0.000064     0.000010     NO 
 Maximum Displacement     0.029201     0.000060     NO 
 RMS     Displacement     0.006455     0.000040     NO 
 Predicted change in Energy=-2.548310D-06
 GradGradGradGradGradGradGradGradGradGradGradGradGradGradGradGradGradGrad

                          Input orientation:                          
 ---------------------------------------------------------------------
 Center     Atomic      Atomic             Coordinates (Angstroms)
 Number     Number       Type             X           Y           Z
 ---------------------------------------------------------------------
      1          6           0        1.541690    0.764462    0.719920
      2          8           0        0.462255    0.196453    0.698391
      3          8           0        1.861285    1.838480    1.356284
      4          1           0        1.074732    2.251934    1.893199
      5          6           0        2.741562    0.194978   -0.080163
      6          9           0        3.191266    1.095130   -0.961545
      7          9           0        2.383385   -0.903933   -0.746298
      8          9           0        3.743923   -0.123487    0.749374
      9          8           0       -3.971107    1.550554    0.399378
     10          1           0       -4.055608    2.424690    0.011771
     11          1           0       -3.812067    0.933820   -0.347064
     12          8           0       -3.249929   -0.152860   -1.591387
     13          1           0       -2.456933   -0.675305   -1.352003
     14          1           0       -3.798422   -0.710597   -2.146273
     15          8           0       -1.056994   -1.622471   -0.828454
     16          1           0       -0.368678   -1.085875   -0.402067
     17          1           0       -1.180901   -2.394270   -0.270787
     18          8           0       -0.046445    2.873263    2.628160
     19          1           0       -0.864582    2.308071    2.506050
     20          1           0        0.063947    3.034986    3.568495
     21          8           0       -1.908263    1.140401    2.134481
     22          1           0       -1.327129    0.584972    1.597372
     23          1           0       -2.696105    1.331453    1.578007
 ---------------------------------------------------------------------
                    Distance matrix (angstroms):
                    1          2          3          4          5
     1  C    0.000000
     2  O    1.219950   0.000000
     3  O    1.288648   2.255296   0.000000
     4  H    1.951206   2.455137   1.038213   0.000000
     5  C    1.550528   2.408607   2.353586   3.302052   0.000000
     6  F    2.378606   3.318209   2.773761   3.737308   1.337663
     7  F    2.375245   2.643618   3.494892   4.317292   1.334028
     8  F    2.374690   3.297622   2.786033   3.751739   1.339508
     9  O    5.577779   4.645180   5.917378   5.308853   6.864945
    10  H    5.881120   5.084051   6.095980   5.467175   7.154131
    11  H    5.461671   4.461671   5.992222   5.535071   6.600543
    12  O    5.398447   4.375546   6.227254   6.052112   6.188921
    13  H    4.728084   3.672292   5.683391   5.618961   5.422113
    14  H    6.237600   5.202712   7.127270   6.988673   6.918111
    15  O    3.853319   2.819194   5.026690   5.192558   4.276925
    16  H    2.886538   1.883034   4.076319   4.300307   3.379022
    17  H    4.286209   3.217314   5.460624   5.599814   4.703855
    18  O    3.257391   3.338877   2.515528   1.477585   4.720298
    19  H    3.370925   3.080107   2.995468   2.034620   4.915072
    20  H    3.931079   4.056281   3.091266   2.107480   5.343030
    21  O    3.747598   2.927926   3.911828   3.192488   5.236349
    22  H    3.005372   2.039855   3.434441   2.938573   4.418197
    23  H    4.360814   3.469465   4.590865   3.894335   5.797355
                    6          7          8          9         10
     6  F    0.000000
     7  F    2.166854   0.000000
     8  F    2.172027   2.167301   0.000000
     9  O    7.304732   6.907724   7.902316   0.000000
    10  H    7.431840   7.288006   8.238322   0.959944   0.000000
    11  H    7.032089   6.474592   7.707987   0.981240   1.552666
    12  O    6.591143   5.745651   7.375228   2.717510   3.140541
    13  H    5.932035   4.883424   6.570457   3.211621   3.745078
    14  H    7.315734   6.341297   8.100398   3.409247   3.814882
    15  O    5.044877   3.515574   5.271177   4.479700   5.106582
    16  H    4.212243   2.779469   4.377841   4.535479   5.107718
    17  H    5.636390   3.892473   5.518249   4.878115   5.618377
    18  O    5.150778   5.617674   5.184327   4.703190   4.808336
    19  H    5.472234   5.607497   5.498791   3.829150   4.051872
    20  H    5.836474   6.285882   5.609422   5.341208   5.476630
    21  O    5.965956   5.558456   5.955094   2.726561   3.281218
    22  H    5.217683   4.634387   5.190047   3.059111   3.652847
    23  H    6.416098   6.016691   6.654130   1.750086   2.344464
                   11         12         13         14         15
    11  H    0.000000
    12  O    1.745053   0.000000
    13  H    2.331431   0.979334   0.000000
    14  H    2.437508   0.959069   1.559392   0.000000
    15  O    3.789034   2.747869   1.769479   3.175466   0.000000
    16  H    3.992383   3.253707   2.330613   3.866036   0.971350
    17  H    4.243234   3.323970   2.398359   3.633678   0.960218
    18  O    5.176226   6.101173   5.851879   7.051000   5.760297
    19  H    4.326256   5.341820   5.130369   6.274064   5.158012
    20  H    5.896608   6.911477   6.658258   7.848940   6.502428
    21  O    3.134520   4.165895   3.969056   5.032271   4.139699
    22  H    3.174499   3.796016   3.400525   4.669119   3.290959
    23  H    2.260395   3.543298   3.559388   4.388090   4.147699
                   16         17         18         19         20
    16  H    0.000000
    17  H    1.545587   0.000000
    18  O    4.996087   6.118643   0.000000
    19  H    4.496880   5.470181   1.001849   0.000000
    20  H    5.738816   6.765097   0.960505   1.587250   0.000000
    21  O    3.709542   4.336850   2.590926   1.609592   3.087954
    22  H    2.776349   3.519557   2.817614   2.002177   3.438456
    23  H    3.896291   4.426612   3.240478   2.273658   3.805516
                   21         22         23
    21  O    0.000000
    22  H    0.966801   0.000000
    23  H    0.983290   1.559392   0.000000
 Stoichiometry    C2H11F3O7
 Framework group  C1[X(C2H11F3O7)]
 Deg. of freedom    63
 Full point group                 C1      NOp   1
 Largest Abelian subgroup         C1      NOp   1
 Largest concise Abelian subgroup C1      NOp   1
                         Standard orientation:                         
 ---------------------------------------------------------------------
 Center     Atomic      Atomic             Coordinates (Angstroms)
 Number     Number       Type             X           Y           Z
 ---------------------------------------------------------------------
      1          6           0       -1.276507    0.424250   -0.041592
      2          8           0       -0.231051   -0.021937   -0.484556
      3          8           0       -1.536716    1.636288    0.310360
      4          1           0       -0.729793    2.281000    0.204963
      5          6           0       -2.504038   -0.503354    0.150391
      6          9           0       -2.898765   -0.505760    1.428486
      7          9           0       -2.206623   -1.755510   -0.200722
      8          9           0       -3.525760   -0.084830   -0.608031
      9          8           0        4.273150    0.530876    0.507546
     10          1           0        4.408567    0.848680    1.403178
     11          1           0        4.081887   -0.428579    0.583019
     12          8           0        3.463185   -2.057421    0.679416
     13          1           0        2.640937   -2.214527    0.171163
     14          1           0        3.980997   -2.863450    0.634672
     15          8           0        1.187594   -2.435854   -0.813653
     16          1           0        0.529429   -1.732339   -0.689528
     17          1           0        1.265474   -2.567660   -1.761588
     18          8           0        0.422345    3.200000    0.098792
     19          1           0        1.207437    2.692472   -0.261414
     20          1           0        0.318066    3.996601   -0.427633
     21          8           0        2.184311    1.581236   -0.895177
     22          1           0        1.574400    0.831119   -0.901270
     23          1           0        2.983669    1.280700   -0.407771
 ---------------------------------------------------------------------
 Rotational constants (GHZ):           0.8001528           0.3681416           0.2784772
 Standard basis: 6-31++G(d,p) (6D, 7F)
 There are   294 symmetry adapted cartesian basis functions of A   symmetry.
 There are   294 symmetry adapted basis functions of A   symmetry.
   294 basis functions,   472 primitive gaussians,   294 cartesian basis functions
    53 alpha electrons       53 beta electrons
       nuclear repulsion energy       840.5237507273 Hartrees.
 NAtoms=   23 NActive=   23 NUniq=   23 SFac= 1.00D+00 NAtFMM=   60 NAOKFM=F Big=F
 Integral buffers will be    131072 words long.
 Raffenetti 2 integral format.
 Two-electron integral symmetry is turned on.
 Nuclear repulsion after empirical dispersion term =      840.5138141069 Hartrees.
 One-electron integrals computed using PRISM.
 NBasis=   294 RedAO= T EigKep=  4.40D-05  NBF=   294
 NBsUse=   294 1.00D-06 EigRej= -1.00D+00 NBFU=   294
 Initial guess from the checkpoint file:  "/local_scratch/slurm.5660528/Gau-3758737.chk"
 B after Tr=     0.000000   -0.000000   -0.000000
         Rot=    1.000000   -0.000228    0.000075    0.000065 Ang=  -0.03 deg.
 ExpMin= 3.60D-02 ExpMax= 7.00D+03 ExpMxC= 1.05D+03 IAcc=3 IRadAn=         5 AccDes= 0.00D+00
 Harris functional with IExCor= 4639 and IRadAn=       5 diagonalized for initial guess.
 HarFok:  IExCor= 4639 AccDes= 0.00D+00 IRadAn=         5 IDoV= 1 UseB2=F ITyADJ=14
 ICtDFT=  3500011 ScaDFX=  1.000000  1.000000  1.000000  1.000000
 FoFCou: FMM=F IPFlag=           0 FMFlag=      100000 FMFlg1=           0
         NFxFlg=           0 DoJE=T BraDBF=F KetDBF=T FulRan=T
         wScrn=  0.000000 ICntrl=       500 IOpCl=  0 I1Cent=   200000004 NGrid=           0
         NMat0=    1 NMatS0=      1 NMatT0=    0 NMatD0=    1 NMtDS0=    0 NMtDT0=    0
 Petite list used in FoFCou.
 Requested convergence on RMS density matrix=1.00D-10 within 128 cycles.
 Requested convergence on MAX density matrix=1.00D-08.
 Requested convergence on             energy=1.00D-08.
 No special actions if energy rises.
 SCF Done:  E(RwB97XD) =  -908.812476242     A.U. after   13 cycles
            NFock= 13  Conv=0.78D-10     -V/T= 2.0082
 Calling FoFJK, ICntrl=      2127 FMM=F ISym2X=0 I1Cent= 0 IOpClX= 0 NMat=1 NMatS=1 NMatT=0.
 ***** Axes restored to original set *****
 -------------------------------------------------------------------
 Center     Atomic                   Forces (Hartrees/Bohr)
 Number     Number              X              Y              Z
 -------------------------------------------------------------------
      1        6           0.000041655   -0.000157531    0.000026549
      2        8          -0.000197729    0.000115131   -0.000033547
      3        8           0.000044995    0.000113792   -0.000021151
      4        1          -0.000008825   -0.000084955    0.000028703
      5        6          -0.000021356   -0.000013529   -0.000045498
      6        9          -0.000000100    0.000031788   -0.000010061
      7        9           0.000044644    0.000032928    0.000020257
      8        9           0.000050514   -0.000012893    0.000040313
      9        8           0.000033743   -0.000016862   -0.000102567
     10        1          -0.000028061    0.000052717    0.000037212
     11        1           0.000023928   -0.000045762    0.000085801
     12        8           0.000345038    0.000960513    0.000108674
     13        1          -0.000650565   -0.001170122   -0.000313420
     14        1           0.000074756   -0.000095422    0.000113252
     15        8           0.000089797    0.000283143   -0.000168824
     16        1           0.000046116   -0.000049750    0.000220914
     17        1           0.000096419    0.000108841    0.000076722
     18        8          -0.000028024    0.000022066   -0.000080215
     19        1           0.000044913    0.000029520    0.000061524
     20        1          -0.000010733   -0.000019587    0.000011654
     21        8          -0.000038999    0.000076125   -0.000096776
     22        1          -0.000049203   -0.000044768   -0.000031790
     23        1           0.000097077   -0.000115384    0.000072275
 -------------------------------------------------------------------
 Cartesian Forces:  Max     0.001170122 RMS     0.000221220

 GradGradGradGradGradGradGradGradGradGradGradGradGradGradGradGradGradGrad
 Berny optimization.
 Using GEDIIS/GDIIS optimizer.
 FormGI is forming the generalized inverse of G from B-inverse, IUseBI=4.
 Internal  Forces:  Max     0.000185775 RMS     0.000057559
 Search for a local minimum.
 Step number  16 out of a maximum of  138
 All quantities printed in internal units (Hartrees-Bohrs-Radians)
 Mixed Optimization -- En-DIIS/RFO-DIIS
 Swapping is turned off.
 Update second derivatives using D2CorX and points   12   13   14   15   16
 DE= -2.66D-06 DEPred=-2.55D-06 R= 1.04D+00
 TightC=F SS=  1.41D+00  RLast= 4.70D-02 DXNew= 3.3941D+00 1.4093D-01
 Trust test= 1.04D+00 RLast= 4.70D-02 DXMaxT set to 2.02D+00
 ITU=  1  1  1  1  1  1  1  0  1  0  0  0  1 -1  1  0
     Eigenvalues ---    0.00027   0.00033   0.00050   0.00068   0.00140
     Eigenvalues ---    0.00183   0.00378   0.00550   0.00610   0.00867
     Eigenvalues ---    0.00895   0.01053   0.01230   0.01295   0.01476
     Eigenvalues ---    0.01608   0.01689   0.01807   0.01871   0.02057
     Eigenvalues ---    0.02164   0.02356   0.02396   0.02520   0.02887
     Eigenvalues ---    0.03054   0.03415   0.03580   0.03836   0.04218
     Eigenvalues ---    0.04477   0.05684   0.06353   0.07191   0.07381
     Eigenvalues ---    0.08765   0.09128   0.09647   0.11664   0.13597
     Eigenvalues ---    0.17140   0.20393   0.21610   0.21705   0.23924
     Eigenvalues ---    0.27476   0.36636   0.37783   0.38130   0.38876
     Eigenvalues ---    0.40861   0.47242   0.48174   0.50102   0.53835
     Eigenvalues ---    0.54799   0.55940   0.56460   0.56697   0.57498
     Eigenvalues ---    0.57977   0.62589   1.04205
 En-DIIS/RFO-DIIS/Sim-DIIS IScMMF=       -3 using points:    16   15   14   13   12   11   10    9    8
 RFO step:  Lambda=-1.00616273D-05.
 DidBck=F Rises=F RFO-DIIS coefs:    2.95648   -1.27091   -0.92041    0.20731   -0.13011
                  RFO-DIIS coefs:    0.14141    0.09983    0.00082   -0.08442
 Iteration  1 RMS(Cart)=  0.01092245 RMS(Int)=  0.00044479
 Iteration  2 RMS(Cart)=  0.00010598 RMS(Int)=  0.00034554
 Iteration  3 RMS(Cart)=  0.00000006 RMS(Int)=  0.00034554
 Variable       Old X    -DE/DX   Delta X   Delta X   Delta X     New X
                                 (Linear)    (Quad)   (Total)
    R1        2.30537   0.00012   0.00011   0.00024   0.00041   2.30578
    R2        2.43519   0.00003  -0.00049   0.00056   0.00020   2.43539
    R3        2.93007   0.00004  -0.00070   0.00080   0.00010   2.93017
    R4        3.55842  -0.00000   0.00368  -0.00250   0.00132   3.55974
    R5        1.96194  -0.00005  -0.00263   0.00279   0.00024   1.96218
    R6        2.79223  -0.00004   0.00466  -0.00512  -0.00038   2.79185
    R7        2.52782   0.00003  -0.00027  -0.00002  -0.00028   2.52753
    R8        2.52095  -0.00005   0.00015  -0.00037  -0.00023   2.52072
    R9        2.53130   0.00007   0.00011   0.00044   0.00055   2.53185
   R10        1.81403   0.00004  -0.00005  -0.00006  -0.00011   1.81392
   R11        1.85427  -0.00008  -0.00035   0.00057   0.00007   1.85435
   R12        3.30718  -0.00002   0.00038  -0.00241  -0.00217   3.30501
   R13        3.29767  -0.00005  -0.00263   0.00004  -0.00272   3.29495
   R14        1.85067   0.00002   0.00094  -0.00072   0.00028   1.85095
   R15        1.81238  -0.00005   0.00006  -0.00002   0.00004   1.81242
   R16        3.34383  -0.00000  -0.00631   0.00455  -0.00170   3.34213
   R17        1.83559   0.00009  -0.00001   0.00048   0.00059   1.83618
   R18        1.81455  -0.00006   0.00009  -0.00011  -0.00002   1.81453
   R19        1.89322  -0.00006  -0.00023  -0.00001  -0.00032   1.89290
   R20        1.81509   0.00001   0.00002   0.00001   0.00003   1.81512
   R21        3.04169   0.00001   0.00322  -0.00323  -0.00011   3.04158
   R22        1.82699   0.00001   0.00034  -0.00029   0.00006   1.82705
   R23        1.85815  -0.00015   0.00034  -0.00088  -0.00065   1.85749
    A1        2.23472  -0.00005  -0.00131   0.00186   0.00064   2.23535
    A2        2.09972   0.00019  -0.00092   0.00131   0.00034   2.10006
    A3        1.94874  -0.00014   0.00222  -0.00316  -0.00099   1.94775
    A4        2.37148  -0.00003  -0.00323   0.00721   0.00412   2.37559
    A5        1.98166  -0.00008  -0.00105   0.00168   0.00080   1.98246
    A6        1.93157  -0.00004   0.00067  -0.00002   0.00065   1.93222
    A7        1.93098   0.00007  -0.00087   0.00140   0.00052   1.93150
    A8        1.92500  -0.00001  -0.00128   0.00013  -0.00115   1.92385
    A9        1.89186  -0.00000   0.00051  -0.00035   0.00017   1.89203
   A10        1.89279   0.00001   0.00041  -0.00052  -0.00011   1.89268
   A11        1.89052  -0.00002   0.00062  -0.00070  -0.00009   1.89043
   A12        1.85402   0.00005   0.00229  -0.00078   0.00183   1.85585
   A13        2.03764   0.00003   0.00818  -0.00090   0.00734   2.04497
   A14        1.89183  -0.00005   0.00507  -0.00412  -0.00054   1.89129
   A15        2.00286  -0.00001   0.00073   0.00010  -0.00047   2.00239
   A16        2.20242   0.00001   0.00042  -0.00391  -0.00363   2.19880
   A17        1.86949  -0.00006  -0.00148  -0.00039  -0.00226   1.86723
   A18        3.08686  -0.00011   0.00008  -0.00119  -0.00183   3.08503
   A19        1.97666  -0.00003  -0.00055  -0.00298  -0.00379   1.97287
   A20        2.09438   0.00006  -0.01027   0.00057  -0.00994   2.08444
   A21        1.85514  -0.00015  -0.00084  -0.00094  -0.00229   1.85285
   A22        2.80968   0.00002   0.00094  -0.00099  -0.00034   2.80935
   A23        1.89842  -0.00002  -0.00014  -0.00075  -0.00114   1.89728
   A24        2.06072  -0.00003   0.00112  -0.00190  -0.00049   2.06022
   A25        1.88406  -0.00001  -0.00076   0.00026  -0.00060   1.88346
   A26        1.72669   0.00005  -0.00378   0.00267  -0.00098   1.72570
   A27        2.10507  -0.00002   0.00257  -0.00164   0.00105   2.10613
   A28        1.85337  -0.00002   0.00016  -0.00077  -0.00082   1.85256
   A29        3.14104   0.00004  -0.00075   0.00117   0.00027   3.14131
   A30        2.97431   0.00003   0.00162   0.00376   0.00389   2.97819
   A31        2.88690   0.00001  -0.00025  -0.00065  -0.00121   2.88569
   A32        3.00092   0.00009  -0.00106   0.00043  -0.00168   2.99923
   A33        3.17139  -0.00004  -0.00016   0.00047   0.00046   3.17184
   A34        3.14039  -0.00001  -0.00132   0.00227   0.00051   3.14090
   A35        3.10006   0.00003  -0.00137   0.00086  -0.00077   3.09928
   A36        3.09820  -0.00002   0.00617  -0.00534   0.00055   3.09875
    D1        2.83808   0.00003   0.01231  -0.00022   0.01198   2.85006
    D2       -0.31009   0.00004   0.00943   0.00134   0.01075  -0.29935
    D3       -0.01891   0.00006  -0.00109   0.00304   0.00206  -0.01685
    D4        3.12879   0.00005   0.00159   0.00157   0.00320   3.13200
    D5        2.11908   0.00000   0.01574  -0.00102   0.01470   2.13378
    D6        0.02179  -0.00001   0.01522  -0.00148   0.01372   0.03551
    D7       -2.06955  -0.00002   0.01586  -0.00159   0.01424  -2.05531
    D8       -1.02809   0.00002   0.01332   0.00032   0.01367  -1.01442
    D9       -3.12538   0.00000   0.01280  -0.00014   0.01269  -3.11270
   D10        1.06647  -0.00001   0.01343  -0.00025   0.01320   1.07967
   D11       -2.79410  -0.00003  -0.01856   0.00065  -0.01799  -2.81208
   D12        0.01655   0.00002  -0.00348   0.00338   0.00026   0.01680
   D13        2.17909  -0.00004  -0.00390   0.00188  -0.00180   2.17730
   D14        2.23321   0.00005   0.01122  -0.00057   0.01065   2.24387
   D15       -1.64649  -0.00008   0.00598  -0.00591   0.00016  -1.64633
   D16        0.07455   0.00001  -0.00262   0.00266   0.00019   0.07475
   D17        2.47803  -0.00012  -0.00786  -0.00268  -0.01030   2.46774
   D18        0.00080   0.00000  -0.00631   0.00467  -0.00170  -0.00090
   D19       -1.88001  -0.00007  -0.00446   0.00402  -0.00010  -1.88011
   D20        2.06131   0.00006   0.00600  -0.00094   0.00464   2.06595
   D21        0.18050  -0.00001   0.00785  -0.00159   0.00624   0.18674
   D22        0.60316  -0.00009  -0.02681  -0.01011  -0.03651   0.56665
   D23       -1.93312  -0.00002  -0.02412  -0.00336  -0.02725  -1.96036
   D24       -1.41435   0.00008   0.02964   0.00261   0.03250  -1.38185
   D25        0.80076  -0.00011   0.01670  -0.00138   0.01572   0.81649
   D26        0.76604  -0.00006   0.01227  -0.00117   0.01104   0.77708
   D27       -1.56978   0.00001   0.02806   0.00132   0.02949  -1.54029
   D28       -0.00975  -0.00005   0.00391  -0.00473  -0.00062  -0.01037
   D29       -1.96401  -0.00006   0.00580  -0.00507   0.00100  -1.96301
   D30       -2.20850  -0.00001   0.00352  -0.00210   0.00157  -2.20693
   D31        2.12044  -0.00002   0.00541  -0.00244   0.00318   2.12362
         Item               Value     Threshold  Converged?
 Maximum Force            0.000186     0.000015     NO 
 RMS     Force            0.000058     0.000010     NO 
 Maximum Displacement     0.037565     0.000060     NO 
 RMS     Displacement     0.010906     0.000040     NO 
 Predicted change in Energy=-4.294434D-06
 GradGradGradGradGradGradGradGradGradGradGradGradGradGradGradGradGradGrad

                          Input orientation:                          
 ---------------------------------------------------------------------
 Center     Atomic      Atomic             Coordinates (Angstroms)
 Number     Number       Type             X           Y           Z
 ---------------------------------------------------------------------
      1          6           0        1.540479    0.767447    0.715978
      2          8           0        0.459967    0.201231    0.689518
      3          8           0        1.861075    1.838408    1.357181
      4          1           0        1.075187    2.251085    1.895911
      5          6           0        2.742157    0.198649   -0.081981
      6          9           0        3.208068    1.106588   -0.946569
      7          9           0        2.380957   -0.887960   -0.766177
      8          9           0        3.733986   -0.139835    0.752745
      9          8           0       -3.966212    1.550557    0.395171
     10          1           0       -4.058903    2.423049    0.005877
     11          1           0       -3.806526    0.931708   -0.349432
     12          8           0       -3.249959   -0.157304   -1.592197
     13          1           0       -2.457876   -0.681492   -1.352994
     14          1           0       -3.803199   -0.719001   -2.138342
     15          8           0       -1.059737   -1.627916   -0.826339
     16          1           0       -0.371244   -1.086946   -0.405079
     17          1           0       -1.192404   -2.386119   -0.252291
     18          8           0       -0.044570    2.871884    2.633074
     19          1           0       -0.863119    2.308185    2.508242
     20          1           0        0.065893    3.028039    3.574355
     21          8           0       -1.906117    1.141706    2.131293
     22          1           0       -1.323784    0.589387    1.592226
     23          1           0       -2.693239    1.333502    1.574668
 ---------------------------------------------------------------------
                    Distance matrix (angstroms):
                    1          2          3          4          5
     1  C    0.000000
     2  O    1.220166   0.000000
     3  O    1.288752   2.255932   0.000000
     4  H    1.951901   2.456783   1.038341   0.000000
     5  C    1.550581   2.409068   2.352935   3.302020   0.000000
     6  F    2.379061   3.323930   2.767167   3.733463   1.337512
     7  F    2.375618   2.644918   3.494569   4.318027   1.333908
     8  F    2.374023   3.292343   2.790445   3.754003   1.339800
     9  O    5.571339   4.636634   5.913172   5.306474   6.859850
    10  H    5.882035   5.081735   6.100326   5.473635   7.156123
    11  H    5.454589   4.451514   5.988016   5.532942   6.595010
    12  O    5.397326   4.370162   6.229315   6.055917   6.189742
    13  H    4.729367   3.669450   5.687555   5.624760   5.424985
    14  H    6.237913   5.197903   7.130429   6.992514   6.921877
    15  O    3.857153   2.820124   5.031333   5.197614   4.283084
    16  H    2.889675   1.883734   4.080013   4.304552   3.383845
    17  H    4.283826   3.211186   5.455343   5.591100   4.710711
    18  O    3.258265   3.341310   2.515444   1.477381   4.720546
    19  H    3.370958   3.081812   2.994472   2.033529   4.915018
    20  H    3.931284   4.058131   3.090916   2.107013   5.341968
    21  O    3.744623   2.926015   3.908501   3.189717   5.233965
    22  H    3.000586   2.036496   3.429086   2.934029   4.414467
    23  H    4.356849   3.465290   4.587375   3.891811   5.794472
                    6          7          8          9         10
     6  F    0.000000
     7  F    2.166766   0.000000
     8  F    2.172056   2.167373   0.000000
     9  O    7.312159   6.897946   7.891662   0.000000
    10  H    7.446415   7.282215   8.237433   0.959888   0.000000
    11  H    7.042136   6.462958   7.695604   0.981279   1.553717
    12  O    6.612138   5.737890   7.367126   2.716513   3.141092
    13  H    5.955277   4.878656   6.562521   3.211418   3.748066
    14  H    7.342408   6.336810   8.093390   3.405313   3.812551
    15  O    5.070121   3.519877   5.261908   4.476871   5.108610
    16  H    4.232762   2.782912   4.369266   4.529969   5.107620
    17  H    5.660846   3.908640   5.506833   4.859078   5.604602
    18  O    5.148763   5.619121   5.184937   4.704614   4.818557
    19  H    5.473035   5.609028   5.496175   3.829916   4.060549
    20  H    5.831294   6.287670   5.608191   5.343036   5.487622
    21  O    5.969032   5.558227   5.945881   2.724935   3.285380
    22  H    5.220216   4.633544   5.178564   3.056012   3.655092
    23  H    6.421335   6.013478   6.644960   1.748938   2.348032
                   11         12         13         14         15
    11  H    0.000000
    12  O    1.743611   0.000000
    13  H    2.329895   0.979483   0.000000
    14  H    2.434143   0.959089   1.558227   0.000000
    15  O    3.784702   2.747054   1.768580   3.173966   0.000000
    16  H    3.984875   3.249689   2.327438   3.862369   0.971665
    17  H    4.225051   3.316096   2.391384   3.626667   0.960209
    18  O    5.178025   6.107652   5.859971   7.056072   5.765961
    19  H    4.327197   5.346891   5.137174   6.276835   5.162458
    20  H    5.897995   6.916253   6.663993   7.851439   6.504696
    21  O    3.132037   4.166260   3.970988   5.029009   4.139415
    22  H    3.170367   3.795820   3.402296   4.666531   3.291749
    23  H    2.258984   3.544217   3.561853   4.385341   4.147669
                   16         17         18         19         20
    16  H    0.000000
    17  H    1.544506   0.000000
    18  O    5.000942   6.106509   0.000000
    19  H    4.500699   5.455773   1.001680   0.000000
    20  H    5.741087   6.748307   0.960519   1.586774   0.000000
    21  O    3.708896   4.316991   2.590493   1.609536   3.086989
    22  H    2.776086   3.503304   2.815945   2.001390   3.436141
    23  H    3.894820   4.407478   3.240724   2.273963   3.805656
                   21         22         23
    21  O    0.000000
    22  H    0.966831   0.000000
    23  H    0.982944   1.558660   0.000000
 Stoichiometry    C2H11F3O7
 Framework group  C1[X(C2H11F3O7)]
 Deg. of freedom    63
 Full point group                 C1      NOp   1
 Largest Abelian subgroup         C1      NOp   1
 Largest concise Abelian subgroup C1      NOp   1
                         Standard orientation:                         
 ---------------------------------------------------------------------
 Center     Atomic      Atomic             Coordinates (Angstroms)
 Number     Number       Type             X           Y           Z
 ---------------------------------------------------------------------
      1          6           0       -1.275289    0.421444   -0.038957
      2          8           0       -0.227594   -0.025403   -0.476530
      3          8           0       -1.538934    1.634495    0.307277
      4          1           0       -0.733717    2.281339    0.200641
      5          6           0       -2.503195   -0.506107    0.151304
      6          9           0       -2.914630   -0.491036    1.423874
      7          9           0       -2.199693   -1.762500   -0.178351
      8          9           0       -3.515689   -0.099682   -0.626345
      9          8           0        4.267540    0.535217    0.512333
     10          1           0        4.409903    0.850626    1.407673
     11          1           0        4.077040   -0.424651    0.584930
     12          8           0        3.466389   -2.055183    0.677940
     13          1           0        2.645572   -2.215023    0.167943
     14          1           0        3.990046   -2.856917    0.624486
     15          8           0        1.195108   -2.436077   -0.819562
     16          1           0        0.535783   -1.734343   -0.689208
     17          1           0        1.283295   -2.546859   -1.769274
     18          8           0        0.415519    3.203517    0.093408
     19          1           0        1.202204    2.696319   -0.263299
     20          1           0        0.309909    3.996787   -0.437786
     21          8           0        2.180760    1.583628   -0.891751
     22          1           0        1.571076    0.833269   -0.894599
     23          1           0        2.979596    1.284853   -0.403108
 ---------------------------------------------------------------------
 Rotational constants (GHZ):           0.7995857           0.3683017           0.2784913
 Standard basis: 6-31++G(d,p) (6D, 7F)
 There are   294 symmetry adapted cartesian basis functions of A   symmetry.
 There are   294 symmetry adapted basis functions of A   symmetry.
   294 basis functions,   472 primitive gaussians,   294 cartesian basis functions
    53 alpha electrons       53 beta electrons
       nuclear repulsion energy       840.5440613936 Hartrees.
 NAtoms=   23 NActive=   23 NUniq=   23 SFac= 1.00D+00 NAtFMM=   60 NAOKFM=F Big=F
 Integral buffers will be    131072 words long.
 Raffenetti 2 integral format.
 Two-electron integral symmetry is turned on.
 Nuclear repulsion after empirical dispersion term =      840.5341203122 Hartrees.
 One-electron integrals computed using PRISM.
 NBasis=   294 RedAO= T EigKep=  4.40D-05  NBF=   294
 NBsUse=   294 1.00D-06 EigRej= -1.00D+00 NBFU=   294
 Initial guess from the checkpoint file:  "/local_scratch/slurm.5660528/Gau-3758737.chk"
 B after Tr=    -0.000000    0.000000    0.000000
         Rot=    0.999999    0.000804    0.000483   -0.000701 Ang=   0.13 deg.
 ExpMin= 3.60D-02 ExpMax= 7.00D+03 ExpMxC= 1.05D+03 IAcc=3 IRadAn=         5 AccDes= 0.00D+00
 Harris functional with IExCor= 4639 and IRadAn=       5 diagonalized for initial guess.
 HarFok:  IExCor= 4639 AccDes= 0.00D+00 IRadAn=         5 IDoV= 1 UseB2=F ITyADJ=14
 ICtDFT=  3500011 ScaDFX=  1.000000  1.000000  1.000000  1.000000
 FoFCou: FMM=F IPFlag=           0 FMFlag=      100000 FMFlg1=           0
         NFxFlg=           0 DoJE=T BraDBF=F KetDBF=T FulRan=T
         wScrn=  0.000000 ICntrl=       500 IOpCl=  0 I1Cent=   200000004 NGrid=           0
         NMat0=    1 NMatS0=      1 NMatT0=    0 NMatD0=    1 NMtDS0=    0 NMtDT0=    0
 Petite list used in FoFCou.
 Requested convergence on RMS density matrix=1.00D-10 within 128 cycles.
 Requested convergence on MAX density matrix=1.00D-08.
 Requested convergence on             energy=1.00D-08.
 No special actions if energy rises.
 SCF Done:  E(RwB97XD) =  -908.812481385     A.U. after   14 cycles
            NFock= 14  Conv=0.71D-10     -V/T= 2.0082
 Calling FoFJK, ICntrl=      2127 FMM=F ISym2X=0 I1Cent= 0 IOpClX= 0 NMat=1 NMatS=1 NMatT=0.
 ***** Axes restored to original set *****
 -------------------------------------------------------------------
 Center     Atomic                   Forces (Hartrees/Bohr)
 Number     Number              X              Y              Z
 -------------------------------------------------------------------
      1        6          -0.000026714   -0.000175364   -0.000009167
      2        8           0.000128351    0.000283563    0.000066621
      3        8          -0.000139337   -0.000023847    0.000007609
      4        1           0.000000159   -0.000078901   -0.000036641
      5        6           0.000015390   -0.000021464   -0.000025507
      6        9          -0.000005016    0.000015597   -0.000020587
      7        9          -0.000010645    0.000020190    0.000025521
      8        9           0.000003565   -0.000009259    0.000008784
      9        8          -0.000047914   -0.000103536    0.000057404
     10        1           0.000039941    0.000008098   -0.000033240
     11        1          -0.000039732    0.000083739   -0.000031507
     12        8           0.000408122    0.000681979    0.000044979
     13        1          -0.000545070   -0.000965822   -0.000233019
     14        1          -0.000070626   -0.000002402    0.000057746
     15        8           0.000320009    0.000455797    0.000118629
     16        1          -0.000112682   -0.000093622   -0.000033073
     17        1           0.000045389   -0.000054004    0.000055566
     18        8           0.000064615    0.000054015   -0.000017794
     19        1          -0.000068310   -0.000021352    0.000017626
     20        1           0.000017202    0.000008629    0.000009185
     21        8           0.000189698   -0.000067722    0.000053204
     22        1          -0.000006507   -0.000037058   -0.000027215
     23        1          -0.000159886    0.000042745   -0.000055125
 -------------------------------------------------------------------
 Cartesian Forces:  Max     0.000965822 RMS     0.000192726

 GradGradGradGradGradGradGradGradGradGradGradGradGradGradGradGradGradGrad
 Berny optimization.
 Using GEDIIS/GDIIS optimizer.
 FormGI is forming the generalized inverse of G from B-inverse, IUseBI=4.
 Internal  Forces:  Max     0.000250244 RMS     0.000063720
 Search for a local minimum.
 Step number  17 out of a maximum of  138
 All quantities printed in internal units (Hartrees-Bohrs-Radians)
 Mixed Optimization -- En-DIIS/RFO-DIIS
 Swapping is turned off.
 Update second derivatives using D2CorX and points   12   13   14   15   16
                                                     17
 DE= -5.14D-06 DEPred=-4.29D-06 R= 1.20D+00
 TightC=F SS=  1.41D+00  RLast= 8.16D-02 DXNew= 3.3941D+00 2.4482D-01
 Trust test= 1.20D+00 RLast= 8.16D-02 DXMaxT set to 2.02D+00
 ITU=  1  1  1  1  1  1  1  1  0  1  0  0  0  1 -1  1  0
     Eigenvalues ---    0.00019   0.00029   0.00049   0.00066   0.00178
     Eigenvalues ---    0.00182   0.00415   0.00543   0.00612   0.00797
     Eigenvalues ---    0.00904   0.01118   0.01222   0.01373   0.01512
     Eigenvalues ---    0.01601   0.01680   0.01824   0.01892   0.02058
     Eigenvalues ---    0.02184   0.02343   0.02487   0.02709   0.02893
     Eigenvalues ---    0.03170   0.03420   0.03574   0.03843   0.04211
     Eigenvalues ---    0.04484   0.05721   0.06653   0.07184   0.07302
     Eigenvalues ---    0.08781   0.09196   0.09539   0.11657   0.13546
     Eigenvalues ---    0.16602   0.20359   0.21604   0.21691   0.24047
     Eigenvalues ---    0.27620   0.35076   0.37776   0.38006   0.38866
     Eigenvalues ---    0.40754   0.47424   0.48490   0.50672   0.53832
     Eigenvalues ---    0.54859   0.56047   0.56660   0.56910   0.57530
     Eigenvalues ---    0.57971   0.62534   1.04757
 En-DIIS/RFO-DIIS/Sim-DIIS IScMMF=       -3 using points:    17   16   15   14   13   12   11   10    9    8
 RFO step:  Lambda=-7.60471767D-06.
 DidBck=F Rises=F RFO-DIIS coefs:    1.36674    1.26354   -1.37438   -0.41443    0.10614
                  RFO-DIIS coefs:    0.03939    0.05272   -0.04247    0.01251   -0.00977
 Iteration  1 RMS(Cart)=  0.00847367 RMS(Int)=  0.00043701
 Iteration  2 RMS(Cart)=  0.00007802 RMS(Int)=  0.00014690
 Iteration  3 RMS(Cart)=  0.00000005 RMS(Int)=  0.00014690
 Variable       Old X    -DE/DX   Delta X   Delta X   Delta X     New X
                                 (Linear)    (Quad)   (Total)
    R1        2.30578  -0.00025  -0.00030   0.00007  -0.00024   2.30554
    R2        2.43539  -0.00014  -0.00027  -0.00000  -0.00025   2.43514
    R3        2.93017   0.00001   0.00005  -0.00005   0.00000   2.93018
    R4        3.55974   0.00000   0.00222  -0.00078   0.00147   3.56121
    R5        1.96218  -0.00008  -0.00177   0.00118  -0.00056   1.96162
    R6        2.79185  -0.00003   0.00286  -0.00154   0.00135   2.79320
    R7        2.52753   0.00002  -0.00032   0.00003  -0.00030   2.52724
    R8        2.52072  -0.00003  -0.00023   0.00008  -0.00015   2.52057
    R9        2.53185   0.00001   0.00052  -0.00016   0.00036   2.53221
   R10        1.81392   0.00002  -0.00013   0.00009  -0.00004   1.81388
   R11        1.85435  -0.00006   0.00031  -0.00015   0.00011   1.85446
   R12        3.30501   0.00001  -0.00033   0.00047   0.00010   3.30511
   R13        3.29495  -0.00002  -0.00118   0.00048  -0.00074   3.29420
   R14        1.85095   0.00008   0.00023   0.00003   0.00028   1.85123
   R15        1.81242   0.00001  -0.00001   0.00007   0.00006   1.81248
   R16        3.34213   0.00006  -0.00331   0.00284  -0.00046   3.34167
   R17        1.83618  -0.00015  -0.00032   0.00012  -0.00018   1.83600
   R18        1.81453   0.00007   0.00000   0.00007   0.00007   1.81460
   R19        1.89290   0.00008  -0.00019   0.00012  -0.00007   1.89283
   R20        1.81512   0.00001  -0.00003   0.00002  -0.00000   1.81511
   R21        3.04158   0.00003   0.00204  -0.00034   0.00169   3.04327
   R22        1.82705   0.00003   0.00007  -0.00003   0.00004   1.82708
   R23        1.85749   0.00018   0.00011  -0.00005   0.00003   1.85752
    A1        2.23535  -0.00018  -0.00040  -0.00011  -0.00056   2.23479
    A2        2.10006   0.00007   0.00078  -0.00057   0.00023   2.10029
    A3        1.94775   0.00011  -0.00038   0.00069   0.00033   1.94808
    A4        2.37559  -0.00013   0.00004  -0.00004   0.00017   2.37576
    A5        1.98246  -0.00009  -0.00012  -0.00048  -0.00059   1.98186
    A6        1.93222  -0.00000   0.00075   0.00011   0.00085   1.93307
    A7        1.93150  -0.00004   0.00046  -0.00047  -0.00002   1.93148
    A8        1.92385   0.00001  -0.00130   0.00038  -0.00092   1.92293
    A9        1.89203   0.00002   0.00022  -0.00009   0.00013   1.89216
   A10        1.89268   0.00002  -0.00009   0.00005  -0.00004   1.89264
   A11        1.89043   0.00001  -0.00003   0.00002  -0.00001   1.89042
   A12        1.85585  -0.00003   0.00061   0.00028   0.00094   1.85678
   A13        2.04497   0.00001   0.00748  -0.00528   0.00214   2.04712
[truncated: 775,701 more chars]
