# Supplementary material for: The Hydration of Trifluoroacetic Acid from 0 to 298 K
Source: J Phys Chem A. 2026 Jan 20;130(4):927–35. doi: 10.1021/acs.jpca.5c08151 (PMC12862820; doi:10.1021/acs.jpca.5c08151)
Supplement: Supplementary file 1 [file jp5c08151_si_001.zip › TFA_SI/within1kcal-hightemps/5-H2O/20K-1-279-16494-wb97xd.xyz]

23
20K-1-279-16494-wb97xd.log	Energy: -570290.5979382
C         -1.68918        0.21499        0.00469
O         -1.67542        1.42283       -0.11092
O         -0.68048       -0.59693        0.11374
H          0.22166       -0.11651        0.09585
C         -3.03120       -0.56055        0.03311
F         -3.15287       -1.24438        1.17987
F         -3.08515       -1.43487       -0.98328
F         -4.06520        0.26942       -0.07294
O          5.10874       -1.17214        0.04837
H          5.96412       -0.77773       -0.13661
H          4.55386       -1.03625       -0.74997
O          3.28425       -0.58776       -1.88609
H          2.83569       -1.26992       -2.39133
H          2.60489       -0.15088       -1.33412
O          0.62268        3.02428       -0.10908
H          0.70315        3.67924       -0.80601
H         -0.28644        2.67802       -0.13696
O          1.60986        0.54139        0.01710
H          1.46396        1.51392       -0.03023
H          2.20707        0.34871        0.78499
O          3.40979       -0.11520        1.85934
H          4.12387       -0.52430        1.31916
H          3.22403       -0.71415        2.58597
