# Supplementary material for: The Hydration of Trifluoroacetic Acid from 0 to 298 K
Source: J Phys Chem A. 2026 Jan 20;130(4):927–35. doi: 10.1021/acs.jpca.5c08151 (PMC12862820; doi:10.1021/acs.jpca.5c08151)
Supplement: Supplementary file 1 [file jp5c08151_si_001.zip › TFA_SI/within1kcal-hightemps/5-H2O/20K-305-19370-wb97xd.xyz]

23
20K-305-19370-wb97xd.log	Energy: -570290.4710821
C          1.50460        0.06658        0.12580
O          1.03108        1.15557       -0.13939
O          0.92567       -0.96369        0.64184
H         -0.09268       -0.84202        0.82881
C          3.00053       -0.21929       -0.17068
F          3.64131       -0.59796        0.94334
F          3.60953        0.86134       -0.65663
F          3.11352       -1.20565       -1.07453
O         -4.63603       -0.28942       -0.93837
H         -4.92555        0.08299       -1.77345
H         -4.16748        0.41490       -0.45087
O         -1.09872        2.89288       -0.14103
H         -1.00075        3.44170       -0.92214
H         -0.32706        2.29504       -0.11732
O         -1.51707       -0.85612        1.12949
H         -2.04080       -0.03871        1.04577
H         -2.04412       -1.55778        0.68525
O         -3.12949        1.40347        0.65021
H         -3.53977        1.80386        1.42141
H         -2.45933        2.04634        0.30869
O         -3.19874       -2.50667       -0.21920
H         -3.80439       -1.84457       -0.60880
H         -2.92168       -3.09327       -0.92613
