# Supplementary material for: The Hydration of Trifluoroacetic Acid from 0 to 298 K
Source: J Phys Chem A. 2026 Jan 20;130(4):927–35. doi: 10.1021/acs.jpca.5c08151 (PMC12862820; doi:10.1021/acs.jpca.5c08151)
Supplement: Supplementary file 1 [file jp5c08151_si_001.zip › TFA_SI/within1kcal-hightemps/5-H2O/20K-1-921-13085-wb97xd.log]

 Entering Gaussian System, Link 0=g16
 Initial command:
 /software/commercial/MERCURY/GAUSSIAN/AVX2/g16/l1.exe "/local_scratch/slurm.5660687/Gau-2712678.inp" -scrdir="/local_scratch/slurm.5660687/"
 Entering Link 1 = /software/commercial/MERCURY/GAUSSIAN/AVX2/g16/l1.exe PID=   2712684.
  
 Copyright (c) 1988-2019, Gaussian, Inc.  All Rights Reserved.
  
 This is part of the Gaussian(R) 16 program.  It is based on
 the Gaussian(R) 09 system (copyright 2009, Gaussian, Inc.),
 the Gaussian(R) 03 system (copyright 2003, Gaussian, Inc.),
 the Gaussian(R) 98 system (copyright 1998, Gaussian, Inc.),
 the Gaussian(R) 94 system (copyright 1995, Gaussian, Inc.),
 the Gaussian 92(TM) system (copyright 1992, Gaussian, Inc.),
 the Gaussian 90(TM) system (copyright 1990, Gaussian, Inc.),
 the Gaussian 88(TM) system (copyright 1988, Gaussian, Inc.),
 the Gaussian 86(TM) system (copyright 1986, Carnegie Mellon
 University), and the Gaussian 82(TM) system (copyright 1983,
 Carnegie Mellon University). Gaussian is a federally registered
 trademark of Gaussian, Inc.
  
 This software contains proprietary and confidential information,
 including trade secrets, belonging to Gaussian, Inc.
  
 This software is provided under written license and may be
 used, copied, transmitted, or stored only in accord with that
 written license.
  
 The following legend is applicable only to US Government
 contracts under FAR:
  
                    RESTRICTED RIGHTS LEGEND
  
 Use, reproduction and disclosure by the US Government is
 subject to restrictions as set forth in subparagraphs (a)
 and (c) of the Commercial Computer Software - Restricted
 Rights clause in FAR 52.227-19.
  
 Gaussian, Inc.
 340 Quinnipiac St., Bldg. 40, Wallingford CT 06492
  
  
 ---------------------------------------------------------------
 Warning -- This program may not be used in any manner that
 competes with the business of Gaussian, Inc. or will provide
 assistance to any competitor of Gaussian, Inc.  The licensee
 of this program is prohibited from giving any competitor of
 Gaussian, Inc. access to this program.  By using this program,
 the user acknowledges that Gaussian, Inc. is engaged in the
 business of creating and licensing software in the field of
 computational chemistry and represents and warrants to the
 licensee that it is not a competitor of Gaussian, Inc. and that
 it will not use this program in any manner prohibited above.
 ---------------------------------------------------------------
  

 Cite this work as:
 Gaussian 16, Revision C.01,
 M. J. Frisch, G. W. Trucks, H. B. Schlegel, G. E. Scuseria, 
 M. A. Robb, J. R. Cheeseman, G. Scalmani, V. Barone, 
 G. A. Petersson, H. Nakatsuji, X. Li, M. Caricato, A. V. Marenich, 
 J. Bloino, B. G. Janesko, R. Gomperts, B. Mennucci, H. P. Hratchian, 
 J. V. Ortiz, A. F. Izmaylov, J. L. Sonnenberg, D. Williams-Young, 
 F. Ding, F. Lipparini, F. Egidi, J. Goings, B. Peng, A. Petrone, 
 T. Henderson, D. Ranasinghe, V. G. Zakrzewski, J. Gao, N. Rega, 
 G. Zheng, W. Liang, M. Hada, M. Ehara, K. Toyota, R. Fukuda, 
 J. Hasegawa, M. Ishida, T. Nakajima, Y. Honda, O. Kitao, H. Nakai, 
 T. Vreven, K. Throssell, J. A. Montgomery, Jr., J. E. Peralta, 
 F. Ogliaro, M. J. Bearpark, J. J. Heyd, E. N. Brothers, K. N. Kudin, 
 V. N. Staroverov, T. A. Keith, R. Kobayashi, J. Normand, 
 K. Raghavachari, A. P. Rendell, J. C. Burant, S. S. Iyengar, 
 J. Tomasi, M. Cossi, J. M. Millam, M. Klene, C. Adamo, R. Cammi, 
 J. W. Ochterski, R. L. Martin, K. Morokuma, O. Farkas, 
 J. B. Foresman, and D. J. Fox, Gaussian, Inc., Wallingford CT, 2019.
 
 ******************************************
 Gaussian 16:  ES64L-G16RevC.01  3-Jul-2019
                25-Sep-2025 
 ******************************************
 %nproc=20
 Will use up to   20 processors via shared memory.
 %mem=18gb
 ----------------------------------------------------------------------
 # wb97xd/6-31++g** scf(conver=10) opt(tight,maxcycles=300,calcfc) freq
 ----------------------------------------------------------------------
 1/6=300,7=10,10=4,18=20,19=15,26=3,38=1/1,3;
 2/9=110,12=2,17=6,18=5,40=1/2;
 3/5=1,6=6,7=1111,11=2,25=1,30=1,71=2,74=-58,140=1/1,2,3;
 4//1;
 5/5=2,6=10,38=5/2;
 8/6=4,10=90,11=11/1;
 11/6=1,8=1,9=11,15=111,16=1/1,2,10;
 10/6=1,13=1/2;
 6/7=2,8=2,9=2,10=2,28=1/1;
 7/10=1,25=1/1,2,3,16;
 1/6=300,7=10,10=4,18=20,19=15,26=3/3(2);
 2/9=110/2;
 99//99;
 2/9=110/2;
 3/5=1,6=6,7=1111,11=2,25=1,30=1,71=1,74=-58/1,2,3;
 4/5=5,16=3,69=1/1;
 5/5=2,6=10,38=5/2;
 7//1,2,3,16;
 1/6=300,7=10,18=20,19=15,26=3/3(-5);
 2/9=110/2;
 6/7=2,8=2,9=2,10=2,19=2,28=1/1;
 99/9=1/99;
 ---------------
 20K-1-921-13085
 ---------------
 Symbolic Z-matrix:
 Charge =  0 Multiplicity = 1
 C                    -1.36522   0.61605   0.03104 
 O                    -0.99532  -0.51      0.2394 
 O                    -1.17548   1.32708  -1.02509 
 H                    -0.63573   0.82585  -1.76437 
 C                    -2.21954   1.38613   1.0842 
 F                    -3.48093   1.52184   0.64734 
 F                    -1.74271   2.6096    1.31903 
 F                    -2.26754   0.73554   2.24603 
 O                     3.37983  -0.03644  -0.46286 
 H                     4.12835  -0.36525   0.03603 
 H                     2.80223  -0.79663  -0.62705 
 O                     0.02701  -0.00705  -2.84482 
 H                     0.29963   0.49354  -3.61616 
 H                    -0.66202  -0.66837  -3.14135 
 O                    -1.05899  -3.27251  -1.31124 
 H                    -1.45955  -2.93663  -0.50466 
 H                    -0.11594  -3.02878  -1.25219 
 O                    -1.77221  -1.79624  -3.40478 
 H                    -2.71895  -1.65491  -3.36311 
 H                    -1.55438  -2.46367  -2.70819 
 O                     1.22924  -1.78199  -1.0089 
 H                     0.70221  -1.38769  -0.30059 
 H                     1.06678  -1.22293  -1.78303 
 
 Add virtual bond connecting atoms O12        and H4         Dist= 2.87D+00.
 Add virtual bond connecting atoms O18        and H14        Dist= 3.03D+00.
 Add virtual bond connecting atoms H20        and O15        Dist= 3.19D+00.
 Add virtual bond connecting atoms O21        and H17        Dist= 3.50D+00.
 Add virtual bond connecting atoms H22        and O2         Dist= 3.75D+00.
 Add virtual bond connecting atoms H23        and O12        Dist= 3.63D+00.
 Add virtual bond connecting atoms O21        and H11        Dist= 3.58D+00.

 GradGradGradGradGradGradGradGradGradGradGradGradGradGradGradGradGradGrad
 Berny optimization.
 Initialization pass.
                           ----------------------------
                           !    Initial Parameters    !
                           ! (Angstroms and Degrees)  !
 --------------------------                            --------------------------
 ! Name  Definition              Value          Derivative Info.                !
 --------------------------------------------------------------------------------
 ! R1    R(1,2)                  1.2034         calculate D2E/DX2 analytically  !
 ! R2    R(1,3)                  1.2872         calculate D2E/DX2 analytically  !
 ! R3    R(1,5)                  1.5595         calculate D2E/DX2 analytically  !
 ! R4    R(2,22)                 1.9858         calculate D2E/DX2 analytically  !
 ! R5    R(3,4)                  1.0436         calculate D2E/DX2 analytically  !
 ! R6    R(4,12)                 1.5167         calculate D2E/DX2 analytically  !
 ! R7    R(5,6)                  1.3418         calculate D2E/DX2 analytically  !
 ! R8    R(5,7)                  1.3339         calculate D2E/DX2 analytically  !
 ! R9    R(5,8)                  1.3325         calculate D2E/DX2 analytically  !
 ! R10   R(9,10)                 0.9578         calculate D2E/DX2 analytically  !
 ! R11   R(9,11)                 0.9687         calculate D2E/DX2 analytically  !
 ! R12   R(11,21)                1.895          calculate D2E/DX2 analytically  !
 ! R13   R(12,13)                0.9591         calculate D2E/DX2 analytically  !
 ! R14   R(12,14)                1.0            calculate D2E/DX2 analytically  !
 ! R15   R(12,23)                1.9201         calculate D2E/DX2 analytically  !
 ! R16   R(14,18)                1.6044         calculate D2E/DX2 analytically  !
 ! R17   R(15,16)                0.9612         calculate D2E/DX2 analytically  !
 ! R18   R(15,17)                0.9758         calculate D2E/DX2 analytically  !
 ! R19   R(15,20)                1.6885         calculate D2E/DX2 analytically  !
 ! R20   R(17,21)                1.8502         calculate D2E/DX2 analytically  !
 ! R21   R(18,19)                0.9581         calculate D2E/DX2 analytically  !
 ! R22   R(18,20)                0.989          calculate D2E/DX2 analytically  !
 ! R23   R(21,22)                0.9669         calculate D2E/DX2 analytically  !
 ! R24   R(21,23)                0.9686         calculate D2E/DX2 analytically  !
 ! A1    A(2,1,3)              127.8505         calculate D2E/DX2 analytically  !
 ! A2    A(2,1,5)              120.898          calculate D2E/DX2 analytically  !
 ! A3    A(3,1,5)              111.2269         calculate D2E/DX2 analytically  !
 ! A4    A(1,2,22)             128.9929         calculate D2E/DX2 analytically  !
 ! A5    A(1,3,4)              113.0881         calculate D2E/DX2 analytically  !
 ! A6    A(1,5,6)              110.1865         calculate D2E/DX2 analytically  !
 ! A7    A(1,5,7)              112.0841         calculate D2E/DX2 analytically  !
 ! A8    A(1,5,8)              111.5603         calculate D2E/DX2 analytically  !
 ! A9    A(6,5,7)              107.4932         calculate D2E/DX2 analytically  !
 ! A10   A(6,5,8)              107.422          calculate D2E/DX2 analytically  !
 ! A11   A(7,5,8)              107.8905         calculate D2E/DX2 analytically  !
 ! A12   A(10,9,11)            106.5512         calculate D2E/DX2 analytically  !
 ! A13   A(9,11,21)            159.5713         calculate D2E/DX2 analytically  !
 ! A14   A(4,12,13)            114.2361         calculate D2E/DX2 analytically  !
 ! A15   A(4,12,14)            105.8617         calculate D2E/DX2 analytically  !
 ! A16   A(4,12,23)            100.978          calculate D2E/DX2 analytically  !
 ! A17   A(13,12,14)           107.6101         calculate D2E/DX2 analytically  !
 ! A18   A(13,12,23)           128.412          calculate D2E/DX2 analytically  !
 ! A19   A(14,12,23)            96.7952         calculate D2E/DX2 analytically  !
 ! A20   A(16,15,17)           105.3477         calculate D2E/DX2 analytically  !
 ! A21   A(16,15,20)           113.8664         calculate D2E/DX2 analytically  !
 ! A22   A(17,15,20)           102.354          calculate D2E/DX2 analytically  !
 ! A23   A(15,17,21)           151.5105         calculate D2E/DX2 analytically  !
 ! A24   A(14,18,19)           124.9536         calculate D2E/DX2 analytically  !
 ! A25   A(14,18,20)           101.9091         calculate D2E/DX2 analytically  !
 ! A26   A(19,18,20)           106.6515         calculate D2E/DX2 analytically  !
 ! A27   A(11,21,22)            95.3245         calculate D2E/DX2 analytically  !
 ! A28   A(11,21,23)            90.0092         calculate D2E/DX2 analytically  !
 ! A29   A(17,21,22)            88.5577         calculate D2E/DX2 analytically  !
 ! A30   A(17,21,23)            99.3166         calculate D2E/DX2 analytically  !
 ! A31   A(22,21,23)           104.9914         calculate D2E/DX2 analytically  !
 ! A32   A(2,22,21)            147.7101         calculate D2E/DX2 analytically  !
 ! A33   A(12,23,21)           153.9302         calculate D2E/DX2 analytically  !
 ! A34   L(3,4,12,9,-1)        183.7803         calculate D2E/DX2 analytically  !
 ! A35   L(12,14,18,1,-1)      173.6181         calculate D2E/DX2 analytically  !
 ! A36   L(15,20,18,1,-1)      166.6702         calculate D2E/DX2 analytically  !
 ! A37   L(11,21,17,22,-1)     183.8822         calculate D2E/DX2 analytically  !
 ! A38   L(3,4,12,9,-2)        174.9684         calculate D2E/DX2 analytically  !
 ! A39   L(12,14,18,1,-2)      185.0235         calculate D2E/DX2 analytically  !
 ! A40   L(15,20,18,1,-2)      175.9269         calculate D2E/DX2 analytically  !
 ! A41   L(11,21,17,22,-2)     190.6991         calculate D2E/DX2 analytically  !
 ! D1    D(3,1,2,22)            36.8551         calculate D2E/DX2 analytically  !
 ! D2    D(5,1,2,22)          -145.1115         calculate D2E/DX2 analytically  !
 ! D3    D(2,1,3,4)              0.2966         calculate D2E/DX2 analytically  !
 ! D4    D(5,1,3,4)           -177.8932         calculate D2E/DX2 analytically  !
 ! D5    D(2,1,5,6)           -109.0421         calculate D2E/DX2 analytically  !
 ! D6    D(2,1,5,7)            131.3017         calculate D2E/DX2 analytically  !
 ! D7    D(2,1,5,8)             10.1852         calculate D2E/DX2 analytically  !
 ! D8    D(3,1,5,6)             69.2921         calculate D2E/DX2 analytically  !
 ! D9    D(3,1,5,7)            -50.3641         calculate D2E/DX2 analytically  !
 ! D10   D(3,1,5,8)           -171.4806         calculate D2E/DX2 analytically  !
 ! D11   D(1,2,22,21)          -74.6877         calculate D2E/DX2 analytically  !
 ! D12   D(1,3,12,13)         -172.5136         calculate D2E/DX2 analytically  !
 ! D13   D(1,3,12,14)           70.0979         calculate D2E/DX2 analytically  !
 ! D14   D(1,3,12,23)          -29.7183         calculate D2E/DX2 analytically  !
 ! D15   D(10,9,11,21)         157.1071         calculate D2E/DX2 analytically  !
 ! D16   D(9,11,21,22)         -53.6231         calculate D2E/DX2 analytically  !
 ! D17   D(9,11,21,23)          51.4356         calculate D2E/DX2 analytically  !
 ! D18   D(4,12,18,19)          32.1797         calculate D2E/DX2 analytically  !
 ! D19   D(4,12,18,20)         -85.7236         calculate D2E/DX2 analytically  !
 ! D20   D(13,12,18,19)        -91.465          calculate D2E/DX2 analytically  !
 ! D21   D(13,12,18,20)        150.6317         calculate D2E/DX2 analytically  !
 ! D22   D(23,12,18,19)        134.2822         calculate D2E/DX2 analytically  !
 ! D23   D(23,12,18,20)         16.3788         calculate D2E/DX2 analytically  !
 ! D24   D(4,12,23,21)          35.745          calculate D2E/DX2 analytically  !
 ! D25   D(13,12,23,21)        169.1748         calculate D2E/DX2 analytically  !
 ! D26   D(14,12,23,21)        -71.9227         calculate D2E/DX2 analytically  !
 ! D27   D(16,15,17,21)        -53.2118         calculate D2E/DX2 analytically  !
 ! D28   D(20,15,17,21)         66.1043         calculate D2E/DX2 analytically  !
 ! D29   D(16,15,18,14)         82.4902         calculate D2E/DX2 analytically  !
 ! D30   D(16,15,18,19)        -46.5434         calculate D2E/DX2 analytically  !
 ! D31   D(17,15,18,14)        -28.1172         calculate D2E/DX2 analytically  !
 ! D32   D(17,15,18,19)       -157.1508         calculate D2E/DX2 analytically  !
 ! D33   D(15,17,21,22)         41.2611         calculate D2E/DX2 analytically  !
 ! D34   D(15,17,21,23)        -63.6952         calculate D2E/DX2 analytically  !
 ! D35   D(11,21,22,2)         130.6512         calculate D2E/DX2 analytically  !
 ! D36   D(17,21,22,2)         -60.0479         calculate D2E/DX2 analytically  !
 ! D37   D(23,21,22,2)          39.2115         calculate D2E/DX2 analytically  !
 ! D38   D(11,21,23,12)       -121.7887         calculate D2E/DX2 analytically  !
 ! D39   D(17,21,23,12)         64.7306         calculate D2E/DX2 analytically  !
 ! D40   D(22,21,23,12)        -26.2736         calculate D2E/DX2 analytically  !
 --------------------------------------------------------------------------------
 Trust Radius=3.00D-01 FncErr=1.00D-07 GrdErr=1.00D-06 EigMax=2.50D+02 EigMin=1.00D-04
 Number of steps in this run=    138 maximum allowed number of steps=    138.
 GradGradGradGradGradGradGradGradGradGradGradGradGradGradGradGradGradGrad

                          Input orientation:                          
 ---------------------------------------------------------------------
 Center     Atomic      Atomic             Coordinates (Angstroms)
 Number     Number       Type             X           Y           Z
 ---------------------------------------------------------------------
      1          6           0       -1.365216    0.616052    0.031044
      2          8           0       -0.995323   -0.510000    0.239399
      3          8           0       -1.175477    1.327084   -1.025086
      4          1           0       -0.635733    0.825850   -1.764365
      5          6           0       -2.219540    1.386126    1.084195
      6          9           0       -3.480932    1.521841    0.647339
      7          9           0       -1.742710    2.609596    1.319029
      8          9           0       -2.267543    0.735543    2.246033
      9          8           0        3.379834   -0.036441   -0.462860
     10          1           0        4.128355   -0.365248    0.036032
     11          1           0        2.802228   -0.796629   -0.627052
     12          8           0        0.027015   -0.007051   -2.844825
     13          1           0        0.299634    0.493540   -3.616165
     14          1           0       -0.662017   -0.668370   -3.141352
     15          8           0       -1.058994   -3.272511   -1.311242
     16          1           0       -1.459548   -2.936628   -0.504663
     17          1           0       -0.115944   -3.028777   -1.252189
     18          8           0       -1.772212   -1.796242   -3.404777
     19          1           0       -2.718947   -1.654913   -3.363114
     20          1           0       -1.554378   -2.463674   -2.708192
     21          8           0        1.229245   -1.781986   -1.008895
     22          1           0        0.702211   -1.387691   -0.300588
     23          1           0        1.066776   -1.222934   -1.783029
 ---------------------------------------------------------------------
                    Distance matrix (angstroms):
                    1          2          3          4          5
     1  C    0.000000
     2  O    1.203423   0.000000
     3  O    1.287236   2.237466   0.000000
     4  H    1.949270   2.434928   1.043596   0.000000
     5  C    1.559491   2.409913   2.354277   3.307060   0.000000
     6  F    2.382547   3.236209   2.854832   3.794191   1.341780
     7  F    2.403253   3.384681   2.731569   3.730210   1.333938
     8  F    2.394713   2.682629   3.498964   4.330618   1.332453
     9  O    4.815100   4.456391   4.788127   4.308392   5.980808
    10  H    5.580528   5.129755   5.667503   5.230361   6.667962
    11  H    4.449308   3.905673   4.526668   3.968059   5.736805
    12  O    3.255332   3.287943   2.556825   1.516691   4.735520
    13  H    4.011093   4.189198   3.095874   2.101072   5.407063
    14  H    3.494041   3.400832   2.953652   2.032112   4.949958
    15  O    4.125097   3.168597   4.609959   4.145001   5.365434
    16  H    3.594081   2.580244   4.304739   4.052378   4.667790
    17  H    4.061052   3.056531   4.488620   3.923093   5.419887
    18  O    4.217781   3.941827   3.971673   3.295133   5.520729
    19  H    4.302346   4.154493   4.091574   3.612474   5.410720
    20  H    4.126003   3.580179   4.164883   3.543400   5.444777
    21  O    3.682837   2.850419   3.930555   3.293886   5.129530
    22  H    2.898141   1.985837   3.379439   2.971952   4.260084
    23  H    3.547861   2.975020   3.479191   2.663907   5.082130
                    6          7          8          9         10
     6  F    0.000000
     7  F    2.157729   0.000000
     8  F    2.155552   2.155657   0.000000
     9  O    7.122563   6.034658   6.310858   0.000000
    10  H    7.863591   6.705608   6.855899   0.957753   0.000000
    11  H    6.817439   6.003836   6.025341   0.968749   1.544145
    12  O    5.180581   5.226514   5.633230   4.112909   5.024802
    13  H    5.790299   5.744998   6.404243   4.439802   5.360519
    14  H    5.205525   5.639854   5.794188   4.889807   5.756328
    15  O    5.717310   6.479581   5.493568   5.558335   6.097205
    16  H    5.029021   5.845223   4.658758   5.642026   6.174869
    17  H    5.969882   6.406932   5.571090   4.668787   5.173777
    18  O    5.508997   6.459615   6.211839   6.188324   6.978797
    19  H    5.172633   6.407928   6.113966   6.944498   7.752611
    20  H    5.554776   6.480126   5.940365   5.939649   6.650384
    21  O    5.986999   5.791177   5.400003   2.823139   3.391734
    22  H    5.182918   4.957731   4.451162   3.003643   3.591263
    23  H    5.841416   5.674880   5.584502   2.915622   3.663042
                   11         12         13         14         15
    11  H    0.000000
    12  O    3.639197   0.000000
    13  H    4.106374   0.959103   0.000000
    14  H    4.282423   1.000018   1.581219   0.000000
    15  O    4.637579   3.767561   4.619705   3.207560   0.000000
    16  H    4.770462   4.033441   4.954011   3.568359   0.961161
    17  H    3.726795   3.418736   4.262371   3.072240   0.975827
    18  O    5.444307   2.598455   3.095212   1.604376   2.659123
    19  H    6.221419   3.244130   3.713721   2.292032   3.095520
    20  H    5.107856   2.924802   3.606506   2.051110   1.688518
    21  O    1.894995   2.822479   3.583301   3.060128   2.747565
    22  H    2.205902   2.972406   3.833294   3.232411   2.770525
    23  H    2.128336   1.920126   2.625867   2.267445   2.990358
                   16         17         18         19         20
    16  H    0.000000
    17  H    1.540312   0.000000
    18  O    3.131916   2.982617   0.000000
    19  H    3.376332   3.622035   0.958132   0.000000
    20  H    2.255708   2.123295   0.989013   1.561806   0.000000
    21  O    2.969353   1.850193   3.840468   4.598556   3.331796
    22  H    2.667219   2.065934   3.990698   4.599434   3.470805
    23  H    3.309574   2.222990   3.319428   4.124921   3.043979
                   21         22         23
    21  O    0.000000
    22  H    0.966919   0.000000
    23  H    0.968616   1.535475   0.000000
 Stoichiometry    C2H11F3O7
 Framework group  C1[X(C2H11F3O7)]
 Deg. of freedom    63
 Full point group                 C1      NOp   1
 Largest Abelian subgroup         C1      NOp   1
 Largest concise Abelian subgroup C1      NOp   1
                         Standard orientation:                         
 ---------------------------------------------------------------------
 Center     Atomic      Atomic             Coordinates (Angstroms)
 Number     Number       Type             X           Y           Z
 ---------------------------------------------------------------------
      1          6           0       -0.995023    0.042487   -0.093512
      2          8           0       -0.241936    0.024942    0.844986
      3          8           0       -0.697532    0.014067   -1.345577
      4          1           0        0.330074   -0.034129   -1.521062
      5          6           0       -2.539785    0.060828    0.119530
      6          9           0       -3.070001   -1.119943   -0.234058
      7          9           0       -3.135843    1.003327   -0.612453
      8          9           0       -2.855475    0.273554    1.396448
      9          8           0        2.324953    3.529588   -0.148976
     10          1           0        2.647643    4.240594    0.405670
     11          1           0        2.549032    2.702974    0.303762
     12          8           0        1.821119   -0.245860   -1.700802
     13          1           0        2.124238   -0.162316   -2.606903
     14          1           0        2.001280   -1.184564   -1.406842
     15          8           0        2.261443   -1.694176    1.749272
     16          1           0        1.370436   -1.562677    2.084898
     17          1           0        2.608509   -0.798024    1.579882
     18          8           0        2.204040   -2.629326   -0.739330
     19          1           0        1.568063   -3.345019   -0.775839
     20          1           0        2.316793   -2.398842    0.215820
     21          8           0        2.477963    0.876630    0.804185
     22          1           0        1.538853    0.883132    1.034321
     23          1           0        2.505398    0.619621   -0.129310
 ---------------------------------------------------------------------
 Rotational constants (GHZ):           0.7406861           0.3949218           0.3322906
 Standard basis: 6-31++G(d,p) (6D, 7F)
 There are   294 symmetry adapted cartesian basis functions of A   symmetry.
 There are   294 symmetry adapted basis functions of A   symmetry.
   294 basis functions,   472 primitive gaussians,   294 cartesian basis functions
    53 alpha electrons       53 beta electrons
       nuclear repulsion energy       858.6620277349 Hartrees.
 NAtoms=   23 NActive=   23 NUniq=   23 SFac= 1.00D+00 NAtFMM=   60 NAOKFM=F Big=F
 Integral buffers will be    131072 words long.
 Raffenetti 2 integral format.
 Two-electron integral symmetry is turned on.
 Nuclear repulsion after empirical dispersion term =      858.6505174984 Hartrees.
 One-electron integrals computed using PRISM.
 NBasis=   294 RedAO= T EigKep=  3.03D-05  NBF=   294
 NBsUse=   294 1.00D-06 EigRej= -1.00D+00 NBFU=   294
 ExpMin= 3.60D-02 ExpMax= 7.00D+03 ExpMxC= 1.05D+03 IAcc=3 IRadAn=         5 AccDes= 0.00D+00
 Harris functional with IExCor= 4639 and IRadAn=       5 diagonalized for initial guess.
 HarFok:  IExCor= 4639 AccDes= 0.00D+00 IRadAn=         5 IDoV= 1 UseB2=F ITyADJ=14
 ICtDFT=  3500011 ScaDFX=  1.000000  1.000000  1.000000  1.000000
 FoFCou: FMM=F IPFlag=           0 FMFlag=      100000 FMFlg1=           0
         NFxFlg=           0 DoJE=T BraDBF=F KetDBF=T FulRan=T
         wScrn=  0.000000 ICntrl=       500 IOpCl=  0 I1Cent=   200000004 NGrid=           0
         NMat0=    1 NMatS0=      1 NMatT0=    0 NMatD0=    1 NMtDS0=    0 NMtDT0=    0
 Petite list used in FoFCou.
 Requested convergence on RMS density matrix=1.00D-10 within 128 cycles.
 Requested convergence on MAX density matrix=1.00D-08.
 Requested convergence on             energy=1.00D-08.
 No special actions if energy rises.
 SCF Done:  E(RwB97XD) =  -908.800750659     A.U. after   18 cycles
            NFock= 18  Conv=0.82D-10     -V/T= 2.0081
 DoSCS=F DFT=T ScalE2(SS,OS)=  1.000000  1.000000
 Range of M.O.s used for correlation:     1   294
 NBasis=   294 NAE=    53 NBE=    53 NFC=     0 NFV=     0
 NROrb=    294 NOA=    53 NOB=    53 NVA=   241 NVB=   241

 **** Warning!!: The largest alpha MO coefficient is  0.42077946D+02

 Symmetrizing basis deriv contribution to polar:
 IMax=3 JMax=2 DiffMx= 0.00D+00
 G2DrvN: will do    24 centers at a time, making    1 passes.
 Calling FoFCou, ICntrl=  3107 FMM=F I1Cent=   0 AccDes= 0.00D+00.
 End of G2Drv F.D. properties file   721 does not exist.
 End of G2Drv F.D. properties file   722 does not exist.
 End of G2Drv F.D. properties file   788 does not exist.
          IDoAtm=11111111111111111111111
          Differentiating once with respect to nuclear coordinates.
 Keep R1 ints in memory in canonical form, NReq=1915881174.
          There are    72 degrees of freedom in the 1st order CPHF.  IDoFFX=6 NUNeed=     0.
     66 vectors produced by pass  0 Test12= 1.77D-14 1.39D-09 XBig12= 1.68D-01 9.51D-02.
 AX will form    66 AO Fock derivatives at one time.
     66 vectors produced by pass  1 Test12= 1.77D-14 1.39D-09 XBig12= 3.90D-02 6.37D-02.
     66 vectors produced by pass  2 Test12= 1.77D-14 1.39D-09 XBig12= 1.32D-03 4.40D-03.
     66 vectors produced by pass  3 Test12= 1.77D-14 1.39D-09 XBig12= 1.68D-05 5.69D-04.
     66 vectors produced by pass  4 Test12= 1.77D-14 1.39D-09 XBig12= 1.54D-07 4.81D-05.
     66 vectors produced by pass  5 Test12= 1.77D-14 1.39D-09 XBig12= 9.66D-10 2.70D-06.
     57 vectors produced by pass  6 Test12= 1.77D-14 1.39D-09 XBig12= 5.31D-12 2.08D-07.
     17 vectors produced by pass  7 Test12= 1.77D-14 1.39D-09 XBig12= 2.47D-14 1.54D-08.
 InvSVY:  IOpt=1 It=  1 EMax= 4.44D-16
 Solved reduced A of dimension   470 with    72 vectors.
 End of Minotr F.D. properties file   721 does not exist.
 End of Minotr F.D. properties file   722 does not exist.
 End of Minotr F.D. properties file   788 does not exist.

 **********************************************************************

            Population analysis using the SCF Density.

 **********************************************************************

 Orbital symmetries:
       Occupied  (A) (A) (A) (A) (A) (A) (A) (A) (A) (A) (A) (A)
                 (A) (A) (A) (A) (A) (A) (A) (A) (A) (A) (A) (A)
                 (A) (A) (A) (A) (A) (A) (A) (A) (A) (A) (A) (A)
                 (A) (A) (A) (A) (A) (A) (A) (A) (A) (A) (A) (A)
                 (A) (A) (A) (A) (A)
       Virtual   (A) (A) (A) (A) (A) (A) (A) (A) (A) (A) (A) (A)
                 (A) (A) (A) (A) (A) (A) (A) (A) (A) (A) (A) (A)
                 (A) (A) (A) (A) (A) (A) (A) (A) (A) (A) (A) (A)
                 (A) (A) (A) (A) (A) (A) (A) (A) (A) (A) (A) (A)
                 (A) (A) (A) (A) (A) (A) (A) (A) (A) (A) (A) (A)
                 (A) (A) (A) (A) (A) (A) (A) (A) (A) (A) (A) (A)
                 (A) (A) (A) (A) (A) (A) (A) (A) (A) (A) (A) (A)
                 (A) (A) (A) (A) (A) (A) (A) (A) (A) (A) (A) (A)
                 (A) (A) (A) (A) (A) (A) (A) (A) (A) (A) (A) (A)
                 (A) (A) (A) (A) (A) (A) (A) (A) (A) (A) (A) (A)
                 (A) (A) (A) (A) (A) (A) (A) (A) (A) (A) (A) (A)
                 (A) (A) (A) (A) (A) (A) (A) (A) (A) (A) (A) (A)
                 (A) (A) (A) (A) (A) (A) (A) (A) (A) (A) (A) (A)
                 (A) (A) (A) (A) (A) (A) (A) (A) (A) (A) (A) (A)
                 (A) (A) (A) (A) (A) (A) (A) (A) (A) (A) (A) (A)
                 (A) (A) (A) (A) (A) (A) (A) (A) (A) (A) (A) (A)
                 (A) (A) (A) (A) (A) (A) (A) (A) (A) (A) (A) (A)
                 (A) (A) (A) (A) (A) (A) (A) (A) (A) (A) (A) (A)
                 (A) (A) (A) (A) (A) (A) (A) (A) (A) (A) (A) (A)
                 (A) (A) (A) (A) (A) (A) (A) (A) (A) (A) (A) (A)
                 (A)
 The electronic state is 1-A.
 Alpha  occ. eigenvalues --  -24.89352 -24.89299 -24.89201 -19.35122 -19.33990
 Alpha  occ. eigenvalues --  -19.31647 -19.31093 -19.30614 -19.30223 -19.26188
 Alpha  occ. eigenvalues --  -10.58109 -10.48776  -1.45115  -1.35812  -1.35717
 Alpha  occ. eigenvalues --   -1.25897  -1.18037  -1.16783  -1.14922  -1.14382
 Alpha  occ. eigenvalues --   -1.12789  -1.09547  -0.87078  -0.77566  -0.71566
 Alpha  occ. eigenvalues --   -0.71204  -0.69461  -0.69004  -0.65617  -0.65436
 Alpha  occ. eigenvalues --   -0.64191  -0.62018  -0.60999  -0.59483  -0.58919
 Alpha  occ. eigenvalues --   -0.58009  -0.57433  -0.55592  -0.54291  -0.53831
 Alpha  occ. eigenvalues --   -0.52623  -0.52102  -0.51174  -0.50061  -0.48819
 Alpha  occ. eigenvalues --   -0.46153  -0.45819  -0.44727  -0.44035  -0.42879
 Alpha  occ. eigenvalues --   -0.41576  -0.41058  -0.38451
 Alpha virt. eigenvalues --    0.02455   0.02729   0.04679   0.05276   0.06820
 Alpha virt. eigenvalues --    0.07716   0.09089   0.09934   0.10161   0.10823
 Alpha virt. eigenvalues --    0.11338   0.11566   0.13424   0.13873   0.14804
 Alpha virt. eigenvalues --    0.15191   0.15732   0.16298   0.17868   0.19290
 Alpha virt. eigenvalues --    0.20892   0.21728   0.22088   0.23564   0.23835
 Alpha virt. eigenvalues --    0.24753   0.25428   0.25875   0.26483   0.27204
 Alpha virt. eigenvalues --    0.27637   0.27899   0.28125   0.28846   0.29196
 Alpha virt. eigenvalues --    0.29647   0.30138   0.30321   0.31220   0.31459
 Alpha virt. eigenvalues --    0.31576   0.32278   0.32870   0.33888   0.34214
 Alpha virt. eigenvalues --    0.34342   0.35021   0.35177   0.35746   0.36514
 Alpha virt. eigenvalues --    0.36730   0.37458   0.38636   0.38994   0.40452
 Alpha virt. eigenvalues --    0.40897   0.41084   0.41551   0.41961   0.42986
 Alpha virt. eigenvalues --    0.43235   0.44606   0.45371   0.45891   0.46744
 Alpha virt. eigenvalues --    0.47214   0.48321   0.50097   0.51367   0.52087
 Alpha virt. eigenvalues --    0.54513   0.54843   0.57141   0.58208   0.60185
 Alpha virt. eigenvalues --    0.61067   0.62053   0.81667   0.83356   0.85153
 Alpha virt. eigenvalues --    0.88426   0.89872   0.90883   1.04214   1.05902
 Alpha virt. eigenvalues --    1.08671   1.09945   1.15015   1.16727   1.18876
 Alpha virt. eigenvalues --    1.19232   1.20970   1.22124   1.22872   1.23252
 Alpha virt. eigenvalues --    1.24082   1.24507   1.25079   1.25900   1.27052
 Alpha virt. eigenvalues --    1.27434   1.28285   1.29145   1.30399   1.30589
 Alpha virt. eigenvalues --    1.31665   1.32006   1.32624   1.34279   1.35067
 Alpha virt. eigenvalues --    1.35467   1.36066   1.37823   1.38717   1.39821
 Alpha virt. eigenvalues --    1.42747   1.45401   1.46707   1.49439   1.53938
 Alpha virt. eigenvalues --    1.54554   1.55206   1.56248   1.57835   1.58338
 Alpha virt. eigenvalues --    1.59546   1.60950   1.61551   1.62796   1.64092
 Alpha virt. eigenvalues --    1.64455   1.65075   1.65761   1.66713   1.67344
 Alpha virt. eigenvalues --    1.67904   1.69494   1.70733   1.71421   1.72600
 Alpha virt. eigenvalues --    1.73652   1.74050   1.74310   1.74980   1.76212
 Alpha virt. eigenvalues --    1.77989   1.79309   1.80528   1.80743   1.82276
 Alpha virt. eigenvalues --    1.83327   1.83868   1.87545   1.89521   1.90081
 Alpha virt. eigenvalues --    1.90312   1.92267   1.92988   1.93406   1.95143
 Alpha virt. eigenvalues --    1.99572   2.01579   2.11062   2.12683   2.14389
 Alpha virt. eigenvalues --    2.15290   2.16329   2.16898   2.23888   2.27001
 Alpha virt. eigenvalues --    2.29765   2.31168   2.33915   2.35161   2.35463
 Alpha virt. eigenvalues --    2.36228   2.37974   2.39643   2.42429   2.44332
 Alpha virt. eigenvalues --    2.45245   2.46372   2.50870   2.53713   2.55680
 Alpha virt. eigenvalues --    2.58838   2.60912   2.62010   2.62855   2.65168
 Alpha virt. eigenvalues --    2.66279   2.68466   2.71143   2.71841   2.73019
 Alpha virt. eigenvalues --    2.75075   2.75991   2.78036   2.80140   2.80342
 Alpha virt. eigenvalues --    2.81797   2.82461   2.86202   2.87837   2.93104
 Alpha virt. eigenvalues --    2.96449   2.97474   3.08249   3.10398   3.14613
 Alpha virt. eigenvalues --    3.15227   3.18451   3.20176   3.22824   3.24083
 Alpha virt. eigenvalues --    3.27148   3.36479   3.38353   3.45141   3.49101
 Alpha virt. eigenvalues --    3.54020   3.56356   3.62261   3.72231   3.74460
 Alpha virt. eigenvalues --    3.76597   3.77678   3.79430   3.81648   4.25444
 Alpha virt. eigenvalues --    4.34338   4.38587   4.41495   4.43861   4.48071
 Alpha virt. eigenvalues --    4.70459   4.76419   4.82138   5.62240   5.89948
 Alpha virt. eigenvalues --    6.56938
          Condensed to atoms (all electrons):
               1          2          3          4          5          6
     1  C    5.722059   0.345981   0.351170  -0.027890  -0.638680  -0.052505
     2  O    0.345981   8.328798  -0.166066  -0.005556  -0.027311   0.002186
     3  O    0.351170  -0.166066   8.301634   0.191764  -0.244642   0.015869
     4  H   -0.027890  -0.005556   0.191764   0.272180  -0.010615   0.001111
     5  C   -0.638680  -0.027311  -0.244642  -0.010615   5.609691   0.174295
     6  F   -0.052505   0.002186   0.015869   0.001111   0.174295   9.232103
     7  F   -0.057162   0.004969   0.017531   0.001012   0.172523  -0.044835
     8  F   -0.015519   0.000848   0.014290   0.001829   0.149375  -0.038332
     9  O    0.004193  -0.000785  -0.000086  -0.000121  -0.004603  -0.000003
    10  H   -0.001170   0.000290  -0.000151   0.000198   0.000059   0.000000
    11  H   -0.000430   0.000388   0.001305   0.000779  -0.001710  -0.000013
    12  O   -0.011892   0.014638  -0.022910   0.050286  -0.031380  -0.000234
    13  H    0.005217   0.002519   0.000184  -0.004574   0.001273  -0.000139
    14  H    0.005864  -0.004090  -0.004276  -0.007589   0.006248  -0.000025
    15  O    0.010438   0.007081  -0.000769  -0.000562  -0.007773   0.000029
    16  H   -0.000960   0.005570   0.000291   0.000008  -0.004453  -0.000059
    17  H   -0.001457  -0.001061   0.000534   0.000470   0.000461  -0.000012
    18  O    0.008099  -0.005702  -0.002850  -0.002439  -0.000906  -0.000039
    19  H   -0.001596  -0.000236   0.000457   0.000175  -0.000250   0.000035
    20  H   -0.001452   0.000207  -0.000110   0.000570   0.000427  -0.000002
    21  O    0.001357  -0.016197   0.002437  -0.003146  -0.011432   0.000051
    22  H   -0.014168   0.034334  -0.000633  -0.001007  -0.003281   0.000091
    23  H   -0.004356  -0.002422  -0.000449  -0.000671  -0.002836   0.000120
               7          8          9         10         11         12
     1  C   -0.057162  -0.015519   0.004193  -0.001170  -0.000430  -0.011892
     2  O    0.004969   0.000848  -0.000785   0.000290   0.000388   0.014638
     3  O    0.017531   0.014290  -0.000086  -0.000151   0.001305  -0.022910
     4  H    0.001012   0.001829  -0.000121   0.000198   0.000779   0.050286
     5  C    0.172523   0.149375  -0.004603   0.000059  -0.001710  -0.031380
     6  F   -0.044835  -0.038332  -0.000003   0.000000  -0.000013  -0.000234
     7  F    9.223369  -0.041774  -0.000006   0.000031  -0.000256   0.000146
     8  F   -0.041774   9.228847  -0.000015  -0.000001   0.000038   0.000083
     9  O   -0.000006  -0.000015   8.253032   0.262284   0.247116  -0.001127
    10  H    0.000031  -0.000001   0.262284   0.405008  -0.023027  -0.000235
    11  H   -0.000256   0.000038   0.247116  -0.023027   0.401826   0.005272
    12  O    0.000146   0.000083  -0.001127  -0.000235   0.005272   8.528246
    13  H   -0.000060  -0.000054   0.000302  -0.000157   0.000576   0.261164
    14  H   -0.000074  -0.000020  -0.000797   0.000052   0.001470   0.209445
    15  O   -0.000009   0.000149  -0.000193  -0.000233   0.003979  -0.000497
    16  H    0.000017   0.000029   0.000032   0.000094  -0.000432  -0.000859
    17  H   -0.000070   0.000016   0.000782  -0.000371  -0.000185  -0.000908
    18  O    0.000009   0.000020  -0.000005  -0.000007   0.000090  -0.049776
    19  H   -0.000012   0.000012   0.000010  -0.000008   0.000011   0.003599
    20  H    0.000018  -0.000021   0.000019   0.000029   0.000038   0.005559
    21  O   -0.000012   0.000158  -0.001212   0.001120  -0.023072  -0.004452
    22  H    0.000625  -0.000236  -0.005362   0.001746  -0.003516   0.001424
    23  H    0.000327  -0.000003  -0.000349   0.001093  -0.010711   0.007548
              13         14         15         16         17         18
     1  C    0.005217   0.005864   0.010438  -0.000960  -0.001457   0.008099
     2  O    0.002519  -0.004090   0.007081   0.005570  -0.001061  -0.005702
     3  O    0.000184  -0.004276  -0.000769   0.000291   0.000534  -0.002850
     4  H   -0.004574  -0.007589  -0.000562   0.000008   0.000470  -0.002439
     5  C    0.001273   0.006248  -0.007773  -0.004453   0.000461  -0.000906
     6  F   -0.000139  -0.000025   0.000029  -0.000059  -0.000012  -0.000039
     7  F   -0.000060  -0.000074  -0.000009   0.000017  -0.000070   0.000009
     8  F   -0.000054  -0.000020   0.000149   0.000029   0.000016   0.000020
     9  O    0.000302  -0.000797  -0.000193   0.000032   0.000782  -0.000005
    10  H   -0.000157   0.000052  -0.000233   0.000094  -0.000371  -0.000007
    11  H    0.000576   0.001470   0.003979  -0.000432  -0.000185   0.000090
    12  O    0.261164   0.209445  -0.000497  -0.000859  -0.000908  -0.049776
    13  H    0.323410  -0.012029   0.000669  -0.000473   0.000234   0.004367
    14  H   -0.012029   0.265269  -0.000545   0.002397  -0.001347   0.048938
    15  O    0.000669  -0.000545   8.261299   0.292846   0.258825  -0.045497
    16  H   -0.000473   0.002397   0.292846   0.344662  -0.024613   0.002117
    17  H    0.000234  -0.001347   0.258825  -0.024613   0.295389   0.002023
    18  O    0.004367   0.048938  -0.045497   0.002117   0.002023   8.360787
    19  H   -0.000779  -0.004547   0.001958  -0.001728   0.001650   0.280150
    20  H    0.000036  -0.004169   0.044440  -0.005097  -0.003310   0.231969
    21  O    0.001858  -0.008390   0.017349  -0.006292   0.031159  -0.004796
    22  H   -0.000636   0.000405  -0.017370  -0.001218  -0.003617  -0.000805
    23  H   -0.001441  -0.005165  -0.011689   0.003166  -0.002031  -0.000726
              19         20         21         22         23
     1  C   -0.001596  -0.001452   0.001357  -0.014168  -0.004356
     2  O   -0.000236   0.000207  -0.016197   0.034334  -0.002422
     3  O    0.000457  -0.000110   0.002437  -0.000633  -0.000449
     4  H    0.000175   0.000570  -0.003146  -0.001007  -0.000671
     5  C   -0.000250   0.000427  -0.011432  -0.003281  -0.002836
     6  F    0.000035  -0.000002   0.000051   0.000091   0.000120
     7  F   -0.000012   0.000018  -0.000012   0.000625   0.000327
     8  F    0.000012  -0.000021   0.000158  -0.000236  -0.000003
     9  O    0.000010   0.000019  -0.001212  -0.005362  -0.000349
    10  H   -0.000008   0.000029   0.001120   0.001746   0.001093
    11  H    0.000011   0.000038  -0.023072  -0.003516  -0.010711
    12  O    0.003599   0.005559  -0.004452   0.001424   0.007548
    13  H   -0.000779   0.000036   0.001858  -0.000636  -0.001441
    14  H   -0.004547  -0.004169  -0.008390   0.000405  -0.005165
    15  O    0.001958   0.044440   0.017349  -0.017370  -0.011689
    16  H   -0.001728  -0.005097  -0.006292  -0.001218   0.003166
    17  H    0.001650  -0.003310   0.031159  -0.003617  -0.002031
    18  O    0.280150   0.231969  -0.004796  -0.000805  -0.000726
    19  H    0.351828  -0.020491   0.000818  -0.000695  -0.000093
    20  H   -0.020491   0.281488   0.000305   0.002167  -0.002428
    21  O    0.000818   0.000305   8.354931   0.282287   0.295926
    22  H   -0.000695   0.002167   0.282287   0.309394  -0.033660
    23  H   -0.000093  -0.002428   0.295926  -0.033660   0.301433
 Mulliken charges:
               1
     1  C    0.374859
     2  O   -0.518384
     3  O   -0.454526
     4  H    0.543788
     5  C    0.875519
     6  F   -0.289694
     7  F   -0.276307
     8  F   -0.299719
     9  O   -0.753104
    10  H    0.353357
    11  H    0.400466
    12  O   -0.963139
    13  H    0.418536
    14  H    0.512971
    15  O   -0.813927
    16  H    0.394955
    17  H    0.447438
    18  O   -0.825020
    19  H    0.389730
    20  H    0.469807
    21  O   -0.910754
    22  H    0.453728
    23  H    0.469417
 Sum of Mulliken charges =  -0.00000
 Mulliken charges with hydrogens summed into heavy atoms:
               1
     1  C    0.374859
     2  O   -0.518384
     3  O    0.089262
     5  C    0.875519
     6  F   -0.289694
     7  F   -0.276307
     8  F   -0.299719
     9  O    0.000718
    12  O   -0.031631
    15  O    0.028467
    18  O    0.034517
    21  O    0.012392
 APT charges:
               1
     1  C    0.210233
     2  O   -0.525844
     3  O   -0.396307
     4  H    0.550018
     5  C    0.336071
     6  F   -0.092694
     7  F   -0.050336
     8  F   -0.085844
     9  O   -1.170420
    10  H    1.114482
    11  H    0.019251
    12  O   -1.462895
    13  H    0.957528
    14  H    0.482665
    15  O   -0.409263
    16  H    0.161120
    17  H    0.293792
    18  O   -0.817678
    19  H    0.601108
    20  H    0.248316
    21  O   -0.494669
    22  H    0.159704
    23  H    0.371661
 Sum of APT charges =  -0.00000
 APT charges with hydrogens summed into heavy atoms:
               1
     1  C    0.210233
     2  O   -0.525844
     3  O    0.153711
     5  C    0.336071
     6  F   -0.092694
     7  F   -0.050336
     8  F   -0.085844
     9  O   -0.036687
    12  O   -0.022702
    15  O    0.045648
    18  O    0.031746
    21  O    0.036697
 Electronic spatial extent (au):  <R**2>=           3426.9462
 Charge=              0.0000 electrons
 Dipole moment (field-independent basis, Debye):
    X=              1.1109    Y=             -2.2643    Z=             -1.1988  Tot=              2.7925
 Quadrupole moment (field-independent basis, Debye-Ang):
   XX=            -80.6482   YY=            -70.3402   ZZ=            -67.1435
   XY=              2.9281   XZ=             -4.5406   YZ=              7.6026
 Traceless Quadrupole moment (field-independent basis, Debye-Ang):
   XX=             -7.9375   YY=              2.3704   ZZ=              5.5672
   XY=              2.9281   XZ=             -4.5406   YZ=              7.6026
 Octapole moment (field-independent basis, Debye-Ang**2):
  XXX=            -16.0742  YYY=            -15.4761  ZZZ=            -23.3915  XYY=             -8.0246
  XXY=             21.6027  XXZ=             -9.5943  XZZ=              8.7421  YZZ=              0.2003
  YYZ=             20.3206  XYZ=             19.6245
 Hexadecapole moment (field-independent basis, Debye-Ang**3):
 XXXX=          -2242.4279 YYYY=           -874.4364 ZZZZ=           -447.8516 XXXY=             70.9440
 XXXZ=            -33.5540 YYYX=             84.6594 YYYZ=            123.9332 ZZZX=            -76.1428
 ZZZY=             15.4674 XXYY=           -566.5755 XXZZ=           -452.6527 YYZZ=           -278.7605
 XXYZ=             48.4992 YYXZ=             51.7124 ZZXY=             18.0002
 N-N= 8.586505174984D+02 E-N=-3.863978701795D+03  KE= 9.014941800934D+02
  Exact polarizability:       0.000       0.000       0.000       0.000       0.000       0.000
 Approx polarizability:      72.502       0.946      70.052       2.468      -0.140      81.135
 Calling FoFJK, ICntrl=    100127 FMM=F ISym2X=0 I1Cent= 0 IOpClX= 0 NMat=1 NMatS=1 NMatT=0.
 ***** Axes restored to original set *****
 -------------------------------------------------------------------
 Center     Atomic                   Forces (Hartrees/Bohr)
 Number     Number              X              Y              Z
 -------------------------------------------------------------------
      1        6          -0.008794884    0.011829396    0.007345392
      2        8           0.005793557   -0.018432007    0.005992346
      3        8           0.009061751    0.004025200   -0.019946368
      4        1          -0.008856645    0.005079446    0.013407460
      5        6          -0.003076942    0.000549856    0.004072580
      6        9          -0.002139898   -0.001618114   -0.004512855
      7        9           0.004408200    0.002058152   -0.001856383
      8        9           0.002852868   -0.003215269   -0.001107056
      9        8          -0.000711313    0.002414004   -0.001174240
     10        1           0.001375190   -0.000852507    0.000694198
     11        1           0.001338145   -0.001553214    0.001292549
     12        8          -0.001028092   -0.001057054    0.000717655
     13        1           0.003076016    0.001042171   -0.002521346
     14        1          -0.003561537    0.001401538   -0.001999055
     15        8          -0.000067882   -0.005062165   -0.003137395
     16        1           0.000048001    0.001389719    0.000938069
     17        1          -0.000273951    0.000110657    0.002377429
     18        8           0.004260607   -0.001793701   -0.000721391
     19        1          -0.001842039    0.001356074   -0.000667762
     20        1          -0.003435153    0.000048471    0.001291695
     21        8           0.006118381   -0.005826326    0.001001735
     22        1          -0.002358193    0.004465897   -0.001309935
     23        1          -0.002186188    0.003639773   -0.000177320
 -------------------------------------------------------------------
 Cartesian Forces:  Max     0.019946368 RMS     0.005134452
 FormGI is forming the generalized inverse of G from B-inverse, IUseBI=4.

 GradGradGradGradGradGradGradGradGradGradGradGradGradGradGradGradGradGrad
 Berny optimization.
 Internal  Forces:  Max     0.018338542 RMS     0.003179112
 Search for a local minimum.
 Step number   1 out of a maximum of  138
 All quantities printed in internal units (Hartrees-Bohrs-Radians)
 Mixed Optimization -- RFO/linear search
 Second derivative matrix not updated -- analytic derivatives used.
 ITU=  0
     Eigenvalues ---   -0.00041  -0.00035   0.00009   0.00032   0.00065
     Eigenvalues ---    0.00099   0.00142   0.00184   0.00213   0.00266
     Eigenvalues ---    0.00449   0.00503   0.00559   0.00773   0.00797
     Eigenvalues ---    0.00948   0.01050   0.01218   0.01253   0.01319
     Eigenvalues ---    0.01601   0.01683   0.01710   0.01875   0.01957
     Eigenvalues ---    0.02086   0.02415   0.02525   0.03016   0.03309
     Eigenvalues ---    0.03606   0.03621   0.03969   0.05322   0.06041
     Eigenvalues ---    0.06169   0.06971   0.07387   0.11555   0.13665
     Eigenvalues ---    0.13996   0.19415   0.20729   0.21716   0.23231
     Eigenvalues ---    0.25880   0.31071   0.36419   0.37760   0.39337
     Eigenvalues ---    0.41351   0.43998   0.49104   0.50345   0.51847
     Eigenvalues ---    0.53391   0.55874   0.56254   0.57127   0.57445
     Eigenvalues ---    0.57600   0.57945   0.90348
 RFO step:  Lambda=-5.75169776D-03 EMin=-4.11455377D-04
 Linear search not attempted -- first point.
 Maximum step size (   0.300) exceeded in Quadratic search.
    -- Step size scaled by   0.384
 Iteration  1 RMS(Cart)=  0.17615058 RMS(Int)=  0.00993561
 Iteration  2 RMS(Cart)=  0.01795888 RMS(Int)=  0.00088898
 Iteration  3 RMS(Cart)=  0.00030290 RMS(Int)=  0.00080864
 Iteration  4 RMS(Cart)=  0.00000024 RMS(Int)=  0.00080864
 Variable       Old X    -DE/DX   Delta X   Delta X   Delta X     New X
                                 (Linear)    (Quad)   (Total)
    R1        2.27414   0.01834   0.00000   0.00528   0.00544   2.27958
    R2        2.43252   0.01171   0.00000   0.01241   0.01241   2.44493
    R3        2.94701  -0.00452   0.00000  -0.00701  -0.00701   2.94000
    R4        3.75269  -0.00090   0.00000   0.08775   0.08776   3.84045
    R5        1.97211  -0.01328   0.00000  -0.03211  -0.03229   1.93982
    R6        2.86613   0.00328   0.00000   0.06706   0.06684   2.93297
    R7        2.53560   0.00332   0.00000   0.00093   0.00093   2.53653
    R8        2.52078   0.00314   0.00000   0.00195   0.00195   2.52273
    R9        2.51797   0.00050   0.00000  -0.00227  -0.00227   2.51570
   R10        1.80989   0.00173   0.00000   0.00121   0.00121   1.81110
   R11        1.83067   0.00150   0.00000   0.00193   0.00194   1.83261
   R12        3.58102   0.00180   0.00000  -0.02237  -0.02236   3.55866
   R13        1.81244   0.00345   0.00000   0.00184   0.00184   1.81429
   R14        1.88976   0.00302   0.00000  -0.00002   0.00007   1.88983
   R15        3.62851   0.00213   0.00000  -0.00697  -0.00703   3.62149
   R16        3.03183   0.00105   0.00000   0.01055   0.01066   3.04249
   R17        1.81633   0.00125   0.00000   0.00126   0.00126   1.81759
   R18        1.84405   0.00233   0.00000   0.00078   0.00069   1.84474
   R19        3.19084   0.00197   0.00000   0.01812   0.01824   3.20908
   R20        3.49636   0.00269   0.00000   0.02104   0.02092   3.51728
   R21        1.81061   0.00199   0.00000   0.00124   0.00124   1.81185
   R22        1.86896   0.00223   0.00000  -0.00022  -0.00008   1.86888
   R23        1.82721   0.00187   0.00000   0.00014   0.00034   1.82755
   R24        1.83042   0.00408   0.00000   0.00376   0.00367   1.83409
    A1        2.23141   0.00003   0.00000  -0.00193  -0.00229   2.22913
    A2        2.11007  -0.00009   0.00000   0.00305   0.00322   2.11329
    A3        1.94128   0.00006   0.00000  -0.00103  -0.00085   1.94042
    A4        2.25135  -0.00355   0.00000   0.02960   0.02875   2.28011
    A5        1.97376  -0.00257   0.00000  -0.01107  -0.01204   1.96172
    A6        1.92312  -0.00461   0.00000  -0.00479  -0.00480   1.91832
    A7        1.95624  -0.00486   0.00000  -0.00631  -0.00633   1.94991
    A8        1.94709  -0.00543   0.00000  -0.00559  -0.00561   1.94149
    A9        1.87611   0.00531   0.00000   0.00577   0.00575   1.88186
   A10        1.87487   0.00544   0.00000   0.00674   0.00673   1.88160
   A11        1.88304   0.00513   0.00000   0.00530   0.00528   1.88833
   A12        1.85967  -0.00042   0.00000  -0.00364  -0.00364   1.85603
   A13        2.78504  -0.00046   0.00000   0.09276   0.09275   2.87779
   A14        1.99380  -0.00076   0.00000   0.02711   0.02738   2.02118
   A15        1.84764   0.00096   0.00000   0.00015  -0.00065   1.84699
   A16        1.76240   0.00154   0.00000   0.00822   0.00829   1.77069
   A17        1.87815   0.00024   0.00000   0.00079   0.00091   1.87906
   A18        2.24121  -0.00173   0.00000  -0.04767  -0.04756   2.19365
   A19        1.68939   0.00035   0.00000   0.01512   0.01482   1.70422
   A20        1.83866  -0.00080   0.00000  -0.00796  -0.00781   1.83085
   A21        1.98734  -0.00104   0.00000  -0.01279  -0.01315   1.97419
   A22        1.78641   0.00030   0.00000  -0.00050  -0.00071   1.78570
   A23        2.64436   0.00141   0.00000   0.02536   0.02537   2.66973
   A24        2.18085  -0.00137   0.00000  -0.00347  -0.00385   2.17700
   A25        1.77865   0.00224   0.00000   0.01695   0.01663   1.79528
   A26        1.86142  -0.00028   0.00000   0.00519   0.00509   1.86651
   A27        1.66373   0.00053   0.00000   0.09691   0.09623   1.75995
   A28        1.57096   0.00151   0.00000   0.09203   0.09248   1.66344
   A29        1.54562   0.00090   0.00000   0.03774   0.03876   1.58438
   A30        1.73340  -0.00144   0.00000  -0.01343  -0.01397   1.71943
   A31        1.83245  -0.00227   0.00000  -0.01209  -0.01453   1.81791
   A32        2.57803   0.00023   0.00000  -0.06713  -0.06638   2.51165
   A33        2.68659   0.00293   0.00000   0.03774   0.03726   2.72385
   A34        3.20757   0.00067   0.00000  -0.00377  -0.00408   3.20349
   A35        3.03021   0.00096   0.00000  -0.00239  -0.00317   3.02704
   A36        2.90894   0.00188   0.00000   0.01271   0.01184   2.92079
   A37        3.20935   0.00143   0.00000   0.13465   0.13499   3.34433
   A38        3.05378   0.00363   0.00000  -0.01007  -0.01102   3.04275
   A39        3.22927   0.00262   0.00000   0.02529   0.02535   3.25462
   A40        3.07050  -0.00272   0.00000  -0.03660  -0.03621   3.03430
   A41        3.32833   0.00020   0.00000   0.11665   0.11604   3.44437
    D1        0.64324  -0.00066   0.00000  -0.01891  -0.01951   0.62373
    D2       -2.53267  -0.00047   0.00000  -0.01541  -0.01585  -2.54852
    D3        0.00518   0.00062   0.00000   0.01667   0.01653   0.02171
    D4       -3.10482   0.00045   0.00000   0.01338   0.01310  -3.09173
    D5       -1.90314  -0.00006   0.00000   0.00058   0.00051  -1.90263
    D6        2.29165  -0.00046   0.00000   0.00067   0.00060   2.29225
    D7        0.17776   0.00024   0.00000   0.00227   0.00220   0.17996
    D8        1.20938   0.00010   0.00000   0.00351   0.00358   1.21296
    D9       -0.87902  -0.00030   0.00000   0.00360   0.00367  -0.87535
   D10       -2.99290   0.00039   0.00000   0.00520   0.00527  -2.98763
   D11       -1.30355   0.00114   0.00000  -0.04419  -0.04545  -1.34900
   D12       -3.01093   0.00116   0.00000   0.05634   0.05623  -2.95470
   D13        1.22344   0.00075   0.00000   0.04042   0.04023   1.26367
   D14       -0.51868  -0.00080   0.00000   0.02219   0.02239  -0.49629
   D15        2.74204   0.00041   0.00000   0.00520   0.00520   2.74724
   D16       -0.93590   0.00104   0.00000   0.02588   0.02127  -0.91463
   D17        0.89772  -0.00108   0.00000   0.02507   0.02967   0.92740
   D18        0.56164   0.00032   0.00000   0.04695   0.04707   0.60871
   D19       -1.49616  -0.00044   0.00000   0.02992   0.03032  -1.46584
   D20       -1.59637  -0.00050   0.00000   0.00487   0.00473  -1.59163
   D21        2.62902  -0.00125   0.00000  -0.01216  -0.01201   2.61701
   D22        2.34367   0.00190   0.00000   0.05606   0.05605   2.39971
   D23        0.28586   0.00114   0.00000   0.03903   0.03930   0.32517
   D24        0.62387   0.00149   0.00000   0.01040   0.00972   0.63358
   D25        2.95266   0.00045   0.00000   0.01662   0.01648   2.96913
   D26       -1.25529   0.00013   0.00000   0.00506   0.00507  -1.25022
   D27       -0.92872   0.00009   0.00000   0.01663   0.01623  -0.91249
   D28        1.15374  -0.00126   0.00000  -0.00106  -0.00178   1.15196
   D29        1.43973  -0.00054   0.00000  -0.03337  -0.03348   1.40625
   D30       -0.81234  -0.00049   0.00000  -0.04351  -0.04367  -0.85601
   D31       -0.49074   0.00063   0.00000  -0.01810  -0.01822  -0.50895
   D32       -2.74280   0.00068   0.00000  -0.02824  -0.02841  -2.77121
   D33        0.72014  -0.00091   0.00000   0.03760   0.03589   0.75604
   D34       -1.11169   0.00128   0.00000   0.04394   0.04488  -1.06681
   D35        2.28029   0.00125   0.00000   0.18724   0.18640   2.46669
   D36       -1.04803   0.00105   0.00000   0.07059   0.07036  -0.97768
   D37        0.68437  -0.00024   0.00000   0.06655   0.06556   0.74993
   D38       -2.12561  -0.00041   0.00000  -0.20338  -0.20342  -2.32903
   D39        1.12976   0.00066   0.00000  -0.04467  -0.04527   1.08449
   D40       -0.45856   0.00048   0.00000  -0.07858  -0.07971  -0.53827
         Item               Value     Threshold  Converged?
 Maximum Force            0.018339     0.000015     NO 
 RMS     Force            0.003179     0.000010     NO 
 Maximum Displacement     0.910158     0.000060     NO 
 RMS     Displacement     0.182116     0.000040     NO 
 Predicted change in Energy=-2.183981D-03
 GradGradGradGradGradGradGradGradGradGradGradGradGradGradGradGradGradGrad

                          Input orientation:                          
 ---------------------------------------------------------------------
 Center     Atomic      Atomic             Coordinates (Angstroms)
 Number     Number       Type             X           Y           Z
 ---------------------------------------------------------------------
      1          6           0       -1.469038    0.666270    0.042269
      2          8           0       -1.008267   -0.424269    0.273729
      3          8           0       -1.325343    1.374821   -1.030684
      4          1           0       -0.759001    0.897714   -1.741564
      5          6           0       -2.389561    1.384100    1.070768
      6          9           0       -3.652755    1.404685    0.617315
      7          9           0       -2.008983    2.646876    1.277409
      8          9           0       -2.387904    0.752430    2.242614
      9          8           0        3.731852   -0.319737   -0.552213
     10          1           0        4.421079   -0.846883   -0.145276
     11          1           0        2.980763   -0.916237   -0.695464
     12          8           0       -0.024776    0.060871   -2.823002
     13          1           0        0.273593    0.546186   -3.595787
     14          1           0       -0.684088   -0.624958   -3.131309
     15          8           0       -0.990881   -3.222185   -1.246619
     16          1           0       -1.406315   -2.871136   -0.453342
     17          1           0       -0.059589   -2.934984   -1.190353
     18          8           0       -1.729795   -1.820690   -3.393738
     19          1           0       -2.683077   -1.719201   -3.409015
     20          1           0       -1.519600   -2.459981   -2.669042
     21          8           0        1.268602   -1.649094   -0.974255
     22          1           0        0.776906   -1.244535   -0.246347
     23          1           0        1.056961   -1.093525   -1.741413
 ---------------------------------------------------------------------
                    Distance matrix (angstroms):
                    1          2          3          4          5
     1  C    0.000000
     2  O    1.206299   0.000000
     3  O    1.293801   2.244718   0.000000
     4  H    1.933851   2.423052   1.026511   0.000000
     5  C    1.555781   2.411108   2.355579   3.287022   0.000000
     6  F    2.375827   3.233641   2.851954   3.767644   1.342275
     7  F    2.395812   3.382416   2.722642   3.706241   1.334970
     8  F    2.386055   2.676663   3.497269   4.306752   1.331252
     9  O    5.326806   4.812675   5.354967   4.802551   6.558111
    10  H    6.084265   5.461865   6.224249   5.694294   7.269172
    11  H    4.780094   4.134457   4.889158   4.286091   6.103401
    12  O    3.265299   3.285173   2.574945   1.552063   4.743901
    13  H    4.035670   4.190239   3.134164   2.151270   5.437944
    14  H    3.514969   3.426318   2.970345   2.062894   4.960081
    15  O    4.124311   3.184352   4.614213   4.155996   5.342701
    16  H    3.572506   2.583453   4.285794   4.035190   4.625658
    17  H    4.058932   3.057322   4.494669   3.934792   5.403325
    18  O    4.249600   3.990102   3.994859   3.325934   5.535141
    19  H    4.367576   4.247875   4.131933   3.651123   5.457571
    20  H    4.138502   3.614621   4.174645   3.565507   5.433228
    21  O    3.726781   2.870853   3.984444   3.344573   5.173446
    22  H    2.962893   2.032279   3.449009   3.030497   4.320998
    23  H    3.557959   2.962072   3.503319   2.694949   5.091710
                    6          7          8          9         10
     6  F    0.000000
     7  F    2.163503   0.000000
     8  F    2.160296   2.159659   0.000000
     9  O    7.672929   6.716062   6.812636   0.000000
    10  H    8.416525   7.454936   7.390675   0.958392   0.000000
    11  H    7.149379   6.440929   6.343449   0.969777   1.543382
    12  O    5.177244   5.238117   5.632326   4.406086   5.268763
    13  H    5.822668   5.776772   6.419738   4.687506   5.572100
    14  H    5.194672   5.647746   5.803382   5.123028   5.918477
    15  O    5.654003   6.469399   5.470282   5.586646   6.012016
    16  H    4.947266   5.814392   4.621897   5.737610   6.176652
    17  H    5.917029   6.406805   5.550076   4.649921   5.052598
    18  O    5.494485   6.469676   6.230772   6.336932   7.023821
    19  H    5.187511   6.440466   6.175516   7.160386   7.866509
    20  H    5.503284   6.472554   5.932782   6.053045   6.653055
    21  O    6.006531   5.853880   5.430065   2.830709   3.356913
    22  H    5.233180   5.022558   4.494310   3.111352   3.667198
    23  H    5.829758   5.701219   5.580961   3.027868   3.731725
                   11         12         13         14         15
    11  H    0.000000
    12  O    3.809780   0.000000
    13  H    4.228395   0.960079   0.000000
    14  H    4.410137   1.000054   1.582552   0.000000
    15  O    4.625487   3.767864   4.617153   3.223626   0.000000
    16  H    4.809023   4.015047   4.937118   3.569094   0.961826
    17  H    3.682933   3.412024   4.244487   3.081157   0.976194
    18  O    5.503460   2.602518   3.107489   1.610014   2.668390
    19  H    6.331444   3.252480   3.729444   2.295745   3.130246
    20  H    5.150865   2.934774   3.620972   2.068594   1.698170
    21  O    1.883162   2.831019   3.561141   3.084596   2.766597
    22  H    2.272987   2.997654   3.831286   3.292625   2.834910
    23  H    2.196919   1.916408   2.596347   2.276536   2.994941
                   16         17         18         19         20
    16  H    0.000000
    17  H    1.536532   0.000000
    18  O    3.139109   2.980964   0.000000
    19  H    3.419514   3.644623   0.958790   0.000000
    20  H    2.256370   2.131614   0.988970   1.565246   0.000000
    21  O    2.986623   1.861264   3.856647   4.642061   3.362128
    22  H    2.730409   2.109145   4.064674   4.711609   3.552562
    23  H    3.299508   2.222909   3.320385   4.142493   3.060451
                   21         22         23
    21  O    0.000000
    22  H    0.967100   0.000000
    23  H    0.970557   1.528547   0.000000
 Stoichiometry    C2H11F3O7
 Framework group  C1[X(C2H11F3O7)]
 Deg. of freedom    63
 Full point group                 C1      NOp   1
 Largest Abelian subgroup         C1      NOp   1
 Largest concise Abelian subgroup C1      NOp   1
                         Standard orientation:                         
 ---------------------------------------------------------------------
 Center     Atomic      Atomic             Coordinates (Angstroms)
 Number     Number       Type             X           Y           Z
 ---------------------------------------------------------------------
      1          6           0       -1.060136    0.132191   -0.115221
      2          8           0       -0.280223    0.161679    0.804574
      3          8           0       -0.797017   -0.033388   -1.371117
      4          1           0        0.205389   -0.168429   -1.546254
      5          6           0       -2.591611    0.262437    0.125770
      6          9           0       -3.191667   -0.917031   -0.098928
      7          9           0       -3.144965    1.164075   -0.688474
      8          9           0       -2.853587    0.619891    1.381089
      9          8           0        3.187970    3.344981   -0.195456
     10          1           0        3.715933    3.864286    0.412897
     11          1           0        3.100040    2.464883    0.202242
     12          8           0        1.708207   -0.514406   -1.721573
     13          1           0        2.038729   -0.496892   -2.622794
     14          1           0        1.815290   -1.447166   -1.377190
     15          8           0        2.061249   -1.740735    1.823604
     16          1           0        1.183783   -1.499754    2.135197
     17          1           0        2.482214   -0.894417    1.579702
     18          8           0        1.926486   -2.852020   -0.598624
     19          1           0        1.256115   -3.537406   -0.609948
     20          1           0        2.037777   -2.573272    0.343700
     21          8           0        2.530054    0.735368    0.682030
     22          1           0        1.607413    0.906365    0.916074
     23          1           0        2.485964    0.399792   -0.227599
 ---------------------------------------------------------------------
 Rotational constants (GHZ):           0.7343916           0.3743851           0.3164452
 Standard basis: 6-31++G(d,p) (6D, 7F)
 There are   294 symmetry adapted cartesian basis functions of A   symmetry.
 There are   294 symmetry adapted basis functions of A   symmetry.
   294 basis functions,   472 primitive gaussians,   294 cartesian basis functions
    53 alpha electrons       53 beta electrons
       nuclear repulsion energy       851.6273945812 Hartrees.
 NAtoms=   23 NActive=   23 NUniq=   23 SFac= 1.00D+00 NAtFMM=   60 NAOKFM=F Big=F
 Integral buffers will be    131072 words long.
 Raffenetti 2 integral format.
 Two-electron integral symmetry is turned on.
 Nuclear repulsion after empirical dispersion term =      851.6161183704 Hartrees.
 One-electron integrals computed using PRISM.
 NBasis=   294 RedAO= T EigKep=  3.76D-05  NBF=   294
 NBsUse=   294 1.00D-06 EigRej= -1.00D+00 NBFU=   294
 Initial guess from the checkpoint file:  "/local_scratch/slurm.5660687/Gau-2712684.chk"
 B after Tr=     0.000000    0.000000   -0.000000
         Rot=    0.998304    0.025634   -0.001816    0.052238 Ang=   6.67 deg.
 ExpMin= 3.60D-02 ExpMax= 7.00D+03 ExpMxC= 1.05D+03 IAcc=3 IRadAn=         5 AccDes= 0.00D+00
 Harris functional with IExCor= 4639 and IRadAn=       5 diagonalized for initial guess.
 HarFok:  IExCor= 4639 AccDes= 0.00D+00 IRadAn=         5 IDoV= 1 UseB2=F ITyADJ=14
 ICtDFT=  3500011 ScaDFX=  1.000000  1.000000  1.000000  1.000000
 FoFCou: FMM=F IPFlag=           0 FMFlag=      100000 FMFlg1=           0
         NFxFlg=           0 DoJE=T BraDBF=F KetDBF=T FulRan=T
         wScrn=  0.000000 ICntrl=       500 IOpCl=  0 I1Cent=   200000004 NGrid=           0
         NMat0=    1 NMatS0=      1 NMatT0=    0 NMatD0=    1 NMtDS0=    0 NMtDT0=    0
 Petite list used in FoFCou.
 Requested convergence on RMS density matrix=1.00D-10 within 128 cycles.
 Requested convergence on MAX density matrix=1.00D-08.
 Requested convergence on             energy=1.00D-08.
 No special actions if energy rises.
 SCF Done:  E(RwB97XD) =  -908.802895580     A.U. after   17 cycles
            NFock= 17  Conv=0.28D-10     -V/T= 2.0082
 Calling FoFJK, ICntrl=      2127 FMM=F ISym2X=0 I1Cent= 0 IOpClX= 0 NMat=1 NMatS=1 NMatT=0.
 ***** Axes restored to original set *****
 -------------------------------------------------------------------
 Center     Atomic                   Forces (Hartrees/Bohr)
 Number     Number              X              Y              Z
 -------------------------------------------------------------------
      1        6          -0.006025429    0.007058836    0.004270293
      2        8           0.004455022   -0.011071783    0.004234029
      3        8           0.005186445    0.003038683   -0.011769448
      4        1          -0.005665654    0.002668080    0.008085971
      5        6          -0.001929110    0.000203132    0.002418964
      6        9          -0.001253805   -0.001148137   -0.002769519
      7        9           0.002614170    0.001450364   -0.001142977
      8        9           0.001920131   -0.001866468   -0.000594932
      9        8          -0.000181265    0.001669088   -0.000834257
     10        1           0.000745872   -0.000772113    0.000254614
     11        1           0.000894666   -0.001171151    0.001181264
     12        8          -0.001042751   -0.001044090   -0.000123819
     13        1           0.002322269    0.000545237   -0.001420946
     14        1          -0.002222820    0.001076948   -0.001484717
     15        8           0.000190681   -0.003350164   -0.002186417
     16        1           0.000046505    0.000886208    0.000580827
     17        1          -0.000336258    0.000033317    0.001941949
     18        8           0.002898504   -0.001334446    0.000021878
     19        1          -0.001140593    0.000846619   -0.000757154
     20        1          -0.002498634    0.000154301    0.000704150
     21        8           0.003712510   -0.003406256    0.000197933
     22        1          -0.001467413    0.002801095   -0.000936165
     23        1          -0.001223041    0.002732701    0.000128478
 -------------------------------------------------------------------
 Cartesian Forces:  Max     0.011769448 RMS     0.003172111

 GradGradGradGradGradGradGradGradGradGradGradGradGradGradGradGradGradGrad
 Berny optimization.
 Using GEDIIS/GDIIS optimizer.
 FormGI is forming the generalized inverse of G from B-inverse, IUseBI=4.
 Internal  Forces:  Max     0.011438492 RMS     0.001967939
 Search for a local minimum.
 Step number   2 out of a maximum of  138
 All quantities printed in internal units (Hartrees-Bohrs-Radians)
 Mixed Optimization -- RFO/linear search
 Update second derivatives using D2CorX and points    1    2
 DE= -2.14D-03 DEPred=-2.18D-03 R= 9.82D-01
 TightC=F SS=  1.41D+00  RLast= 4.56D-01 DXNew= 5.0454D-01 1.3695D+00
 Trust test= 9.82D-01 RLast= 4.56D-01 DXMaxT set to 5.05D-01
 ITU=  1  0
 Use linear search instead of GDIIS.
     Eigenvalues ---   -0.00055  -0.00035   0.00009   0.00032   0.00065
     Eigenvalues ---    0.00099   0.00141   0.00184   0.00213   0.00265
     Eigenvalues ---    0.00449   0.00503   0.00558   0.00771   0.00796
     Eigenvalues ---    0.00938   0.01050   0.01214   0.01252   0.01291
     Eigenvalues ---    0.01575   0.01677   0.01692   0.01876   0.01949
     Eigenvalues ---    0.02083   0.02367   0.02503   0.03018   0.03298
     Eigenvalues ---    0.03589   0.03621   0.03923   0.05287   0.06006
     Eigenvalues ---    0.06158   0.06982   0.07386   0.11554   0.13665
     Eigenvalues ---    0.13992   0.19415   0.20724   0.21716   0.23221
     Eigenvalues ---    0.25875   0.31740   0.35800   0.37759   0.39333
     Eigenvalues ---    0.41323   0.43998   0.49027   0.50317   0.51842
     Eigenvalues ---    0.53391   0.55771   0.56254   0.57074   0.57396
     Eigenvalues ---    0.57558   0.57684   0.88512
 RFO step:  Lambda=-1.19701482D-03 EMin=-5.54333695D-04
 Quartic linear search produced a step of  1.56999.
 Maximum step size (   0.505) exceeded in Quadratic search.
    -- Step size scaled by   0.664
 Iteration  1 RMS(Cart)=  0.10606508 RMS(Int)=  0.00399787
 Iteration  2 RMS(Cart)=  0.00563372 RMS(Int)=  0.00184806
 Iteration  3 RMS(Cart)=  0.00002117 RMS(Int)=  0.00184797
 Iteration  4 RMS(Cart)=  0.00000002 RMS(Int)=  0.00184797
 Variable       Old X    -DE/DX   Delta X   Delta X   Delta X     New X
                                 (Linear)    (Quad)   (Total)
    R1        2.27958   0.01144   0.00853   0.00193   0.01054   2.29011
    R2        2.44493   0.00726   0.01948   0.00154   0.02062   2.46555
    R3        2.94000  -0.00281  -0.01101  -0.00320  -0.01420   2.92580
    R4        3.84045  -0.00050   0.13779  -0.24244  -0.10449   3.73596
    R5        1.93982  -0.00745  -0.05069  -0.01005  -0.06119   1.87864
    R6        2.93297   0.00254   0.10494   0.04190   0.14633   3.07931
    R7        2.53653   0.00210   0.00147   0.00132   0.00278   2.53932
    R8        2.52273   0.00194   0.00306   0.00021   0.00327   2.52600
    R9        2.51570   0.00036  -0.00356   0.00011  -0.00345   2.51225
   R10        1.81110   0.00107   0.00190   0.00058   0.00247   1.81357
   R11        1.83261   0.00088   0.00305  -0.00212   0.00095   1.83357
   R12        3.55866   0.00129  -0.03511   0.09423   0.05913   3.61780
   R13        1.81429   0.00214   0.00289   0.00010   0.00299   1.81728
   R14        1.88983   0.00182   0.00011  -0.00472  -0.00422   1.88561
   R15        3.62149   0.00129  -0.01103   0.02398   0.01295   3.63444
   R16        3.04249   0.00078   0.01673   0.02359   0.04079   3.08328
   R17        1.81759   0.00078   0.00197  -0.00155   0.00043   1.81801
   R18        1.84474   0.00145   0.00109   0.00223   0.00304   1.84778
   R19        3.20908   0.00139   0.02864   0.02687   0.05577   3.26485
   R20        3.51728   0.00182   0.03285  -0.01020   0.02218   3.53946
   R21        1.81185   0.00124   0.00195   0.00028   0.00223   1.81408
   R22        1.86888   0.00133  -0.00013  -0.00352  -0.00335   1.86553
   R23        1.82755   0.00118   0.00054   0.00531   0.00634   1.83389
   R24        1.83409   0.00261   0.00576   0.00066   0.00651   1.84059
    A1        2.22913   0.00008  -0.00359   0.00593   0.00094   2.23006
    A2        2.11329  -0.00013   0.00506  -0.00411   0.00165   2.11494
    A3        1.94042   0.00005  -0.00134  -0.00195  -0.00258   1.93785
    A4        2.28011  -0.00232   0.04514  -0.06638  -0.02307   2.25704
    A5        1.96172  -0.00154  -0.01890   0.01180  -0.00994   1.95179
    A6        1.91832  -0.00283  -0.00754  -0.00118  -0.00878   1.90953
    A7        1.94991  -0.00301  -0.00994  -0.00143  -0.01146   1.93845
    A8        1.94149  -0.00339  -0.00881  -0.00183  -0.01071   1.93077
    A9        1.88186   0.00325   0.00903   0.00153   0.01048   1.89234
   A10        1.88160   0.00334   0.01056   0.00151   0.01202   1.89362
   A11        1.88833   0.00314   0.00829   0.00164   0.00984   1.89817
   A12        1.85603  -0.00030  -0.00571   0.00254  -0.00317   1.85286
   A13        2.87779  -0.00032   0.14562  -0.17901  -0.03341   2.84438
   A14        2.02118  -0.00036   0.04299  -0.00133   0.03771   2.05889
   A15        1.84699   0.00067  -0.00102   0.05226   0.04875   1.89574
   A16        1.77069   0.00087   0.01302  -0.05298  -0.04068   1.73001
   A17        1.87906   0.00016   0.00143   0.00607   0.00758   1.88664
   A18        2.19365  -0.00128  -0.07466  -0.00824  -0.08216   2.11149
   A19        1.70422   0.00033   0.02327   0.02268   0.04553   1.74974
   A20        1.83085  -0.00054  -0.01226   0.00979  -0.00160   1.82926
   A21        1.97419  -0.00068  -0.02065   0.04862   0.02722   2.00141
   A22        1.78570   0.00019  -0.00112   0.01059   0.00601   1.79171
   A23        2.66973   0.00098   0.03983   0.02279   0.06188   2.73161
   A24        2.17700  -0.00095  -0.00604  -0.01068  -0.02035   2.15665
   A25        1.79528   0.00148   0.02610   0.02436   0.04723   1.84250
   A26        1.86651  -0.00017   0.00798   0.00329   0.01194   1.87845
   A27        1.75995   0.00041   0.15107  -0.12275   0.02696   1.78691
   A28        1.66344   0.00118   0.14520  -0.09109   0.05557   1.71902
   A29        1.58438   0.00067   0.06085  -0.04571   0.01731   1.60169
   A30        1.71943  -0.00094  -0.02193   0.02920   0.00492   1.72435
   A31        1.81791  -0.00132  -0.02281  -0.00117  -0.02747   1.79045
   A32        2.51165   0.00032  -0.10421   0.23066   0.12824   2.63989
   A33        2.72385   0.00182   0.05850  -0.08202  -0.02514   2.69871
   A34        3.20349   0.00042  -0.00640   0.00903   0.00233   3.20583
   A35        3.02704   0.00057  -0.00498   0.01184   0.00362   3.03066
   A36        2.92079   0.00122   0.01859   0.02924   0.04405   2.96483
   A37        3.34433   0.00108   0.21193  -0.16845   0.04427   3.38860
   A38        3.04275   0.00226  -0.01730   0.05869   0.03931   3.08207
   A39        3.25462   0.00180   0.03979   0.02900   0.06910   3.32372
   A40        3.03430  -0.00187  -0.05685  -0.01820  -0.07652   2.95777
   A41        3.44437   0.00019   0.18218  -0.11296   0.06703   3.51140
    D1        0.62373  -0.00046  -0.03064  -0.02318  -0.05474   0.56899
    D2       -2.54852  -0.00035  -0.02488  -0.02896  -0.05445  -2.60297
    D3        0.02171   0.00045   0.02596   0.00031   0.02623   0.04794
    D4       -3.09173   0.00035   0.02056   0.00567   0.02591  -3.06582
    D5       -1.90263  -0.00003   0.00080  -0.00480  -0.00410  -1.90673
    D6        2.29225  -0.00029   0.00095  -0.00500  -0.00416   2.28809
    D7        0.17996   0.00014   0.00345  -0.00483  -0.00152   0.17845
    D8        1.21296   0.00006   0.00562  -0.00956  -0.00381   1.20915
    D9       -0.87535  -0.00020   0.00576  -0.00976  -0.00387  -0.87922
   D10       -2.98763   0.00024   0.00827  -0.00960  -0.00123  -2.98886
   D11       -1.34900   0.00068  -0.07136   0.12951   0.05627  -1.29273
   D12       -2.95470   0.00097   0.08829  -0.00124   0.08780  -2.86689
   D13        1.26367   0.00054   0.06316  -0.04621   0.01544   1.27911
   D14       -0.49629  -0.00054   0.03515  -0.07394  -0.03794  -0.53423
   D15        2.74724   0.00037   0.00817   0.08547   0.09364   2.84088
   D16       -0.91463   0.00053   0.03340  -0.02247   0.00247  -0.91216
   D17        0.92740  -0.00050   0.04659  -0.06250  -0.00746   0.91993
   D18        0.60871   0.00043   0.07389   0.04038   0.11462   0.72333
   D19       -1.46584  -0.00009   0.04761   0.01902   0.06820  -1.39764
   D20       -1.59163  -0.00036   0.00743  -0.00744  -0.00164  -1.59327
   D21        2.61701  -0.00088  -0.01886  -0.02881  -0.04806   2.56895
   D22        2.39971   0.00134   0.08800  -0.00564   0.08166   2.48137
   D23        0.32517   0.00082   0.06171  -0.02700   0.03523   0.36040
   D24        0.63358   0.00103   0.01525   0.05528   0.06739   0.70097
   D25        2.96913   0.00025   0.02587  -0.01783   0.01071   2.97985
   D26       -1.25022   0.00007   0.00795   0.00601   0.01466  -1.23556
   D27       -0.91249  -0.00002   0.02548  -0.14052  -0.11603  -1.02853
   D28        1.15196  -0.00090  -0.00280  -0.07845  -0.08390   1.06806
   D29        1.40625  -0.00033  -0.05256   0.12755   0.07560   1.48185
   D30       -0.85601  -0.00037  -0.06856   0.11617   0.04591  -0.81010
   D31       -0.50895   0.00045  -0.02860   0.09493   0.06646  -0.44249
   D32       -2.77121   0.00041  -0.04460   0.08354   0.03677  -2.73443
   D33        0.75604  -0.00050   0.05635  -0.08809  -0.03438   0.72165
   D34       -1.06681   0.00078   0.07046  -0.08121  -0.00965  -1.07647
   D35        2.46669   0.00089   0.29264  -0.25159   0.03974   2.50642
   D36       -0.97768   0.00070   0.11046  -0.13863  -0.02730  -1.00497
   D37        0.74993  -0.00017   0.10294  -0.12031  -0.01968   0.73026
   D38       -2.32903  -0.00037  -0.31936   0.27969  -0.03937  -2.36840
   D39        1.08449   0.00043  -0.07107   0.08581   0.01368   1.09817
   D40       -0.53827   0.00019  -0.12514   0.12612  -0.00099  -0.53925
         Item               Value     Threshold  Converged?
 Maximum Force            0.011438     0.000015     NO 
 RMS     Force            0.001968     0.000010     NO 
 Maximum Displacement     0.503486     0.000060     NO 
 RMS     Displacement     0.104706     0.000040     NO 
 Predicted change in Energy=-1.905895D-03
 GradGradGradGradGradGradGradGradGradGradGradGradGradGradGradGradGradGrad

                          Input orientation:                          
 ---------------------------------------------------------------------
 Center     Atomic      Atomic             Coordinates (Angstroms)
 Number     Number       Type             X           Y           Z
 ---------------------------------------------------------------------
      1          6           0       -1.453859    0.726988    0.096449
      2          8           0       -0.997833   -0.370720    0.332500
      3          8           0       -1.326660    1.426950   -0.997237
      4          1           0       -0.818787    0.933473   -1.694979
      5          6           0       -2.338187    1.466708    1.129843
      6          9           0       -3.608261    1.494734    0.691908
      7          9           0       -1.923368    2.725481    1.303588
      8          9           0       -2.310215    0.841641    2.302822
      9          8           0        3.715809   -0.300795   -0.429174
     10          1           0        4.415916   -0.843291   -0.059619
     11          1           0        2.975880   -0.901617   -0.610732
     12          8           0       -0.101651    0.054296   -2.864607
     13          1           0        0.254162    0.521664   -3.626025
     14          1           0       -0.751701   -0.626822   -3.195004
     15          8           0       -0.918721   -3.349838   -1.338748
     16          1           0       -1.368289   -3.137569   -0.515114
     17          1           0       -0.027536   -2.958539   -1.245077
     18          8           0       -1.728655   -1.905513   -3.464504
     19          1           0       -2.681822   -1.835548   -3.554616
     20          1           0       -1.543477   -2.539665   -2.730938
     21          8           0        1.232044   -1.596700   -0.986273
     22          1           0        0.690825   -1.186656   -0.292927
     23          1           0        1.025169   -1.052124   -1.766859
 ---------------------------------------------------------------------
                    Distance matrix (angstroms):
                    1          2          3          4          5
     1  C    0.000000
     2  O    1.211876   0.000000
     3  O    1.304713   2.260076   0.000000
     4  H    1.911850   2.417364   0.994132   0.000000
     5  C    1.548265   2.410072   2.355682   3.251544   0.000000
     6  F    2.363356   3.228533   2.839631   3.713947   1.343748
     7  F    2.381512   3.374328   2.708513   3.663714   1.336702
     8  F    2.369509   2.659762   3.492901   4.267927   1.329425
     9  O    5.296988   4.775296   5.360437   4.867056   6.496573
    10  H    6.078190   5.448464   6.245823   5.764843   7.236631
    11  H    4.772321   4.118487   4.907490   4.352315   6.072715
    12  O    3.323979   3.347428   2.621430   1.629499   4.790891
    13  H    4.100770   4.246618   3.198291   2.247164   5.498333
    14  H    3.627601   3.545343   3.062472   2.165432   5.060050
    15  O    4.355074   3.416793   4.806323   4.299260   5.595350
    16  H    3.913583   2.917386   4.590099   4.274040   4.984571
    17  H    4.173391   3.182299   4.580574   3.997030   5.528305
    18  O    4.436886   4.160160   4.165851   3.466832   5.731616
    19  H    4.626528   4.482323   4.361255   3.820554   5.741702
    20  H    4.321247   3.792981   4.334370   3.696090   5.620340
    21  O    3.712935   2.866102   3.961003   3.333159   5.158388
    22  H    2.900572   1.976987   3.375979   2.956286   4.270776
    23  H    3.575296   2.994020   3.502746   2.710708   5.103681
                    6          7          8          9         10
     6  F    0.000000
     7  F    2.174340   0.000000
     8  F    2.169446   2.167250   0.000000
     9  O    7.623827   6.630319   6.714308   0.000000
    10  H    8.391577   7.401419   7.325365   0.959700   0.000000
    11  H    7.126730   6.389295   6.282559   0.970281   1.542994
    12  O    5.198074   5.275200   5.674504   4.542072   5.392776
    13  H    5.874497   5.822331   6.467584   4.783231   5.648235
    14  H    5.269631   5.731324   5.900122   5.264481   6.048286
    15  O    5.901446   6.700803   5.724141   5.621642   6.031360
    16  H    5.285131   6.163696   4.966095   5.822604   6.239248
    17  H    6.033667   6.511371   5.677991   4.662825   5.062001
    18  O    5.689495   6.649716   6.414602   6.436656   7.104739
    19  H    5.475586   6.706743   6.450970   7.283786   7.973548
    20  H    5.679400   6.644057   6.112272   6.162041   6.747444
    21  O    5.983461   5.820768   5.413987   2.856365   3.400494
    22  H    5.161579   4.968671   4.456248   3.154970   3.748151
    23  H    5.831011   5.691381   5.592266   3.097327   3.802031
                   11         12         13         14         15
    11  H    0.000000
    12  O    3.932546   0.000000
    13  H    4.304123   0.961662   0.000000
    14  H    4.544099   0.997822   1.586367   0.000000
    15  O    4.657436   3.818897   4.647130   3.299757   0.000000
    16  H    4.886760   4.160828   5.069527   3.723687   0.962051
    17  H    3.695109   3.421337   4.226119   3.124666   0.977803
    18  O    5.593253   2.616844   3.138287   1.631601   2.694606
    19  H    6.445795   3.271835   3.765840   2.305582   3.211179
    20  H    5.253862   2.970751   3.661205   2.121612   1.727684
    21  O    1.914455   2.834196   3.523069   3.123204   2.797055
    22  H    2.324591   2.963362   3.770753   3.288821   2.892013
    23  H    2.272566   1.923263   2.554949   2.318998   3.039980
                   16         17         18         19         20
    16  H    0.000000
    17  H    1.537047   0.000000
    18  O    3.216632   2.988064   0.000000
    19  H    3.557977   3.693280   0.959970   0.000000
    20  H    2.301751   2.163635   0.987197   1.571641   0.000000
    21  O    3.059084   1.872999   3.873336   4.687407   3.411239
    22  H    2.845238   2.135931   4.053337   4.736500   3.573043
    23  H    3.412416   2.239389   3.345717   4.189465   3.120925
                   21         22         23
    21  O    0.000000
    22  H    0.970454   0.000000
    23  H    0.973999   1.517352   0.000000
 Stoichiometry    C2H11F3O7
 Framework group  C1[X(C2H11F3O7)]
 Deg. of freedom    63
 Full point group                 C1      NOp   1
 Largest Abelian subgroup         C1      NOp   1
 Largest concise Abelian subgroup C1      NOp   1
                         Standard orientation:                         
 ---------------------------------------------------------------------
 Center     Atomic      Atomic             Coordinates (Angstroms)
 Number     Number       Type             X           Y           Z
 ---------------------------------------------------------------------
      1          6           0       -1.110641    0.087734   -0.102073
      2          8           0       -0.321772    0.182128    0.813032
      3          8           0       -0.849477   -0.106518   -1.365535
      4          1           0        0.124549   -0.220798   -1.528356
      5          6           0       -2.637464    0.155012    0.145737
      6          9           0       -3.174831   -1.061750   -0.045017
      7          9           0       -3.223484    1.012304   -0.695929
      8          9           0       -2.893039    0.538145    1.392838
      9          8           0        2.871708    3.578391   -0.221634
     10          1           0        3.407650    4.127640    0.354661
     11          1           0        2.881050    2.689459    0.167156
     12          8           0        1.707560   -0.537320   -1.750067
     13          1           0        2.060946   -0.467020   -2.641679
     14          1           0        1.898968   -1.456550   -1.412389
     15          8           0        2.386609   -1.626363    1.846716
     16          1           0        1.544007   -1.502083    2.294061
     17          1           0        2.638725   -0.734099    1.536231
     18          8           0        2.212667   -2.815213   -0.565188
     19          1           0        1.650590   -3.593230   -0.582560
     20          1           0        2.296013   -2.527570    0.375489
     21          8           0        2.451059    0.873189    0.593080
     22          1           0        1.508494    0.929515    0.817087
     23          1           0        2.432989    0.513622   -0.311938
 ---------------------------------------------------------------------
 Rotational constants (GHZ):           0.7110298           0.3676238           0.3080198
 Standard basis: 6-31++G(d,p) (6D, 7F)
 There are   294 symmetry adapted cartesian basis functions of A   symmetry.
 There are   294 symmetry adapted basis functions of A   symmetry.
   294 basis functions,   472 primitive gaussians,   294 cartesian basis functions
    53 alpha electrons       53 beta electrons
       nuclear repulsion energy       844.1735148753 Hartrees.
 NAtoms=   23 NActive=   23 NUniq=   23 SFac= 1.00D+00 NAtFMM=   60 NAOKFM=F Big=F
 Integral buffers will be    131072 words long.
 Raffenetti 2 integral format.
 Two-electron integral symmetry is turned on.
 Nuclear repulsion after empirical dispersion term =      844.1626357927 Hartrees.
 One-electron integrals computed using PRISM.
 NBasis=   294 RedAO= T EigKep=  3.65D-05  NBF=   294
 NBsUse=   294 1.00D-06 EigRej= -1.00D+00 NBFU=   294
 Initial guess from the checkpoint file:  "/local_scratch/slurm.5660687/Gau-2712684.chk"
 B after Tr=    -0.000000    0.000000    0.000000
         Rot=    0.999460    0.009117   -0.006370   -0.030903 Ang=   3.76 deg.
 ExpMin= 3.60D-02 ExpMax= 7.00D+03 ExpMxC= 1.05D+03 IAcc=3 IRadAn=         5 AccDes= 0.00D+00
 Harris functional with IExCor= 4639 and IRadAn=       5 diagonalized for initial guess.
 HarFok:  IExCor= 4639 AccDes= 0.00D+00 IRadAn=         5 IDoV= 1 UseB2=F ITyADJ=14
 ICtDFT=  3500011 ScaDFX=  1.000000  1.000000  1.000000  1.000000
 FoFCou: FMM=F IPFlag=           0 FMFlag=      100000 FMFlg1=           0
         NFxFlg=           0 DoJE=T BraDBF=F KetDBF=T FulRan=T
         wScrn=  0.000000 ICntrl=       500 IOpCl=  0 I1Cent=   200000004 NGrid=           0
         NMat0=    1 NMatS0=      1 NMatT0=    0 NMatD0=    1 NMtDS0=    0 NMtDT0=    0
 Petite list used in FoFCou.
 Requested convergence on RMS density matrix=1.00D-10 within 128 cycles.
 Requested convergence on MAX density matrix=1.00D-08.
 Requested convergence on             energy=1.00D-08.
 No special actions if energy rises.
 SCF Done:  E(RwB97XD) =  -908.804584273     A.U. after   16 cycles
            NFock= 16  Conv=0.68D-10     -V/T= 2.0082
 Calling FoFJK, ICntrl=      2127 FMM=F ISym2X=0 I1Cent= 0 IOpClX= 0 NMat=1 NMatS=1 NMatT=0.
 ***** Axes restored to original set *****
 -------------------------------------------------------------------
 Center     Atomic                   Forces (Hartrees/Bohr)
 Number     Number              X              Y              Z
 -------------------------------------------------------------------
      1        6           0.000301534   -0.000499971   -0.000680105
      2        8           0.000145860    0.000683358    0.000120330
      3        8          -0.003724899    0.003412971    0.005561266
      4        1           0.003705272   -0.003806896   -0.004711436
      5        6           0.000261796   -0.000196615   -0.000415035
      6        9           0.000187280    0.000255244    0.000496275
      7        9          -0.000471545   -0.000133767    0.000290710
      8        9          -0.000440584    0.000380171    0.000320547
      9        8           0.000121423   -0.000351125   -0.000366336
     10        1          -0.000054641    0.000133503   -0.000192895
     11        1           0.000044498   -0.000041357    0.000820402
     12        8          -0.000710140    0.000118468   -0.000803045
     13        1           0.000424221   -0.000430560    0.000249816
     14        1           0.000259556    0.000240130   -0.000258291
     15        8           0.000468378   -0.000125790   -0.000763704
     16        1           0.000019342   -0.000120072   -0.000091063
     17        1          -0.000477332   -0.000378276    0.000914677
     18        8           0.000097981   -0.000011733    0.000459583
     19        1           0.000240745   -0.000163190   -0.000274329
     20        1          -0.000531312    0.000110828   -0.000095165
     21        8          -0.000476585    0.000627503   -0.000812723
     22        1           0.000433670    0.000512780   -0.000565448
     23        1           0.000175481   -0.000215605    0.000795970
 -------------------------------------------------------------------
 Cartesian Forces:  Max     0.005561266 RMS     0.001306919

 GradGradGradGradGradGradGradGradGradGradGradGradGradGradGradGradGradGrad
 Berny optimization.
 Using GEDIIS/GDIIS optimizer.
 FormGI is forming the generalized inverse of G from B-inverse, IUseBI=4.
 Internal  Forces:  Max     0.007372150 RMS     0.000796584
 Search for a local minimum.
 Step number   3 out of a maximum of  138
 All quantities printed in internal units (Hartrees-Bohrs-Radians)
 Mixed Optimization -- En-DIIS/RFO-DIIS
 Update second derivatives using D2CorX and points    2    3
 DE= -1.69D-03 DEPred=-1.91D-03 R= 8.86D-01
 TightC=F SS=  1.41D+00  RLast= 4.63D-01 DXNew= 8.4853D-01 1.3882D+00
 Trust test= 8.86D-01 RLast= 4.63D-01 DXMaxT set to 8.49D-01
 ITU=  1  1  0
 Use linear search instead of GDIIS.
     Eigenvalues ---   -0.00055  -0.00035   0.00009   0.00032   0.00065
     Eigenvalues ---    0.00097   0.00140   0.00185   0.00213   0.00266
     Eigenvalues ---    0.00445   0.00502   0.00556   0.00754   0.00792
     Eigenvalues ---    0.00952   0.01052   0.01222   0.01247   0.01271
     Eigenvalues ---    0.01591   0.01682   0.01695   0.01890   0.02005
     Eigenvalues ---    0.02090   0.02365   0.02537   0.03049   0.03304
     Eigenvalues ---    0.03608   0.03640   0.03855   0.05197   0.05967
     Eigenvalues ---    0.06146   0.06904   0.07384   0.11553   0.13662
     Eigenvalues ---    0.13997   0.19414   0.20728   0.21714   0.23214
     Eigenvalues ---    0.25875   0.34481   0.37753   0.38084   0.39376
     Eigenvalues ---    0.41472   0.43978   0.49107   0.50379   0.51892
     Eigenvalues ---    0.53404   0.55958   0.56253   0.57119   0.57427
     Eigenvalues ---    0.57556   0.57648   0.88407
 RFO step:  Lambda=-1.26519996D-03 EMin=-5.54748359D-04
 Quartic linear search produced a step of  0.02423.
 Iteration  1 RMS(Cart)=  0.24948486 RMS(Int)=  0.05680160
 Iteration  2 RMS(Cart)=  0.00513346 RMS(Int)=  0.05544850
 Iteration  3 RMS(Cart)=  0.00487956 RMS(Int)=  0.05415977
 Iteration  4 RMS(Cart)=  0.00464868 RMS(Int)=  0.05292973
 Iteration  5 RMS(Cart)=  0.00443509 RMS(Int)=  0.05175410
 Iteration  6 RMS(Cart)=  0.00421899 RMS(Int)=  0.05063343
 Iteration  7 RMS(Cart)=  0.00402129 RMS(Int)=  0.04956318
 Iteration  8 RMS(Cart)=  0.00383974 RMS(Int)=  0.04853934
 Iteration  9 RMS(Cart)=  0.00367247 RMS(Int)=  0.04755838
 Iteration 10 RMS(Cart)=  0.00351078 RMS(Int)=  0.04661916
 Iteration 11 RMS(Cart)=  0.00334583 RMS(Int)=  0.04572305
 Iteration 12 RMS(Cart)=  0.00319419 RMS(Int)=  0.04486665
 Iteration 13 RMS(Cart)=  0.00305435 RMS(Int)=  0.04404693
 Iteration 14 RMS(Cart)=  0.00292500 RMS(Int)=  0.04326120
 Iteration 15 RMS(Cart)=  0.00280501 RMS(Int)=  0.04250705
 Iteration 16 RMS(Cart)=  0.00269343 RMS(Int)=  0.04178233
 Iteration 17 RMS(Cart)=  0.00257198 RMS(Int)=  0.04108967
 Iteration 18 RMS(Cart)=  0.00245726 RMS(Int)=  0.04042733
 Iteration 19 RMS(Cart)=  0.00235100 RMS(Int)=  0.03979312
 Iteration 20 RMS(Cart)=  0.00225234 RMS(Int)=  0.03918506
 Iteration 21 RMS(Cart)=  0.00216051 RMS(Int)=  0.03860137
 Iteration 22 RMS(Cart)=  0.00207485 RMS(Int)=  0.03804046
 Iteration 23 RMS(Cart)=  0.00199478 RMS(Int)=  0.03750085
 Iteration 24 RMS(Cart)=  0.00191980 RMS(Int)=  0.03698121
 Iteration 25 RMS(Cart)=  0.00184944 RMS(Int)=  0.03648034
 Iteration 26 RMS(Cart)=  0.00178333 RMS(Int)=  0.03599712
 Iteration 27 RMS(Cart)=  0.00172109 RMS(Int)=  0.03553054
 Iteration 28 RMS(Cart)=  0.00166242 RMS(Int)=  0.03507966
 Iteration 29 RMS(Cart)=  0.00160703 RMS(Int)=  0.03464360
 Iteration 30 RMS(Cart)=  0.00155466 RMS(Int)=  0.03422159
 Iteration 31 RMS(Cart)=  0.00150509 RMS(Int)=  0.03381288
 Iteration 32 RMS(Cart)=  0.00145811 RMS(Int)=  0.03341678
 Iteration 33 RMS(Cart)=  0.00141353 RMS(Int)=  0.03303267
 Iteration 34 RMS(Cart)=  0.00137117 RMS(Int)=  0.03265994
 Iteration 35 RMS(Cart)=  0.00133090 RMS(Int)=  0.03229806
 Iteration 36 RMS(Cart)=  0.00129255 RMS(Int)=  0.03194651
 Iteration 37 RMS(Cart)=  0.00125601 RMS(Int)=  0.03160481
 Iteration 38 RMS(Cart)=  0.00122116 RMS(Int)=  0.03127252
 Iteration 39 RMS(Cart)=  0.00118789 RMS(Int)=  0.03094920
 Iteration 40 RMS(Cart)=  0.00115609 RMS(Int)=  0.03063448
 Iteration 41 RMS(Cart)=  0.00112569 RMS(Int)=  0.03032797
 Iteration 42 RMS(Cart)=  0.00109659 RMS(Int)=  0.03002934
 Iteration 43 RMS(Cart)=  0.00106872 RMS(Int)=  0.02973825
 Iteration 44 RMS(Cart)=  0.00104200 RMS(Int)=  0.02945440
 Iteration 45 RMS(Cart)=  0.00101637 RMS(Int)=  0.02917749
 Iteration 46 RMS(Cart)=  0.00099177 RMS(Int)=  0.02890726
 Iteration 47 RMS(Cart)=  0.00096814 RMS(Int)=  0.02864343
 Iteration 48 RMS(Cart)=  0.00094542 RMS(Int)=  0.02838577
 Iteration 49 RMS(Cart)=  0.00092358 RMS(Int)=  0.02813405
 Iteration 50 RMS(Cart)=  0.00090255 RMS(Int)=  0.02788803
 Iteration 51 RMS(Cart)=  0.00088231 RMS(Int)=  0.02764753
 Iteration 52 RMS(Cart)=  0.00086280 RMS(Int)=  0.02741232
 Iteration 53 RMS(Cart)=  0.00084399 RMS(Int)=  0.02718224
 Iteration 54 RMS(Cart)=  0.00082586 RMS(Int)=  0.02695709
 Iteration 55 RMS(Cart)=  0.00080835 RMS(Int)=  0.02673671
 Iteration 56 RMS(Cart)=  0.00079145 RMS(Int)=  0.02652094
 Iteration 57 RMS(Cart)=  0.00077512 RMS(Int)=  0.02630962
 Iteration 58 RMS(Cart)=  0.00075934 RMS(Int)=  0.02610260
 Iteration 59 RMS(Cart)=  0.00074408 RMS(Int)=  0.02589975
 Iteration 60 RMS(Cart)=  0.00072932 RMS(Int)=  0.02570092
 Iteration 61 RMS(Cart)=  0.00071504 RMS(Int)=  0.02550599
 Iteration 62 RMS(Cart)=  0.00070121 RMS(Int)=  0.02531485
 Iteration 63 RMS(Cart)=  0.00068781 RMS(Int)=  0.02512736
 Iteration 64 RMS(Cart)=  0.00067483 RMS(Int)=  0.02494342
 Iteration 65 RMS(Cart)=  0.00066225 RMS(Int)=  0.02476292
 Iteration 66 RMS(Cart)=  0.00065005 RMS(Int)=  0.02458576
 Iteration 67 RMS(Cart)=  0.00063821 RMS(Int)=  0.02441184
 Iteration 68 RMS(Cart)=  0.00062672 RMS(Int)=  0.02424106
 Iteration 69 RMS(Cart)=  0.00061557 RMS(Int)=  0.02407334
 Iteration 70 RMS(Cart)=  0.00060474 RMS(Int)=  0.02390858
 Iteration 71 RMS(Cart)=  0.00059422 RMS(Int)=  0.02374671
 Iteration 72 RMS(Cart)=  0.00058399 RMS(Int)=  0.02358764
 Iteration 73 RMS(Cart)=  0.00057405 RMS(Int)=  0.02343129
 Iteration 74 RMS(Cart)=  0.00056439 RMS(Int)=  0.02327760
 Iteration 75 RMS(Cart)=  0.00055499 RMS(Int)=  0.02312648
 Iteration 76 RMS(Cart)=  0.00054584 RMS(Int)=  0.02297787
 Iteration 77 RMS(Cart)=  0.00053693 RMS(Int)=  0.02283171
 Iteration 78 RMS(Cart)=  0.00052826 RMS(Int)=  0.02268793
 Iteration 79 RMS(Cart)=  0.00051982 RMS(Int)=  0.02254647
 Iteration 80 RMS(Cart)=  0.00051160 RMS(Int)=  0.02240727
 Iteration 81 RMS(Cart)=  0.00050358 RMS(Int)=  0.02227026
 Iteration 82 RMS(Cart)=  0.00049577 RMS(Int)=  0.02213541
 Iteration 83 RMS(Cart)=  0.00048816 RMS(Int)=  0.02200265
 Iteration 84 RMS(Cart)=  0.00048073 RMS(Int)=  0.02187193
 Iteration 85 RMS(Cart)=  0.00047349 RMS(Int)=  0.02174320
 Iteration 86 RMS(Cart)=  0.00046642 RMS(Int)=  0.02161641
 Iteration 87 RMS(Cart)=  0.00045953 RMS(Int)=  0.02149153
 Iteration 88 RMS(Cart)=  0.00045279 RMS(Int)=  0.02136849
 Iteration 89 RMS(Cart)=  0.00044622 RMS(Int)=  0.02124727
 Iteration 90 RMS(Cart)=  0.00043980 RMS(Int)=  0.02112781
 Iteration 91 RMS(Cart)=  0.00043354 RMS(Int)=  0.02101008
 Iteration 92 RMS(Cart)=  0.00042741 RMS(Int)=  0.02089403
 Iteration 93 RMS(Cart)=  0.00042143 RMS(Int)=  0.02077964
 Iteration 94 RMS(Cart)=  0.00041558 RMS(Int)=  0.02066685
 Iteration 95 RMS(Cart)=  0.00040986 RMS(Int)=  0.02055564
 Iteration 96 RMS(Cart)=  0.00040427 RMS(Int)=  0.02044598
 Iteration 97 RMS(Cart)=  0.00039880 RMS(Int)=  0.02033782
 Iteration 98 RMS(Cart)=  0.00039345 RMS(Int)=  0.02023113
 Iteration 99 RMS(Cart)=  0.00038822 RMS(Int)=  0.02012589
 Iteration100 RMS(Cart)=  0.00038309 RMS(Int)=  0.02002206
 New curvilinear step not converged.
 ITry= 1 IFail=1 DXMaxC= 2.13D+00 DCOld= 1.00D+10 DXMaxT= 8.49D-01 DXLimC= 3.00D+00 Rises=F
 Iteration  1 RMS(Cart)=  0.24373385 RMS(Int)=  0.04773861
 Iteration  2 RMS(Cart)=  0.07615927 RMS(Int)=  0.02750911
 Iteration  3 RMS(Cart)=  0.08711417 RMS(Int)=  0.00821343
 Iteration  4 RMS(Cart)=  0.00733168 RMS(Int)=  0.00439871
 Iteration  5 RMS(Cart)=  0.00015815 RMS(Int)=  0.00439754
 Iteration  6 RMS(Cart)=  0.00000010 RMS(Int)=  0.00439754
 ITry= 2 IFail=0 DXMaxC= 2.23D+00 DCOld= 1.00D+10 DXMaxT= 8.49D-01 DXLimC= 3.00D+00 Rises=F
 Variable       Old X    -DE/DX   Delta X   Delta X   Delta X     New X
                                 (Linear)    (Quad)   (Total)
    R1        2.29011  -0.00040   0.00026  -0.00325  -0.00340   2.28671
    R2        2.46555  -0.00041   0.00050   0.00127  -0.00018   2.46537
    R3        2.92580   0.00087  -0.00034   0.00219   0.00162   2.92742
    R4        3.73596   0.00037  -0.00253  -0.03496  -0.03339   3.70258
    R5        1.87864   0.00737  -0.00148   0.02505   0.01999   1.89863
    R6        3.07931   0.00030   0.00355  -0.02658  -0.02143   3.05788
    R7        2.53932  -0.00033   0.00007  -0.00032  -0.00022   2.53909
    R8        2.52600  -0.00023   0.00008   0.00145   0.00138   2.52738
    R9        2.51225   0.00009  -0.00008  -0.00049  -0.00052   2.51173
   R10        1.81357  -0.00019   0.00006  -0.00042  -0.00032   1.81325
   R11        1.83357  -0.00019   0.00002   0.00285   0.00260   1.83616
   R12        3.61780   0.00006   0.00143  -0.13096  -0.11642   3.50138
   R13        1.81728  -0.00025   0.00007   0.00010   0.00016   1.81744
   R14        1.88561  -0.00013  -0.00010   0.00572   0.00602   1.89163
   R15        3.63444  -0.00014   0.00031   0.07246   0.06613   3.70057
   R16        3.08328   0.00012   0.00099  -0.01984  -0.01583   3.06745
   R17        1.81801  -0.00011   0.00001  -0.00316  -0.00283   1.81518
   R18        1.84778  -0.00018   0.00007   0.00374   0.00294   1.85072
   R19        3.26485   0.00009   0.00135  -0.00819  -0.00582   3.25903
   R20        3.53946   0.00047   0.00054  -0.12282  -0.11086   3.42859
   R21        1.81408  -0.00023   0.00005  -0.00045  -0.00035   1.81373
   R22        1.86553  -0.00016  -0.00008   0.00043   0.00056   1.86609
   R23        1.83389   0.00004   0.00015   0.00224   0.00326   1.83715
   R24        1.84059  -0.00087   0.00016  -0.00155   0.00017   1.84077
    A1        2.23006  -0.00027   0.00002  -0.00342  -0.00658   2.22348
    A2        2.11494   0.00010   0.00004   0.00204   0.00361   2.11855
    A3        1.93785   0.00017  -0.00006   0.00145   0.00302   1.94086
    A4        2.25704   0.00069  -0.00056   0.09813   0.08766   2.34470
    A5        1.95179  -0.00028  -0.00024  -0.00714  -0.01308   1.93870
    A6        1.90953   0.00052  -0.00021   0.00077   0.00048   1.91001
    A7        1.93845   0.00060  -0.00028  -0.00003  -0.00031   1.93814
    A8        1.93077   0.00091  -0.00026   0.00270   0.00217   1.93294
    A9        1.89234  -0.00066   0.00025  -0.00150  -0.00110   1.89125
   A10        1.89362  -0.00072   0.00029  -0.00059  -0.00025   1.89338
   A11        1.89817  -0.00072   0.00024  -0.00146  -0.00108   1.89709
   A12        1.85286   0.00011  -0.00008  -0.00529  -0.00484   1.84802
   A13        2.84438   0.00025  -0.00081   0.30268   0.27155   3.11594
   A14        2.05889   0.00030   0.00091   0.02937   0.02649   2.08538
   A15        1.89574   0.00052   0.00118  -0.01115  -0.00705   1.88869
   A16        1.73001  -0.00063  -0.00099   0.03777   0.03131   1.76132
   A17        1.88664  -0.00021   0.00018  -0.00564  -0.00548   1.88116
   A18        2.11149  -0.00004  -0.00199  -0.01862  -0.01862   2.09288
   A19        1.74974   0.00011   0.00110  -0.04181  -0.03679   1.71295
   A20        1.82926   0.00002  -0.00004   0.01720   0.01792   1.84718
   A21        2.00141  -0.00006   0.00066   0.08921   0.08073   2.08214
   A22        1.79171  -0.00011   0.00015  -0.03570  -0.03523   1.75648
   A23        2.73161   0.00047   0.00150   0.11799   0.10678   2.83839
   A24        2.15665   0.00022  -0.00049  -0.00214  -0.00582   2.15084
   A25        1.84250   0.00011   0.00114   0.04383   0.04010   1.88260
   A26        1.87845  -0.00022   0.00029   0.00786   0.00858   1.88703
   A27        1.78691  -0.00002   0.00065   0.25356   0.21955   2.00646
   A28        1.71902   0.00021   0.00135   0.23918   0.20203   1.92105
   A29        1.60169   0.00067   0.00042   0.10404   0.09809   1.69978
   A30        1.72435  -0.00018   0.00012   0.05907   0.05280   1.77715
   A31        1.79045   0.00020  -0.00067  -0.01422  -0.03042   1.76002
   A32        2.63989   0.00094   0.00311  -0.00811  -0.00349   2.63640
   A33        2.69871   0.00001  -0.00061  -0.05214  -0.04540   2.65331
   A34        3.20583  -0.00045   0.00006  -0.00734  -0.01160   3.19423
   A35        3.03066   0.00040   0.00009   0.00508   0.00407   3.03473
   A36        2.96483  -0.00016   0.00107   0.03301   0.03059   2.99542
   A37        3.38860   0.00065   0.00107   0.35760   0.31764   3.70624
   A38        3.08207  -0.00012   0.00095  -0.02559  -0.02150   3.06057
   A39        3.32372   0.00014   0.00167  -0.01602  -0.01351   3.31021
   A40        2.95777  -0.00023  -0.00185  -0.04765  -0.04779   2.90998
   A41        3.51140   0.00026   0.00162   0.40282   0.36204   3.87344
    D1        0.56899  -0.00024  -0.00133  -0.14124  -0.12941   0.43958
    D2       -2.60297  -0.00013  -0.00132  -0.13837  -0.12703  -2.73001
    D3        0.04794   0.00017   0.00064   0.01937   0.01627   0.06420
    D4       -3.06582   0.00008   0.00063   0.01672   0.01407  -3.05175
    D5       -1.90673  -0.00009  -0.00010   0.01170   0.01056  -1.89617
    D6        2.28809   0.00002  -0.00010   0.01308   0.01180   2.29989
    D7        0.17845  -0.00009  -0.00004   0.01313   0.01191   0.19035
    D8        1.20915  -0.00001  -0.00009   0.01405   0.01242   1.22157
    D9       -0.87922   0.00010  -0.00009   0.01543   0.01366  -0.86556
   D10       -2.98886  -0.00001  -0.00003   0.01547   0.01377  -2.97509
   D11       -1.29273  -0.00016   0.00136   0.06208   0.05798  -1.23475
   D12       -2.86689   0.00066   0.00213   0.06504   0.06083  -2.80606
   D13        1.27911   0.00019   0.00037   0.06373   0.05719   1.33630
   D14       -0.53423   0.00022  -0.00092   0.09818   0.08730  -0.44693
   D15        2.84088   0.00023   0.00227   0.05260   0.04961   2.89049
   D16       -0.91216  -0.00018   0.00006  -0.01967  -0.04155  -0.95370
   D17        0.91993   0.00008  -0.00018   0.08344   0.09882   1.01875
   D18        0.72333   0.00060   0.00278   0.05495   0.05175   0.77507
   D19       -1.39764   0.00052   0.00165  -0.00230  -0.00094  -1.39858
   D20       -1.59327  -0.00013  -0.00004   0.03682   0.03279  -1.56048
   D21        2.56895  -0.00021  -0.00116  -0.02043  -0.01990   2.54905
   D22        2.48137   0.00006   0.00198   0.08350   0.07518   2.55655
   D23        0.36040  -0.00002   0.00085   0.02624   0.02249   0.38289
   D24        0.70097   0.00023   0.00163   0.07576   0.07183   0.77280
   D25        2.97985   0.00003   0.00026   0.13763   0.12418   3.10403
   D26       -1.23556  -0.00018   0.00036   0.08785   0.08087  -1.15468
   D27       -1.02853  -0.00015  -0.00281  -0.20416  -0.18746  -1.21598
   D28        1.06806  -0.00025  -0.00203  -0.11326  -0.10572   0.96233
   D29        1.48185   0.00016   0.00183   0.13455   0.12250   1.60435
   D30       -0.81010  -0.00007   0.00111   0.08573   0.07643  -0.73367
   D31       -0.44249   0.00025   0.00161   0.10375   0.09419  -0.34830
   D32       -2.73443   0.00002   0.00089   0.05493   0.04811  -2.68632
   D33        0.72165   0.00026  -0.00083   0.03166   0.02214   0.74380
   D34       -1.07647  -0.00004  -0.00023   0.02482   0.02669  -1.04978
   D35        2.50642   0.00028   0.00096   0.47784   0.43164   2.93807
   D36       -1.00497   0.00002  -0.00066   0.07502   0.06960  -0.93537
   D37        0.73026   0.00001  -0.00048   0.15879   0.14260   0.87286
   D38       -2.36840  -0.00034  -0.00095  -0.52781  -0.47683  -2.84523
   D39        1.09817   0.00042   0.00033  -0.08133  -0.07146   1.02671
   D40       -0.53925  -0.00026  -0.00002  -0.20080  -0.17962  -0.71887
         Item               Value     Threshold  Converged?
 Maximum Force            0.007372     0.000015     NO 
 RMS     Force            0.000797     0.000010     NO 
 Maximum Displacement     2.230958     0.000060     NO 
 RMS     Displacement     0.394025     0.000040     NO 
 Predicted change in Energy=-1.288819D-03
 GradGradGradGradGradGradGradGradGradGradGradGradGradGradGradGradGradGrad

                          Input orientation:                          
 ---------------------------------------------------------------------
 Center     Atomic      Atomic             Coordinates (Angstroms)
 Number     Number       Type             X           Y           Z
 ---------------------------------------------------------------------
      1          6           0       -1.613403    0.884006    0.092993
      2          8           0       -0.931929   -0.073734    0.380417
      3          8           0       -1.655351    1.512346   -1.049571
      4          1           0       -1.070602    1.062041   -1.731288
      5          6           0       -2.610321    1.498315    1.107175
      6          9           0       -3.867402    1.219668    0.723191
      7          9           0       -2.473819    2.827277    1.170053
      8          9           0       -2.418669    0.992439    2.321258
      9          8           0        4.088715   -1.129979   -0.549688
     10          1           0        4.372274   -2.023863   -0.346555
     11          1           0        3.129126   -1.181575   -0.693361
     12          8           0       -0.237346    0.253781   -2.858605
     13          1           0        0.056821    0.713709   -3.650368
     14          1           0       -0.784189   -0.533269   -3.147619
     15          8           0       -0.541377   -3.275294   -1.265546
     16          1           0       -0.977074   -3.272319   -0.409496
     17          1           0        0.240353   -2.693204   -1.169566
     18          8           0       -1.572774   -1.936577   -3.356702
     19          1           0       -2.522842   -1.992641   -3.480861
     20          1           0       -1.324203   -2.537410   -2.613496
     21          8           0        1.296851   -1.232609   -0.963949
     22          1           0        0.768310   -0.791603   -0.277446
     23          1           0        1.059635   -0.702967   -1.746293
 ---------------------------------------------------------------------
                    Distance matrix (angstroms):
                    1          2          3          4          5
     1  C    0.000000
     2  O    1.210077   0.000000
     3  O    1.304616   2.254741   0.000000
     4  H    1.911630   2.401773   1.004711   0.000000
     5  C    1.549125   2.411746   2.358754   3.258518   0.000000
     6  F    2.364388   3.226048   2.849828   3.724433   1.343630
     7  F    2.382577   3.378878   2.706596   3.674623   1.337433
     8  F    2.371787   2.667205   3.495060   4.271446   1.329149
     9  O    6.081391   5.214174   6.342402   5.728847   7.384457
    10  H    6.669126   5.697900   7.023623   6.408213   7.954603
    11  H    5.232261   4.344246   5.502301   4.873276   6.585210
    12  O    3.317024   3.328810   2.620559   1.618161   4.786156
    13  H    4.102609   4.224325   3.214576   2.252840   5.510306
    14  H    3.632882   3.560904   3.057003   2.152450   5.056221
    15  O    4.504957   3.621009   4.920272   4.394254   5.718188
    16  H    4.234672   3.294987   4.874708   4.532389   5.265618
    17  H    4.222191   3.261643   4.614623   4.016964   5.556863
    18  O    4.456202   4.224562   4.150270   3.447588   5.727232
    19  H    4.677030   4.595941   4.353004   3.808029   5.765805
    20  H    4.372049   3.897062   4.353855   3.714654   5.637781
    21  O    3.750569   2.849170   4.032073   3.385124   5.197451
    22  H    2.935549   1.959319   3.431981   2.988520   4.309994
    23  H    3.612006   2.980798   3.572700   2.766476   5.143589
                    6          7          8          9         10
     6  F    0.000000
     7  F    2.173974   0.000000
     8  F    2.168935   2.166782   0.000000
     9  O    8.392905   7.853931   7.422467   0.000000
    10  H    8.919480   8.526585   7.895075   0.959530   0.000000
    11  H    7.531533   7.136960   6.677746   0.971656   1.541150
    12  O    5.190329   5.277763   5.668753   5.095163   5.722469
    13  H    5.897757   5.840185   6.470398   5.410136   6.085443
    14  H    5.249968   5.726291   5.908292   5.554323   6.054498
    15  O    5.934829   6.848929   5.882425   5.152920   5.153115
    16  H    5.460304   6.476132   5.265298   5.501954   5.493463
    17  H    5.980531   6.581509   5.730638   4.199740   4.265927
    18  O    5.645594   6.633076   6.444680   6.370431   6.664248
    19  H    5.459013   6.698135   6.525805   7.283450   7.574132
    20  H    5.631783   6.664588   6.165183   5.961531   6.152447
    21  O    5.960673   5.937558   5.435854   2.824296   3.235040
    22  H    5.151341   5.069807   4.482510   3.348686   3.809435
    23  H    5.837000   5.783856   5.614086   3.284741   3.831137
                   11         12         13         14         15
    11  H    0.000000
    12  O    4.252253   0.000000
    13  H    4.666374   0.961747   0.000000
    14  H    4.664516   1.001006   1.585878   0.000000
    15  O    4.264228   3.883895   4.685868   3.334645   0.000000
    16  H    4.616564   4.356456   5.240287   3.877746   0.960553
    17  H    3.294966   3.430126   4.218426   3.102853   0.979358
    18  O    5.456306   2.613262   3.125034   1.623224   2.688657
    19  H    6.353953   3.264522   3.742690   2.294282   3.237131
    20  H    5.035608   3.005343   3.681319   2.143242   1.724604
    21  O    1.852850   2.855317   3.541564   3.096485   2.764526
    22  H    2.428686   2.960837   3.761487   3.273360   2.976632
    23  H    2.370764   1.958255   2.576453   2.322111   3.067772
                   16         17         18         19         20
    16  H    0.000000
    17  H    1.547647   0.000000
    18  O    3.290150   2.939979   0.000000
    19  H    3.668821   3.669893   0.959784   0.000000
    20  H    2.349086   2.134723   0.987493   1.576651   0.000000
    21  O    3.104605   1.814333   3.802051   4.637084   3.360571
    22  H    3.036075   2.165803   4.034038   4.747214   3.589371
    23  H    3.540732   2.228202   3.323371   4.184033   3.130481
                   21         22         23
    21  O    0.000000
    22  H    0.972177   0.000000
    23  H    0.974092   1.500080   0.000000
 Stoichiometry    C2H11F3O7
 Framework group  C1[X(C2H11F3O7)]
 Deg. of freedom    63
 Full point group                 C1      NOp   1
 Largest Abelian subgroup         C1      NOp   1
 Largest concise Abelian subgroup C1      NOp   1
                         Standard orientation:                         
 ---------------------------------------------------------------------
 Center     Atomic      Atomic             Coordinates (Angstroms)
 Number     Number       Type             X           Y           Z
 ---------------------------------------------------------------------
      1          6           0       -1.243600    0.193845   -0.183446
      2          8           0       -0.361162    0.553967    0.562143
      3          8           0       -1.112744   -0.407250   -1.333918
      4          1           0       -0.147637   -0.606171   -1.529985
      5          6           0       -2.736766    0.386834    0.181240
      6          9           0       -3.284963   -0.806089    0.467168
      7          9           0       -3.413816    0.928385   -0.837118
      8          9           0       -2.863876    1.174614    1.244199
      9          8           0        4.146423    3.003926   -0.368980
     10          1           0        4.753514    3.057971    0.372112
     11          1           0        3.570812    2.242746   -0.186246
     12          8           0        1.390722   -1.045057   -1.773451
     13          1           0        1.692987   -1.235424   -2.666398
     14          1           0        1.579669   -1.849645   -1.208694
     15          8           0        2.440874   -1.264886    1.959308
     16          1           0        1.752000   -0.985409    2.567589
     17          1           0        2.616880   -0.493463    1.382186
     18          8           0        1.909319   -2.953016   -0.064683
     19          1           0        1.334103   -3.696054    0.130785
     20          1           0        2.086001   -2.471174    0.778972
     21          8           0        2.443454    0.806377    0.128334
     22          1           0        1.520588    1.043679    0.321035
     23          1           0        2.332078    0.284197   -0.686392
 ---------------------------------------------------------------------
 Rotational constants (GHZ):           0.7654784           0.3273410           0.2852813
 Standard basis: 6-31++G(d,p) (6D, 7F)
 There are   294 symmetry adapted cartesian basis functions of A   symmetry.
 There are   294 symmetry adapted basis functions of A   symmetry.
   294 basis functions,   472 primitive gaussians,   294 cartesian basis functions
    53 alpha electrons       53 beta electrons
       nuclear repulsion energy       836.3058133954 Hartrees.
 NAtoms=   23 NActive=   23 NUniq=   23 SFac= 1.00D+00 NAtFMM=   60 NAOKFM=F Big=F
 Integral buffers will be    131072 words long.
 Raffenetti 2 integral format.
 Two-electron integral symmetry is turned on.
 Nuclear repulsion after empirical dispersion term =      836.2953259128 Hartrees.
 One-electron integrals computed using PRISM.
 NBasis=   294 RedAO= T EigKep=  4.59D-05  NBF=   294
 NBsUse=   294 1.00D-06 EigRej= -1.00D+00 NBFU=   294
 Initial guess from the checkpoint file:  "/local_scratch/slurm.5660687/Gau-2712684.chk"
 B after Tr=    -0.000000   -0.000000   -0.000000
         Rot=    0.994311    0.088986   -0.012882    0.057099 Ang=  12.23 deg.
 ExpMin= 3.60D-02 ExpMax= 7.00D+03 ExpMxC= 1.05D+03 IAcc=3 IRadAn=         5 AccDes= 0.00D+00
 Harris functional with IExCor= 4639 and IRadAn=       5 diagonalized for initial guess.
 HarFok:  IExCor= 4639 AccDes= 0.00D+00 IRadAn=         5 IDoV= 1 UseB2=F ITyADJ=14
 ICtDFT=  3500011 ScaDFX=  1.000000  1.000000  1.000000  1.000000
 FoFCou: FMM=F IPFlag=           0 FMFlag=      100000 FMFlg1=           0
         NFxFlg=           0 DoJE=T BraDBF=F KetDBF=T FulRan=T
         wScrn=  0.000000 ICntrl=       500 IOpCl=  0 I1Cent=   200000004 NGrid=           0
         NMat0=    1 NMatS0=      1 NMatT0=    0 NMatD0=    1 NMtDS0=    0 NMtDT0=    0
 Petite list used in FoFCou.
 Requested convergence on RMS density matrix=1.00D-10 within 128 cycles.
 Requested convergence on MAX density matrix=1.00D-08.
 Requested convergence on             energy=1.00D-08.
 No special actions if energy rises.
 SCF Done:  E(RwB97XD) =  -908.804944632     A.U. after   18 cycles
            NFock= 18  Conv=0.64D-10     -V/T= 2.0082
 Calling FoFJK, ICntrl=      2127 FMM=F ISym2X=0 I1Cent= 0 IOpClX= 0 NMat=1 NMatS=1 NMatT=0.
 ***** Axes restored to original set *****
 -------------------------------------------------------------------
 Center     Atomic                   Forces (Hartrees/Bohr)
 Number     Number              X              Y              Z
 -------------------------------------------------------------------
      1        6          -0.000241229    0.001075452   -0.001130640
      2        8           0.000928632   -0.001133329    0.002216230
      3        8          -0.000217132   -0.000188323   -0.000221533
      4        1          -0.000103313    0.000823389   -0.000399309
      5        6           0.000273571    0.000059590   -0.000549103
      6        9           0.000229688    0.000206323    0.000298060
      7        9          -0.000280670   -0.000329173    0.000189047
      8        9          -0.000254759    0.000060556    0.000256724
      9        8          -0.000345671    0.000401878   -0.000450185
     10        1          -0.000076660    0.000063869   -0.000116202
     11        1           0.001669305   -0.000491612    0.001027277
     12        8          -0.000871903   -0.001818250   -0.001184888
     13        1           0.000106113    0.000092443    0.000453448
     14        1           0.001062710    0.001221115    0.000641106
     15        8          -0.000007637   -0.000324400   -0.002300411
     16        1           0.000057621    0.000168777    0.000320423
     17        1          -0.000440237   -0.000502714    0.002131651
     18        8           0.000053001    0.000353652    0.000431106
     19        1           0.000200240   -0.000440305    0.000115888
     20        1          -0.000456438   -0.000062517   -0.000500011
     21        8          -0.004280853    0.005045839   -0.001523502
     22        1           0.001176524   -0.002339316    0.001214705
     23        1           0.001819099   -0.001942944   -0.000919880
 -------------------------------------------------------------------
 Cartesian Forces:  Max     0.005045839 RMS     0.001195922

 GradGradGradGradGradGradGradGradGradGradGradGradGradGradGradGradGradGrad
 Berny optimization.
 Using GEDIIS/GDIIS optimizer.
 FormGI is forming the generalized inverse of G from B-inverse, IUseBI=4.
 Internal  Forces:  Max     0.001901432 RMS     0.000551482
 Search for a local minimum.
 Step number   4 out of a maximum of  138
 All quantities printed in internal units (Hartrees-Bohrs-Radians)
 Mixed Optimization -- En-DIIS/RFO-DIIS
 Swapping is turned off.
 Update second derivatives using D2CorX and points    3    4
 DE= -3.60D-04 DEPred=-1.29D-03 R= 2.80D-01
 Trust test= 2.80D-01 RLast= 1.07D+00 DXMaxT set to 8.49D-01
 ITU=  0  1  1  0
     Eigenvalues ---   -0.00035   0.00009   0.00033   0.00067   0.00099
     Eigenvalues ---    0.00119   0.00156   0.00204   0.00232   0.00283
     Eigenvalues ---    0.00457   0.00503   0.00559   0.00799   0.00817
     Eigenvalues ---    0.00956   0.01060   0.01241   0.01251   0.01317
     Eigenvalues ---    0.01607   0.01695   0.01736   0.01899   0.02010
     Eigenvalues ---    0.02109   0.02383   0.02524   0.03150   0.03251
     Eigenvalues ---    0.03604   0.03642   0.04213   0.05143   0.06002
     Eigenvalues ---    0.06162   0.07259   0.07427   0.11554   0.13663
     Eigenvalues ---    0.14000   0.19418   0.20702   0.21714   0.23211
     Eigenvalues ---    0.25873   0.35518   0.37760   0.39330   0.41401
     Eigenvalues ---    0.43935   0.48654   0.50214   0.51163   0.53345
     Eigenvalues ---    0.55225   0.56259   0.56882   0.57282   0.57511
     Eigenvalues ---    0.57636   0.71311   0.90129
 Eigenvalue     2 is   8.56D-05 Eigenvector:
                          D6        D5        D7        D9        D8
   1                   -0.42650  -0.42573  -0.40819  -0.39359  -0.39282
                          D10       D2        D4        D26       D25
   1                   -0.37528   0.05463  -0.04291   0.03274   0.03256
 Use linear search instead of GDIIS.
 RFO step:  Lambda=-5.67510959D-04 EMin=-3.45722075D-04
 Quartic linear search produced a step of -0.29704.
 Iteration  1 RMS(Cart)=  0.19432526 RMS(Int)=  0.03649433
 Iteration  2 RMS(Cart)=  0.07565235 RMS(Int)=  0.00587035
 Iteration  3 RMS(Cart)=  0.00659778 RMS(Int)=  0.00401751
 Iteration  4 RMS(Cart)=  0.00011982 RMS(Int)=  0.00401707
 Iteration  5 RMS(Cart)=  0.00000173 RMS(Int)=  0.00401707
 Iteration  6 RMS(Cart)=  0.00000002 RMS(Int)=  0.00401707
 Variable       Old X    -DE/DX   Delta X   Delta X   Delta X     New X
                                 (Linear)    (Quad)   (Total)
    R1        2.28671   0.00175   0.00101  -0.00197   0.00181   2.28852
    R2        2.46537   0.00095   0.00005   0.00052   0.00327   2.46863
    R3        2.92742   0.00015  -0.00048  -0.00071  -0.00119   2.92623
    R4        3.70258  -0.00020   0.00992  -0.35093  -0.34091   3.36167
    R5        1.89863   0.00030  -0.00594   0.00040  -0.00579   1.89284
    R6        3.05788   0.00048   0.00636   0.01057   0.01652   3.07441
    R7        2.53909  -0.00034   0.00007   0.00108   0.00115   2.54024
    R8        2.52738  -0.00035  -0.00041   0.00017  -0.00024   2.52714
    R9        2.51173   0.00017   0.00015   0.00016   0.00031   2.51204
   R10        1.81325  -0.00011   0.00010   0.00009   0.00019   1.81344
   R11        1.83616  -0.00047  -0.00077  -0.00228  -0.00300   1.83316
   R12        3.50138   0.00130   0.03458   0.05403   0.08865   3.59003
   R13        1.81744  -0.00030  -0.00005  -0.00023  -0.00028   1.81716
   R14        1.89163  -0.00156  -0.00179  -0.00078  -0.00249   1.88914
   R15        3.70057  -0.00007  -0.01964   0.10384   0.08578   3.78635
   R16        3.06745   0.00012   0.00470   0.00839   0.01270   3.08015
   R17        1.81518   0.00026   0.00084  -0.00467  -0.00383   1.81136
   R18        1.85072   0.00029  -0.00087   0.00567   0.00450   1.85522
   R19        3.25903  -0.00023   0.00173   0.00084  -0.00063   3.25840
   R20        3.42859   0.00082   0.03293  -0.15296  -0.11987   3.30872
   R21        1.81373  -0.00019   0.00010  -0.00015  -0.00005   1.81368
   R22        1.86609  -0.00071  -0.00017  -0.00562  -0.00899   1.85710
   R23        1.83715  -0.00076  -0.00097   0.00569   0.00481   1.84196
   R24        1.84077  -0.00087  -0.00005  -0.00118  -0.00150   1.83926
    A1        2.22348   0.00061   0.00195   0.00360   0.00382   2.22731
    A2        2.11855  -0.00047  -0.00107  -0.00316  -0.00337   2.11518
    A3        1.94086  -0.00014  -0.00090  -0.00067  -0.00076   1.94011
    A4        2.34470  -0.00190  -0.02604  -0.02647  -0.06001   2.28469
    A5        1.93870   0.00092   0.00389   0.01577   0.01315   1.95185
    A6        1.91001   0.00026  -0.00014  -0.00065  -0.00079   1.90923
    A7        1.93814   0.00042   0.00009   0.00109   0.00118   1.93932
    A8        1.93294   0.00040  -0.00065   0.00128   0.00063   1.93358
    A9        1.89125  -0.00037   0.00033  -0.00094  -0.00062   1.89063
   A10        1.89338  -0.00038   0.00007  -0.00054  -0.00047   1.89291
   A11        1.89709  -0.00037   0.00032  -0.00032  -0.00000   1.89708
   A12        1.84802  -0.00011   0.00144  -0.00051   0.00093   1.84895
   A13        3.11594  -0.00071  -0.08066  -0.03336  -0.11416   3.00178
   A14        2.08538  -0.00010  -0.00787  -0.02321  -0.02313   2.06225
   A15        1.88869   0.00040   0.00209   0.02197   0.01518   1.90387
   A16        1.76132  -0.00043  -0.00930  -0.04677  -0.06120   1.70013
   A17        1.88116  -0.00008   0.00163  -0.00369  -0.00342   1.87775
   A18        2.09288   0.00003   0.00553   0.05630   0.06027   2.15314
   A19        1.71295   0.00033   0.01093   0.00008   0.01859   1.73154
   A20        1.84718  -0.00023  -0.00532   0.03000   0.02671   1.87389
   A21        2.08214  -0.00001  -0.02398   0.13944   0.11631   2.19845
   A22        1.75648   0.00001   0.01046  -0.03646  -0.03427   1.72221
   A23        2.83839   0.00030  -0.03172   0.12792   0.09925   2.93763
   A24        2.15084   0.00043   0.00173  -0.01532  -0.01166   2.13918
   A25        1.88260   0.00008  -0.01191   0.03204   0.01370   1.89630
   A26        1.88703  -0.00044  -0.00255   0.00683   0.00815   1.89518
   A27        2.00646  -0.00078  -0.06521  -0.02125  -0.08701   1.91945
   A28        1.92105  -0.00080  -0.06001   0.02820  -0.02544   1.89561
   A29        1.69978   0.00062  -0.02914   0.02740   0.00384   1.70362
   A30        1.77715  -0.00043  -0.01568   0.12511   0.11186   1.88901
   A31        1.76002   0.00188   0.00904   0.00405   0.00760   1.76762
   A32        2.63640   0.00003   0.00104   0.28370   0.28511   2.92151
   A33        2.65331  -0.00063   0.01349  -0.20101  -0.19525   2.45806
   A34        3.19423  -0.00063   0.00344   0.00494   0.00458   3.19882
   A35        3.03473   0.00069  -0.00121   0.02835   0.02141   3.05614
   A36        2.99542  -0.00041  -0.00909   0.03065   0.01545   3.01087
   A37        3.70624  -0.00016  -0.09435   0.00615  -0.08317   3.62307
   A38        3.06057  -0.00009   0.00639   0.04941   0.04261   3.10318
   A39        3.31021  -0.00024   0.00401  -0.03059  -0.03067   3.27953
   A40        2.90998  -0.00020   0.01420  -0.03663  -0.03050   2.87948
   A41        3.87344  -0.00011  -0.10754   0.16274   0.05618   3.92962
    D1        0.43958  -0.00007   0.03844  -0.13054  -0.08996   0.34962
    D2       -2.73001  -0.00015   0.03773  -0.14150  -0.10210  -2.83211
    D3        0.06420  -0.00023  -0.00483  -0.00298  -0.00700   0.05721
    D4       -3.05175  -0.00015  -0.00418   0.00709   0.00418  -3.04757
    D5       -1.89617   0.00001  -0.00314   0.01527   0.01234  -1.88384
    D6        2.29989   0.00004  -0.00351   0.01617   0.01287   2.31276
    D7        0.19035  -0.00005  -0.00354   0.01498   0.01165   0.20200
    D8        1.22157  -0.00004  -0.00369   0.00600   0.00210   1.22367
    D9       -0.86556  -0.00001  -0.00406   0.00690   0.00263  -0.86292
   D10       -2.97509  -0.00010  -0.00409   0.00571   0.00142  -2.97368
   D11       -1.23475   0.00106  -0.01722   0.23852   0.22095  -1.01380
   D12       -2.80606   0.00044  -0.01807  -0.04112  -0.06363  -2.86970
   D13        1.33630   0.00009  -0.01699  -0.03701  -0.05508   1.28122
   D14       -0.44693  -0.00016  -0.02593  -0.03325  -0.06210  -0.50903
   D15        2.89049   0.00016  -0.01474   0.05091   0.03618   2.92667
   D16       -0.95370  -0.00061   0.01234   0.02002   0.04337  -0.91033
   D17        1.01875   0.00075  -0.02935   0.03109  -0.00928   1.00947
   D18        0.77507   0.00012  -0.01537  -0.00305  -0.01797   0.75711
   D19       -1.39858   0.00008   0.00028  -0.04380  -0.04186  -1.44045
   D20       -1.56048   0.00003  -0.00974   0.02429   0.01445  -1.54603
   D21        2.54905  -0.00002   0.00591  -0.01645  -0.00944   2.53960
   D22        2.55655  -0.00010  -0.02233  -0.04284  -0.06820   2.48835
   D23        0.38289  -0.00014  -0.00668  -0.08359  -0.09209   0.29080
   D24        0.77280   0.00029  -0.02134   0.22928   0.19670   0.96950
   D25        3.10403  -0.00025  -0.03689   0.19659   0.15103  -3.02812
   D26       -1.15468  -0.00011  -0.02402   0.21685   0.19037  -0.96431
   D27       -1.21598  -0.00006   0.05568  -0.33303  -0.27717  -1.49315
   D28        0.96233  -0.00016   0.03140  -0.18097  -0.15030   0.81204
   D29        1.60435   0.00002  -0.03639   0.31707   0.27825   1.88260
   D30       -0.73367  -0.00024  -0.02270   0.28961   0.26799  -0.46569
   D31       -0.34830   0.00036  -0.02798   0.24842   0.21560  -0.13270
   D32       -2.68632   0.00011  -0.01429   0.22097   0.20534  -2.48098
   D33        0.74380   0.00131  -0.00658  -0.09343  -0.10104   0.64275
   D34       -1.04978  -0.00071  -0.00793  -0.12689  -0.13274  -1.18251
   D35        2.93807  -0.00005  -0.12822   0.04692  -0.08375   2.85432
   D36       -0.93537   0.00006  -0.02067  -0.11582  -0.13992  -1.07529
   D37        0.87286   0.00009  -0.04236   0.02052  -0.02138   0.85148
   D38       -2.84523  -0.00006   0.14164  -0.09066   0.04991  -2.79532
   D39        1.02671   0.00072   0.02123  -0.04160  -0.02131   1.00540
   D40       -0.71887  -0.00030   0.05335  -0.10026  -0.05591  -0.77479
         Item               Value     Threshold  Converged?
 Maximum Force            0.001901     0.000015     NO 
 RMS     Force            0.000551     0.000010     NO 
 Maximum Displacement     0.928053     0.000060     NO 
 RMS     Displacement     0.261398     0.000040     NO 
 Predicted change in Energy=-6.550277D-04
 GradGradGradGradGradGradGradGradGradGradGradGradGradGradGradGradGradGrad

                          Input orientation:                          
 ---------------------------------------------------------------------
 Center     Atomic      Atomic             Coordinates (Angstroms)
 Number     Number       Type             X           Y           Z
 ---------------------------------------------------------------------
      1          6           0       -1.487999    0.897626    0.106737
      2          8           0       -0.849504   -0.098174    0.366181
      3          8           0       -1.572061    1.514136   -1.041907
      4          1           0       -1.065942    1.033705   -1.760465
      5          6           0       -2.382726    1.576905    1.172510
      6          9           0       -3.675298    1.358018    0.875327
      7          9           0       -2.176343    2.897816    1.203826
      8          9           0       -2.138456    1.078728    2.380497
      9          8           0        3.815450   -0.884249   -0.074813
     10          1           0        4.223134   -1.724822    0.144550
     11          1           0        2.936235   -1.097879   -0.424635
     12          8           0       -0.340295    0.220626   -2.968421
     13          1           0       -0.150682    0.693489   -3.783972
     14          1           0       -0.894003   -0.577709   -3.203887
     15          8           0       -0.410286   -3.430142   -1.533821
     16          1           0       -0.706780   -3.736024   -0.675157
     17          1           0        0.256784   -2.726479   -1.379923
     18          8           0       -1.701145   -1.982338   -3.383500
     19          1           0       -2.659430   -2.027591   -3.411401
     20          1           0       -1.376987   -2.619516   -2.709188
     21          8           0        1.162358   -1.257102   -1.085777
     22          1           0        0.536758   -0.842188   -0.464041
     23          1           0        1.068001   -0.680298   -1.864043
 ---------------------------------------------------------------------
                    Distance matrix (angstroms):
                    1          2          3          4          5
     1  C    0.000000
     2  O    1.211034   0.000000
     3  O    1.306344   2.259280   0.000000
     4  H    1.919139   2.418805   1.001646   0.000000
     5  C    1.548492   2.409735   2.358975   3.260572   0.000000
     6  F    2.363677   3.219446   2.850222   3.723079   1.344236
     7  F    2.382894   3.382027   2.706113   3.673543   1.337303
     8  F    2.371893   2.665326   3.496174   4.277835   1.329315
     9  O    5.597733   4.751230   5.976019   5.508898   6.784576
    10  H    6.284561   5.331676   6.744095   6.262019   7.456238
    11  H    4.882442   3.994574   5.246750   4.727104   6.164145
    12  O    3.351441   3.388289   2.627142   1.626906   4.812311
    13  H    4.119187   4.282388   3.195731   2.246781   5.507191
    14  H    3.672829   3.602405   3.083786   2.170181   5.100148
    15  O    4.752102   3.860691   5.102704   4.517432   6.023725
    16  H    4.763651   3.786649   5.333610   4.904815   5.869402
    17  H    4.288188   3.343761   4.630523   4.004173   5.656946
    18  O    4.530052   4.281994   4.210113   3.483424   5.821511
    19  H    4.722969   4.611790   4.397807   3.825746   5.837911
    20  H    4.506888   4.011646   4.461497   3.787195   5.804226
    21  O    3.617918   2.738409   3.893421   3.266240   5.069425
    22  H    2.729904   1.778918   3.214546   2.787174   4.129612
    23  H    3.592625   2.998265   3.530067   2.739023   5.120853
                    6          7          8          9         10
     6  F    0.000000
     7  F    2.173880   0.000000
     8  F    2.169198   2.166811   0.000000
     9  O    7.876664   7.200036   6.732816   0.000000
    10  H    8.510180   7.965184   7.302683   0.959630   0.000000
    11  H    7.171729   6.689986   6.193454   0.970068   1.540499
    12  O    5.214433   5.286404   5.707946   5.183043   5.856640
    13  H    5.879930   5.817257   6.488476   5.654849   6.357026
    14  H    5.303078   5.757743   5.956324   5.662510   6.221976
    15  O    6.276207   7.117354   6.215977   5.144621   5.214751
    16  H    6.096340   7.049683   5.879503   5.379925   5.387105
    17  H    6.101683   6.650455   5.861529   4.214407   4.365692
    18  O    5.761325   6.714557   6.541026   6.525797   6.900038
    19  H    5.556112   6.767077   6.592929   7.373203   7.752815
    20  H    5.826814   6.811138   6.337329   6.075564   6.348673
    21  O    5.838466   5.801081   5.326023   2.863558   3.331789
    22  H    4.937229   4.912263   4.351790   3.301983   3.839114
    23  H    5.844464   5.721930   5.602825   3.285029   3.883341
                   11         12         13         14         15
    11  H    0.000000
    12  O    4.352580   0.000000
    13  H    4.901347   0.961600   0.000000
    14  H    4.760834   0.999687   1.582709   0.000000
    15  O    4.227168   3.923147   4.704775   3.340581   0.000000
    16  H    4.504900   4.587859   5.440088   4.050245   0.958528
    17  H    3.277860   3.400773   4.200197   3.044400   0.981738
    18  O    5.571574   2.622452   3.118391   1.629945   2.680255
    19  H    6.410663   3.260230   3.719798   2.293895   3.248247
    20  H    5.112577   3.034524   3.692558   2.155685   1.724272
    21  O    1.899763   2.825950   3.578985   3.029288   2.719569
    22  H    2.413384   2.858446   3.721937   3.102222   2.956151
    23  H    2.395113   2.003650   2.656804   2.378060   3.139431
                   16         17         18         19         20
    16  H    0.000000
    17  H    1.563436   0.000000
    18  O    3.376285   2.898543   0.000000
    19  H    3.770758   3.622106   0.959758   0.000000
    20  H    2.415171   2.108932   0.982736   1.577383   0.000000
    21  O    3.131667   1.750901   3.742345   4.539630   3.307553
    22  H    3.156778   2.113712   3.851155   4.506410   3.444126
    23  H    3.728373   2.253731   3.416464   4.254792   3.233079
                   21         22         23
    21  O    0.000000
    22  H    0.974723   0.000000
    23  H    0.973296   1.506132   0.000000
 Stoichiometry    C2H11F3O7
 Framework group  C1[X(C2H11F3O7)]
 Deg. of freedom    63
 Full point group                 C1      NOp   1
 Largest Abelian subgroup         C1      NOp   1
 Largest concise Abelian subgroup C1      NOp   1
                         Standard orientation:                         
 ---------------------------------------------------------------------
 Center     Atomic      Atomic             Coordinates (Angstroms)
 Number     Number       Type             X           Y           Z
 ---------------------------------------------------------------------
      1          6           0       -1.211223    0.085317   -0.151686
      2          8           0       -0.339256    0.516826    0.569478
      3          8           0       -1.067263   -0.572033   -1.271375
      4          1           0       -0.103224   -0.747665   -1.478930
      5          6           0       -2.706716    0.231169    0.222554
      6          9           0       -3.195747   -0.968141    0.582383
      7          9           0       -3.420903    0.682656   -0.814016
      8          9           0       -2.858156    1.070516    1.242182
      9          8           0        3.168332    3.560019   -0.435504
     10          1           0        3.825498    3.826379    0.211083
     11          1           0        2.950306    2.637552   -0.229222
     12          8           0        1.445749   -1.137612   -1.787872
     13          1           0        1.675534   -1.410646   -2.680803
     14          1           0        1.729219   -1.867569   -1.166436
     15          8           0        2.954070   -1.052603    1.832739
     16          1           0        2.534587   -0.797189    2.655887
     17          1           0        2.838528   -0.309232    1.201979
     18          8           0        2.210022   -2.879096    0.017778
     19          1           0        1.677788   -3.622358    0.310054
     20          1           0        2.461565   -2.345650    0.803864
     21          8           0        2.318790    0.861656    0.008435
     22          1           0        1.372634    0.873199    0.242401
     23          1           0        2.294895    0.421739   -0.859440
 ---------------------------------------------------------------------
 Rotational constants (GHZ):           0.7203654           0.3463980           0.2900654
 Standard basis: 6-31++G(d,p) (6D, 7F)
 There are   294 symmetry adapted cartesian basis functions of A   symmetry.
 There are   294 symmetry adapted basis functions of A   symmetry.
   294 basis functions,   472 primitive gaussians,   294 cartesian basis functions
    53 alpha electrons       53 beta electrons
       nuclear repulsion energy       837.3112303411 Hartrees.
 NAtoms=   23 NActive=   23 NUniq=   23 SFac= 1.00D+00 NAtFMM=   60 NAOKFM=F Big=F
 Integral buffers will be    131072 words long.
 Raffenetti 2 integral format.
 Two-electron integral symmetry is turned on.
 Nuclear repulsion after empirical dispersion term =      837.3008455797 Hartrees.
 One-electron integrals computed using PRISM.
 NBasis=   294 RedAO= T EigKep=  4.27D-05  NBF=   294
 NBsUse=   294 1.00D-06 EigRej= -1.00D+00 NBFU=   294
 Initial guess from the checkpoint file:  "/local_scratch/slurm.5660687/Gau-2712684.chk"
 B after Tr=     0.000000    0.000000   -0.000000
         Rot=    0.998394    0.015228   -0.016167   -0.052121 Ang=   6.50 deg.
 ExpMin= 3.60D-02 ExpMax= 7.00D+03 ExpMxC= 1.05D+03 IAcc=3 IRadAn=         5 AccDes= 0.00D+00
 Harris functional with IExCor= 4639 and IRadAn=       5 diagonalized for initial guess.
 HarFok:  IExCor= 4639 AccDes= 0.00D+00 IRadAn=         5 IDoV= 1 UseB2=F ITyADJ=14
 ICtDFT=  3500011 ScaDFX=  1.000000  1.000000  1.000000  1.000000
 FoFCou: FMM=F IPFlag=           0 FMFlag=      100000 FMFlg1=           0
         NFxFlg=           0 DoJE=T BraDBF=F KetDBF=T FulRan=T
         wScrn=  0.000000 ICntrl=       500 IOpCl=  0 I1Cent=   200000004 NGrid=           0
         NMat0=    1 NMatS0=      1 NMatT0=    0 NMatD0=    1 NMtDS0=    0 NMtDT0=    0
 Petite list used in FoFCou.
 Requested convergence on RMS density matrix=1.00D-10 within 128 cycles.
 Requested convergence on MAX density matrix=1.00D-08.
 Requested convergence on             energy=1.00D-08.
 No special actions if energy rises.
 SCF Done:  E(RwB97XD) =  -908.804724739     A.U. after   17 cycles
            NFock= 17  Conv=0.29D-10     -V/T= 2.0082
 Calling FoFJK, ICntrl=      2127 FMM=F ISym2X=0 I1Cent= 0 IOpClX= 0 NMat=1 NMatS=1 NMatT=0.
 ***** Axes restored to original set *****
 -------------------------------------------------------------------
 Center     Atomic                   Forces (Hartrees/Bohr)
 Number     Number              X              Y              Z
 -------------------------------------------------------------------
      1        6          -0.001497698    0.001264069   -0.003512742
      2        8          -0.001093533    0.001014860    0.002682728
      3        8          -0.000909040   -0.000129799    0.003774362
      4        1           0.001207404   -0.000471858   -0.002207670
      5        6          -0.000279286    0.000329825    0.000594840
      6        9           0.000929083    0.000181647    0.000127860
      7        9          -0.000131953   -0.000575439   -0.000008927
      8        9          -0.000177311    0.000185162   -0.000375070
      9        8           0.000222788   -0.000367457   -0.000244703
     10        1           0.000082243    0.000163053   -0.000078009
     11        1          -0.000286628    0.000408125    0.000367840
     12        8          -0.001501385   -0.000085481   -0.000599664
     13        1           0.000146195   -0.000021142    0.000397477
     14        1           0.001129403    0.000872793    0.000324223
     15        8          -0.000877586    0.000271475   -0.004318882
     16        1           0.000010738    0.000250693    0.001299429
     17        1           0.001025543   -0.001902302    0.002713291
     18        8          -0.000815435    0.003579539   -0.002297778
     19        1           0.000486029   -0.000859696    0.000704472
     20        1           0.000026298   -0.003144289    0.001559533
     21        8           0.000138504    0.004700039   -0.003511695
     22        1           0.001006636   -0.001151617    0.002587449
     23        1           0.001158990   -0.004512199    0.000021637
 -------------------------------------------------------------------
 Cartesian Forces:  Max     0.004700039 RMS     0.001641292

 GradGradGradGradGradGradGradGradGradGradGradGradGradGradGradGradGradGrad
 Berny optimization.
 Using GEDIIS/GDIIS optimizer.
 FormGI is forming the generalized inverse of G from B-inverse, IUseBI=4.
 Internal  Forces:  Max     0.003109849 RMS     0.000800743
 Search for a local minimum.
 Step number   5 out of a maximum of  138
 All quantities printed in internal units (Hartrees-Bohrs-Radians)
 Mixed Optimization -- En-DIIS/RFO-DIIS
 Update second derivatives using D2CorX and points    5    4
 DE=  2.20D-04 DEPred=-6.55D-04 R=-3.36D-01
 Trust test=-3.36D-01 RLast= 9.72D-01 DXMaxT set to 4.24D-01
 ITU= -1  0  1  1  0
 Use linear search instead of GDIIS.
     Eigenvalues ---   -0.01366   0.00009   0.00034   0.00055   0.00094
     Eigenvalues ---    0.00119   0.00157   0.00201   0.00236   0.00274
     Eigenvalues ---    0.00445   0.00465   0.00531   0.00582   0.00809
     Eigenvalues ---    0.00886   0.00994   0.01201   0.01256   0.01287
     Eigenvalues ---    0.01416   0.01618   0.01692   0.01796   0.02056
     Eigenvalues ---    0.02096   0.02336   0.02463   0.03003   0.03153
     Eigenvalues ---    0.03270   0.03631   0.03695   0.04812   0.05781
     Eigenvalues ---    0.06067   0.06284   0.07412   0.11553   0.13664
     Eigenvalues ---    0.14002   0.19383   0.20660   0.21708   0.23162
     Eigenvalues ---    0.25784   0.35544   0.37749   0.39280   0.40531
     Eigenvalues ---    0.44258   0.48470   0.49286   0.51706   0.53336
     Eigenvalues ---    0.55221   0.56258   0.56868   0.57273   0.57490
     Eigenvalues ---    0.57631   0.71156   0.89543
 RFO step:  Lambda=-1.44726165D-02 EMin=-1.36609473D-02
 I=     1 Eig=   -1.37D-02 Dot1=  2.04D-03
 I=     1 Stepn=  6.00D-01 RXN=   6.00D-01 EDone=F
 Mixed    1 eigenvectors in step.  Raw Step.Grad=  2.04D-03.
 RFO eigenvector is Hessian eigenvector with negative curvature.
 Taking step of  6.00D-01 in eigenvector direction(s).  Step.Grad= -4.42D-04.
 Quartic linear search produced a step of -0.53550.
 Maximum step size (   0.424) exceeded in Quadratic search.
    -- Step size not scaled.
 Iteration  1 RMS(Cart)=  0.19933970 RMS(Int)=  0.01455850
 Iteration  2 RMS(Cart)=  0.01874956 RMS(Int)=  0.00238703
 Iteration  3 RMS(Cart)=  0.00020912 RMS(Int)=  0.00237900
 Iteration  4 RMS(Cart)=  0.00000202 RMS(Int)=  0.00237900
 Iteration  5 RMS(Cart)=  0.00000000 RMS(Int)=  0.00237900
 Variable       Old X    -DE/DX   Delta X   Delta X   Delta X     New X
                                 (Linear)    (Quad)   (Total)
    R1        2.28852   0.00120  -0.00097   0.01328   0.01250   2.30102
    R2        2.46863  -0.00184  -0.00175   0.01312   0.01120   2.47983
    R3        2.92623   0.00009   0.00064   0.00251   0.00315   2.92937
    R4        3.36167   0.00264   0.18256   0.07165   0.25512   3.61678
    R5        1.89284   0.00252   0.00310  -0.02187  -0.01919   1.87364
    R6        3.07441   0.00010  -0.00885   0.05283   0.04358   3.11798
    R7        2.54024  -0.00095  -0.00061  -0.00188  -0.00250   2.53774
    R8        2.52714  -0.00059   0.00013  -0.00175  -0.00162   2.52552
    R9        2.51204  -0.00044  -0.00017   0.00270   0.00253   2.51457
   R10        1.81344  -0.00013  -0.00010   0.00003  -0.00007   1.81337
   R11        1.83316   0.00012   0.00161  -0.01113  -0.00954   1.82363
   R12        3.59003   0.00005  -0.04747   0.24709   0.19961   3.78964
   R13        1.81716  -0.00032   0.00015  -0.00251  -0.00236   1.81480
   R14        1.88914  -0.00128   0.00133  -0.03139  -0.03087   1.85826
   R15        3.78635   0.00096  -0.04594  -0.05040  -0.09735   3.68900
   R16        3.08015   0.00008  -0.00680   0.03627   0.02872   3.10887
   R17        1.81136   0.00108   0.00205   0.00506   0.00711   1.81847
   R18        1.85522   0.00108  -0.00241   0.00646   0.00449   1.85971
   R19        3.25840  -0.00035   0.00034   0.00753   0.00863   3.26703
   R20        3.30872   0.00154   0.06419   0.10508   0.16991   3.47863
   R21        1.81368  -0.00047   0.00003  -0.00116  -0.00114   1.81254
   R22        1.85710   0.00260   0.00481  -0.01216  -0.00671   1.85039
   R23        1.84196   0.00311  -0.00258  -0.01565  -0.01766   1.82430
   R24        1.83926  -0.00188   0.00081  -0.02277  -0.02274   1.81652
    A1        2.22731   0.00056  -0.00205   0.04671   0.04674   2.27404
    A2        2.11518  -0.00048   0.00180  -0.02405  -0.02328   2.09190
    A3        1.94011  -0.00006   0.00040  -0.02269  -0.02331   1.91679
    A4        2.28469  -0.00142   0.03214  -0.19230  -0.15403   2.13066
    A5        1.95185   0.00099  -0.00704   0.10021   0.09517   2.04703
    A6        1.90923  -0.00016   0.00042   0.00157   0.00199   1.91122
    A7        1.93932   0.00004  -0.00063   0.00628   0.00564   1.94496
    A8        1.93358   0.00019  -0.00034   0.00296   0.00261   1.93619
    A9        1.89063  -0.00003   0.00033  -0.00359  -0.00327   1.88736
   A10        1.89291  -0.00001   0.00025  -0.00384  -0.00360   1.88931
   A11        1.89708  -0.00004   0.00000  -0.00379  -0.00380   1.89329
   A12        1.84895   0.00022  -0.00050  -0.00307  -0.00357   1.84538
   A13        3.00178   0.00033   0.06113  -0.17493  -0.11378   2.88800
   A14        2.06225  -0.00006   0.01238  -0.00693   0.00172   2.06397
   A15        1.90387   0.00037  -0.00813   0.04633   0.04058   1.94445
   A16        1.70013  -0.00022   0.03277  -0.08516  -0.05450   1.64562
   A17        1.87775  -0.00022   0.00183   0.00166   0.00494   1.88268
   A18        2.15314   0.00011  -0.03227  -0.00384  -0.03716   2.11598
   A19        1.73154   0.00011  -0.00996   0.06519   0.05555   1.78709
   A20        1.87389  -0.00034  -0.01430  -0.03422  -0.04967   1.82422
   A21        2.19845  -0.00014  -0.06228  -0.01747  -0.07811   2.12034
   A22        1.72221   0.00061   0.01835   0.06333   0.08583   1.80804
   A23        2.93763  -0.00062  -0.05315  -0.00907  -0.06261   2.87502
   A24        2.13918   0.00040   0.00624   0.08342   0.08955   2.22873
   A25        1.89630   0.00029  -0.00734  -0.03494  -0.04134   1.85496
   A26        1.89518  -0.00062  -0.00436  -0.02440  -0.02944   1.86573
   A27        1.91945  -0.00063   0.04659  -0.09944  -0.04955   1.86991
   A28        1.89561  -0.00036   0.01362  -0.09388  -0.08249   1.81312
   A29        1.70362   0.00136  -0.00206   0.07828   0.07748   1.78111
   A30        1.88901  -0.00073  -0.05990  -0.05680  -0.11873   1.77027
   A31        1.76762   0.00097  -0.00407   0.13352   0.13479   1.90241
   A32        2.92151  -0.00117  -0.15268   0.00469  -0.14905   2.77246
   A33        2.45806   0.00032   0.10456  -0.04097   0.06615   2.52421
   A34        3.19882   0.00001  -0.00245  -0.02367  -0.02760   3.17121
   A35        3.05614   0.00061  -0.01147   0.04497   0.03457   3.09071
   A36        3.01087  -0.00089  -0.00827  -0.09190  -0.09918   2.91169
   A37        3.62307   0.00073   0.04454  -0.02116   0.02794   3.65101
   A38        3.10318  -0.00018  -0.02282   0.06442   0.04563   3.14881
   A39        3.27953  -0.00050   0.01642   0.00079   0.01904   3.29857
   A40        2.87948  -0.00103   0.01633   0.01365   0.03330   2.91278
   A41        3.92962  -0.00037  -0.03008  -0.08881  -0.11520   3.81442
    D1        0.34962  -0.00034   0.04817   0.00361   0.05248   0.40209
    D2       -2.83211   0.00007   0.05468   0.00209   0.05694  -2.77517
    D3        0.05721   0.00006   0.00375  -0.01872  -0.01598   0.04123
    D4       -3.04757  -0.00031  -0.00224  -0.01711  -0.01991  -3.06748
    D5       -1.88384  -0.00025  -0.00661  -0.00816  -0.01449  -1.89833
    D6        2.31276  -0.00014  -0.00689  -0.00864  -0.01526   2.29750
    D7        0.20200  -0.00025  -0.00624  -0.01008  -0.01605   0.18596
    D8        1.22367   0.00011  -0.00113  -0.00792  -0.00932   1.21435
    D9       -0.86292   0.00022  -0.00141  -0.00840  -0.01009  -0.87301
   D10       -2.97368   0.00011  -0.00076  -0.00984  -0.01088  -2.98455
   D11       -1.01380   0.00051  -0.11832   0.06044  -0.05413  -1.06793
   D12       -2.86970   0.00008   0.03408   0.10595   0.14098  -2.72872
   D13        1.28122   0.00013   0.02950   0.05838   0.08694   1.36816
   D14       -0.50903   0.00003   0.03326   0.00562   0.03880  -0.47022
   D15        2.92667   0.00016  -0.01937   0.04063   0.02125   2.94792
   D16       -0.91033  -0.00029  -0.02323  -0.01777  -0.04316  -0.95349
   D17        1.00947   0.00035   0.00497   0.04206   0.04920   1.05867
   D18        0.75711  -0.00041   0.00962   0.05695   0.06642   0.82353
   D19       -1.44045  -0.00034   0.02242   0.04294   0.06649  -1.37395
   D20       -1.54603  -0.00028  -0.00774   0.02622   0.01839  -1.52763
   D21        2.53960  -0.00021   0.00506   0.01221   0.01847   2.55807
   D22        2.48835  -0.00041   0.03652  -0.00049   0.03680   2.52515
   D23        0.29080  -0.00035   0.04932  -0.01450   0.03688   0.32767
   D24        0.96950  -0.00034  -0.10533  -0.00505  -0.10725   0.86225
   D25       -3.02812  -0.00057  -0.08088  -0.10154  -0.17763   3.07744
   D26       -0.96431  -0.00070  -0.10194  -0.04701  -0.14623  -1.11054
   D27       -1.49315  -0.00021   0.14842  -0.00705   0.14342  -1.34973
   D28        0.81204  -0.00019   0.08048  -0.00853   0.07484   0.88688
   D29        1.88260  -0.00037  -0.14900  -0.03780  -0.18432   1.69828
   D30       -0.46569  -0.00050  -0.14351  -0.07467  -0.21900  -0.68469
   D31       -0.13270   0.00000  -0.11546  -0.02201  -0.13305  -0.26575
   D32       -2.48098  -0.00012  -0.10996  -0.05888  -0.16774  -2.64872
   D33        0.64275   0.00091   0.05411   0.16549   0.21886   0.86161
   D34       -1.18251  -0.00048   0.07108   0.00512   0.08051  -1.10200
   D35        2.85432  -0.00021   0.04485  -0.05498  -0.00848   2.84584
   D36       -1.07529   0.00017   0.07493   0.03383   0.10672  -0.96857
   D37        0.85148  -0.00003   0.01145   0.02409   0.04267   0.89415
   D38       -2.79532  -0.00003  -0.02673   0.01287  -0.00386  -2.79918
   D39        1.00540   0.00123   0.01141   0.04817   0.05456   1.05996
   D40       -0.77479  -0.00042   0.02994  -0.07206  -0.03537  -0.81016
         Item               Value     Threshold  Converged?
 Maximum Force            0.003110     0.000015     NO 
 RMS     Force            0.000801     0.000010     NO 
 Maximum Displacement     0.727976     0.000060     NO 
 RMS     Displacement     0.202339     0.000040     NO 
 Predicted change in Energy=-4.878227D-03
 GradGradGradGradGradGradGradGradGradGradGradGradGradGradGradGradGradGrad

                          Input orientation:                          
 ---------------------------------------------------------------------
 Center     Atomic      Atomic             Coordinates (Angstroms)
 Number     Number       Type             X           Y           Z
 ---------------------------------------------------------------------
      1          6           0       -1.500178    0.835878    0.257346
      2          8           0       -0.934299   -0.166621    0.654142
      3          8           0       -1.536967    1.372035   -0.939833
      4          1           0       -1.063636    0.892654   -1.667297
      5          6           0       -2.377673    1.663348    1.231146
      6          9           0       -3.672532    1.506110    0.911711
      7          9           0       -2.087597    2.966156    1.163069
      8          9           0       -2.206094    1.258149    2.486938
      9          8           0        3.901584   -0.680574   -0.243298
     10          1           0        4.448776   -1.440424   -0.033472
     11          1           0        3.038820   -1.038425   -0.485886
     12          8           0       -0.311138    0.110454   -2.909994
     13          1           0       -0.034477    0.626697   -3.671063
     14          1           0       -0.849337   -0.644727   -3.237132
     15          8           0       -0.593308   -3.432233   -1.587019
     16          1           0       -1.054947   -3.574912   -0.754830
     17          1           0        0.127221   -2.800021   -1.364239
     18          8           0       -1.628066   -2.041118   -3.624644
     19          1           0       -2.563834   -2.162528   -3.796629
     20          1           0       -1.377461   -2.694391   -2.939639
     21          8           0        1.106937   -1.295297   -0.958586
     22          1           0        0.585423   -0.900621   -0.248508
     23          1           0        0.993564   -0.773051   -1.757605
 ---------------------------------------------------------------------
                    Distance matrix (angstroms):
                    1          2          3          4          5
     1  C    0.000000
     2  O    1.217650   0.000000
     3  O    1.312271   2.295959   0.000000
     4  H    1.974346   2.554970   0.991490   0.000000
     5  C    1.550158   2.401051   2.346230   3.274390   0.000000
     6  F    2.365698   3.219051   2.829634   3.719401   1.342916
     7  F    2.388195   3.376891   2.695666   3.654980   1.336445
     8  F    2.376491   2.646993   3.493345   4.323940   1.330654
     9  O    5.632877   4.945232   5.854589   5.399651   6.862727
    10  H    6.376220   5.574306   6.675368   6.204782   7.604805
    11  H    4.966679   4.224379   5.191744   4.685610   6.291754
    12  O    3.460072   3.628797   2.641169   1.649965   4.881709
    13  H    4.198146   4.488478   3.205093   2.268255   5.531443
    14  H    3.850606   3.921456   3.133328   2.207679   5.256284
    15  O    4.737179   3.975336   4.938656   4.351126   6.090234
    16  H    4.547285   3.690014   4.973816   4.559804   5.756133
    17  H    4.300899   3.483602   4.511728   3.891765   5.738656
    18  O    4.833562   4.722612   4.343515   3.571668   6.153347
    19  H    5.153302   5.142800   4.659278   4.014821   6.320641
    20  H    4.764303   4.416025   4.534367   3.818931   6.114390
    21  O    3.580146   2.835744   3.755694   3.162402   5.068630
    22  H    2.760625   1.913920   3.185504   2.819254   4.188466
    23  H    3.587120   3.146576   3.416685   2.648547   5.121905
                    6          7          8          9         10
     6  F    0.000000
     7  F    2.169548   0.000000
     8  F    2.166395   2.164245   0.000000
     9  O    7.967614   7.151699   6.965384   0.000000
    10  H    8.690862   7.973320   7.610654   0.959593   0.000000
    11  H    7.312330   6.710876   6.451438   0.965022   1.534360
    12  O    5.277523   5.282109   5.833946   5.048170   5.773767
    13  H    5.916978   5.749539   6.560154   5.380624   6.132261
    14  H    5.459801   5.825249   6.182774   5.615654   6.242321
    15  O    6.333442   7.122869   6.418557   5.438866   5.639452
    16  H    5.953645   6.894220   5.932341   5.762469   5.947047
    17  H    6.177445   6.673942   6.061738   4.471507   4.721788
    18  O    6.110744   6.943066   6.969270   6.622810   7.084163
    19  H    6.070962   7.150441   7.163255   7.524890   7.991213
    20  H    6.143652   7.026969   6.764388   6.260513   6.630481
    21  O    5.847154   5.732926   5.419215   2.949504   3.470560
    22  H    5.026792   4.908110   4.464921   3.323458   3.906805
    23  H    5.838859   5.657346   5.690319   3.279978   3.918739
                   11         12         13         14         15
    11  H    0.000000
    12  O    4.291671   0.000000
    13  H    4.728968   0.960351   0.000000
    14  H    4.779342   0.983349   1.571245   0.000000
    15  O    4.487222   3.792165   4.596786   3.249402   0.000000
    16  H    4.823383   4.333579   5.215293   3.845787   0.962292
    17  H    3.514560   3.324513   4.134003   3.017729   0.984116
    18  O    5.712882   2.621887   3.107880   1.645142   2.675414
    19  H    6.604116   3.320724   3.767385   2.357171   3.221413
    20  H    5.316640   3.000847   3.656256   2.137414   1.728840
    21  O    2.005393   2.791964   3.514885   3.072787   2.802188
    22  H    2.468703   2.984895   3.798797   3.325040   3.096785
    23  H    2.422965   1.952135   2.584083   2.366802   3.101372
                   16         17         18         19         20
    16  H    0.000000
    17  H    1.539271   0.000000
    18  O    3.304061   2.960810   0.000000
    19  H    3.677514   3.683028   0.959156   0.000000
    20  H    2.377545   2.181081   0.979183   1.557174   0.000000
    21  O    3.148317   1.840813   3.891575   4.720290   3.471926
    22  H    3.177894   2.250006   4.195064   4.909113   3.783215
    23  H    3.612808   2.239173   3.459303   4.329359   3.272692
                   21         22         23
    21  O    0.000000
    22  H    0.965379   0.000000
    23  H    0.961263   1.568511   0.000000
 Stoichiometry    C2H11F3O7
 Framework group  C1[X(C2H11F3O7)]
 Deg. of freedom    63
 Full point group                 C1      NOp   1
 Largest Abelian subgroup         C1      NOp   1
 Largest concise Abelian subgroup C1      NOp   1
                         Standard orientation:                         
 ---------------------------------------------------------------------
 Center     Atomic      Atomic             Coordinates (Angstroms)
 Number     Number       Type             X           Y           Z
 ---------------------------------------------------------------------
      1          6           0       -1.235262    0.078322   -0.031541
      2          8           0       -0.511481    0.526953    0.838828
      3          8           0       -0.934793   -0.506030   -1.167457
      4          1           0        0.026338   -0.647844   -1.365366
      5          6           0       -2.774377    0.116034    0.149268
      6          9           0       -3.231213   -1.128364    0.364203
      7          9           0       -3.382204    0.600371   -0.937954
      8          9           0       -3.112235    0.869934    1.192400
      9          8           0        3.019494    3.748052   -0.430838
     10          1           0        3.684324    4.130786    0.145647
     11          1           0        2.888367    2.845356   -0.115855
     12          8           0        1.613862   -0.926424   -1.718275
     13          1           0        1.864946   -1.020139   -2.640473
     14          1           0        1.958110   -1.708042   -1.230891
     15          8           0        2.930454   -1.198974    1.827542
     16          1           0        2.304647   -1.128327    2.555126
     17          1           0        2.822121   -0.358931    1.326466
     18          8           0        2.597759   -2.858684   -0.244297
     19          1           0        2.240290   -3.726521   -0.046672
     20          1           0        2.770015   -2.419644    0.613824
     21          8           0        2.218484    0.985954    0.223968
     22          1           0        1.292280    1.060672    0.485729
     23          1           0        2.267030    0.562249   -0.637509
 ---------------------------------------------------------------------
 Rotational constants (GHZ):           0.7027771           0.3365214           0.2790050
 Standard basis: 6-31++G(d,p) (6D, 7F)
 There are   294 symmetry adapted cartesian basis functions of A   symmetry.
 There are   294 symmetry adapted basis functions of A   symmetry.
   294 basis functions,   472 primitive gaussians,   294 cartesian basis functions
    53 alpha electrons       53 beta electrons
       nuclear repulsion energy       829.7871904563 Hartrees.
 NAtoms=   23 NActive=   23 NUniq=   23 SFac= 1.00D+00 NAtFMM=   60 NAOKFM=F Big=F
 Integral buffers will be    131072 words long.
 Raffenetti 2 integral format.
 Two-electron integral symmetry is turned on.
 Nuclear repulsion after empirical dispersion term =      829.7769966932 Hartrees.
 One-electron integrals computed using PRISM.
 NBasis=   294 RedAO= T EigKep=  3.91D-05  NBF=   294
 NBsUse=   294 1.00D-06 EigRej= -1.00D+00 NBFU=   294
 Lowest energy guess from the checkpoint file:  "/local_scratch/slurm.5660687/Gau-2712684.chk"
 B after Tr=     0.000000    0.000000   -0.000000
         Rot=    0.996977   -0.013449   -0.002756   -0.076477 Ang=  -8.91 deg.
 B after Tr=    -0.000000   -0.000000   -0.000000
         Rot=    0.999227   -0.028467    0.012458   -0.024072 Ang=  -4.51 deg.
 Requested convergence on RMS density matrix=1.00D-10 within 128 cycles.
 Requested convergence on MAX density matrix=1.00D-08.
 Requested convergence on             energy=1.00D-08.
 No special actions if energy rises.
 SCF Done:  E(RwB97XD) =  -908.802723135     A.U. after   17 cycles
            NFock= 17  Conv=0.36D-10     -V/T= 2.0082
 Calling FoFJK, ICntrl=      2127 FMM=F ISym2X=0 I1Cent= 0 IOpClX= 0 NMat=1 NMatS=1 NMatT=0.
 ***** Axes restored to original set *****
 -------------------------------------------------------------------
 Center     Atomic                   Forces (Hartrees/Bohr)
 Number     Number              X              Y              Z
 -------------------------------------------------------------------
      1        6           0.001836476   -0.005495862    0.001214285
      2        8          -0.002682172    0.011186532   -0.010979210
      3        8          -0.003829838    0.001863496    0.011084406
      4        1           0.005785129   -0.007562438   -0.001572169
      5        6          -0.001021943    0.000416590    0.001695998
      6        9          -0.000659043   -0.000407598   -0.000552956
      7        9           0.000822663    0.000716322   -0.000387072
      8        9           0.000370898   -0.000096070   -0.001055672
      9        8           0.002687861    0.000112006    0.000105683
     10        1           0.000483970    0.000204876    0.000148014
     11        1          -0.005077163   -0.000342105   -0.000455790
     12        8           0.004366168    0.008637098    0.004268596
     13        1          -0.000001517    0.000309646   -0.000823322
     14        1          -0.005363231   -0.006613255   -0.004259785
     15        8           0.003777684    0.002887251    0.003892204
     16        1          -0.000346642   -0.000985480   -0.001800853
     17        1          -0.002467001   -0.002080161   -0.000612355
     18        8          -0.002400177    0.001172623   -0.003163109
     19        1          -0.000550190    0.001474176   -0.001128180
     20        1           0.002790007   -0.002517633    0.004087489
     21        8           0.013188846   -0.016526352    0.003538314
     22        1          -0.005283212    0.005729888   -0.001316488
     23        1          -0.006427574    0.007916450   -0.001928027
 -------------------------------------------------------------------
 Cartesian Forces:  Max     0.016526352 RMS     0.004664043

 GradGradGradGradGradGradGradGradGradGradGradGradGradGradGradGradGradGrad
 Berny optimization.
 Using GEDIIS/GDIIS optimizer.
 FormGI is forming the generalized inverse of G from B-inverse, IUseBI=4.
 Internal  Forces:  Max     0.011528491 RMS     0.002713810
 Search for a local minimum.
 Step number   6 out of a maximum of  138
 All quantities printed in internal units (Hartrees-Bohrs-Radians)
 Mixed Optimization -- RFO/linear search
 Iteration  1 RMS(Cart)=  0.18683128 RMS(Int)=  0.01781004
 Iteration  2 RMS(Cart)=  0.02674933 RMS(Int)=  0.00064617
 Iteration  3 RMS(Cart)=  0.00096280 RMS(Int)=  0.00000106
 Iteration  4 RMS(Cart)=  0.00000157 RMS(Int)=  0.00000000
 Iteration  5 RMS(Cart)=  0.00000000 RMS(Int)=  0.00000000
 Update second derivatives using D2CorX and points    5    4
 ITU=  0 -1  0  1  1  0
 Use linear search instead of GDIIS.
 Energy rises -- skip Quadratic/GDIIS search.
 Quartic linear search produced a step of -0.53550.
 Iteration  1 RMS(Cart)=  0.14286279 RMS(Int)=  0.00858921
 Iteration  2 RMS(Cart)=  0.01200398 RMS(Int)=  0.00192670
 Iteration  3 RMS(Cart)=  0.00006527 RMS(Int)=  0.00192511
 Iteration  4 RMS(Cart)=  0.00000014 RMS(Int)=  0.00192511
 Variable       Old X    -DE/DX   Delta X   Delta X   Delta X     New X
                                 (Linear)    (Quad)   (Total)
    R1        2.28852   0.00120  -0.00097   0.00000   0.01159   2.30012
    R2        2.46863  -0.00184  -0.00175   0.00000   0.00971   2.47834
    R3        2.92623   0.00009   0.00064   0.00000   0.00379   2.93001
    R4        3.36167   0.00264   0.18256   0.00000   0.43771   3.79938
    R5        1.89284   0.00252   0.00310   0.00000  -0.01573   1.87711
    R6        3.07441   0.00010  -0.00885   0.00000   0.03510   3.10950
    R7        2.54024  -0.00095  -0.00061   0.00000  -0.00311   2.53713
    R8        2.52714  -0.00059   0.00013   0.00000  -0.00149   2.52565
    R9        2.51204  -0.00044  -0.00017   0.00000   0.00236   2.51440
   R10        1.81344  -0.00013  -0.00010   0.00000  -0.00017   1.81327
   R11        1.83316   0.00012   0.00161   0.00000  -0.00793   1.82524
   R12        3.59003   0.00005  -0.04747   0.00000   0.15214   3.74217
   R13        1.81716  -0.00032   0.00015   0.00000  -0.00221   1.81495
   R14        1.88914  -0.00128   0.00133   0.00000  -0.02949   1.85965
   R15        3.78635   0.00096  -0.04594   0.00000  -0.14266   3.64369
   R16        3.08015   0.00008  -0.00680   0.00000   0.02184   3.10199
   R17        1.81136   0.00108   0.00205   0.00000   0.00916   1.82052
   R18        1.85522   0.00108  -0.00241   0.00000   0.00171   1.85692
   R19        3.25840  -0.00035   0.00034   0.00000   0.00815   3.26655
   R20        3.30872   0.00154   0.06419   0.00000   0.23411   3.54283
   R21        1.81368  -0.00047   0.00003   0.00000  -0.00111   1.81257
   R22        1.85710   0.00260   0.00481   0.00000  -0.00272   1.85438
   R23        1.84196   0.00311  -0.00258   0.00000  -0.02063   1.82133
   R24        1.83926  -0.00188   0.00081   0.00000  -0.02155   1.81772
    A1        2.22731   0.00056  -0.00205   0.00000   0.04376   2.27107
    A2        2.11518  -0.00048   0.00180   0.00000  -0.02103   2.09416
    A3        1.94011  -0.00006   0.00040   0.00000  -0.02247   1.91763
    A4        2.28469  -0.00142   0.03214   0.00000  -0.12109   2.16359
    A5        1.95185   0.00099  -0.00704   0.00000   0.08702   2.03888
    A6        1.90923  -0.00016   0.00042   0.00000   0.00241   1.91164
    A7        1.93932   0.00004  -0.00063   0.00000   0.00501   1.94433
    A8        1.93358   0.00019  -0.00034   0.00000   0.00228   1.93585
    A9        1.89063  -0.00003   0.00033   0.00000  -0.00294   1.88769
   A10        1.89291  -0.00001   0.00025   0.00000  -0.00335   1.88956
   A11        1.89708  -0.00004   0.00000   0.00000  -0.00379   1.89329
   A12        1.84895   0.00022  -0.00050   0.00000  -0.00407   1.84488
   A13        3.00178   0.00033   0.06113   0.00000  -0.05265   2.94913
   A14        2.06225  -0.00006   0.01238   0.00000   0.01416   2.07641
   A15        1.90387   0.00037  -0.00813   0.00000   0.03110   1.93497
   A16        1.70013  -0.00022   0.03277   0.00000  -0.02314   1.67699
   A17        1.87775  -0.00022   0.00183   0.00000   0.00729   1.88503
   A18        2.15314   0.00011  -0.03227   0.00000  -0.06903   2.08412
   A19        1.73154   0.00011  -0.00996   0.00000   0.04874   1.78028
   A20        1.87389  -0.00034  -0.01430   0.00000  -0.06248   1.81142
   A21        2.19845  -0.00014  -0.06228   0.00000  -0.13818   2.06027
   A22        1.72221   0.00061   0.01835   0.00000   0.10042   1.82263
   A23        2.93763  -0.00062  -0.05315   0.00000  -0.11510   2.82253
   A24        2.13918   0.00040   0.00624   0.00000   0.09602   2.23521
   A25        1.89630   0.00029  -0.00734   0.00000  -0.05066   1.84564
   A26        1.89518  -0.00062  -0.00436   0.00000  -0.03164   1.86354
   A27        1.91945  -0.00063   0.04659   0.00000  -0.00228   1.91717
   A28        1.89561  -0.00036   0.01362   0.00000  -0.07116   1.82444
   A29        1.70362   0.00136  -0.00206   0.00000   0.07818   1.78181
   A30        1.88901  -0.00073  -0.05990   0.00000  -0.17576   1.71325
   A31        1.76762   0.00097  -0.00407   0.00000   0.13062   1.89824
   A32        2.92151  -0.00117  -0.15268   0.00000  -0.30527   2.61624
   A33        2.45806   0.00032   0.10456   0.00000   0.16974   2.62780
   A34        3.19882   0.00001  -0.00245   0.00000  -0.03198   3.16683
   A35        3.05614   0.00061  -0.01147   0.00000   0.02074   3.07688
   A36        3.01087  -0.00089  -0.00827   0.00000  -0.10899   2.90187
   A37        3.62307   0.00073   0.04454   0.00000   0.07590   3.69898
   A38        3.10318  -0.00018  -0.02282   0.00000   0.02302   3.12620
   A39        3.27953  -0.00050   0.01642   0.00000   0.03432   3.31385
   A40        2.87948  -0.00103   0.01633   0.00000   0.04560   2.92509
   A41        3.92962  -0.00037  -0.03008   0.00000  -0.14369   3.78592
    D1        0.34962  -0.00034   0.04817   0.00000   0.10314   0.45276
    D2       -2.83211   0.00007   0.05468   0.00000   0.11300  -2.71911
    D3        0.05721   0.00006   0.00375   0.00000  -0.01328   0.04393
    D4       -3.04757  -0.00031  -0.00224   0.00000  -0.02221  -3.06978
    D5       -1.88384  -0.00025  -0.00661   0.00000  -0.02051  -1.90434
    D6        2.31276  -0.00014  -0.00689   0.00000  -0.02156   2.29120
    D7        0.20200  -0.00025  -0.00624   0.00000  -0.02169   0.18031
    D8        1.22367   0.00011  -0.00113   0.00000  -0.01104   1.21263
    D9       -0.86292   0.00022  -0.00141   0.00000  -0.01209  -0.87501
   D10       -2.97368   0.00011  -0.00076   0.00000  -0.01222  -2.98590
   D11       -1.01380   0.00051  -0.11832   0.00000  -0.16453  -1.17833
   D12       -2.86970   0.00008   0.03408   0.00000   0.17682  -2.69288
   D13        1.28122   0.00013   0.02950   0.00000   0.11591   1.39713
   D14       -0.50903   0.00003   0.03326   0.00000   0.06694  -0.44209
   D15        2.92667   0.00016  -0.01937   0.00000   0.00188   2.92855
   D16       -0.91033  -0.00029  -0.02323   0.00000  -0.06320  -0.97353
   D17        1.00947   0.00035   0.00497   0.00000   0.05098   1.06045
   D18        0.75711  -0.00041   0.00962   0.00000   0.07600   0.83311
   D19       -1.44045  -0.00034   0.02242   0.00000   0.08980  -1.35065
   D20       -1.54603  -0.00028  -0.00774   0.00000   0.01100  -1.53502
   D21        2.53960  -0.00021   0.00506   0.00000   0.02480   2.56440
   D22        2.48835  -0.00041   0.03652   0.00000   0.07129   2.55964
   D23        0.29080  -0.00035   0.04932   0.00000   0.08509   0.37588
   D24        0.96950  -0.00034  -0.10533   0.00000  -0.20977   0.75973
   D25        3.25506  -0.00057  -0.08088   0.00000  -0.25676   2.99830
   D26       -0.96431  -0.00070  -0.10194   0.00000  -0.24616  -1.21047
   D27       -1.49315  -0.00021   0.14842   0.00000   0.29362  -1.19952
   D28        0.81204  -0.00019   0.08048   0.00000   0.15726   0.96930
   D29        1.88260  -0.00037  -0.14900   0.00000  -0.33324   1.54935
   D30       -0.46569  -0.00050  -0.14351   0.00000  -0.36311  -0.82879
   D31       -0.13270   0.00000  -0.11546   0.00000  -0.24820  -0.38090
   D32       -2.48098  -0.00012  -0.10996   0.00000  -0.27806  -2.75904
   D33        0.64275   0.00091   0.05411   0.00000   0.27331   0.91606
   D34       -1.18251  -0.00048   0.07108   0.00000   0.15628  -1.02623
   D35        2.85432  -0.00021   0.04485   0.00000   0.04020   2.89452
   D36       -1.07529   0.00017   0.07493   0.00000   0.18389  -0.89141
   D37        0.85148  -0.00003   0.01145   0.00000   0.05598   0.90746
   D38       -2.79532  -0.00003  -0.02673   0.00000  -0.02583  -2.82115
   D39        1.00540   0.00123   0.01141   0.00000   0.06694   1.07234
   D40       -0.77479  -0.00042   0.02994   0.00000   0.00068  -0.77411
         Item               Value     Threshold  Converged?
 Maximum Force            0.011528     0.000015     NO 
 RMS     Force            0.002714     0.000010     NO 
 Maximum Displacement     0.525617     0.000060     NO 
 RMS     Displacement     0.146148     0.000040     NO 
 Predicted change in Energy=-5.107612D-03
 GradGradGradGradGradGradGradGradGradGradGradGradGradGradGradGradGradGrad

                          Input orientation:                          
 ---------------------------------------------------------------------
 Center     Atomic      Atomic             Coordinates (Angstroms)
 Number     Number       Type             X           Y           Z
 ---------------------------------------------------------------------
      1          6           0       -1.573961    0.825347    0.247576
      2          8           0       -0.988864   -0.162395    0.651963
      3          8           0       -1.584526    1.372628   -0.944210
      4          1           0       -1.067891    0.909129   -1.654807
      5          6           0       -2.507971    1.616600    1.199197
      6          9           0       -3.785809    1.428254    0.832857
      7          9           0       -2.251183    2.927499    1.155879
      8          9           0       -2.368728    1.200892    2.455461
      9          8           0        4.052100   -0.813801   -0.498501
     10          1           0        4.538968   -1.619251   -0.311616
     11          1           0        3.135813   -1.087647   -0.633917
     12          8           0       -0.252650    0.126027   -2.850519
     13          1           0        0.079848    0.632547   -3.595708
     14          1           0       -0.783865   -0.622891   -3.204570
     15          8           0       -0.669394   -3.337353   -1.444601
     16          1           0       -1.190743   -3.298464   -0.635419
     17          1           0        0.111270   -2.774066   -1.247489
     18          8           0       -1.550087   -2.019024   -3.602367
     19          1           0       -2.474896   -2.143626   -3.824198
     20          1           0       -1.344507   -2.650755   -2.880153
     21          8           0        1.181121   -1.276943   -0.888517
     22          1           0        0.713986   -0.866962   -0.151887
     23          1           0        0.992752   -0.779206   -1.689776
 ---------------------------------------------------------------------
                    Distance matrix (angstroms):
                    1          2          3          4          5
     1  C    0.000000
     2  O    1.217169   0.000000
     3  O    1.311481   2.293224   0.000000
     4  H    1.970326   2.544719   0.993323   0.000000
     5  C    1.550496   2.402493   2.346586   3.274092   0.000000
     6  F    2.366078   3.222699   2.829613   3.720892   1.342591
     7  F    2.388030   3.375621   2.696744   3.657041   1.336514
     8  F    2.376436   2.648619   3.493170   4.321065   1.330565
     9  O    5.907283   5.211451   6.062235   5.524477   7.198858
    10  H    6.607318   5.797227   6.844611   6.295533   7.900167
    11  H    5.159316   4.418432   5.332057   4.764500   6.521162
    12  O    3.439928   3.590623   2.638545   1.645477   4.869135
    13  H    4.188447   4.451605   3.216878   2.271762   5.536811
    14  H    3.826089   3.889335   3.119677   2.197618   5.232688
    15  O    4.583642   3.818115   4.824084   4.270316   5.908611
    16  H    4.234660   3.396032   4.697820   4.331060   5.409136
    17  H    4.246292   3.411604   4.490298   3.888735   5.667861
    18  O    4.786761   4.675614   4.309326   3.549589   6.098386
    19  H    5.119163   5.115622   4.631537   4.000655   6.274942
    20  H    4.681733   4.335235   4.471364   3.775018   6.017064
    21  O    3.647027   2.885157   3.830422   3.228648   5.132304
    22  H    2.873705   2.010545   3.305556   2.930590   4.286551
    23  H    3.593875   3.129057   3.439277   2.664198   5.132359
                    6          7          8          9         10
     6  F    0.000000
     7  F    2.169598   0.000000
     8  F    2.166254   2.164232   0.000000
     9  O    8.260275   7.514364   7.349280   0.000000
    10  H    8.938625   8.302567   7.957776   0.959540   0.000000
    11  H    7.509330   6.953020   6.714286   0.965873   1.534707
    12  O    5.267472   5.281439   5.812620   4.994611   5.696633
    13  H    5.932002   5.768717   6.552496   5.240553   5.978261
    14  H    5.433202   5.811352   6.154180   5.544890   6.139581
    15  O    6.132689   6.965122   6.220442   5.436536   5.600229
    16  H    5.588565   6.564746   5.584388   5.803421   5.979480
    17  H    6.097094   6.623081   5.971811   4.464724   4.670542
    18  O    6.045940   6.899314   6.909075   6.516981   6.932924
    19  H    6.013733   7.111085   7.115561   7.445158   7.861774
    20  H    6.031974   6.944676   6.659805   6.178191   6.502051
    21  O    5.911989   5.799793   5.470219   2.934132   3.424197
    22  H    5.146445   4.990031   4.536234   3.356482   3.901530
    23  H    5.837055   5.688631   5.692392   3.283282   3.896235
                   11         12         13         14         15
    11  H    0.000000
    12  O    4.227057   0.000000
    13  H    4.590228   0.960430   0.000000
    14  H    4.710427   0.984083   1.573250   0.000000
    15  O    4.494217   3.761022   4.576979   3.237113   0.000000
    16  H    4.858682   4.184952   5.082377   3.731592   0.963376
    17  H    3.516865   3.333569   4.137648   3.042858   0.982640
    18  O    5.624661   2.617224   3.112485   1.641501   2.677604
    19  H    6.540110   3.322311   3.779691   2.357151   3.216723
    20  H    5.249967   2.983881   3.649778   2.128801   1.728585
    21  O    1.980271   2.805972   3.491108   3.106936   2.824699
    22  H    2.479173   3.033650   3.809274   3.409106   3.112504
    23  H    2.408876   1.928160   2.541460   2.339958   3.060548
                   16         17         18         19         20
    16  H    0.000000
    17  H    1.531294   0.000000
    18  O    3.250980   2.979202   0.000000
    19  H    3.626433   3.704746   0.959170   0.000000
    20  H    2.341368   2.190910   0.981294   1.557620   0.000000
    21  O    3.126714   1.874785   3.921117   4.768210   3.497538
    22  H    3.126339   2.280495   4.284750   5.028391   3.855224
    23  H    3.496566   2.225330   3.414847   4.294413   3.222185
                   21         22         23
    21  O    0.000000
    22  H    0.963807   0.000000
    23  H    0.961894   1.565412   0.000000
 Stoichiometry    C2H11F3O7
 Framework group  C1[X(C2H11F3O7)]
 Deg. of freedom    63
 Full point group                 C1      NOp   1
 Largest Abelian subgroup         C1      NOp   1
 Largest concise Abelian subgroup C1      NOp   1
                         Standard orientation:                         
 ---------------------------------------------------------------------
 Center     Atomic      Atomic             Coordinates (Angstroms)
 Number     Number       Type             X           Y           Z
 ---------------------------------------------------------------------
      1          6           0       -1.252926    0.145265   -0.049905
      2          8           0       -0.515479    0.541131    0.833815
      3          8           0       -0.967751   -0.413149   -1.201787
      4          1           0       -0.007493   -0.580209   -1.393322
      5          6           0       -2.790799    0.236067    0.125420
      6          9           0       -3.296560   -0.995845    0.296153
      7          9           0       -3.372726    0.780152   -0.947708
      8          9           0       -3.104971    0.967289    1.191728
      9          8           0        3.625906    3.458494   -0.389762
     10          1           0        4.306693    3.703779    0.240382
     11          1           0        3.279010    2.610827   -0.083112
     12          8           0        1.576154   -0.902881   -1.702418
     13          1           0        1.871779   -0.949990   -2.615003
     14          1           0        1.861114   -1.727617   -1.247415
     15          8           0        2.615572   -1.376700    1.880931
     16          1           0        1.849771   -1.276697    2.456815
     17          1           0        2.676454   -0.511093    1.419845
     18          8           0        2.398727   -2.940984   -0.281373
     19          1           0        2.003638   -3.803473   -0.139864
     20          1           0        2.526461   -2.539192    0.604734
     21          8           0        2.290750    0.936402    0.292543
     22          1           0        1.379528    1.140734    0.530967
     23          1           0        2.292659    0.462076   -0.544267
 ---------------------------------------------------------------------
 Rotational constants (GHZ):           0.7213518           0.3282119           0.2769208
 Standard basis: 6-31++G(d,p) (6D, 7F)
 There are   294 symmetry adapted cartesian basis functions of A   symmetry.
 There are   294 symmetry adapted basis functions of A   symmetry.
   294 basis functions,   472 primitive gaussians,   294 cartesian basis functions
    53 alpha electrons       53 beta electrons
       nuclear repulsion energy       829.5046335657 Hartrees.
 NAtoms=   23 NActive=   23 NUniq=   23 SFac= 1.00D+00 NAtFMM=   60 NAOKFM=F Big=F
 Integral buffers will be    131072 words long.
 Raffenetti 2 integral format.
 Two-electron integral symmetry is turned on.
 Nuclear repulsion after empirical dispersion term =      829.4943667139 Hartrees.
 One-electron integrals computed using PRISM.
 NBasis=   294 RedAO= T EigKep=  4.02D-05  NBF=   294
 NBsUse=   294 1.00D-06 EigRej= -1.00D+00 NBFU=   294
 Lowest energy guess from the checkpoint file:  "/local_scratch/slurm.5660687/Gau-2712684.chk"
 B after Tr=     0.000000    0.000000   -0.000000
         Rot=    0.998833   -0.022746    0.006471   -0.042110 Ang=  -5.54 deg.
 B after Tr=     0.000000    0.000000    0.000000
         Rot=    0.999321   -0.009250    0.008527    0.034634 Ang=  -4.22 deg.
 Requested convergence on RMS density matrix=1.00D-10 within 128 cycles.
 Requested convergence on MAX density matrix=1.00D-08.
 Requested convergence on             energy=1.00D-08.
 No special actions if energy rises.
 SCF Done:  E(RwB97XD) =  -908.802852358     A.U. after   16 cycles
            NFock= 16  Conv=0.61D-10     -V/T= 2.0083
 Calling FoFJK, ICntrl=      2127 FMM=F ISym2X=0 I1Cent= 0 IOpClX= 0 NMat=1 NMatS=1 NMatT=0.
 ***** Axes restored to original set *****
 -------------------------------------------------------------------
 Center     Atomic                   Forces (Hartrees/Bohr)
 Number     Number              X              Y              Z
 -------------------------------------------------------------------
      1        6           0.002705967   -0.005637697    0.002065113
      2        8          -0.002544974    0.010543569   -0.010672006
      3        8          -0.003726976    0.001449486    0.008720216
      4        1           0.005211525   -0.006602294   -0.000146170
      5        6          -0.000777462    0.000198141    0.001232815
      6        9          -0.000934376   -0.000409284   -0.000561051
      7        9           0.000748429    0.000866516   -0.000276278
      8        9           0.000377101   -0.000094650   -0.000778780
      9        8           0.002227214    0.000014132   -0.000308230
     10        1           0.000468874    0.000098812    0.000085032
     11        1          -0.004355554   -0.000122684    0.000382234
     12        8           0.004282221    0.007587325    0.004383549
     13        1           0.000074780    0.000330357   -0.000795239
     14        1          -0.005149726   -0.006260836   -0.004501351
     15        8           0.003651597    0.003188387    0.004635674
     16        1          -0.000227550   -0.001409820   -0.002016886
     17        1          -0.002539548   -0.001748306   -0.000756642
     18        8          -0.001962282   -0.000288147   -0.002058644
     19        1          -0.000541514    0.001534730   -0.001458523
     20        1           0.002376226   -0.001070382    0.003195846
     21        8           0.012485601   -0.016092261    0.003285535
     22        1          -0.005529536    0.005026484   -0.001767795
     23        1          -0.006320036    0.008898421   -0.001888419
 -------------------------------------------------------------------
 Cartesian Forces:  Max     0.016092261 RMS     0.004420109

 GradGradGradGradGradGradGradGradGradGradGradGradGradGradGradGradGradGrad
 Berny optimization.
 Using GEDIIS/GDIIS optimizer.
 FormGI is forming the generalized inverse of G from B-inverse, IUseBI=4.
 Internal  Forces:  Max     0.011352787 RMS     0.002538811
 Search for a local minimum.
 Step number   7 out of a maximum of  138
 All quantities printed in internal units (Hartrees-Bohrs-Radians)
 Mixed Optimization -- RFO/linear search
 Update second derivatives using D2CorX and points    7    4
 ITU=  0  0 -1  0  1  1  0
 Use linear search instead of GDIIS.
 Energy rises -- skip Quadratic/GDIIS search.
 Quartic linear search produced a step of -0.74390.
 Iteration  1 RMS(Cart)=  0.15197965 RMS(Int)=  0.00662966
 Iteration  2 RMS(Cart)=  0.00929403 RMS(Int)=  0.00044852
 Iteration  3 RMS(Cart)=  0.00041085 RMS(Int)=  0.00032665
 Iteration  4 RMS(Cart)=  0.00000089 RMS(Int)=  0.00032665
 Variable       Old X    -DE/DX   Delta X   Delta X   Delta X     New X
                                 (Linear)    (Quad)   (Total)
    R1        2.30012  -0.01135  -0.00997   0.00000  -0.01021   2.28990
    R2        2.47834  -0.00845  -0.00965   0.00000  -0.00977   2.46857
    R3        2.93001   0.00040  -0.00193   0.00000  -0.00193   2.92809
    R4        3.79938   0.00023  -0.07201   0.00000  -0.07216   3.72722
    R5        1.87711   0.00528   0.01601   0.00000   0.01617   1.89327
    R6        3.10950  -0.00059  -0.03840   0.00000  -0.03823   3.07127
    R7        2.53713   0.00110   0.00146   0.00000   0.00146   2.53859
    R8        2.52565   0.00100   0.00129   0.00000   0.00129   2.52694
    R9        2.51440  -0.00067  -0.00199   0.00000  -0.00199   2.51241
   R10        1.81327   0.00017  -0.00001   0.00000  -0.00001   1.81325
   R11        1.82524   0.00255   0.00813   0.00000   0.00813   1.83336
   R12        3.74217  -0.00162  -0.17913   0.00000  -0.17913   3.56304
   R13        1.81495   0.00082   0.00185   0.00000   0.00185   1.81680
   R14        1.85965   0.00917   0.02379   0.00000   0.02391   1.88356
   R15        3.64369  -0.00104   0.04231   0.00000   0.04241   3.68611
   R16        3.10199   0.00012  -0.02569   0.00000  -0.02556   3.07642
   R17        1.82052  -0.00163  -0.00397   0.00000  -0.00397   1.81655
   R18        1.85692  -0.00417  -0.00461   0.00000  -0.00468   1.85224
   R19        3.26655   0.00124  -0.00560   0.00000  -0.00558   3.26097
   R20        3.54283  -0.00104  -0.08498   0.00000  -0.08508   3.45775
   R21        1.81257   0.00066   0.00086   0.00000   0.00086   1.81343
   R22        1.85438   0.00486   0.00871   0.00000   0.00875   1.86313
   R23        1.82133   0.00326   0.01177   0.00000   0.01161   1.83294
   R24        1.81772   0.00651   0.01715   0.00000   0.01727   1.83499
    A1        2.27107  -0.00317  -0.03540   0.00000  -0.03557   2.23550
    A2        2.09416   0.00259   0.01815   0.00000   0.01823   2.11239
    A3        1.91763   0.00059   0.01728   0.00000   0.01736   1.93500
    A4        2.16359   0.00844   0.13472   0.00000   0.13456   2.29815
    A5        2.03888  -0.00308  -0.07452   0.00000  -0.07422   1.96466
    A6        1.91164  -0.00028  -0.00121   0.00000  -0.00121   1.91043
    A7        1.94433  -0.00079  -0.00461   0.00000  -0.00460   1.93973
    A8        1.93585  -0.00076  -0.00216   0.00000  -0.00216   1.93369
    A9        1.88769   0.00071   0.00264   0.00000   0.00264   1.89034
   A10        1.88956   0.00061   0.00284   0.00000   0.00284   1.89240
   A11        1.89329   0.00060   0.00282   0.00000   0.00282   1.89612
   A12        1.84488   0.00082   0.00233   0.00000   0.00233   1.84721
   A13        2.94913   0.00048   0.12409   0.00000   0.12410   3.07322
   A14        2.07641   0.00006   0.00667   0.00000   0.00669   2.08310
   A15        1.93497   0.00030  -0.03443   0.00000  -0.03436   1.90061
   A16        1.67699   0.00004   0.06274   0.00000   0.06351   1.74049
   A17        1.88503   0.00020  -0.00288   0.00000  -0.00293   1.88211
   A18        2.08412   0.00017   0.00652   0.00000   0.00704   2.09115
   A19        1.78028  -0.00092  -0.05009   0.00000  -0.05044   1.72985
   A20        1.81142   0.00106   0.02660   0.00000   0.02669   1.83810
   A21        2.06027  -0.00072   0.01627   0.00000   0.01622   2.07650
   A22        1.82263   0.00010  -0.04921   0.00000  -0.04966   1.77297
   A23        2.82253   0.00049   0.01180   0.00000   0.01164   2.83417
   A24        2.23521  -0.00048  -0.06276   0.00000  -0.06278   2.17243
   A25        1.84564  -0.00099   0.02750   0.00000   0.02764   1.87328
   A26        1.86354   0.00161   0.01748   0.00000   0.01749   1.88103
   A27        1.91717   0.00120   0.06642   0.00000   0.06633   1.98350
   A28        1.82444   0.00251   0.07187   0.00000   0.07177   1.89622
   A29        1.78181  -0.00026  -0.06102   0.00000  -0.06153   1.72028
   A30        1.71325   0.00219   0.04754   0.00000   0.04815   1.76139
   A31        1.89824  -0.00680  -0.10282   0.00000  -0.10270   1.79554
   A32        2.61624   0.00154   0.01499   0.00000   0.01436   2.63059
   A33        2.62780  -0.00022   0.01898   0.00000   0.01912   2.64692
   A34        3.16683   0.00347   0.02038   0.00000   0.02071   3.18754
   A35        3.07688  -0.00122  -0.03136   0.00000  -0.03134   3.04554
   A36        2.90187   0.00033   0.06959   0.00000   0.06986   2.97173
   A37        3.69898   0.00093   0.00540   0.00000   0.00480   3.70377
   A38        3.12620   0.00235  -0.04882   0.00000  -0.04829   3.07792
   A39        3.31385   0.00177  -0.00271   0.00000  -0.00279   3.31106
   A40        2.92509   0.00188  -0.01124   0.00000  -0.01167   2.91341
   A41        3.78592   0.00018   0.06510   0.00000   0.06459   3.85051
    D1        0.45276  -0.00008  -0.00981   0.00000  -0.00984   0.44292
    D2       -2.71911   0.00000  -0.00811   0.00000  -0.00813  -2.72725
    D3        0.04393   0.00019   0.01509   0.00000   0.01505   0.05897
    D4       -3.06978   0.00008   0.01341   0.00000   0.01336  -3.05642
    D5       -1.90434   0.00001   0.00608   0.00000   0.00608  -1.89826
    D6        2.29120  -0.00019   0.00646   0.00000   0.00647   2.29767
    D7        0.18031   0.00011   0.00747   0.00000   0.00748   0.18779
    D8        1.21263   0.00001   0.00665   0.00000   0.00664   1.21927
    D9       -0.87501  -0.00019   0.00703   0.00000   0.00703  -0.86799
   D10       -2.98590   0.00010   0.00804   0.00000   0.00803  -2.97787
   D11       -1.17833  -0.00227  -0.04197   0.00000  -0.04166  -1.21999
   D12       -2.69288  -0.00038  -0.08420   0.00000  -0.08368  -2.77656
   D13        1.39713   0.00013  -0.04525   0.00000  -0.04500   1.35212
   D14       -0.44209   0.00045  -0.00360   0.00000  -0.00407  -0.44616
   D15        2.92855  -0.00002  -0.02831   0.00000  -0.02831   2.90024
   D16       -0.97353   0.00288   0.01475   0.00000   0.01524  -0.95829
   D17        1.06045  -0.00312  -0.03102   0.00000  -0.03152   1.02894
   D18        0.83311   0.00108  -0.04317   0.00000  -0.04316   0.78995
   D19       -1.35065   0.00085  -0.03566   0.00000  -0.03588  -1.38653
   D20       -1.53502   0.00008  -0.01894   0.00000  -0.01884  -1.55386
   D21        2.56440  -0.00015  -0.01142   0.00000  -0.01156   2.55285
   D22        2.55964   0.00038  -0.00230   0.00000  -0.00243   2.55721
   D23        0.37588   0.00015   0.00521   0.00000   0.00485   0.38073
   D24        0.75973  -0.00001   0.00972   0.00000   0.01059   0.77032
   D25        2.99830   0.00020   0.07865   0.00000   0.07889   3.07719
   D26       -1.21047  -0.00015   0.04150   0.00000   0.04143  -1.16904
   D27       -1.19952  -0.00057  -0.01224   0.00000  -0.01231  -1.21183
   D28        0.96930  -0.00083  -0.00518   0.00000  -0.00525   0.96405
   D29        1.54935   0.00069   0.04091   0.00000   0.04075   1.59010
   D30       -0.82879   0.00113   0.07076   0.00000   0.07083  -0.75796
   D31       -0.38090  -0.00055   0.02425   0.00000   0.02393  -0.35697
   D32       -2.75904  -0.00011   0.05410   0.00000   0.05401  -2.70504
   D33        0.91606  -0.00400  -0.12815   0.00000  -0.12778   0.78828
   D34       -1.02623   0.00257  -0.01751   0.00000  -0.01784  -1.04407
   D35        2.89452  -0.00073   0.03240   0.00000   0.03294   2.92745
   D36       -0.89141  -0.00092  -0.03270   0.00000  -0.03165  -0.92306
   D37        0.90746  -0.00065  -0.02574   0.00000  -0.02666   0.88079
   D38       -2.82115   0.00057  -0.01791   0.00000  -0.01877  -2.83992
   D39        1.07234  -0.00102  -0.03395   0.00000  -0.03287   1.03948
   D40       -0.77411   0.00007   0.04109   0.00000   0.04175  -0.73236
         Item               Value     Threshold  Converged?
 Maximum Force            0.011353     0.000015     NO 
 RMS     Force            0.002539     0.000010     NO 
 Maximum Displacement     0.573840     0.000060     NO 
 RMS     Displacement     0.154828     0.000040     NO 
 Predicted change in Energy=-2.044330D-04
 GradGradGradGradGradGradGradGradGradGradGradGradGradGradGradGradGradGrad

                          Input orientation:                          
 ---------------------------------------------------------------------
 Center     Atomic      Atomic             Coordinates (Angstroms)
 Number     Number       Type             X           Y           Z
 ---------------------------------------------------------------------
      1          6           0       -1.607486    0.866108    0.135143
      2          8           0       -0.950124   -0.101924    0.450051
      3          8           0       -1.639664    1.477519   -1.018802
      4          1           0       -1.070890    1.026114   -1.709082
      5          6           0       -2.591634    1.523093    1.135493
      6          9           0       -3.854206    1.267528    0.754410
      7          9           0       -2.425136    2.849289    1.175233
      8          9           0       -2.415427    1.035828    2.359880
      9          8           0        4.085913   -1.046768   -0.531915
     10          1           0        4.423849   -1.922914   -0.334764
     11          1           0        3.132708   -1.156714   -0.675267
     12          8           0       -0.239481    0.227349   -2.854576
     13          1           0        0.065427    0.702132   -3.632985
     14          1           0       -0.781354   -0.549957   -3.163858
     15          8           0       -0.570886   -3.292533   -1.319963
     16          1           0       -1.030412   -3.284194   -0.475678
     17          1           0        0.210412   -2.713971   -1.195205
     18          8           0       -1.563304   -1.953440   -3.426701
     19          1           0       -2.508049   -2.028907   -3.577186
     20          1           0       -1.326139   -2.564224   -2.689988
     21          8           0        1.268543   -1.242364   -0.944695
     22          1           0        0.754025   -0.812080   -0.244033
     23          1           0        1.044097   -0.718430   -1.730838
 ---------------------------------------------------------------------
                    Distance matrix (angstroms):
                    1          2          3          4          5
     1  C    0.000000
     2  O    1.211765   0.000000
     3  O    1.306311   2.264428   0.000000
     4  H    1.927357   2.439038   1.001878   0.000000
     5  C    1.549476   2.409370   2.355697   3.263627   0.000000
     6  F    2.364822   3.225170   2.844745   3.724772   1.343364
     7  F    2.383977   3.378048   2.704165   3.671134   1.337197
     8  F    2.372979   2.662525   3.494623   4.285362   1.329511
     9  O    6.043082   5.217150   6.276250   5.681124   7.346704
    10  H    6.661566   5.728135   6.985489   6.385740   7.953215
    11  H    5.217088   4.364452   5.461935   4.848066   6.574823
    12  O    3.349309   3.396173   2.625548   1.625245   4.809597
    13  H    4.126053   4.283577   3.215978   2.257782   5.520175
    14  H    3.683903   3.645484   3.073861   2.164301   5.104808
    15  O    4.526164   3.668345   4.897589   4.364874   5.770869
    16  H    4.234516   3.315157   4.831158   4.483490   5.305025
    17  H    4.229840   3.297954   4.585029   3.986733   5.588946
    18  O    4.542965   4.339736   4.192289   3.474252   5.827294
    19  H    4.793070   4.728534   4.426562   3.858548   5.901952
    20  H    4.452830   4.008011   4.384843   3.730664   5.739507
    21  O    3.726023   2.858042   3.982578   3.347122   5.184197
    22  H    2.921784   1.972359   3.401805   2.975842   4.306920
    23  H    3.608814   3.018820   3.540022   2.741728   5.143813
                    6          7          8          9         10
     6  F    0.000000
     7  F    2.172855   0.000000
     8  F    2.168249   2.166131   0.000000
     9  O    8.369951   7.777363   7.413980   0.000000
    10  H    8.938200   8.483078   7.924075   0.959533   0.000000
    11  H    7.532456   7.096622   6.693366   0.970174   1.539497
    12  O    5.212772   5.281195   5.707795   5.072194   5.720117
    13  H    5.910367   5.825131   6.494646   5.370250   6.063413
    14  H    5.300801   5.751921   5.974662   5.555558   6.081359
    15  O    5.989772   6.883765   5.973130   5.229747   5.271988
    16  H    5.495917   6.503105   5.349883   5.584444   5.623336
    17  H    6.014520   6.596586   5.796089   4.270717   4.372549
    18  O    5.753656   6.707217   6.568589   6.412136   6.738472
    19  H    5.607259   6.810959   6.682061   7.329297   7.653480
    20  H    5.739105   6.741947   6.296673   6.020818   6.246657
    21  O    5.952233   5.905843   5.448119   2.854158   3.284984
    22  H    5.153392   5.052426   4.498950   3.352526   3.835335
    23  H    5.840707   5.762764   5.637349   3.286011   3.850005
                   11         12         13         14         15
    11  H    0.000000
    12  O    4.246961   0.000000
    13  H    4.648829   0.961409   0.000000
    14  H    4.677726   0.996738   1.582671   0.000000
    15  O    4.323651   3.854145   4.659647   3.311490   0.000000
    16  H    4.679484   4.314588   5.201947   3.842447   0.961276
    17  H    3.351894   3.406946   4.199232   3.089038   0.980166
    18  O    5.500699   2.614512   3.122079   1.627973   2.686338
    19  H    6.403124   3.280131   3.752928   2.310759   3.231781
    20  H    5.091316   3.000133   3.673525   2.139770   1.725633
    21  O    1.885481   2.842858   3.529229   3.099386   2.779841
    22  H    2.441898   2.980336   3.775182   3.309301   3.010923
    23  H    2.380887   1.950604   2.567869   2.326843   3.066430
                   16         17         18         19         20
    16  H    0.000000
    17  H    1.543541   0.000000
    18  O    3.280766   2.950263   0.000000
    19  H    3.657665   3.678747   0.959627   0.000000
    20  H    2.347122   2.148904   0.985927   1.571813   0.000000
    21  O    3.110344   1.829760   3.832146   4.670258   3.394957
    22  H    3.057650   2.194865   4.099035   4.819928   3.657839
    23  H    3.530179   2.228030   3.346601   4.212373   3.153560
                   21         22         23
    21  O    0.000000
    22  H    0.969948   0.000000
    23  H    0.971033   1.517729   0.000000
 Stoichiometry    C2H11F3O7
 Framework group  C1[X(C2H11F3O7)]
 Deg. of freedom    63
 Full point group                 C1      NOp   1
 Largest Abelian subgroup         C1      NOp   1
 Largest concise Abelian subgroup C1      NOp   1
                         Standard orientation:                         
 ---------------------------------------------------------------------
 Center     Atomic      Atomic             Coordinates (Angstroms)
 Number     Number       Type             X           Y           Z
 ---------------------------------------------------------------------
      1          6           0       -1.246186    0.184905   -0.149262
      2          8           0       -0.397877    0.553326    0.633689
      3          8           0       -1.076691   -0.404924   -1.302441
      4          1           0       -0.113079   -0.597196   -1.498000
      5          6           0       -2.753393    0.353358    0.168268
      6          9           0       -3.294260   -0.849636    0.423012
      7          9           0       -3.405941    0.897116   -0.864498
      8          9           0       -2.927282    1.126825    1.235560
      9          8           0        4.029586    3.123572   -0.371331
     10          1           0        4.662712    3.221190    0.343040
     11          1           0        3.507373    2.334704   -0.156346
     12          8           0        1.437227   -1.009423   -1.758841
     13          1           0        1.739410   -1.161561   -2.658756
     14          1           0        1.649243   -1.823280   -1.223889
     15          8           0        2.482512   -1.305786    1.938994
     16          1           0        1.771749   -1.071530    2.542311
     17          1           0        2.631769   -0.506319    1.391911
     18          8           0        2.028828   -2.963470   -0.125628
     19          1           0        1.496265   -3.740661    0.056680
     20          1           0        2.192811   -2.503317    0.730772
     21          8           0        2.408072    0.838290    0.171252
     22          1           0        1.488591    1.068609    0.376936
     23          1           0        2.324711    0.328379   -0.650909
 ---------------------------------------------------------------------
 Rotational constants (GHZ):           0.7524427           0.3273785           0.2827125
 Standard basis: 6-31++G(d,p) (6D, 7F)
 There are   294 symmetry adapted cartesian basis functions of A   symmetry.
 There are   294 symmetry adapted basis functions of A   symmetry.
   294 basis functions,   472 primitive gaussians,   294 cartesian basis functions
    53 alpha electrons       53 beta electrons
       nuclear repulsion energy       834.2519663971 Hartrees.
 NAtoms=   23 NActive=   23 NUniq=   23 SFac= 1.00D+00 NAtFMM=   60 NAOKFM=F Big=F
 Integral buffers will be    131072 words long.
 Raffenetti 2 integral format.
 Two-electron integral symmetry is turned on.
 Nuclear repulsion after empirical dispersion term =      834.2415523610 Hartrees.
 One-electron integrals computed using PRISM.
 NBasis=   294 RedAO= T EigKep=  4.43D-05  NBF=   294
 NBsUse=   294 1.00D-06 EigRej= -1.00D+00 NBFU=   294
 Lowest energy guess from the checkpoint file:  "/local_scratch/slurm.5660687/Gau-2712684.chk"
 B after Tr=     0.000000   -0.000000   -0.000000
         Rot=    0.999927   -0.006793    0.001615   -0.009845 Ang=  -1.38 deg.
 B after Tr=     0.000000   -0.000000   -0.000000
         Rot=    0.999340    0.015948   -0.004915    0.032271 Ang=   4.16 deg.
 Requested convergence on RMS density matrix=1.00D-10 within 128 cycles.
 Requested convergence on MAX density matrix=1.00D-08.
 Requested convergence on             energy=1.00D-08.
 No special actions if energy rises.
 SCF Done:  E(RwB97XD) =  -908.805242124     A.U. after   14 cycles
            NFock= 14  Conv=0.56D-10     -V/T= 2.0082
 Calling FoFJK, ICntrl=      2127 FMM=F ISym2X=0 I1Cent= 0 IOpClX= 0 NMat=1 NMatS=1 NMatT=0.
 ***** Axes restored to original set *****
 -------------------------------------------------------------------
 Center     Atomic                   Forces (Hartrees/Bohr)
 Number     Number              X              Y              Z
 -------------------------------------------------------------------
      1        6           0.000686701   -0.000656910   -0.000606697
      2        8          -0.000133965    0.001937947   -0.000829863
      3        8          -0.001073609    0.000119881    0.001794768
      4        1           0.001226083   -0.001043904   -0.000007248
      5        6          -0.000007342    0.000038551   -0.000092670
      6        9          -0.000055611    0.000043151    0.000080278
      7        9          -0.000036482    0.000011980    0.000087728
      8        9          -0.000080802    0.000055091   -0.000036974
      9        8           0.000169620    0.000117567   -0.000434658
     10        1           0.000066275    0.000051564   -0.000061833
     11        1           0.000099445   -0.000132966    0.000852069
     12        8           0.000325498    0.000503373    0.000058311
     13        1           0.000098124    0.000134371    0.000140327
     14        1          -0.000448869   -0.000589562   -0.000476789
     15        8           0.001017508    0.000555895   -0.000649783
     16        1          -0.000030469   -0.000201485   -0.000283878
     17        1          -0.001021178   -0.000715317    0.001472949
     18        8          -0.000484907    0.000162339   -0.000125014
     19        1           0.000031082    0.000073664   -0.000278950
     20        1           0.000303268   -0.000307260    0.000400792
     21        8           0.000372847   -0.000379899   -0.000373595
     22        1          -0.000622651   -0.000475400    0.000143987
     23        1          -0.000400567    0.000697330   -0.000773257
 -------------------------------------------------------------------
 Cartesian Forces:  Max     0.001937947 RMS     0.000584360

 GradGradGradGradGradGradGradGradGradGradGradGradGradGradGradGradGradGrad
 Berny optimization.
 Using GEDIIS/GDIIS optimizer.
 FormGI is forming the generalized inverse of G from B-inverse, IUseBI=4.
 Internal  Forces:  Max     0.001523883 RMS     0.000363814
 Search for a local minimum.
 Step number   8 out of a maximum of  138
 All quantities printed in internal units (Hartrees-Bohrs-Radians)
 Mixed Optimization -- En-DIIS/RFO-DIIS
 Update second derivatives using D2CorX and points    7    4    8
 ITU=  0  0  0 -1  0  1  1  0
 Use linear search instead of GDIIS.
     Eigenvalues ---    0.00009   0.00034   0.00056   0.00094   0.00117
     Eigenvalues ---    0.00153   0.00201   0.00231   0.00267   0.00405
     Eigenvalues ---    0.00467   0.00532   0.00582   0.00808   0.00866
     Eigenvalues ---    0.00987   0.01162   0.01244   0.01295   0.01319
     Eigenvalues ---    0.01609   0.01695   0.01718   0.01857   0.02077
     Eigenvalues ---    0.02121   0.02379   0.02597   0.03137   0.03250
     Eigenvalues ---    0.03554   0.03648   0.03814   0.05188   0.06007
     Eigenvalues ---    0.06189   0.07364   0.07922   0.11554   0.13664
     Eigenvalues ---    0.14009   0.19432   0.20713   0.21717   0.23239
     Eigenvalues ---    0.25920   0.35558   0.37770   0.39330   0.41879
     Eigenvalues ---    0.44378   0.48679   0.50600   0.51863   0.53365
     Eigenvalues ---    0.55269   0.56304   0.56939   0.57355   0.57562
     Eigenvalues ---    0.57840   0.71161   0.91988
 RFO step:  Lambda=-3.65222605D-04 EMin= 8.57010328D-05
 Quartic linear search produced a step of  0.00568.
 Iteration  1 RMS(Cart)=  0.06389457 RMS(Int)=  0.00348903
 Iteration  2 RMS(Cart)=  0.00452008 RMS(Int)=  0.00059547
 Iteration  3 RMS(Cart)=  0.00003067 RMS(Int)=  0.00059467
 Iteration  4 RMS(Cart)=  0.00000004 RMS(Int)=  0.00059467
 Variable       Old X    -DE/DX   Delta X   Delta X   Delta X     New X
                                 (Linear)    (Quad)   (Total)
    R1        2.28990  -0.00146   0.00002  -0.00291  -0.00308   2.28683
    R2        2.46857  -0.00152   0.00002  -0.00100  -0.00090   2.46767
    R3        2.92809   0.00020   0.00000  -0.00066  -0.00065   2.92743
    R4        3.72722  -0.00002   0.00014  -0.06731  -0.06757   3.65965
    R5        1.89327   0.00130  -0.00003  -0.00984  -0.00952   1.88375
    R6        3.07127   0.00015   0.00008   0.02022   0.02061   3.09187
    R7        2.53859   0.00002  -0.00000  -0.00012  -0.00013   2.53846
    R8        2.52694   0.00001  -0.00000   0.00090   0.00089   2.52783
    R9        2.51241  -0.00007   0.00000  -0.00037  -0.00037   2.51204
   R10        1.81325  -0.00004   0.00000   0.00009   0.00009   1.81334
   R11        1.83336   0.00017  -0.00002  -0.00056  -0.00057   1.83279
   R12        3.56304   0.00038   0.00035   0.03509   0.03545   3.59849
   R13        1.81680  -0.00002  -0.00000  -0.00012  -0.00012   1.81668
   R14        1.88356   0.00096  -0.00005   0.00190   0.00220   1.88576
   R15        3.68611  -0.00032  -0.00008  -0.01028  -0.01010   3.67600
   R16        3.07642   0.00010   0.00005   0.00686   0.00727   3.08370
   R17        1.81655  -0.00024   0.00001  -0.00185  -0.00184   1.81471
   R18        1.85224  -0.00084   0.00001  -0.00006  -0.00045   1.85180
   R19        3.26097   0.00007   0.00001   0.00422   0.00422   3.26519
   R20        3.45775   0.00026   0.00017  -0.04469  -0.04490   3.41284
   R21        1.81343   0.00001  -0.00000  -0.00008  -0.00009   1.81335
   R22        1.86313   0.00063  -0.00002   0.00095   0.00103   1.86417
   R23        1.83294   0.00030  -0.00002   0.00277   0.00244   1.83537
   R24        1.83499   0.00078  -0.00003   0.00195   0.00180   1.83679
    A1        2.23550  -0.00029   0.00007  -0.00169  -0.00268   2.23282
    A2        2.11239   0.00029  -0.00004   0.00228   0.00278   2.11516
    A3        1.93500   0.00001  -0.00003  -0.00057  -0.00008   1.93492
    A4        2.29815   0.00080  -0.00026   0.01459   0.01212   2.31027
    A5        1.96466  -0.00031   0.00015  -0.00236  -0.00308   1.96158
    A6        1.91043   0.00015   0.00000   0.00201   0.00202   1.91245
    A7        1.93973   0.00011   0.00001  -0.00219  -0.00218   1.93755
    A8        1.93369   0.00007   0.00000  -0.00041  -0.00040   1.93329
    A9        1.89034  -0.00010  -0.00001   0.00015   0.00015   1.89049
   A10        1.89240  -0.00013  -0.00001   0.00035   0.00035   1.89275
   A11        1.89612  -0.00011  -0.00001   0.00013   0.00012   1.89624
   A12        1.84721   0.00013  -0.00000   0.00076   0.00076   1.84797
   A13        3.07322  -0.00031  -0.00024  -0.03253  -0.03279   3.04044
   A14        2.08310  -0.00005  -0.00001  -0.01170  -0.01129   2.07181
   A15        1.90061   0.00038   0.00007   0.00344   0.00247   1.90308
   A16        1.74049  -0.00033  -0.00012  -0.00792  -0.00772   1.73277
   A17        1.88211  -0.00003   0.00001   0.00436   0.00468   1.88679
   A18        2.09115   0.00004  -0.00001   0.01455   0.01419   2.10534
   A19        1.72985   0.00005   0.00010  -0.00145  -0.00125   1.72859
   A20        1.83810   0.00008  -0.00005   0.01237   0.01203   1.85014
   A21        2.07650  -0.00018  -0.00003   0.05296   0.05278   2.12928
   A22        1.77297   0.00001   0.00009   0.00560   0.00299   1.77595
   A23        2.83417   0.00042  -0.00002   0.03148   0.03009   2.86426
   A24        2.17243   0.00019   0.00012   0.00029   0.00059   2.17302
   A25        1.87328  -0.00020  -0.00005   0.00919   0.00865   1.88193
   A26        1.88103   0.00008  -0.00003   0.00228   0.00256   1.88358
   A27        1.98350  -0.00018  -0.00013  -0.00944  -0.00993   1.97357
   A28        1.89622   0.00014  -0.00014  -0.00985  -0.00900   1.88722
   A29        1.72028   0.00039   0.00012   0.02261   0.02357   1.74384
   A30        1.76139   0.00018  -0.00009   0.00932   0.00782   1.76922
   A31        1.79554  -0.00043   0.00020   0.00453   0.00387   1.79941
   A32        2.63059   0.00056  -0.00003   0.07126   0.07054   2.70113
   A33        2.64692  -0.00047  -0.00004  -0.01834  -0.02009   2.62683
   A34        3.18754   0.00054  -0.00004   0.02313   0.02293   3.21048
   A35        3.04554   0.00023   0.00006  -0.00246  -0.00365   3.04189
   A36        2.97173  -0.00030  -0.00013   0.00566   0.00425   2.97599
   A37        3.70377   0.00021  -0.00001   0.01317   0.01364   3.71741
   A38        3.07792   0.00046   0.00010   0.01123   0.01049   3.08840
   A39        3.31106   0.00027   0.00000   0.00858   0.00862   3.31968
   A40        2.91341   0.00031   0.00002   0.00153   0.00085   2.91426
   A41        3.85051   0.00003  -0.00013   0.00328   0.00251   3.85302
    D1        0.44292  -0.00011   0.00002  -0.07941  -0.07921   0.36371
    D2       -2.72725  -0.00011   0.00002  -0.07868  -0.07858  -2.80583
    D3        0.05897  -0.00009  -0.00003  -0.00877  -0.00891   0.05006
    D4       -3.05642  -0.00009  -0.00003  -0.00948  -0.00953  -3.06595
    D5       -1.89826   0.00000  -0.00001  -0.03333  -0.03330  -1.93155
    D6        2.29767  -0.00004  -0.00001  -0.03345  -0.03342   2.26426
    D7        0.18779  -0.00001  -0.00001  -0.03187  -0.03183   0.15596
    D8        1.21927  -0.00001  -0.00001  -0.03275  -0.03281   1.18646
    D9       -0.86799  -0.00005  -0.00001  -0.03287  -0.03293  -0.90092
   D10       -2.97787  -0.00003  -0.00002  -0.03129  -0.03135  -3.00922
   D11       -1.21999   0.00017   0.00008   0.14144   0.14205  -1.07794
   D12       -2.77656   0.00025   0.00017   0.03029   0.02996  -2.74660
   D13        1.35212   0.00014   0.00009   0.03639   0.03604   1.38816
   D14       -0.44616   0.00002   0.00000   0.03704   0.03678  -0.40939
   D15        2.90024   0.00011   0.00006   0.03127   0.03133   2.93157
   D16       -0.95829   0.00029  -0.00003  -0.00458  -0.00438  -0.96266
   D17        1.02894  -0.00025   0.00006  -0.01052  -0.01069   1.01825
   D18        0.78995   0.00035   0.00008  -0.02378  -0.02382   0.76613
   D19       -1.38653   0.00025   0.00007  -0.03466  -0.03444  -1.42096
   D20       -1.55386   0.00005   0.00004  -0.01751  -0.01750  -1.57136
   D21        2.55285  -0.00004   0.00002  -0.02839  -0.02812   2.52473
   D22        2.55721   0.00006   0.00000  -0.03388  -0.03391   2.52330
   D23        0.38073  -0.00004  -0.00001  -0.04476  -0.04453   0.33621
   D24        0.77032   0.00020  -0.00001  -0.01639  -0.01718   0.75314
   D25        3.07719  -0.00015  -0.00015  -0.02891  -0.02933   3.04786
   D26       -1.16904  -0.00013  -0.00008  -0.01773  -0.01762  -1.18666
   D27       -1.21183  -0.00018   0.00002  -0.21399  -0.21402  -1.42586
   D28        0.96405  -0.00034   0.00001  -0.14628  -0.14684   0.81721
   D29        1.59010   0.00016  -0.00008   0.13080   0.13065   1.72075
   D30       -0.75796   0.00011  -0.00014   0.11945   0.11959  -0.63838
   D31       -0.35697   0.00013  -0.00005   0.08932   0.08866  -0.26831
   D32       -2.70504   0.00008  -0.00011   0.07797   0.07760  -2.62743
   D33        0.78828  -0.00012   0.00025   0.07632   0.07627   0.86455
   D34       -1.04407   0.00020   0.00003   0.06425   0.06462  -0.97945
   D35        2.92745  -0.00024  -0.00006  -0.06889  -0.06920   2.85826
   D36       -0.92306  -0.00026   0.00007  -0.07217  -0.07170  -0.99476
   D37        0.88079  -0.00006   0.00005  -0.05534  -0.05608   0.82471
   D38       -2.83992   0.00018   0.00003   0.04597   0.04566  -2.79426
   D39        1.03948   0.00017   0.00007   0.06036   0.06016   1.09963
   D40       -0.73236  -0.00019  -0.00008   0.03287   0.03209  -0.70027
         Item               Value     Threshold  Converged?
 Maximum Force            0.001524     0.000015     NO 
 RMS     Force            0.000364     0.000010     NO 
 Maximum Displacement     0.399314     0.000060     NO 
 RMS     Displacement     0.065661     0.000040     NO 
 Predicted change in Energy=-2.225273D-04
 GradGradGradGradGradGradGradGradGradGradGradGradGradGradGradGradGradGrad

                          Input orientation:                          
 ---------------------------------------------------------------------
 Center     Atomic      Atomic             Coordinates (Angstroms)
 Number     Number       Type             X           Y           Z
 ---------------------------------------------------------------------
      1          6           0       -1.588027    0.897515    0.152505
      2          8           0       -0.915791   -0.054039    0.479727
      3          8           0       -1.641311    1.479081   -1.015464
      4          1           0       -1.071847    1.021595   -1.693772
      5          6           0       -2.566017    1.569371    1.148472
      6          9           0       -3.831659    1.327218    0.769053
      7          9           0       -2.382944    2.894062    1.180714
      8          9           0       -2.394995    1.086692    2.375198
      9          8           0        4.041678   -0.998740   -0.466994
     10          1           0        4.417802   -1.860123   -0.273761
     11          1           0        3.098827   -1.152379   -0.634567
     12          8           0       -0.250997    0.221000   -2.860921
     13          1           0        0.045984    0.709023   -3.634109
     14          1           0       -0.800146   -0.551273   -3.173719
     15          8           0       -0.517483   -3.357946   -1.403449
     16          1           0       -0.946417   -3.495502   -0.555349
     17          1           0        0.224028   -2.740081   -1.234144
     18          8           0       -1.589267   -1.955859   -3.433083
     19          1           0       -2.537912   -2.031713   -3.556030
     20          1           0       -1.323791   -2.586994   -2.722926
     21          8           0        1.224684   -1.263154   -0.953064
     22          1           0        0.695067   -0.831164   -0.262996
     23          1           0        1.021318   -0.740052   -1.746643
 ---------------------------------------------------------------------
                    Distance matrix (angstroms):
                    1          2          3          4          5
     1  C    0.000000
     2  O    1.210136   0.000000
     3  O    1.305837   2.261068   0.000000
     4  H    1.921087   2.430111   0.996837   0.000000
     5  C    1.549131   2.409549   2.354964   3.257446   0.000000
     6  F    2.366149   3.239423   2.829344   3.711533   1.343296
     7  F    2.382290   3.366782   2.715767   3.672571   1.337670
     8  F    2.372203   2.661226   3.495511   4.279191   1.329317
     9  O    5.972699   5.134709   6.223888   5.633371   7.270939
    10  H    6.622406   5.681277   6.957964   6.360580   7.909356
    11  H    5.175727   4.308731   5.434940   4.821058   6.532810
    12  O    3.365421   3.417239   2.630866   1.636149   4.822101
    13  H    4.128434   4.293125   3.208934   2.261008   5.516868
    14  H    3.712615   3.688940   3.080253   2.176690   5.128038
    15  O    4.655750   3.823716   4.980999   4.424024   5.915002
    16  H    4.495701   3.593882   5.043913   4.660033   5.583821
    17  H    4.294001   3.383986   4.618294   4.005092   5.659734
    18  O    4.582377   4.402336   4.200762   3.486855   5.862758
    19  H    4.820363   4.778054   4.425387   3.865236   5.924605
    20  H    4.525453   4.103572   4.421449   3.760924   5.814311
    21  O    3.715120   2.845432   3.967074   3.323068   5.177747
    22  H    2.893699   1.936601   3.370772   2.932886   4.288296
    23  H    3.618988   3.029807   3.542425   2.736337   5.155978
                    6          7          8          9         10
     6  F    0.000000
     7  F    2.173301   0.000000
     8  F    2.168307   2.166454   0.000000
     9  O    8.302248   7.690554   7.338790   0.000000
    10  H    8.905067   8.424247   7.881302   0.959578   0.000000
    11  H    7.493343   7.051152   6.652383   0.969872   1.539733
    12  O    5.217430   5.293890   5.723905   5.064159   5.729063
    13  H    5.899671   5.818643   6.497136   5.377048   6.083194
    14  H    5.316414   5.773792   6.001413   5.565055   6.111451
    15  O    6.136310   7.017510   6.128461   5.218117   5.279840
    16  H    5.773846   6.775253   5.628765   5.578773   5.615033
    17  H    6.083118   6.661187   5.876293   4.265587   4.391401
    18  O    5.784882   6.740829   6.606242   6.435938   6.787884
    19  H    5.626949   6.835497   6.702562   7.341674   7.693159
    20  H    5.814153   6.811915   6.374505   6.033244   6.284318
    21  O    5.936524   5.903425   5.449879   2.870825   3.318710
    22  H    5.120057   5.043388   4.492964   3.357008   3.862335
    23  H    5.844119   5.776263   5.656657   3.290439   3.867822
                   11         12         13         14         15
    11  H    0.000000
    12  O    4.250194   0.000000
    13  H    4.667111   0.961345   0.000000
    14  H    4.691547   0.997904   1.586266   0.000000
    15  O    4.305044   3.873512   4.672642   3.330341   0.000000
    16  H    4.675521   4.428505   5.304871   3.942809   0.960302
    17  H    3.338377   3.411752   4.205693   3.098672   0.979929
    18  O    5.518650   2.618597   3.133058   1.631822   2.689607
    19  H    6.409447   3.284490   3.767526   2.314670   3.236454
    20  H    5.096952   3.009112   3.683784   2.149786   1.727866
    21  O    1.904239   2.832007   3.530838   3.088368   2.761547
    22  H    2.453428   2.958260   3.762697   3.284251   3.025811
    23  H    2.392231   1.945257   2.571697   2.321619   3.055987
                   16         17         18         19         20
    16  H    0.000000
    17  H    1.549634   0.000000
    18  O    3.326426   2.956075   0.000000
    19  H    3.698597   3.677126   0.959582   0.000000
    20  H    2.380376   2.153057   0.986474   1.573686   0.000000
    21  O    3.139304   1.805998   3.814269   4.639315   3.373379
    22  H    3.143029   2.192936   4.066026   4.768390   3.634553
    23  H    3.589382   2.213242   3.337277   4.196473   3.140678
                   21         22         23
    21  O    0.000000
    22  H    0.971238   0.000000
    23  H    0.971987   1.521824   0.000000
 Stoichiometry    C2H11F3O7
 Framework group  C1[X(C2H11F3O7)]
 Deg. of freedom    63
 Full point group                 C1      NOp   1
 Largest Abelian subgroup         C1      NOp   1
 Largest concise Abelian subgroup C1      NOp   1
                         Standard orientation:                         
 ---------------------------------------------------------------------
 Center     Atomic      Atomic             Coordinates (Angstroms)
 Number     Number       Type             X           Y           Z
 ---------------------------------------------------------------------
      1          6           0       -1.258741    0.178698   -0.139686
      2          8           0       -0.414786    0.588927    0.624436
      3          8           0       -1.080405   -0.437636   -1.277025
      4          1           0       -0.116810   -0.600391   -1.473699
      5          6           0       -2.767738    0.316891    0.182239
      6          9           0       -3.287360   -0.896181    0.433026
      7          9           0       -3.430854    0.853437   -0.848177
      8          9           0       -2.953158    1.083331    1.252412
      9          8           0        3.868626    3.231430   -0.392813
     10          1           0        4.527090    3.371652    0.290965
     11          1           0        3.411661    2.409215   -0.156597
     12          8           0        1.443553   -0.997374   -1.764653
     13          1           0        1.722129   -1.139211   -2.673753
     14          1           0        1.675526   -1.812887   -1.238403
     15          8           0        2.657181   -1.295863    1.901695
     16          1           0        2.052193   -1.097791    2.620678
     17          1           0        2.710201   -0.480460    1.360800
     18          8           0        2.090333   -2.948901   -0.142843
     19          1           0        1.563285   -3.724010    0.062639
     20          1           0        2.297651   -2.489302    0.705048
     21          8           0        2.383419    0.840884    0.173831
     22          1           0        1.455507    1.032068    0.387676
     23          1           0        2.319418    0.340559   -0.657035
 ---------------------------------------------------------------------
 Rotational constants (GHZ):           0.7448193           0.3270840           0.2807588
 Standard basis: 6-31++G(d,p) (6D, 7F)
 There are   294 symmetry adapted cartesian basis functions of A   symmetry.
 There are   294 symmetry adapted basis functions of A   symmetry.
   294 basis functions,   472 primitive gaussians,   294 cartesian basis functions
    53 alpha electrons       53 beta electrons
       nuclear repulsion energy       832.6885341700 Hartrees.
 NAtoms=   23 NActive=   23 NUniq=   23 SFac= 1.00D+00 NAtFMM=   60 NAOKFM=F Big=F
 Integral buffers will be    131072 words long.
 Raffenetti 2 integral format.
 Two-electron integral symmetry is turned on.
 Nuclear repulsion after empirical dispersion term =      832.6782571891 Hartrees.
 One-electron integrals computed using PRISM.
 NBasis=   294 RedAO= T EigKep=  4.44D-05  NBF=   294
 NBsUse=   294 1.00D-06 EigRej= -1.00D+00 NBFU=   294
 Initial guess from the checkpoint file:  "/local_scratch/slurm.5660687/Gau-2712684.chk"
 B after Tr=     0.000000    0.000000    0.000000
         Rot=    0.999934   -0.000762   -0.004695   -0.010449 Ang=  -1.32 deg.
 ExpMin= 3.60D-02 ExpMax= 7.00D+03 ExpMxC= 1.05D+03 IAcc=3 IRadAn=         5 AccDes= 0.00D+00
 Harris functional with IExCor= 4639 and IRadAn=       5 diagonalized for initial guess.
 HarFok:  IExCor= 4639 AccDes= 0.00D+00 IRadAn=         5 IDoV= 1 UseB2=F ITyADJ=14
 ICtDFT=  3500011 ScaDFX=  1.000000  1.000000  1.000000  1.000000
 FoFCou: FMM=F IPFlag=           0 FMFlag=      100000 FMFlg1=           0
         NFxFlg=           0 DoJE=T BraDBF=F KetDBF=T FulRan=T
         wScrn=  0.000000 ICntrl=       500 IOpCl=  0 I1Cent=   200000004 NGrid=           0
         NMat0=    1 NMatS0=      1 NMatT0=    0 NMatD0=    1 NMtDS0=    0 NMtDT0=    0
 Petite list used in FoFCou.
 Requested convergence on RMS density matrix=1.00D-10 within 128 cycles.
 Requested convergence on MAX density matrix=1.00D-08.
 Requested convergence on             energy=1.00D-08.
 No special actions if energy rises.
 SCF Done:  E(RwB97XD) =  -908.805539296     A.U. after   16 cycles
            NFock= 16  Conv=0.36D-10     -V/T= 2.0082
 Calling FoFJK, ICntrl=      2127 FMM=F ISym2X=0 I1Cent= 0 IOpClX= 0 NMat=1 NMatS=1 NMatT=0.
 ***** Axes restored to original set *****
 -------------------------------------------------------------------
 Center     Atomic                   Forces (Hartrees/Bohr)
 Number     Number              X              Y              Z
 -------------------------------------------------------------------
      1        6          -0.000428508    0.000260230   -0.000861628
      2        8           0.000886542    0.000209090    0.000443190
      3        8          -0.002573846    0.002130233    0.003191975
      4        1           0.002568485   -0.002167024   -0.002772304
      5        6          -0.000052943   -0.000010001    0.000062732
      6        9           0.000177656    0.000118427    0.000146533
      7        9          -0.000099282   -0.000103610    0.000047770
      8        9          -0.000138919    0.000106981   -0.000002939
      9        8           0.000097122   -0.000117376   -0.000472529
     10        1           0.000049655    0.000080357   -0.000059318
     11        1          -0.000313388    0.000172643    0.000810115
     12        8          -0.000450164   -0.000281292   -0.000011333
     13        1          -0.000006161   -0.000225950   -0.000040716
     14        1           0.000301050    0.000457042   -0.000149032
     15        8           0.000278855   -0.000286623   -0.001625626
     16        1          -0.000164764   -0.000072003    0.000036821
     17        1          -0.000275201   -0.000290814    0.001783189
     18        8           0.000183112   -0.000083707    0.000314688
     19        1           0.000076209   -0.000024226   -0.000016469
     20        1          -0.000297847    0.000094095   -0.000117715
     21        8           0.000762268   -0.000262344   -0.000745730
     22        1          -0.000302971   -0.000192050   -0.000403744
     23        1          -0.000276959    0.000487924    0.000442067
 -------------------------------------------------------------------
 Cartesian Forces:  Max     0.003191975 RMS     0.000873266

 GradGradGradGradGradGradGradGradGradGradGradGradGradGradGradGradGradGrad
 Berny optimization.
 Using GEDIIS/GDIIS optimizer.
 FormGI is forming the generalized inverse of G from B-inverse, IUseBI=4.
 Internal  Forces:  Max     0.004327831 RMS     0.000481478
 Search for a local minimum.
 Step number   9 out of a maximum of  138
 All quantities printed in internal units (Hartrees-Bohrs-Radians)
 Mixed Optimization -- En-DIIS/RFO-DIIS
 Swapping is turned off.
 Update second derivatives using D2CorX and points    6    4    8    9
 DE= -2.97D-04 DEPred=-2.23D-04 R= 1.34D+00
 TightC=F SS=  1.41D+00  RLast= 4.64D-01 DXNew= 7.1352D-01 1.3910D+00
 Trust test= 1.34D+00 RLast= 4.64D-01 DXMaxT set to 7.14D-01
 ITU=  1  0  0  0 -1  0  1  1  0
     Eigenvalues ---    0.00009   0.00031   0.00036   0.00091   0.00109
     Eigenvalues ---    0.00139   0.00176   0.00217   0.00256   0.00399
     Eigenvalues ---    0.00473   0.00548   0.00559   0.00808   0.00857
     Eigenvalues ---    0.00976   0.01131   0.01236   0.01291   0.01345
     Eigenvalues ---    0.01615   0.01684   0.01717   0.01833   0.02058
     Eigenvalues ---    0.02167   0.02367   0.02632   0.03141   0.03219
     Eigenvalues ---    0.03529   0.03643   0.03756   0.05662   0.06169
     Eigenvalues ---    0.06243   0.07366   0.07866   0.11554   0.13670
     Eigenvalues ---    0.14005   0.19452   0.20723   0.21717   0.23274
     Eigenvalues ---    0.25934   0.36209   0.37780   0.39334   0.42647
     Eigenvalues ---    0.44511   0.49292   0.50561   0.52122   0.53411
     Eigenvalues ---    0.55439   0.56329   0.57034   0.57402   0.57580
     Eigenvalues ---    0.57873   0.79545   0.91928
 Eigenvalue     1 is   8.74D-05 Eigenvector:
                          D6        D5        D7        D9        D8
   1                    0.42593   0.42522   0.40767   0.39286   0.39215
                          D10       D2        D4        D38       D25
   1                    0.37460  -0.06624   0.04235   0.03941  -0.03897
 En-DIIS/RFO-DIIS/Sim-DIIS IScMMF=       -3 using points:     9    8
 RFO step:  Lambda=-5.17168327D-04.
 DidBck=F Rises=F RFO-DIIS coefs:    3.00000   -2.00000
 Iteration  1 RMS(Cart)=  0.12415411 RMS(Int)=  0.04754472
 Iteration  2 RMS(Cart)=  0.06008006 RMS(Int)=  0.01054052
 Iteration  3 RMS(Cart)=  0.01081877 RMS(Int)=  0.00538169
 Iteration  4 RMS(Cart)=  0.00025483 RMS(Int)=  0.00537501
 Iteration  5 RMS(Cart)=  0.00000067 RMS(Int)=  0.00537501
 Variable       Old X    -DE/DX   Delta X   Delta X   Delta X     New X
                                 (Linear)    (Quad)   (Total)
    R1        2.28683   0.00068  -0.00616   0.00487  -0.00228   2.28454
    R2        2.46767  -0.00035  -0.00179   0.00239   0.00201   2.46968
    R3        2.92743   0.00028  -0.00131  -0.00071  -0.00202   2.92542
    R4        3.65965   0.00012  -0.13514  -0.05558  -0.19376   3.46589
    R5        1.88375   0.00433  -0.01905   0.01306  -0.00296   1.88079
    R6        3.09187  -0.00000   0.04121  -0.02601   0.01792   3.10980
    R7        2.53846  -0.00023  -0.00025   0.00015  -0.00011   2.53836
    R8        2.52783  -0.00011   0.00179   0.00016   0.00195   2.52978
    R9        2.51204  -0.00006  -0.00074  -0.00057  -0.00130   2.51074
   R10        1.81334  -0.00006   0.00017   0.00013   0.00030   1.81364
   R11        1.83279   0.00004  -0.00114  -0.00034  -0.00139   1.83141
   R12        3.59849  -0.00011   0.07090   0.01183   0.08280   3.68129
   R13        1.81668  -0.00008  -0.00024   0.00043   0.00019   1.81687
   R14        1.88576  -0.00044   0.00441  -0.00362   0.00266   1.88843
   R15        3.67600  -0.00001  -0.02021   0.03923   0.02064   3.69664
   R16        3.08370   0.00004   0.01455  -0.00800   0.00846   3.09215
   R17        1.81471   0.00012  -0.00368   0.00091  -0.00277   1.81194
   R18        1.85180   0.00041  -0.00090   0.00175  -0.00132   1.85048
   R19        3.26519  -0.00004   0.00844  -0.00822  -0.00017   3.26502
   R20        3.41284   0.00056  -0.08981   0.03183  -0.06000   3.35284
   R21        1.81335  -0.00007  -0.00017   0.00019   0.00001   1.81336
   R22        1.86417  -0.00026   0.00207  -0.00295  -0.00054   1.86363
   R23        1.83537   0.00004   0.00487  -0.00061   0.00146   1.83683
   R24        1.83679  -0.00000   0.00361  -0.00300  -0.00162   1.83517
    A1        2.23282  -0.00002  -0.00537   0.00777  -0.00680   2.22602
    A2        2.11516  -0.00001   0.00555  -0.00628   0.00390   2.11907
    A3        1.93492   0.00003  -0.00016  -0.00145   0.00294   1.93786
    A4        2.31027   0.00031   0.02424  -0.00940  -0.00602   2.30425
    A5        1.96158  -0.00040  -0.00615   0.01362  -0.00060   1.96098
    A6        1.91245   0.00013   0.00403  -0.00126   0.00277   1.91522
    A7        1.93755   0.00009  -0.00436  -0.00066  -0.00502   1.93252
    A8        1.93329   0.00025  -0.00081   0.00027  -0.00055   1.93274
    A9        1.89049  -0.00015   0.00030   0.00018   0.00049   1.89097
   A10        1.89275  -0.00017   0.00069   0.00084   0.00153   1.89427
   A11        1.89624  -0.00015   0.00025   0.00069   0.00092   1.89716
   A12        1.84797   0.00013   0.00152  -0.00009   0.00143   1.84940
   A13        3.04044   0.00004  -0.06557   0.00213  -0.06369   2.97675
   A14        2.07181  -0.00005  -0.02257  -0.00968  -0.02601   2.04580
   A15        1.90308   0.00053   0.00493   0.01810   0.01142   1.91450
   A16        1.73277  -0.00021  -0.01545  -0.01389  -0.02707   1.70570
   A17        1.88679  -0.00030   0.00937  -0.00730   0.00437   1.89116
   A18        2.10534   0.00013   0.02838   0.01226   0.03681   2.14215
   A19        1.72859  -0.00002  -0.00251   0.00497   0.00455   1.73314
   A20        1.85014   0.00012   0.02407  -0.00189   0.01815   1.86828
   A21        2.12928  -0.00023   0.10556   0.02293   0.12696   2.25623
   A22        1.77595  -0.00016   0.00597   0.02251   0.01054   1.78649
   A23        2.86426   0.00010   0.06019  -0.01641   0.03268   2.89694
   A24        2.17302  -0.00001   0.00119   0.00093   0.00384   2.17686
   A25        1.88193   0.00022   0.01730   0.00338   0.01726   1.89919
   A26        1.88358  -0.00019   0.00511  -0.00253   0.00416   1.88774
   A27        1.97357  -0.00034  -0.01986  -0.01371  -0.03752   1.93605
   A28        1.88722   0.00016  -0.01799  -0.00181  -0.01220   1.87502
   A29        1.74384   0.00067   0.04713   0.03765   0.09344   1.83728
   A30        1.76922  -0.00020   0.01565   0.03213   0.04063   1.80985
   A31        1.79941  -0.00024   0.00774  -0.00191  -0.00630   1.79311
   A32        2.70113   0.00089   0.14107   0.06520   0.19683   2.89796
   A33        2.62683  -0.00001  -0.04017  -0.03965  -0.09374   2.53309
   A34        3.21048  -0.00027   0.04587  -0.01284   0.03337   3.24384
   A35        3.04189   0.00034  -0.00730   0.02281   0.00512   3.04701
   A36        2.97599  -0.00007   0.00851  -0.01142  -0.01324   2.96275
   A37        3.71741   0.00033   0.02727   0.02394   0.05591   3.77333
   A38        3.08840   0.00027   0.02097   0.02716   0.03431   3.12272
   A39        3.31968   0.00006   0.01725  -0.01067   0.00594   3.32562
   A40        2.91426  -0.00000   0.00170   0.00277   0.00257   2.91684
   A41        3.85302  -0.00019   0.00502   0.03438   0.03549   3.88851
    D1        0.36371  -0.00018  -0.15842  -0.04721  -0.20089   0.16282
    D2       -2.80583  -0.00005  -0.15716  -0.04534  -0.19867  -3.00450
    D3        0.05006   0.00005  -0.01782  -0.01100  -0.02672   0.02334
    D4       -3.06595  -0.00007  -0.01907  -0.01264  -0.02877  -3.09473
    D5       -1.93155  -0.00009  -0.06659   0.01257  -0.05354  -1.98509
    D6        2.26426  -0.00003  -0.06683   0.01357  -0.05277   2.21149
    D7        0.15596  -0.00007  -0.06367   0.01297  -0.05021   0.10574
    D8        1.18646   0.00002  -0.06563   0.01430  -0.05181   1.13465
    D9       -0.90092   0.00008  -0.06587   0.01531  -0.05104  -0.95196
   D10       -3.00922   0.00004  -0.06270   0.01471  -0.04849  -3.05770
   D11       -1.07794   0.00023   0.28409   0.14603   0.43305  -0.64489
   D12       -2.74660   0.00028   0.05991   0.03639   0.09015  -2.65645
   D13        1.38816   0.00021   0.07208   0.03392   0.10240   1.49057
   D14       -0.40939   0.00017   0.07355   0.02671   0.09798  -0.31140
   D15        2.93157   0.00010   0.06265   0.02393   0.08658   3.01815
   D16       -0.96266   0.00018  -0.00876   0.01092   0.00733  -0.95534
   D17        1.01825  -0.00019  -0.02138   0.00007  -0.02649   0.99176
   D18        0.76613   0.00017  -0.04763   0.00131  -0.04685   0.71928
   D19       -1.42096   0.00010  -0.06887  -0.00783  -0.07470  -1.49566
   D20       -1.57136  -0.00001  -0.03500   0.00882  -0.02636  -1.59772
   D21        2.52473  -0.00008  -0.05623  -0.00032  -0.05420   2.47052
   D22        2.52330   0.00002  -0.06782  -0.00521  -0.07287   2.45043
   D23        0.33621  -0.00005  -0.08905  -0.01435  -0.10072   0.23549
   D24        0.75314   0.00042  -0.03436   0.08912   0.04272   0.79586
   D25        3.04786   0.00025  -0.05865   0.07188   0.00803   3.05589
   D26       -1.18666  -0.00007  -0.03524   0.07237   0.03613  -1.15053
   D27       -1.42586  -0.00012  -0.42805  -0.14610  -0.57385  -1.99971
   D28        0.81721  -0.00042  -0.29369  -0.10864  -0.40563   0.41158
   D29        1.72075   0.00005   0.26129   0.04581   0.30658   2.02732
   D30       -0.63838  -0.00002   0.23918   0.04456   0.28687  -0.35150
   D31       -0.26831   0.00012   0.17732   0.02034   0.19167  -0.07663
   D32       -2.62743   0.00005   0.15521   0.01908   0.17197  -2.45546
   D33        0.86455   0.00004   0.15253   0.08494   0.23487   1.09942
   D34       -0.97945   0.00016   0.12925   0.06959   0.20153  -0.77792
   D35        2.85826  -0.00017  -0.13839  -0.04160  -0.18228   2.67597
   D36       -0.99476   0.00002  -0.14341  -0.07597  -0.21777  -1.21253
   D37        0.82471  -0.00005  -0.11216  -0.03184  -0.14774   0.67697
   D38       -2.79426   0.00020   0.09132  -0.06631   0.02155  -2.77271
   D39        1.09963   0.00035   0.12031  -0.03528   0.08084   1.18048
   D40       -0.70027  -0.00024   0.06419  -0.08385  -0.02951  -0.72978
         Item               Value     Threshold  Converged?
 Maximum Force            0.004328     0.000015     NO 
 RMS     Force            0.000481     0.000010     NO 
 Maximum Displacement     0.838869     0.000060     NO 
 RMS     Displacement     0.179992     0.000040     NO 
 Predicted change in Energy=-4.959089D-04
 GradGradGradGradGradGradGradGradGradGradGradGradGradGradGradGradGradGrad

                          Input orientation:                          
 ---------------------------------------------------------------------
 Center     Atomic      Atomic             Coordinates (Angstroms)
 Number     Number       Type             X           Y           Z
 ---------------------------------------------------------------------
      1          6           0       -1.527681    0.976094    0.196051
      2          8           0       -0.794865    0.079644    0.543708
      3          8           0       -1.678616    1.459373   -1.008791
      4          1           0       -1.116160    0.986046   -1.679734
      5          6           0       -2.464383    1.688538    1.201793
      6          9           0       -3.745055    1.426380    0.892851
      7          9           0       -2.283786    3.014342    1.160039
      8          9           0       -2.233660    1.266001    2.440131
      9          8           0        3.892096   -0.928715   -0.230393
     10          1           0        4.327376   -1.764965   -0.050623
     11          1           0        2.982562   -1.150182   -0.481252
     12          8           0       -0.322881    0.203820   -2.890907
     13          1           0       -0.070013    0.724181   -3.658799
     14          1           0       -0.867606   -0.573632   -3.203105
     15          8           0       -0.372358   -3.486811   -1.630252
     16          1           0       -0.669528   -3.939413   -0.838919
     17          1           0        0.261240   -2.796672   -1.345380
     18          8           0       -1.638202   -1.991983   -3.471300
     19          1           0       -2.590274   -2.093184   -3.535540
     20          1           0       -1.300135   -2.663315   -2.832872
     21          8           0        1.103631   -1.278685   -0.979260
     22          1           0        0.540640   -0.823507   -0.330682
     23          1           0        0.978441   -0.746818   -1.782090
 ---------------------------------------------------------------------
                    Distance matrix (angstroms):
                    1          2          3          4          5
     1  C    0.000000
     2  O    1.208928   0.000000
     3  O    1.306898   2.257192   0.000000
     4  H    1.920422   2.422497   0.995269   0.000000
     5  C    1.548064   2.410167   2.357250   3.257975   0.000000
     6  F    2.367495   3.261781   2.808470   3.704481   1.343240
     7  F    2.378113   3.348015   2.736418   3.679898   1.338700
     8  F    2.370306   2.659698   3.498647   4.277905   1.328628
     9  O    5.760568   4.856298   6.110786   5.554236   7.021822
    10  H    6.469617   5.476602   6.883776   6.313015   7.721606
    11  H    5.032106   4.102679   5.367928   4.774868   6.368687
    12  O    3.402537   3.469116   2.637573   1.645633   4.851866
    13  H    4.128938   4.312992   3.186010   2.253818   5.503485
    14  H    3.793627   3.804033   3.099332   2.194318   5.202906
    15  O    4.958596   4.198120   5.153374   4.534550   6.259495
    16  H    5.096057   4.252080   5.494907   5.016632   6.249787
    17  H    4.450844   3.599612   4.689377   4.039553   5.833885
    18  O    4.719233   4.595992   4.239981   3.514384   6.005548
    19  H    4.947155   4.958320   4.453790   3.885703   6.062969
    20  H    4.740406   4.379545   4.524055   3.831633   6.047530
    21  O    3.659124   2.787252   3.903681   3.247637   5.127584
    22  H    2.791767   1.834070   3.255222   2.799895   4.205830
    23  H    3.627963   3.039241   3.539099   2.720414   5.165999
                    6          7          8          9         10
     6  F    0.000000
     7  F    2.174470   0.000000
     8  F    2.168897   2.167451   0.000000
     9  O    8.070578   7.458051   7.033730   0.000000
    10  H    8.731493   8.247117   7.644462   0.959739   0.000000
    11  H    7.334007   6.911694   6.448363   0.969139   1.540105
    12  O    5.246213   5.306067   5.761881   5.111458   5.793809
    13  H    5.892075   5.776403   6.493989   5.494028   6.209010
    14  H    5.390419   5.823757   6.090687   5.622976   6.192354
    15  O    6.471521   7.328320   6.528529   5.166142   5.248569
    16  H    6.422587   7.413257   6.347836   5.499365   5.506240
    17  H    6.236525   6.820716   6.087687   4.232679   4.390247
    18  O    5.930417   6.850502   6.775991   6.497555   6.880457
    19  H    5.773344   6.944726   6.864397   7.368929   7.752823
    20  H    6.048492   7.010471   6.641955   6.061435   6.341673
    21  O    5.859345   5.872076   5.413425   2.908405   3.389892
    22  H    4.992615   4.992867   4.442993   3.354607   3.912051
    23  H    5.847180   5.783128   5.674168   3.306091   3.905121
                   11         12         13         14         15
    11  H    0.000000
    12  O    4.308795   0.000000
    13  H    4.788346   0.961445   0.000000
    14  H    4.750230   0.999312   1.590009   0.000000
    15  O    4.246825   3.900315   4.683895   3.347499   0.000000
    16  H    4.609284   4.636507   5.482722   4.117899   0.958835
    17  H    3.295943   3.425318   4.225878   3.109235   0.979230
    18  O    5.567808   2.624591   3.141961   1.636297   2.688184
    19  H    6.424518   3.291330   3.782123   2.321022   3.239054
    20  H    5.114800   3.029663   3.697362   2.165856   1.727776
    21  O    1.948052   2.808407   3.545256   3.054236   2.734621
    22  H    2.468273   2.890644   3.720833   3.208801   3.100909
    23  H    2.423094   1.956177   2.604828   2.336057   3.058639
                   16         17         18         19         20
    16  H    0.000000
    17  H    1.558425   0.000000
    18  O    3.414709   2.962253   0.000000
    19  H    3.790724   3.663718   0.959589   0.000000
    20  H    2.449885   2.160627   0.986188   1.575834   0.000000
    21  O    3.200509   1.774246   3.773156   4.565404   3.336340
    22  H    3.381076   2.236304   3.997020   4.656803   3.610305
    23  H    3.714570   2.215173   3.354204   4.197978   3.157374
                   21         22         23
    21  O    0.000000
    22  H    0.972008   0.000000
    23  H    0.971129   1.517938   0.000000
 Stoichiometry    C2H11F3O7
 Framework group  C1[X(C2H11F3O7)]
 Deg. of freedom    63
 Full point group                 C1      NOp   1
 Largest Abelian subgroup         C1      NOp   1
 Largest concise Abelian subgroup C1      NOp   1
                         Standard orientation:                         
 ---------------------------------------------------------------------
 Center     Atomic      Atomic             Coordinates (Angstroms)
 Number     Number       Type             X           Y           Z
 ---------------------------------------------------------------------
      1          6           0       -1.289498    0.129298   -0.122488
      2          8           0       -0.463504    0.699023    0.551793
      3          8           0       -1.080321   -0.625994   -1.168319
      4          1           0       -0.112125   -0.723770   -1.377114
      5          6           0       -2.798490    0.206112    0.214477
      6          9           0       -3.243483   -1.006857    0.581874
      7          9           0       -3.502019    0.608019   -0.851184
      8          9           0       -3.014943    1.055603    1.212858
      9          8           0        3.352770    3.522022   -0.473074
     10          1           0        4.047432    3.776928    0.138127
     11          1           0        3.074609    2.633272   -0.204785
     12          8           0        1.457840   -1.051409   -1.745855
     13          1           0        1.666126   -1.223436   -2.668569
     14          1           0        1.776969   -1.826266   -1.201449
     15          8           0        3.114313   -1.118572    1.784590
     16          1           0        2.825345   -0.950392    2.683244
     17          1           0        2.916675   -0.313058    1.264036
     18          8           0        2.341604   -2.884855   -0.088775
     19          1           0        1.869248   -3.663231    0.214242
     20          1           0        2.645376   -2.381939    0.703289
     21          8           0        2.283361    0.882291    0.115992
     22          1           0        1.337422    0.961778    0.324990
     23          1           0        2.276348    0.406707   -0.730685
 ---------------------------------------------------------------------
 Rotational constants (GHZ):           0.7306247           0.3277244           0.2755252
 Standard basis: 6-31++G(d,p) (6D, 7F)
 There are   294 symmetry adapted cartesian basis functions of A   symmetry.
 There are   294 symmetry adapted basis functions of A   symmetry.
   294 basis functions,   472 primitive gaussians,   294 cartesian basis functions
    53 alpha electrons       53 beta electrons
       nuclear repulsion energy       829.7393758751 Hartrees.
 NAtoms=   23 NActive=   23 NUniq=   23 SFac= 1.00D+00 NAtFMM=   60 NAOKFM=F Big=F
 Integral buffers will be    131072 words long.
 Raffenetti 2 integral format.
 Two-electron integral symmetry is turned on.
 Nuclear repulsion after empirical dispersion term =      829.7293092042 Hartrees.
 One-electron integrals computed using PRISM.
 NBasis=   294 RedAO= T EigKep=  4.38D-05  NBF=   294
 NBsUse=   294 1.00D-06 EigRej= -1.00D+00 NBFU=   294
 Initial guess from the checkpoint file:  "/local_scratch/slurm.5660687/Gau-2712684.chk"
 B after Tr=    -0.000000   -0.000000    0.000000
         Rot=    0.999164    0.018143   -0.012988   -0.034253 Ang=   4.69 deg.
 ExpMin= 3.60D-02 ExpMax= 7.00D+03 ExpMxC= 1.05D+03 IAcc=3 IRadAn=         5 AccDes= 0.00D+00
 Harris functional with IExCor= 4639 and IRadAn=       5 diagonalized for initial guess.
 HarFok:  IExCor= 4639 AccDes= 0.00D+00 IRadAn=         5 IDoV= 1 UseB2=F ITyADJ=14
 ICtDFT=  3500011 ScaDFX=  1.000000  1.000000  1.000000  1.000000
 FoFCou: FMM=F IPFlag=           0 FMFlag=      100000 FMFlg1=           0
         NFxFlg=           0 DoJE=T BraDBF=F KetDBF=T FulRan=T
         wScrn=  0.000000 ICntrl=       500 IOpCl=  0 I1Cent=   200000004 NGrid=           0
         NMat0=    1 NMatS0=      1 NMatT0=    0 NMatD0=    1 NMtDS0=    0 NMtDT0=    0
 Petite list used in FoFCou.
 Requested convergence on RMS density matrix=1.00D-10 within 128 cycles.
 Requested convergence on MAX density matrix=1.00D-08.
 Requested convergence on             energy=1.00D-08.
 No special actions if energy rises.
 SCF Done:  E(RwB97XD) =  -908.805807575     A.U. after   17 cycles
            NFock= 17  Conv=0.26D-10     -V/T= 2.0082
 Calling FoFJK, ICntrl=      2127 FMM=F ISym2X=0 I1Cent= 0 IOpClX= 0 NMat=1 NMatS=1 NMatT=0.
 ***** Axes restored to original set *****
 -------------------------------------------------------------------
 Center     Atomic                   Forces (Hartrees/Bohr)
 Number     Number              X              Y              Z
 -------------------------------------------------------------------
      1        6          -0.001138575    0.000744229   -0.003781484
      2        8           0.000738049   -0.000790889    0.002653174
      3        8          -0.002899550    0.002997768    0.004972235
      4        1           0.002367672   -0.002312225   -0.004324929
      5        6          -0.000051519    0.000251088   -0.000140214
      6        9           0.000715080    0.000307834    0.000349994
      7        9          -0.000305094   -0.000504547    0.000177659
      8        9          -0.000323503    0.000231858    0.000052182
      9        8           0.000233539   -0.000638095   -0.000490098
     10        1          -0.000025523    0.000224384   -0.000042784
     11        1          -0.001365290    0.000730791    0.000448947
     12        8          -0.001627266   -0.000510347   -0.000211950
     13        1          -0.000244225   -0.000783373   -0.000143765
     14        1           0.001344341    0.001709222    0.000395842
     15        8          -0.000408376   -0.001276345   -0.002492738
     16        1          -0.000594289   -0.000317204    0.000329866
     17        1           0.000872468    0.001259907    0.002096411
     18        8           0.000899116   -0.000168975    0.000089811
     19        1           0.000305242   -0.000145128    0.000456708
     20        1          -0.001193868    0.000333297   -0.000333122
     21        8           0.003142609   -0.000718103   -0.002141403
     22        1          -0.000378491   -0.000034133    0.002002143
     23        1          -0.000062548   -0.000591014    0.000077515
 -------------------------------------------------------------------
 Cartesian Forces:  Max     0.004972235 RMS     0.001459579

 GradGradGradGradGradGradGradGradGradGradGradGradGradGradGradGradGradGrad
 Berny optimization.
 Using GEDIIS/GDIIS optimizer.
 FormGI is forming the generalized inverse of G from B-inverse, IUseBI=4.
 Internal  Forces:  Max     0.005182564 RMS     0.000828706
 Search for a local minimum.
 Step number  10 out of a maximum of  138
 All quantities printed in internal units (Hartrees-Bohrs-Radians)
 Mixed Optimization -- En-DIIS/RFO-DIIS
 Swapping is turned off.
 Update second derivatives using D2CorX and points    9   10
 DE= -2.68D-04 DEPred=-4.96D-04 R= 5.41D-01
 TightC=F SS=  1.41D+00  RLast= 1.20D+00 DXNew= 1.2000D+00 3.5927D+00
 Trust test= 5.41D-01 RLast= 1.20D+00 DXMaxT set to 1.20D+00
 ITU=  1  1  0  0  0 -1  0  1  1  0
     Eigenvalues ---    0.00009   0.00032   0.00044   0.00091   0.00112
     Eigenvalues ---    0.00135   0.00188   0.00252   0.00289   0.00400
     Eigenvalues ---    0.00467   0.00544   0.00580   0.00807   0.00858
     Eigenvalues ---    0.00964   0.01162   0.01225   0.01278   0.01352
     Eigenvalues ---    0.01614   0.01665   0.01696   0.01800   0.02039
     Eigenvalues ---    0.02166   0.02364   0.02597   0.03106   0.03215
     Eigenvalues ---    0.03461   0.03637   0.03732   0.05623   0.06097
     Eigenvalues ---    0.06225   0.07381   0.07943   0.11554   0.13670
     Eigenvalues ---    0.14004   0.19476   0.20803   0.21727   0.23323
     Eigenvalues ---    0.25958   0.36152   0.37785   0.39343   0.42843
     Eigenvalues ---    0.44487   0.49216   0.50530   0.52552   0.53400
     Eigenvalues ---    0.55368   0.56364   0.57030   0.57400   0.57578
     Eigenvalues ---    0.57792   0.76280   0.91904
 Eigenvalue     1 is   8.63D-05 Eigenvector:
                          D6        D5        D7        D9        D8
   1                    0.42579   0.42519   0.40756   0.39289   0.39229
                          D10       D2        D4        D26       D24
   1                    0.37466  -0.05479   0.04376  -0.03990  -0.03905
 En-DIIS/RFO-DIIS/Sim-DIIS IScMMF=       -3 using points:    10    9    8
 RFO step:  Lambda=-4.74196536D-04.
 DidBck=T Rises=F RFO-DIIS coefs:    0.78591    0.84491   -0.63082
 Iteration  1 RMS(Cart)=  0.03824978 RMS(Int)=  0.00225563
 Iteration  2 RMS(Cart)=  0.00191216 RMS(Int)=  0.00133919
 Iteration  3 RMS(Cart)=  0.00000831 RMS(Int)=  0.00133918
 Iteration  4 RMS(Cart)=  0.00000002 RMS(Int)=  0.00133918
 Variable       Old X    -DE/DX   Delta X   Delta X   Delta X     New X
                                 (Linear)    (Quad)   (Total)
    R1        2.28454   0.00266  -0.00145   0.00390   0.00191   2.28646
    R2        2.46968  -0.00083  -0.00099   0.00159   0.00037   2.47005
    R3        2.92542   0.00040   0.00002   0.00094   0.00096   2.92637
    R4        3.46589   0.00111  -0.00114   0.06837   0.06664   3.53253
    R5        1.88079   0.00518  -0.00537   0.00948   0.00459   1.88538
    R6        3.10980  -0.00022   0.00916  -0.01979  -0.01022   3.09958
    R7        2.53836  -0.00082  -0.00006  -0.00058  -0.00064   2.53772
    R8        2.52978  -0.00055   0.00015   0.00005   0.00020   2.52998
    R9        2.51074  -0.00008   0.00005   0.00036   0.00040   2.51115
   R10        1.81364  -0.00022  -0.00001  -0.00013  -0.00015   1.81350
   R11        1.83141  -0.00003  -0.00006   0.00030   0.00026   1.83166
   R12        3.68129  -0.00111   0.00464  -0.01829  -0.01364   3.66765
   R13        1.81687  -0.00037  -0.00012   0.00003  -0.00009   1.81678
   R14        1.88843  -0.00232   0.00082  -0.00272  -0.00114   1.88729
   R15        3.69664   0.00089  -0.01079  -0.00507  -0.01539   3.68125
   R16        3.09215  -0.00011   0.00278  -0.00972  -0.00610   3.08605
   R17        1.81194   0.00061  -0.00057   0.00098   0.00041   1.81235
   R18        1.85048   0.00248   0.00000   0.00206   0.00126   1.85173
   R19        3.26502  -0.00004   0.00270  -0.00656  -0.00370   3.26132
   R20        3.35284   0.00042  -0.01548   0.02558   0.00925   3.36209
   R21        1.81336  -0.00032  -0.00006   0.00007   0.00001   1.81337
   R22        1.86363  -0.00092   0.00077  -0.00282  -0.00168   1.86195
   R23        1.83683   0.00262   0.00123  -0.00113  -0.00033   1.83650
   R24        1.83517   0.00040   0.00148   0.00014   0.00147   1.83664
    A1        2.22602   0.00152  -0.00024   0.01076   0.00785   2.23387
    A2        2.11907  -0.00082   0.00092  -0.00581  -0.00356   2.11551
    A3        1.93786  -0.00069  -0.00068  -0.00486  -0.00422   1.93365
    A4        2.30425  -0.00093   0.00893   0.00354   0.00788   2.31213
    A5        1.96098  -0.00020  -0.00181   0.00993   0.00553   1.96651
    A6        1.91522   0.00019   0.00068   0.00086   0.00154   1.91675
    A7        1.93252   0.00033  -0.00030  -0.00029  -0.00059   1.93194
    A8        1.93274   0.00058  -0.00014   0.00068   0.00054   1.93328
    A9        1.89097  -0.00036  -0.00001  -0.00034  -0.00034   1.89063
   A10        1.89427  -0.00039  -0.00011  -0.00041  -0.00052   1.89375
   A11        1.89716  -0.00038  -0.00012  -0.00054  -0.00066   1.89650
   A12        1.84940   0.00014   0.00017   0.00039   0.00057   1.84997
   A13        2.97675   0.00067  -0.00705   0.01276   0.00568   2.98243
   A14        2.04580   0.00012  -0.00155   0.00513   0.00439   2.05019
   A15        1.91450   0.00025  -0.00089   0.01317   0.00991   1.92440
   A16        1.70570   0.00028   0.00092  -0.00232  -0.00047   1.70523
   A17        1.89116  -0.00052   0.00202  -0.00624  -0.00338   1.88778
   A18        2.14215   0.00006   0.00107  -0.00916  -0.00871   2.13345
   A19        1.73314  -0.00015  -0.00176   0.00155  -0.00058   1.73256
   A20        1.86828   0.00026   0.00371  -0.00298   0.00047   1.86876
   A21        2.25623  -0.00041   0.00611  -0.01805  -0.01220   2.24403
   A22        1.78649  -0.00004  -0.00037   0.01919   0.01326   1.79974
   A23        2.89694  -0.00057   0.01199  -0.01227  -0.00472   2.89222
   A24        2.17686  -0.00027  -0.00045  -0.00925  -0.00980   2.16706
   A25        1.89919   0.00072   0.00176  -0.00575  -0.00483   1.89436
   A26        1.88774  -0.00053   0.00072  -0.00051   0.00102   1.88876
   A27        1.93605  -0.00039   0.00177  -0.00102  -0.00033   1.93572
   A28        1.87502  -0.00003  -0.00306  -0.01391  -0.01522   1.85980
   A29        1.83728   0.00060  -0.00514   0.00953   0.00635   1.84363
   A30        1.80985  -0.00075  -0.00376  -0.00546  -0.01282   1.79703
   A31        1.79311   0.00030   0.00379   0.00185   0.00489   1.79799
   A32        2.89796  -0.00063   0.00236  -0.06073  -0.05980   2.83816
   A33        2.53309   0.00055   0.00740   0.03731   0.04188   2.57497
   A34        3.24384  -0.00092   0.00732  -0.01986  -0.01265   3.23120
   A35        3.04701   0.00025  -0.00340   0.01330   0.00626   3.05327
   A36        2.96275   0.00031   0.00552  -0.00665  -0.00375   2.95900
   A37        3.77333   0.00021  -0.00337   0.00851   0.00602   3.77935
   A38        3.12272  -0.00023  -0.00073   0.00564   0.00252   3.12523
   A39        3.32562  -0.00028   0.00417  -0.00498  -0.00072   3.32490
   A40        2.91684  -0.00040  -0.00001   0.00376   0.00252   2.91936
   A41        3.88851  -0.00055  -0.00601  -0.01761  -0.02518   3.86332
    D1        0.16282  -0.00002  -0.00696   0.03579   0.02953   0.19235
    D2       -3.00450   0.00027  -0.00704   0.04037   0.03392  -2.97058
    D3        0.02334   0.00030   0.00010  -0.00499  -0.00458   0.01877
    D4       -3.09473   0.00004   0.00015  -0.00913  -0.00858  -3.10330
    D5       -1.98509  -0.00018  -0.00954  -0.01099  -0.02044  -2.00553
    D6        2.21149  -0.00007  -0.00978  -0.01094  -0.02063   2.19086
    D7        0.10574  -0.00019  -0.00933  -0.01052  -0.01977   0.08598
    D8        1.13465   0.00009  -0.00961  -0.00688  -0.01658   1.11807
    D9       -0.95196   0.00021  -0.00985  -0.00683  -0.01676  -0.96872
   D10       -3.05770   0.00009  -0.00940  -0.00641  -0.01590  -3.07361
   D11       -0.64489   0.00016  -0.00311   0.02195   0.01948  -0.62541
   D12       -2.65645  -0.00016  -0.00040   0.01684   0.01558  -2.64087
   D13        1.49057   0.00006   0.00081   0.00534   0.00511   1.49568
   D14       -0.31140   0.00014   0.00222   0.00241   0.00450  -0.30690
   D15        3.01815   0.00004   0.00123   0.02505   0.02627   3.04442
   D16       -0.95534  -0.00014  -0.00433  -0.02327  -0.02760  -0.98294
   D17        0.99176   0.00001  -0.00107  -0.02903  -0.03011   0.96164
   D18        0.71928  -0.00028  -0.00499  -0.01128  -0.01672   0.70256
   D19       -1.49566  -0.00017  -0.00573  -0.00032  -0.00586  -1.50153
   D20       -1.59772  -0.00016  -0.00540  -0.02281  -0.02825  -1.62597
   D21        2.47052  -0.00006  -0.00613  -0.01186  -0.01739   2.45313
   D22        2.45043   0.00006  -0.00579  -0.00920  -0.01529   2.43514
   D23        0.23549   0.00016  -0.00652   0.00175  -0.00444   0.23105
   D24        0.79586   0.00002  -0.01998   0.03913   0.01764   0.81350
   D25        3.05589   0.00050  -0.02022   0.03756   0.01715   3.07304
   D26       -1.15053  -0.00027  -0.01885   0.02570   0.00762  -1.14291
   D27       -1.99971   0.00021  -0.01215  -0.02251  -0.03482  -2.03453
   D28        0.41158  -0.00015  -0.00579  -0.03341  -0.04031   0.37127
   D29        2.02732   0.00008   0.01678  -0.01511   0.00119   2.02851
   D30       -0.35150   0.00004   0.01402   0.00502   0.01962  -0.33188
   D31       -0.07663  -0.00010   0.01489  -0.01854  -0.00586  -0.08249
   D32       -2.45546  -0.00014   0.01214   0.00159   0.01257  -2.44289
   D33        1.09942   0.00049  -0.00217   0.08597   0.08343   1.18285
   D34       -0.77792   0.00023  -0.00238   0.08267   0.08065  -0.69727
   D35        2.67597  -0.00027  -0.00462  -0.06158  -0.06658   2.60940
   D36       -1.21253   0.00027   0.00139  -0.04397  -0.04139  -1.25393
   D37        0.67697  -0.00023  -0.00375  -0.04611  -0.05147   0.62550
   D38       -2.77271   0.00005   0.02419  -0.04718  -0.02382  -2.79654
   D39        1.18048   0.00025   0.02064  -0.04408  -0.02393   1.15654
   D40       -0.72978  -0.00026   0.02656  -0.05322  -0.02822  -0.75800
         Item               Value     Threshold  Converged?
 Maximum Force            0.005183     0.000015     NO 
 RMS     Force            0.000829     0.000010     NO 
 Maximum Displacement     0.162430     0.000060     NO 
 RMS     Displacement     0.038339     0.000040     NO 
 Predicted change in Energy=-2.292865D-04
 GradGradGradGradGradGradGradGradGradGradGradGradGradGradGradGradGradGrad

                          Input orientation:                          
 ---------------------------------------------------------------------
 Center     Atomic      Atomic             Coordinates (Angstroms)
 Number     Number       Type             X           Y           Z
 ---------------------------------------------------------------------
      1          6           0       -1.548082    0.976467    0.207003
      2          8           0       -0.830660    0.072626    0.570781
      3          8           0       -1.686454    1.457741   -1.000358
      4          1           0       -1.123469    0.980291   -1.671544
      5          6           0       -2.480004    1.711316    1.201784
      6          9           0       -3.762952    1.486473    0.874871
      7          9           0       -2.261962    3.031789    1.167017
      8          9           0       -2.279046    1.279694    2.442404
      9          8           0        3.905729   -0.912266   -0.294041
     10          1           0        4.356649   -1.744628   -0.136577
     11          1           0        2.989252   -1.141775   -0.510577
     12          8           0       -0.317100    0.194196   -2.864088
     13          1           0       -0.040957    0.709764   -3.627121
     14          1           0       -0.853595   -0.582292   -3.190678
     15          8           0       -0.375259   -3.495817   -1.637286
     16          1           0       -0.697145   -3.953597   -0.858432
     17          1           0        0.256307   -2.812918   -1.329115
     18          8           0       -1.611152   -1.997400   -3.491495
     19          1           0       -2.563009   -2.093984   -3.565428
     20          1           0       -1.281905   -2.671061   -2.852279
     21          8           0        1.103443   -1.296944   -0.942417
     22          1           0        0.556509   -0.855122   -0.271508
     23          1           0        0.955646   -0.756014   -1.736238
 ---------------------------------------------------------------------
                    Distance matrix (angstroms):
                    1          2          3          4          5
     1  C    0.000000
     2  O    1.209940   0.000000
     3  O    1.307093   2.262610   0.000000
     4  H    1.925941   2.436722   0.997698   0.000000
     5  C    1.548571   2.409108   2.354454   3.260460   0.000000
     6  F    2.368925   3.269521   2.798063   3.702340   1.342901
     7  F    2.378151   3.340773   2.739772   3.682695   1.338806
     8  F    2.371345   2.656653   3.497925   4.283640   1.328841
     9  O    5.793307   4.914399   6.114599   5.547262   7.063870
    10  H    6.510626   5.541746   6.893503   6.309754   7.776540
    11  H    5.058583   4.151607   5.372113   4.771319   6.401958
    12  O    3.399833   3.475177   2.635369   1.640225   4.848827
    13  H    4.128324   4.318792   3.188576   2.251510   5.501853
    14  H    3.802141   3.818118   3.106910   2.195966   5.215321
    15  O    4.977775   4.220988   5.163589   4.538341   6.293211
    16  H    5.115151   4.274453   5.502858   5.018580   6.286041
    17  H    4.469330   3.621805   4.703289   4.050860   5.861871
    18  O    4.746235   4.625610   4.260215   3.523734   6.044530
    19  H    4.968801   4.980307   4.467962   3.887189   6.100288
    20  H    4.768072   4.410078   4.543157   3.840782   6.089014
    21  O    3.676975   2.811805   3.921119   3.267501   5.146680
    22  H    2.830723   1.869333   3.303247   2.855025   4.240000
    23  H    3.611970   3.033129   3.524617   2.709550   5.150086
                    6          7          8          9         10
     6  F    0.000000
     7  F    2.174011   0.000000
     8  F    2.168385   2.167197   0.000000
     9  O    8.119666   7.465298   7.109448   0.000000
    10  H    8.797213   8.265563   7.734993   0.959662   0.000000
    11  H    7.376952   6.914348   6.506809   0.969274   1.540481
    12  O    5.246303   5.299456   5.760764   5.065736   5.748242
    13  H    5.892747   5.771345   6.494074   5.414493   6.127550
    14  H    5.410438   5.833917   6.101682   5.581268   6.150219
    15  O    6.527681   7.350742   6.563062   5.177441   5.264004
    16  H    6.480577   7.439537   6.386334   5.545690   5.562504
    17  H    6.284645   6.836151   6.115704   4.242893   4.401840
    18  O    5.986048   6.886075   6.811504   6.468169   6.850841
    19  H    5.828876   6.982852   6.896114   7.344590   7.730506
    20  H    6.110019   7.045406   6.681050   6.045617   6.326658
    21  O    5.893365   5.874827   5.434824   2.901926   3.381294
    22  H    5.045294   5.012107   4.468012   3.349783   3.905188
    23  H    5.840532   5.755810   5.662896   3.287451   3.886270
                   11         12         13         14         15
    11  H    0.000000
    12  O    4.272680   0.000000
    13  H    4.724744   0.961397   0.000000
    14  H    4.718414   0.998710   1.587536   0.000000
    15  O    4.258041   3.889039   4.664560   3.336235   0.000000
    16  H    4.649394   4.622908   5.462889   4.102383   0.959055
    17  H    3.306314   3.424569   4.216454   3.110143   0.979896
    18  O    5.548124   2.621317   3.132514   1.633069   2.685290
    19  H    6.408308   3.282035   3.771678   2.312520   3.235602
    20  H    5.105396   3.023357   3.683789   2.158916   1.725816
    21  O    1.940835   2.816782   3.541774   3.065192   2.739424
    22  H    2.461212   2.930142   3.750463   3.253365   3.115575
    23  H    2.405537   1.948032   2.591749   2.327859   3.047560
                   16         17         18         19         20
    16  H    0.000000
    17  H    1.559411   0.000000
    18  O    3.405163   2.971256   0.000000
    19  H    3.777226   3.669673   0.959596   0.000000
    20  H    2.441776   2.169389   0.985302   1.575698   0.000000
    21  O    3.210447   1.779143   3.789124   4.578026   3.350471
    22  H    3.393622   2.245355   4.046217   4.702773   3.652092
    23  H    3.704969   2.210357   3.348196   4.185335   3.149537
                   21         22         23
    21  O    0.000000
    22  H    0.971835   0.000000
    23  H    0.971906   1.521370   0.000000
 Stoichiometry    C2H11F3O7
 Framework group  C1[X(C2H11F3O7)]
 Deg. of freedom    63
 Full point group                 C1      NOp   1
 Largest Abelian subgroup         C1      NOp   1
 Largest concise Abelian subgroup C1      NOp   1
                         Standard orientation:                         
 ---------------------------------------------------------------------
 Center     Atomic      Atomic             Coordinates (Angstroms)
 Number     Number       Type             X           Y           Z
 ---------------------------------------------------------------------
      1          6           0       -1.300686    0.124911   -0.105841
      2          8           0       -0.486771    0.682639    0.594472
      3          8           0       -1.082243   -0.610358   -1.164214
      4          1           0       -0.111144   -0.706792   -1.371743
      5          6           0       -2.815258    0.200439    0.207908
      6          9           0       -3.276539   -1.020831    0.522715
      7          9           0       -3.496754    0.646844   -0.854488
      8          9           0       -3.044133    1.014791    1.232733
      9          8           0        3.390655    3.502889   -0.483986
     10          1           0        4.103699    3.749082    0.109232
     11          1           0        3.095899    2.625094   -0.197478
     12          8           0        1.459462   -1.010316   -1.734247
     13          1           0        1.681808   -1.151865   -2.658807
     14          1           0        1.789890   -1.794229   -1.211065
     15          8           0        3.128488   -1.148003    1.775742
     16          1           0        2.834654   -1.018027    2.679375
     17          1           0        2.922763   -0.325075    1.285168
     18          8           0        2.376428   -2.875854   -0.137298
     19          1           0        1.905860   -3.662314    0.147080
     20          1           0        2.676536   -2.389374    0.665256
     21          8           0        2.283462    0.900079    0.164614
     22          1           0        1.344449    1.000289    0.394126
     23          1           0        2.252227    0.425264   -0.682839
 ---------------------------------------------------------------------
 Rotational constants (GHZ):           0.7351688           0.3240636           0.2734578
 Standard basis: 6-31++G(d,p) (6D, 7F)
 There are   294 symmetry adapted cartesian basis functions of A   symmetry.
 There are   294 symmetry adapted basis functions of A   symmetry.
   294 basis functions,   472 primitive gaussians,   294 cartesian basis functions
    53 alpha electrons       53 beta electrons
       nuclear repulsion energy       828.5958183955 Hartrees.
 NAtoms=   23 NActive=   23 NUniq=   23 SFac= 1.00D+00 NAtFMM=   60 NAOKFM=F Big=F
 Integral buffers will be    131072 words long.
 Raffenetti 2 integral format.
 Two-electron integral symmetry is turned on.
 Nuclear repulsion after empirical dispersion term =      828.5857863044 Hartrees.
 One-electron integrals computed using PRISM.
 NBasis=   294 RedAO= T EigKep=  4.28D-05  NBF=   294
 NBsUse=   294 1.00D-06 EigRej= -1.00D+00 NBFU=   294
 Initial guess from the checkpoint file:  "/local_scratch/slurm.5660687/Gau-2712684.chk"
 B after Tr=     0.000000   -0.000000   -0.000000
         Rot=    0.999979   -0.006389    0.000748    0.000036 Ang=  -0.74 deg.
 ExpMin= 3.60D-02 ExpMax= 7.00D+03 ExpMxC= 1.05D+03 IAcc=3 IRadAn=         5 AccDes= 0.00D+00
 Harris functional with IExCor= 4639 and IRadAn=       5 diagonalized for initial guess.
 HarFok:  IExCor= 4639 AccDes= 0.00D+00 IRadAn=         5 IDoV= 1 UseB2=F ITyADJ=14
 ICtDFT=  3500011 ScaDFX=  1.000000  1.000000  1.000000  1.000000
 FoFCou: FMM=F IPFlag=           0 FMFlag=      100000 FMFlg1=           0
         NFxFlg=           0 DoJE=T BraDBF=F KetDBF=T FulRan=T
         wScrn=  0.000000 ICntrl=       500 IOpCl=  0 I1Cent=   200000004 NGrid=           0
         NMat0=    1 NMatS0=      1 NMatT0=    0 NMatD0=    1 NMtDS0=    0 NMtDT0=    0
 Petite list used in FoFCou.
 Requested convergence on RMS density matrix=1.00D-10 within 128 cycles.
 Requested convergence on MAX density matrix=1.00D-08.
 Requested convergence on             energy=1.00D-08.
 No special actions if energy rises.
 SCF Done:  E(RwB97XD) =  -908.806085276     A.U. after   15 cycles
            NFock= 15  Conv=0.47D-10     -V/T= 2.0082
 Calling FoFJK, ICntrl=      2127 FMM=F ISym2X=0 I1Cent= 0 IOpClX= 0 NMat=1 NMatS=1 NMatT=0.
 ***** Axes restored to original set *****
 -------------------------------------------------------------------
 Center     Atomic                   Forces (Hartrees/Bohr)
 Number     Number              X              Y              Z
 -------------------------------------------------------------------
      1        6          -0.000585343    0.000148458   -0.002125297
      2        8           0.000208855    0.000472208    0.000515663
      3        8          -0.001442125    0.001572201    0.003752442
      4        1           0.001623470   -0.001825422   -0.002656360
      5        6          -0.000062924    0.000070006   -0.000043933
      6        9           0.000434358    0.000238089    0.000295195
      7        9          -0.000245054   -0.000304154    0.000139642
      8        9          -0.000267301    0.000224893    0.000024052
      9        8           0.000185027   -0.000429109   -0.000533434
     10        1          -0.000045878    0.000143988   -0.000038166
     11        1          -0.001129784    0.000505941    0.000605066
     12        8          -0.001104101   -0.000207765   -0.000089387
     13        1          -0.000035149   -0.000500047   -0.000087787
     14        1           0.000824873    0.001042588    0.000322698
     15        8           0.000082065   -0.000903472   -0.001912101
     16        1          -0.000422898   -0.000222308    0.000206990
     17        1           0.000270060    0.000733761    0.001730940
     18        8           0.000512361    0.000481563   -0.000558514
     19        1           0.000285506   -0.000256937    0.000465513
     20        1          -0.000883792   -0.000186602    0.000213567
     21        8           0.002623409   -0.000505446   -0.001696907
     22        1          -0.000502424    0.000108213    0.000911389
     23        1          -0.000323212   -0.000400647    0.000558728
 -------------------------------------------------------------------
 Cartesian Forces:  Max     0.003752442 RMS     0.000975154

 GradGradGradGradGradGradGradGradGradGradGradGradGradGradGradGradGradGrad
 Berny optimization.
 Using GEDIIS/GDIIS optimizer.
 FormGI is forming the generalized inverse of G from B-inverse, IUseBI=4.
 Internal  Forces:  Max     0.003385171 RMS     0.000510430
 Search for a local minimum.
 Step number  11 out of a maximum of  138
 All quantities printed in internal units (Hartrees-Bohrs-Radians)
 Mixed Optimization -- En-DIIS/RFO-DIIS
 Swapping is turned off.
 Update second derivatives using D2CorX and points   10   11
 DE= -2.78D-04 DEPred=-2.29D-04 R= 1.21D+00
 TightC=F SS=  1.41D+00  RLast= 2.23D-01 DXNew= 2.0182D+00 6.6983D-01
 Trust test= 1.21D+00 RLast= 2.23D-01 DXMaxT set to 1.20D+00
 ITU=  1  1  1  0  0  0 -1  0  1  1  0
     Eigenvalues ---    0.00009   0.00027   0.00040   0.00093   0.00113
     Eigenvalues ---    0.00128   0.00187   0.00253   0.00285   0.00400
     Eigenvalues ---    0.00477   0.00545   0.00587   0.00807   0.00862
     Eigenvalues ---    0.00966   0.01132   0.01201   0.01279   0.01387
     Eigenvalues ---    0.01614   0.01659   0.01703   0.01800   0.02014
     Eigenvalues ---    0.02119   0.02187   0.02537   0.03102   0.03134
     Eigenvalues ---    0.03369   0.03631   0.03695   0.05516   0.05981
     Eigenvalues ---    0.06180   0.07286   0.08610   0.11557   0.13668
     Eigenvalues ---    0.14004   0.19482   0.20977   0.21773   0.23460
     Eigenvalues ---    0.26342   0.36422   0.37793   0.39335   0.41619
     Eigenvalues ---    0.44918   0.47928   0.50302   0.52055   0.53400
     Eigenvalues ---    0.55390   0.56233   0.57033   0.57421   0.57582
     Eigenvalues ---    0.57896   0.70622   0.93953
 Eigenvalue     1 is   8.71D-05 Eigenvector:
                          D6        D5        D7        D9        D8
   1                    0.42581   0.42525   0.40758   0.39317   0.39261
                          D10       D2        D4        D26       D25
   1                    0.37493  -0.05100   0.04334  -0.03841  -0.03698
 En-DIIS/RFO-DIIS/Sim-DIIS IScMMF=       -3 using points:    11   10    9    8
 RFO step:  Lambda=-4.68236260D-04.
 DidBck=F Rises=F RFO-DIIS coefs:    3.00000   -1.69839   -0.56108    0.25946
 Iteration  1 RMS(Cart)=  0.07520713 RMS(Int)=  0.02757993
 Iteration  2 RMS(Cart)=  0.02898057 RMS(Int)=  0.00206332
 Iteration  3 RMS(Cart)=  0.00084402 RMS(Int)=  0.00202382
 Iteration  4 RMS(Cart)=  0.00000468 RMS(Int)=  0.00202382
 Iteration  5 RMS(Cart)=  0.00000002 RMS(Int)=  0.00202382
 Variable       Old X    -DE/DX   Delta X   Delta X   Delta X     New X
                                 (Linear)    (Quad)   (Total)
    R1        2.28646   0.00056   0.00394  -0.00310   0.00058   2.28704
    R2        2.47005  -0.00134   0.00157  -0.00404  -0.00273   2.46732
    R3        2.92637   0.00046   0.00148   0.00103   0.00250   2.92888
    R4        3.53253   0.00063   0.09237  -0.01306   0.07964   3.61217
    R5        1.88538   0.00339   0.01076  -0.00669   0.00380   1.88918
    R6        3.09958  -0.00020  -0.02038   0.00475  -0.01580   3.08377
    R7        2.53772  -0.00053  -0.00128  -0.00012  -0.00140   2.53631
    R8        2.52998  -0.00034   0.00076  -0.00063   0.00013   2.53011
    R9        2.51115  -0.00009   0.00051   0.00009   0.00060   2.51175
   R10        1.81350  -0.00015  -0.00022  -0.00023  -0.00045   1.81305
   R11        1.83166  -0.00006   0.00024   0.00154   0.00176   1.83343
   R12        3.66765  -0.00094  -0.01150  -0.05593  -0.06745   3.60019
   R13        1.81678  -0.00021  -0.00009  -0.00024  -0.00034   1.81644
   R14        1.88729  -0.00143  -0.00204  -0.00304  -0.00482   1.88247
   R15        3.68125   0.00037  -0.02194  -0.02598  -0.04767   3.63358
   R16        3.08605  -0.00006  -0.01154   0.00259  -0.00880   3.07725
   R17        1.81235   0.00042   0.00047   0.00028   0.00075   1.81310
   R18        1.85173   0.00161   0.00224   0.00003   0.00196   1.85369
   R19        3.26132  -0.00001  -0.00855   0.00751  -0.00134   3.25998
   R20        3.36209   0.00041   0.01206   0.02871   0.04054   3.40264
   R21        1.81337  -0.00029   0.00006  -0.00003   0.00003   1.81340
   R22        1.86195  -0.00007  -0.00378   0.00240  -0.00142   1.86053
   R23        1.83650   0.00154  -0.00085   0.00153   0.00096   1.83747
   R24        1.83664  -0.00028   0.00198  -0.00004   0.00256   1.83919
    A1        2.23387   0.00029   0.01435  -0.00781   0.00578   2.23965
    A2        2.11551  -0.00018  -0.00666   0.00337  -0.00295   2.11256
    A3        1.93365  -0.00011  -0.00752   0.00445  -0.00271   1.93093
    A4        2.31213   0.00015   0.01079   0.02799   0.03917   2.35130
    A5        1.96651  -0.00009   0.01167  -0.00887   0.00158   1.96808
    A6        1.91675   0.00024   0.00338  -0.00000   0.00338   1.92013
    A7        1.93194   0.00024  -0.00212   0.00125  -0.00087   1.93107
    A8        1.93328   0.00049   0.00102   0.00063   0.00165   1.93493
    A9        1.89063  -0.00032  -0.00058  -0.00069  -0.00127   1.88936
   A10        1.89375  -0.00036  -0.00068  -0.00084  -0.00152   1.89223
   A11        1.89650  -0.00033  -0.00108  -0.00042  -0.00149   1.89501
   A12        1.84997   0.00005   0.00137  -0.00072   0.00065   1.85062
   A13        2.98243   0.00051   0.00065   0.02995   0.03064   3.01306
   A14        2.05019   0.00012   0.00386   0.00971   0.01133   2.06153
   A15        1.92440   0.00023   0.02262  -0.00027   0.02833   1.95273
   A16        1.70523   0.00005  -0.00710   0.01486   0.00698   1.71221
   A17        1.88778  -0.00032  -0.00666   0.00107  -0.00812   1.87966
   A18        2.13345   0.00002  -0.00999  -0.01418  -0.02312   2.11033
   A19        1.73256  -0.00006   0.00054  -0.01406  -0.01513   1.71743
   A20        1.86876   0.00027   0.00329  -0.00202  -0.00140   1.86736
   A21        2.24403  -0.00036   0.00020  -0.00162  -0.00131   2.24273
   A22        1.79974  -0.00011   0.02892   0.01724   0.04334   1.84308
   A23        2.89222  -0.00036  -0.00739  -0.04575  -0.05526   2.83696
   A24        2.16706  -0.00007  -0.01860   0.00171  -0.01473   2.15233
   A25        1.89436   0.00044  -0.00670   0.00049  -0.00684   1.88751
   A26        1.88876  -0.00049   0.00263  -0.01291  -0.01319   1.87557
   A27        1.93572  -0.00024  -0.00940   0.00812   0.00181   1.93753
   A28        1.85980   0.00011  -0.03179  -0.00931  -0.04281   1.81698
   A29        1.84363   0.00054   0.03476  -0.00011   0.02898   1.87260
   A30        1.79703  -0.00029  -0.01541  -0.00774  -0.02191   1.77512
   A31        1.79799  -0.00024   0.00687  -0.00752   0.00002   1.79801
   A32        2.83816  -0.00012  -0.07853   0.00328  -0.07718   2.76097
   A33        2.57497   0.00029   0.06069   0.03002   0.09268   2.66765
   A34        3.23120  -0.00040  -0.02118   0.00155  -0.02371   3.20749
   A35        3.05327   0.00027   0.01502   0.00789   0.03155   3.08482
   A36        2.95900   0.00009  -0.01259   0.00595  -0.00784   2.95116
   A37        3.77935   0.00030   0.02537   0.00800   0.03078   3.81013
   A38        3.12523   0.00007   0.01266  -0.01267   0.00369   3.12893
   A39        3.32490  -0.00019  -0.00189   0.00939   0.01036   3.33526
   A40        2.91936  -0.00037   0.00560   0.01439   0.02127   2.94062
   A41        3.86332  -0.00032  -0.04032  -0.02243  -0.06261   3.80071
    D1        0.19235  -0.00006   0.01903  -0.03188  -0.01516   0.17720
    D2       -2.97058   0.00014   0.02830  -0.03155  -0.00486  -2.97544
    D3        0.01877   0.00027  -0.01490   0.00923  -0.00616   0.01261
    D4       -3.10330   0.00009  -0.02336   0.00891  -0.01557  -3.11887
    D5       -2.00553  -0.00013  -0.04840   0.01500  -0.03363  -2.03917
    D6        2.19086  -0.00004  -0.04850   0.01507  -0.03366   2.15720
    D7        0.08598  -0.00010  -0.04642   0.01435  -0.03230   0.05368
    D8        1.11807   0.00005  -0.04027   0.01514  -0.02490   1.09317
    D9       -0.96872   0.00014  -0.04038   0.01521  -0.02493  -0.99366
   D10       -3.07361   0.00007  -0.03829   0.01449  -0.02357  -3.09717
   D11       -0.62541   0.00007   0.13272   0.08992   0.22224  -0.40317
   D12       -2.64087  -0.00001   0.05059   0.00898   0.06370  -2.57717
   D13        1.49568   0.00006   0.03176   0.00077   0.03372   1.52939
   D14       -0.30690   0.00007   0.02901   0.01192   0.04263  -0.26427
   D15        3.04442   0.00003   0.07053   0.03350   0.10404  -3.13472
   D16       -0.98294   0.00010  -0.05186  -0.04778  -0.10078  -1.08371
   D17        0.96164  -0.00023  -0.06544  -0.05767  -0.12197   0.83967
   D18        0.70256  -0.00018  -0.04139  -0.04388  -0.08379   0.61877
   D19       -1.50153   0.00002  -0.02532  -0.02646  -0.05116  -1.55269
   D20       -1.62597  -0.00021  -0.05991  -0.06200  -0.12107  -1.74704
   D21        2.45313  -0.00001  -0.04384  -0.04458  -0.08844   2.36469
   D22        2.43514  -0.00007  -0.04377  -0.03390  -0.07638   2.35876
   D23        0.23105   0.00013  -0.02770  -0.01649  -0.04375   0.18730
   D24        0.81350   0.00008   0.05263  -0.05389   0.00382   0.81733
   D25        3.07304   0.00029   0.04433  -0.03663   0.00969   3.08273
   D26       -1.14291  -0.00016   0.03071  -0.05406  -0.02380  -1.16672
   D27       -2.03453   0.00003  -0.18720  -0.10404  -0.28956  -2.32409
   D28        0.37127  -0.00032  -0.16486  -0.09513  -0.25951   0.11176
   D29        2.02851   0.00001   0.06094   0.02890   0.09220   2.12071
   D30       -0.33188  -0.00002   0.09473   0.03525   0.13000  -0.20188
   D31       -0.08249  -0.00005   0.02309   0.00917   0.03835  -0.04414
   D32       -2.44289  -0.00008   0.05688   0.01552   0.07616  -2.36673
   D33        1.18285   0.00006   0.21792   0.08446   0.30159   1.48445
   D34       -0.69727   0.00024   0.20532   0.09553   0.30051  -0.39675
   D35        2.60940  -0.00024  -0.17018  -0.11650  -0.28526   2.32414
   D36       -1.25393   0.00008  -0.12986  -0.09407  -0.22265  -1.47657
   D37        0.62550  -0.00014  -0.13295  -0.10531  -0.23695   0.38855
   D38       -2.79654   0.00017  -0.05300   0.07279   0.02117  -2.77537
   D39        1.15654   0.00026  -0.03909   0.06957   0.03028   1.18682
   D40       -0.75800  -0.00016  -0.07366   0.07469   0.00631  -0.75169
         Item               Value     Threshold  Converged?
 Maximum Force            0.003385     0.000015     NO 
 RMS     Force            0.000510     0.000010     NO 
 Maximum Displacement     0.309966     0.000060     NO 
 RMS     Displacement     0.097100     0.000040     NO 
 Predicted change in Energy=-3.519480D-04
 GradGradGradGradGradGradGradGradGradGradGradGradGradGradGradGradGradGrad

                          Input orientation:                          
 ---------------------------------------------------------------------
 Center     Atomic      Atomic             Coordinates (Angstroms)
 Number     Number       Type             X           Y           Z
 ---------------------------------------------------------------------
      1          6           0       -1.566435    1.013739    0.233841
      2          8           0       -0.866462    0.104629    0.618887
      3          8           0       -1.697484    1.476533   -0.979982
      4          1           0       -1.138559    0.981808   -1.645019
      5          6           0       -2.476756    1.793071    1.216762
      6          9           0       -3.765399    1.623747    0.881915
      7          9           0       -2.201818    3.102815    1.177185
      8          9           0       -2.306488    1.362134    2.462542
      9          8           0        3.848065   -0.833071   -0.400181
     10          1           0        4.334275   -1.650582   -0.274606
     11          1           0        2.924414   -1.090631   -0.547944
     12          8           0       -0.313836    0.169520   -2.795233
     13          1           0        0.024962    0.665807   -3.545470
     14          1           0       -0.835386   -0.600492   -3.152166
     15          8           0       -0.338216   -3.565694   -1.714645
     16          1           0       -0.680703   -4.117623   -1.008510
     17          1           0        0.256859   -2.905547   -1.299534
     18          8           0       -1.546134   -2.012576   -3.542775
     19          1           0       -2.496788   -2.122222   -3.614105
     20          1           0       -1.214512   -2.703935   -2.925209
     21          8           0        1.063988   -1.357182   -0.859920
     22          1           0        0.530265   -0.941085   -0.161738
     23          1           0        0.872932   -0.806625   -1.639417
 ---------------------------------------------------------------------
                    Distance matrix (angstroms):
                    1          2          3          4          5
     1  C    0.000000
     2  O    1.210250   0.000000
     3  O    1.305648   2.264752   0.000000
     4  H    1.927229   2.443102   0.999711   0.000000
     5  C    1.549896   2.408597   2.352264   3.261703   0.000000
     6  F    2.372246   3.283404   2.786504   3.701050   1.342160
     7  F    2.378623   3.329263   2.748184   3.687007   1.338876
     8  F    2.374061   2.655948   3.497849   4.287279   1.329160
     9  O    5.755824   4.913710   6.035193   5.450672   7.036653
    10  H    6.494267   5.561183   6.830703   6.225706   7.776443
    11  H    5.020686   4.142569   5.304613   4.691090   6.372014
    12  O    3.384819   3.459165   2.630190   1.631862   4.838413
    13  H    4.115434   4.295513   3.194656   2.250634   5.496196
    14  H    3.821677   3.836535   3.126599   2.206146   5.245070
    15  O    5.126043   4.381288   5.273650   4.617918   6.471696
    16  H    5.353395   4.528835   5.685881   5.159358   6.566121
    17  H    4.586550   3.742104   4.808761   4.144644   5.990109
    18  O    4.839610   4.718469   4.331824   3.568464   6.164593
    19  H    5.050395   5.053222   4.530842   3.918812   6.218295
    20  H    4.891272   4.535392   4.636106   3.902481   6.242775
    21  O    3.706306   2.837323   3.958545   3.307336   5.174319
    22  H    2.893782   1.911476   3.387811   2.946628   4.291626
    23  H    3.573980   2.992626   3.500671   2.691583   5.112395
                    6          7          8          9         10
     6  F    0.000000
     7  F    2.172467   0.000000
     8  F    2.166851   2.166350   0.000000
     9  O    8.102133   7.387853   7.133908   0.000000
    10  H    8.812689   8.211150   7.788977   0.959423   0.000000
    11  H    7.359751   6.843925   6.514708   0.970208   1.541417
    12  O    5.248760   5.286662   5.747799   4.905393   5.592072
    13  H    5.906457   5.762033   6.482032   5.172581   5.885098
    14  H    5.459489   5.858745   6.127070   5.437116   6.009030
    15  O    6.739288   7.503646   6.753256   5.169138   5.251051
    16  H    6.786192   7.695829   6.687236   5.627441   5.636924
    17  H    6.438306   6.948355   6.239957   4.242730   4.387566
    18  O    6.142139   6.991078   6.930415   6.353308   6.737298
    19  H    5.987976   7.095384   7.007324   7.228304   7.618276
    20  H    6.303178   7.177935   6.837630   5.958656   6.238933
    21  O    5.936574   5.891253   5.458347   2.870041   3.335184
    22  H    5.110803   5.060645   4.498759   3.328110   3.871254
    23  H    5.811879   5.715860   5.624793   3.223015   3.815216
                   11         12         13         14         15
    11  H    0.000000
    12  O    4.138182   0.000000
    13  H    4.525158   0.961218   0.000000
    14  H    4.599816   0.996160   1.580633   0.000000
    15  O    4.258154   3.888456   4.624870   3.332577   0.000000
    16  H    4.729870   4.659031   5.460342   4.121820   0.959453
    17  H    3.312802   3.466820   4.225230   3.152542   0.980931
    18  O    5.459377   2.615134   3.105172   1.628411   2.685759
    19  H    6.313078   3.269238   3.759926   2.299849   3.217297
    20  H    5.038337   3.014109   3.643649   2.149353   1.725105
    21  O    1.905141   2.823943   3.519125   3.071578   2.752136
    22  H    2.429705   2.980142   3.779825   3.305097   3.170859
    23  H    2.341058   1.922807   2.553457   2.291124   3.014133
                   16         17         18         19         20
    16  H    0.000000
    17  H    1.559759   0.000000
    18  O    3.406273   3.013355   0.000000
    19  H    3.750856   3.681496   0.959611   0.000000
    20  H    2.440738   2.201907   0.984550   1.567547   0.000000
    21  O    3.268954   1.800597   3.799999   4.566175   3.357189
    22  H    3.503407   2.286578   4.109859   4.740989   3.713308
    23  H    3.711406   2.213716   3.305899   4.121311   3.100075
                   21         22         23
    21  O    0.000000
    22  H    0.972345   0.000000
    23  H    0.973259   1.522838   0.000000
 Stoichiometry    C2H11F3O7
 Framework group  C1[X(C2H11F3O7)]
 Deg. of freedom    63
 Full point group                 C1      NOp   1
 Largest Abelian subgroup         C1      NOp   1
 Largest concise Abelian subgroup C1      NOp   1
                         Standard orientation:                         
 ---------------------------------------------------------------------
 Center     Atomic      Atomic             Coordinates (Angstroms)
 Number     Number       Type             X           Y           Z
 ---------------------------------------------------------------------
      1          6           0       -1.334267    0.095384   -0.078922
      2          8           0       -0.544893    0.656324    0.646984
      3          8           0       -1.089184   -0.611976   -1.148640
      4          1           0       -0.112667   -0.681260   -1.351215
      5          6           0       -2.856774    0.143394    0.207158
      6          9           0       -3.316893   -1.092898    0.454679
      7          9           0       -3.519907    0.634331   -0.847272
      8          9           0       -3.116071    0.907270    1.263531
      9          8           0        3.279752    3.506098   -0.534296
     10          1           0        4.019676    3.769847    0.016560
     11          1           0        2.990486    2.642805   -0.199103
     12          8           0        1.466995   -0.901426   -1.696421
     13          1           0        1.724273   -0.964261   -2.620434
     14          1           0        1.843802   -1.692592   -1.222704
     15          8           0        3.301698   -1.143883    1.723399
     16          1           0        3.100465   -1.122543    2.661269
     17          1           0        3.008016   -0.286697    1.347624
     18          8           0        2.541481   -2.797825   -0.251404
     19          1           0        2.102875   -3.603334    0.030792
     20          1           0        2.861486   -2.336728    0.557500
     21          8           0        2.253192    0.953419    0.282494
     22          1           0        1.324757    1.043674    0.556933
     23          1           0        2.186586    0.474259   -0.562019
 ---------------------------------------------------------------------
 Rotational constants (GHZ):           0.7507256           0.3162513           0.2691664
 Standard basis: 6-31++G(d,p) (6D, 7F)
 There are   294 symmetry adapted cartesian basis functions of A   symmetry.
 There are   294 symmetry adapted basis functions of A   symmetry.
   294 basis functions,   472 primitive gaussians,   294 cartesian basis functions
    53 alpha electrons       53 beta electrons
       nuclear repulsion energy       826.4877162899 Hartrees.
 NAtoms=   23 NActive=   23 NUniq=   23 SFac= 1.00D+00 NAtFMM=   60 NAOKFM=F Big=F
 Integral buffers will be    131072 words long.
 Raffenetti 2 integral format.
 Two-electron integral symmetry is turned on.
 Nuclear repulsion after empirical dispersion term =      826.4777588027 Hartrees.
 One-electron integrals computed using PRISM.
 NBasis=   294 RedAO= T EigKep=  4.19D-05  NBF=   294
 NBsUse=   294 1.00D-06 EigRej= -1.00D+00 NBFU=   294
 Initial guess from the checkpoint file:  "/local_scratch/slurm.5660687/Gau-2712684.chk"
 B after Tr=     0.000000    0.000000   -0.000000
         Rot=    0.999868   -0.010602   -0.002712   -0.012001 Ang=  -1.86 deg.
 ExpMin= 3.60D-02 ExpMax= 7.00D+03 ExpMxC= 1.05D+03 IAcc=3 IRadAn=         5 AccDes= 0.00D+00
 Harris functional with IExCor= 4639 and IRadAn=       5 diagonalized for initial guess.
 HarFok:  IExCor= 4639 AccDes= 0.00D+00 IRadAn=         5 IDoV= 1 UseB2=F ITyADJ=14
 ICtDFT=  3500011 ScaDFX=  1.000000  1.000000  1.000000  1.000000
 FoFCou: FMM=F IPFlag=           0 FMFlag=      100000 FMFlg1=           0
         NFxFlg=           0 DoJE=T BraDBF=F KetDBF=T FulRan=T
         wScrn=  0.000000 ICntrl=       500 IOpCl=  0 I1Cent=   200000004 NGrid=           0
         NMat0=    1 NMatS0=      1 NMatT0=    0 NMatD0=    1 NMtDS0=    0 NMtDT0=    0
 Petite list used in FoFCou.
 Requested convergence on RMS density matrix=1.00D-10 within 128 cycles.
 Requested convergence on MAX density matrix=1.00D-08.
 Requested convergence on             energy=1.00D-08.
 No special actions if energy rises.
 SCF Done:  E(RwB97XD) =  -908.806470536     A.U. after   16 cycles
            NFock= 16  Conv=0.37D-10     -V/T= 2.0082
 Calling FoFJK, ICntrl=      2127 FMM=F ISym2X=0 I1Cent= 0 IOpClX= 0 NMat=1 NMatS=1 NMatT=0.
 ***** Axes restored to original set *****
 -------------------------------------------------------------------
 Center     Atomic                   Forces (Hartrees/Bohr)
 Number     Number              X              Y              Z
 -------------------------------------------------------------------
      1        6          -0.000068735    0.000068975    0.000942341
      2        8          -0.000150394    0.000482066   -0.000824059
      3        8          -0.000738467    0.000906887    0.001178330
      4        1           0.001078640   -0.001274093   -0.001195949
      5        6          -0.000103682   -0.000093115    0.000183884
      6        9          -0.000085961   -0.000026389   -0.000075568
      7        9           0.000052275    0.000092189   -0.000047818
      8        9           0.000023676    0.000003276   -0.000042069
      9        8           0.000042081    0.000099796   -0.000669963
     10        1          -0.000040748   -0.000055079   -0.000007828
     11        1          -0.000132832   -0.000031367    0.001041689
     12        8           0.000061453    0.000822858    0.000344016
     13        1           0.000398897    0.000161699    0.000004255
     14        1          -0.000419684   -0.000777284   -0.000398591
     15        8           0.001231155   -0.000168414    0.000730431
     16        1          -0.000378982   -0.000416800   -0.000329270
     17        1          -0.000753493    0.000546751   -0.000540188
     18        8          -0.000419720   -0.000175331   -0.000278744
     19        1          -0.000148656    0.000319194   -0.000153141
     20        1           0.000261856   -0.000241026    0.000474439
     21        8           0.000360555   -0.000440544   -0.000605254
     22        1           0.000216983    0.000345933   -0.000682576
     23        1          -0.000286217   -0.000150182    0.000951633
 -------------------------------------------------------------------
 Cartesian Forces:  Max     0.001274093 RMS     0.000526946

 GradGradGradGradGradGradGradGradGradGradGradGradGradGradGradGradGradGrad
 Berny optimization.
 Using GEDIIS/GDIIS optimizer.
 FormGI is forming the generalized inverse of G from B-inverse, IUseBI=4.
 Internal  Forces:  Max     0.001944971 RMS     0.000324503
 Search for a local minimum.
 Step number  12 out of a maximum of  138
 All quantities printed in internal units (Hartrees-Bohrs-Radians)
 Mixed Optimization -- En-DIIS/RFO-DIIS
 Swapping is turned off.
 Update second derivatives using D2CorX and points   11   12
 DE= -3.85D-04 DEPred=-3.52D-04 R= 1.09D+00
 TightC=F SS=  1.41D+00  RLast= 8.61D-01 DXNew= 2.0182D+00 2.5838D+00
 Trust test= 1.09D+00 RLast= 8.61D-01 DXMaxT set to 2.02D+00
 ITU=  1  1  1  1  0  0  0 -1  0  1  1  0
     Eigenvalues ---    0.00009   0.00017   0.00040   0.00093   0.00117
     Eigenvalues ---    0.00158   0.00189   0.00252   0.00301   0.00400
     Eigenvalues ---    0.00504   0.00540   0.00594   0.00799   0.00861
     Eigenvalues ---    0.00962   0.01126   0.01195   0.01288   0.01375
     Eigenvalues ---    0.01612   0.01649   0.01703   0.01761   0.02036
     Eigenvalues ---    0.02067   0.02178   0.02550   0.02997   0.03096
     Eigenvalues ---    0.03327   0.03644   0.03683   0.05400   0.06022
     Eigenvalues ---    0.06175   0.07227   0.08647   0.11557   0.13667
     Eigenvalues ---    0.14009   0.19512   0.21100   0.21788   0.23536
     Eigenvalues ---    0.26385   0.36502   0.37795   0.39346   0.42400
     Eigenvalues ---    0.45217   0.48120   0.50233   0.52203   0.53402
     Eigenvalues ---    0.55492   0.56195   0.57058   0.57429   0.57582
     Eigenvalues ---    0.57814   0.68380   0.94062
 Eigenvalue     1 is   8.53D-05 Eigenvector:
                          D6        D5        D7        D9        D8
   1                    0.42016   0.41964   0.40213   0.38736   0.38684
                          D10       D27       D28       D30       D29
   1                    0.36933   0.07213   0.05888  -0.05791  -0.05086
 En-DIIS/RFO-DIIS/Sim-DIIS IScMMF=       -3 using points:    12   11   10    9    8
 RFO step:  Lambda=-3.17217692D-04.
 DidBck=F Rises=F RFO-DIIS coefs:    1.04041    2.41801   -2.00000   -1.03525    0.57682
 Iteration  1 RMS(Cart)=  0.08989691 RMS(Int)=  0.01371995
 Iteration  2 RMS(Cart)=  0.01567862 RMS(Int)=  0.00444647
 Iteration  3 RMS(Cart)=  0.00030271 RMS(Int)=  0.00444300
 Iteration  4 RMS(Cart)=  0.00000174 RMS(Int)=  0.00444300
 Iteration  5 RMS(Cart)=  0.00000005 RMS(Int)=  0.00444300
 Variable       Old X    -DE/DX   Delta X   Delta X   Delta X     New X
                                 (Linear)    (Quad)   (Total)
    R1        2.28704  -0.00047   0.00546  -0.00604  -0.00161   2.28543
    R2        2.46732  -0.00005   0.00223  -0.00086   0.00041   2.46773
    R3        2.92888   0.00007   0.00191  -0.00109   0.00082   2.92970
    R4        3.61217   0.00026   0.11720  -0.05238   0.06511   3.67727
    R5        1.88918   0.00194   0.01558  -0.01240   0.00288   1.89206
    R6        3.08377  -0.00007  -0.02943   0.02661  -0.00301   3.08076
    R7        2.53631   0.00011  -0.00161   0.00080  -0.00081   2.53551
    R8        2.53011   0.00010   0.00088  -0.00003   0.00084   2.53095
    R9        2.51175  -0.00004   0.00063  -0.00028   0.00036   2.51210
   R10        1.81305   0.00002  -0.00029   0.00016  -0.00012   1.81292
   R11        1.83343  -0.00009   0.00040   0.00002   0.00038   1.83380
   R12        3.60019  -0.00007  -0.01875  -0.00012  -0.01890   3.58130
   R13        1.81644   0.00022  -0.00008   0.00004  -0.00004   1.81640
   R14        1.88247   0.00117  -0.00304   0.00572   0.00407   1.88654
   R15        3.63358  -0.00010  -0.02448  -0.03075  -0.05507   3.57851
   R16        3.07725   0.00021  -0.01567   0.01377  -0.00053   3.07672
   R17        1.81310   0.00013   0.00084  -0.00135  -0.00051   1.81260
   R18        1.85369  -0.00025   0.00283  -0.00190  -0.00049   1.85320
   R19        3.25998   0.00013  -0.01167   0.01257   0.00093   3.26091
   R20        3.40264   0.00002   0.02278  -0.05881  -0.03750   3.36514
   R21        1.81340   0.00012   0.00009   0.00009   0.00019   1.81359
   R22        1.86053   0.00070  -0.00502   0.00368  -0.00084   1.85969
   R23        1.83747  -0.00024  -0.00150  -0.00067  -0.00156   1.83591
   R24        1.83919  -0.00087   0.00193   0.00033   0.00387   1.84307
    A1        2.23965  -0.00070   0.01796  -0.01523   0.00146   2.24111
    A2        2.11256   0.00040  -0.00868   0.00833   0.00023   2.11279
    A3        1.93093   0.00030  -0.00908   0.00683  -0.00165   1.92928
    A4        2.35130   0.00069   0.01120   0.01859   0.03090   2.38220
    A5        1.96808  -0.00014   0.01515  -0.01340   0.00049   1.96857
    A6        1.92013  -0.00007   0.00402  -0.00119   0.00282   1.92295
    A7        1.93107  -0.00008  -0.00252   0.00091  -0.00161   1.92946
    A8        1.93493  -0.00001   0.00138  -0.00066   0.00071   1.93564
    A9        1.88936   0.00005  -0.00076   0.00016  -0.00060   1.88876
   A10        1.89223   0.00006  -0.00085   0.00034  -0.00052   1.89171
   A11        1.89501   0.00005  -0.00133   0.00047  -0.00087   1.89414
   A12        1.85062  -0.00012   0.00164  -0.00069   0.00095   1.85157
   A13        3.01306  -0.00009   0.00491  -0.01873  -0.01373   2.99933
   A14        2.06153  -0.00006   0.00583   0.00524   0.00433   2.06586
   A15        1.95273   0.00024   0.02932  -0.01820   0.02468   1.97741
   A16        1.71221  -0.00010  -0.00883   0.01152   0.00092   1.71312
   A17        1.87966   0.00010  -0.00934   0.01165  -0.00168   1.87798
   A18        2.11033  -0.00009  -0.01365  -0.01241  -0.02247   2.08787
   A19        1.71743  -0.00007   0.00077  -0.00159  -0.00552   1.71191
   A20        1.86736   0.00054   0.00248   0.01563   0.01766   1.88502
   A21        2.24273  -0.00027  -0.00229   0.02337   0.02082   2.26354
   A22        1.84308  -0.00049   0.03745  -0.03463  -0.00436   1.83873
   A23        2.83696   0.00069  -0.01621   0.04270   0.02060   2.85756
   A24        2.15233  -0.00004  -0.02328  -0.00377  -0.02552   2.12681
   A25        1.88751  -0.00018  -0.00923   0.00587  -0.00407   1.88345
   A26        1.87557   0.00025   0.00240   0.00325   0.00165   1.87722
   A27        1.93753  -0.00015  -0.01221   0.00854   0.00353   1.94106
   A28        1.81698   0.00021  -0.03956  -0.00112  -0.04437   1.77261
   A29        1.87260   0.00037   0.04602   0.01213   0.04586   1.91847
   A30        1.77512   0.00006  -0.01828  -0.00994  -0.02988   1.74523
   A31        1.79801  -0.00043   0.00689  -0.00924   0.00328   1.80129
   A32        2.76097   0.00048  -0.10059   0.03123  -0.06821   2.69276
   A33        2.66765   0.00012   0.07531  -0.01074   0.06889   2.73654
   A34        3.20749  -0.00004  -0.02998   0.01593  -0.02313   3.18436
   A35        3.08482   0.00007   0.02112  -0.02456   0.00856   3.09338
   A36        2.95116   0.00001  -0.01805   0.00960  -0.01085   2.94030
   A37        3.81013   0.00022   0.03381   0.02067   0.04939   3.85952
   A38        3.12893   0.00020   0.01602  -0.01491   0.01248   3.14141
   A39        3.33526   0.00012  -0.00360   0.00509   0.00554   3.34080
   A40        2.94062  -0.00013   0.00774  -0.01435  -0.00519   2.93543
   A41        3.80071  -0.00001  -0.04962  -0.01304  -0.06365   3.73706
    D1        0.17720   0.00001   0.02559  -0.03889  -0.02050   0.15669
    D2       -2.97544  -0.00003   0.03744  -0.04618  -0.01386  -2.98930
    D3        0.01261   0.00013  -0.01861   0.00683  -0.01346  -0.00085
    D4       -3.11887   0.00017  -0.02941   0.01347  -0.01954  -3.13841
    D5       -2.03917   0.00000  -0.05696   0.02303  -0.03465  -2.07382
    D6        2.15720   0.00003  -0.05699   0.02302  -0.03469   2.12250
    D7        0.05368   0.00003  -0.05456   0.02227  -0.03301   0.02067
    D8        1.09317  -0.00004  -0.04659   0.01679  -0.02908   1.06409
    D9       -0.99366  -0.00001  -0.04662   0.01678  -0.02912  -1.02277
   D10       -3.09717  -0.00001  -0.04419   0.01602  -0.02743  -3.12461
   D11       -0.40317  -0.00011   0.17347   0.02043   0.19010  -0.21307
   D12       -2.57717   0.00029   0.06494   0.00109   0.07654  -2.50063
   D13        1.52939  -0.00002   0.04008   0.00127   0.04441   1.57380
   D14       -0.26427   0.00002   0.03649   0.00318   0.04492  -0.21935
   D15       -3.13472   0.00001   0.09042   0.04050   0.13092  -3.00381
   D16       -1.08371   0.00015  -0.06605  -0.06756  -0.13851  -1.22222
   D17        0.83967  -0.00030  -0.08494  -0.07523  -0.15526   0.68441
   D18        0.61877   0.00022  -0.05223  -0.04294  -0.09371   0.52506
   D19       -1.55269   0.00006  -0.03087  -0.04036  -0.07150  -1.62419
   D20       -1.74704  -0.00002  -0.07633  -0.04732  -0.12184  -1.86888
   D21        2.36469  -0.00019  -0.05497  -0.04474  -0.09962   2.26506
   D22        2.35876   0.00011  -0.05453  -0.03766  -0.09120   2.26756
   D23        0.18730  -0.00005  -0.03316  -0.03508  -0.06899   0.11831
   D24        0.81733   0.00019   0.07302  -0.04689   0.04118   0.85851
   D25        3.08273  -0.00005   0.06315  -0.03796   0.03278   3.11550
   D26       -1.16672  -0.00002   0.04449  -0.03028   0.01667  -1.15004
   D27       -2.32409   0.00005  -0.23693  -0.05692  -0.29387  -2.61796
   D28        0.11176  -0.00028  -0.21083  -0.04164  -0.25527  -0.14350
   D29        2.12071   0.00020   0.07183   0.07594   0.14900   2.26971
   D30       -0.20188   0.00019   0.11601   0.07284   0.18786  -0.01402
   D31       -0.04414   0.00015   0.02387   0.06792   0.09861   0.05447
   D32       -2.36673   0.00013   0.06806   0.06482   0.13747  -2.22926
   D33        1.48445  -0.00020   0.28098  -0.03552   0.24214   1.72659
   D34       -0.39675   0.00013   0.26553  -0.02534   0.23673  -0.16003
   D35        2.32414  -0.00006  -0.21885  -0.00739  -0.22242   2.10172
   D36       -1.47657  -0.00005  -0.16923   0.00565  -0.15877  -1.63534
   D37        0.38855  -0.00002  -0.17149  -0.00486  -0.17486   0.21369
   D38       -2.77537   0.00012  -0.07417   0.04956  -0.02020  -2.79557
   D39        1.18682   0.00015  -0.05526   0.06177   0.00875   1.19557
   D40       -0.75169  -0.00014  -0.10115   0.05489  -0.03147  -0.78316
         Item               Value     Threshold  Converged?
 Maximum Force            0.001945     0.000015     NO 
 RMS     Force            0.000325     0.000010     NO 
 Maximum Displacement     0.351434     0.000060     NO 
 RMS     Displacement     0.100338     0.000040     NO 
 Predicted change in Energy=-1.965656D-04
 GradGradGradGradGradGradGradGradGradGradGradGradGradGradGradGradGradGrad

                          Input orientation:                          
 ---------------------------------------------------------------------
 Center     Atomic      Atomic             Coordinates (Angstroms)
 Number     Number       Type             X           Y           Z
 ---------------------------------------------------------------------
      1          6           0       -1.581035    1.051035    0.260348
      2          8           0       -0.902095    0.134674    0.662791
      3          8           0       -1.710426    1.488460   -0.963255
      4          1           0       -1.159483    0.971466   -1.620257
      5          6           0       -2.457608    1.883369    1.231103
      6          9           0       -3.751600    1.777457    0.892552
      7          9           0       -2.116169    3.177455    1.180674
      8          9           0       -2.315312    1.457426    2.482300
      9          8           0        3.759674   -0.761444   -0.464694
     10          1           0        4.298117   -1.548408   -0.359177
     11          1           0        2.844657   -1.071785   -0.554819
     12          8           0       -0.315033    0.134296   -2.735526
     13          1           0        0.084240    0.618049   -3.463853
     14          1           0       -0.825092   -0.630535   -3.124766
     15          8           0       -0.255853   -3.625467   -1.818841
     16          1           0       -0.544659   -4.293898   -1.194481
     17          1           0        0.254125   -2.949193   -1.324577
     18          8           0       -1.515042   -2.034585   -3.575786
     19          1           0       -2.467951   -2.138885   -3.621923
     20          1           0       -1.166673   -2.744817   -2.990399
     21          8           0        0.996926   -1.421947   -0.788991
     22          1           0        0.471486   -1.032347   -0.070676
     23          1           0        0.785587   -0.853839   -1.553070
 ---------------------------------------------------------------------
                    Distance matrix (angstroms):
                    1          2          3          4          5
     1  C    0.000000
     2  O    1.209395   0.000000
     3  O    1.305866   2.264985   0.000000
     4  H    1.928915   2.445154   1.001236   0.000000
     5  C    1.550330   2.408429   2.351476   3.262966   0.000000
     6  F    2.374599   3.297151   2.773793   3.699040   1.341733
     7  F    2.378031   3.316730   2.759305   3.691457   1.339322
     8  F    2.375159   2.656589   3.498384   4.289880   1.329349
     9  O    5.686295   4.879174   5.935708   5.341948   6.966015
    10  H    6.457968   5.560520   6.759443   6.142108   7.742474
    11  H    4.975703   4.120227   5.241226   4.619867   6.327437
    12  O    3.379118   3.448651   2.630937   1.630268   4.835704
    13  H    4.102474   4.270327   3.198661   2.251798   5.486769
    14  H    3.854624   3.864849   3.153742   2.223010   5.287572
    15  O    5.286663   4.551349   5.385170   4.689112   6.670618
    16  H    5.635505   4.815544   5.903232   5.318210   6.906624
    17  H    4.677781   3.846650   4.866496   4.178192   6.102348
    18  O    4.923549   4.800721   4.390370   3.603729   6.272558
    19  H    5.102376   5.097033   4.560701   3.923397   6.303213
    20  H    5.014733   4.659106   4.724999   3.960821   6.395912
    21  O    3.723256   2.852546   3.978767   3.327090   5.190346
    22  H    2.943281   1.945928   3.451363   3.012727   4.333084
    23  H    3.538069   2.955582   3.473374   2.668248   5.075652
                    6          7          8          9         10
     6  F    0.000000
     7  F    2.172013   0.000000
     8  F    2.166250   2.166192   0.000000
     9  O    8.044089   7.262761   7.107293   0.000000
    10  H    8.799212   8.114678   7.800414   0.959358   0.000000
    11  H    7.329643   6.758534   6.499713   0.970408   1.542074
    12  O    5.260506   5.276508   5.742603   4.749975   5.455243
    13  H    5.919135   5.741428   6.466771   4.940321   5.664743
    14  H    5.522836   5.891052   6.165997   5.302188   5.893915
    15  O    6.983085   7.664047   6.969718   5.114763   5.213773
    16  H    7.176456   7.995757   7.052067   5.615880   5.629203
    17  H    6.580480   7.030676   6.364952   4.220725   4.387261
    18  O    6.284895   7.081711   7.038109   6.254791   6.661513
    19  H    6.112772   7.173017   7.086486   7.116794   7.534843
    20  H    6.496931   7.305662   6.994901   5.880634   6.182123
    21  O    5.967602   5.892830   5.473851   2.859058   3.331455
    22  H    5.163067   5.097477   4.525803   3.322773   3.872035
    23  H    5.787128   5.669646   5.589430   3.168327   3.774344
                   11         12         13         14         15
    11  H    0.000000
    12  O    4.024146   0.000000
    13  H    4.351772   0.961195   0.000000
    14  H    4.501820   0.998316   1.581400   0.000000
    15  O    4.210962   3.870352   4.563896   3.316487   0.000000
    16  H    4.720026   4.694299   5.447273   4.150285   0.959184
    17  H    3.290599   3.438404   4.163001   3.127549   0.980673
    18  O    5.390751   2.617270   3.099467   1.628130   2.683900
    19  H    6.226527   3.253937   3.760232   2.285010   3.217827
    20  H    4.982154   3.013227   3.619089   2.145907   1.725598
    21  O    1.895141   2.816402   3.485608   3.066255   2.735972
    22  H    2.422373   3.013485   3.793074   3.342159   3.210821
    23  H    2.298647   1.893667   2.511858   2.261499   2.972735
                   16         17         18         19         20
    16  H    0.000000
    17  H    1.569462   0.000000
    18  O    3.422974   3.005728   0.000000
    19  H    3.773011   3.652958   0.959710   0.000000
    20  H    2.451913   2.198954   0.984107   1.568216   0.000000
    21  O    3.284663   1.780755   3.801517   4.532646   3.358175
    22  H    3.596276   2.300829   4.151695   4.740894   3.760439
    23  H    3.705691   2.173746   3.283053   4.064112   3.074578
                   21         22         23
    21  O    0.000000
    22  H    0.971521   0.000000
    23  H    0.975309   1.525784   0.000000
 Stoichiometry    C2H11F3O7
 Framework group  C1[X(C2H11F3O7)]
 Deg. of freedom    63
 Full point group                 C1      NOp   1
 Largest Abelian subgroup         C1      NOp   1
 Largest concise Abelian subgroup C1      NOp   1
                         Standard orientation:                         
 ---------------------------------------------------------------------
 Center     Atomic      Atomic             Coordinates (Angstroms)
 Number     Number       Type             X           Y           Z
 ---------------------------------------------------------------------
      1          6           0       -1.365281    0.058760   -0.048254
      2          8           0       -0.598209    0.627717    0.693721
      3          8           0       -1.092139   -0.640264   -1.116919
      4          1           0       -0.110890   -0.684786   -1.310932
      5          6           0       -2.894407    0.089615    0.205407
      6          9           0       -3.356374   -1.154895    0.400422
      7          9           0       -3.535125    0.613904   -0.847392
      8          9           0       -3.182329    0.816989    1.280207
      9          8           0        3.121274    3.508500   -0.599677
     10          1           0        3.879713    3.826003   -0.105381
     11          1           0        2.872719    2.661658   -0.196230
     12          8           0        1.478551   -0.823872   -1.645757
     13          1           0        1.753976   -0.812217   -2.566572
     14          1           0        1.905385   -1.615818   -1.213011
     15          8           0        3.516222   -1.075206    1.635151
     16          1           0        3.476616   -1.097695    2.593253
     17          1           0        3.093470   -0.243242    1.333761
     18          8           0        2.687358   -2.724638   -0.313099
     19          1           0        2.259527   -3.532089   -0.019797
     20          1           0        3.043449   -2.270853    0.484238
     21          8           0        2.215437    0.982154    0.385841
     22          1           0        1.300434    1.053953    0.704379
     23          1           0        2.120225    0.505727   -0.459841
 ---------------------------------------------------------------------
 Rotational constants (GHZ):           0.7706474           0.3096769           0.2652288
 Standard basis: 6-31++G(d,p) (6D, 7F)
 There are   294 symmetry adapted cartesian basis functions of A   symmetry.
 There are   294 symmetry adapted basis functions of A   symmetry.
   294 basis functions,   472 primitive gaussians,   294 cartesian basis functions
    53 alpha electrons       53 beta electrons
       nuclear repulsion energy       825.1382611463 Hartrees.
 NAtoms=   23 NActive=   23 NUniq=   23 SFac= 1.00D+00 NAtFMM=   60 NAOKFM=F Big=F
 Integral buffers will be    131072 words long.
 Raffenetti 2 integral format.
 Two-electron integral symmetry is turned on.
 Nuclear repulsion after empirical dispersion term =      825.1283382741 Hartrees.
 One-electron integrals computed using PRISM.
 NBasis=   294 RedAO= T EigKep=  4.16D-05  NBF=   294
 NBsUse=   294 1.00D-06 EigRej= -1.00D+00 NBFU=   294
 Initial guess from the checkpoint file:  "/local_scratch/slurm.5660687/Gau-2712684.chk"
 B after Tr=    -0.000000   -0.000000    0.000000
         Rot=    0.999898   -0.004472   -0.003607   -0.013044 Ang=  -1.63 deg.
 ExpMin= 3.60D-02 ExpMax= 7.00D+03 ExpMxC= 1.05D+03 IAcc=3 IRadAn=         5 AccDes= 0.00D+00
 Harris functional with IExCor= 4639 and IRadAn=       5 diagonalized for initial guess.
 HarFok:  IExCor= 4639 AccDes= 0.00D+00 IRadAn=         5 IDoV= 1 UseB2=F ITyADJ=14
 ICtDFT=  3500011 ScaDFX=  1.000000  1.000000  1.000000  1.000000
 FoFCou: FMM=F IPFlag=           0 FMFlag=      100000 FMFlg1=           0
         NFxFlg=           0 DoJE=T BraDBF=F KetDBF=T FulRan=T
         wScrn=  0.000000 ICntrl=       500 IOpCl=  0 I1Cent=   200000004 NGrid=           0
         NMat0=    1 NMatS0=      1 NMatT0=    0 NMatD0=    1 NMtDS0=    0 NMtDT0=    0
 Petite list used in FoFCou.
 Requested convergence on RMS density matrix=1.00D-10 within 128 cycles.
 Requested convergence on MAX density matrix=1.00D-08.
 Requested convergence on             energy=1.00D-08.
 No special actions if energy rises.
 SCF Done:  E(RwB97XD) =  -908.806586826     A.U. after   16 cycles
            NFock= 16  Conv=0.48D-10     -V/T= 2.0082
 Calling FoFJK, ICntrl=      2127 FMM=F ISym2X=0 I1Cent= 0 IOpClX= 0 NMat=1 NMatS=1 NMatT=0.
 ***** Axes restored to original set *****
 -------------------------------------------------------------------
 Center     Atomic                   Forces (Hartrees/Bohr)
 Number     Number              X              Y              Z
 -------------------------------------------------------------------
      1        6          -0.000330253    0.000885124    0.001225011
      2        8           0.000220317   -0.000503725   -0.000831472
      3        8          -0.000099548    0.000231298   -0.000245891
      4        1           0.000515617   -0.000616432    0.000159681
      5        6          -0.000210892    0.000013543    0.000284243
      6        9          -0.000226531   -0.000115591   -0.000187881
      7        9           0.000147393    0.000099623   -0.000128181
      8        9           0.000125954   -0.000118624   -0.000078024
      9        8          -0.000007749    0.000270126   -0.000748804
     10        1          -0.000052270   -0.000118662    0.000009639
     11        1           0.000284056   -0.000204000    0.001233194
     12        8          -0.000800857   -0.000738589   -0.000360479
     13        1           0.000511950    0.000381217   -0.000023065
     14        1           0.000113640    0.000237595    0.000032729
     15        8          -0.000367984   -0.000200226   -0.000823448
     16        1           0.000237774    0.000203468    0.000121754
     17        1           0.000339188   -0.000422349    0.000782629
     18        8          -0.000478573    0.000647065   -0.000389131
     19        1          -0.000111711    0.000051655   -0.000071317
     20        1           0.000369268   -0.000780793    0.000449452
     21        8          -0.000485205   -0.000292112   -0.001368451
     22        1           0.000333777    0.001075059   -0.001128568
     23        1          -0.000027361    0.000015330    0.002086379
 -------------------------------------------------------------------
 Cartesian Forces:  Max     0.002086379 RMS     0.000555712

 GradGradGradGradGradGradGradGradGradGradGradGradGradGradGradGradGradGrad
 Berny optimization.
 Using GEDIIS/GDIIS optimizer.
 FormGI is forming the generalized inverse of G from B-inverse, IUseBI=4.
 Internal  Forces:  Max     0.001544058 RMS     0.000320998
 Search for a local minimum.
 Step number  13 out of a maximum of  138
 All quantities printed in internal units (Hartrees-Bohrs-Radians)
 Mixed Optimization -- En-DIIS/RFO-DIIS
 Swapping is turned off.
 Update second derivatives using D2CorX and points   12   13
 DE= -1.16D-04 DEPred=-1.97D-04 R= 5.92D-01
 TightC=F SS=  1.41D+00  RLast= 8.14D-01 DXNew= 3.3941D+00 2.4417D+00
 Trust test= 5.92D-01 RLast= 8.14D-01 DXMaxT set to 2.44D+00
 ITU=  1  1  1  1  1  0  0  0 -1  0  1  1  0
     Eigenvalues ---    0.00009   0.00017   0.00041   0.00094   0.00117
     Eigenvalues ---    0.00158   0.00198   0.00250   0.00307   0.00402
     Eigenvalues ---    0.00517   0.00593   0.00632   0.00800   0.00948
     Eigenvalues ---    0.00958   0.01167   0.01276   0.01341   0.01431
     Eigenvalues ---    0.01610   0.01659   0.01700   0.01772   0.02018
     Eigenvalues ---    0.02062   0.02187   0.02527   0.03026   0.03092
     Eigenvalues ---    0.03353   0.03641   0.03695   0.05308   0.06017
     Eigenvalues ---    0.06302   0.07422   0.08643   0.11556   0.13668
     Eigenvalues ---    0.14011   0.19508   0.21110   0.21791   0.23545
     Eigenvalues ---    0.26405   0.36443   0.37799   0.39344   0.42859
     Eigenvalues ---    0.45033   0.47986   0.50435   0.52075   0.53393
     Eigenvalues ---    0.55406   0.56236   0.56999   0.57422   0.57562
     Eigenvalues ---    0.57653   0.66717   0.93889
 Eigenvalue     1 is   8.80D-05 Eigenvector:
                          D6        D5        D7        D9        D8
   1                    0.42669   0.42622   0.40845   0.39401   0.39354
                          D10       D2        D4        D26       D25
   1                    0.37577  -0.05279   0.04156  -0.03547  -0.03463
 En-DIIS/RFO-DIIS/Sim-DIIS IScMMF=       -3 using points:    13   12   11   10    9    8
 RFO step:  Lambda=-1.75989450D-04.
 DidBck=F Rises=F RFO-DIIS coefs:    1.21719   -0.37344    0.14457    0.08799   -1.37628
                  RFO-DIIS coefs:    1.29997
 Iteration  1 RMS(Cart)=  0.05108577 RMS(Int)=  0.00658924
 Iteration  2 RMS(Cart)=  0.00348605 RMS(Int)=  0.00535961
 Iteration  3 RMS(Cart)=  0.00003057 RMS(Int)=  0.00535959
 Iteration  4 RMS(Cart)=  0.00000035 RMS(Int)=  0.00535959
 Variable       Old X    -DE/DX   Delta X   Delta X   Delta X     New X
                                 (Linear)    (Quad)   (Total)
    R1        2.28543   0.00014   0.00336  -0.00069   0.00310   2.28853
    R2        2.46773   0.00008   0.00183  -0.00035  -0.00046   2.46727
    R3        2.92970  -0.00004   0.00047  -0.00080  -0.00033   2.92937
    R4        3.67727  -0.00004   0.07397  -0.01912   0.05757   3.73484
    R5        1.89206   0.00051   0.01213  -0.00588   0.00335   1.89541
    R6        3.08076   0.00002  -0.02349   0.01296  -0.01332   3.06744
    R7        2.53551   0.00027   0.00021   0.00048   0.00069   2.53620
    R8        2.53095   0.00014  -0.00085   0.00002  -0.00083   2.53012
    R9        2.51210  -0.00002   0.00036  -0.00004   0.00032   2.51242
   R10        1.81292   0.00007  -0.00004   0.00010   0.00006   1.81299
   R11        1.83380  -0.00008   0.00044  -0.00045  -0.00005   1.83376
   R12        3.58130   0.00027  -0.03317   0.03692   0.00372   3.58502
   R13        1.81640   0.00042   0.00022   0.00009   0.00031   1.81670
   R14        1.88654  -0.00013  -0.00101  -0.00140  -0.00458   1.88196
   R15        3.57851   0.00007   0.01038   0.01225   0.02162   3.60013
   R16        3.07672   0.00012  -0.00748   0.00679  -0.00273   3.07399
   R17        1.81260  -0.00013   0.00195  -0.00091   0.00104   1.81363
   R18        1.85320   0.00048   0.00006  -0.00108   0.00126   1.85447
   R19        3.26091   0.00006  -0.00504   0.00608   0.00171   3.26261
   R20        3.36514   0.00030   0.03921   0.00788   0.04928   3.41442
   R21        1.81359   0.00011   0.00015   0.00001   0.00016   1.81374
   R22        1.85969   0.00100  -0.00133   0.00188   0.00039   1.86009
   R23        1.83591  -0.00059  -0.00354   0.00160   0.00104   1.83695
   R24        1.84307  -0.00154  -0.00204  -0.00144  -0.00197   1.84110
    A1        2.24111  -0.00103   0.00229  -0.00444   0.00452   2.24563
    A2        2.11279   0.00058  -0.00276   0.00307  -0.00302   2.10976
    A3        1.92928   0.00045   0.00044   0.00136  -0.00152   1.92776
    A4        2.38220   0.00054  -0.01572  -0.01035  -0.00961   2.37259
    A5        1.96857  -0.00024   0.00375  -0.00827   0.00029   1.96886
    A6        1.92295  -0.00018  -0.00234  -0.00044  -0.00279   1.92016
    A7        1.92946  -0.00021   0.00224   0.00004   0.00229   1.93175
    A8        1.93564  -0.00024   0.00037  -0.00079  -0.00041   1.93523
    A9        1.88876   0.00020  -0.00009   0.00052   0.00043   1.88919
   A10        1.89171   0.00022  -0.00020   0.00029   0.00010   1.89180
   A11        1.89414   0.00023  -0.00004   0.00043   0.00041   1.89455
   A12        1.85157  -0.00020  -0.00078   0.00171   0.00093   1.85250
   A13        2.99933  -0.00039   0.02992  -0.06506  -0.03507   2.96426
   A14        2.06586  -0.00018   0.01180  -0.00686   0.00047   2.06633
   A15        1.97741   0.00021  -0.00152  -0.00405   0.00287   1.98028
   A16        1.71312  -0.00014   0.00709  -0.00614  -0.00040   1.71272
   A17        1.87798   0.00016  -0.00481   0.00834   0.00109   1.87906
   A18        2.08787  -0.00017  -0.01681   0.00080  -0.01267   2.07520
   A19        1.71191   0.00017   0.00315   0.00948   0.00987   1.72178
   A20        1.88502  -0.00027  -0.01021  -0.01038  -0.01507   1.86995
   A21        2.26354   0.00010  -0.05405   0.00892  -0.04423   2.21932
   A22        1.83873   0.00013  -0.01095   0.01340   0.02431   1.86304
   A23        2.85756  -0.00056  -0.02346  -0.03129  -0.03657   2.82100
   A24        2.12681   0.00001  -0.00360   0.00515  -0.00201   2.12480
   A25        1.88345  -0.00008  -0.00968   0.00006  -0.00506   1.87838
   A26        1.87722   0.00014  -0.00060  -0.00072  -0.00342   1.87380
   A27        1.94106  -0.00007   0.01053  -0.01277   0.00177   1.94283
   A28        1.77261   0.00030   0.00799  -0.00811  -0.00676   1.76585
   A29        1.91847   0.00022  -0.01814  -0.00515  -0.03110   1.88737
   A30        1.74523   0.00039  -0.00999   0.01816   0.01462   1.75986
   A31        1.80129  -0.00070  -0.00486  -0.00866  -0.00272   1.79857
   A32        2.69276   0.00077  -0.07873   0.03656  -0.02316   2.66960
   A33        2.73654   0.00021   0.01895  -0.02393   0.00745   2.74399
   A34        3.18436   0.00052  -0.02844   0.02982   0.00149   3.18585
   A35        3.09338   0.00003   0.00199  -0.00817   0.00091   3.09429
   A36        2.94030  -0.00007  -0.00763   0.00210   0.00641   2.94672
   A37        3.85952   0.00015  -0.00761  -0.01792  -0.02932   3.83020
   A38        3.14141   0.00033  -0.00891  -0.00463  -0.00517   3.13624
   A39        3.34080  -0.00003  -0.01116   0.01200  -0.00002   3.34078
   A40        2.93543  -0.00023  -0.00539   0.01352   0.01149   2.94692
   A41        3.73706   0.00017  -0.00430  -0.00352  -0.00387   3.73319
    D1        0.15669  -0.00004   0.08521  -0.01716   0.06384   0.22053
    D2       -2.98930  -0.00017   0.08435  -0.02204   0.05985  -2.92945
    D3       -0.00085   0.00011   0.00764   0.00639   0.01503   0.01418
    D4       -3.13841   0.00023   0.00849   0.01086   0.01868  -3.11973
    D5       -2.07382   0.00007   0.03716  -0.00251   0.03392  -2.03990
    D6        2.12250   0.00006   0.03738  -0.00290   0.03372   2.15623
    D7        0.02067   0.00007   0.03566  -0.00295   0.03197   0.05264
    D8        1.06409  -0.00005   0.03647  -0.00661   0.03062   1.09471
    D9       -1.02277  -0.00006   0.03668  -0.00700   0.03042  -0.99235
   D10       -3.12461  -0.00004   0.03497  -0.00705   0.02866  -3.09594
   D11       -0.21307  -0.00029  -0.14527  -0.00923  -0.16125  -0.37432
   D12       -2.50063   0.00027  -0.02557  -0.01926  -0.03804  -2.53867
   D13        1.57380   0.00017  -0.03472  -0.01196  -0.04274   1.53106
   D14       -0.21935  -0.00010  -0.03729  -0.02078  -0.05367  -0.27302
   D15       -3.00381  -0.00001  -0.02224   0.06329   0.04104  -2.96276
   D16       -1.22222   0.00024  -0.00776  -0.06785  -0.07919  -1.30142
   D17        0.68441  -0.00043  -0.00244  -0.08604  -0.08489   0.59951
   D18        0.52506   0.00005   0.02032  -0.00880   0.01068   0.53573
   D19       -1.62419  -0.00008   0.03160  -0.00704   0.02134  -1.60284
   D20       -1.86888  -0.00003   0.01352  -0.00937   0.00549  -1.86339
   D21        2.26506  -0.00017   0.02480  -0.00761   0.01616   2.28122
   D22        2.26756   0.00001   0.03082  -0.01584   0.01490   2.28246
   D23        0.11831  -0.00013   0.04210  -0.01408   0.02557   0.14388
   D24        0.85851   0.00029   0.03373  -0.00614   0.03692   0.89542
   D25        3.11550  -0.00018   0.04414  -0.01992   0.02910  -3.13858
   D26       -1.15004   0.00007   0.03292  -0.00270   0.03179  -1.11826
   D27       -2.61796  -0.00019   0.21625  -0.01395   0.19998  -2.41798
   D28       -0.14350  -0.00018   0.14551   0.00098   0.14871   0.00521
   D29        2.26971  -0.00007  -0.12850   0.02682  -0.10232   2.16739
   D30       -0.01402  -0.00011  -0.11331   0.02252  -0.09458  -0.10860
   D31        0.05447   0.00015  -0.08514   0.01745  -0.06319  -0.00872
   D32       -2.22926   0.00011  -0.06995   0.01315  -0.05545  -2.28471
   D33        1.72659  -0.00046  -0.07673  -0.02903  -0.10215   1.62444
   D34       -0.16003   0.00008  -0.06511  -0.02585  -0.09586  -0.25589
   D35        2.10172   0.00006   0.07308  -0.00056   0.07408   2.17580
   D36       -1.63534  -0.00011   0.07738   0.00296   0.07794  -1.55740
   D37        0.21369   0.00008   0.06127   0.01764   0.08241   0.29609
   D38       -2.79557   0.00008  -0.06513   0.03806  -0.02394  -2.81951
   D39        1.19557   0.00004  -0.07458   0.01642  -0.05454   1.14103
   D40       -0.78316  -0.00012  -0.05146   0.01844  -0.02531  -0.80847
         Item               Value     Threshold  Converged?
 Maximum Force            0.001544     0.000015     NO 
 RMS     Force            0.000321     0.000010     NO 
 Maximum Displacement     0.279734     0.000060     NO 
 RMS     Displacement     0.052517     0.000040     NO 
 Predicted change in Energy=-1.228737D-04
 GradGradGradGradGradGradGradGradGradGradGradGradGradGradGradGradGradGrad

                          Input orientation:                          
 ---------------------------------------------------------------------
 Center     Atomic      Atomic             Coordinates (Angstroms)
 Number     Number       Type             X           Y           Z
 ---------------------------------------------------------------------
      1          6           0       -1.585048    1.027314    0.251640
      2          8           0       -0.938154    0.085364    0.652730
      3          8           0       -1.671617    1.499623   -0.962476
      4          1           0       -1.124116    0.978966   -1.622163
      5          6           0       -2.474307    1.850979    1.217965
      6          9           0       -3.763180    1.745184    0.859022
      7          9           0       -2.135009    3.145738    1.185116
      8          9           0       -2.349313    1.412540    2.466870
      9          8           0        3.788442   -0.724770   -0.515299
     10          1           0        4.356665   -1.487291   -0.388347
     11          1           0        2.883458   -1.069770   -0.575459
     12          8           0       -0.295519    0.134441   -2.733491
     13          1           0        0.112927    0.613044   -3.460348
     14          1           0       -0.812439   -0.622560   -3.122774
     15          8           0       -0.323664   -3.618942   -1.775021
     16          1           0       -0.692688   -4.213608   -1.118301
     17          1           0        0.243283   -2.976170   -1.297060
     18          8           0       -1.514854   -2.018326   -3.575043
     19          1           0       -2.468800   -2.109211   -3.629143
     20          1           0       -1.186007   -2.725661   -2.974695
     21          8           0        1.033743   -1.432677   -0.789671
     22          1           0        0.512198   -1.049827   -0.064178
     23          1           0        0.814784   -0.857840   -1.545197
 ---------------------------------------------------------------------
                    Distance matrix (angstroms):
                    1          2          3          4          5
     1  C    0.000000
     2  O    1.211038   0.000000
     3  O    1.305622   2.268696   0.000000
     4  H    1.930268   2.451172   1.003009   0.000000
     5  C    1.550157   2.407624   2.349911   3.263395   0.000000
     6  F    2.372448   3.283037   2.784384   3.702436   1.342098
     7  F    2.379402   3.328932   2.745282   3.687495   1.338881
     8  F    2.374814   2.654029   3.496751   4.290604   1.329518
     9  O    5.703718   4.935719   5.912710   5.316116   6.990044
    10  H    6.483577   5.620693   6.752144   6.135445   7.770872
    11  H    5.004938   4.177021   5.244070   4.620991   6.360251
    12  O    3.372109   3.447010   2.625617   1.623221   4.827797
    13  H    4.102877   4.277923   3.195307   2.245684   5.487520
    14  H    3.834798   3.843356   3.147814   2.216723   5.265188
    15  O    5.223614   4.471404   5.355083   4.669567   6.595701
    16  H    5.490019   4.655960   5.798585   5.234772   6.738807
    17  H    4.665742   3.817128   4.879704   4.197449   6.083750
    18  O    4.891253   4.757326   4.384752   3.598636   6.234179
    19  H    5.067473   5.049105   4.557444   3.920839   6.259200
    20  H    4.965208   4.595813   4.705089   3.944291   6.339065
    21  O    3.740849   2.876343   3.993396   3.341470   5.207630
    22  H    2.968619   1.976395   3.475008   3.036584   4.356349
    23  H    3.541415   2.965351   3.475541   2.671912   5.078472
                    6          7          8          9         10
     6  F    0.000000
     7  F    2.172287   0.000000
     8  F    2.166760   2.166286   0.000000
     9  O    8.063277   7.277329   7.150766   0.000000
    10  H    8.828177   8.129118   7.844196   0.959391   0.000000
    11  H    7.359314   6.786394   6.542134   0.970382   1.542619
    12  O    5.246458   5.273245   5.735448   4.726241   5.456421
    13  H    5.912944   5.748746   6.467900   4.896169   5.644281
    14  H    5.492520   5.874280   6.143918   5.289374   5.911386
    15  O    6.895093   7.602913   6.885689   5.183874   5.326564
    16  H    6.988915   7.845126   6.873965   5.711053   5.784600
    17  H    6.556800   7.021056   6.336363   4.271780   4.467933
    18  O    6.235376   7.050621   6.997991   6.257816   6.701623
    19  H    6.056022   7.134633   7.041191   7.125011   7.581326
    20  H    6.428659   7.257958   6.934595   5.898927   6.240510
    21  O    5.985604   5.907847   5.490481   2.857408   3.347514
    22  H    5.190688   5.115780   4.545074   3.323093   3.882832
    23  H    5.789107   5.673140   5.591316   3.149769   3.778813
                   11         12         13         14         15
    11  H    0.000000
    12  O    4.026552   0.000000
    13  H    4.339388   0.961358   0.000000
    14  H    4.510927   0.995890   1.580182   0.000000
    15  O    4.268824   3.873931   4.576095   3.321693   0.000000
    16  H    4.792412   4.655331   5.425013   4.114350   0.959733
    17  H    3.335504   3.468363   4.192764   3.160263   0.981342
    18  O    5.407624   2.613310   3.096277   1.626683   2.687188
    19  H    6.249166   3.249510   3.755593   2.282558   3.212268
    20  H    5.005882   3.005217   3.615250   2.141148   1.726501
    21  O    1.897112   2.828645   3.487892   3.083512   2.755581
    22  H    2.425836   3.029873   3.802437   3.360391   3.197812
    23  H    2.294497   1.905108   2.514738   2.278587   2.995424
                   16         17         18         19         20
    16  H    0.000000
    17  H    1.561809   0.000000
    18  O    3.395703   3.032774   0.000000
    19  H    3.726579   3.680438   0.959792   0.000000
    20  H    2.429722   2.218127   0.984316   1.566483   0.000000
    21  O    3.289702   1.806832   3.820553   4.559397   3.372451
    22  H    3.545763   2.302848   4.168105   4.766300   3.763433
    23  H    3.703496   2.208055   3.300638   4.085423   3.087941
                   21         22         23
    21  O    0.000000
    22  H    0.972072   0.000000
    23  H    0.974268   1.523756   0.000000
 Stoichiometry    C2H11F3O7
 Framework group  C1[X(C2H11F3O7)]
 Deg. of freedom    63
 Full point group                 C1      NOp   1
 Largest Abelian subgroup         C1      NOp   1
 Largest concise Abelian subgroup C1      NOp   1
                         Standard orientation:                         
 ---------------------------------------------------------------------
 Center     Atomic      Atomic             Coordinates (Angstroms)
 Number     Number       Type             X           Y           Z
 ---------------------------------------------------------------------
      1          6           0       -1.353252    0.071037   -0.049416
      2          8           0       -0.585845    0.580851    0.736581
      3          8           0       -1.083795   -0.557868   -1.161404
      4          1           0       -0.099827   -0.614348   -1.347533
      5          6           0       -2.882947    0.099068    0.200054
      6          9           0       -3.347372   -1.151455    0.347459
      7          9           0       -3.520268    0.663783   -0.833156
      8          9           0       -3.170970    0.786055    1.301284
      9          8           0        3.177213    3.497697   -0.564467
     10          1           0        3.925107    3.836054   -0.067879
     11          1           0        2.928618    2.660749   -0.140959
     12          8           0        1.484336   -0.776212   -1.662296
     13          1           0        1.774572   -0.739115   -2.578045
     14          1           0        1.889840   -1.586693   -1.249399
     15          8           0        3.419667   -1.173611    1.669957
     16          1           0        3.263116   -1.246336    2.614038
     17          1           0        3.070765   -0.301688    1.385262
     18          8           0        2.640466   -2.734154   -0.374189
     19          1           0        2.195954   -3.545277   -0.117889
     20          1           0        2.975209   -2.310076    0.448601
     21          8           0        2.244594    0.982149    0.418906
     22          1           0        1.330953    1.062515    0.740969
     23          1           0        2.137306    0.527322   -0.435974
 ---------------------------------------------------------------------
 Rotational constants (GHZ):           0.7635077           0.3112504           0.2672231
 Standard basis: 6-31++G(d,p) (6D, 7F)
 There are   294 symmetry adapted cartesian basis functions of A   symmetry.
 There are   294 symmetry adapted basis functions of A   symmetry.
   294 basis functions,   472 primitive gaussians,   294 cartesian basis functions
    53 alpha electrons       53 beta electrons
       nuclear repulsion energy       825.2566752154 Hartrees.
 NAtoms=   23 NActive=   23 NUniq=   23 SFac= 1.00D+00 NAtFMM=   60 NAOKFM=F Big=F
 Integral buffers will be    131072 words long.
 Raffenetti 2 integral format.
 Two-electron integral symmetry is turned on.
 Nuclear repulsion after empirical dispersion term =      825.2467563366 Hartrees.
 One-electron integrals computed using PRISM.
 NBasis=   294 RedAO= T EigKep=  4.12D-05  NBF=   294
 NBsUse=   294 1.00D-06 EigRej= -1.00D+00 NBFU=   294
 Initial guess from the checkpoint file:  "/local_scratch/slurm.5660687/Gau-2712684.chk"
 B after Tr=    -0.000000    0.000000   -0.000000
         Rot=    0.999911   -0.012230    0.002367    0.004796 Ang=  -1.53 deg.
 ExpMin= 3.60D-02 ExpMax= 7.00D+03 ExpMxC= 1.05D+03 IAcc=3 IRadAn=         5 AccDes= 0.00D+00
 Harris functional with IExCor= 4639 and IRadAn=       5 diagonalized for initial guess.
 HarFok:  IExCor= 4639 AccDes= 0.00D+00 IRadAn=         5 IDoV= 1 UseB2=F ITyADJ=14
 ICtDFT=  3500011 ScaDFX=  1.000000  1.000000  1.000000  1.000000
 FoFCou: FMM=F IPFlag=           0 FMFlag=      100000 FMFlg1=           0
         NFxFlg=           0 DoJE=T BraDBF=F KetDBF=T FulRan=T
         wScrn=  0.000000 ICntrl=       500 IOpCl=  0 I1Cent=   200000004 NGrid=           0
         NMat0=    1 NMatS0=      1 NMatT0=    0 NMatD0=    1 NMtDS0=    0 NMtDT0=    0
 Petite list used in FoFCou.
 Requested convergence on RMS density matrix=1.00D-10 within 128 cycles.
 Requested convergence on MAX density matrix=1.00D-08.
 Requested convergence on             energy=1.00D-08.
 No special actions if energy rises.
 SCF Done:  E(RwB97XD) =  -908.806497975     A.U. after   15 cycles
            NFock= 15  Conv=0.70D-10     -V/T= 2.0083
 Calling FoFJK, ICntrl=      2127 FMM=F ISym2X=0 I1Cent= 0 IOpClX= 0 NMat=1 NMatS=1 NMatT=0.
 ***** Axes restored to original set *****
 -------------------------------------------------------------------
 Center     Atomic                   Forces (Hartrees/Bohr)
 Number     Number              X              Y              Z
 -------------------------------------------------------------------
      1        6           0.000479508   -0.000491653    0.002747912
      2        8          -0.000445613    0.001344183   -0.002757847
      3        8           0.000671113   -0.000904287   -0.000684748
      4        1           0.000064956   -0.000210019    0.000727619
      5        6          -0.000019148   -0.000258856    0.000195671
      6        9          -0.000358271   -0.000001713   -0.000079755
      7        9           0.000063438    0.000232060   -0.000018246
      8        9          -0.000013611    0.000049112   -0.000024380
      9        8           0.000006097    0.000079834   -0.000611673
     10        1          -0.000035668   -0.000078779    0.000004420
     11        1           0.000198710    0.000031815    0.000994797
     12        8           0.000663619    0.001006913    0.000408395
     13        1           0.000400558    0.000275397    0.000094964
     14        1          -0.000680923   -0.001222771   -0.000596436
     15        8           0.001003083   -0.000035166    0.001444892
     16        1           0.000020085   -0.000245715   -0.000410777
     17        1          -0.000938549    0.000217433   -0.001258188
     18        8          -0.000802422    0.000123062   -0.000283377
     19        1          -0.000131063    0.000193996   -0.000289196
     20        1           0.000626168   -0.000338213    0.000586561
     21        8          -0.000960767   -0.000188850    0.000585127
     22        1           0.000572603    0.000519890   -0.001720094
     23        1          -0.000383901   -0.000097673    0.000944358
 -------------------------------------------------------------------
 Cartesian Forces:  Max     0.002757847 RMS     0.000754890

 GradGradGradGradGradGradGradGradGradGradGradGradGradGradGradGradGradGrad
 Berny optimization.
 Using GEDIIS/GDIIS optimizer.
 FormGI is forming the generalized inverse of G from B-inverse, IUseBI=4.
 Internal  Forces:  Max     0.002265110 RMS     0.000512463
 Search for a local minimum.
 Step number  14 out of a maximum of  138
 All quantities printed in internal units (Hartrees-Bohrs-Radians)
 Mixed Optimization -- En-DIIS/RFO-DIIS
 Swapping is turned off.
 Update second derivatives using D2CorX and points   13   14
 DE=  8.89D-05 DEPred=-1.23D-04 R=-7.23D-01
 Trust test=-7.23D-01 RLast= 4.61D-01 DXMaxT set to 1.22D+00
 ITU= -1  1  1  1  1  1  0  0  0 -1  0  1  1  0
     Eigenvalues ---    0.00009   0.00016   0.00032   0.00094   0.00115
     Eigenvalues ---    0.00156   0.00199   0.00233   0.00292   0.00401
     Eigenvalues ---    0.00520   0.00597   0.00679   0.00801   0.00958
     Eigenvalues ---    0.00967   0.01151   0.01274   0.01323   0.01535
     Eigenvalues ---    0.01616   0.01697   0.01707   0.01766   0.02040
     Eigenvalues ---    0.02108   0.02219   0.02575   0.03095   0.03190
     Eigenvalues ---    0.03442   0.03641   0.03700   0.05281   0.06018
     Eigenvalues ---    0.06375   0.07377   0.08647   0.11553   0.13668
     Eigenvalues ---    0.14011   0.19530   0.21134   0.21789   0.23568
     Eigenvalues ---    0.26427   0.36506   0.37804   0.39346   0.43536
     Eigenvalues ---    0.44899   0.48294   0.50600   0.52512   0.53388
     Eigenvalues ---    0.55409   0.56222   0.56947   0.57416   0.57535
     Eigenvalues ---    0.57617   0.66273   0.93896
 Eigenvalue     1 is   8.80D-05 Eigenvector:
                          D6        D5        D7        D9        D8
   1                    0.42671   0.42620   0.40846   0.39407   0.39355
                          D10       D2        D4        D26       D25
   1                    0.37581  -0.05135   0.04202  -0.03503  -0.03438
 En-DIIS/RFO-DIIS/Sim-DIIS IScMMF=       -3 using points:    14   13   12   11   10    9    8
 RFO step:  Lambda=-2.84128414D-04.
 EnCoef did   100 forward-backward iterations
 EnCoef did   100 forward-backward iterations
 EnCoef did   100 forward-backward iterations
 EnCoef did   100 forward-backward iterations
 EnCoef did     8 forward-backward iterations
 DidBck=T Rises=T En-DIIS coefs:    0.19827    0.60584    0.19589    0.00000    0.00000
                  En-DIIS coefs:    0.00000    0.00000
 Iteration  1 RMS(Cart)=  0.05692849 RMS(Int)=  0.00281463
 Iteration  2 RMS(Cart)=  0.00413681 RMS(Int)=  0.00031038
 Iteration  3 RMS(Cart)=  0.00002241 RMS(Int)=  0.00030980
 Iteration  4 RMS(Cart)=  0.00000001 RMS(Int)=  0.00030980
 Variable       Old X    -DE/DX   Delta X   Delta X   Delta X     New X
                                 (Linear)    (Quad)   (Total)
    R1        2.28853  -0.00227  -0.00217   0.00036  -0.00177   2.28676
    R2        2.46727  -0.00005   0.00029   0.00105   0.00142   2.46869
    R3        2.92937   0.00024   0.00010  -0.00070  -0.00060   2.92878
    R4        3.73484  -0.00028  -0.05891  -0.00583  -0.06478   3.67006
    R5        1.89541  -0.00031  -0.00325   0.00218  -0.00102   1.89439
    R6        3.06744   0.00004   0.01127  -0.00183   0.00949   3.07693
    R7        2.53620   0.00036  -0.00039   0.00056   0.00017   2.53636
    R8        2.53012   0.00024   0.00050   0.00003   0.00054   2.53065
    R9        2.51242  -0.00004  -0.00033  -0.00013  -0.00046   2.51197
   R10        1.81299   0.00004  -0.00003   0.00013   0.00010   1.81309
   R11        1.83376  -0.00007  -0.00003  -0.00036  -0.00039   1.83337
   R12        3.58502   0.00021   0.00072   0.01813   0.01885   3.60387
   R13        1.81670   0.00024  -0.00024   0.00032   0.00008   1.81678
   R14        1.88196   0.00178   0.00288   0.00016   0.00310   1.88506
   R15        3.60013  -0.00057  -0.00655   0.00707   0.00051   3.60064
   R16        3.07399   0.00025   0.00230   0.00384   0.00620   3.08018
   R17        1.81363  -0.00014  -0.00073  -0.00038  -0.00111   1.81252
   R18        1.85447  -0.00098  -0.00092   0.00037  -0.00060   1.85386
   R19        3.26261   0.00012  -0.00155   0.00353   0.00196   3.26458
   R20        3.41442  -0.00003  -0.03216  -0.01074  -0.04296   3.37146
   R21        1.81374   0.00013  -0.00016   0.00013  -0.00003   1.81372
   R22        1.86009   0.00096  -0.00015   0.00107   0.00092   1.86101
   R23        1.83695  -0.00172  -0.00053  -0.00016  -0.00076   1.83619
   R24        1.84110  -0.00121   0.00082  -0.00192  -0.00123   1.83988
    A1        2.24563  -0.00177  -0.00391  -0.00246  -0.00654   2.23909
    A2        2.10976   0.00098   0.00238   0.00090   0.00336   2.11312
    A3        1.92776   0.00079   0.00154   0.00155   0.00317   1.93093
    A4        2.37259   0.00150   0.00165   0.00165   0.00287   2.37546
    A5        1.96886   0.00012  -0.00033  -0.00259  -0.00315   1.96571
    A6        1.92016   0.00006   0.00168  -0.00133   0.00035   1.92051
    A7        1.93175  -0.00005  -0.00152   0.00056  -0.00095   1.93079
    A8        1.93523   0.00006   0.00019  -0.00020  -0.00001   1.93522
    A9        1.88919  -0.00002  -0.00023   0.00021  -0.00002   1.88917
   A10        1.89180  -0.00003   0.00002   0.00037   0.00039   1.89220
   A11        1.89455  -0.00002  -0.00016   0.00042   0.00026   1.89481
   A12        1.85250  -0.00014  -0.00093   0.00080  -0.00013   1.85236
   A13        2.96426  -0.00021   0.03081  -0.04539  -0.01459   2.94967
   A14        2.06633  -0.00003  -0.00123  -0.00312  -0.00387   2.06247
   A15        1.98028   0.00017  -0.00714   0.00618  -0.00169   1.97859
   A16        1.71272  -0.00032   0.00014  -0.00335  -0.00307   1.70965
   A17        1.87906   0.00021  -0.00054   0.00448   0.00416   1.88323
   A18        2.07520  -0.00003   0.01456  -0.00834   0.00600   2.08120
   A19        1.72178  -0.00001  -0.00683   0.00503  -0.00158   1.72020
   A20        1.86995   0.00046   0.00862   0.00178   0.01029   1.88024
   A21        2.21932   0.00000   0.03138   0.01525   0.04671   2.26603
   A22        1.86304  -0.00061  -0.01864   0.00154  -0.01784   1.84520
   A23        2.82100   0.00096   0.02528  -0.00166   0.02286   2.84386
   A24        2.12480   0.00017   0.00661  -0.00557   0.00116   2.12596
   A25        1.87838  -0.00041   0.00486   0.00219   0.00685   1.88523
   A26        1.87380   0.00032   0.00242   0.00124   0.00395   1.87774
   A27        1.94283  -0.00013  -0.00211  -0.01155  -0.01406   1.92877
   A28        1.76585   0.00029   0.01411  -0.01562  -0.00126   1.76459
   A29        1.88737   0.00040   0.01595   0.02968   0.04631   1.93368
   A30        1.75986   0.00024  -0.00587   0.00814   0.00199   1.76185
   A31        1.79857  -0.00067   0.00154  -0.00881  -0.00783   1.79074
   A32        2.66960   0.00073   0.03193   0.01408   0.04552   2.71512
   A33        2.74399  -0.00013  -0.01947  -0.01190  -0.03176   2.71223
   A34        3.18585   0.00040   0.00334   0.00593   0.00959   3.19544
   A35        3.09429   0.00001  -0.00241  -0.00283  -0.00592   3.08837
   A36        2.94672  -0.00012  -0.00302  -0.00353  -0.00702   2.93969
   A37        3.83020   0.00028   0.01383   0.01812   0.03225   3.86245
   A38        3.13624   0.00033   0.00170   0.00609   0.00696   3.14320
   A39        3.34078   0.00013  -0.00107   0.00307   0.00202   3.34280
   A40        2.94692   0.00001  -0.00819  -0.00024  -0.00869   2.93822
   A41        3.73319   0.00009   0.01557  -0.01085   0.00454   3.73773
    D1        0.22053   0.00003  -0.04716  -0.02904  -0.07556   0.14496
    D2       -2.92945  -0.00014  -0.04527  -0.03251  -0.07733  -3.00677
    D3        0.01418   0.00001  -0.00941   0.00249  -0.00682   0.00736
    D4       -3.11973   0.00016  -0.01115   0.00567  -0.00521  -3.12494
    D5       -2.03990   0.00006  -0.02041   0.01572  -0.00460  -2.04450
    D6        2.15623   0.00008  -0.02024   0.01596  -0.00420   2.15203
    D7        0.05264   0.00010  -0.01916   0.01519  -0.00389   0.04875
    D8        1.09471  -0.00009  -0.01885   0.01281  -0.00613   1.08858
    D9       -0.99235  -0.00007  -0.01869   0.01305  -0.00572  -0.99807
   D10       -3.09594  -0.00005  -0.01761   0.01228  -0.00541  -3.10135
   D11       -0.37432  -0.00019   0.09204   0.05894   0.15176  -0.22256
   D12       -2.53867   0.00031   0.01551   0.01856   0.03346  -2.50521
   D13        1.53106   0.00000   0.02557   0.01080   0.03600   1.56705
   D14       -0.27302   0.00004   0.03423   0.00385   0.03771  -0.23532
   D15       -2.96276   0.00000  -0.05855   0.07860   0.02005  -2.94271
   D16       -1.30142   0.00024   0.09062  -0.08747   0.00344  -1.29798
   D17        0.59951  -0.00043   0.09847  -0.10885  -0.01066   0.58885
   D18        0.53573   0.00035   0.00980  -0.03499  -0.02521   0.51052
   D19       -1.60284   0.00018  -0.00311  -0.03226  -0.03522  -1.63806
   D20       -1.86339   0.00001   0.01946  -0.04218  -0.02283  -1.88622
   D21        2.28122  -0.00015   0.00656  -0.03945  -0.03283   2.24839
   D22        2.28246  -0.00000   0.00592  -0.03645  -0.03060   2.25186
   D23        0.14388  -0.00017  -0.00699  -0.03372  -0.04061   0.10328
   D24        0.89542   0.00014  -0.03767   0.03642  -0.00209   0.89333
   D25       -3.13858  -0.00019  -0.02975   0.02434  -0.00591   3.13870
   D26       -1.11826   0.00004  -0.02875   0.02964   0.00074  -1.11752
   D27       -2.41798  -0.00020  -0.10277  -0.11356  -0.21616  -2.63414
   D28        0.00521  -0.00031  -0.06922  -0.09068  -0.15994  -0.15474
   D29        2.16739   0.00017   0.05285   0.07626   0.12907   2.29646
   D30       -0.10860   0.00008   0.03903   0.08292   0.12213   0.01353
   D31       -0.00872   0.00020   0.03134   0.05497   0.08590   0.07718
   D32       -2.28471   0.00010   0.01752   0.06163   0.07896  -2.20575
   D33        1.62444  -0.00049   0.03447   0.04886   0.08353   1.70797
   D34       -0.25589   0.00003   0.03048   0.04614   0.07668  -0.17921
   D35        2.17580   0.00000  -0.01582  -0.04569  -0.06154   2.11426
   D36       -1.55740  -0.00008  -0.03139  -0.03484  -0.06607  -1.62347
   D37        0.29609   0.00004  -0.03181  -0.01946  -0.05138   0.24471
   D38       -2.81951   0.00011   0.02315  -0.01346   0.00945  -2.81005
   D39        1.14103   0.00017   0.04201  -0.00250   0.03922   1.18024
   D40       -0.80847  -0.00014   0.02646  -0.03424  -0.00861  -0.81708
         Item               Value     Threshold  Converged?
 Maximum Force            0.002265     0.000015     NO 
 RMS     Force            0.000512     0.000010     NO 
 Maximum Displacement     0.295097     0.000060     NO 
 RMS     Displacement     0.058738     0.000040     NO 
 Predicted change in Energy=-1.648919D-04
 GradGradGradGradGradGradGradGradGradGradGradGradGradGradGradGradGradGrad

                          Input orientation:                          
 ---------------------------------------------------------------------
 Center     Atomic      Atomic             Coordinates (Angstroms)
 Number     Number       Type             X           Y           Z
 ---------------------------------------------------------------------
      1          6           0       -1.569303    1.057790    0.259275
      2          8           0       -0.894093    0.137600    0.661384
      3          8           0       -1.690362    1.498736   -0.964456
      4          1           0       -1.141214    0.974764   -1.619312
      5          6           0       -2.453951    1.883672    1.227430
      6          9           0       -3.747617    1.749587    0.895899
      7          9           0       -2.137312    3.183284    1.163310
      8          9           0       -2.296858    1.471172    2.481280
      9          8           0        3.750434   -0.744188   -0.453197
     10          1           0        4.318671   -1.505610   -0.319498
     11          1           0        2.847923   -1.091637   -0.530642
     12          8           0       -0.314807    0.131695   -2.740676
     13          1           0        0.086402    0.615786   -3.467986
     14          1           0       -0.834006   -0.627400   -3.127033
     15          8           0       -0.259271   -3.636367   -1.838792
     16          1           0       -0.536529   -4.317685   -1.223247
     17          1           0        0.252641   -2.968504   -1.334500
     18          8           0       -1.543040   -2.027851   -3.566107
     19          1           0       -2.497500   -2.125694   -3.590705
     20          1           0       -1.185261   -2.743502   -2.991931
     21          8           0        0.990993   -1.436695   -0.794682
     22          1           0        0.465169   -1.031592   -0.085071
     23          1           0        0.799675   -0.860824   -1.556066
 ---------------------------------------------------------------------
                    Distance matrix (angstroms):
                    1          2          3          4          5
     1  C    0.000000
     2  O    1.210103   0.000000
     3  O    1.306372   2.264971   0.000000
     4  H    1.928534   2.442025   1.002470   0.000000
     5  C    1.549841   2.408803   2.352787   3.263944   0.000000
     6  F    2.372536   3.285741   2.784985   3.704048   1.342186
     7  F    2.378580   3.327719   2.750428   3.689547   1.339165
     8  F    2.374347   2.656724   3.498813   4.289147   1.329276
     9  O    5.661655   4.857105   5.907145   5.314399   6.944389
    10  H    6.447808   5.552944   6.749115   6.136132   7.729723
    11  H    4.975529   4.115172   5.243497   4.622600   6.328756
    12  O    3.380994   3.451032   2.629812   1.628242   4.836448
    13  H    4.102341   4.271034   3.194394   2.248000   5.487062
    14  H    3.853259   3.865351   3.151276   2.221380   5.281198
    15  O    5.305956   4.571292   5.402015   4.699843   6.684996
    16  H    5.670998   4.850696   5.935407   5.341585   6.938238
    17  H    4.697939   3.866062   4.885533   4.192054   6.118230
    18  O    4.914816   4.793954   4.384873   3.600996   6.253620
    19  H    5.081188   5.076779   4.548093   3.916471   6.268281
    20  H    5.016737   4.661785   4.728887   3.963777   6.389313
    21  O    3.726714   2.855186   3.979353   3.322869   5.194364
    22  H    2.936523   1.942112   3.438342   2.993297   4.329282
    23  H    3.548042   2.963577   3.481065   2.672159   5.085881
                    6          7          8          9         10
     6  F    0.000000
     7  F    2.172574   0.000000
     8  F    2.166945   2.166524   0.000000
     9  O    8.016217   7.259730   7.077338   0.000000
    10  H    8.782853   8.115674   7.776298   0.959444   0.000000
    11  H    7.321798   6.782109   6.489101   0.970177   1.542418
    12  O    5.256086   5.279662   5.743827   4.746148   5.478320
    13  H    5.918504   5.743332   6.465707   4.935951   5.685543
    14  H    5.506648   5.884468   6.164179   5.308496   5.933261
    15  O    6.975356   7.684224   6.992977   5.134423   5.273133
    16  H    7.184264   8.032602   7.094585   5.633907   5.683089
    17  H    6.575494   7.056588   6.385204   4.237786   4.438794
    18  O    6.248095   7.062328   7.027253   6.273664   6.721076
    19  H    6.058895   7.135521   7.060220   7.126654   7.585875
    20  H    6.470605   7.300632   6.996796   5.899450   6.242399
    21  O    5.955240   5.913057   5.477005   2.865430   3.362140
    22  H    5.142453   5.108478   4.525348   3.318295   3.889618
    23  H    5.788285   5.689966   5.597042   3.152285   3.785259
                   11         12         13         14         15
    11  H    0.000000
    12  O    4.047673   0.000000
    13  H    4.378273   0.961401   0.000000
    14  H    4.529168   0.997529   1.583955   0.000000
    15  O    4.223927   3.874889   4.566679   3.323216   0.000000
    16  H    4.726691   4.706244   5.455825   4.163063   0.959147
    17  H    3.302168   3.451168   4.174509   3.142410   0.981022
    18  O    5.419511   2.617925   3.107012   1.629962   2.686820
    19  H    6.245544   3.253076   3.769261   2.286283   3.218851
    20  H    5.005315   3.014561   3.623337   2.149307   1.727540
    21  O    1.907084   2.819904   3.489630   3.070088   2.737130
    22  H    2.424800   3.002305   3.781723   3.332380   3.222608
    23  H    2.302193   1.905378   2.518843   2.278450   2.984114
                   16         17         18         19         20
    16  H    0.000000
    17  H    1.566989   0.000000
    18  O    3.427155   3.014857   0.000000
    19  H    3.775591   3.655690   0.959778   0.000000
    20  H    2.455025   2.205735   0.984804   1.569136   0.000000
    21  O    3.288935   1.784098   3.801524   4.523500   3.357340
    22  H    3.619012   2.314707   4.140416   4.718468   3.755581
    23  H    3.721034   2.188756   3.300080   4.075661   3.089685
                   21         22         23
    21  O    0.000000
    22  H    0.971672   0.000000
    23  H    0.973620   1.518184   0.000000
 Stoichiometry    C2H11F3O7
 Framework group  C1[X(C2H11F3O7)]
 Deg. of freedom    63
 Full point group                 C1      NOp   1
 Largest Abelian subgroup         C1      NOp   1
 Largest concise Abelian subgroup C1      NOp   1
                         Standard orientation:                         
 ---------------------------------------------------------------------
 Center     Atomic      Atomic             Coordinates (Angstroms)
 Number     Number       Type             X           Y           Z
 ---------------------------------------------------------------------
      1          6           0       -1.363759    0.067152   -0.052610
      2          8           0       -0.596100    0.631398    0.693497
      3          8           0       -1.088535   -0.619991   -1.129036
      4          1           0       -0.105005   -0.663068   -1.318137
      5          6           0       -2.891272    0.083889    0.208985
      6          9           0       -3.334539   -1.164426    0.425055
      7          9           0       -3.545308    0.584033   -0.847166
      8          9           0       -3.181284    0.822906    1.275157
      9          8           0        3.088156    3.522854   -0.593831
     10          1           0        3.831431    3.885687   -0.107595
     11          1           0        2.867273    2.682956   -0.161368
     12          8           0        1.481410   -0.816019   -1.651404
     13          1           0        1.755418   -0.798172   -2.572758
     14          1           0        1.900794   -1.612853   -1.222175
     15          8           0        3.536884   -1.086941    1.622186
     16          1           0        3.518448   -1.111497    2.580841
     17          1           0        3.112896   -0.249644    1.336577
     18          8           0        2.668301   -2.730647   -0.317606
     19          1           0        2.226814   -3.527979   -0.016732
     20          1           0        3.039194   -2.278775    0.474914
     21          8           0        2.222393    0.976717    0.395275
     22          1           0        1.301836    1.043232    0.699080
     23          1           0        2.131199    0.522275   -0.460939
 ---------------------------------------------------------------------
 Rotational constants (GHZ):           0.7676496           0.3103988           0.2654696
 Standard basis: 6-31++G(d,p) (6D, 7F)
 There are   294 symmetry adapted cartesian basis functions of A   symmetry.
 There are   294 symmetry adapted basis functions of A   symmetry.
   294 basis functions,   472 primitive gaussians,   294 cartesian basis functions
    53 alpha electrons       53 beta electrons
       nuclear repulsion energy       824.9524778603 Hartrees.
 NAtoms=   23 NActive=   23 NUniq=   23 SFac= 1.00D+00 NAtFMM=   60 NAOKFM=F Big=F
 Integral buffers will be    131072 words long.
 Raffenetti 2 integral format.
 Two-electron integral symmetry is turned on.
 Nuclear repulsion after empirical dispersion term =      824.9425697432 Hartrees.
 One-electron integrals computed using PRISM.
 NBasis=   294 RedAO= T EigKep=  4.20D-05  NBF=   294
 NBsUse=   294 1.00D-06 EigRej= -1.00D+00 NBFU=   294
 Initial guess from the checkpoint file:  "/local_scratch/slurm.5660687/Gau-2712684.chk"
 B after Tr=     0.000000    0.000000   -0.000000
         Rot=    0.999915    0.011146   -0.003236   -0.005883 Ang=   1.49 deg.
 ExpMin= 3.60D-02 ExpMax= 7.00D+03 ExpMxC= 1.05D+03 IAcc=3 IRadAn=         5 AccDes= 0.00D+00
 Harris functional with IExCor= 4639 and IRadAn=       5 diagonalized for initial guess.
 HarFok:  IExCor= 4639 AccDes= 0.00D+00 IRadAn=         5 IDoV= 1 UseB2=F ITyADJ=14
 ICtDFT=  3500011 ScaDFX=  1.000000  1.000000  1.000000  1.000000
 FoFCou: FMM=F IPFlag=           0 FMFlag=      100000 FMFlg1=           0
         NFxFlg=           0 DoJE=T BraDBF=F KetDBF=T FulRan=T
         wScrn=  0.000000 ICntrl=       500 IOpCl=  0 I1Cent=   200000004 NGrid=           0
         NMat0=    1 NMatS0=      1 NMatT0=    0 NMatD0=    1 NMtDS0=    0 NMtDT0=    0
 Petite list used in FoFCou.
 Requested convergence on RMS density matrix=1.00D-10 within 128 cycles.
 Requested convergence on MAX density matrix=1.00D-08.
 Requested convergence on             energy=1.00D-08.
 No special actions if energy rises.
 SCF Done:  E(RwB97XD) =  -908.806683053     A.U. after   16 cycles
            NFock= 16  Conv=0.34D-10     -V/T= 2.0083
 Calling FoFJK, ICntrl=      2127 FMM=F ISym2X=0 I1Cent= 0 IOpClX= 0 NMat=1 NMatS=1 NMatT=0.
 ***** Axes restored to original set *****
 -------------------------------------------------------------------
 Center     Atomic                   Forces (Hartrees/Bohr)
 Number     Number              X              Y              Z
 -------------------------------------------------------------------
      1        6           0.000204185   -0.000064746    0.000569631
      2        8          -0.000252900    0.000302000   -0.000970623
      3        8           0.000337099   -0.000373366    0.000145605
      4        1          -0.000014375   -0.000101020    0.000275849
      5        6          -0.000053648    0.000040725    0.000084346
      6        9          -0.000074760   -0.000015654   -0.000033419
      7        9           0.000006673    0.000010055   -0.000002745
      8        9           0.000000520    0.000013826   -0.000069137
      9        8           0.000033450   -0.000072901   -0.000556894
     10        1          -0.000036207   -0.000033122    0.000005183
     11        1          -0.000034325    0.000156305    0.000829060
     12        8          -0.000183359    0.000115716    0.000065193
     13        1           0.000150337    0.000000716   -0.000019836
     14        1           0.000111811   -0.000121839   -0.000130346
     15        8           0.000115858    0.000041364    0.000000168
     16        1          -0.000005980   -0.000101345   -0.000076422
     17        1          -0.000108540   -0.000089095   -0.000038340
     18        8          -0.000180767    0.000114028   -0.000080511
     19        1          -0.000008540   -0.000003973   -0.000008706
     20        1           0.000051660   -0.000139293    0.000126197
     21        8          -0.000200118    0.000155572    0.000042404
     22        1           0.000264068    0.000240179   -0.000288685
     23        1          -0.000122143   -0.000074131    0.000132026
 -------------------------------------------------------------------
 Cartesian Forces:  Max     0.000970623 RMS     0.000223933

 GradGradGradGradGradGradGradGradGradGradGradGradGradGradGradGradGradGrad
 Berny optimization.
 Using GEDIIS/GDIIS optimizer.
 FormGI is forming the generalized inverse of G from B-inverse, IUseBI=4.
 Internal  Forces:  Max     0.000735446 RMS     0.000144239
 Search for a local minimum.
 Step number  15 out of a maximum of  138
 All quantities printed in internal units (Hartrees-Bohrs-Radians)
 Mixed Optimization -- En-DIIS/RFO-DIIS
 Swapping is turned off.
 Update second derivatives using D2CorX and points   13   14   15
 DE= -1.85D-04 DEPred=-1.65D-04 R= 1.12D+00
 TightC=F SS=  1.41D+00  RLast= 4.53D-01 DXNew= 2.0532D+00 1.3591D+00
 Trust test= 1.12D+00 RLast= 4.53D-01 DXMaxT set to 1.36D+00
 ITU=  1 -1  1  1  1  1  1  0  0  0 -1  0  1  1  0
     Eigenvalues ---    0.00009   0.00015   0.00030   0.00092   0.00115
     Eigenvalues ---    0.00159   0.00201   0.00237   0.00271   0.00402
     Eigenvalues ---    0.00515   0.00597   0.00682   0.00802   0.00942
     Eigenvalues ---    0.00960   0.01132   0.01254   0.01303   0.01552
     Eigenvalues ---    0.01594   0.01625   0.01738   0.01740   0.02006
     Eigenvalues ---    0.02065   0.02152   0.02554   0.03091   0.03187
     Eigenvalues ---    0.03395   0.03624   0.03692   0.05408   0.06041
     Eigenvalues ---    0.06366   0.07396   0.08142   0.11554   0.13668
     Eigenvalues ---    0.13992   0.19459   0.20849   0.21744   0.23324
     Eigenvalues ---    0.26001   0.36641   0.37781   0.39331   0.43497
     Eigenvalues ---    0.44392   0.48312   0.50361   0.52359   0.53417
     Eigenvalues ---    0.55315   0.56292   0.57038   0.57349   0.57451
     Eigenvalues ---    0.57593   0.66529   0.93539
 Eigenvalue     1 is   8.86D-05 Eigenvector:
                          D6        D5        D7        D9        D8
   1                    0.42614   0.42565   0.40792   0.39363   0.39314
                          D10       D2        D4        D26       D25
   1                    0.37541  -0.04879   0.04135  -0.03785  -0.03630
 En-DIIS/RFO-DIIS/Sim-DIIS IScMMF=       -3 using points:    15   14   13   12   11   10    9    8
 RFO step:  Lambda=-9.35011988D-05.
 DidBck=F Rises=F RFO-DIIS coefs:    3.00000   -0.37442   -1.72412    0.55476   -0.19817
                  RFO-DIIS coefs:   -0.36622    0.77462   -0.66645
 Iteration  1 RMS(Cart)=  0.08055034 RMS(Int)=  0.02616201
 Iteration  2 RMS(Cart)=  0.01762948 RMS(Int)=  0.00358079
 Iteration  3 RMS(Cart)=  0.00077828 RMS(Int)=  0.00353338
 Iteration  4 RMS(Cart)=  0.00000137 RMS(Int)=  0.00353337
 Iteration  5 RMS(Cart)=  0.00000001 RMS(Int)=  0.00353337
 Variable       Old X    -DE/DX   Delta X   Delta X   Delta X     New X
                                 (Linear)    (Quad)   (Total)
    R1        2.28676  -0.00074   0.00062  -0.00090  -0.00104   2.28573
    R2        2.46869  -0.00039   0.00008  -0.00032   0.00045   2.46914
    R3        2.92878   0.00008  -0.00063  -0.00004  -0.00068   2.92810
    R4        3.67006  -0.00014  -0.01294  -0.03532  -0.04966   3.62040
    R5        1.89439  -0.00015   0.00002  -0.00305  -0.00146   1.89293
    R6        3.07693   0.00000  -0.00043   0.00283   0.00398   3.08091
    R7        2.53636   0.00008   0.00066  -0.00056   0.00009   2.53646
    R8        2.53065   0.00001   0.00013   0.00023   0.00037   2.53102
    R9        2.51197  -0.00007  -0.00015  -0.00028  -0.00043   2.51154
   R10        1.81309   0.00001   0.00009  -0.00000   0.00009   1.81318
   R11        1.83337  -0.00008  -0.00025   0.00034   0.00009   1.83346
   R12        3.60387   0.00001   0.02598  -0.01900   0.00698   3.61085
   R13        1.81678   0.00008   0.00039  -0.00016   0.00023   1.81702
   R14        1.88506   0.00013  -0.00297   0.00244   0.00187   1.88693
   R15        3.60064  -0.00018   0.00691  -0.03500  -0.02761   3.57303
   R16        3.08018   0.00003   0.00634  -0.00090   0.00778   3.08796
   R17        1.81252   0.00002  -0.00096   0.00014  -0.00082   1.81170
   R18        1.85386   0.00006   0.00196  -0.00031  -0.00069   1.85318
   R19        3.26458   0.00001   0.00787  -0.00356   0.00390   3.26848
   R20        3.37146   0.00020  -0.00467  -0.01083  -0.01792   3.35354
   R21        1.81372   0.00001   0.00014   0.00006   0.00019   1.81391
   R22        1.86101   0.00019   0.00224  -0.00173   0.00098   1.86199
   R23        1.83619  -0.00043   0.00216  -0.00149  -0.00076   1.83543
   R24        1.83988  -0.00028  -0.00310   0.00317  -0.00028   1.83960
    A1        2.23909  -0.00052  -0.00226   0.00113  -0.00601   2.23308
    A2        2.11312   0.00036   0.00095   0.00045   0.00381   2.11693
    A3        1.93093   0.00015   0.00134  -0.00156   0.00219   1.93312
    A4        2.37546   0.00047   0.01569  -0.00340   0.00243   2.37788
    A5        1.96571   0.00010  -0.00571   0.00612  -0.00349   1.96223
    A6        1.92051  -0.00002  -0.00113   0.00112  -0.00002   1.92049
    A7        1.93079   0.00000   0.00051  -0.00141  -0.00090   1.92989
    A8        1.93522  -0.00002  -0.00007  -0.00035  -0.00042   1.93480
    A9        1.88917   0.00001   0.00009   0.00025   0.00035   1.88951
   A10        1.89220   0.00002   0.00024   0.00040   0.00063   1.89282
   A11        1.89481   0.00001   0.00040   0.00003   0.00042   1.89523
   A12        1.85236  -0.00009   0.00194  -0.00001   0.00194   1.85430
   A13        2.94967  -0.00006  -0.08436   0.01872  -0.06563   2.88403
   A14        2.06247   0.00006  -0.00580   0.00883   0.00206   2.06452
   A15        1.97859   0.00011   0.01476  -0.00268   0.01377   1.99236
   A16        1.70965  -0.00018  -0.00604  -0.00449  -0.01050   1.69915
   A17        1.88323  -0.00002   0.00833  -0.00279   0.00468   1.88791
   A18        2.08120  -0.00004  -0.01369  -0.00158  -0.01559   2.06561
   A19        1.72020   0.00007   0.00505   0.00122   0.00501   1.72520
   A20        1.88024   0.00005  -0.00011   0.01006   0.00798   1.88822
   A21        2.26603  -0.00005   0.03718   0.00238   0.04064   2.30667
   A22        1.84520  -0.00003   0.02832  -0.01266  -0.00350   1.84170
   A23        2.84386   0.00001  -0.02565   0.02958  -0.01202   2.83183
   A24        2.12596   0.00008  -0.00770  -0.00680  -0.01137   2.11459
   A25        1.88523  -0.00007   0.00539  -0.00421  -0.00307   1.88216
   A26        1.87774   0.00002  -0.00234   0.00390   0.00089   1.87863
   A27        1.92877  -0.00003  -0.02740   0.03017   0.00347   1.93224
   A28        1.76459   0.00006  -0.03726  -0.01508  -0.05036   1.71423
   A29        1.93368   0.00015   0.05800   0.00502   0.06142   1.99509
   A30        1.76185   0.00002   0.01822  -0.02374  -0.01079   1.75106
   A31        1.79074  -0.00015  -0.01588   0.01041  -0.00856   1.78218
   A32        2.71512   0.00011   0.03518  -0.00408   0.01973   2.73485
   A33        2.71223  -0.00005  -0.00835   0.01176  -0.00169   2.71054
   A34        3.19544   0.00014   0.02148  -0.00887   0.00784   3.20328
   A35        3.08837  -0.00001   0.00182  -0.00993  -0.00614   3.08223
   A36        2.93969  -0.00005  -0.00283  -0.00315  -0.01635   2.92334
   A37        3.86245   0.00011   0.03060   0.03519   0.06489   3.92733
   A38        3.14320   0.00013   0.00989  -0.00146   0.00833   3.15153
   A39        3.34280  -0.00005   0.01312  -0.00986   0.00664   3.34944
   A40        2.93822  -0.00002   0.01244  -0.01075  -0.00012   2.93810
   A41        3.73773  -0.00001  -0.02817  -0.02174  -0.05367   3.68406
    D1        0.14496   0.00005  -0.07569   0.00702  -0.06849   0.07648
    D2       -3.00677  -0.00002  -0.08034   0.01061  -0.06994  -3.07671
    D3        0.00736   0.00004   0.00508  -0.00312   0.00076   0.00813
    D4       -3.12494   0.00010   0.00931  -0.00641   0.00208  -3.12287
    D5       -2.04450   0.00003   0.01233  -0.02018  -0.00764  -2.05214
    D6        2.15203   0.00003   0.01260  -0.02031  -0.00748   2.14454
    D7        0.04875   0.00003   0.01182  -0.01918  -0.00714   0.04161
    D8        1.08858  -0.00003   0.00848  -0.01716  -0.00891   1.07967
    D9       -0.99807  -0.00003   0.00875  -0.01729  -0.00876  -1.00683
   D10       -3.10135  -0.00003   0.00797  -0.01616  -0.00841  -3.10976
   D11       -0.22256  -0.00009   0.17691   0.00739   0.18784  -0.03472
   D12       -2.50521   0.00008   0.04084   0.00743   0.04931  -2.45590
   D13        1.56705  -0.00001   0.02778   0.00305   0.02929   1.59635
   D14       -0.23532  -0.00006   0.01827   0.00560   0.02358  -0.21174
   D15       -2.94271  -0.00001   0.15968   0.07312   0.23280  -2.70991
   D16       -1.29798  -0.00003  -0.16502  -0.11633  -0.28189  -1.57987
   D17        0.58885  -0.00018  -0.21170  -0.10169  -0.31285   0.27600
   D18        0.51052   0.00011  -0.07718  -0.01799  -0.09365   0.41688
   D19       -1.63806   0.00009  -0.06842  -0.01184  -0.07797  -1.71604
   D20       -1.88622  -0.00004  -0.09606  -0.02125  -0.11741  -2.00363
   D21        2.24839  -0.00005  -0.08730  -0.01511  -0.10174   2.14665
   D22        2.25186  -0.00004  -0.08150  -0.02200  -0.10307   2.14879
   D23        0.10328  -0.00005  -0.07274  -0.01585  -0.08740   0.01588
   D24        0.89333   0.00005   0.04200  -0.01817   0.02528   0.91861
   D25        3.13870  -0.00005   0.02070  -0.01134   0.01006  -3.13442
   D26       -1.11752  -0.00004   0.02696  -0.01462   0.01236  -1.10516
   D27       -2.63414  -0.00006  -0.29993  -0.01627  -0.31344  -2.94757
   D28       -0.15474  -0.00011  -0.23578  -0.01544  -0.25270  -0.40743
   D29        2.29646   0.00008   0.17341   0.02553   0.19961   2.49607
   D30        0.01353   0.00003   0.18504   0.03672   0.22342   0.23695
   D31        0.07718   0.00009   0.11371   0.02246   0.13691   0.21410
   D32       -2.20575   0.00004   0.12535   0.03365   0.16073  -2.04503
   D33        1.70797  -0.00012   0.16170   0.00392   0.16213   1.87011
   D34       -0.17921  -0.00001   0.15340   0.00162   0.15664  -0.02257
   D35        2.11426  -0.00000  -0.15446  -0.02257  -0.17544   1.93882
   D36       -1.62347   0.00001  -0.12629  -0.00083  -0.12177  -1.74524
   D37        0.24471   0.00001  -0.09435  -0.02095  -0.11640   0.12831
   D38       -2.81005   0.00003   0.01359  -0.01169   0.00119  -2.80886
   D39        1.18024   0.00008   0.02790   0.01965   0.04610   1.22635
   D40       -0.81708  -0.00003  -0.03508   0.01892  -0.01337  -0.83045
         Item               Value     Threshold  Converged?
 Maximum Force            0.000735     0.000015     NO 
 RMS     Force            0.000144     0.000010     NO 
 Maximum Displacement     0.362833     0.000060     NO 
 RMS     Displacement     0.084548     0.000040     NO 
 Predicted change in Energy=-2.254221D-05
 GradGradGradGradGradGradGradGradGradGradGradGradGradGradGradGradGradGrad

                          Input orientation:                          
 ---------------------------------------------------------------------
 Center     Atomic      Atomic             Coordinates (Angstroms)
 Number     Number       Type             X           Y           Z
 ---------------------------------------------------------------------
      1          6           0       -1.553946    1.093466    0.277440
      2          8           0       -0.886410    0.173327    0.690672
      3          8           0       -1.668722    1.513055   -0.954632
      4          1           0       -1.123528    0.969763   -1.595719
      5          6           0       -2.432224    1.942366    1.230797
      6          9           0       -3.725820    1.822191    0.893501
      7          9           0       -2.096592    3.236626    1.152551
      8          9           0       -2.286909    1.542370    2.489865
      9          8           0        3.654626   -0.704239   -0.507576
     10          1           0        4.267105   -1.421142   -0.329963
     11          1           0        2.766793   -1.095091   -0.489666
     12          8           0       -0.307541    0.102509   -2.709302
     13          1           0        0.133105    0.574929   -3.421467
     14          1           0       -0.833600   -0.645371   -3.110522
     15          8           0       -0.181429   -3.672837   -1.938006
     16          1           0       -0.352428   -4.458086   -1.415250
     17          1           0        0.246084   -3.006769   -1.358975
     18          8           0       -1.562609   -2.036477   -3.561729
     19          1           0       -2.517114   -2.131316   -3.525728
     20          1           0       -1.169655   -2.768705   -3.032305
     21          8           0        0.912782   -1.481967   -0.742736
     22          1           0        0.376651   -1.062078   -0.050189
     23          1           0        0.752164   -0.899987   -1.506380
 ---------------------------------------------------------------------
                    Distance matrix (angstroms):
                    1          2          3          4          5
     1  C    0.000000
     2  O    1.209554   0.000000
     3  O    1.306610   2.261395   0.000000
     4  H    1.925951   2.432718   1.001696   0.000000
     5  C    1.549482   2.410555   2.354431   3.263102   0.000000
     6  F    2.372258   3.289703   2.782592   3.700645   1.342237
     7  F    2.377692   3.325909   2.755720   3.693035   1.339358
     8  F    2.373515   2.659469   3.499654   4.286413   1.329047
     9  O    5.565718   4.777753   5.783967   5.178522   6.861210
    10  H    6.369994   5.490240   6.650846   6.031375   7.657034
    11  H    4.903776   4.043262   5.166469   4.541098   6.262261
    12  O    3.384693   3.449627   2.630840   1.630347   4.839807
    13  H    4.098407   4.255629   3.195612   2.251305   5.485833
    14  H    3.875660   3.888718   3.162925   2.233237   5.300852
    15  O    5.432278   4.711679   5.483843   4.749574   6.829194
    16  H    5.926936   5.115665   6.131829   5.485318   7.231383
    17  H    4.767587   3.949254   4.925320   4.212445   6.194691
    18  O    4.953366   4.839772   4.405382   3.618766   6.289334
    19  H    5.078484   5.074309   4.540016   3.909439   6.263116
    20  H    5.100828   4.753560   4.785316   4.005253   6.477832
    21  O    3.709227   2.834034   3.959699   3.299260   5.177833
    22  H    2.912201   1.915835   3.410700   2.961009   4.307829
    23  H    3.531857   2.943461   3.462352   2.649937   5.070645
                    6          7          8          9         10
     6  F    0.000000
     7  F    2.173043   0.000000
     8  F    2.167289   2.166826   0.000000
     9  O    7.925708   7.166794   7.023798   0.000000
    10  H    8.712228   8.024293   7.725861   0.959493   0.000000
    11  H    7.251049   6.716633   6.432240   0.970223   1.543616
    12  O    5.255676   5.285574   5.746515   4.604042   5.376816
    13  H    5.921648   5.742632   6.460361   4.746382   5.534587
    14  H    5.521413   5.902444   6.185682   5.188734   5.860932
    15  O    7.125691   7.807693   7.158035   5.057076   5.238835
    16  H    7.493463   8.297247   7.416038   5.565224   5.633912
    17  H    6.645941   7.125719   6.474897   4.200557   4.443162
    18  O    6.278366   7.093320   7.067853   6.190497   6.693916
    19  H    6.051511   7.132877   7.052399   7.016849   7.532788
    20  H    6.559136   7.378091   7.094222   5.823225   6.219078
    21  O    5.925484   5.908770   5.462083   2.859697   3.380172
    22  H    5.102924   5.103172   4.508834   3.329019   3.916992
    23  H    5.763855   5.683035   5.583104   3.075746   3.743043
                   11         12         13         14         15
    11  H    0.000000
    12  O    3.976501   0.000000
    13  H    4.280273   0.961524   0.000000
    14  H    4.475931   0.998519   1.587557   0.000000
    15  O    4.175462   3.855392   4.510333   3.311446   0.000000
    16  H    4.679315   4.740846   5.439843   4.200270   0.958713
    17  H    3.280882   3.434748   4.134633   3.132065   0.980658
    18  O    5.391428   2.622420   3.116818   1.634080   2.687343
    19  H    6.181514   3.246343   3.789234   2.283561   3.217542
    20  H    4.976104   3.015201   3.609503   2.151185   1.729606
    21  O    1.910778   2.804842   3.466168   3.058783   2.725047
    22  H    2.430434   2.982493   3.755612   3.317226   3.269766
    23  H    2.265062   1.890766   2.495229   2.269966   2.957464
                   16         17         18         19         20
    16  H    0.000000
    17  H    1.570893   0.000000
    18  O    3.454867   3.010808   0.000000
    19  H    3.814950   3.618909   0.959881   0.000000
    20  H    2.477243   2.204773   0.985323   1.570152   0.000000
    21  O    3.303078   1.774615   3.792330   4.464403   3.351770
    22  H    3.732000   2.347721   4.128086   4.647206   3.767844
    23  H    3.726727   2.171721   3.297611   4.035110   3.084467
                   21         22         23
    21  O    0.000000
    22  H    0.971269   0.000000
    23  H    0.973474   1.512539   0.000000
 Stoichiometry    C2H11F3O7
 Framework group  C1[X(C2H11F3O7)]
 Deg. of freedom    63
 Full point group                 C1      NOp   1
 Largest Abelian subgroup         C1      NOp   1
 Largest concise Abelian subgroup C1      NOp   1
                         Standard orientation:                         
 ---------------------------------------------------------------------
 Center     Atomic      Atomic             Coordinates (Angstroms)
 Number     Number       Type             X           Y           Z
 ---------------------------------------------------------------------
      1          6           0       -1.380859    0.061231   -0.040952
      2          8           0       -0.627786    0.640047    0.707964
      3          8           0       -1.080119   -0.619343   -1.115012
      4          1           0       -0.094290   -0.638843   -1.291522
      5          6           0       -2.909767    0.043833    0.210103
      6          9           0       -3.328247   -1.215324    0.412581
      7          9           0       -3.566027    0.539311   -0.847112
      8          9           0       -3.221864    0.767979    1.279951
      9          8           0        2.961455    3.490919   -0.639923
     10          1           0        3.671840    3.937968   -0.175028
     11          1           0        2.751840    2.699741   -0.118931
     12          8           0        1.498143   -0.763375   -1.618140
     13          1           0        1.781821   -0.698000   -2.534536
     14          1           0        1.937068   -1.563346   -1.212639
     15          8           0        3.706038   -1.014689    1.532429
     16          1           0        3.873002   -1.028975    2.476383
     17          1           0        3.177917   -0.214305    1.327089
     18          8           0        2.729684   -2.687491   -0.330440
     19          1           0        2.276261   -3.462107    0.009779
     20          1           0        3.151984   -2.229453    0.432924
     21          8           0        2.176435    0.976940    0.474313
     22          1           0        1.251645    1.006587    0.769691
     23          1           0        2.099102    0.548595   -0.396429
 ---------------------------------------------------------------------
 Rotational constants (GHZ):           0.7882027           0.3073463           0.2641873
 Standard basis: 6-31++G(d,p) (6D, 7F)
 There are   294 symmetry adapted cartesian basis functions of A   symmetry.
 There are   294 symmetry adapted basis functions of A   symmetry.
   294 basis functions,   472 primitive gaussians,   294 cartesian basis functions
    53 alpha electrons       53 beta electrons
       nuclear repulsion energy       825.2823684678 Hartrees.
 NAtoms=   23 NActive=   23 NUniq=   23 SFac= 1.00D+00 NAtFMM=   60 NAOKFM=F Big=F
 Integral buffers will be    131072 words long.
 Raffenetti 2 integral format.
 Two-electron integral symmetry is turned on.
 Nuclear repulsion after empirical dispersion term =      825.2724338013 Hartrees.
 One-electron integrals computed using PRISM.
 NBasis=   294 RedAO= T EigKep=  4.24D-05  NBF=   294
 NBsUse=   294 1.00D-06 EigRej= -1.00D+00 NBFU=   294
 Initial guess from the checkpoint file:  "/local_scratch/slurm.5660687/Gau-2712684.chk"
 B after Tr=     0.000000    0.000000    0.000000
         Rot=    0.999951   -0.000950   -0.003052   -0.009379 Ang=  -1.14 deg.
 ExpMin= 3.60D-02 ExpMax= 7.00D+03 ExpMxC= 1.05D+03 IAcc=3 IRadAn=         5 AccDes= 0.00D+00
 Harris functional with IExCor= 4639 and IRadAn=       5 diagonalized for initial guess.
 HarFok:  IExCor= 4639 AccDes= 0.00D+00 IRadAn=         5 IDoV= 1 UseB2=F ITyADJ=14
 ICtDFT=  3500011 ScaDFX=  1.000000  1.000000  1.000000  1.000000
 FoFCou: FMM=F IPFlag=           0 FMFlag=      100000 FMFlg1=           0
         NFxFlg=           0 DoJE=T BraDBF=F KetDBF=T FulRan=T
         wScrn=  0.000000 ICntrl=       500 IOpCl=  0 I1Cent=   200000004 NGrid=           0
         NMat0=    1 NMatS0=      1 NMatT0=    0 NMatD0=    1 NMtDS0=    0 NMtDT0=    0
 Petite list used in FoFCou.
 Requested convergence on RMS density matrix=1.00D-10 within 128 cycles.
 Requested convergence on MAX density matrix=1.00D-08.
 Requested convergence on             energy=1.00D-08.
 No special actions if energy rises.
 SCF Done:  E(RwB97XD) =  -908.806691164     A.U. after   16 cycles
            NFock= 16  Conv=0.51D-10     -V/T= 2.0082
 Calling FoFJK, ICntrl=      2127 FMM=F ISym2X=0 I1Cent= 0 IOpClX= 0 NMat=1 NMatS=1 NMatT=0.
 ***** Axes restored to original set *****
 -------------------------------------------------------------------
 Center     Atomic                   Forces (Hartrees/Bohr)
 Number     Number              X              Y              Z
 -------------------------------------------------------------------
      1        6           0.000113371   -0.000006081   -0.001074732
      2        8          -0.000454546   -0.000216298    0.000691615
      3        8          -0.000219557    0.000180206    0.000757362
      4        1           0.000035174   -0.000001700   -0.000411537
      5        6           0.000107321    0.000164511   -0.000098716
      6        9           0.000167195    0.000024989    0.000077269
      7        9          -0.000108739   -0.000146803    0.000047185
      8        9          -0.000063123    0.000026024    0.000052842
      9        8           0.000067888   -0.000081186   -0.000188862
     10        1          -0.000142523    0.000004115    0.000014720
     11        1           0.000083336    0.000129963    0.000188076
     12        8          -0.000610423   -0.000335478   -0.000364867
     13        1          -0.000118564   -0.000192912   -0.000098425
     14        1           0.000651370    0.000589967    0.000250947
     15        8          -0.000819432    0.000267273   -0.000438339
     16        1          -0.000027259   -0.000119892    0.000092989
     17        1           0.000837005   -0.000205698    0.000314306
     18        8           0.000376441   -0.000135554    0.000262000
     19        1           0.000112669   -0.000170663    0.000081406
     20        1          -0.000396352    0.000308767   -0.000371579
     21        8           0.000021227    0.000274209    0.000163254
     22        1           0.000231229   -0.000147461    0.000777292
     23        1           0.000156292   -0.000210299   -0.000724207
 -------------------------------------------------------------------
 Cartesian Forces:  Max     0.001074732 RMS     0.000347552

 GradGradGradGradGradGradGradGradGradGradGradGradGradGradGradGradGradGrad
 Berny optimization.
 Using GEDIIS/GDIIS optimizer.
 FormGI is forming the generalized inverse of G from B-inverse, IUseBI=4.
 Internal  Forces:  Max     0.000998218 RMS     0.000226425
 Search for a local minimum.
 Step number  16 out of a maximum of  138
 All quantities printed in internal units (Hartrees-Bohrs-Radians)
 Mixed Optimization -- En-DIIS/RFO-DIIS
 Swapping is turned off.
 Update second derivatives using D2CorX and points   15   16
 DE= -8.11D-06 DEPred=-2.25D-05 R= 3.60D-01
 Trust test= 3.60D-01 RLast= 8.79D-01 DXMaxT set to 1.36D+00
 ITU=  0  1 -1  1  1  1  1  1  0  0  0 -1  0  1  1  0
     Eigenvalues ---    0.00009   0.00019   0.00032   0.00089   0.00114
     Eigenvalues ---    0.00157   0.00193   0.00241   0.00275   0.00399
     Eigenvalues ---    0.00516   0.00601   0.00672   0.00797   0.00924
     Eigenvalues ---    0.00950   0.01147   0.01234   0.01294   0.01523
     Eigenvalues ---    0.01550   0.01590   0.01716   0.01738   0.01990
     Eigenvalues ---    0.02036   0.02144   0.02523   0.03008   0.03091
     Eigenvalues ---    0.03352   0.03622   0.03678   0.05307   0.06036
     Eigenvalues ---    0.06297   0.07263   0.08421   0.11556   0.13668
     Eigenvalues ---    0.13990   0.19455   0.20838   0.21747   0.23306
     Eigenvalues ---    0.25957   0.36564   0.37776   0.39336   0.43275
     Eigenvalues ---    0.44449   0.48402   0.50220   0.52355   0.53429
     Eigenvalues ---    0.55340   0.56309   0.57035   0.57284   0.57448
     Eigenvalues ---    0.57594   0.66417   0.92757
 Eigenvalue     1 is   8.84D-05 Eigenvector:
                          D6        D5        D7        D9        D8
   1                    0.42425   0.42377   0.40614   0.39178   0.39130
                          D10       D2        D34       D17       D35
   1                    0.37367  -0.05804   0.04334  -0.04194  -0.04110
 En-DIIS/RFO-DIIS/Sim-DIIS IScMMF=       -3 using points:    16   15   14   13   12   11   10    9    8
 RFO step:  Lambda=-1.35168557D-04.
 DidBck=F Rises=F RFO-DIIS coefs:    1.10118   -0.17640   -0.45726   -0.46026    1.02170
                  RFO-DIIS coefs:    0.10059   -0.55500    0.08475    0.34070
 Iteration  1 RMS(Cart)=  0.09474389 RMS(Int)=  0.03610942
 Iteration  2 RMS(Cart)=  0.03906977 RMS(Int)=  0.00662571
 Iteration  3 RMS(Cart)=  0.00277273 RMS(Int)=  0.00613128
 Iteration  4 RMS(Cart)=  0.00002237 RMS(Int)=  0.00613127
 Iteration  5 RMS(Cart)=  0.00000030 RMS(Int)=  0.00613127
 Variable       Old X    -DE/DX   Delta X   Delta X   Delta X     New X
                                 (Linear)    (Quad)   (Total)
    R1        2.28573   0.00032   0.00226  -0.00024   0.00210   2.28782
    R2        2.46914  -0.00026  -0.00080  -0.00046  -0.00430   2.46483
    R3        2.92810   0.00003   0.00061  -0.00029   0.00032   2.92842
    R4        3.62040   0.00024   0.02095   0.00127   0.02539   3.64580
    R5        1.89293   0.00034   0.00050   0.00171  -0.00138   1.89155
    R6        3.08091   0.00006  -0.00666  -0.00179  -0.01191   3.06900
    R7        2.53646  -0.00018   0.00040   0.00013   0.00052   2.53698
    R8        2.53102  -0.00017  -0.00150  -0.00003  -0.00153   2.52949
    R9        2.51154   0.00004   0.00022   0.00012   0.00034   2.51187
   R10        1.81318  -0.00009  -0.00010   0.00006  -0.00004   1.81314
   R11        1.83346  -0.00009   0.00056  -0.00051   0.00000   1.83346
[truncated: 2,587,157 more chars]
