# Supplementary material for: The Hydration of Trifluoroacetic Acid from 0 to 298 K
Source: J Phys Chem A. 2026 Jan 20;130(4):927–35. doi: 10.1021/acs.jpca.5c08151 (PMC12862820; doi:10.1021/acs.jpca.5c08151)
Supplement: Supplementary file 1 [file jp5c08151_si_001.zip › TFA_SI/within1kcal-hightemps/5-H2O/PM7-1-73-20906-wb97xd.xyz]

23
PM7-1-73-20906-wb97xd.log	Energy: -570288.8936821
C          1.36267        0.06016       -0.11296
O          0.57889        0.79673        0.45813
O          1.12054       -0.84620       -1.00077
H          0.10686       -0.94750       -1.22223
C          2.87906        0.15103        0.19943
F          3.56788        0.46191       -0.90909
F          3.33557       -1.02316        0.65940
F          3.12621        1.08325        1.11838
O         -3.31805        3.42743       -0.42958
H         -4.11891        3.69313        0.03003
H         -3.41795        3.70539       -1.34400
O         -2.62170       -2.98074       -0.11850
H         -2.97174       -2.38651        0.57981
H         -3.36050       -3.49686       -0.44807
O         -2.15800        0.95015        0.10966
H         -1.20997        1.05800        0.31693
H         -2.53788        1.83011       -0.06116
O         -3.36976       -1.00396        1.59950
H         -3.03358       -1.00476        2.49883
H         -2.97533       -0.22478        1.15394
O         -1.31489       -1.09051       -1.55665
H         -1.79407       -0.33072       -1.17561
H         -1.74036       -1.88382       -1.15969
