# Supplementary material for: The Hydration of Trifluoroacetic Acid from 0 to 298 K
Source: J Phys Chem A. 2026 Jan 20;130(4):927–35. doi: 10.1021/acs.jpca.5c08151 (PMC12862820; doi:10.1021/acs.jpca.5c08151)
Supplement: Supplementary file 1 [file jp5c08151_si_001.zip › TFA_SI/within1kcal-hightemps/5-H2O/20K-392-6376-wb97xd.xyz]

23
20K-392-6376-wb97xd.log	Energy: -570289.6774038
C         -1.64822        0.21045        0.01719
O         -1.70008        1.42114        0.08933
O         -0.59764       -0.55032       -0.04426
H          0.27688       -0.02398       -0.02437
C         -2.94807       -0.63374       -0.01623
F         -2.96616       -1.50955        0.99846
F         -3.02527       -1.32210       -1.16514
F         -4.02423        0.14259        0.08049
O          3.31879       -0.42357        1.90596
H          2.65572        0.06161        1.37573
H          3.68635        0.20125        2.53518
O          0.49175        3.14514       -0.01801
H          0.50732        3.88865        0.58831
H         -0.39154        2.73898        0.03776
O          3.38806       -0.01728       -1.82957
H          3.17942       -0.42640       -2.67187
H          3.98985       -0.62406       -1.34289
O          4.83310       -1.50014       -0.08524
H          4.38320       -1.18470        0.72813
H          4.85945       -2.45806       -0.03278
O          1.63103        0.72133        0.02099
H          2.21888        0.51324       -0.74933
H          1.43312        1.68442        0.01246
