# Supplementary material for: The Hydration of Trifluoroacetic Acid from 0 to 298 K
Source: J Phys Chem A. 2026 Jan 20;130(4):927–35. doi: 10.1021/acs.jpca.5c08151 (PMC12862820; doi:10.1021/acs.jpca.5c08151)
Supplement: Supplementary file 1 [file jp5c08151_si_001.zip › TFA_SI/within1kcal-hightemps/5-H2O/20K-1-242-20161-wb97xd.xyz]

23
20K-1-242-20161-wb97xd.log	Energy: -570290.5566525
C         -1.69863       -0.20995       -0.00636
O         -1.66893       -1.42292        0.00991
O         -0.70063        0.62140       -0.04385
H          0.20780        0.15298       -0.04245
C         -3.05115        0.54716        0.02142
F         -4.07402       -0.30279        0.04517
F         -3.17407        1.32720       -1.06227
F         -3.12519        1.32813        1.10979
O          0.64301       -2.98692       -0.20306
H          0.73785       -3.73687        0.38826
H         -0.26875       -2.65819       -0.11449
O          3.44329        0.50891       -1.88509
H          3.05487        1.14766       -2.48723
H          2.70760        0.10913       -1.37996
O          1.60571       -0.49236       -0.05752
H          2.15881       -0.26890        0.73403
H          1.46684       -1.46706       -0.06992
O          5.13760        1.12422        0.14584
H          4.63124        0.97816       -0.68294
H          5.99055        0.69977        0.02848
O          3.29498        0.20168        1.88200
H          4.05703        0.55730        1.36878
H          3.07398        0.85770        2.54709
