# Supplementary material for: The Hydration of Trifluoroacetic Acid from 0 to 298 K
Source: J Phys Chem A. 2026 Jan 20;130(4):927–35. doi: 10.1021/acs.jpca.5c08151 (PMC12862820; doi:10.1021/acs.jpca.5c08151)
Supplement: Supplementary file 1 [file jp5c08151_si_001.zip › TFA_SI/within1kcal-hightemps/5-H2O/20K-1-468-18624-wb97xd.xyz]

23
20K-1-468-18624-wb97xd.log	Energy: -570289.9684841
C         -1.62095        0.16669       -0.12125
O         -0.80363       -0.52133       -0.68819
O         -1.47653        1.37835        0.33441
H         -0.55598        1.75133        0.16604
C         -3.05470       -0.35582        0.15251
F         -3.96329        0.43460       -0.43743
F         -3.30402       -0.36743        1.47084
F         -3.20759       -1.59199       -0.31396
O          0.80281        2.55383       -0.00789
H          0.97141        3.28105        0.59555
H          1.66926        2.14687       -0.22875
O          3.16634        1.40654       -0.66346
H          3.75494        1.83684       -1.28885
H          3.73438        0.97995        0.03202
O          1.93507       -1.08509       -1.32786
H          2.29593       -0.18459       -1.29482
H          0.98424       -0.99005       -1.17006
O          3.49670       -2.30522        0.47796
H          3.96272       -3.04954        0.09090
H          2.84721       -1.99030       -0.19588
O          4.60373        0.04357        1.08364
H          4.29999       -0.88547        0.93181
H          4.56801        0.19667        2.03056
