# Supplementary material for: The Hydration of Trifluoroacetic Acid from 0 to 298 K
Source: J Phys Chem A. 2026 Jan 20;130(4):927–35. doi: 10.1021/acs.jpca.5c08151 (PMC12862820; doi:10.1021/acs.jpca.5c08151)
Supplement: Supplementary file 1 [file jp5c08151_si_001.zip › TFA_SI/within1kcal-hightemps/5-H2O/20K-1-375-16562-wb97xd.log]

 Entering Gaussian System, Link 0=g16
 Initial command:
 /software/commercial/MERCURY/GAUSSIAN/AVX2/g16/l1.exe "/local_scratch/slurm.5660474/Gau-3857149.inp" -scrdir="/local_scratch/slurm.5660474/"
 Entering Link 1 = /software/commercial/MERCURY/GAUSSIAN/AVX2/g16/l1.exe PID=   3857150.
  
 Copyright (c) 1988-2019, Gaussian, Inc.  All Rights Reserved.
  
 This is part of the Gaussian(R) 16 program.  It is based on
 the Gaussian(R) 09 system (copyright 2009, Gaussian, Inc.),
 the Gaussian(R) 03 system (copyright 2003, Gaussian, Inc.),
 the Gaussian(R) 98 system (copyright 1998, Gaussian, Inc.),
 the Gaussian(R) 94 system (copyright 1995, Gaussian, Inc.),
 the Gaussian 92(TM) system (copyright 1992, Gaussian, Inc.),
 the Gaussian 90(TM) system (copyright 1990, Gaussian, Inc.),
 the Gaussian 88(TM) system (copyright 1988, Gaussian, Inc.),
 the Gaussian 86(TM) system (copyright 1986, Carnegie Mellon
 University), and the Gaussian 82(TM) system (copyright 1983,
 Carnegie Mellon University). Gaussian is a federally registered
 trademark of Gaussian, Inc.
  
 This software contains proprietary and confidential information,
 including trade secrets, belonging to Gaussian, Inc.
  
 This software is provided under written license and may be
 used, copied, transmitted, or stored only in accord with that
 written license.
  
 The following legend is applicable only to US Government
 contracts under FAR:
  
                    RESTRICTED RIGHTS LEGEND
  
 Use, reproduction and disclosure by the US Government is
 subject to restrictions as set forth in subparagraphs (a)
 and (c) of the Commercial Computer Software - Restricted
 Rights clause in FAR 52.227-19.
  
 Gaussian, Inc.
 340 Quinnipiac St., Bldg. 40, Wallingford CT 06492
  
  
 ---------------------------------------------------------------
 Warning -- This program may not be used in any manner that
 competes with the business of Gaussian, Inc. or will provide
 assistance to any competitor of Gaussian, Inc.  The licensee
 of this program is prohibited from giving any competitor of
 Gaussian, Inc. access to this program.  By using this program,
 the user acknowledges that Gaussian, Inc. is engaged in the
 business of creating and licensing software in the field of
 computational chemistry and represents and warrants to the
 licensee that it is not a competitor of Gaussian, Inc. and that
 it will not use this program in any manner prohibited above.
 ---------------------------------------------------------------
  

 Cite this work as:
 Gaussian 16, Revision C.01,
 M. J. Frisch, G. W. Trucks, H. B. Schlegel, G. E. Scuseria, 
 M. A. Robb, J. R. Cheeseman, G. Scalmani, V. Barone, 
 G. A. Petersson, H. Nakatsuji, X. Li, M. Caricato, A. V. Marenich, 
 J. Bloino, B. G. Janesko, R. Gomperts, B. Mennucci, H. P. Hratchian, 
 J. V. Ortiz, A. F. Izmaylov, J. L. Sonnenberg, D. Williams-Young, 
 F. Ding, F. Lipparini, F. Egidi, J. Goings, B. Peng, A. Petrone, 
 T. Henderson, D. Ranasinghe, V. G. Zakrzewski, J. Gao, N. Rega, 
 G. Zheng, W. Liang, M. Hada, M. Ehara, K. Toyota, R. Fukuda, 
 J. Hasegawa, M. Ishida, T. Nakajima, Y. Honda, O. Kitao, H. Nakai, 
 T. Vreven, K. Throssell, J. A. Montgomery, Jr., J. E. Peralta, 
 F. Ogliaro, M. J. Bearpark, J. J. Heyd, E. N. Brothers, K. N. Kudin, 
 V. N. Staroverov, T. A. Keith, R. Kobayashi, J. Normand, 
 K. Raghavachari, A. P. Rendell, J. C. Burant, S. S. Iyengar, 
 J. Tomasi, M. Cossi, J. M. Millam, M. Klene, C. Adamo, R. Cammi, 
 J. W. Ochterski, R. L. Martin, K. Morokuma, O. Farkas, 
 J. B. Foresman, and D. J. Fox, Gaussian, Inc., Wallingford CT, 2019.
 
 ******************************************
 Gaussian 16:  ES64L-G16RevC.01  3-Jul-2019
                25-Sep-2025 
 ******************************************
 %nproc=20
 Will use up to   20 processors via shared memory.
 %mem=18gb
 ----------------------------------------------------------------------
 # wb97xd/6-31++g** scf(conver=10) opt(tight,maxcycles=300,calcfc) freq
 ----------------------------------------------------------------------
 1/6=300,7=10,10=4,18=20,19=15,26=3,38=1/1,3;
 2/9=110,12=2,17=6,18=5,40=1/2;
 3/5=1,6=6,7=1111,11=2,25=1,30=1,71=2,74=-58,140=1/1,2,3;
 4//1;
 5/5=2,6=10,38=5/2;
 8/6=4,10=90,11=11/1;
 11/6=1,8=1,9=11,15=111,16=1/1,2,10;
 10/6=1,13=1/2;
 6/7=2,8=2,9=2,10=2,28=1/1;
 7/10=1,25=1/1,2,3,16;
 1/6=300,7=10,10=4,18=20,19=15,26=3/3(2);
 2/9=110/2;
 99//99;
 2/9=110/2;
 3/5=1,6=6,7=1111,11=2,25=1,30=1,71=1,74=-58/1,2,3;
 4/5=5,16=3,69=1/1;
 5/5=2,6=10,38=5/2;
 7//1,2,3,16;
 1/6=300,7=10,18=20,19=15,26=3/3(-5);
 2/9=110/2;
 6/7=2,8=2,9=2,10=2,19=2,28=1/1;
 99/9=1/99;
 ---------------
 20K-1-375-16562
 ---------------
 Symbolic Z-matrix:
 Charge =  0 Multiplicity = 1
 C                     0.51735   1.52801  -0.51547 
 O                     1.05082   0.75194  -1.26907 
 O                    -0.14961   1.27129   0.54733 
 H                    -0.22878   0.21842   0.76918 
 C                     0.60866   3.06476  -0.77511 
 F                     1.38368   3.65791   0.14423 
 F                    -0.59201   3.64947  -0.72244 
 F                     1.13449   3.33244  -1.97092 
 O                    -0.30582  -1.20323   0.99637 
 H                     0.24732  -1.61221   0.28767 
 H                    -1.24209  -1.47057   0.78381 
 O                    -2.41225  -4.08146   2.2911 
 H                    -2.13704  -4.98275   2.11674 
 H                    -1.67093  -3.65661   2.7724 
 O                    -0.32899  -2.69202   3.3272 
 H                    -0.18431  -2.11109   2.55843 
 H                    -0.53991  -2.1181    4.06539 
 O                     1.1375   -2.01699  -1.07816 
 H                     1.17646  -1.10991  -1.42476 
 H                     2.04205  -2.33008  -1.02464 
 O                    -2.68885  -2.14229   0.44701 
 H                    -2.75064  -2.85397   1.12057 
 H                    -2.82494  -2.55531  -0.4073 
 
 Add virtual bond connecting atoms O9         and H4         Dist= 2.72D+00.
 Add virtual bond connecting atoms O21        and H11        Dist= 3.08D+00.
 Add virtual bond connecting atoms O18        and H10        Dist= 3.17D+00.
 Add virtual bond connecting atoms H22        and O12        Dist= 3.27D+00.
 Add virtual bond connecting atoms O15        and H14        Dist= 3.29D+00.
 Add virtual bond connecting atoms H16        and O9         Dist= 3.42D+00.

 GradGradGradGradGradGradGradGradGradGradGradGradGradGradGradGradGradGrad
 Berny optimization.
 Initialization pass.
                           ----------------------------
                           !    Initial Parameters    !
                           ! (Angstroms and Degrees)  !
 --------------------------                            --------------------------
 ! Name  Definition              Value          Derivative Info.                !
 --------------------------------------------------------------------------------
 ! R1    R(1,2)                  1.2061         calculate D2E/DX2 analytically  !
 ! R2    R(1,3)                  1.2807         calculate D2E/DX2 analytically  !
 ! R3    R(1,5)                  1.5612         calculate D2E/DX2 analytically  !
 ! R4    R(3,4)                  1.0789         calculate D2E/DX2 analytically  !
 ! R5    R(4,9)                  1.4417         calculate D2E/DX2 analytically  !
 ! R6    R(5,6)                  1.3408         calculate D2E/DX2 analytically  !
 ! R7    R(5,7)                  1.3365         calculate D2E/DX2 analytically  !
 ! R8    R(5,8)                  1.3335         calculate D2E/DX2 analytically  !
 ! R9    R(9,10)                 0.9877         calculate D2E/DX2 analytically  !
 ! R10   R(9,11)                 0.9966         calculate D2E/DX2 analytically  !
 ! R11   R(9,16)                 1.8108         calculate D2E/DX2 analytically  !
 ! R12   R(10,18)                1.6798         calculate D2E/DX2 analytically  !
 ! R13   R(11,21)                1.6303         calculate D2E/DX2 analytically  !
 ! R14   R(12,13)                0.9584         calculate D2E/DX2 analytically  !
 ! R15   R(12,14)                0.9807         calculate D2E/DX2 analytically  !
 ! R16   R(12,22)                1.7296         calculate D2E/DX2 analytically  !
 ! R17   R(14,15)                1.7433         calculate D2E/DX2 analytically  !
 ! R18   R(15,16)                0.9744         calculate D2E/DX2 analytically  !
 ! R19   R(15,17)                0.9585         calculate D2E/DX2 analytically  !
 ! R20   R(18,19)                0.9718         calculate D2E/DX2 analytically  !
 ! R21   R(18,20)                0.9587         calculate D2E/DX2 analytically  !
 ! R22   R(21,22)                0.9818         calculate D2E/DX2 analytically  !
 ! R23   R(21,23)                0.9586         calculate D2E/DX2 analytically  !
 ! A1    A(2,1,3)              128.3044         calculate D2E/DX2 analytically  !
 ! A2    A(2,1,5)              120.2366         calculate D2E/DX2 analytically  !
 ! A3    A(3,1,5)              111.4553         calculate D2E/DX2 analytically  !
 ! A4    A(1,3,4)              113.8572         calculate D2E/DX2 analytically  !
 ! A5    A(1,5,6)              110.8078         calculate D2E/DX2 analytically  !
 ! A6    A(1,5,7)              111.8108         calculate D2E/DX2 analytically  !
 ! A7    A(1,5,8)              111.7037         calculate D2E/DX2 analytically  !
 ! A8    A(6,5,7)              107.3808         calculate D2E/DX2 analytically  !
 ! A9    A(6,5,8)              107.3463         calculate D2E/DX2 analytically  !
 ! A10   A(7,5,8)              107.5645         calculate D2E/DX2 analytically  !
 ! A11   A(4,9,10)             105.3856         calculate D2E/DX2 analytically  !
 ! A12   A(4,9,11)             106.3259         calculate D2E/DX2 analytically  !
 ! A13   A(4,9,16)             128.8082         calculate D2E/DX2 analytically  !
 ! A14   A(10,9,11)            105.19           calculate D2E/DX2 analytically  !
 ! A15   A(10,9,16)            111.9502         calculate D2E/DX2 analytically  !
 ! A16   A(11,9,16)             96.4612         calculate D2E/DX2 analytically  !
 ! A17   A(13,12,14)           106.2386         calculate D2E/DX2 analytically  !
 ! A18   A(13,12,22)           126.9056         calculate D2E/DX2 analytically  !
 ! A19   A(14,12,22)            99.9387         calculate D2E/DX2 analytically  !
 ! A20   A(14,15,16)           101.1334         calculate D2E/DX2 analytically  !
 ! A21   A(14,15,17)           114.0165         calculate D2E/DX2 analytically  !
 ! A22   A(16,15,17)           106.4587         calculate D2E/DX2 analytically  !
 ! A23   A(10,18,19)            94.9516         calculate D2E/DX2 analytically  !
 ! A24   A(10,18,20)           122.2294         calculate D2E/DX2 analytically  !
 ! A25   A(19,18,20)           106.6724         calculate D2E/DX2 analytically  !
 ! A26   A(11,21,22)           102.2854         calculate D2E/DX2 analytically  !
 ! A27   A(11,21,23)           119.1844         calculate D2E/DX2 analytically  !
 ! A28   A(22,21,23)           106.8665         calculate D2E/DX2 analytically  !
 ! A29   L(3,4,9,19,-1)        177.0013         calculate D2E/DX2 analytically  !
 ! A30   L(9,10,18,1,-1)       169.1628         calculate D2E/DX2 analytically  !
 ! A31   L(9,11,21,14,-1)      173.9619         calculate D2E/DX2 analytically  !
 ! A32   L(12,14,15,11,-1)     167.9954         calculate D2E/DX2 analytically  !
 ! A33   L(9,16,15,22,-1)      165.8254         calculate D2E/DX2 analytically  !
 ! A34   L(12,22,21,16,-1)     167.2101         calculate D2E/DX2 analytically  !
 ! A35   L(3,4,9,19,-2)        180.5044         calculate D2E/DX2 analytically  !
 ! A36   L(9,10,18,1,-2)       183.8013         calculate D2E/DX2 analytically  !
 ! A37   L(9,11,21,14,-2)      186.5675         calculate D2E/DX2 analytically  !
 ! A38   L(12,14,15,11,-2)     181.4986         calculate D2E/DX2 analytically  !
 ! A39   L(9,16,15,22,-2)      179.8855         calculate D2E/DX2 analytically  !
 ! A40   L(12,22,21,16,-2)     172.1873         calculate D2E/DX2 analytically  !
 ! D1    D(2,1,3,4)             -0.1507         calculate D2E/DX2 analytically  !
 ! D2    D(5,1,3,4)           -179.4385         calculate D2E/DX2 analytically  !
 ! D3    D(2,1,5,6)           -110.1738         calculate D2E/DX2 analytically  !
 ! D4    D(2,1,5,7)            130.0718         calculate D2E/DX2 analytically  !
 ! D5    D(2,1,5,8)              9.4657         calculate D2E/DX2 analytically  !
 ! D6    D(3,1,5,6)             69.1793         calculate D2E/DX2 analytically  !
 ! D7    D(3,1,5,7)            -50.5752         calculate D2E/DX2 analytically  !
 ! D8    D(3,1,5,8)           -171.1812         calculate D2E/DX2 analytically  !
 ! D9    D(1,3,9,10)             3.9084         calculate D2E/DX2 analytically  !
 ! D10   D(1,3,9,11)          -106.9593         calculate D2E/DX2 analytically  !
 ! D11   D(1,3,9,16)           139.4194         calculate D2E/DX2 analytically  !
 ! D12   D(4,9,15,14)          133.3169         calculate D2E/DX2 analytically  !
 ! D13   D(4,9,15,17)           16.9724         calculate D2E/DX2 analytically  !
 ! D14   D(10,9,15,14)         -87.4929         calculate D2E/DX2 analytically  !
 ! D15   D(10,9,15,17)         156.1625         calculate D2E/DX2 analytically  !
 ! D16   D(11,9,15,14)          19.708          calculate D2E/DX2 analytically  !
 ! D17   D(11,9,15,17)         -96.6366         calculate D2E/DX2 analytically  !
 ! D18   D(4,9,18,19)           -7.1598         calculate D2E/DX2 analytically  !
 ! D19   D(4,9,18,20)          103.8792         calculate D2E/DX2 analytically  !
 ! D20   D(11,9,18,19)         102.4599         calculate D2E/DX2 analytically  !
 ! D21   D(11,9,18,20)        -146.5011         calculate D2E/DX2 analytically  !
 ! D22   D(16,9,18,19)        -151.0859         calculate D2E/DX2 analytically  !
 ! D23   D(16,9,18,20)         -40.047          calculate D2E/DX2 analytically  !
 ! D24   D(4,9,21,22)         -146.384          calculate D2E/DX2 analytically  !
 ! D25   D(4,9,21,23)           98.2989         calculate D2E/DX2 analytically  !
 ! D26   D(10,9,21,22)         101.4352         calculate D2E/DX2 analytically  !
 ! D27   D(10,9,21,23)         -13.8819         calculate D2E/DX2 analytically  !
 ! D28   D(16,9,21,22)         -11.9269         calculate D2E/DX2 analytically  !
 ! D29   D(16,9,21,23)        -127.2441         calculate D2E/DX2 analytically  !
 ! D30   D(13,12,15,16)        110.9735         calculate D2E/DX2 analytically  !
 ! D31   D(13,12,15,17)       -137.0974         calculate D2E/DX2 analytically  !
 ! D32   D(22,12,15,16)        -19.7883         calculate D2E/DX2 analytically  !
 ! D33   D(22,12,15,17)         92.1408         calculate D2E/DX2 analytically  !
 ! D34   D(13,12,21,11)        -99.4289         calculate D2E/DX2 analytically  !
 ! D35   D(13,12,21,23)         22.9929         calculate D2E/DX2 analytically  !
 ! D36   D(14,12,21,11)         15.3623         calculate D2E/DX2 analytically  !
 ! D37   D(14,12,21,23)        137.7841         calculate D2E/DX2 analytically  !
 --------------------------------------------------------------------------------
 Trust Radius=3.00D-01 FncErr=1.00D-07 GrdErr=1.00D-06 EigMax=2.50D+02 EigMin=1.00D-04
 Number of steps in this run=    138 maximum allowed number of steps=    138.
 GradGradGradGradGradGradGradGradGradGradGradGradGradGradGradGradGradGrad

                          Input orientation:                          
 ---------------------------------------------------------------------
 Center     Atomic      Atomic             Coordinates (Angstroms)
 Number     Number       Type             X           Y           Z
 ---------------------------------------------------------------------
      1          6           0        0.517352    1.528008   -0.515466
      2          8           0        1.050816    0.751937   -1.269073
      3          8           0       -0.149611    1.271288    0.547335
      4          1           0       -0.228781    0.218420    0.769180
      5          6           0        0.608659    3.064760   -0.775113
      6          9           0        1.383685    3.657911    0.144231
      7          9           0       -0.592009    3.649471   -0.722437
      8          9           0        1.134492    3.332444   -1.970918
      9          8           0       -0.305822   -1.203232    0.996366
     10          1           0        0.247317   -1.612206    0.287667
     11          1           0       -1.242094   -1.470573    0.783811
     12          8           0       -2.412249   -4.081458    2.291100
     13          1           0       -2.137040   -4.982747    2.116740
     14          1           0       -1.670935   -3.656612    2.772402
     15          8           0       -0.328992   -2.692017    3.327200
     16          1           0       -0.184313   -2.111095    2.558428
     17          1           0       -0.539912   -2.118103    4.065394
     18          8           0        1.137501   -2.016993   -1.078158
     19          1           0        1.176463   -1.109907   -1.424762
     20          1           0        2.042049   -2.330079   -1.024642
     21          8           0       -2.688849   -2.142292    0.447008
     22          1           0       -2.750638   -2.853969    1.120568
     23          1           0       -2.824938   -2.555312   -0.407300
 ---------------------------------------------------------------------
                    Distance matrix (angstroms):
                    1          2          3          4          5
     1  C    0.000000
     2  O    1.206148   0.000000
     3  O    1.280738   2.238322   0.000000
     4  H    1.980416   2.465052   1.078895   0.000000
     5  C    1.561205   2.405962   2.353801   3.344817   0.000000
     6  F    2.392116   3.248525   2.865214   3.849767   1.340778
     7  F    2.402941   3.375409   2.731993   3.758852   1.336512
     8  F    2.398998   2.675557   3.498410   4.366210   1.333455
     9  O    3.228455   3.285630   2.519778   1.441750   4.710644
    10  H    3.252519   2.942485   2.922245   1.951849   4.809790
    11  H    3.711503   3.796224   2.960953   1.969699   5.140503
    12  O    6.922823   6.930321   6.067301   5.056948   8.342420
    13  H    7.507611   7.383275   6.747286   5.701711   8.981316
    14  H    6.517588   6.570901   5.616899   4.594407   7.934624
    15  O    5.769834   5.906810   4.844339   3.876100   7.130823
    16  H    4.815000   4.936826   3.935253   2.937690   6.207316
    17  H    5.949471   6.262913   4.900719   4.052304   7.184135
    18  O    3.642559   2.776857   3.887374   3.205691   5.118176
    19  H    2.867026   1.872562   3.364183   2.924473   4.262897
    20  H    4.179568   3.246707   4.499370   3.856075   5.587590
    21  O    4.967613   5.030566   4.255623   3.424718   6.283354
    22  H    5.705969   5.758819   4.910365   3.990340   7.064689
    23  H    5.277888   5.167399   4.765666   3.977150   6.596217
                    6          7          8          9         10
     6  F    0.000000
     7  F    2.157440   0.000000
     8  F    2.154502   2.154069   0.000000
     9  O    5.216443   5.156056   5.608175   0.000000
    10  H    5.393147   5.423100   5.507980   0.987663   0.000000
    11  H    5.796992   5.376452   6.025417   0.996622   1.576249
    12  O    8.883467   8.494818   9.257974   3.794410   4.145387
    13  H    9.536627   9.217550   9.826202   4.346646   4.515663
    14  H    8.351061   8.170485   8.900359   3.322184   3.746090
    15  O    7.306582   7.528825   8.155119   2.765828   3.276719
    16  H    6.447355   6.641867   7.203216   1.810805   2.364646
    17  H    7.241414   7.496062   8.303562   3.211031   3.891900
    18  O    5.810282   5.935197   5.423422   2.655003   1.679809
    19  H    5.023621   5.125664   4.475994   2.840377   2.011971
    20  H    6.136426   6.540994   5.812337   3.296477   2.336356
    21  O    7.093628   6.269678   7.101903   2.619627   2.987884
    22  H    7.774988   7.095849   7.932415   2.952538   3.350139
    23  H    7.524681   6.601864   7.265511   3.185018   3.288035
                   11         12         13         14         15
    11  H    0.000000
    12  O    3.233868   0.000000
    13  H    3.861735   0.958365   0.000000
    14  H    2.986162   0.980659   1.551058   0.000000
    15  O    2.965553   2.709983   3.159382   1.743288   0.000000
    16  H    2.162968   2.986217   3.500660   2.155099   0.974379
    17  H    3.417768   3.241686   3.815004   2.306090   0.958538
    18  O    3.070500   5.311745   5.452126   5.040086   4.691847
    19  H    3.295040   5.959580   6.206482   5.675347   5.229781
    20  H    3.846407   5.822563   5.862569   5.473891   4.969041
    21  O    1.630259   2.690269   3.340761   2.955803   3.763858
    22  H    2.074342   1.729561   2.429107   2.130388   3.280217
    23  H    2.258495   3.127426   3.568813   3.557399   4.493876
                   16         17         18         19         20
    16  H    0.000000
    17  H    1.548369   0.000000
    18  O    3.870504   5.411105   0.000000
    19  H    4.326649   5.839881   0.971833   0.000000
    20  H    4.224101   5.711386   0.958694   1.548598   0.000000
    21  O    3.275938   4.208472   4.121018   4.417010   4.958066
    22  H    3.034029   3.755105   4.544507   4.994254   5.276953
    23  H    3.995719   5.041576   4.054721   4.374430   4.911151
                   21         22         23
    21  O    0.000000
    22  H    0.981827   0.000000
    23  H    0.958617   1.558555   0.000000
 Stoichiometry    C2H11F3O7
 Framework group  C1[X(C2H11F3O7)]
 Deg. of freedom    63
 Full point group                 C1      NOp   1
 Largest Abelian subgroup         C1      NOp   1
 Largest concise Abelian subgroup C1      NOp   1
                         Standard orientation:                         
 ---------------------------------------------------------------------
 Center     Atomic      Atomic             Coordinates (Angstroms)
 Number     Number       Type             X           Y           Z
 ---------------------------------------------------------------------
      1          6           0        1.664669    0.170439   -0.050586
      2          8           0        1.448395    1.356905   -0.032773
      3          8           0        0.823180   -0.788253   -0.165012
      4          1           0       -0.201322   -0.461512   -0.252479
      5          6           0        3.127649   -0.363728    0.057656
      6          9           0        3.527346   -0.896851   -1.105833
      7          9           0        3.241956   -1.312687    0.991828
      8          9           0        3.986320    0.609052    0.365044
      9          8           0       -1.547382    0.045561   -0.350673
     10          1           0       -1.456246    1.028823   -0.369880
     11          1           0       -1.987959   -0.158908    0.519579
     12          8           0       -5.201533   -0.520134    0.500630
     13          1           0       -5.830986    0.191076    0.372438
     14          1           0       -4.788821   -0.682058   -0.374093
     15          8           0       -3.749452   -0.851704   -1.763333
     16          1           0       -2.902561   -0.529338   -1.405186
     17          1           0       -3.602533   -1.760001   -2.032047
     18          8           0       -1.002379    2.642468   -0.260740
     19          1           0       -0.068619    2.454129   -0.068180
     20          1           0       -1.013963    3.229244   -1.018799
     21          8           0       -2.890028   -0.340742    1.865295
     22          1           0       -3.787824   -0.488956    1.496540
     23          1           0       -2.960089    0.388808    2.483190
 ---------------------------------------------------------------------
 Rotational constants (GHZ):           1.1982701           0.2459993           0.2374357
 Standard basis: 6-31++G(d,p) (6D, 7F)
 There are   294 symmetry adapted cartesian basis functions of A   symmetry.
 There are   294 symmetry adapted basis functions of A   symmetry.
   294 basis functions,   472 primitive gaussians,   294 cartesian basis functions
    53 alpha electrons       53 beta electrons
       nuclear repulsion energy       823.8066953062 Hartrees.
 NAtoms=   23 NActive=   23 NUniq=   23 SFac= 1.00D+00 NAtFMM=   60 NAOKFM=F Big=F
 Integral buffers will be    131072 words long.
 Raffenetti 2 integral format.
 Two-electron integral symmetry is turned on.
 Nuclear repulsion after empirical dispersion term =      823.7965897146 Hartrees.
 One-electron integrals computed using PRISM.
 NBasis=   294 RedAO= T EigKep=  4.48D-05  NBF=   294
 NBsUse=   294 1.00D-06 EigRej= -1.00D+00 NBFU=   294
 ExpMin= 3.60D-02 ExpMax= 7.00D+03 ExpMxC= 1.05D+03 IAcc=3 IRadAn=         5 AccDes= 0.00D+00
 Harris functional with IExCor= 4639 and IRadAn=       5 diagonalized for initial guess.
 HarFok:  IExCor= 4639 AccDes= 0.00D+00 IRadAn=         5 IDoV= 1 UseB2=F ITyADJ=14
 ICtDFT=  3500011 ScaDFX=  1.000000  1.000000  1.000000  1.000000
 FoFCou: FMM=F IPFlag=           0 FMFlag=      100000 FMFlg1=           0
         NFxFlg=           0 DoJE=T BraDBF=F KetDBF=T FulRan=T
         wScrn=  0.000000 ICntrl=       500 IOpCl=  0 I1Cent=   200000004 NGrid=           0
         NMat0=    1 NMatS0=      1 NMatT0=    0 NMatD0=    1 NMtDS0=    0 NMtDT0=    0
 Petite list used in FoFCou.
 Requested convergence on RMS density matrix=1.00D-10 within 128 cycles.
 Requested convergence on MAX density matrix=1.00D-08.
 Requested convergence on             energy=1.00D-08.
 No special actions if energy rises.
 SCF Done:  E(RwB97XD) =  -908.810181743     A.U. after   18 cycles
            NFock= 18  Conv=0.66D-10     -V/T= 2.0081
 DoSCS=F DFT=T ScalE2(SS,OS)=  1.000000  1.000000
 Range of M.O.s used for correlation:     1   294
 NBasis=   294 NAE=    53 NBE=    53 NFC=     0 NFV=     0
 NROrb=    294 NOA=    53 NOB=    53 NVA=   241 NVB=   241

 **** Warning!!: The largest alpha MO coefficient is  0.30095080D+02

 Symmetrizing basis deriv contribution to polar:
 IMax=3 JMax=2 DiffMx= 0.00D+00
 G2DrvN: will do    24 centers at a time, making    1 passes.
 Calling FoFCou, ICntrl=  3107 FMM=F I1Cent=   0 AccDes= 0.00D+00.
 End of G2Drv F.D. properties file   721 does not exist.
 End of G2Drv F.D. properties file   722 does not exist.
 End of G2Drv F.D. properties file   788 does not exist.
          IDoAtm=11111111111111111111111
          Differentiating once with respect to nuclear coordinates.
 Keep R1 ints in memory in canonical form, NReq=1915881181.
          There are    72 degrees of freedom in the 1st order CPHF.  IDoFFX=6 NUNeed=     0.
     66 vectors produced by pass  0 Test12= 1.77D-14 1.39D-09 XBig12= 1.73D-01 7.60D-02.
 AX will form    66 AO Fock derivatives at one time.
     66 vectors produced by pass  1 Test12= 1.77D-14 1.39D-09 XBig12= 6.00D-02 7.81D-02.
     66 vectors produced by pass  2 Test12= 1.77D-14 1.39D-09 XBig12= 1.80D-03 5.86D-03.
     66 vectors produced by pass  3 Test12= 1.77D-14 1.39D-09 XBig12= 1.44D-05 6.00D-04.
     66 vectors produced by pass  4 Test12= 1.77D-14 1.39D-09 XBig12= 1.18D-07 5.69D-05.
     66 vectors produced by pass  5 Test12= 1.77D-14 1.39D-09 XBig12= 6.82D-10 2.86D-06.
     57 vectors produced by pass  6 Test12= 1.77D-14 1.39D-09 XBig12= 3.47D-12 2.16D-07.
     14 vectors produced by pass  7 Test12= 1.77D-14 1.39D-09 XBig12= 1.66D-14 1.21D-08.
 InvSVY:  IOpt=1 It=  1 EMax= 3.89D-16
 Solved reduced A of dimension   467 with    72 vectors.
 End of Minotr F.D. properties file   721 does not exist.
 End of Minotr F.D. properties file   722 does not exist.
 End of Minotr F.D. properties file   788 does not exist.

 **********************************************************************

            Population analysis using the SCF Density.

 **********************************************************************

 Orbital symmetries:
       Occupied  (A) (A) (A) (A) (A) (A) (A) (A) (A) (A) (A) (A)
                 (A) (A) (A) (A) (A) (A) (A) (A) (A) (A) (A) (A)
                 (A) (A) (A) (A) (A) (A) (A) (A) (A) (A) (A) (A)
                 (A) (A) (A) (A) (A) (A) (A) (A) (A) (A) (A) (A)
                 (A) (A) (A) (A) (A)
       Virtual   (A) (A) (A) (A) (A) (A) (A) (A) (A) (A) (A) (A)
                 (A) (A) (A) (A) (A) (A) (A) (A) (A) (A) (A) (A)
                 (A) (A) (A) (A) (A) (A) (A) (A) (A) (A) (A) (A)
                 (A) (A) (A) (A) (A) (A) (A) (A) (A) (A) (A) (A)
                 (A) (A) (A) (A) (A) (A) (A) (A) (A) (A) (A) (A)
                 (A) (A) (A) (A) (A) (A) (A) (A) (A) (A) (A) (A)
                 (A) (A) (A) (A) (A) (A) (A) (A) (A) (A) (A) (A)
                 (A) (A) (A) (A) (A) (A) (A) (A) (A) (A) (A) (A)
                 (A) (A) (A) (A) (A) (A) (A) (A) (A) (A) (A) (A)
                 (A) (A) (A) (A) (A) (A) (A) (A) (A) (A) (A) (A)
                 (A) (A) (A) (A) (A) (A) (A) (A) (A) (A) (A) (A)
                 (A) (A) (A) (A) (A) (A) (A) (A) (A) (A) (A) (A)
                 (A) (A) (A) (A) (A) (A) (A) (A) (A) (A) (A) (A)
                 (A) (A) (A) (A) (A) (A) (A) (A) (A) (A) (A) (A)
                 (A) (A) (A) (A) (A) (A) (A) (A) (A) (A) (A) (A)
                 (A) (A) (A) (A) (A) (A) (A) (A) (A) (A) (A) (A)
                 (A) (A) (A) (A) (A) (A) (A) (A) (A) (A) (A) (A)
                 (A) (A) (A) (A) (A) (A) (A) (A) (A) (A) (A) (A)
                 (A) (A) (A) (A) (A) (A) (A) (A) (A) (A) (A) (A)
                 (A) (A) (A) (A) (A) (A) (A) (A) (A) (A) (A) (A)
                 (A)
 The electronic state is 1-A.
 Alpha  occ. eigenvalues --  -24.88229 -24.88199 -24.88060 -19.33093 -19.31377
 Alpha  occ. eigenvalues --  -19.31223 -19.30252 -19.30144 -19.30103 -19.29516
 Alpha  occ. eigenvalues --  -10.56869 -10.47228  -1.43963  -1.34644  -1.34578
 Alpha  occ. eigenvalues --   -1.24076  -1.16237  -1.15325  -1.14505  -1.13701
 Alpha  occ. eigenvalues --   -1.13313  -1.11966  -0.85596  -0.76014  -0.70302
 Alpha  occ. eigenvalues --   -0.70059  -0.67964  -0.67071  -0.65861  -0.64878
 Alpha  occ. eigenvalues --   -0.64711  -0.63329  -0.60530  -0.58124  -0.57456
 Alpha  occ. eigenvalues --   -0.56485  -0.56232  -0.54969  -0.53140  -0.52641
 Alpha  occ. eigenvalues --   -0.52428  -0.50997  -0.50488  -0.50096  -0.49367
 Alpha  occ. eigenvalues --   -0.47043  -0.43743  -0.43558  -0.42835  -0.42633
 Alpha  occ. eigenvalues --   -0.42513  -0.41333  -0.39706
 Alpha virt. eigenvalues --    0.02653   0.04344   0.04525   0.05101   0.05984
 Alpha virt. eigenvalues --    0.08649   0.09066   0.10013   0.10634   0.10914
 Alpha virt. eigenvalues --    0.11376   0.12238   0.13449   0.13796   0.14121
 Alpha virt. eigenvalues --    0.15855   0.16934   0.17458   0.19203   0.20000
 Alpha virt. eigenvalues --    0.21494   0.21801   0.22003   0.22616   0.23334
 Alpha virt. eigenvalues --    0.24492   0.25658   0.26240   0.26667   0.27392
 Alpha virt. eigenvalues --    0.27596   0.28320   0.28552   0.28957   0.29568
 Alpha virt. eigenvalues --    0.29748   0.30552   0.30704   0.31300   0.31815
 Alpha virt. eigenvalues --    0.32235   0.33108   0.33435   0.33615   0.34451
 Alpha virt. eigenvalues --    0.34596   0.34852   0.35847   0.36385   0.36940
 Alpha virt. eigenvalues --    0.37111   0.37603   0.38093   0.38818   0.39149
 Alpha virt. eigenvalues --    0.39894   0.41553   0.42157   0.42915   0.43267
 Alpha virt. eigenvalues --    0.44008   0.44665   0.45116   0.45850   0.46305
 Alpha virt. eigenvalues --    0.47348   0.47525   0.48521   0.49265   0.49959
 Alpha virt. eigenvalues --    0.50995   0.53354   0.55754   0.56878   0.61501
 Alpha virt. eigenvalues --    0.61675   0.63673   0.81793   0.82296   0.85034
 Alpha virt. eigenvalues --    0.89320   0.91926   0.93862   1.04999   1.06282
 Alpha virt. eigenvalues --    1.06981   1.09710   1.16634   1.18342   1.19939
 Alpha virt. eigenvalues --    1.21192   1.21355   1.21980   1.22201   1.23625
 Alpha virt. eigenvalues --    1.24358   1.24493   1.25307   1.26055   1.26922
 Alpha virt. eigenvalues --    1.27942   1.29146   1.29593   1.30638   1.30997
 Alpha virt. eigenvalues --    1.31513   1.32028   1.33103   1.34128   1.34576
 Alpha virt. eigenvalues --    1.35109   1.36134   1.36819   1.39323   1.39476
 Alpha virt. eigenvalues --    1.40951   1.45554   1.46951   1.48165   1.53224
 Alpha virt. eigenvalues --    1.54409   1.54794   1.56080   1.56646   1.58618
 Alpha virt. eigenvalues --    1.59752   1.60730   1.61885   1.62102   1.63293
 Alpha virt. eigenvalues --    1.63860   1.64895   1.65019   1.65930   1.67400
 Alpha virt. eigenvalues --    1.67774   1.68281   1.68552   1.71521   1.72014
 Alpha virt. eigenvalues --    1.72901   1.73478   1.74549   1.75284   1.77053
 Alpha virt. eigenvalues --    1.78082   1.81230   1.81685   1.82437   1.85519
 Alpha virt. eigenvalues --    1.86166   1.86646   1.88067   1.89877   1.90510
 Alpha virt. eigenvalues --    1.91436   1.92683   1.93538   1.94913   1.95897
 Alpha virt. eigenvalues --    1.97697   2.02250   2.12714   2.13210   2.15682
 Alpha virt. eigenvalues --    2.16572   2.17522   2.18727   2.24842   2.27895
 Alpha virt. eigenvalues --    2.30702   2.32211   2.32588   2.32959   2.34569
 Alpha virt. eigenvalues --    2.35840   2.37017   2.38821   2.41612   2.43231
 Alpha virt. eigenvalues --    2.47201   2.49030   2.50019   2.54803   2.57032
 Alpha virt. eigenvalues --    2.60739   2.62217   2.62490   2.63827   2.65890
 Alpha virt. eigenvalues --    2.67929   2.69163   2.70107   2.72343   2.73002
 Alpha virt. eigenvalues --    2.74569   2.75981   2.79403   2.80477   2.82435
 Alpha virt. eigenvalues --    2.83416   2.84664   2.89642   2.91307   2.94992
 Alpha virt. eigenvalues --    2.99222   3.01095   3.09768   3.11254   3.11914
 Alpha virt. eigenvalues --    3.14472   3.15220   3.16589   3.23619   3.26314
 Alpha virt. eigenvalues --    3.27711   3.38712   3.39230   3.46255   3.48578
 Alpha virt. eigenvalues --    3.50209   3.55470   3.59679   3.73087   3.73537
 Alpha virt. eigenvalues --    3.75171   3.75711   3.84329   3.88501   4.34459
 Alpha virt. eigenvalues --    4.38843   4.41225   4.42164   4.45764   4.46164
 Alpha virt. eigenvalues --    4.76431   4.77628   4.83775   5.59837   5.91734
 Alpha virt. eigenvalues --    6.58823
          Condensed to atoms (all electrons):
               1          2          3          4          5          6
     1  C    5.194475   0.415633   0.336777  -0.052784  -0.071421  -0.044185
     2  O    0.415633   8.294218  -0.160920   0.001513  -0.067277   0.000249
     3  O    0.336777  -0.160920   8.381300   0.198297  -0.260555   0.017896
     4  H   -0.052784   0.001513   0.198297   0.284100  -0.018186   0.001630
     5  C   -0.071421  -0.067277  -0.260555  -0.018186   4.958173   0.162302
     6  F   -0.044185   0.000249   0.017896   0.001630   0.162302   9.233438
     7  F   -0.042112   0.002695   0.016138   0.000667   0.158401  -0.046119
     8  F   -0.059059   0.002946   0.013531   0.002633   0.184709  -0.037219
     9  O    0.001460   0.007855  -0.038114   0.055799  -0.013100   0.000105
    10  H   -0.010831  -0.000490   0.005482   0.003805  -0.015395   0.000527
    11  H    0.006965  -0.002430  -0.006338  -0.020807   0.008688  -0.000265
    12  O   -0.000162   0.000012   0.000016   0.001712   0.000036  -0.000000
    13  H    0.000014  -0.000004   0.000002   0.000017   0.000028  -0.000000
    14  H   -0.000088  -0.000000   0.000072   0.000087  -0.000151   0.000001
    15  O   -0.000779   0.000082  -0.001377   0.000195  -0.000348  -0.000001
    16  H    0.002412   0.000460  -0.003756   0.000315   0.001882  -0.000039
    17  H   -0.000126   0.000008   0.000214  -0.000183  -0.000055   0.000001
    18  O   -0.011294  -0.015411   0.003136   0.009870  -0.013697   0.000059
    19  H   -0.008723   0.047059  -0.002717  -0.002715   0.004733   0.000068
    20  H    0.001919  -0.001882   0.000084  -0.000039  -0.000236  -0.000061
    21  O   -0.000677   0.000491  -0.000658  -0.003009  -0.000182  -0.000000
    22  H    0.000279  -0.000093   0.000068   0.000369  -0.000320   0.000004
    23  H    0.000179   0.000110   0.000032   0.000603   0.000114  -0.000001
               7          8          9         10         11         12
     1  C   -0.042112  -0.059059   0.001460  -0.010831   0.006965  -0.000162
     2  O    0.002695   0.002946   0.007855  -0.000490  -0.002430   0.000012
     3  O    0.016138   0.013531  -0.038114   0.005482  -0.006338   0.000016
     4  H    0.000667   0.002633   0.055799   0.003805  -0.020807   0.001712
     5  C    0.158401   0.184709  -0.013100  -0.015395   0.008688   0.000036
     6  F   -0.046119  -0.037219   0.000105   0.000527  -0.000265  -0.000000
     7  F    9.235622  -0.040454  -0.000177   0.000314   0.000028   0.000000
     8  F   -0.040454   9.239198   0.000095   0.000499  -0.000290   0.000000
     9  O   -0.000177   0.000095   8.736814   0.220641   0.212717  -0.000237
    10  H    0.000314   0.000499   0.220641   0.289145  -0.026093   0.001756
    11  H    0.000028  -0.000290   0.212717  -0.026093   0.277811  -0.010359
    12  O    0.000000   0.000000  -0.000237   0.001756  -0.010359   8.374614
    13  H   -0.000000  -0.000000  -0.000369  -0.000265   0.002668   0.276070
    14  H    0.000000   0.000001   0.005086  -0.000436  -0.002439   0.237048
    15  O   -0.000001   0.000000  -0.023513   0.001267  -0.005242  -0.053329
    16  H   -0.000037  -0.000045   0.021618  -0.008673  -0.004265   0.000915
    17  H    0.000000   0.000001  -0.001141   0.000324   0.001110   0.004558
    18  O    0.000024   0.000229  -0.080384   0.091486  -0.003544   0.000407
    19  H    0.000212  -0.000253   0.009019  -0.013159   0.001359  -0.000165
    20  H   -0.000040  -0.000025   0.004066  -0.007424   0.000570   0.000107
    21  O    0.000017   0.000003  -0.082495  -0.000234   0.078903  -0.051550
    22  H    0.000018   0.000002   0.002098   0.000276  -0.011715   0.036468
    23  H   -0.000027   0.000002   0.007793  -0.001274  -0.006560   0.002305
              13         14         15         16         17         18
     1  C    0.000014  -0.000088  -0.000779   0.002412  -0.000126  -0.011294
     2  O   -0.000004  -0.000000   0.000082   0.000460   0.000008  -0.015411
     3  O    0.000002   0.000072  -0.001377  -0.003756   0.000214   0.003136
     4  H    0.000017   0.000087   0.000195   0.000315  -0.000183   0.009870
     5  C    0.000028  -0.000151  -0.000348   0.001882  -0.000055  -0.013697
     6  F   -0.000000   0.000001  -0.000001  -0.000039   0.000001   0.000059
     7  F   -0.000000   0.000000  -0.000001  -0.000037   0.000000   0.000024
     8  F   -0.000000   0.000001   0.000000  -0.000045   0.000001   0.000229
     9  O   -0.000369   0.005086  -0.023513   0.021618  -0.001141  -0.080384
    10  H   -0.000265  -0.000436   0.001267  -0.008673   0.000324   0.091486
    11  H    0.002668  -0.002439  -0.005242  -0.004265   0.001110  -0.003544
    12  O    0.276070   0.237048  -0.053329   0.000915   0.004558   0.000407
    13  H    0.368645  -0.023053   0.001409  -0.000639   0.000548  -0.000021
    14  H   -0.023053   0.317304   0.037383  -0.004205  -0.007921  -0.000188
    15  O    0.001409   0.037383   8.344896   0.249477   0.266883  -0.000106
    16  H   -0.000639  -0.004205   0.249477   0.317647  -0.020052  -0.005675
    17  H    0.000548  -0.007921   0.266883  -0.020052   0.367503   0.000667
    18  O   -0.000021  -0.000188  -0.000106  -0.005675   0.000667   8.283454
    19  H    0.000028  -0.000055  -0.000058   0.001411  -0.000033   0.235471
    20  H   -0.000011   0.000025   0.000124  -0.000316  -0.000001   0.282776
    21  O    0.003889  -0.002466  -0.000397  -0.000391   0.000812   0.001088
    22  H   -0.004808  -0.002823  -0.001885   0.001805  -0.000146   0.000328
    23  H   -0.001926   0.002079   0.001217   0.000284  -0.000280  -0.000393
              19         20         21         22         23
     1  C   -0.008723   0.001919  -0.000677   0.000279   0.000179
     2  O    0.047059  -0.001882   0.000491  -0.000093   0.000110
     3  O   -0.002717   0.000084  -0.000658   0.000068   0.000032
     4  H   -0.002715  -0.000039  -0.003009   0.000369   0.000603
     5  C    0.004733  -0.000236  -0.000182  -0.000320   0.000114
     6  F    0.000068  -0.000061  -0.000000   0.000004  -0.000001
     7  F    0.000212  -0.000040   0.000017   0.000018  -0.000027
     8  F   -0.000253  -0.000025   0.000003   0.000002   0.000002
     9  O    0.009019   0.004066  -0.082495   0.002098   0.007793
    10  H   -0.013159  -0.007424  -0.000234   0.000276  -0.001274
    11  H    0.001359   0.000570   0.078903  -0.011715  -0.006560
    12  O   -0.000165   0.000107  -0.051550   0.036468   0.002305
    13  H    0.000028  -0.000011   0.003889  -0.004808  -0.001926
    14  H   -0.000055   0.000025  -0.002466  -0.002823   0.002079
    15  O   -0.000058   0.000124  -0.000397  -0.001885   0.001217
    16  H    0.001411  -0.000316  -0.000391   0.001805   0.000284
    17  H   -0.000033  -0.000001   0.000812  -0.000146  -0.000280
    18  O    0.235471   0.282776   0.001088   0.000328  -0.000393
    19  H    0.311142  -0.022310  -0.000265   0.000016  -0.000301
    20  H   -0.022310   0.354184   0.000406  -0.000032   0.000027
    21  O   -0.000265   0.000406   8.341684   0.241043   0.282121
    22  H    0.000016  -0.000032   0.241043   0.295438  -0.021823
    23  H   -0.000301   0.000027   0.282121  -0.021823   0.355884
 Mulliken charges:
               1
     1  C    0.342126
     2  O   -0.524823
     3  O   -0.498610
     4  H    0.536113
     5  C    0.981857
     6  F   -0.288389
     7  F   -0.285168
     8  F   -0.306504
     9  O   -1.045634
    10  H    0.468754
    11  H    0.509529
    12  O   -0.820221
    13  H    0.377777
    14  H    0.444740
    15  O   -0.815896
    16  H    0.449868
    17  H    0.387309
    18  O   -0.778282
    19  H    0.440235
    20  H    0.388088
    21  O   -0.808134
    22  H    0.465432
    23  H    0.379834
 Sum of Mulliken charges =  -0.00000
 Mulliken charges with hydrogens summed into heavy atoms:
               1
     1  C    0.342126
     2  O   -0.524823
     3  O    0.037502
     5  C    0.981857
     6  F   -0.288389
     7  F   -0.285168
     8  F   -0.306504
     9  O   -0.067351
    12  O    0.002297
    15  O    0.021281
    18  O    0.050041
    21  O    0.037131
 APT charges:
               1
     1  C    0.167182
     2  O   -0.439547
     3  O   -0.476655
     4  H    0.455272
     5  C    0.396772
     6  F   -0.077914
     7  F   -0.111526
     8  F    0.011728
     9  O   -1.080655
    10  H    0.508232
    11  H    0.598420
    12  O   -1.093517
    13  H    1.058553
    14  H   -0.015650
    15  O   -0.487536
    16  H   -0.147763
    17  H    0.687106
    18  O   -1.063876
    19  H    0.230232
    20  H    0.872941
    21  O   -1.489739
    22  H    0.787144
    23  H    0.710793
 Sum of APT charges =  -0.00000
 APT charges with hydrogens summed into heavy atoms:
               1
     1  C    0.167182
     2  O   -0.439547
     3  O   -0.021383
     5  C    0.396772
     6  F   -0.077914
     7  F   -0.111526
     8  F    0.011728
     9  O    0.025998
    12  O   -0.050614
    15  O    0.051807
    18  O    0.039297
    21  O    0.008198
 Electronic spatial extent (au):  <R**2>=           4462.1103
 Charge=             -0.0000 electrons
 Dipole moment (field-independent basis, Debye):
    X=             -3.9350    Y=              2.1676    Z=             -0.9375  Tot=              4.5893
 Quadrupole moment (field-independent basis, Debye-Ang):
   XX=            -73.0809   YY=            -67.1910   ZZ=            -68.5627
   XY=             -5.2883   XZ=             -0.3159   YZ=              2.3514
 Traceless Quadrupole moment (field-independent basis, Debye-Ang):
   XX=             -3.4693   YY=              2.4205   ZZ=              1.0488
   XY=             -5.2883   XZ=             -0.3159   YZ=              2.3514
 Octapole moment (field-independent basis, Debye-Ang**2):
  XXX=            -60.8994  YYY=              8.9574  ZZZ=             11.5624  XYY=            -14.1555
  XXY=             32.0367  XXZ=              5.1026  XZZ=             -0.5801  YZZ=              8.9769
  YYZ=            -27.9672  XYZ=            -20.3738
 Hexadecapole moment (field-independent basis, Debye-Ang**3):
 XXXX=          -3677.1000 YYYY=           -486.2805 ZZZZ=           -397.9826 XXXY=           -248.6283
 XXXZ=            -17.0134 YYYX=              4.1638 YYYZ=            -38.2872 ZZZX=            -43.8258
 ZZZY=             31.9258 XXYY=           -743.2668 XXZZ=           -731.1688 YYZZ=           -130.9152
 XXYZ=             83.6094 YYXZ=             55.1843 ZZXY=            -12.0630
 N-N= 8.237965897146D+02 E-N=-3.794988415988D+03  KE= 9.014941704118D+02
  Exact polarizability:       0.000       0.000       0.000       0.000       0.000       0.000
 Approx polarizability:      74.459       0.444      82.663       0.842       1.450      67.011
 Calling FoFJK, ICntrl=    100127 FMM=F ISym2X=0 I1Cent= 0 IOpClX= 0 NMat=1 NMatS=1 NMatT=0.
 ***** Axes restored to original set *****
 -------------------------------------------------------------------
 Center     Atomic                   Forces (Hartrees/Bohr)
 Number     Number              X              Y              Z
 -------------------------------------------------------------------
      1        6          -0.001583405    0.015537710    0.000423030
      2        8           0.008934884   -0.010530057   -0.014491223
      3        8          -0.010282957   -0.016395792    0.018135729
      4        1           0.004821462    0.016829431   -0.006145958
      5        6           0.001656766    0.003824991   -0.002555326
      6        9           0.002450605   -0.002423651    0.004288139
      7        9          -0.004765046   -0.002195852    0.000759423
      8        9           0.000561908   -0.004053565   -0.001633050
      9        8          -0.003921631    0.004333773    0.001434445
     10        1           0.002659031   -0.002349775    0.000657782
     11        1           0.000341038   -0.002113206   -0.003028924
     12        8          -0.001167030    0.001514332    0.001484395
     13        1          -0.000603721   -0.001512601   -0.000978220
     14        1           0.001603297   -0.001118182    0.002154751
     15        8          -0.001586162   -0.002824132   -0.000054477
     16        1           0.002290852    0.002788691   -0.000973862
     17        1           0.000567338    0.001358799    0.002247322
     18        8          -0.002341142   -0.001211201   -0.001079763
     19        1           0.001404532    0.002806280    0.000325003
     20        1           0.001667872   -0.000943407    0.000237927
     21        8          -0.001140591    0.003664570    0.002907560
     22        1          -0.001315872   -0.004539134   -0.002675560
     23        1          -0.000252028   -0.000448021   -0.001439141
 -------------------------------------------------------------------
 Cartesian Forces:  Max     0.018135729 RMS     0.005361766
 FormGI is forming the generalized inverse of G from B-inverse, IUseBI=4.

 GradGradGradGradGradGradGradGradGradGradGradGradGradGradGradGradGradGrad
 Berny optimization.
 Internal  Forces:  Max     0.019781609 RMS     0.003602736
 Search for a local minimum.
 Step number   1 out of a maximum of  138
 All quantities printed in internal units (Hartrees-Bohrs-Radians)
 Mixed Optimization -- RFO/linear search
 Second derivative matrix not updated -- analytic derivatives used.
 ITU=  0
     Eigenvalues ---    0.00021   0.00028   0.00067   0.00130   0.00179
     Eigenvalues ---    0.00370   0.00417   0.00520   0.00568   0.00797
     Eigenvalues ---    0.00948   0.01025   0.01127   0.01310   0.01393
     Eigenvalues ---    0.01448   0.01530   0.01637   0.01765   0.01875
     Eigenvalues ---    0.02099   0.02372   0.02478   0.02648   0.02797
     Eigenvalues ---    0.03048   0.03295   0.03691   0.03817   0.04052
     Eigenvalues ---    0.04492   0.05064   0.05712   0.05985   0.06695
     Eigenvalues ---    0.06871   0.08593   0.11123   0.11702   0.13662
     Eigenvalues ---    0.19643   0.21449   0.22013   0.23771   0.25890
     Eigenvalues ---    0.29475   0.37273   0.37665   0.38907   0.42503
     Eigenvalues ---    0.46563   0.47019   0.47849   0.50290   0.50729
     Eigenvalues ---    0.55962   0.57260   0.57321   0.57339   0.57365
     Eigenvalues ---    0.60581   0.93678   1.14402
 RFO step:  Lambda=-6.94483518D-03 EMin= 2.05756823D-04
 Linear search not attempted -- first point.
 Maximum step size (   0.300) exceeded in Quadratic search.
    -- Step size scaled by   0.795
 Iteration  1 RMS(Cart)=  0.09436068 RMS(Int)=  0.00231844
 Iteration  2 RMS(Cart)=  0.00411364 RMS(Int)=  0.00040408
 Iteration  3 RMS(Cart)=  0.00001059 RMS(Int)=  0.00040406
 Iteration  4 RMS(Cart)=  0.00000001 RMS(Int)=  0.00040406
 Variable       Old X    -DE/DX   Delta X   Delta X   Delta X     New X
                                 (Linear)    (Quad)   (Total)
    R1        2.27929   0.01978   0.00000   0.01037   0.01037   2.28966
    R2        2.42024   0.01477   0.00000   0.02737   0.02737   2.44761
    R3        2.95025  -0.00492   0.00000  -0.01689  -0.01689   2.93336
    R4        2.03882  -0.01708   0.00000  -0.11805  -0.11806   1.92076
    R5        2.72451   0.00087   0.00000   0.18412   0.18411   2.90863
    R6        2.53370   0.00328   0.00000   0.00274   0.00274   2.53644
    R7        2.52564   0.00335   0.00000   0.00245   0.00245   2.52809
    R8        2.51987   0.00087   0.00000  -0.00467  -0.00467   2.51520
    R9        1.86641   0.00251   0.00000  -0.00493  -0.00490   1.86151
   R10        1.88334   0.00314   0.00000  -0.00571  -0.00572   1.87762
   R11        3.42193   0.00146   0.00000   0.00924   0.00926   3.43118
   R12        3.17438   0.00064   0.00000   0.06970   0.06968   3.24406
   R13        3.08074   0.00232   0.00000   0.06479   0.06478   3.14552
   R14        1.81105   0.00143   0.00000   0.00180   0.00180   1.81285
   R15        1.85318   0.00249   0.00000   0.00296   0.00293   1.85611
   R16        3.26840   0.00156   0.00000   0.02460   0.02465   3.29305
   R17        3.29434   0.00091   0.00000   0.01573   0.01570   3.31004
   R18        1.84131   0.00393   0.00000   0.00644   0.00641   1.84772
   R19        1.81137   0.00242   0.00000   0.00310   0.00310   1.81447
   R20        1.83650   0.00256   0.00000   0.00302   0.00302   1.83952
   R21        1.81167   0.00190   0.00000   0.00233   0.00233   1.81400
   R22        1.85538   0.00301   0.00000   0.00327   0.00330   1.85868
   R23        1.81152   0.00151   0.00000   0.00204   0.00204   1.81356
    A1        2.23933   0.00435   0.00000   0.00195   0.00194   2.24128
    A2        2.09852  -0.00235   0.00000   0.00429   0.00429   2.10281
    A3        1.94526  -0.00200   0.00000  -0.00627  -0.00627   1.93899
    A4        1.98718  -0.00049   0.00000  -0.01173  -0.01173   1.97545
    A5        1.93396  -0.00531   0.00000  -0.01473  -0.01482   1.91915
    A6        1.95147  -0.00472   0.00000  -0.01028  -0.01035   1.94111
    A7        1.94960  -0.00508   0.00000  -0.01092  -0.01099   1.93861
    A8        1.87415   0.00535   0.00000   0.01196   0.01188   1.88603
    A9        1.87355   0.00562   0.00000   0.01394   0.01387   1.88742
   A10        1.87735   0.00521   0.00000   0.01253   0.01248   1.88984
   A11        1.83933  -0.00068   0.00000   0.00172   0.00038   1.83971
   A12        1.85574   0.00130   0.00000   0.03671   0.03753   1.89327
   A13        2.24813  -0.00038   0.00000  -0.04067  -0.04011   2.20802
   A14        1.83591   0.00014   0.00000   0.01037   0.00972   1.84563
   A15        1.95390   0.00008   0.00000  -0.00124  -0.00160   1.95230
   A16        1.68357  -0.00011   0.00000   0.00858   0.00805   1.69162
   A17        1.85421   0.00038   0.00000   0.00827   0.00798   1.86219
   A18        2.21492  -0.00086   0.00000  -0.03136  -0.03147   2.18345
   A19        1.74426   0.00092   0.00000   0.02524   0.02470   1.76896
   A20        1.76511   0.00183   0.00000   0.03037   0.03002   1.79514
   A21        1.98996  -0.00034   0.00000   0.00471   0.00467   1.99463
   A22        1.85805  -0.00015   0.00000  -0.00263  -0.00250   1.85555
   A23        1.65722  -0.00063   0.00000   0.00756   0.00751   1.66473
   A24        2.13331  -0.00012   0.00000   0.01529   0.01527   2.14858
   A25        1.86178   0.00014   0.00000   0.00049   0.00042   1.86220
   A26        1.78522   0.00217   0.00000   0.03439   0.03325   1.81847
   A27        2.08016  -0.00032   0.00000   0.00112  -0.00009   2.08007
   A28        1.86517  -0.00136   0.00000  -0.00201  -0.00280   1.86238
   A29        3.08926   0.00382   0.00000   0.05088   0.05075   3.14001
   A30        2.95245  -0.00254   0.00000  -0.07637  -0.07569   2.87676
   A31        3.03621  -0.00115   0.00000  -0.02459  -0.02479   3.01142
   A32        2.93207  -0.00134   0.00000  -0.02478  -0.02517   2.90690
   A33        2.89420  -0.00044   0.00000  -0.00225  -0.00222   2.89198
   A34        2.91837  -0.00143   0.00000  -0.02807  -0.02857   2.88979
   A35        3.15040  -0.00056   0.00000  -0.01168  -0.01172   3.13868
   A36        3.20794  -0.00023   0.00000   0.00157   0.00207   3.21001
   A37        3.25622  -0.00236   0.00000  -0.06395  -0.06347   3.19275
   A38        3.16775  -0.00161   0.00000  -0.04009  -0.04018   3.12757
   A39        3.13959   0.00090   0.00000   0.01615   0.01619   3.15579
   A40        3.00524   0.00209   0.00000   0.07407   0.07340   3.07863
    D1       -0.00263   0.00122   0.00000   0.00686   0.00686   0.00423
    D2       -3.13179   0.00111   0.00000   0.00998   0.00997  -3.12182
    D3       -1.92290  -0.00018   0.00000  -0.00409  -0.00409  -1.92698
    D4        2.27018  -0.00020   0.00000  -0.00239  -0.00240   2.26778
    D5        0.16521  -0.00003   0.00000  -0.00364  -0.00363   0.16158
    D6        1.20741  -0.00002   0.00000  -0.00693  -0.00693   1.20048
    D7       -0.88270  -0.00005   0.00000  -0.00523  -0.00525  -0.88795
    D8       -2.98768   0.00013   0.00000  -0.00648  -0.00647  -2.99415
    D9        0.06821   0.00179   0.00000   0.05411   0.05395   0.12216
   D10       -1.86679   0.00079   0.00000   0.01878   0.01854  -1.84825
   D11        2.43333   0.00114   0.00000   0.01186   0.01233   2.44566
   D12        2.32682   0.00034   0.00000   0.00604   0.00538   2.33220
   D13        0.29622   0.00013   0.00000  -0.00970  -0.01018   0.28605
   D14       -1.52704  -0.00092   0.00000  -0.04899  -0.04858  -1.57562
   D15        2.72555  -0.00113   0.00000  -0.06473  -0.06413   2.66142
   D16        0.34397  -0.00087   0.00000  -0.03342  -0.03380   0.31017
   D17       -1.68663  -0.00108   0.00000  -0.04915  -0.04936  -1.73598
   D18       -0.12496   0.00023   0.00000  -0.00127  -0.00154  -0.12650
   D19        1.81303  -0.00077   0.00000  -0.00829  -0.00851   1.80452
   D20        1.78826   0.00109   0.00000   0.02921   0.02850   1.81676
   D21       -2.55693   0.00009   0.00000   0.02220   0.02152  -2.53540
   D22       -2.63695   0.00209   0.00000   0.07564   0.07656  -2.56039
   D23       -0.69895   0.00109   0.00000   0.06863   0.06958  -0.62937
   D24       -2.55488  -0.00033   0.00000   0.01285   0.01323  -2.54165
   D25        1.71564  -0.00010   0.00000  -0.01448  -0.01410   1.70154
   D26        1.77038  -0.00089   0.00000  -0.02808  -0.02880   1.74158
   D27       -0.24229  -0.00066   0.00000  -0.05540  -0.05613  -0.29841
   D28       -0.20816  -0.00097   0.00000  -0.03108  -0.03109  -0.23925
   D29       -2.22083  -0.00074   0.00000  -0.05841  -0.05842  -2.27924
   D30        1.93685  -0.00022   0.00000   0.01014   0.01019   1.94704
   D31       -2.39280   0.00015   0.00000   0.01863   0.01859  -2.37422
   D32       -0.34537   0.00018   0.00000   0.02936   0.02936  -0.31601
   D33        1.60816   0.00055   0.00000   0.03784   0.03776   1.64592
   D34       -1.73536  -0.00082   0.00000  -0.03042  -0.03103  -1.76639
   D35        0.40130  -0.00046   0.00000  -0.00569  -0.00529   0.39601
   D36        0.26812  -0.00012   0.00000  -0.01156  -0.01210   0.25603
   D37        2.40479   0.00024   0.00000   0.01318   0.01365   2.41843
         Item               Value     Threshold  Converged?
 Maximum Force            0.019782     0.000015     NO 
 RMS     Force            0.003603     0.000010     NO 
 Maximum Displacement     0.325998     0.000060     NO 
 RMS     Displacement     0.093909     0.000040     NO 
 Predicted change in Energy=-3.770839D-03
 GradGradGradGradGradGradGradGradGradGradGradGradGradGradGradGradGradGrad

                          Input orientation:                          
 ---------------------------------------------------------------------
 Center     Atomic      Atomic             Coordinates (Angstroms)
 Number     Number       Type             X           Y           Z
 ---------------------------------------------------------------------
      1          6           0        0.525215    1.557178   -0.550545
      2          8           0        1.046400    0.808230   -1.347733
      3          8           0       -0.141136    1.257203    0.518843
      4          1           0       -0.211925    0.255901    0.678532
      5          6           0        0.627521    3.095401   -0.732013
      6          9           0        1.414787    3.617855    0.221310
      7          9           0       -0.574861    3.674749   -0.640548
      8          9           0        1.150534    3.403846   -1.916429
      9          8           0       -0.314211   -1.260655    0.920746
     10          1           0        0.266077   -1.674056    0.240504
     11          1           0       -1.238004   -1.553044    0.700870
     12          8           0       -2.471770   -4.077570    2.414696
     13          1           0       -2.248967   -5.002185    2.289250
     14          1           0       -1.699842   -3.658420    2.854218
     15          8           0       -0.344766   -2.651202    3.320447
     16          1           0       -0.190934   -2.109797    2.520915
     17          1           0       -0.537108   -2.034558    4.030867
     18          8           0        1.236626   -1.972762   -1.143625
     19          1           0        1.257273   -1.046510   -1.442282
     20          1           0        2.149171   -2.265885   -1.090736
     21          8           0       -2.735839   -2.235060    0.451808
     22          1           0       -2.795215   -2.941952    1.133123
     23          1           0       -2.926877   -2.649063   -0.392658
 ---------------------------------------------------------------------
                    Distance matrix (angstroms):
                    1          2          3          4          5
     1  C    0.000000
     2  O    1.211638   0.000000
     3  O    1.295222   2.257416   0.000000
     4  H    1.935801   2.448306   1.016423   0.000000
     5  C    1.552266   2.405353   2.352541   3.279797   0.000000
     6  F    2.373497   3.239073   2.842903   3.762708   1.342226
     7  F    2.387965   3.368312   2.716033   3.682420   1.337808
     8  F    2.380514   2.659225   3.493857   4.301125   1.330985
     9  O    3.287783   3.358206   2.555600   1.539179   4.753283
    10  H    3.336733   3.048466   2.972470   2.035950   4.881000
    11  H    3.787936   3.871807   3.022208   2.079812   5.209739
    12  O    7.037397   7.099608   6.122574   5.186534   8.423710
    13  H    7.667188   7.605789   6.837926   5.864420   9.108958
    14  H    6.614057   6.719316   5.660997   4.719048   7.993233
    15  O    5.783762   5.974523   4.813115   3.930472   7.098678
    16  H    4.836677   5.001232   3.917583   2.998557   6.192375
    17  H    5.917638   6.286357   4.829782   4.073094   7.096328
    18  O    3.649428   2.794954   3.885190   3.222654   5.121203
    19  H    2.847858   1.869082   3.332965   2.890099   4.249294
    20  H    4.188657   3.276024   4.499822   3.881300   5.584576
    21  O    5.101005   5.177383   4.351193   3.553369   6.413068
    22  H    5.839706   5.914095   5.005434   4.135977   7.186340
    23  H    5.443742   5.352754   4.883656   4.117915   6.763710
                    6          7          8          9         10
     6  F    0.000000
     7  F    2.169040   0.000000
     8  F    2.164615   2.162926   0.000000
     9  O    5.222882   5.183029   5.652664   0.000000
    10  H    5.415184   5.485722   5.587460   0.985070   0.000000
    11  H    5.831421   5.437737   6.093121   0.993595   1.577606
    12  O    8.895832   8.545831   9.372903   3.849930   4.242617
    13  H    9.591901   9.309970   9.995284   4.428898   4.647500
    14  H    8.341300   8.200875   8.986619   3.377509   3.825446
    15  O    7.211224   7.467268   8.143979   2.773648   3.288464
    16  H    6.377501   6.603274   7.203459   1.815704   2.366222
    17  H    7.090303   7.376973   8.233754   3.212704   3.891262
    18  O    5.757585   5.952223   5.432546   2.678398   1.716684
    19  H    4.954659   5.127356   4.476815   2.845931   2.051354
    20  H    6.072823   6.550890   5.815917   3.335385   2.380862
    21  O    7.178958   6.386620   7.246358   2.652103   3.061189
    22  H    7.847712   7.201154   8.070802   3.004537   3.431594
    23  H    7.648611   6.751594   7.455526   3.237086   3.398012
                   11         12         13         14         15
    11  H    0.000000
    12  O    3.291293   0.000000
    13  H    3.929577   0.959318   0.000000
    14  H    3.046771   0.982211   1.557701   0.000000
    15  O    2.977585   2.716442   3.196322   1.751596   0.000000
    16  H    2.172302   3.014237   3.557397   2.187722   0.977770
    17  H    3.436858   3.244814   3.843241   2.318055   0.960178
    18  O    3.114822   5.553743   5.754250   5.238992   4.784247
    19  H    3.328076   6.161930   6.470350   5.833226   5.274956
    20  H    3.897557   6.076459   6.185084   5.684780   5.082000
    21  O    1.664538   2.705089   3.357115   2.978392   3.757592
    22  H    2.130918   1.742605   2.424784   2.162252   3.297518
    23  H    2.291146   3.182607   3.631718   3.614778   4.522660
                   16         17         18         19         20
    16  H    0.000000
    17  H    1.550952   0.000000
    18  O    3.935170   5.470404   0.000000
    19  H    4.351416   5.843921   0.973430   0.000000
    20  H    4.306330   5.787955   0.959925   1.551110   0.000000
    21  O    3.282291   4.205268   4.288903   4.576590   5.122862
    22  H    3.066060   3.784089   4.730608   5.162177   5.463475
    23  H    4.033001   5.065193   4.284401   4.601848   5.138132
                   21         22         23
    21  O    0.000000
    22  H    0.983571   0.000000
    23  H    0.959696   1.559207   0.000000
 Stoichiometry    C2H11F3O7
 Framework group  C1[X(C2H11F3O7)]
 Deg. of freedom    63
 Full point group                 C1      NOp   1
 Largest Abelian subgroup         C1      NOp   1
 Largest concise Abelian subgroup C1      NOp   1
                         Standard orientation:                         
 ---------------------------------------------------------------------
 Center     Atomic      Atomic             Coordinates (Angstroms)
 Number     Number       Type             X           Y           Z
 ---------------------------------------------------------------------
      1          6           0        1.703885    0.182308   -0.008604
      2          8           0        1.529712    1.379775    0.053069
      3          8           0        0.818990   -0.753751   -0.144087
      4          1           0       -0.131706   -0.399668   -0.206686
      5          6           0        3.137740   -0.409071    0.053507
      6          9           0        3.476004   -0.917072   -1.141936
      7          9           0        3.217840   -1.390619    0.958978
      8          9           0        4.028180    0.527217    0.372887
      9          8           0       -1.570168    0.138954   -0.305605
     10          1           0       -1.479955    1.118620   -0.355397
     11          1           0       -2.035276   -0.045726    0.552765
     12          8           0       -5.275410   -0.609383    0.424558
     13          1           0       -5.955794    0.056517    0.306465
     14          1           0       -4.833849   -0.719109   -0.445915
     15          8           0       -3.706380   -0.836903   -1.781216
     16          1           0       -2.880918   -0.475793   -1.401417
     17          1           0       -3.507737   -1.736396   -2.052132
     18          8           0       -0.894431    2.730578   -0.279537
     19          1           0        0.028668    2.483764   -0.093688
     20          1           0       -0.875419    3.317740   -1.038704
     21          8           0       -3.010680   -0.315213    1.874375
     22          1           0       -3.903557   -0.462529    1.489043
     23          1           0       -3.105503    0.374974    2.534425
 ---------------------------------------------------------------------
 Rotational constants (GHZ):           1.1602580           0.2432904           0.2335898
 Standard basis: 6-31++G(d,p) (6D, 7F)
 There are   294 symmetry adapted cartesian basis functions of A   symmetry.
 There are   294 symmetry adapted basis functions of A   symmetry.
   294 basis functions,   472 primitive gaussians,   294 cartesian basis functions
    53 alpha electrons       53 beta electrons
       nuclear repulsion energy       819.3443876434 Hartrees.
 NAtoms=   23 NActive=   23 NUniq=   23 SFac= 1.00D+00 NAtFMM=   60 NAOKFM=F Big=F
 Integral buffers will be    131072 words long.
 Raffenetti 2 integral format.
 Two-electron integral symmetry is turned on.
 Nuclear repulsion after empirical dispersion term =      819.3344518893 Hartrees.
 One-electron integrals computed using PRISM.
 NBasis=   294 RedAO= T EigKep=  4.56D-05  NBF=   294
 NBsUse=   294 1.00D-06 EigRej= -1.00D+00 NBFU=   294
 Initial guess from the checkpoint file:  "/local_scratch/slurm.5660474/Gau-3857150.chk"
 B after Tr=    -0.000000   -0.000000    0.000000
         Rot=    0.999960   -0.007071    0.003130    0.004463 Ang=  -1.02 deg.
 ExpMin= 3.60D-02 ExpMax= 7.00D+03 ExpMxC= 1.05D+03 IAcc=3 IRadAn=         5 AccDes= 0.00D+00
 Harris functional with IExCor= 4639 and IRadAn=       5 diagonalized for initial guess.
 HarFok:  IExCor= 4639 AccDes= 0.00D+00 IRadAn=         5 IDoV= 1 UseB2=F ITyADJ=14
 ICtDFT=  3500011 ScaDFX=  1.000000  1.000000  1.000000  1.000000
 FoFCou: FMM=F IPFlag=           0 FMFlag=      100000 FMFlg1=           0
         NFxFlg=           0 DoJE=T BraDBF=F KetDBF=T FulRan=T
         wScrn=  0.000000 ICntrl=       500 IOpCl=  0 I1Cent=   200000004 NGrid=           0
         NMat0=    1 NMatS0=      1 NMatT0=    0 NMatD0=    1 NMtDS0=    0 NMtDT0=    0
 Petite list used in FoFCou.
 Requested convergence on RMS density matrix=1.00D-10 within 128 cycles.
 Requested convergence on MAX density matrix=1.00D-08.
 Requested convergence on             energy=1.00D-08.
 No special actions if energy rises.
 SCF Done:  E(RwB97XD) =  -908.813631536     A.U. after   16 cycles
            NFock= 16  Conv=0.74D-10     -V/T= 2.0082
 Calling FoFJK, ICntrl=      2127 FMM=F ISym2X=0 I1Cent= 0 IOpClX= 0 NMat=1 NMatS=1 NMatT=0.
 ***** Axes restored to original set *****
 -------------------------------------------------------------------
 Center     Atomic                   Forces (Hartrees/Bohr)
 Number     Number              X              Y              Z
 -------------------------------------------------------------------
      1        6          -0.000685051    0.003839805    0.000310138
      2        8           0.001981449   -0.002560430   -0.003483465
      3        8          -0.001548933    0.004270538    0.002991741
      4        1           0.000982346   -0.003262352   -0.000127085
      5        6           0.000413996    0.000773325   -0.000590176
      6        9           0.000565285   -0.000513333    0.001001651
      7        9          -0.001111945   -0.000402770    0.000125840
      8        9           0.000185003   -0.000742711   -0.000517952
      9        8          -0.002467455    0.000397761   -0.000052476
     10        1           0.001164898   -0.000895833    0.000849987
     11        1           0.000633965   -0.001106523   -0.001192918
     12        8          -0.000048678    0.000706606    0.000744626
     13        1          -0.000391240   -0.000417062   -0.000186780
     14        1           0.000252273   -0.000549395    0.000635739
     15        8          -0.000799130   -0.000543313   -0.000415369
     16        1           0.000735357    0.001126859    0.000221466
     17        1           0.000679721    0.000259996    0.000690694
     18        8          -0.000406665    0.000218793   -0.000715308
     19        1           0.000672063    0.000682453    0.000215181
     20        1           0.000269401   -0.000541936    0.000029469
     21        8          -0.000471906    0.000281705    0.001463717
     22        1          -0.000317265   -0.001419590   -0.001421489
     23        1          -0.000287489    0.000397405   -0.000577230
 -------------------------------------------------------------------
 Cartesian Forces:  Max     0.004270538 RMS     0.001272118

 GradGradGradGradGradGradGradGradGradGradGradGradGradGradGradGradGradGrad
 Berny optimization.
 Using GEDIIS/GDIIS optimizer.
 FormGI is forming the generalized inverse of G from B-inverse, IUseBI=4.
 Internal  Forces:  Max     0.004727275 RMS     0.000934923
 Search for a local minimum.
 Step number   2 out of a maximum of  138
 All quantities printed in internal units (Hartrees-Bohrs-Radians)
 Mixed Optimization -- En-DIIS/RFO-DIIS
 Update second derivatives using D2CorX and points    1    2
 DE= -3.45D-03 DEPred=-3.77D-03 R= 9.15D-01
 TightC=F SS=  1.41D+00  RLast= 3.58D-01 DXNew= 5.0454D-01 1.0733D+00
 Trust test= 9.15D-01 RLast= 3.58D-01 DXMaxT set to 5.05D-01
 ITU=  1  0
 Use linear search instead of GDIIS.
     Eigenvalues ---    0.00021   0.00028   0.00067   0.00130   0.00179
     Eigenvalues ---    0.00366   0.00415   0.00516   0.00567   0.00794
     Eigenvalues ---    0.00937   0.01022   0.01188   0.01317   0.01410
     Eigenvalues ---    0.01527   0.01590   0.01633   0.01780   0.01868
     Eigenvalues ---    0.02159   0.02377   0.02460   0.02647   0.02800
     Eigenvalues ---    0.03025   0.03293   0.03670   0.03839   0.04071
     Eigenvalues ---    0.04487   0.05060   0.05697   0.05967   0.06692
     Eigenvalues ---    0.06856   0.08578   0.11121   0.11701   0.13657
     Eigenvalues ---    0.19653   0.21464   0.22040   0.23909   0.27894
     Eigenvalues ---    0.31418   0.37473   0.37707   0.38898   0.42418
     Eigenvalues ---    0.46554   0.46946   0.47808   0.50187   0.50722
     Eigenvalues ---    0.55731   0.57256   0.57296   0.57334   0.57358
     Eigenvalues ---    0.60275   0.91148   1.14604
 RFO step:  Lambda=-1.16589924D-03 EMin= 2.05758479D-04
 Quartic linear search produced a step of  0.17468.
 Iteration  1 RMS(Cart)=  0.11167520 RMS(Int)=  0.00378579
 Iteration  2 RMS(Cart)=  0.00715421 RMS(Int)=  0.00099963
 Iteration  3 RMS(Cart)=  0.00001308 RMS(Int)=  0.00099960
 Iteration  4 RMS(Cart)=  0.00000002 RMS(Int)=  0.00099960
 Variable       Old X    -DE/DX   Delta X   Delta X   Delta X     New X
                                 (Linear)    (Quad)   (Total)
    R1        2.28966   0.00473   0.00181   0.00753   0.00934   2.29901
    R2        2.44761   0.00339   0.00478  -0.00010   0.00469   2.45230
    R3        2.93336  -0.00088  -0.00295  -0.00270  -0.00566   2.92770
    R4        1.92076   0.00461  -0.02062   0.05373   0.03310   1.95387
    R5        2.90863   0.00148   0.03216  -0.08122  -0.04906   2.85957
    R6        2.53644   0.00084   0.00048   0.00191   0.00239   2.53883
    R7        2.52809   0.00083   0.00043   0.00213   0.00256   2.53065
    R8        2.51520   0.00036  -0.00082   0.00008  -0.00073   2.51446
    R9        1.86151   0.00098  -0.00086   0.00392   0.00312   1.86463
   R10        1.87762   0.00100  -0.00100   0.00284   0.00183   1.87945
   R11        3.43118   0.00045   0.00162   0.02249   0.02376   3.45495
   R12        3.24406   0.00061   0.01217  -0.01109   0.00105   3.24511
   R13        3.14552   0.00105   0.01132  -0.01295  -0.00163   3.14389
   R14        1.81285   0.00034   0.00031   0.00048   0.00080   1.81365
   R15        1.85611   0.00054   0.00051  -0.00011   0.00047   1.85658
   R16        3.29305   0.00066   0.00431  -0.00708  -0.00236   3.29069
   R17        3.31004   0.00037   0.00274   0.01314   0.01586   3.32589
   R18        1.84772   0.00085   0.00112  -0.00089  -0.00024   1.84748
   R19        1.81447   0.00054   0.00054   0.00066   0.00120   1.81568
   R20        1.83952   0.00060   0.00053   0.00372   0.00424   1.84376
   R21        1.81400   0.00042   0.00041   0.00031   0.00071   1.81471
   R22        1.85868   0.00064   0.00058   0.00172   0.00267   1.86135
   R23        1.81356   0.00039   0.00036  -0.00012   0.00023   1.81380
    A1        2.24128   0.00062   0.00034   0.00189   0.00223   2.24351
    A2        2.10281  -0.00045   0.00075  -0.00490  -0.00415   2.09866
    A3        1.93899  -0.00017  -0.00109   0.00299   0.00189   1.94089
    A4        1.97545  -0.00017  -0.00205  -0.00004  -0.00210   1.97335
    A5        1.91915  -0.00118  -0.00259  -0.00237  -0.00498   1.91416
    A6        1.94111  -0.00101  -0.00181  -0.00305  -0.00488   1.93623
    A7        1.93861  -0.00098  -0.00192   0.00065  -0.00128   1.93733
    A8        1.88603   0.00111   0.00208   0.00158   0.00363   1.88966
    A9        1.88742   0.00116   0.00242   0.00198   0.00439   1.89180
   A10        1.88984   0.00105   0.00218   0.00142   0.00359   1.89343
   A11        1.83971  -0.00017   0.00007   0.00355  -0.00055   1.83916
   A12        1.89327   0.00064   0.00656   0.05505   0.06337   1.95663
   A13        2.20802  -0.00044  -0.00701  -0.07938  -0.08544   2.12258
   A14        1.84563   0.00006   0.00170   0.01955   0.02002   1.86565
   A15        1.95230   0.00005  -0.00028   0.00465   0.00221   1.95451
   A16        1.69162   0.00001   0.00141   0.01901   0.02067   1.71228
   A17        1.86219   0.00014   0.00139   0.00423   0.00494   1.86713
   A18        2.18345  -0.00039  -0.00550  -0.01387  -0.01974   2.16371
   A19        1.76896   0.00037   0.00431   0.01988   0.02390   1.79286
   A20        1.79514   0.00068   0.00524   0.01698   0.02040   1.81554
   A21        1.99463  -0.00006   0.00082   0.02408   0.02456   2.01920
   A22        1.85555  -0.00008  -0.00044   0.00130   0.00088   1.85643
   A23        1.66473   0.00005   0.00131   0.01117   0.01232   1.67705
   A24        2.14858   0.00005   0.00267   0.02202   0.02463   2.17321
   A25        1.86220  -0.00005   0.00007   0.00537   0.00518   1.86738
   A26        1.81847   0.00072   0.00581   0.03512   0.03811   1.85658
   A27        2.08007  -0.00013  -0.00002   0.03135   0.02746   2.10753
   A28        1.86238  -0.00031  -0.00049   0.01240   0.00911   1.87148
   A29        3.14001   0.00125   0.00887   0.02341   0.03167   3.17168
   A30        2.87676  -0.00088  -0.01322  -0.04491  -0.05723   2.81953
   A31        3.01142  -0.00051  -0.00433  -0.02443  -0.02952   2.98191
   A32        2.90690  -0.00048  -0.00440  -0.01162  -0.01651   2.89039
   A33        2.89198  -0.00011  -0.00039  -0.00439  -0.00575   2.88623
   A34        2.88979  -0.00054  -0.00499  -0.02657  -0.03193   2.85786
   A35        3.13868  -0.00017  -0.00205  -0.01027  -0.01252   3.12615
   A36        3.21001   0.00003   0.00036  -0.00478  -0.00374   3.20628
   A37        3.19275  -0.00102  -0.01109  -0.06353  -0.07359   3.11916
   A38        3.12757  -0.00065  -0.00702  -0.00864  -0.01607   3.11150
   A39        3.15579   0.00033   0.00283  -0.01637  -0.01347   3.14232
   A40        3.07863   0.00100   0.01282   0.07381   0.08525   3.16388
    D1        0.00423   0.00029   0.00120  -0.01370  -0.01250  -0.00827
    D2       -3.12182   0.00029   0.00174  -0.01223  -0.01049  -3.13231
    D3       -1.92698  -0.00008  -0.00071  -0.01734  -0.01805  -1.94503
    D4        2.26778  -0.00005  -0.00042  -0.01582  -0.01625   2.25153
    D5        0.16158  -0.00002  -0.00063  -0.01600  -0.01663   0.14495
    D6        1.20048  -0.00007  -0.00121  -0.01861  -0.01982   1.18066
    D7       -0.88795  -0.00004  -0.00092  -0.01709  -0.01801  -0.90596
    D8       -2.99415  -0.00001  -0.00113  -0.01727  -0.01840  -3.01254
    D9        0.12216   0.00076   0.00942   0.02811   0.03704   0.15920
   D10       -1.84825   0.00030   0.00324  -0.02486  -0.02312  -1.87138
   D11        2.44566   0.00034   0.00215  -0.04370  -0.03945   2.40620
   D12        2.33220   0.00015   0.00094  -0.00592  -0.00665   2.32554
   D13        0.28605  -0.00001  -0.00178  -0.04230  -0.04567   0.24038
   D14       -1.57562  -0.00053  -0.00849  -0.09735  -0.10457  -1.68019
   D15        2.66142  -0.00069  -0.01120  -0.13373  -0.14358   2.51784
   D16        0.31017  -0.00045  -0.00590  -0.06656  -0.07262   0.23754
   D17       -1.73598  -0.00061  -0.00862  -0.10293  -0.11163  -1.84761
   D18       -0.12650  -0.00003  -0.00027   0.01709   0.01597  -0.11053
   D19        1.80452  -0.00027  -0.00149   0.02787   0.02567   1.83019
   D20        1.81676   0.00047   0.00498   0.07682   0.08122   1.89798
   D21       -2.53540   0.00023   0.00376   0.08760   0.09092  -2.44448
   D22       -2.56039   0.00096   0.01337   0.14261   0.15719  -2.40319
   D23       -0.62937   0.00072   0.01215   0.15339   0.16689  -0.46248
   D24       -2.54165   0.00011   0.00231   0.05091   0.05412  -2.48753
   D25        1.70154  -0.00006  -0.00246  -0.01617  -0.01826   1.68328
   D26        1.74158  -0.00040  -0.00503  -0.01209  -0.01787   1.72371
   D27       -0.29841  -0.00057  -0.00980  -0.07917  -0.09025  -0.38867
   D28       -0.23925  -0.00045  -0.00543  -0.02656  -0.03159  -0.27084
   D29       -2.27924  -0.00062  -0.01020  -0.09364  -0.10397  -2.38322
   D30        1.94704   0.00004   0.00178   0.07017   0.07214   2.01918
   D31       -2.37422   0.00019   0.00325   0.08845   0.09161  -2.28261
   D32       -0.31601   0.00023   0.00513   0.07345   0.07887  -0.23714
   D33        1.64592   0.00037   0.00660   0.09174   0.09833   1.74425
   D34       -1.76639  -0.00040  -0.00542  -0.03071  -0.03751  -1.80390
   D35        0.39601  -0.00013  -0.00092   0.04365   0.04365   0.43966
   D36        0.25603  -0.00009  -0.00211  -0.01123  -0.01413   0.24189
   D37        2.41843   0.00018   0.00238   0.06313   0.06703   2.48546
         Item               Value     Threshold  Converged?
 Maximum Force            0.004727     0.000015     NO 
 RMS     Force            0.000935     0.000010     NO 
 Maximum Displacement     0.406074     0.000060     NO 
 RMS     Displacement     0.111502     0.000040     NO 
 Predicted change in Energy=-9.386534D-04
 GradGradGradGradGradGradGradGradGradGradGradGradGradGradGradGradGradGrad

                          Input orientation:                          
 ---------------------------------------------------------------------
 Center     Atomic      Atomic             Coordinates (Angstroms)
 Number     Number       Type             X           Y           Z
 ---------------------------------------------------------------------
      1          6           0        0.540143    1.555626   -0.553371
      2          8           0        1.092283    0.847175   -1.373926
      3          8           0       -0.153826    1.201379    0.484389
      4          1           0       -0.230268    0.175655    0.589659
      5          6           0        0.638155    3.097969   -0.662078
      6          9           0        1.377673    3.576797    0.352223
      7          9           0       -0.575577    3.660278   -0.598664
      8          9           0        1.211472    3.459838   -1.807001
      9          8           0       -0.351964   -1.318879    0.793093
     10          1           0        0.267717   -1.723103    0.140240
     11          1           0       -1.262291   -1.653660    0.573135
     12          8           0       -2.520950   -4.016656    2.541485
     13          1           0       -2.356154   -4.961405    2.504136
     14          1           0       -1.719643   -3.600754    2.928986
     15          8           0       -0.324561   -2.584703    3.273864
     16          1           0       -0.191651   -2.076901    2.449083
     17          1           0       -0.443480   -1.937561    3.974029
     18          8           0        1.325129   -1.904212   -1.200651
     19          1           0        1.353147   -0.958465   -1.438811
     20          1           0        2.234958   -2.205269   -1.139367
     21          8           0       -2.775240   -2.333549    0.444475
     22          1           0       -2.828525   -3.026521    1.142432
     23          1           0       -3.064397   -2.735434   -0.377797
 ---------------------------------------------------------------------
                    Distance matrix (angstroms):
                    1          2          3          4          5
     1  C    0.000000
     2  O    1.216582   0.000000
     3  O    1.297702   2.265300   0.000000
     4  H    1.950479   2.460843   1.033941   0.000000
     5  C    1.549273   2.403962   2.353439   3.295592   0.000000
     6  F    2.367846   3.242203   2.829411   3.769565   1.343492
     7  F    2.382529   3.361002   2.719754   3.697830   1.339163
     8  F    2.376614   2.650994   3.495017   4.313751   1.330597
     9  O    3.297210   3.387272   2.546813   1.513218   4.754619
    10  H    3.362347   3.094986   2.974682   2.013765   4.901396
    11  H    3.849325   3.948322   3.063955   2.100414   5.264545
    12  O    7.070979   7.214067   6.087924   5.160651   8.417877
    13  H    7.759419   7.789140   6.849054   5.879966   9.162113
    14  H    6.619796   6.797504   5.611446   4.685292   7.957880
    15  O    5.704188   5.948713   4.705819   3.851418   6.979343
    16  H    4.769225   4.981376   3.822117   2.921123   6.094849
    17  H    5.802346   6.222054   4.702599   3.995635   6.929646
    18  O    3.606335   2.766654   3.830322   3.154413   5.077777
    19  H    2.786688   1.825540   3.261072   2.812139   4.191561
    20  H    4.166547   3.267742   4.466332   3.838707   5.558950
    21  O    5.207027   5.327412   4.401036   3.576879   6.509770
    22  H    5.934622   6.058904   5.046006   4.160580   7.265226
    23  H    5.606846   5.577217   4.971246   4.176446   6.915078
                    6          7          8          9         10
     6  F    0.000000
     7  F    2.174015   0.000000
     8  F    2.168767   2.166517   0.000000
     9  O    5.210917   5.174842   5.660473   0.000000
    10  H    5.419030   5.498901   5.616521   0.986721   0.000000
    11  H    5.863097   5.484763   6.158930   0.994563   1.591586
    12  O    8.812075   8.519409   9.420099   3.878064   4.336245
    13  H    9.564157   9.334412  10.110944   4.495825   4.791587
    14  H    8.231059   8.153269   8.992940   3.411677   3.905416
    15  O    7.028348   7.352501   8.044318   2.785190   3.303444
    16  H    6.230883   6.507794   7.123095   1.828278   2.380535
    17  H    6.844139   7.229300   8.080290   3.241835   3.905090
    18  O    5.696986   5.910890   5.399409   2.670257   1.717240
    19  H    4.876168   5.075294   4.435881   2.831731   2.063064
    20  H    6.032584   6.526569   5.795403   3.348471   2.395813
    21  O    7.224084   6.469359   7.384196   2.650161   3.118459
    22  H    7.868948   7.267769   8.191067   3.028437   3.505709
    23  H    7.753011   6.866450   7.662054   3.276416   3.520818
                   11         12         13         14         15
    11  H    0.000000
    12  O    3.323007   0.000000
    13  H    3.983275   0.959741   0.000000
    14  H    3.090369   0.982458   1.561094   0.000000
    15  O    3.006679   2.722314   3.220026   1.759988   0.000000
    16  H    2.201042   3.032626   3.606726   2.210700   0.977645
    17  H    3.509577   3.269663   3.868144   2.342417   0.960815
    18  O    3.147037   5.767004   6.051754   5.403961   4.817243
    19  H    3.372201   6.340656   6.732702   5.958304   5.260101
    20  H    3.932899   6.280801   6.476860   5.842752   5.115830
    21  O    1.663675   2.700920   3.365036   2.982095   3.751579
    22  H    2.159151   1.741356   2.412706   2.179711   3.317837
    23  H    2.306965   3.234049   3.709729   3.673139   4.567718
                   16         17         18         19         20
    16  H    0.000000
    17  H    1.551867   0.000000
    18  O    3.956135   5.468675   0.000000
    19  H    4.330476   5.786652   0.975676   0.000000
    20  H    4.333808   5.778626   0.960302   1.556206   0.000000
    21  O    3.280130   4.248724   4.438896   4.741434   5.256148
    22  H    3.092284   3.859043   4.899230   5.331608   5.614261
    23  H    4.083820   5.142392   4.542682   4.878326   5.379984
                   21         22         23
    21  O    0.000000
    22  H    0.984984   0.000000
    23  H    0.959820   1.565714   0.000000
 Stoichiometry    C2H11F3O7
 Framework group  C1[X(C2H11F3O7)]
 Deg. of freedom    63
 Full point group                 C1      NOp   1
 Largest Abelian subgroup         C1      NOp   1
 Largest concise Abelian subgroup C1      NOp   1
                         Standard orientation:                         
 ---------------------------------------------------------------------
 Center     Atomic      Atomic             Coordinates (Angstroms)
 Number     Number       Type             X           Y           Z
 ---------------------------------------------------------------------
      1          6           0        1.711520    0.193868    0.017776
      2          8           0        1.595199    1.402809    0.088517
      3          8           0        0.780887   -0.702247   -0.104410
      4          1           0       -0.169909   -0.297199   -0.135349
      5          6           0        3.116750   -0.457871    0.046254
      6          9           0        3.391854   -0.992392   -1.155235
      7          9           0        3.173582   -1.432903    0.962463
      8          9           0        4.054395    0.442643    0.329778
      9          8           0       -1.577688    0.253513   -0.203910
     10          1           0       -1.472496    1.231335   -0.284017
     11          1           0       -2.086634    0.085243    0.633835
     12          8           0       -5.292324   -0.730802    0.317614
     13          1           0       -6.038738   -0.140958    0.190906
     14          1           0       -4.813230   -0.775348   -0.538954
     15          8           0       -3.602040   -0.776435   -1.815893
     16          1           0       -2.806616   -0.401990   -1.388247
     17          1           0       -3.348604   -1.641339   -2.148875
     18          8           0       -0.767890    2.797259   -0.266012
     19          1           0        0.148131    2.496829   -0.115712
     20          1           0       -0.747784    3.393581   -1.018458
     21          8           0       -3.128932   -0.292861    1.874184
     22          1           0       -4.009559   -0.445342    1.460133
     23          1           0       -3.260356    0.313181    2.606780
 ---------------------------------------------------------------------
 Rotational constants (GHZ):           1.1287672           0.2445000           0.2334965
 Standard basis: 6-31++G(d,p) (6D, 7F)
 There are   294 symmetry adapted cartesian basis functions of A   symmetry.
 There are   294 symmetry adapted basis functions of A   symmetry.
   294 basis functions,   472 primitive gaussians,   294 cartesian basis functions
    53 alpha electrons       53 beta electrons
       nuclear repulsion energy       818.4424881300 Hartrees.
 NAtoms=   23 NActive=   23 NUniq=   23 SFac= 1.00D+00 NAtFMM=   60 NAOKFM=F Big=F
 Integral buffers will be    131072 words long.
 Raffenetti 2 integral format.
 Two-electron integral symmetry is turned on.
 Nuclear repulsion after empirical dispersion term =      818.4326418153 Hartrees.
 One-electron integrals computed using PRISM.
 NBasis=   294 RedAO= T EigKep=  4.59D-05  NBF=   294
 NBsUse=   294 1.00D-06 EigRej= -1.00D+00 NBFU=   294
 Initial guess from the checkpoint file:  "/local_scratch/slurm.5660474/Gau-3857150.chk"
 B after Tr=     0.000000   -0.000000   -0.000000
         Rot=    0.999956   -0.007128    0.003821    0.004712 Ang=  -1.07 deg.
 ExpMin= 3.60D-02 ExpMax= 7.00D+03 ExpMxC= 1.05D+03 IAcc=3 IRadAn=         5 AccDes= 0.00D+00
 Harris functional with IExCor= 4639 and IRadAn=       5 diagonalized for initial guess.
 HarFok:  IExCor= 4639 AccDes= 0.00D+00 IRadAn=         5 IDoV= 1 UseB2=F ITyADJ=14
 ICtDFT=  3500011 ScaDFX=  1.000000  1.000000  1.000000  1.000000
 FoFCou: FMM=F IPFlag=           0 FMFlag=      100000 FMFlg1=           0
         NFxFlg=           0 DoJE=T BraDBF=F KetDBF=T FulRan=T
         wScrn=  0.000000 ICntrl=       500 IOpCl=  0 I1Cent=   200000004 NGrid=           0
         NMat0=    1 NMatS0=      1 NMatT0=    0 NMatD0=    1 NMtDS0=    0 NMtDT0=    0
 Petite list used in FoFCou.
 Requested convergence on RMS density matrix=1.00D-10 within 128 cycles.
 Requested convergence on MAX density matrix=1.00D-08.
 Requested convergence on             energy=1.00D-08.
 No special actions if energy rises.
 SCF Done:  E(RwB97XD) =  -908.814407132     A.U. after   16 cycles
            NFock= 16  Conv=0.56D-10     -V/T= 2.0083
 Calling FoFJK, ICntrl=      2127 FMM=F ISym2X=0 I1Cent= 0 IOpClX= 0 NMat=1 NMatS=1 NMatT=0.
 ***** Axes restored to original set *****
 -------------------------------------------------------------------
 Center     Atomic                   Forces (Hartrees/Bohr)
 Number     Number              X              Y              Z
 -------------------------------------------------------------------
      1        6           0.000137210   -0.001424160   -0.000337948
      2        8          -0.000999368    0.001262157    0.001571228
      3        8           0.000705509   -0.003739702   -0.000639645
      4        1           0.000039882    0.004505204   -0.000268732
      5        6          -0.000238951   -0.000273386    0.000272167
      6        9          -0.000266259    0.000277432   -0.000431702
      7        9           0.000513594    0.000228860   -0.000070975
      8        9          -0.000046380    0.000361042    0.000217272
      9        8          -0.000510894   -0.001001732   -0.001009914
     10        1          -0.000208419    0.000074492    0.000823281
     11        1           0.000780256    0.000139329    0.000171014
     12        8           0.000408283   -0.000193198    0.000114186
     13        1          -0.000089046    0.000080412    0.000244701
     14        1          -0.000421459   -0.000061875   -0.000074343
     15        8          -0.000278911    0.000212114   -0.000011227
     16        1          -0.000042979    0.000451690    0.000097303
     17        1           0.000436555   -0.000312870   -0.000006265
     18        8           0.000464912    0.000136899   -0.000138007
     19        1           0.000212361   -0.000304587   -0.000215959
     20        1          -0.000321327   -0.000280574   -0.000050824
     21        8          -0.000038981   -0.001457301    0.000427698
     22        1           0.000027999    0.000823675   -0.000485056
     23        1          -0.000263588    0.000496079   -0.000198250
 -------------------------------------------------------------------
 Cartesian Forces:  Max     0.004505204 RMS     0.000872279

 GradGradGradGradGradGradGradGradGradGradGradGradGradGradGradGradGradGrad
 Berny optimization.
 Using GEDIIS/GDIIS optimizer.
 FormGI is forming the generalized inverse of G from B-inverse, IUseBI=4.
 Internal  Forces:  Max     0.003355755 RMS     0.000645788
 Search for a local minimum.
 Step number   3 out of a maximum of  138
 All quantities printed in internal units (Hartrees-Bohrs-Radians)
 Mixed Optimization -- En-DIIS/RFO-DIIS
 Swapping is turned off.
 Update second derivatives using D2CorX and points    2    3
 DE= -7.76D-04 DEPred=-9.39D-04 R= 8.26D-01
 TightC=F SS=  1.41D+00  RLast= 4.78D-01 DXNew= 8.4853D-01 1.4327D+00
 Trust test= 8.26D-01 RLast= 4.78D-01 DXMaxT set to 8.49D-01
 ITU=  1  1  0
     Eigenvalues ---    0.00020   0.00028   0.00070   0.00127   0.00180
     Eigenvalues ---    0.00346   0.00415   0.00525   0.00567   0.00789
     Eigenvalues ---    0.00954   0.01046   0.01232   0.01326   0.01415
     Eigenvalues ---    0.01524   0.01589   0.01658   0.01744   0.01842
     Eigenvalues ---    0.02142   0.02367   0.02451   0.02649   0.02788
     Eigenvalues ---    0.03065   0.03285   0.03732   0.03866   0.04140
     Eigenvalues ---    0.04489   0.05050   0.05700   0.06036   0.06688
     Eigenvalues ---    0.06858   0.08554   0.11110   0.11701   0.13659
     Eigenvalues ---    0.19659   0.21463   0.22042   0.23963   0.28252
     Eigenvalues ---    0.34782   0.37539   0.37727   0.38912   0.42414
     Eigenvalues ---    0.46554   0.46945   0.47812   0.50191   0.50717
     Eigenvalues ---    0.55858   0.57251   0.57316   0.57339   0.57358
     Eigenvalues ---    0.60602   0.91821   1.15030
 En-DIIS/RFO-DIIS/Sim-DIIS IScMMF=       -3 using points:     3    2
 RFO step:  Lambda=-5.49896724D-04.
 DidBck=F Rises=F RFO-DIIS coefs:    1.74761   -0.74761
 Iteration  1 RMS(Cart)=  0.10991273 RMS(Int)=  0.00401143
 Iteration  2 RMS(Cart)=  0.00608399 RMS(Int)=  0.00098212
 Iteration  3 RMS(Cart)=  0.00000942 RMS(Int)=  0.00098209
 Iteration  4 RMS(Cart)=  0.00000001 RMS(Int)=  0.00098209
 Variable       Old X    -DE/DX   Delta X   Delta X   Delta X     New X
                                 (Linear)    (Quad)   (Total)
    R1        2.29901  -0.00225   0.00699  -0.01132  -0.00434   2.29467
    R2        2.45230  -0.00134   0.00350   0.00010   0.00361   2.45591
    R3        2.92770   0.00059  -0.00423   0.00588   0.00165   2.92935
    R4        1.95387  -0.00336   0.02475  -0.05681  -0.03207   1.92180
    R5        2.85957   0.00113  -0.03668   0.11174   0.07507   2.93463
    R6        2.53883  -0.00037   0.00179  -0.00299  -0.00120   2.53763
    R7        2.53065  -0.00037   0.00191  -0.00162   0.00029   2.53094
    R8        2.51446  -0.00011  -0.00055   0.00020  -0.00035   2.51412
    R9        1.86463  -0.00003   0.00233  -0.00798  -0.00561   1.85902
   R10        1.87945  -0.00051   0.00137  -0.00714  -0.00573   1.87373
   R11        3.45495  -0.00015   0.01776  -0.04114  -0.02385   3.43109
   R12        3.24511   0.00058   0.00079   0.03916   0.03993   3.28504
   R13        3.14389   0.00029  -0.00122   0.02377   0.02266   3.16655
   R14        1.81365  -0.00010   0.00060  -0.00088  -0.00028   1.81336
   R15        1.85658  -0.00022   0.00035  -0.00169  -0.00136   1.85522
   R16        3.29069   0.00040  -0.00176   0.01480   0.01358   3.30427
   R17        3.32589   0.00016   0.01185  -0.00653   0.00518   3.33108
   R18        1.84748  -0.00005  -0.00018   0.00103   0.00024   1.84773
   R19        1.81568  -0.00027   0.00090  -0.00175  -0.00085   1.81483
   R20        1.84376  -0.00024   0.00317  -0.00662  -0.00344   1.84032
   R21        1.81471  -0.00022   0.00053  -0.00120  -0.00067   1.81404
   R22        1.86135  -0.00055   0.00200  -0.00447  -0.00191   1.85944
   R23        1.81380   0.00004   0.00018  -0.00122  -0.00104   1.81275
    A1        2.24351  -0.00005   0.00167  -0.00428  -0.00261   2.24089
    A2        2.09866   0.00008  -0.00310   0.00871   0.00560   2.10426
    A3        1.94089  -0.00003   0.00142  -0.00436  -0.00295   1.93794
    A4        1.97335   0.00202  -0.00157  -0.00546  -0.00703   1.96632
    A5        1.91416   0.00056  -0.00372   0.00783   0.00409   1.91826
    A6        1.93623   0.00053  -0.00365   0.00204  -0.00161   1.93462
    A7        1.93733   0.00047  -0.00096   0.00043  -0.00054   1.93679
    A8        1.88966  -0.00054   0.00271  -0.00345  -0.00074   1.88891
    A9        1.89180  -0.00055   0.00328  -0.00381  -0.00053   1.89127
   A10        1.89343  -0.00052   0.00269  -0.00339  -0.00071   1.89272
   A11        1.83916   0.00114  -0.00041   0.01382   0.01003   1.84919
   A12        1.95663  -0.00024   0.04737  -0.02736   0.02145   1.97808
   A13        2.12258  -0.00082  -0.06387  -0.00505  -0.06819   2.05440
   A14        1.86565  -0.00026   0.01497  -0.00357   0.01034   1.87599
   A15        1.95451  -0.00043   0.00165   0.01931   0.01878   1.97329
   A16        1.71228   0.00054   0.01545  -0.00002   0.01553   1.72781
   A17        1.86713  -0.00005   0.00369  -0.00554  -0.00259   1.86454
   A18        2.16371  -0.00001  -0.01476   0.03131   0.01661   2.18032
   A19        1.79286   0.00017   0.01787  -0.01619   0.00133   1.79419
   A20        1.81554  -0.00018   0.01525  -0.00990   0.00255   1.81809
   A21        2.01920   0.00016   0.01836   0.01332   0.03112   2.05031
   A22        1.85643   0.00005   0.00065   0.00372   0.00433   1.86076
   A23        1.67705   0.00043   0.00921   0.00731   0.01619   1.69324
   A24        2.17321  -0.00001   0.01841  -0.00418   0.01411   2.18731
   A25        1.86738  -0.00036   0.00387   0.00005   0.00343   1.87082
   A26        1.85658  -0.00017   0.02849  -0.01213   0.01349   1.87007
   A27        2.10753   0.00007   0.02053   0.02459   0.04148   2.14901
   A28        1.87148   0.00034   0.00681   0.00253   0.00576   1.87725
   A29        3.17168   0.00222   0.02368  -0.02338  -0.00025   3.17142
   A30        2.81953   0.00178  -0.04279   0.03542  -0.00700   2.81252
   A31        2.98191  -0.00024  -0.02207   0.00814  -0.01533   2.96658
   A32        2.89039   0.00009  -0.01235   0.02139   0.00821   2.89859
   A33        2.88623  -0.00020  -0.00430   0.01558   0.00943   2.89567
   A34        2.85786   0.00000  -0.02387   0.00959  -0.01427   2.84359
   A35        3.12615  -0.00015  -0.00936  -0.00259  -0.01206   3.11409
   A36        3.20628   0.00004  -0.00279  -0.00692  -0.00922   3.19706
   A37        3.11916   0.00009  -0.05501   0.01665  -0.03709   3.08207
   A38        3.11150   0.00014  -0.01201   0.03426   0.02171   3.13321
   A39        3.14232  -0.00015  -0.01007  -0.00904  -0.01928   3.12304
   A40        3.16388  -0.00002   0.06373  -0.02855   0.03405   3.19793
    D1       -0.00827  -0.00015  -0.00935  -0.00235  -0.01170  -0.01998
    D2       -3.13231  -0.00015  -0.00784  -0.00694  -0.01477   3.13611
    D3       -1.94503  -0.00001  -0.01350  -0.02880  -0.04229  -1.98733
    D4        2.25153  -0.00003  -0.01215  -0.03083  -0.04299   2.20854
    D5        0.14495  -0.00004  -0.01243  -0.02821  -0.04065   0.10430
    D6        1.18066  -0.00001  -0.01482  -0.02478  -0.03959   1.14107
    D7       -0.90596  -0.00003  -0.01347  -0.02681  -0.04028  -0.94624
    D8       -3.01254  -0.00004  -0.01375  -0.02419  -0.03794  -3.05048
    D9        0.15920   0.00015   0.02769  -0.07265  -0.04529   0.11392
   D10       -1.87138  -0.00048  -0.01729  -0.05857  -0.07741  -1.94879
   D11        2.40620   0.00029  -0.02950  -0.03973  -0.06728   2.33893
   D12        2.32554  -0.00029  -0.00498  -0.07076  -0.07743   2.24811
   D13        0.24038  -0.00038  -0.03414  -0.08859  -0.12435   0.11604
   D14       -1.68019   0.00014  -0.07818  -0.03715  -0.11434  -1.79453
   D15        2.51784   0.00004  -0.10734  -0.05497  -0.16125   2.35658
   D16        0.23754  -0.00002  -0.05429  -0.03539  -0.08971   0.14784
   D17       -1.84761  -0.00012  -0.08346  -0.05321  -0.13663  -1.98424
   D18       -0.11053  -0.00024   0.01194   0.03773   0.04860  -0.06192
   D19        1.83019   0.00012   0.01919   0.05324   0.07161   1.90180
   D20        1.89798   0.00030   0.06072   0.02034   0.08107   1.97905
   D21       -2.44448   0.00066   0.06797   0.03585   0.10407  -2.34041
   D22       -2.40319  -0.00034   0.11752   0.01400   0.13221  -2.27099
   D23       -0.46248   0.00002   0.12477   0.02952   0.15521  -0.30726
   D24       -2.48753   0.00077   0.04046   0.06528   0.10635  -2.38117
   D25        1.68328   0.00045  -0.01365   0.05978   0.04588   1.72916
   D26        1.72371  -0.00039  -0.01336   0.07314   0.05988   1.78359
   D27       -0.38867  -0.00070  -0.06747   0.06764  -0.00060  -0.38926
   D28       -0.27084  -0.00001  -0.02362   0.05207   0.02874  -0.24210
   D29       -2.38322  -0.00033  -0.07773   0.04656  -0.03174  -2.41495
   D30        2.01918   0.00018   0.05393   0.05275   0.10654   2.12572
   D31       -2.28261   0.00023   0.06849   0.06447   0.13277  -2.14984
   D32       -0.23714   0.00012   0.05896   0.02785   0.08692  -0.15022
   D33        1.74425   0.00017   0.07352   0.03957   0.11315   1.85740
   D34       -1.80390  -0.00009  -0.02804  -0.01295  -0.04214  -1.84604
   D35        0.43966   0.00005   0.03263   0.00147   0.03464   0.47430
   D36        0.24189   0.00001  -0.01057  -0.02105  -0.03212   0.20977
   D37        2.48546   0.00015   0.05011  -0.00663   0.04465   2.53011
         Item               Value     Threshold  Converged?
 Maximum Force            0.003356     0.000015     NO 
 RMS     Force            0.000646     0.000010     NO 
 Maximum Displacement     0.403026     0.000060     NO 
 RMS     Displacement     0.110320     0.000040     NO 
 Predicted change in Energy=-3.422628D-04
 GradGradGradGradGradGradGradGradGradGradGradGradGradGradGradGradGradGrad

                          Input orientation:                          
 ---------------------------------------------------------------------
 Center     Atomic      Atomic             Coordinates (Angstroms)
 Number     Number       Type             X           Y           Z
 ---------------------------------------------------------------------
      1          6           0        0.557110    1.560766   -0.519442
      2          8           0        1.173744    0.877291   -1.311349
      3          8           0       -0.199080    1.173186    0.463890
      4          1           0       -0.266592    0.160661    0.530738
      5          6           0        0.627162    3.107662   -0.591261
      6          9           0        1.240586    3.588865    0.502089
      7          9           0       -0.601205    3.638157   -0.650069
      8          9           0        1.308660    3.504172   -1.662869
      9          8           0       -0.368484   -1.380265    0.694418
     10          1           0        0.266153   -1.763378    0.047712
     11          1           0       -1.267081   -1.739588    0.478669
     12          8           0       -2.570943   -3.924750    2.645431
     13          1           0       -2.452851   -4.874323    2.717408
     14          1           0       -1.746180   -3.509648    2.978998
     15          8           0       -0.285297   -2.550263    3.208385
     16          1           0       -0.182209   -2.065906    2.365287
     17          1           0       -0.293999   -1.889579    3.905325
     18          8           0        1.385853   -1.892056   -1.275782
     19          1           0        1.450505   -0.939936   -1.469891
     20          1           0        2.282039   -2.230435   -1.213720
     21          8           0       -2.799360   -2.414752    0.414389
     22          1           0       -2.862114   -3.062577    1.152354
     23          1           0       -3.154267   -2.835664   -0.371149
 ---------------------------------------------------------------------
                    Distance matrix (angstroms):
                    1          2          3          4          5
     1  C    0.000000
     2  O    1.214286   0.000000
     3  O    1.299609   2.263553   0.000000
     4  H    1.934337   2.445692   1.016972   0.000000
     5  C    1.550146   2.406623   2.353342   3.277574   0.000000
     6  F    2.371466   3.262768   2.812402   3.744995   1.342855
     7  F    2.382081   3.348151   2.734720   3.687716   1.339317
     8  F    2.376778   2.653728   3.497124   4.297952   1.330414
     9  O    3.313585   3.390889   2.569427   1.552941   4.773445
    10  H    3.384709   3.105463   3.002175   2.054035   4.926017
    11  H    3.900800   4.001231   3.102435   2.148171   5.313073
    12  O    7.063429   7.262120   6.031070   5.145148   8.376090
    13  H    7.806884   7.903426   6.835948   5.908665   9.173105
    14  H    6.576726   6.795459   5.536083   4.653421   7.884687
    15  O    5.613101   5.857040   4.626419   3.810413   6.876191
    16  H    4.692654   4.900884   3.755970   2.886224   6.013490
    17  H    5.675195   6.084696   4.607930   3.948680   6.785297
    18  O    3.630544   2.777686   3.864477   3.194955   5.103074
    19  H    2.820464   1.845006   3.305438   2.856966   4.222906
    20  H    4.222631   3.300881   4.533758   3.905893   5.623287
    21  O    5.286083   5.440705   4.431388   3.614029   6.576431
    22  H    5.988431   6.154717   5.050487   4.184783   7.299801
    23  H    5.755425   5.779420   5.049881   4.257938   7.047750
                    6          7          8          9         10
     6  F    0.000000
     7  F    2.173038   0.000000
     8  F    2.167683   2.165941   0.000000
     9  O    5.226696   5.200612   5.676912   0.000000
    10  H    5.459165   5.515051   5.635600   0.983752   0.000000
    11  H    5.889088   5.535123   6.222351   0.991533   1.592827
    12  O    8.693450   8.481613   9.423463   3.889946   4.412345
    13  H    9.496034   9.339744  10.175213   4.543734   4.919170
    14  H    8.089792   8.097667   8.948331   3.413447   3.961234
    15  O    6.880497   7.299590   7.932590   2.774139   3.303504
    16  H    6.121461   6.465622   7.033811   1.815656   2.379854
    17  H    6.629504   7.169509   7.916177   3.251904   3.900112
    18  O    5.763890   5.909583   5.410644   2.687251   1.738368
    19  H    4.943967   5.083361   4.450556   2.861266   2.093769
    20  H    6.155719   6.562863   5.833945   3.374767   2.423459
    21  O    7.236869   6.527072   7.498299   2.656640   3.155330
    22  H    7.841981   7.297964   8.273030   3.042708   3.562893
    23  H    7.832743   6.964646   7.860011   3.318765   3.608949
                   11         12         13         14         15
    11  H    0.000000
    12  O    3.342132   0.000000
    13  H    4.030454   0.959591   0.000000
    14  H    3.100691   0.981738   1.558894   0.000000
    15  O    3.012049   2.725860   3.215681   1.762730   0.000000
    16  H    2.200626   3.039709   3.628637   2.215183   0.977775
    17  H    3.565299   3.303593   3.870463   2.364643   0.960367
    18  O    3.184244   5.929924   6.290877   5.525341   4.830501
    19  H    3.438257   6.482055   6.946155   6.051019   5.243322
    20  H    3.962495   6.427690   6.697992   5.953303   5.123331
    21  O    1.675665   2.703668   3.387249   2.980806   3.761023
    22  H    2.179055   1.748543   2.428850   2.186734   3.336123
    23  H    2.342017   3.259775   3.766603   3.696004   4.596249
                   16         17         18         19         20
    16  H    0.000000
    17  H    1.554126   0.000000
    18  O    3.968177   5.446631   0.000000
    19  H    4.317656   5.730451   0.973854   0.000000
    20  H    4.348434   5.740800   0.959949   1.556426   0.000000
    21  O    3.282861   4.328889   4.543776   4.877186   5.339038
    22  H    3.105874   3.943348   5.031023   5.475442   5.723031
    23  H    4.112631   5.231103   4.724558   5.099505   5.534406
                   21         22         23
    21  O    0.000000
    22  H    0.983976   0.000000
    23  H    0.959268   1.567770   0.000000
 Stoichiometry    C2H11F3O7
 Framework group  C1[X(C2H11F3O7)]
 Deg. of freedom    63
 Full point group                 C1      NOp   1
 Largest Abelian subgroup         C1      NOp   1
 Largest concise Abelian subgroup C1      NOp   1
                         Standard orientation:                         
 ---------------------------------------------------------------------
 Center     Atomic      Atomic             Coordinates (Angstroms)
 Number     Number       Type             X           Y           Z
 ---------------------------------------------------------------------
      1          6           0        1.711595    0.196038    0.014333
      2          8           0        1.622981    1.406659    0.046487
      3          8           0        0.755796   -0.681591   -0.057773
      4          1           0       -0.167439   -0.255314   -0.070348
      5          6           0        3.099627   -0.493681    0.038998
      6          9           0        3.319293   -1.121029   -1.127810
      7          9           0        3.163172   -1.401824    1.021346
      8          9           0        4.070467    0.396671    0.225398
      9          8           0       -1.595116    0.352765   -0.130381
     10          1           0       -1.471625    1.326235   -0.200186
     11          1           0       -2.131010    0.178159    0.685381
     12          8           0       -5.265181   -0.886814    0.224237
     13          1           0       -6.072874   -0.392636    0.068561
     14          1           0       -4.749722   -0.859358   -0.610843
     15          8           0       -3.509110   -0.683201   -1.850629
     16          1           0       -2.743220   -0.309313   -1.371395
     17          1           0       -3.198695   -1.482305   -2.283503
     18          8           0       -0.712963    2.890305   -0.193718
     19          1           0        0.204169    2.577251   -0.097503
     20          1           0       -0.724339    3.515727   -0.921879
     21          8           0       -3.211188   -0.289827    1.877882
     22          1           0       -4.065833   -0.489521    1.433007
     23          1           0       -3.404895    0.246207    2.649465
 ---------------------------------------------------------------------
 Rotational constants (GHZ):           1.0895144           0.2462589           0.2335236
 Standard basis: 6-31++G(d,p) (6D, 7F)
 There are   294 symmetry adapted cartesian basis functions of A   symmetry.
 There are   294 symmetry adapted basis functions of A   symmetry.
   294 basis functions,   472 primitive gaussians,   294 cartesian basis functions
    53 alpha electrons       53 beta electrons
       nuclear repulsion energy       817.0243701225 Hartrees.
 NAtoms=   23 NActive=   23 NUniq=   23 SFac= 1.00D+00 NAtFMM=   60 NAOKFM=F Big=F
 Integral buffers will be    131072 words long.
 Raffenetti 2 integral format.
 Two-electron integral symmetry is turned on.
 Nuclear repulsion after empirical dispersion term =      817.0146223251 Hartrees.
 One-electron integrals computed using PRISM.
 NBasis=   294 RedAO= T EigKep=  4.60D-05  NBF=   294
 NBsUse=   294 1.00D-06 EigRej= -1.00D+00 NBFU=   294
 Initial guess from the checkpoint file:  "/local_scratch/slurm.5660474/Gau-3857150.chk"
 B after Tr=     0.000000   -0.000000    0.000000
         Rot=    0.999981   -0.005292    0.002669    0.001737 Ang=  -0.71 deg.
 ExpMin= 3.60D-02 ExpMax= 7.00D+03 ExpMxC= 1.05D+03 IAcc=3 IRadAn=         5 AccDes= 0.00D+00
 Harris functional with IExCor= 4639 and IRadAn=       5 diagonalized for initial guess.
 HarFok:  IExCor= 4639 AccDes= 0.00D+00 IRadAn=         5 IDoV= 1 UseB2=F ITyADJ=14
 ICtDFT=  3500011 ScaDFX=  1.000000  1.000000  1.000000  1.000000
 FoFCou: FMM=F IPFlag=           0 FMFlag=      100000 FMFlg1=           0
         NFxFlg=           0 DoJE=T BraDBF=F KetDBF=T FulRan=T
         wScrn=  0.000000 ICntrl=       500 IOpCl=  0 I1Cent=   200000004 NGrid=           0
         NMat0=    1 NMatS0=      1 NMatT0=    0 NMatD0=    1 NMtDS0=    0 NMtDT0=    0
 Petite list used in FoFCou.
 Requested convergence on RMS density matrix=1.00D-10 within 128 cycles.
 Requested convergence on MAX density matrix=1.00D-08.
 Requested convergence on             energy=1.00D-08.
 No special actions if energy rises.
 SCF Done:  E(RwB97XD) =  -908.814739665     A.U. after   16 cycles
            NFock= 16  Conv=0.56D-10     -V/T= 2.0082
 Calling FoFJK, ICntrl=      2127 FMM=F ISym2X=0 I1Cent= 0 IOpClX= 0 NMat=1 NMatS=1 NMatT=0.
 ***** Axes restored to original set *****
 -------------------------------------------------------------------
 Center     Atomic                   Forces (Hartrees/Bohr)
 Number     Number              X              Y              Z
 -------------------------------------------------------------------
      1        6          -0.000148512   -0.000350928    0.000490055
      2        8          -0.000398482    0.000984639    0.000277454
      3        8           0.000687706    0.002013969   -0.001144410
      4        1          -0.000373340   -0.002006849    0.000513777
      5        6          -0.000033286   -0.000025152    0.000089509
      6        9          -0.000153805   -0.000018814   -0.000217432
      7        9           0.000234338   -0.000053688    0.000007506
      8        9           0.000051850    0.000105327    0.000028021
      9        8           0.000093485    0.000074773   -0.000192226
     10        1           0.000267912   -0.000233129   -0.000157294
     11        1          -0.000088706    0.000243533    0.000012651
     12        8           0.000158169   -0.000310199   -0.000039142
     13        1          -0.000106147   -0.000015001    0.000011662
     14        1           0.000008379    0.000209986    0.000098193
     15        8          -0.000211874   -0.000122261    0.000419044
     16        1           0.000099226    0.000230741   -0.000440694
     17        1           0.000106998   -0.000115171    0.000050767
     18        8           0.000036252   -0.000430683    0.000072247
     19        1          -0.000045877    0.000059573    0.000134471
     20        1          -0.000095110   -0.000153773   -0.000006229
     21        8           0.000079347   -0.001216507    0.000382493
     22        1          -0.000019970    0.000914840   -0.000033843
     23        1          -0.000148553    0.000214773   -0.000356580
 -------------------------------------------------------------------
 Cartesian Forces:  Max     0.002013969 RMS     0.000480128

 GradGradGradGradGradGradGradGradGradGradGradGradGradGradGradGradGradGrad
 Berny optimization.
 Using GEDIIS/GDIIS optimizer.
 FormGI is forming the generalized inverse of G from B-inverse, IUseBI=4.
 Internal  Forces:  Max     0.003117737 RMS     0.000572233
 Search for a local minimum.
 Step number   4 out of a maximum of  138
 All quantities printed in internal units (Hartrees-Bohrs-Radians)
 Mixed Optimization -- En-DIIS/RFO-DIIS
 Swapping is turned off.
 Update second derivatives using D2CorX and points    3    4
 DE= -3.33D-04 DEPred=-3.42D-04 R= 9.72D-01
 TightC=F SS=  1.41D+00  RLast= 5.24D-01 DXNew= 1.4270D+00 1.5714D+00
 Trust test= 9.72D-01 RLast= 5.24D-01 DXMaxT set to 1.43D+00
 ITU=  1  1  1  0
     Eigenvalues ---    0.00021   0.00027   0.00064   0.00118   0.00183
     Eigenvalues ---    0.00329   0.00418   0.00531   0.00565   0.00783
     Eigenvalues ---    0.00944   0.01054   0.01222   0.01321   0.01409
     Eigenvalues ---    0.01521   0.01603   0.01714   0.01780   0.01837
     Eigenvalues ---    0.02271   0.02366   0.02462   0.02638   0.02785
     Eigenvalues ---    0.03071   0.03268   0.03738   0.03893   0.04119
     Eigenvalues ---    0.04489   0.05042   0.05709   0.05999   0.06687
     Eigenvalues ---    0.06848   0.08564   0.11139   0.11701   0.13659
     Eigenvalues ---    0.19664   0.21463   0.22041   0.23976   0.28330
     Eigenvalues ---    0.36601   0.37620   0.37852   0.38901   0.42438
     Eigenvalues ---    0.46484   0.46935   0.47852   0.50240   0.50718
     Eigenvalues ---    0.55828   0.57254   0.57313   0.57342   0.57358
     Eigenvalues ---    0.60404   0.91950   1.12648
 En-DIIS/RFO-DIIS/Sim-DIIS IScMMF=       -3 using points:     4    3    2
 RFO step:  Lambda=-1.43407944D-04.
 DidBck=F Rises=F RFO-DIIS coefs:    1.87683   -1.13763    0.26080
 Iteration  1 RMS(Cart)=  0.09975431 RMS(Int)=  0.00402577
 Iteration  2 RMS(Cart)=  0.00531581 RMS(Int)=  0.00034793
 Iteration  3 RMS(Cart)=  0.00001409 RMS(Int)=  0.00034782
 Iteration  4 RMS(Cart)=  0.00000000 RMS(Int)=  0.00034782
 Variable       Old X    -DE/DX   Delta X   Delta X   Delta X     New X
                                 (Linear)    (Quad)   (Total)
    R1        2.29467  -0.00094  -0.00624   0.00538  -0.00086   2.29381
    R2        2.45591  -0.00058   0.00194  -0.00358  -0.00164   2.45427
    R3        2.92935   0.00002   0.00292  -0.00237   0.00055   2.92990
    R4        1.92180   0.00269  -0.03675   0.04262   0.00587   1.92767
    R5        2.93463   0.00063   0.07862  -0.08446  -0.00585   2.92879
    R6        2.53763  -0.00025  -0.00168   0.00005  -0.00163   2.53600
    R7        2.53094  -0.00024  -0.00041   0.00178   0.00137   2.53231
    R8        2.51412   0.00003  -0.00011  -0.00011  -0.00022   2.51390
    R9        1.85902   0.00036  -0.00573   0.00666   0.00091   1.85993
   R10        1.87373   0.00006  -0.00550   0.00484  -0.00063   1.87310
   R11        3.43109  -0.00004  -0.02711   0.02552  -0.00156   3.42954
   R12        3.28504  -0.00017   0.03474  -0.04514  -0.01039   3.27465
   R13        3.16655   0.00008   0.02029  -0.01279   0.00754   3.17409
   R14        1.81336   0.00000  -0.00046   0.00022  -0.00024   1.81313
   R15        1.85522   0.00016  -0.00131   0.00060  -0.00075   1.85447
   R16        3.30427   0.00020   0.01252   0.00147   0.01393   3.31820
   R17        3.33108   0.00001   0.00041  -0.00194  -0.00157   3.32951
   R18        1.84773   0.00045   0.00028   0.00020   0.00056   1.84829
   R19        1.81483  -0.00004  -0.00106   0.00070  -0.00036   1.81447
   R20        1.84032   0.00003  -0.00413   0.00435   0.00022   1.84054
   R21        1.81404  -0.00004  -0.00077   0.00053  -0.00024   1.81380
   R22        1.85944  -0.00043  -0.00237  -0.00008  -0.00249   1.85695
   R23        1.81275   0.00025  -0.00098   0.00085  -0.00013   1.81263
    A1        2.24089   0.00076  -0.00287   0.00323   0.00034   2.24124
    A2        2.10426  -0.00051   0.00600  -0.00482   0.00116   2.10542
    A3        1.93794  -0.00026  -0.00308   0.00166  -0.00143   1.93651
    A4        1.96632   0.00312  -0.00562   0.00978   0.00416   1.97047
    A5        1.91826   0.00008   0.00489   0.00069   0.00558   1.92384
    A6        1.93462   0.00003  -0.00014  -0.00514  -0.00528   1.92934
    A7        1.93679   0.00016  -0.00014   0.00143   0.00129   1.93808
    A8        1.88891  -0.00009  -0.00160   0.00102  -0.00057   1.88834
    A9        1.89127  -0.00012  -0.00161   0.00119  -0.00043   1.89084
   A10        1.89272  -0.00007  -0.00156   0.00093  -0.00063   1.89209
   A11        1.84919   0.00097   0.00894   0.00237   0.01298   1.86217
   A12        1.97808  -0.00037   0.00228  -0.00289  -0.00154   1.97654
   A13        2.05440  -0.00048  -0.03751   0.00124  -0.03656   2.01784
   A14        1.87599  -0.00023   0.00384  -0.00211   0.00199   1.87798
   A15        1.97329  -0.00045   0.01589   0.01249   0.02908   2.00237
   A16        1.72781   0.00046   0.00822  -0.01200  -0.00466   1.72315
   A17        1.86454   0.00000  -0.00356   0.00444   0.00119   1.86573
   A18        2.18032  -0.00004   0.01971  -0.00520   0.01485   2.19517
   A19        1.79419   0.00014  -0.00507   0.00016  -0.00512   1.78907
   A20        1.81809  -0.00020  -0.00309   0.01376   0.01028   1.82836
   A21        2.05031   0.00010   0.02088  -0.00315   0.01776   2.06807
   A22        1.86076   0.00011   0.00357  -0.00212   0.00106   1.86181
   A23        1.69324  -0.00027   0.01099  -0.00473   0.00621   1.69945
   A24        2.18731  -0.00002   0.00594   0.00037   0.00629   2.19360
   A25        1.87082  -0.00002   0.00166   0.00110   0.00268   1.87350
   A26        1.87007  -0.00011   0.00189   0.01288   0.01477   1.88484
   A27        2.14901   0.00000   0.02921  -0.01347   0.01661   2.16562
   A28        1.87725   0.00035   0.00268   0.00013   0.00272   1.87996
   A29        3.17142   0.00248  -0.00848   0.01093   0.00258   3.17400
   A30        2.81252   0.00132   0.00879  -0.01721  -0.00881   2.80371
   A31        2.96658  -0.00031  -0.00574   0.00550  -0.00090   2.96568
   A32        2.89859   0.00006   0.01150  -0.01004   0.00103   2.89963
   A33        2.89567  -0.00018   0.00977  -0.00609   0.00321   2.89888
   A34        2.84359   0.00016  -0.00419   0.00191  -0.00241   2.84118
   A35        3.11409  -0.00014  -0.00731  -0.00233  -0.00959   3.10450
   A36        3.19706  -0.00012  -0.00711   0.00148  -0.00572   3.19134
   A37        3.08207   0.00025  -0.01333   0.00935  -0.00406   3.07802
   A38        3.13321   0.00020   0.02323  -0.01191   0.01134   3.14455
   A39        3.12304  -0.00012  -0.01339   0.02109   0.00769   3.13072
   A40        3.19793  -0.00029   0.00762  -0.01645  -0.00846   3.18947
    D1       -0.01998   0.00012  -0.00700   0.01434   0.00733  -0.01264
    D2        3.13611   0.00010  -0.01022   0.00911  -0.00110   3.13501
    D3       -1.98733  -0.00007  -0.03238  -0.05722  -0.08961  -2.07694
    D4        2.20854  -0.00002  -0.03345  -0.05569  -0.08914   2.11940
    D5        0.10430  -0.00006  -0.03130  -0.05437  -0.08568   0.01863
    D6        1.14107  -0.00004  -0.02954  -0.05239  -0.08194   1.05913
    D7       -0.94624   0.00000  -0.03062  -0.05086  -0.08147  -1.02771
    D8       -3.05048  -0.00003  -0.02847  -0.04954  -0.07801  -3.12849
    D9        0.11392   0.00013  -0.04937  -0.01376  -0.06287   0.05105
   D10       -1.94879  -0.00045  -0.06185  -0.01361  -0.07517  -2.02395
   D11        2.33893   0.00032  -0.04870   0.00713  -0.04215   2.29678
   D12        2.24811  -0.00028  -0.06616  -0.01732  -0.08284   2.16527
   D13        0.11604  -0.00032  -0.09712  -0.01479  -0.11120   0.00484
   D14       -1.79453   0.00026  -0.07298   0.00349  -0.07005  -1.86458
   D15        2.35658   0.00022  -0.10394   0.00602  -0.09840   2.25818
   D16        0.14784   0.00008  -0.05972  -0.00107  -0.06091   0.08692
   D17       -1.98424   0.00004  -0.09068   0.00147  -0.08926  -2.07350
   D18       -0.06192   0.00003   0.03845   0.02251   0.06094  -0.00098
   D19        1.90180   0.00008   0.05610   0.01518   0.07129   1.97309
   D20        1.97905   0.00035   0.04990   0.01630   0.06650   2.04556
   D21       -2.34041   0.00040   0.06754   0.00897   0.07686  -2.26355
   D22       -2.27099  -0.00027   0.07493   0.01627   0.09086  -2.18013
   D23       -0.30726  -0.00022   0.09257   0.00894   0.10121  -0.20605
   D24       -2.38117   0.00063   0.07914   0.03636   0.11519  -2.26598
   D25        1.72916   0.00037   0.04499   0.03610   0.08044   1.80960
   D26        1.78359  -0.00027   0.05716   0.04098   0.09881   1.88240
   D27       -0.38926  -0.00054   0.02301   0.04072   0.06406  -0.32520
   D28       -0.24210   0.00018   0.03344   0.03242   0.06602  -0.17608
   D29       -2.41495  -0.00009  -0.00071   0.03216   0.03127  -2.38368
   D30        2.12572  -0.00002   0.07460  -0.01345   0.06087   2.18659
   D31       -2.14984   0.00007   0.09252  -0.01164   0.08097  -2.06887
   D32       -0.15022  -0.00003   0.05565  -0.00957   0.04599  -0.10423
   D33        1.85740   0.00005   0.07357  -0.00776   0.06609   1.92349
   D34       -1.84604  -0.00009  -0.02716  -0.02454  -0.05120  -1.89724
   D35        0.47430  -0.00004   0.01899  -0.03919  -0.02057   0.45373
   D36        0.20977   0.00003  -0.02448  -0.02280  -0.04700   0.16277
   D37        2.53011   0.00009   0.02167  -0.03746  -0.01637   2.51374
         Item               Value     Threshold  Converged?
 Maximum Force            0.003118     0.000015     NO 
 RMS     Force            0.000572     0.000010     NO 
 Maximum Displacement     0.346398     0.000060     NO 
 RMS     Displacement     0.100607     0.000040     NO 
 Predicted change in Energy=-8.340924D-05
 GradGradGradGradGradGradGradGradGradGradGradGradGradGradGradGradGradGrad

                          Input orientation:                          
 ---------------------------------------------------------------------
 Center     Atomic      Atomic             Coordinates (Angstroms)
 Number     Number       Type             X           Y           Z
 ---------------------------------------------------------------------
      1          6           0        0.568398    1.559332   -0.492949
      2          8           0        1.232174    0.909075   -1.273946
      3          8           0       -0.226135    1.132330    0.441458
      4          1           0       -0.278082    0.114455    0.483848
      5          6           0        0.606201    3.109012   -0.523297
      6          9           0        1.057281    3.585166    0.647495
      7          9           0       -0.620926    3.605330   -0.731956
      8          9           0        1.407121    3.548451   -1.490309
      9          8           0       -0.349179   -1.427566    0.622208
     10          1           0        0.281417   -1.799824   -0.035428
     11          1           0       -1.246233   -1.797564    0.420038
     12          8           0       -2.619145   -3.821662    2.728202
     13          1           0       -2.551253   -4.765982    2.883842
     14          1           0       -1.772781   -3.422311    3.023528
     15          8           0       -0.262269   -2.526864    3.167800
     16          1           0       -0.158112   -2.073710    2.307321
     17          1           0       -0.193874   -1.850200    3.845579
     18          8           0        1.401463   -1.889002   -1.354666
     19          1           0        1.497939   -0.931031   -1.501653
     20          1           0        2.284633   -2.262760   -1.315007
     21          8           0       -2.785219   -2.469586    0.386025
     22          1           0       -2.878605   -3.054120    1.170382
     23          1           0       -3.152663   -2.933325   -0.368955
 ---------------------------------------------------------------------
                    Distance matrix (angstroms):
                    1          2          3          4          5
     1  C    0.000000
     2  O    1.213832   0.000000
     3  O    1.298742   2.262547   0.000000
     4  H    1.938641   2.449924   1.020080   0.000000
     5  C    1.550438   2.407289   2.351768   3.280803   0.000000
     6  F    2.375631   3.299089   2.775971   3.722339   1.341994
     7  F    2.378597   3.316251   2.765591   3.712402   1.340042
     8  F    2.377977   2.654001   3.498126   4.304594   1.330297
     9  O    3.317692   3.399407   2.569217   1.549848   4.775508
    10  H    3.402295   3.126659   3.013727   2.060861   4.943700
    11  H    3.923669   4.042026   3.102473   2.144110   5.328779
    12  O    7.035008   7.295870   5.957997   5.100071   8.307187
    13  H    7.819497   7.987978   6.794225   5.894569   9.142956
    14  H    6.531730   6.801393   5.459300   4.603566   7.803699
    15  O    5.548702   5.811037   4.563326   3.765690   6.792757
    16  H    4.644171   4.863679   3.710089   2.850880   5.954594
    17  H    5.570349   5.988050   4.525987   3.894637   6.657401
    18  O    3.650693   2.804355   3.873445   3.196067   5.128719
    19  H    2.843139   1.873092   3.317464   2.861731   4.251391
    20  H    4.269617   3.342140   4.573375   3.931226   5.683298
    21  O    5.315216   5.505479   4.418799   3.601746   6.591613
    22  H    5.994367   6.211293   5.009320   4.156191   7.279878
    23  H    5.834864   5.899987   5.074533   4.275448   7.117775
                    6          7          8          9         10
     6  F    0.000000
     7  F    2.172480   0.000000
     8  F    2.166550   2.165943   0.000000
     9  O    5.206367   5.218970   5.684018   0.000000
    10  H    5.483290   5.524044   5.655787   0.984231   0.000000
    11  H    5.859326   5.559619   6.266545   0.991200   1.594105
    12  O    8.526814   8.433611   9.398150   3.914033   4.487621
    13  H    9.368268   9.320892  10.194690   4.594468   5.034307
    14  H    7.922091   8.050974   8.892583   3.431034   4.026091
    15  O    6.741666   7.276025   7.835451   2.774176   3.329392
    16  H    6.021220   6.457779   6.962804   1.814832   2.399306
    17  H    6.429334   7.134354   7.757597   3.254668   3.910326
    18  O    5.838975   5.887742   5.439147   2.680615   1.732872
    19  H    5.020862   5.065629   4.480417   2.858177   2.093930
    20  H    6.289360   6.573941   5.879705   3.374509   2.421674
    21  O    7.175876   6.545124   7.570542   2.660053   3.167091
    22  H    7.735938   7.284524   8.309071   3.056823   3.607350
    23  H    7.826080   7.021073   8.003904   3.333052   3.631663
                   11         12         13         14         15
    11  H    0.000000
    12  O    3.362958   0.000000
    13  H    4.072458   0.959465   0.000000
    14  H    3.113715   0.981341   1.559160   0.000000
    15  O    3.008366   2.724814   3.214612   1.761899   0.000000
    16  H    2.195929   3.047813   3.647990   2.222349   0.978070
    17  H    3.583932   3.319207   3.870912   2.374921   0.960175
    18  O    3.188766   6.047336   6.470388   5.620982   4.860820
    19  H    3.460384   6.572504   7.094742   6.114029   5.239161
    20  H    3.961540   6.544062   6.876208   6.052277   5.162559
    21  O    1.679657   2.709517   3.401068   2.981466   3.755906
    22  H    2.192393   1.755917   2.444089   2.189192   3.333600
    23  H    2.355194   3.265910   3.781668   3.694878   4.585655
                   16         17         18         19         20
    16  H    0.000000
    17  H    1.554823   0.000000
    18  O    3.984537   5.439591   0.000000
    19  H    4.307726   5.683308   0.973972   0.000000
    20  H    4.373099   5.739760   0.959821   1.557956   0.000000
    21  O    3.278687   4.366603   4.571148   4.927060   5.351606
    22  H    3.107236   3.976668   5.104150   5.549902   5.784672
    23  H    4.107156   5.262119   4.775176   5.188476   5.559574
                   21         22         23
    21  O    0.000000
    22  H    0.982658   0.000000
    23  H    0.959200   1.568202   0.000000
 Stoichiometry    C2H11F3O7
 Framework group  C1[X(C2H11F3O7)]
 Deg. of freedom    63
 Full point group                 C1      NOp   1
 Largest Abelian subgroup         C1      NOp   1
 Largest concise Abelian subgroup C1      NOp   1
                         Standard orientation:                         
 ---------------------------------------------------------------------
 Center     Atomic      Atomic             Coordinates (Angstroms)
 Number     Number       Type             X           Y           Z
 ---------------------------------------------------------------------
      1          6           0        1.708950    0.204615    0.003101
      2          8           0        1.656688    1.417067   -0.021751
      3          8           0        0.727338   -0.645735   -0.005319
      4          1           0       -0.187752   -0.195433   -0.025398
      5          6           0        3.075581   -0.526528    0.043195
      6          9           0        3.217189   -1.305219   -1.040566
      7          9           0        3.161134   -1.304126    1.131191
      8          9           0        4.082003    0.343059    0.068134
      9          8           0       -1.598398    0.441003   -0.109389
     10          1           0       -1.465988    1.413765   -0.179490
     11          1           0       -2.152739    0.271144    0.694558
     12          8           0       -5.215357   -1.024028    0.192179
     13          1           0       -6.066825   -0.621099    0.009910
     14          1           0       -4.686795   -0.959197   -0.632108
     15          8           0       -3.446057   -0.676917   -1.850785
     16          1           0       -2.705098   -0.266687   -1.361589
     17          1           0       -3.082647   -1.432882   -2.318104
     18          8           0       -0.680278    2.958247   -0.188371
     19          1           0        0.236168    2.632530   -0.136846
     20          1           0       -0.716038    3.600515   -0.900740
     21          8           0       -3.249716   -0.212243    1.871090
     22          1           0       -4.073154   -0.499884    1.418511
     23          1           0       -3.503015    0.326127    2.623462
 ---------------------------------------------------------------------
 Rotational constants (GHZ):           1.0568188           0.2493449           0.2345394
 Standard basis: 6-31++G(d,p) (6D, 7F)
 There are   294 symmetry adapted cartesian basis functions of A   symmetry.
 There are   294 symmetry adapted basis functions of A   symmetry.
   294 basis functions,   472 primitive gaussians,   294 cartesian basis functions
    53 alpha electrons       53 beta electrons
       nuclear repulsion energy       816.7674491510 Hartrees.
 NAtoms=   23 NActive=   23 NUniq=   23 SFac= 1.00D+00 NAtFMM=   60 NAOKFM=F Big=F
 Integral buffers will be    131072 words long.
 Raffenetti 2 integral format.
 Two-electron integral symmetry is turned on.
 Nuclear repulsion after empirical dispersion term =      816.7577434307 Hartrees.
 One-electron integrals computed using PRISM.
 NBasis=   294 RedAO= T EigKep=  4.55D-05  NBF=   294
 NBsUse=   294 1.00D-06 EigRej= -1.00D+00 NBFU=   294
 Initial guess from the checkpoint file:  "/local_scratch/slurm.5660474/Gau-3857150.chk"
 B after Tr=    -0.000000    0.000000   -0.000000
         Rot=    0.999911    0.013206    0.001060    0.001542 Ang=   1.53 deg.
 ExpMin= 3.60D-02 ExpMax= 7.00D+03 ExpMxC= 1.05D+03 IAcc=3 IRadAn=         5 AccDes= 0.00D+00
 Harris functional with IExCor= 4639 and IRadAn=       5 diagonalized for initial guess.
 HarFok:  IExCor= 4639 AccDes= 0.00D+00 IRadAn=         5 IDoV= 1 UseB2=F ITyADJ=14
 ICtDFT=  3500011 ScaDFX=  1.000000  1.000000  1.000000  1.000000
 FoFCou: FMM=F IPFlag=           0 FMFlag=      100000 FMFlg1=           0
         NFxFlg=           0 DoJE=T BraDBF=F KetDBF=T FulRan=T
         wScrn=  0.000000 ICntrl=       500 IOpCl=  0 I1Cent=   200000004 NGrid=           0
         NMat0=    1 NMatS0=      1 NMatT0=    0 NMatD0=    1 NMtDS0=    0 NMtDT0=    0
 Petite list used in FoFCou.
 Requested convergence on RMS density matrix=1.00D-10 within 128 cycles.
 Requested convergence on MAX density matrix=1.00D-08.
 Requested convergence on             energy=1.00D-08.
 No special actions if energy rises.
 SCF Done:  E(RwB97XD) =  -908.814808897     A.U. after   16 cycles
            NFock= 16  Conv=0.52D-10     -V/T= 2.0082
 Calling FoFJK, ICntrl=      2127 FMM=F ISym2X=0 I1Cent= 0 IOpClX= 0 NMat=1 NMatS=1 NMatT=0.
 ***** Axes restored to original set *****
 -------------------------------------------------------------------
 Center     Atomic                   Forces (Hartrees/Bohr)
 Number     Number              X              Y              Z
 -------------------------------------------------------------------
      1        6           0.000065438    0.000027725    0.000190851
      2        8           0.000104668   -0.000229389   -0.000130329
      3        8          -0.000161391    0.000039271    0.000014302
      4        1           0.000087686   -0.000196556    0.000060493
      5        6          -0.000030281   -0.000014837    0.000142622
      6        9           0.000012178   -0.000036585   -0.000094359
      7        9          -0.000064211   -0.000008438   -0.000030584
      8        9           0.000127002   -0.000018971   -0.000103043
      9        8          -0.000376908   -0.000188713   -0.000318900
     10        1           0.000086056    0.000192090    0.000274186
     11        1          -0.000070422    0.000283080   -0.000065999
     12        8          -0.000183821   -0.000014495   -0.000118452
     13        1          -0.000035372   -0.000032453   -0.000104872
     14        1           0.000211351    0.000102316    0.000145674
     15        8           0.000011149    0.000033395    0.000105153
     16        1           0.000180531   -0.000065107   -0.000183064
     17        1          -0.000038400    0.000008459    0.000103630
     18        8           0.000003149    0.000381059   -0.000063788
     19        1          -0.000089736   -0.000140547    0.000026427
     20        1           0.000083787    0.000028389   -0.000002114
     21        8           0.000034003   -0.000369076    0.000078164
     22        1           0.000093859    0.000108318    0.000270697
     23        1          -0.000050316    0.000111064   -0.000196697
 -------------------------------------------------------------------
 Cartesian Forces:  Max     0.000381059 RMS     0.000145528

 GradGradGradGradGradGradGradGradGradGradGradGradGradGradGradGradGradGrad
 Berny optimization.
 Using GEDIIS/GDIIS optimizer.
 FormGI is forming the generalized inverse of G from B-inverse, IUseBI=4.
 Internal  Forces:  Max     0.001496202 RMS     0.000272018
 Search for a local minimum.
 Step number   5 out of a maximum of  138
 All quantities printed in internal units (Hartrees-Bohrs-Radians)
 Mixed Optimization -- En-DIIS/RFO-DIIS
 Swapping is turned off.
 Update second derivatives using D2CorX and points    4    5
 DE= -6.92D-05 DEPred=-8.34D-05 R= 8.30D-01
 TightC=F SS=  1.41D+00  RLast= 4.51D-01 DXNew= 2.4000D+00 1.3523D+00
 Trust test= 8.30D-01 RLast= 4.51D-01 DXMaxT set to 1.43D+00
 ITU=  1  1  1  1  0
     Eigenvalues ---    0.00024   0.00029   0.00044   0.00126   0.00183
     Eigenvalues ---    0.00345   0.00466   0.00563   0.00589   0.00784
     Eigenvalues ---    0.00924   0.01060   0.01224   0.01319   0.01417
     Eigenvalues ---    0.01517   0.01601   0.01735   0.01771   0.01837
     Eigenvalues ---    0.02255   0.02366   0.02452   0.02637   0.02785
     Eigenvalues ---    0.03057   0.03200   0.03722   0.03884   0.04102
     Eigenvalues ---    0.04509   0.05036   0.05616   0.05982   0.06665
     Eigenvalues ---    0.06828   0.08548   0.11102   0.11701   0.13663
     Eigenvalues ---    0.19675   0.21461   0.22041   0.23973   0.28310
     Eigenvalues ---    0.36348   0.37478   0.37837   0.38895   0.42422
     Eigenvalues ---    0.46402   0.46925   0.47770   0.50168   0.50718
     Eigenvalues ---    0.55830   0.57214   0.57317   0.57340   0.57358
     Eigenvalues ---    0.60499   0.91956   1.25582
 En-DIIS/RFO-DIIS/Sim-DIIS IScMMF=       -3 using points:     5    4    3    2
 RFO step:  Lambda=-7.61057874D-05.
 DidBck=F Rises=F RFO-DIIS coefs:    0.81858    0.20711    0.26444   -0.29013
 Iteration  1 RMS(Cart)=  0.06133869 RMS(Int)=  0.00137555
 Iteration  2 RMS(Cart)=  0.00204353 RMS(Int)=  0.00062443
 Iteration  3 RMS(Cart)=  0.00000096 RMS(Int)=  0.00062443
 Variable       Old X    -DE/DX   Delta X   Delta X   Delta X     New X
                                 (Linear)    (Quad)   (Total)
    R1        2.29381   0.00026   0.00276  -0.00283  -0.00007   2.29374
    R2        2.45427   0.00005   0.00175  -0.00258  -0.00083   2.45344
    R3        2.92990  -0.00008  -0.00170   0.00181   0.00011   2.93002
    R4        1.92767  -0.00024   0.00772  -0.00503   0.00268   1.93036
    R5        2.92879  -0.00043  -0.01125   0.00323  -0.00801   2.92077
    R6        2.53600  -0.00009   0.00096  -0.00160  -0.00064   2.53536
    R7        2.53231   0.00006   0.00050  -0.00015   0.00036   2.53267
    R8        2.51390   0.00014  -0.00018   0.00042   0.00024   2.51414
    R9        1.85993  -0.00026   0.00060  -0.00029   0.00031   1.86024
   R10        1.87310   0.00001   0.00050  -0.00192  -0.00135   1.87174
   R11        3.42954   0.00011   0.00656  -0.00640  -0.00019   3.42934
   R12        3.27465   0.00001   0.00321  -0.00877  -0.00555   3.26910
   R13        3.17409   0.00005  -0.00126   0.00258   0.00145   3.17554
   R14        1.81313   0.00001   0.00027  -0.00021   0.00005   1.81318
   R15        1.85447   0.00018   0.00024   0.00053   0.00071   1.85518
   R16        3.31820  -0.00017  -0.00286   0.00134  -0.00114   3.31706
   R17        3.32951  -0.00008   0.00502  -0.00318   0.00170   3.33120
   R18        1.84829   0.00023  -0.00016   0.00051  -0.00010   1.84819
   R19        1.81447   0.00008   0.00039  -0.00041  -0.00002   1.81445
   R20        1.84054  -0.00015   0.00110  -0.00126  -0.00015   1.84039
   R21        1.81380   0.00007   0.00023  -0.00015   0.00008   1.81388
   R22        1.85695   0.00000   0.00118  -0.00119   0.00041   1.85736
   R23        1.81263   0.00012   0.00006  -0.00017  -0.00011   1.81252
    A1        2.24124  -0.00031   0.00052  -0.00027   0.00025   2.24148
    A2        2.10542  -0.00007  -0.00127   0.00035  -0.00091   2.10450
    A3        1.93651   0.00038   0.00073  -0.00006   0.00068   1.93719
    A4        1.97047  -0.00147  -0.00155   0.00283   0.00129   1.97176
    A5        1.92384   0.00002  -0.00235   0.00407   0.00172   1.92556
    A6        1.92934  -0.00002  -0.00050  -0.00053  -0.00103   1.92831
    A7        1.93808  -0.00013  -0.00062   0.00041  -0.00021   1.93787
    A8        1.88834   0.00005   0.00114  -0.00116  -0.00002   1.88832
    A9        1.89084   0.00001   0.00134  -0.00162  -0.00028   1.89056
   A10        1.89209   0.00007   0.00114  -0.00133  -0.00020   1.89189
   A11        1.86217  -0.00057  -0.00226  -0.00439  -0.00889   1.85328
   A12        1.97654   0.00023   0.01921  -0.00081   0.01904   1.99559
   A13        2.01784   0.00024  -0.01991   0.01920  -0.00087   2.01696
   A14        1.87798   0.00022   0.00571   0.00164   0.00695   1.88493
   A15        2.00237   0.00011  -0.00415  -0.02877  -0.03443   1.96794
   A16        1.72315  -0.00016   0.00724   0.01300   0.02066   1.74381
   A17        1.86573   0.00004   0.00115  -0.00089  -0.00041   1.86532
   A18        2.19517  -0.00003  -0.00800  -0.00412  -0.01213   2.18304
   A19        1.78907  -0.00007   0.00790  -0.00188   0.00585   1.79492
   A20        1.82836   0.00005   0.00412  -0.01131  -0.00905   1.81931
   A21        2.06807  -0.00005   0.00470  -0.00316   0.00124   2.06932
   A22        1.86181   0.00007   0.00017   0.00215   0.00237   1.86418
   A23        1.69945  -0.00003   0.00286  -0.00417  -0.00156   1.69789
   A24        2.19360   0.00005   0.00637  -0.01160  -0.00533   2.18827
   A25        1.87350   0.00010   0.00110  -0.00058   0.00014   1.87363
   A26        1.88484   0.00010   0.00872  -0.01287  -0.00568   1.87916
   A27        2.16562  -0.00008   0.00602   0.00898   0.01267   2.17828
   A28        1.87996   0.00008   0.00230   0.00297   0.00273   1.88270
   A29        3.17400  -0.00150   0.00871  -0.01172  -0.00339   3.17062
   A30        2.80371  -0.00074  -0.01519   0.01710   0.00177   2.80548
   A31        2.96568  -0.00007  -0.00879  -0.01128  -0.02090   2.94478
   A32        2.89963  -0.00013  -0.00477   0.00238  -0.00285   2.89677
   A33        2.89888   0.00012  -0.00201   0.00560   0.00232   2.90120
   A34        2.84118   0.00019  -0.00919   0.01621   0.00740   2.84857
   A35        3.10450   0.00003  -0.00220  -0.00190  -0.00412   3.10038
   A36        3.19134   0.00019  -0.00028  -0.02052  -0.02068   3.17066
   A37        3.07802   0.00009  -0.02157   0.02584   0.00494   3.08296
   A38        3.14455   0.00004  -0.00616   0.01136   0.00506   3.14961
   A39        3.13072   0.00006  -0.00580  -0.00692  -0.01287   3.11785
   A40        3.18947  -0.00006   0.02714  -0.03361  -0.00707   3.18240
    D1       -0.01264  -0.00002  -0.00526   0.01095   0.00570  -0.00694
    D2        3.13501  -0.00005  -0.00322   0.00598   0.00275   3.13776
    D3       -2.07694   0.00003   0.00993  -0.02735  -0.01741  -2.09435
    D4        2.11940  -0.00004   0.01035  -0.02818  -0.01783   2.10158
    D5        0.01863  -0.00003   0.00967  -0.02643  -0.01676   0.00187
    D6        1.05913   0.00005   0.00810  -0.02282  -0.01472   1.04441
    D7       -1.02771  -0.00002   0.00852  -0.02365  -0.01514  -1.04285
    D8       -3.12849  -0.00001   0.00784  -0.02190  -0.01407   3.14063
    D9        0.05105  -0.00007   0.02099  -0.06075  -0.03981   0.01124
   D10       -2.02395   0.00013   0.00494  -0.05783  -0.05410  -2.07805
   D11        2.29678  -0.00041  -0.00553  -0.08990  -0.09416   2.20262
   D12        2.16527   0.00029   0.01111   0.04263   0.05282   2.21809
   D13        0.00484   0.00027   0.00373   0.04989   0.05271   0.05755
   D14       -1.86458  -0.00021  -0.02057   0.02392   0.00401  -1.86057
   D15        2.25818  -0.00023  -0.02795   0.03118   0.00390   2.26208
   D16        0.08692   0.00001  -0.01232   0.02527   0.01288   0.09980
   D17       -2.07350  -0.00001  -0.01970   0.03253   0.01276  -2.06074
   D18       -0.00098  -0.00007  -0.00517   0.02500   0.01935   0.01836
   D19        1.97309  -0.00011  -0.00365   0.01827   0.01434   1.98743
   D20        2.04556  -0.00023   0.01358   0.03071   0.04447   2.09002
   D21       -2.26355  -0.00026   0.01511   0.02398   0.03946  -2.22410
   D22       -2.18013   0.00025   0.03252   0.02160   0.05412  -2.12601
   D23       -0.20605   0.00022   0.03405   0.01487   0.04911  -0.15694
   D24       -2.26598  -0.00015  -0.00246  -0.02293  -0.02512  -2.29110
   D25        1.80960  -0.00027  -0.01871  -0.00970  -0.02878   1.78083
   D26        1.88240   0.00019  -0.02157  -0.02296  -0.04416   1.83824
   D27       -0.32520   0.00007  -0.03782  -0.00973  -0.04782  -0.37302
   D28       -0.17608   0.00012  -0.02040   0.00932  -0.01096  -0.18704
   D29       -2.38368  -0.00000  -0.03665   0.02255  -0.01461  -2.39829
   D30        2.18659  -0.00012   0.01262  -0.03061  -0.01810   2.16848
   D31       -2.06887  -0.00003   0.01530  -0.03623  -0.02105  -2.08992
   D32       -0.10423  -0.00002   0.01677  -0.02137  -0.00461  -0.10884
   D33        1.92349   0.00006   0.01945  -0.02699  -0.00756   1.91594
   D34       -1.89724  -0.00005  -0.00268   0.01817   0.01474  -1.88250
   D35        0.45373  -0.00000   0.01728   0.01169   0.02920   0.48294
   D36        0.16277  -0.00004   0.00360   0.01003   0.01331   0.17608
   D37        2.51374   0.00001   0.02356   0.00354   0.02777   2.54152
         Item               Value     Threshold  Converged?
 Maximum Force            0.001496     0.000015     NO 
 RMS     Force            0.000272     0.000010     NO 
 Maximum Displacement     0.200387     0.000060     NO 
 RMS     Displacement     0.061451     0.000040     NO 
 Predicted change in Energy=-3.753361D-05
 GradGradGradGradGradGradGradGradGradGradGradGradGradGradGradGradGradGrad

                          Input orientation:                          
 ---------------------------------------------------------------------
 Center     Atomic      Atomic             Coordinates (Angstroms)
 Number     Number       Type             X           Y           Z
 ---------------------------------------------------------------------
      1          6           0        0.582514    1.561563   -0.490388
      2          8           0        1.274016    0.897302   -1.234621
      3          8           0       -0.264399    1.151952    0.404344
      4          1           0       -0.332036    0.133844    0.452765
      5          6           0        0.644609    3.110345   -0.528596
      6          9           0        1.024358    3.591136    0.664998
      7          9           0       -0.559434    3.620921   -0.821533
      8          9           0        1.513161    3.530928   -1.444431
      9          8           0       -0.421114   -1.402099    0.600562
     10          1           0        0.216195   -1.777679   -0.048912
     11          1           0       -1.315645   -1.779807    0.405088
     12          8           0       -2.560192   -3.868996    2.727882
     13          1           0       -2.451998   -4.814191    2.852495
     14          1           0       -1.722013   -3.445949    3.014684
     15          8           0       -0.234628   -2.507908    3.138051
     16          1           0       -0.171565   -2.042979    2.279921
     17          1           0       -0.170062   -1.837572    3.822448
     18          8           0        1.383727   -1.873975   -1.321806
     19          1           0        1.501220   -0.916313   -1.454245
     20          1           0        2.258411   -2.261841   -1.245464
     21          8           0       -2.837615   -2.492134    0.409441
     22          1           0       -2.887301   -3.084901    1.191873
     23          1           0       -3.228058   -2.954004   -0.334994
 ---------------------------------------------------------------------
                    Distance matrix (angstroms):
                    1          2          3          4          5
     1  C    0.000000
     2  O    1.213795   0.000000
     3  O    1.298303   2.262250   0.000000
     4  H    1.940186   2.451437   1.021501   0.000000
     5  C    1.550498   2.406696   2.352015   3.282753   0.000000
     6  F    2.376828   3.305695   2.771002   3.719908   1.341654
     7  F    2.377953   3.309121   2.772296   3.719577   1.340230
     8  F    2.377961   2.652771   3.498173   4.306308   1.330424
     9  O    3.313719   3.395381   2.566367   1.545607   4.772098
    10  H    3.388160   3.111337   3.003190   2.050892   4.930154
    11  H    3.945838   4.069632   3.114536   2.152166   5.350510
    12  O    7.051584   7.288359   5.989942   5.115033   8.341858
    13  H    7.812386   7.950399   6.809838   5.893725   9.155273
    14  H    6.532346   6.774704   5.484451   4.616317   7.819253
    15  O    5.513065   5.743842   4.568218   3.768169   6.766249
    16  H    4.608250   4.804890   3.705940   2.846543   5.925425
    17  H    5.542657   5.927803   4.541981   3.907363   6.639064
    18  O    3.624378   2.774818   3.853849   3.181868   5.100875
    19  H    2.812989   1.840939   3.293856   2.846111   4.219548
    20  H    4.242309   3.308979   4.554165   3.915828   5.654967
    21  O    5.379538   5.576444   4.461034   3.629815   6.662850
    22  H    6.038149   6.249990   5.044873   4.175641   7.335903
    23  H    5.910580   5.992542   5.117497   4.306079   7.198011
                    6          7          8          9         10
     6  F    0.000000
     7  F    2.172340   0.000000
     8  F    2.166159   2.166045   0.000000
     9  O    5.198648   5.222281   5.679628   0.000000
    10  H    5.476036   5.508487   5.640116   0.984398   0.000000
    11  H    5.864315   5.589662   6.294980   0.990484   1.597703
    12  O    8.529833   8.526443   9.421214   3.897014   4.448877
    13  H    9.355197   9.393157  10.189557   4.564872   4.975723
    14  H    7.911013   8.124580   8.889706   3.420182   3.990663
    15  O    6.700699   7.303858   7.779553   2.774246   3.300486
    16  H    5.981760   6.469097   6.912130   1.814731   2.375754
    17  H    6.392730   7.177278   7.706754   3.260861   3.891042
    18  O    5.826146   5.849789   5.407843   2.678735   1.729932
    19  H    5.003567   5.023257   4.447268   2.855450   2.090025
    20  H    6.279338   6.536579   5.843899   3.365535   2.415947
    21  O    7.210153   6.638889   7.657896   2.657852   3.169588
    22  H    7.755523   7.378402   8.371581   3.043607   3.588880
    23  H    7.869046   7.112518   8.109523   3.341049   3.650816
                   11         12         13         14         15
    11  H    0.000000
    12  O    3.362882   0.000000
    13  H    4.060613   0.959493   0.000000
    14  H    3.122684   0.981717   1.559253   0.000000
    15  O    3.027840   2.725627   3.212042   1.762797   0.000000
    16  H    2.212053   3.039827   3.634258   2.216324   0.978020
    17  H    3.604725   3.322270   3.874054   2.376532   0.960165
    18  O    3.205876   5.994545   6.386113   5.560744   4.786572
    19  H    3.483888   6.534798   7.026336   6.062971   5.160962
    20  H    3.966177   6.448981   6.745051   5.949349   5.048861
    21  O    1.680423   2.710698   3.392516   2.990255   3.771088
    22  H    2.189155   1.755314   2.436719   2.193375   3.340240
    23  H    2.363003   3.265649   3.771293   3.705472   4.606698
                   16         17         18         19         20
    16  H    0.000000
    17  H    1.556143   0.000000
    18  O    3.926823   5.373913   0.000000
    19  H    4.244006   5.611185   0.973890   0.000000
    20  H    4.287310   5.635709   0.959865   1.558003   0.000000
    21  O    3.287592   4.380971   4.604244   4.978155   5.362950
    22  H    3.105588   3.982354   5.101628   5.564516   5.752947
    23  H    4.124306   5.280349   4.838266   5.269818   5.604408
                   21         22         23
    21  O    0.000000
    22  H    0.982874   0.000000
    23  H    0.959142   1.569896   0.000000
 Stoichiometry    C2H11F3O7
 Framework group  C1[X(C2H11F3O7)]
 Deg. of freedom    63
 Full point group                 C1      NOp   1
 Largest Abelian subgroup         C1      NOp   1
 Largest concise Abelian subgroup C1      NOp   1
                         Standard orientation:                         
 ---------------------------------------------------------------------
 Center     Atomic      Atomic             Coordinates (Angstroms)
 Number     Number       Type             X           Y           Z
 ---------------------------------------------------------------------
      1          6           0        1.710834    0.202795    0.008297
      2          8           0        1.643368    1.413515   -0.045608
      3          8           0        0.740177   -0.658449    0.049199
      4          1           0       -0.182451   -0.220150    0.038476
      5          6           0        3.087455   -0.510218    0.032173
      6          9           0        3.205447   -1.331192   -1.022396
      7          9           0        3.217837   -1.241018    1.148036
      8          9           0        4.082718    0.371612   -0.010911
      9          8           0       -1.596788    0.398667   -0.036463
     10          1           0       -1.467165    1.372220   -0.103032
     11          1           0       -2.163541    0.218830    0.755692
     12          8           0       -5.241136   -0.973768    0.111416
     13          1           0       -6.067121   -0.524534   -0.079803
     14          1           0       -4.687553   -0.908578   -0.696709
     15          8           0       -3.404047   -0.630378   -1.872578
     16          1           0       -2.670367   -0.257538   -1.344161
     17          1           0       -3.047694   -1.383379   -2.349988
     18          8           0       -0.687274    2.915570   -0.153083
     19          1           0        0.230555    2.590986   -0.126724
     20          1           0       -0.747510    3.545532   -0.874791
     21          8           0       -3.309569   -0.276076    1.880640
     22          1           0       -4.122055   -0.527407    1.387953
     23          1           0       -3.576705    0.231280    2.649523
 ---------------------------------------------------------------------
 Rotational constants (GHZ):           1.0744678           0.2476232           0.2341595
 Standard basis: 6-31++G(d,p) (6D, 7F)
 There are   294 symmetry adapted cartesian basis functions of A   symmetry.
 There are   294 symmetry adapted basis functions of A   symmetry.
   294 basis functions,   472 primitive gaussians,   294 cartesian basis functions
    53 alpha electrons       53 beta electrons
       nuclear repulsion energy       817.0659057916 Hartrees.
 NAtoms=   23 NActive=   23 NUniq=   23 SFac= 1.00D+00 NAtFMM=   60 NAOKFM=F Big=F
 Integral buffers will be    131072 words long.
 Raffenetti 2 integral format.
 Two-electron integral symmetry is turned on.
 Nuclear repulsion after empirical dispersion term =      817.0561811307 Hartrees.
 One-electron integrals computed using PRISM.
 NBasis=   294 RedAO= T EigKep=  4.55D-05  NBF=   294
 NBsUse=   294 1.00D-06 EigRej= -1.00D+00 NBFU=   294
 Initial guess from the checkpoint file:  "/local_scratch/slurm.5660474/Gau-3857150.chk"
 B after Tr=     0.000000   -0.000000    0.000000
         Rot=    0.999991   -0.004070    0.001143   -0.000886 Ang=  -0.49 deg.
 ExpMin= 3.60D-02 ExpMax= 7.00D+03 ExpMxC= 1.05D+03 IAcc=3 IRadAn=         5 AccDes= 0.00D+00
 Harris functional with IExCor= 4639 and IRadAn=       5 diagonalized for initial guess.
 HarFok:  IExCor= 4639 AccDes= 0.00D+00 IRadAn=         5 IDoV= 1 UseB2=F ITyADJ=14
 ICtDFT=  3500011 ScaDFX=  1.000000  1.000000  1.000000  1.000000
 FoFCou: FMM=F IPFlag=           0 FMFlag=      100000 FMFlg1=           0
         NFxFlg=           0 DoJE=T BraDBF=F KetDBF=T FulRan=T
         wScrn=  0.000000 ICntrl=       500 IOpCl=  0 I1Cent=   200000004 NGrid=           0
         NMat0=    1 NMatS0=      1 NMatT0=    0 NMatD0=    1 NMtDS0=    0 NMtDT0=    0
 Petite list used in FoFCou.
 Requested convergence on RMS density matrix=1.00D-10 within 128 cycles.
 Requested convergence on MAX density matrix=1.00D-08.
 Requested convergence on             energy=1.00D-08.
 No special actions if energy rises.
 EnCoef did     1 forward-backward iterations
 SCF Done:  E(RwB97XD) =  -908.814822163     A.U. after   15 cycles
            NFock= 15  Conv=0.85D-10     -V/T= 2.0082
 Calling FoFJK, ICntrl=      2127 FMM=F ISym2X=0 I1Cent= 0 IOpClX= 0 NMat=1 NMatS=1 NMatT=0.
 ***** Axes restored to original set *****
 -------------------------------------------------------------------
 Center     Atomic                   Forces (Hartrees/Bohr)
 Number     Number              X              Y              Z
 -------------------------------------------------------------------
      1        6          -0.000355441    0.000386615    0.000413880
      2        8           0.000381392    0.000296591   -0.000397754
      3        8          -0.000112896   -0.000324839    0.000107103
      4        1          -0.000110909    0.000226691    0.000113041
      5        6           0.000033855    0.000182318    0.000008066
      6        9           0.000006971   -0.000113629    0.000016527
      7        9          -0.000050171   -0.000098848   -0.000018121
      8        9           0.000074072   -0.000087837   -0.000091229
      9        8           0.000412184    0.000499255   -0.000173499
     10        1           0.000063083   -0.000220465   -0.000002340
     11        1          -0.000223515   -0.000150328    0.000052959
     12        8           0.000018935    0.000179902   -0.000009707
     13        1           0.000007798   -0.000026716   -0.000034956
     14        1          -0.000043047   -0.000088760   -0.000050983
     15        8          -0.000054393   -0.000175869    0.000223281
     16        1          -0.000026338    0.000091564   -0.000201612
     17        1          -0.000017703    0.000070853   -0.000014943
     18        8          -0.000015149   -0.000722886    0.000020730
     19        1           0.000016431    0.000218902   -0.000068301
     20        1          -0.000032539   -0.000026282    0.000007435
     21        8           0.000065169   -0.000129111    0.000159965
     22        1           0.000013269   -0.000012112   -0.000007184
     23        1          -0.000051057    0.000024989   -0.000052357
 -------------------------------------------------------------------
 Cartesian Forces:  Max     0.000722886 RMS     0.000191140

 GradGradGradGradGradGradGradGradGradGradGradGradGradGradGradGradGradGrad
 Berny optimization.
 Using GEDIIS/GDIIS optimizer.
 FormGI is forming the generalized inverse of G from B-inverse, IUseBI=4.
 Internal  Forces:  Max     0.002165848 RMS     0.000405165
 Search for a local minimum.
 Step number   6 out of a maximum of  138
 All quantities printed in internal units (Hartrees-Bohrs-Radians)
 Mixed Optimization -- En-DIIS/RFO-DIIS
 Swapping is turned off.
 Update second derivatives using D2CorX and points    4    5    6
 DE= -1.33D-05 DEPred=-3.75D-05 R= 3.53D-01
 Trust test= 3.53D-01 RLast= 2.08D-01 DXMaxT set to 1.43D+00
 ITU=  0  1  1  1  1  0
     Eigenvalues ---    0.00023   0.00031   0.00050   0.00126   0.00186
     Eigenvalues ---    0.00342   0.00468   0.00563   0.00723   0.00874
     Eigenvalues ---    0.00912   0.01072   0.01225   0.01318   0.01409
     Eigenvalues ---    0.01536   0.01602   0.01739   0.01741   0.01832
     Eigenvalues ---    0.02226   0.02355   0.02442   0.02641   0.02791
     Eigenvalues ---    0.03083   0.03145   0.03719   0.03882   0.04103
     Eigenvalues ---    0.04502   0.05062   0.05620   0.05996   0.06673
     Eigenvalues ---    0.06817   0.08618   0.11202   0.11701   0.13655
     Eigenvalues ---    0.19577   0.21482   0.22043   0.23970   0.28455
     Eigenvalues ---    0.36409   0.37565   0.38527   0.39014   0.42476
     Eigenvalues ---    0.46329   0.46924   0.47713   0.50103   0.50803
     Eigenvalues ---    0.55905   0.57182   0.57316   0.57339   0.57358
     Eigenvalues ---    0.60508   0.93243   1.36250
 En-DIIS/RFO-DIIS/Sim-DIIS IScMMF=       -3 using points:     6    5    4    3    2
 RFO step:  Lambda=-3.41309611D-05.
 DidBck=F Rises=F RFO-DIIS coefs:    1.06483   -0.05496   -0.16868    0.29410   -0.13528
 Iteration  1 RMS(Cart)=  0.01172349 RMS(Int)=  0.00022730
 Iteration  2 RMS(Cart)=  0.00010385 RMS(Int)=  0.00021927
 Iteration  3 RMS(Cart)=  0.00000003 RMS(Int)=  0.00021927
 Variable       Old X    -DE/DX   Delta X   Delta X   Delta X     New X
                                 (Linear)    (Quad)   (Total)
    R1        2.29374   0.00030   0.00194  -0.00165   0.00029   2.29403
    R2        2.45344   0.00028  -0.00001   0.00024   0.00023   2.45366
    R3        2.93002  -0.00011  -0.00101   0.00077  -0.00024   2.92977
    R4        1.93036   0.00024   0.00980  -0.01022  -0.00041   1.92994
    R5        2.92077   0.00044  -0.01914   0.01934   0.00020   2.92098
    R6        2.53536  -0.00002   0.00046  -0.00061  -0.00015   2.53521
    R7        2.53267   0.00001   0.00034  -0.00027   0.00007   2.53274
    R8        2.51414   0.00008  -0.00003   0.00019   0.00016   2.51429
    R9        1.86024   0.00031   0.00134  -0.00158  -0.00022   1.86002
   R10        1.87174   0.00019   0.00106  -0.00048   0.00059   1.87233
   R11        3.42934  -0.00008   0.00698  -0.00370   0.00318   3.43252
   R12        3.26910   0.00005  -0.00666   0.00929   0.00262   3.27172
   R13        3.17554  -0.00007  -0.00365   0.00297  -0.00067   3.17487
   R14        1.81318   0.00002   0.00015  -0.00008   0.00008   1.81326
   R15        1.85518   0.00000   0.00032  -0.00038  -0.00005   1.85512
   R16        3.31706  -0.00003  -0.00241  -0.00345  -0.00575   3.31131
   R17        3.33120   0.00007   0.00142  -0.00215  -0.00075   3.33045
   R18        1.84819   0.00015  -0.00007   0.00065   0.00046   1.84865
   R19        1.81445   0.00004   0.00029  -0.00023   0.00007   1.81452
   R20        1.84039   0.00023   0.00111  -0.00107   0.00004   1.84043
   R21        1.81388  -0.00002   0.00021  -0.00015   0.00005   1.81393
   R22        1.85736  -0.00005   0.00067  -0.00081  -0.00004   1.85733
   R23        1.81252   0.00005   0.00019  -0.00024  -0.00005   1.81247
    A1        2.24148   0.00073   0.00074  -0.00071   0.00003   2.24152
    A2        2.10450  -0.00054  -0.00150   0.00088  -0.00062   2.10388
    A3        1.93719  -0.00019   0.00075  -0.00017   0.00059   1.93778
    A4        1.97176   0.00216   0.00096  -0.00178  -0.00082   1.97094
    A5        1.92556  -0.00013  -0.00116   0.00118   0.00003   1.92559
    A6        1.92831  -0.00013  -0.00052   0.00038  -0.00014   1.92817
    A7        1.93787  -0.00015  -0.00009  -0.00030  -0.00039   1.93748
    A8        1.88832   0.00015   0.00060  -0.00035   0.00025   1.88857
    A9        1.89056   0.00015   0.00066  -0.00050   0.00016   1.89072
   A10        1.89189   0.00014   0.00058  -0.00045   0.00013   1.89202
   A11        1.85328   0.00094  -0.00212   0.00919   0.00602   1.85930
   A12        1.99559  -0.00034   0.00639  -0.01166  -0.00490   1.99068
   A13        2.01696  -0.00046  -0.00115  -0.00218  -0.00337   2.01359
   A14        1.88493  -0.00030   0.00154  -0.00306  -0.00168   1.88325
   A15        1.96794  -0.00028  -0.00463   0.01523   0.01000   1.97794
   A16        1.74381   0.00035   0.00162  -0.00847  -0.00663   1.73718
   A17        1.86532  -0.00007   0.00107  -0.00033   0.00051   1.86584
   A18        2.18304  -0.00008  -0.00595  -0.00115  -0.00718   2.17586
   A19        1.79492   0.00018   0.00335  -0.00557  -0.00224   1.79268
   A20        1.81931  -0.00014   0.00187   0.00224   0.00370   1.82301
   A21        2.06932   0.00008  -0.00136   0.00205   0.00063   2.06994
   A22        1.86418  -0.00000  -0.00041  -0.00041  -0.00075   1.86344
   A23        1.69789  -0.00005  -0.00095  -0.00048  -0.00149   1.69639
   A24        2.18827  -0.00006   0.00081  -0.00168  -0.00090   2.18737
   A25        1.87363  -0.00014   0.00019  -0.00069  -0.00060   1.87303
   A26        1.87916  -0.00012   0.00279   0.00002   0.00229   1.88145
   A27        2.17828   0.00005  -0.00189   0.00674   0.00402   2.18230
   A28        1.88270   0.00009   0.00052   0.00079   0.00065   1.88335
   A29        3.17062   0.00217   0.00413  -0.00415  -0.00016   3.17046
   A30        2.80548   0.00133  -0.00660   0.00732   0.00080   2.80629
   A31        2.94478  -0.00013  -0.00292   0.00417   0.00119   2.94597
   A32        2.89677   0.00010  -0.00371   0.00082  -0.00295   2.89382
   A33        2.90120  -0.00020  -0.00209   0.00202  -0.00033   2.90086
   A34        2.84857  -0.00006  -0.00160   0.00231   0.00077   2.84934
   A35        3.10038  -0.00002  -0.00014  -0.00007  -0.00024   3.10014
   A36        3.17066   0.00004  -0.00044   0.00522   0.00478   3.17544
   A37        3.08296   0.00005  -0.00378   0.00305  -0.00057   3.08238
   A38        3.14961  -0.00001  -0.00518   0.00322  -0.00199   3.14762
   A39        3.11785  -0.00001   0.00048   0.00485   0.00530   3.12315
   A40        3.18240   0.00006   0.00558  -0.00045   0.00493   3.18733
    D1       -0.00694  -0.00001   0.00061   0.00198   0.00259  -0.00435
    D2        3.13776  -0.00001   0.00109   0.00107   0.00216   3.13992
    D3       -2.09435   0.00000   0.00226  -0.00183   0.00044  -2.09391
    D4        2.10158  -0.00001   0.00259  -0.00239   0.00021   2.10179
    D5        0.00187   0.00000   0.00227  -0.00188   0.00040   0.00227
    D6        1.04441   0.00001   0.00184  -0.00101   0.00083   1.04525
    D7       -1.04285  -0.00000   0.00218  -0.00157   0.00060  -1.04225
    D8        3.14063   0.00001   0.00186  -0.00106   0.00079   3.14142
    D9        0.01124   0.00002   0.00900  -0.01648  -0.00759   0.00365
   D10       -2.07805  -0.00040   0.00492  -0.01123  -0.00671  -2.08476
   D11        2.20262   0.00038  -0.00117   0.00840   0.00773   2.21035
   D12        2.21809  -0.00037   0.01400  -0.01256   0.00113   2.21922
   D13        0.05755  -0.00034   0.01589  -0.01544   0.00011   0.05767
   D14       -1.86057   0.00032   0.00358   0.01241   0.01631  -1.84426
   D15        2.26208   0.00035   0.00547   0.00953   0.01529   2.27737
   D16        0.09980   0.00005   0.00466   0.00935   0.01398   0.11378
   D17       -2.06074   0.00007   0.00654   0.00647   0.01296  -2.04778
   D18        0.01836  -0.00001  -0.00370   0.00956   0.00585   0.02421
   D19        1.98743   0.00008  -0.00627   0.01051   0.00429   1.99172
   D20        2.09002   0.00033   0.00165   0.00068   0.00220   2.09222
   D21       -2.22410   0.00042  -0.00091   0.00162   0.00064  -2.22346
   D22       -2.12601  -0.00045   0.00468  -0.00565  -0.00092  -2.12693
   D23       -0.15694  -0.00036   0.00211  -0.00470  -0.00248  -0.15942
   D24       -2.29110   0.00042  -0.01006   0.00393  -0.00590  -2.29700
   D25        1.78083   0.00041  -0.01083  -0.00387  -0.01458   1.76625
   D26        1.83824  -0.00032  -0.01382   0.00607  -0.00785   1.83039
   D27       -0.37302  -0.00034  -0.01458  -0.00173  -0.01653  -0.38955
   D28       -0.18704  -0.00006  -0.00890  -0.00678  -0.01564  -0.20267
   D29       -2.39829  -0.00008  -0.00966  -0.01457  -0.02432  -2.42261
   D30        2.16848   0.00001  -0.00773  -0.01822  -0.02592   2.14256
   D31       -2.08992  -0.00003  -0.00926  -0.01566  -0.02496  -2.11488
   D32       -0.10884   0.00001  -0.00298  -0.01245  -0.01540  -0.12425
   D33        1.91594  -0.00004  -0.00450  -0.00989  -0.01444   1.90150
   D34       -1.88250  -0.00004   0.00207   0.01657   0.01833  -1.86417
   D35        0.48294   0.00000   0.00209   0.02740   0.02964   0.51258
   D36        0.17608  -0.00002   0.00359   0.00985   0.01330   0.18938
   D37        2.54152   0.00002   0.00362   0.02068   0.02461   2.56613
         Item               Value     Threshold  Converged?
 Maximum Force            0.002166     0.000015     NO 
 RMS     Force            0.000405     0.000010     NO 
 Maximum Displacement     0.046080     0.000060     NO 
 RMS     Displacement     0.011712     0.000040     NO 
 Predicted change in Energy=-1.606838D-05
 GradGradGradGradGradGradGradGradGradGradGradGradGradGradGradGradGradGrad

                          Input orientation:                          
 ---------------------------------------------------------------------
 Center     Atomic      Atomic             Coordinates (Angstroms)
 Number     Number       Type             X           Y           Z
 ---------------------------------------------------------------------
      1          6           0        0.582980    1.562812   -0.487616
      2          8           0        1.276933    0.900608   -1.231649
      3          8           0       -0.264791    1.150607    0.405287
      4          1           0       -0.328420    0.132444    0.453365
      5          6           0        0.642678    3.111584   -0.524869
      6          9           0        1.020520    3.592283    0.669276
      7          9           0       -0.561927    3.620268   -0.818953
      8          9           0        1.511637    3.533587   -1.439786
      9          8           0       -0.410717   -1.404040    0.600598
     10          1           0        0.223182   -1.782123   -0.050577
     11          1           0       -1.306523   -1.780873    0.407717
     12          8           0       -2.558034   -3.875152    2.725431
     13          1           0       -2.440529   -4.820640    2.839229
     14          1           0       -1.724676   -3.446669    3.018057
     15          8           0       -0.246773   -2.495372    3.148005
     16          1           0       -0.174200   -2.038128    2.286229
     17          1           0       -0.194447   -1.817812    3.826355
     18          8           0        1.380288   -1.884783   -1.334336
     19          1           0        1.500865   -0.927477   -1.466741
     20          1           0        2.254109   -2.275790   -1.264017
     21          8           0       -2.829935   -2.489240    0.415289
     22          1           0       -2.879015   -3.087943    1.193203
     23          1           0       -3.231055   -2.940509   -0.329937
 ---------------------------------------------------------------------
                    Distance matrix (angstroms):
                    1          2          3          4          5
     1  C    0.000000
     2  O    1.213948   0.000000
     3  O    1.298423   2.262514   0.000000
     4  H    1.939600   2.450818   1.021282   0.000000
     5  C    1.550370   2.406290   2.352471   3.282568   0.000000
     6  F    2.376677   3.305205   2.771912   3.719778   1.341573
     7  F    2.377756   3.308818   2.772414   3.719979   1.340268
     8  F    2.377601   2.651601   3.498369   4.305533   1.330508
     9  O    3.312681   3.393626   2.566254   1.545714   4.771496
    10  H    3.392499   3.114863   3.007796   2.055186   4.934501
    11  H    3.943611   4.068428   3.111075   2.149314   5.348386
    12  O    7.054153   7.292005   5.991684   5.118034   8.344068
    13  H    7.807558   7.945078   6.805417   5.889515   9.151147
    14  H    6.535283   6.780006   5.485689   4.619223   7.820957
    15  O    5.511360   5.747672   4.562454   3.764726   6.761588
    16  H    4.608069   4.808058   3.703266   2.845092   5.923604
    17  H    5.535644   5.927746   4.529919   3.898526   6.628188
    18  O    3.638481   2.789199   3.866027   3.191357   5.114977
    19  H    2.828911   1.856693   3.307637   2.855963   4.235283
    20  H    4.257973   3.323465   4.568547   3.926633   5.671582
    21  O    5.374230   5.574033   4.452926   3.623844   6.656738
    22  H    6.036562   6.249828   5.041854   4.174181   7.334046
    23  H    5.903525   5.990761   5.106515   4.299056   7.188298
                    6          7          8          9         10
     6  F    0.000000
     7  F    2.172498   0.000000
     8  F    2.166283   2.166244   0.000000
     9  O    5.197730   5.223185   5.677920   0.000000
    10  H    5.480710   5.512951   5.643296   0.984279   0.000000
    11  H    5.861258   5.588512   6.292756   0.990795   1.596882
    12  O    8.532081   8.528096   9.423410   3.902854   4.452207
    13  H    9.352264   9.389375  10.184434   4.561224   4.967789
    14  H    7.911999   8.125038   8.892135   3.426796   3.997672
    15  O    6.694003   7.296378   7.777415   2.776178   3.310666
    16  H    5.978580   6.466060   6.911529   1.816413   2.384138
    17  H    6.380629   7.161469   7.699379   3.259369   3.899525
    18  O    5.843129   5.860325   5.420988   2.680072   1.731320
    19  H    5.022105   5.035547   4.461159   2.855723   2.090075
    20  H    6.300289   6.549171   5.859268   3.367201   2.416776
    21  O    7.202460   6.632744   7.652777   2.657934   3.168370
    22  H    7.752825   7.376840   8.369894   3.046179   3.588284
    23  H    7.858224   7.099801   8.101778   3.343790   3.653991
                   11         12         13         14         15
    11  H    0.000000
    12  O    3.365127   0.000000
    13  H    4.054430   0.959534   0.000000
    14  H    3.124677   0.981689   1.559558   0.000000
    15  O    3.023700   2.724754   3.211663   1.762399   0.000000
    16  H    2.208425   3.041417   3.631037   2.218905   0.978263
    17  H    3.595159   3.321329   3.877664   2.376578   0.960200
    18  O    3.203825   5.996136   6.374680   5.569885   4.807445
    19  H    3.481853   6.537411   7.016601   6.071561   5.177684
    20  H    3.964560   6.452161   6.734429   5.961364   5.076276
    21  O    1.680067   2.707662   3.385639   2.985410   3.760385
    22  H    2.190469   1.752269   2.429796   2.188898   3.331830
    23  H    2.364891   3.265240   3.768745   3.706001   4.604364
                   16         17         18         19         20
    16  H    0.000000
    17  H    1.555937   0.000000
    18  O    3.943150   5.396018   0.000000
    19  H    4.257249   5.628823   0.973912   0.000000
    20  H    4.307832   5.667192   0.959893   1.557697   0.000000
    21  O    3.279762   4.362566   4.599188   4.973627   5.358464
    22  H    3.100458   3.969084   5.096833   5.561139   5.748608
    23  H    4.123466   5.268416   4.836099   5.266467   5.603693
                   21         22         23
    21  O    0.000000
    22  H    0.982855   0.000000
    23  H    0.959116   1.570231   0.000000
 Stoichiometry    C2H11F3O7
 Framework group  C1[X(C2H11F3O7)]
 Deg. of freedom    63
 Full point group                 C1      NOp   1
 Largest Abelian subgroup         C1      NOp   1
 Largest concise Abelian subgroup C1      NOp   1
                         Standard orientation:                         
 ---------------------------------------------------------------------
 Center     Atomic      Atomic             Coordinates (Angstroms)
 Number     Number       Type             X           Y           Z
 ---------------------------------------------------------------------
      1          6           0        1.711340    0.202880    0.005074
      2          8           0        1.645708    1.413238   -0.061227
      3          8           0        0.739313   -0.656507    0.055280
      4          1           0       -0.182114   -0.216401    0.038031
      5          6           0        3.087204   -0.511037    0.036185
      6          9           0        3.204646   -1.342414   -1.010160
      7          9           0        3.216705   -1.230669    1.159429
      8          9           0        4.082980    0.369878   -0.015489
      9          8           0       -1.594743    0.405284   -0.046925
     10          1           0       -1.468441    1.378812   -0.118323
     11          1           0       -2.161930    0.229103    0.746128
     12          8           0       -5.243870   -0.968749    0.120927
     13          1           0       -6.063278   -0.509162   -0.074150
     14          1           0       -4.689460   -0.919493   -0.687723
     15          8           0       -3.400397   -0.666958   -1.862710
     16          1           0       -2.668940   -0.277614   -1.342728
     17          1           0       -3.039444   -1.430140   -2.320148
     18          8           0       -0.694685    2.926841   -0.167051
     19          1           0        0.224087    2.604894   -0.140351
     20          1           0       -0.756213    3.555619   -0.889718
     21          8           0       -3.305785   -0.261648    1.874571
     22          1           0       -4.121475   -0.511399    1.386434
     23          1           0       -3.567375    0.241558    2.648042
 ---------------------------------------------------------------------
 Rotational constants (GHZ):           1.0721424           0.2477975           0.2340059
 Standard basis: 6-31++G(d,p) (6D, 7F)
 There are   294 symmetry adapted cartesian basis functions of A   symmetry.
 There are   294 symmetry adapted basis functions of A   symmetry.
   294 basis functions,   472 primitive gaussians,   294 cartesian basis functions
    53 alpha electrons       53 beta electrons
       nuclear repulsion energy       816.8818386135 Hartrees.
 NAtoms=   23 NActive=   23 NUniq=   23 SFac= 1.00D+00 NAtFMM=   60 NAOKFM=F Big=F
 Integral buffers will be    131072 words long.
 Raffenetti 2 integral format.
 Two-electron integral symmetry is turned on.
 Nuclear repulsion after empirical dispersion term =      816.8721201935 Hartrees.
 One-electron integrals computed using PRISM.
 NBasis=   294 RedAO= T EigKep=  4.55D-05  NBF=   294
 NBsUse=   294 1.00D-06 EigRej= -1.00D+00 NBFU=   294
 Initial guess from the checkpoint file:  "/local_scratch/slurm.5660474/Gau-3857150.chk"
 B after Tr=     0.000000   -0.000000    0.000000
         Rot=    0.999990    0.004530   -0.000017   -0.000156 Ang=   0.52 deg.
 ExpMin= 3.60D-02 ExpMax= 7.00D+03 ExpMxC= 1.05D+03 IAcc=3 IRadAn=         5 AccDes= 0.00D+00
 Harris functional with IExCor= 4639 and IRadAn=       5 diagonalized for initial guess.
 HarFok:  IExCor= 4639 AccDes= 0.00D+00 IRadAn=         5 IDoV= 1 UseB2=F ITyADJ=14
 ICtDFT=  3500011 ScaDFX=  1.000000  1.000000  1.000000  1.000000
 FoFCou: FMM=F IPFlag=           0 FMFlag=      100000 FMFlg1=           0
         NFxFlg=           0 DoJE=T BraDBF=F KetDBF=T FulRan=T
         wScrn=  0.000000 ICntrl=       500 IOpCl=  0 I1Cent=   200000004 NGrid=           0
         NMat0=    1 NMatS0=      1 NMatT0=    0 NMatD0=    1 NMtDS0=    0 NMtDT0=    0
 Petite list used in FoFCou.
 Requested convergence on RMS density matrix=1.00D-10 within 128 cycles.
 Requested convergence on MAX density matrix=1.00D-08.
 Requested convergence on             energy=1.00D-08.
 No special actions if energy rises.
 SCF Done:  E(RwB97XD) =  -908.814837382     A.U. after   14 cycles
            NFock= 14  Conv=0.77D-10     -V/T= 2.0082
 Calling FoFJK, ICntrl=      2127 FMM=F ISym2X=0 I1Cent= 0 IOpClX= 0 NMat=1 NMatS=1 NMatT=0.
 ***** Axes restored to original set *****
 -------------------------------------------------------------------
 Center     Atomic                   Forces (Hartrees/Bohr)
 Number     Number              X              Y              Z
 -------------------------------------------------------------------
      1        6          -0.000077673    0.000126302    0.000037132
      2        8           0.000140252    0.000007119   -0.000139840
      3        8          -0.000080951   -0.000206132    0.000132342
      4        1           0.000010268    0.000173496    0.000048881
      5        6           0.000019720    0.000052753   -0.000037022
      6        9           0.000004551   -0.000027491    0.000052554
      7        9          -0.000022926   -0.000031428   -0.000001755
      8        9           0.000009775   -0.000022844   -0.000028992
      9        8          -0.000040674    0.000214042   -0.000155380
     10        1           0.000097086   -0.000087242    0.000047249
     11        1          -0.000044541   -0.000054459    0.000062877
     12        8          -0.000041991    0.000038637   -0.000046905
     13        1           0.000053269    0.000007408    0.000040897
     14        1          -0.000013970   -0.000044439   -0.000048461
     15        8           0.000027037   -0.000008313   -0.000050631
     16        1          -0.000016916   -0.000037811    0.000027338
     17        1          -0.000021856    0.000028741   -0.000000692
     18        8          -0.000015168   -0.000180883   -0.000007508
     19        1           0.000007190    0.000065287    0.000006994
     20        1          -0.000008529    0.000010668    0.000004596
     21        8           0.000119027   -0.000087803   -0.000034212
     22        1          -0.000062227    0.000016587    0.000162748
     23        1          -0.000040753    0.000047804   -0.000072208
 -------------------------------------------------------------------
 Cartesian Forces:  Max     0.000214042 RMS     0.000075635

 GradGradGradGradGradGradGradGradGradGradGradGradGradGradGradGradGradGrad
 Berny optimization.
 Using GEDIIS/GDIIS optimizer.
 FormGI is forming the generalized inverse of G from B-inverse, IUseBI=4.
 Internal  Forces:  Max     0.000396176 RMS     0.000083140
 Search for a local minimum.
 Step number   7 out of a maximum of  138
 All quantities printed in internal units (Hartrees-Bohrs-Radians)
 Mixed Optimization -- En-DIIS/RFO-DIIS
 Swapping is turned off.
 Update second derivatives using D2CorX and points    4    5    6    7
 DE= -1.52D-05 DEPred=-1.61D-05 R= 9.47D-01
 TightC=F SS=  1.41D+00  RLast= 8.20D-02 DXNew= 2.4000D+00 2.4595D-01
 Trust test= 9.47D-01 RLast= 8.20D-02 DXMaxT set to 1.43D+00
 ITU=  1  0  1  1  1  1  0
     Eigenvalues ---    0.00024   0.00030   0.00057   0.00127   0.00186
     Eigenvalues ---    0.00346   0.00457   0.00555   0.00720   0.00845
     Eigenvalues ---    0.00947   0.01092   0.01254   0.01313   0.01424
     Eigenvalues ---    0.01526   0.01624   0.01735   0.01788   0.01816
     Eigenvalues ---    0.02229   0.02353   0.02447   0.02641   0.02799
     Eigenvalues ---    0.03051   0.03181   0.03722   0.03887   0.04122
     Eigenvalues ---    0.04490   0.05090   0.05630   0.06066   0.06677
     Eigenvalues ---    0.06811   0.08598   0.11208   0.11703   0.13675
     Eigenvalues ---    0.19670   0.21472   0.22049   0.23971   0.28437
     Eigenvalues ---    0.36519   0.37624   0.38169   0.38876   0.42467
     Eigenvalues ---    0.46717   0.46959   0.47867   0.50228   0.50784
     Eigenvalues ---    0.55812   0.57158   0.57307   0.57343   0.57358
     Eigenvalues ---    0.60537   0.92212   1.41264
 En-DIIS/RFO-DIIS/Sim-DIIS IScMMF=       -3 using points:     7    6    5    4    3    2
 RFO step:  Lambda=-3.91642718D-06.
 DidBck=F Rises=F RFO-DIIS coefs:    1.07264   -0.15172    0.06983    0.00470    0.02540
                  RFO-DIIS coefs:   -0.02086
 Iteration  1 RMS(Cart)=  0.00592402 RMS(Int)=  0.00004825
 Iteration  2 RMS(Cart)=  0.00002263 RMS(Int)=  0.00004612
 Iteration  3 RMS(Cart)=  0.00000000 RMS(Int)=  0.00004612
 Variable       Old X    -DE/DX   Delta X   Delta X   Delta X     New X
                                 (Linear)    (Quad)   (Total)
    R1        2.29403   0.00016   0.00025   0.00001   0.00026   2.29429
    R2        2.45366   0.00016   0.00018   0.00007   0.00025   2.45391
    R3        2.92977  -0.00003  -0.00016   0.00001  -0.00014   2.92963
    R4        1.92994  -0.00010   0.00054  -0.00086  -0.00032   1.92962
    R5        2.92098   0.00007  -0.00066  -0.00017  -0.00083   2.92014
    R6        2.53521   0.00004   0.00011   0.00003   0.00014   2.53535
    R7        2.53274   0.00001   0.00002  -0.00008  -0.00006   2.53268
    R8        2.51429   0.00002  -0.00002   0.00007   0.00005   2.51434
    R9        1.86002   0.00009   0.00004  -0.00002   0.00002   1.86004
   R10        1.87233   0.00003   0.00022  -0.00000   0.00022   1.87255
   R11        3.43252  -0.00004   0.00086  -0.00095  -0.00011   3.43241
   R12        3.27172  -0.00000   0.00057  -0.00014   0.00042   3.27214
   R13        3.17487  -0.00002  -0.00037  -0.00067  -0.00104   3.17383
   R14        1.81326   0.00000   0.00002   0.00001   0.00003   1.81328
   R15        1.85512  -0.00003  -0.00004   0.00003  -0.00001   1.85511
   R16        3.31131  -0.00003  -0.00057  -0.00079  -0.00133   3.30998
   R17        3.33045   0.00001   0.00013  -0.00048  -0.00035   3.33010
   R18        1.84865  -0.00007   0.00003  -0.00011  -0.00011   1.84854
   R19        1.81452   0.00002   0.00004   0.00004   0.00008   1.81460
   R20        1.84043   0.00006   0.00012   0.00001   0.00013   1.84056
   R21        1.81393  -0.00001   0.00002  -0.00000   0.00001   1.81395
   R22        1.85733   0.00009   0.00005   0.00013   0.00021   1.85754
   R23        1.81247   0.00005   0.00002   0.00000   0.00002   1.81249
    A1        2.24152   0.00017   0.00004   0.00010   0.00014   2.24166
    A2        2.10388  -0.00009  -0.00010  -0.00020  -0.00029   2.10359
    A3        1.93778  -0.00008   0.00006   0.00009   0.00015   1.93793
    A4        1.97094   0.00040  -0.00021  -0.00019  -0.00040   1.97054
    A5        1.92559  -0.00006  -0.00031  -0.00015  -0.00046   1.92513
    A6        1.92817  -0.00005   0.00003   0.00012   0.00014   1.92831
    A7        1.93748  -0.00003  -0.00005  -0.00001  -0.00006   1.93742
    A8        1.88857   0.00005   0.00010   0.00001   0.00011   1.88868
    A9        1.89072   0.00006   0.00013   0.00002   0.00015   1.89087
   A10        1.89202   0.00004   0.00011   0.00001   0.00012   1.89215
   A11        1.85930   0.00019   0.00096   0.00195   0.00276   1.86207
   A12        1.99068  -0.00004  -0.00062   0.00259   0.00204   1.99272
   A13        2.01359  -0.00009  -0.00131  -0.00153  -0.00280   2.01079
   A14        1.88325  -0.00003  -0.00032   0.00055   0.00017   1.88342
   A15        1.97794  -0.00009   0.00314  -0.00231   0.00072   1.97867
   A16        1.73718   0.00005  -0.00171  -0.00133  -0.00302   1.73416
   A17        1.86584  -0.00004   0.00017  -0.00065  -0.00051   1.86532
   A18        2.17586   0.00003  -0.00019   0.00222   0.00204   2.17790
   A19        1.79268   0.00001  -0.00009  -0.00215  -0.00224   1.79044
   A20        1.82301  -0.00001   0.00130   0.00004   0.00123   1.82425
   A21        2.06994   0.00000   0.00015  -0.00231  -0.00219   2.06776
   A22        1.86344  -0.00001  -0.00025  -0.00007  -0.00031   1.86312
   A23        1.69639  -0.00003   0.00014  -0.00146  -0.00133   1.69506
   A24        2.18737  -0.00001   0.00075  -0.00058   0.00016   2.18753
   A25        1.87303  -0.00002   0.00001  -0.00028  -0.00029   1.87274
   A26        1.88145  -0.00001   0.00121   0.00305   0.00414   1.88559
   A27        2.18230   0.00000  -0.00048   0.00236   0.00170   2.18400
   A28        1.88335   0.00005  -0.00003   0.00063   0.00041   1.88375
   A29        3.17046   0.00040   0.00089  -0.00150  -0.00063   3.16983
   A30        2.80629   0.00022  -0.00116  -0.00011  -0.00124   2.80504
   A31        2.94597  -0.00000   0.00120  -0.00053   0.00065   2.94662
   A32        2.89382   0.00004  -0.00038   0.00173   0.00133   2.89515
   A33        2.90086  -0.00002  -0.00040   0.00108   0.00061   2.90148
   A34        2.84934  -0.00005  -0.00111  -0.00087  -0.00195   2.84739
   A35        3.10014  -0.00000   0.00019  -0.00062  -0.00043   3.09971
   A36        3.17544   0.00001   0.00200   0.00099   0.00301   3.17845
   A37        3.08238   0.00002  -0.00176   0.00153  -0.00017   3.08221
   A38        3.14762  -0.00000  -0.00108  -0.00061  -0.00171   3.14591
   A39        3.12315   0.00001   0.00114   0.00246   0.00358   3.12674
   A40        3.18733  -0.00003   0.00262  -0.00345  -0.00088   3.18645
    D1       -0.00435  -0.00000  -0.00054  -0.00032  -0.00085  -0.00521
    D2        3.13992   0.00000  -0.00020  -0.00012  -0.00033   3.13960
    D3       -2.09391  -0.00001   0.00205   0.00258   0.00464  -2.08927
    D4        2.10179   0.00001   0.00211   0.00259   0.00470   2.10648
    D5        0.00227   0.00001   0.00198   0.00251   0.00449   0.00676
    D6        1.04525  -0.00001   0.00175   0.00241   0.00416   1.04940
    D7       -1.04225   0.00001   0.00180   0.00242   0.00422  -1.03803
    D8        3.14142   0.00001   0.00168   0.00233   0.00401  -3.13775
    D9        0.00365   0.00006   0.00416   0.00086   0.00500   0.00866
   D10       -2.08476  -0.00007   0.00436  -0.00264   0.00163  -2.08313
   D11        2.21035   0.00008   0.00788  -0.00208   0.00590   2.21625
   D12        2.21922  -0.00006  -0.00312   0.00028  -0.00290   2.21632
   D13        0.05767  -0.00004  -0.00352   0.00329  -0.00029   0.05737
   D14       -1.84426   0.00004  -0.00015  -0.00081  -0.00091  -1.84517
   D15        2.27737   0.00006  -0.00055   0.00220   0.00170   2.27907
   D16        0.11378   0.00001  -0.00055  -0.00116  -0.00172   0.11206
   D17       -2.04778   0.00002  -0.00095   0.00185   0.00089  -2.04689
   D18        0.02421  -0.00001  -0.00156  -0.00139  -0.00299   0.02123
   D19        1.99172  -0.00001  -0.00127  -0.00329  -0.00459   1.98713
   D20        2.09222   0.00009  -0.00265   0.00283   0.00016   2.09238
   D21       -2.22346   0.00009  -0.00236   0.00093  -0.00144  -2.22490
   D22       -2.12693  -0.00007  -0.00251   0.00010  -0.00237  -2.12930
   D23       -0.15942  -0.00008  -0.00222  -0.00181  -0.00398  -0.16340
   D24       -2.29700   0.00013   0.00114   0.00751   0.00869  -2.28832
   D25        1.76625   0.00007  -0.00012   0.00131   0.00119   1.76743
   D26        1.83039  -0.00005   0.00136   0.00248   0.00384   1.83423
   D27       -0.38955  -0.00012   0.00011  -0.00372  -0.00366  -0.39321
   D28       -0.20267   0.00004  -0.00167   0.00586   0.00420  -0.19847
   D29       -2.42261  -0.00002  -0.00292  -0.00034  -0.00330  -2.42591
   D30        2.14256   0.00002   0.00001   0.00096   0.00096   2.14352
   D31       -2.11488   0.00001   0.00041  -0.00004   0.00036  -2.11452
   D32       -0.12425  -0.00001   0.00007  -0.00066  -0.00060  -0.12485
   D33        1.90150  -0.00003   0.00047  -0.00167  -0.00120   1.90030
   D34       -1.86417   0.00002   0.00005  -0.00107  -0.00107  -1.86524
   D35        0.51258   0.00003   0.00079   0.00390   0.00471   0.51729
   D36        0.18938  -0.00003   0.00020  -0.00365  -0.00348   0.18590
   D37        2.56613  -0.00002   0.00094   0.00132   0.00231   2.56843
         Item               Value     Threshold  Converged?
 Maximum Force            0.000396     0.000015     NO 
 RMS     Force            0.000083     0.000010     NO 
 Maximum Displacement     0.024704     0.000060     NO 
 RMS     Displacement     0.005926     0.000040     NO 
 Predicted change in Energy=-1.936879D-06
 GradGradGradGradGradGradGradGradGradGradGradGradGradGradGradGradGradGrad

                          Input orientation:                          
 ---------------------------------------------------------------------
 Center     Atomic      Atomic             Coordinates (Angstroms)
 Number     Number       Type             X           Y           Z
 ---------------------------------------------------------------------
      1          6           0        0.582208    1.562689   -0.486829
      2          8           0        1.274362    0.901889   -1.234001
      3          8           0       -0.262992    1.148839    0.407938
      4          1           0       -0.326508    0.130738    0.453779
      5          6           0        0.642096    3.111439   -0.521516
      6          9           0        1.028692    3.589175    0.671099
      7          9           0       -0.564350    3.621202   -0.805880
      8          9           0        1.504767    3.534893   -1.441735
      9          8           0       -0.407409   -1.405727    0.597308
     10          1           0        0.227399   -1.784161   -0.052797
     11          1           0       -1.302618   -1.784661    0.405170
     12          8           0       -2.562400   -3.871379    2.728891
     13          1           0       -2.446426   -4.816345    2.848572
     14          1           0       -1.728228   -3.442875    3.019136
     15          8           0       -0.250194   -2.491895    3.147361
     16          1           0       -0.174546   -2.038524    2.283868
     17          1           0       -0.201054   -1.810991    3.822655
     18          8           0        1.382514   -1.885428   -1.338761
     19          1           0        1.500202   -0.927672   -1.471021
     20          1           0        2.257653   -2.273710   -1.269641
     21          8           0       -2.824814   -2.494333    0.413437
     22          1           0       -2.878682   -3.089985    1.193517
     23          1           0       -3.227518   -2.945535   -0.330989
 ---------------------------------------------------------------------
                    Distance matrix (angstroms):
                    1          2          3          4          5
     1  C    0.000000
     2  O    1.214085   0.000000
     3  O    1.298554   2.262832   0.000000
     4  H    1.939328   2.450727   1.021110   0.000000
     5  C    1.550295   2.406139   2.352630   3.282373   0.000000
     6  F    2.376298   3.303221   2.773616   3.720832   1.341648
     7  F    2.377786   3.310410   2.770695   3.718421   1.340236
     8  F    2.377509   2.651216   3.498502   4.305208   1.330533
     9  O    3.311524   3.392218   2.565643   1.545273   4.770536
    10  H    3.393476   3.115484   3.009194   2.056761   4.935439
    11  H    3.943727   4.067587   3.112274   2.150327   5.349060
    12  O    7.053971   7.294473   5.989714   5.117840   8.342282
    13  H    7.809584   7.950464   6.804961   5.890901   9.151295
    14  H    6.533420   6.780981   5.481707   4.616989   7.817524
    15  O    5.508165   5.747903   4.556265   3.760241   6.756788
    16  H    4.606319   4.808407   3.699489   2.842185   5.921081
    17  H    5.528731   5.925061   4.519372   3.890421   6.619142
    18  O    3.640851   2.791381   3.868517   3.193568   5.117107
    19  H    2.830768   1.858622   3.309266   2.856913   4.237018
    20  H    4.258858   3.324539   4.569657   3.928031   5.671820
    21  O    5.373798   5.572398   4.453724   3.624108   6.657197
    22  H    6.037275   6.251054   5.042478   4.175387   7.334498
    23  H    5.904438   5.990412   5.108652   4.300602   7.190072
                    6          7          8          9         10
     6  F    0.000000
     7  F    2.172620   0.000000
     8  F    2.166486   2.166335   0.000000
     9  O    5.197777   5.221455   5.676604   0.000000
    10  H    5.480770   5.514703   5.643859   0.984291   0.000000
    11  H    5.863774   5.588832   6.292068   0.990912   1.597087
    12  O    8.531724   8.522064   9.422782   3.907310   4.458390
    13  H    9.352572   9.385597  10.186355   4.567066   4.976086
    14  H    7.909717   8.117053   8.890493   3.429255   4.001573
    15  O    6.689308   7.286753   7.775723   2.776194   3.312099
    16  H    5.976606   6.459953   6.911092   1.816354   2.384589
    17  H    6.372314   7.145911   7.694290   3.257251   3.899157
    18  O    5.842603   5.864914   5.422677   2.679981   1.731544
    19  H    5.021246   5.039548   4.462663   2.854032   2.089248
    20  H    6.296844   6.552005   5.859720   3.367706   2.417085
    21  O    7.205899   6.632963   7.651045   2.657578   3.168237
    22  H    7.755751   7.375212   8.369479   3.049488   3.592522
    23  H    7.862693   7.102114   8.100878   3.344512   3.655494
                   11         12         13         14         15
    11  H    0.000000
    12  O    3.367658   0.000000
    13  H    4.058278   0.959549   0.000000
    14  H    3.124682   0.981682   1.559269   0.000000
    15  O    3.021157   2.724773   3.211819   1.762212   0.000000
    16  H    2.206014   3.042901   3.632715   2.219628   0.978207
    17  H    3.590729   3.319257   3.875911   2.375068   0.960243
    18  O    3.203339   6.004342   6.386298   5.576165   4.812362
    19  H    3.479989   6.542889   7.025421   6.075403   5.180747
    20  H    3.964807   6.463258   6.749299   5.970579   5.083976
    21  O    1.679519   2.706740   3.385971   2.981929   3.755398
    22  H    2.193020   1.751566   2.430303   2.186541   3.329289
    23  H    2.365333   3.265338   3.770894   3.703857   4.600997
                   16         17         18         19         20
    16  H    0.000000
    17  H    1.555744   0.000000
    18  O    3.946050   5.399393   0.000000
    19  H    4.258869   5.630056   0.973982   0.000000
    20  H    4.312579   5.673697   0.959900   1.557595   0.000000
    21  O    3.275697   4.355897   4.598105   4.971053   5.358442
    22  H    3.099481   3.964578   5.101095   5.563271   5.754597
    23  H    4.120775   5.263025   4.836509   5.265243   5.605312
                   21         22         23
    21  O    0.000000
    22  H    0.982969   0.000000
    23  H    0.959127   1.570564   0.000000
 Stoichiometry    C2H11F3O7
 Framework group  C1[X(C2H11F3O7)]
 Deg. of freedom    63
 Full point group                 C1      NOp   1
 Largest Abelian subgroup         C1      NOp   1
 Largest concise Abelian subgroup C1      NOp   1
                         Standard orientation:                         
 ---------------------------------------------------------------------
 Center     Atomic      Atomic             Coordinates (Angstroms)
 Number     Number       Type             X           Y           Z
 ---------------------------------------------------------------------
      1          6           0        1.711045    0.202568    0.005565
      2          8           0        1.647085    1.413076   -0.062129
      3          8           0        0.737847   -0.655703    0.055545
      4          1           0       -0.182703   -0.214195    0.037507
      5          6           0        3.086065   -0.512737    0.038312
      6          9           0        3.205035   -1.340967   -1.010448
      7          9           0        3.211925   -1.235965    1.159621
      8          9           0        4.082791    0.367432   -0.008162
      9          8           0       -1.593503    0.410299   -0.049205
     10          1           0       -1.467607    1.383495   -0.125820
     11          1           0       -2.162905    0.238110    0.743284
     12          8           0       -5.242970   -0.974761    0.124201
     13          1           0       -6.064516   -0.521062   -0.075682
     14          1           0       -4.687054   -0.926651   -0.683476
     15          8           0       -3.397105   -0.677319   -1.857894
     16          1           0       -2.667574   -0.281093   -1.340519
     17          1           0       -3.033011   -1.443647   -2.307608
     18          8           0       -0.692621    2.931068   -0.177380
     19          1           0        0.225497    2.607388   -0.146874
     20          1           0       -0.750628    3.557131   -0.902700
     21          8           0       -3.308179   -0.247372    1.871751
     22          1           0       -4.123434   -0.504717    1.386612
     23          1           0       -3.570919    0.257452    2.643790
 ---------------------------------------------------------------------
 Rotational constants (GHZ):           1.0708601           0.2479716           0.2340063
 Standard basis: 6-31++G(d,p) (6D, 7F)
 There are   294 symmetry adapted cartesian basis functions of A   symmetry.
 There are   294 symmetry adapted basis functions of A   symmetry.
   294 basis functions,   472 primitive gaussians,   294 cartesian basis functions
    53 alpha electrons       53 beta electrons
       nuclear repulsion energy       816.8875392339 Hartrees.
 NAtoms=   23 NActive=   23 NUniq=   23 SFac= 1.00D+00 NAtFMM=   60 NAOKFM=F Big=F
 Integral buffers will be    131072 words long.
 Raffenetti 2 integral format.
 Two-electron integral symmetry is turned on.
 Nuclear repulsion after empirical dispersion term =      816.8778203576 Hartrees.
 One-electron integrals computed using PRISM.
 NBasis=   294 RedAO= T EigKep=  4.55D-05  NBF=   294
 NBsUse=   294 1.00D-06 EigRej= -1.00D+00 NBFU=   294
 Initial guess from the checkpoint file:  "/local_scratch/slurm.5660474/Gau-3857150.chk"
 B after Tr=    -0.000000    0.000000   -0.000000
         Rot=    0.999999    0.001509    0.000167    0.000106 Ang=   0.17 deg.
 ExpMin= 3.60D-02 ExpMax= 7.00D+03 ExpMxC= 1.05D+03 IAcc=3 IRadAn=         5 AccDes= 0.00D+00
 Harris functional with IExCor= 4639 and IRadAn=       5 diagonalized for initial guess.
 HarFok:  IExCor= 4639 AccDes= 0.00D+00 IRadAn=         5 IDoV= 1 UseB2=F ITyADJ=14
 ICtDFT=  3500011 ScaDFX=  1.000000  1.000000  1.000000  1.000000
 FoFCou: FMM=F IPFlag=           0 FMFlag=      100000 FMFlg1=           0
         NFxFlg=           0 DoJE=T BraDBF=F KetDBF=T FulRan=T
         wScrn=  0.000000 ICntrl=       500 IOpCl=  0 I1Cent=   200000004 NGrid=           0
         NMat0=    1 NMatS0=      1 NMatT0=    0 NMatD0=    1 NMtDS0=    0 NMtDT0=    0
 Petite list used in FoFCou.
 Requested convergence on RMS density matrix=1.00D-10 within 128 cycles.
 Requested convergence on MAX density matrix=1.00D-08.
 Requested convergence on             energy=1.00D-08.
 No special actions if energy rises.
 SCF Done:  E(RwB97XD) =  -908.814839859     A.U. after   14 cycles
            NFock= 14  Conv=0.40D-10     -V/T= 2.0082
 Calling FoFJK, ICntrl=      2127 FMM=F ISym2X=0 I1Cent= 0 IOpClX= 0 NMat=1 NMatS=1 NMatT=0.
 ***** Axes restored to original set *****
 -------------------------------------------------------------------
 Center     Atomic                   Forces (Hartrees/Bohr)
 Number     Number              X              Y              Z
 -------------------------------------------------------------------
      1        6           0.000018889   -0.000012594   -0.000053308
      2        8          -0.000027099    0.000028451    0.000029176
      3        8           0.000015271   -0.000051523    0.000003583
      4        1           0.000024423    0.000057818    0.000022429
      5        6           0.000002370    0.000000141   -0.000022808
      6        9           0.000001353    0.000009351    0.000014089
      7        9           0.000008511    0.000004484    0.000000537
      8        9          -0.000026372   -0.000000126    0.000023179
      9        8          -0.000100094    0.000033524   -0.000080132
     10        1           0.000028913   -0.000016319    0.000023327
     11        1           0.000037114    0.000001253    0.000037947
     12        8          -0.000003148   -0.000008640   -0.000007219
     13        1           0.000006178    0.000003190    0.000004195
     14        1          -0.000005836    0.000012605   -0.000010496
     15        8           0.000024929   -0.000027109    0.000019082
     16        1          -0.000011282    0.000016648   -0.000001687
     17        1          -0.000012952    0.000002886   -0.000021731
     18        8           0.000004052   -0.000053804    0.000002574
     19        1           0.000007605    0.000002338    0.000003043
     20        1          -0.000007062    0.000006851    0.000001448
     21        8           0.000038832   -0.000116700    0.000007871
     22        1          -0.000002410    0.000056133    0.000048577
     23        1          -0.000022185    0.000051144   -0.000043676
 -------------------------------------------------------------------
 Cartesian Forces:  Max     0.000116700 RMS     0.000031704

 GradGradGradGradGradGradGradGradGradGradGradGradGradGradGradGradGradGrad
 Berny optimization.
 Using GEDIIS/GDIIS optimizer.
 FormGI is forming the generalized inverse of G from B-inverse, IUseBI=4.
 Internal  Forces:  Max     0.000176975 RMS     0.000034768
 Search for a local minimum.
 Step number   8 out of a maximum of  138
 All quantities printed in internal units (Hartrees-Bohrs-Radians)
 Mixed Optimization -- En-DIIS/RFO-DIIS
 Swapping is turned off.
 Update second derivatives using D2CorX and points    4    5    6    7    8
 DE= -2.48D-06 DEPred=-1.94D-06 R= 1.28D+00
 TightC=F SS=  1.41D+00  RLast= 2.30D-02 DXNew= 2.4000D+00 6.9135D-02
 Trust test= 1.28D+00 RLast= 2.30D-02 DXMaxT set to 1.43D+00
 ITU=  1  1  0  1  1  1  1  0
     Eigenvalues ---    0.00024   0.00030   0.00057   0.00122   0.00190
     Eigenvalues ---    0.00332   0.00403   0.00526   0.00732   0.00825
     Eigenvalues ---    0.00994   0.01100   0.01193   0.01302   0.01422
     Eigenvalues ---    0.01528   0.01611   0.01740   0.01761   0.01821
     Eigenvalues ---    0.02240   0.02352   0.02477   0.02636   0.02821
     Eigenvalues ---    0.02937   0.03181   0.03714   0.03887   0.04126
     Eigenvalues ---    0.04497   0.05087   0.05646   0.06081   0.06676
     Eigenvalues ---    0.06770   0.08617   0.11193   0.11704   0.13671
     Eigenvalues ---    0.19949   0.21494   0.22055   0.23990   0.28414
     Eigenvalues ---    0.36300   0.37541   0.38345   0.39223   0.42896
     Eigenvalues ---    0.46696   0.46963   0.47835   0.50248   0.50818
     Eigenvalues ---    0.56006   0.57112   0.57339   0.57350   0.57359
     Eigenvalues ---    0.60628   0.93763   1.34668
 En-DIIS/RFO-DIIS/Sim-DIIS IScMMF=       -3 using points:     8    7    6    5    4    3    2
 RFO step:  Lambda=-1.71554505D-06.
 DidBck=F Rises=F RFO-DIIS coefs:    1.23671    0.15967   -0.35061   -0.04644   -0.00246
                  RFO-DIIS coefs:    0.01569   -0.01255
 Iteration  1 RMS(Cart)=  0.00484016 RMS(Int)=  0.00003900
 Iteration  2 RMS(Cart)=  0.00001956 RMS(Int)=  0.00003550
 Iteration  3 RMS(Cart)=  0.00000000 RMS(Int)=  0.00003550
 Variable       Old X    -DE/DX   Delta X   Delta X   Delta X     New X
                                 (Linear)    (Quad)   (Total)
    R1        2.29429  -0.00005   0.00030  -0.00026   0.00004   2.29433
    R2        2.45391  -0.00000   0.00016  -0.00004   0.00012   2.45404
    R3        2.92963   0.00001  -0.00020   0.00018  -0.00002   2.92961
    R4        1.92962  -0.00002   0.00039  -0.00070  -0.00030   1.92932
    R5        2.92014   0.00004  -0.00133   0.00100  -0.00033   2.91981
    R6        2.53535   0.00002  -0.00002   0.00003   0.00001   2.53536
    R7        2.53268  -0.00001   0.00006  -0.00000   0.00006   2.53274
    R8        2.51434  -0.00003   0.00008  -0.00012  -0.00004   2.51430
    R9        1.86004   0.00002  -0.00001  -0.00000  -0.00001   1.86003
   R10        1.87255  -0.00005   0.00026  -0.00035  -0.00008   1.87247
   R11        3.43241  -0.00001   0.00160  -0.00146   0.00012   3.43253
   R12        3.27214   0.00000   0.00078  -0.00053   0.00025   3.27239
   R13        3.17383  -0.00001  -0.00054   0.00001  -0.00052   3.17331
   R14        1.81328  -0.00000   0.00005  -0.00002   0.00003   1.81331
   R15        1.85511  -0.00000   0.00002  -0.00001   0.00001   1.85512
   R16        3.30998  -0.00000  -0.00273   0.00139  -0.00132   3.30866
   R17        3.33010  -0.00000  -0.00012   0.00006  -0.00006   3.33003
   R18        1.84854  -0.00000   0.00015  -0.00012   0.00000   1.84854
   R19        1.81460  -0.00001   0.00006  -0.00004   0.00002   1.81462
   R20        1.84056   0.00000   0.00010  -0.00008   0.00002   1.84058
   R21        1.81395  -0.00001   0.00004  -0.00003   0.00000   1.81395
   R22        1.85754   0.00000   0.00010  -0.00004   0.00008   1.85762
   R23        1.81249   0.00002  -0.00001  -0.00004  -0.00005   1.81244
    A1        2.24166   0.00003   0.00009  -0.00004   0.00005   2.24171
    A2        2.10359   0.00003  -0.00043   0.00052   0.00009   2.10368
    A3        1.93793  -0.00006   0.00033  -0.00047  -0.00014   1.93779
    A4        1.97054   0.00018  -0.00037   0.00028  -0.00009   1.97045
    A5        1.92513   0.00000  -0.00010   0.00014   0.00004   1.92518
    A6        1.92831   0.00001  -0.00012  -0.00006  -0.00019   1.92812
    A7        1.93742   0.00002  -0.00019   0.00024   0.00005   1.93746
    A8        1.88868  -0.00001   0.00017  -0.00015   0.00002   1.88870
    A9        1.89087  -0.00001   0.00014  -0.00008   0.00006   1.89093
   A10        1.89215  -0.00001   0.00012  -0.00010   0.00001   1.89216
   A11        1.86207   0.00007   0.00259  -0.00083   0.00162   1.86369
   A12        1.99272  -0.00002   0.00014   0.00207   0.00222   1.99494
   A13        2.01079  -0.00004  -0.00287   0.00099  -0.00192   2.00887
   A14        1.88342  -0.00001  -0.00009   0.00080   0.00070   1.88412
   A15        1.97867  -0.00004   0.00251  -0.00409  -0.00164   1.97702
   A16        1.73416   0.00003  -0.00218   0.00117  -0.00099   1.73317
   A17        1.86532  -0.00000   0.00013  -0.00042  -0.00033   1.86500
   A18        2.17790   0.00000  -0.00323   0.00204  -0.00119   2.17670
   A19        1.79044   0.00000  -0.00085  -0.00062  -0.00148   1.78896
   A20        1.82425  -0.00002   0.00159  -0.00137   0.00013   1.82437
   A21        2.06776   0.00000  -0.00001  -0.00121  -0.00122   2.06653
   A22        1.86312  -0.00001  -0.00026   0.00009  -0.00017   1.86295
   A23        1.69506  -0.00000  -0.00088   0.00025  -0.00064   1.69443
   A24        2.18753  -0.00001  -0.00030  -0.00024  -0.00055   2.18698
   A25        1.87274  -0.00001  -0.00025   0.00008  -0.00018   1.87256
   A26        1.88559  -0.00002   0.00206   0.00016   0.00211   1.88770
   A27        2.18400  -0.00000   0.00278   0.00178   0.00441   2.18842
   A28        1.88375   0.00004   0.00057   0.00030   0.00071   1.88446
   A29        3.16983   0.00017   0.00003  -0.00049  -0.00048   3.16935
   A30        2.80504   0.00011  -0.00059  -0.00016  -0.00077   2.80428
   A31        2.94662   0.00000  -0.00065  -0.00066  -0.00134   2.94528
   A32        2.89515   0.00001  -0.00122   0.00163   0.00039   2.89554
   A33        2.90148  -0.00001   0.00002   0.00078   0.00073   2.90220
   A34        2.84739   0.00000  -0.00017  -0.00057  -0.00072   2.84667
   A35        3.09971   0.00000  -0.00050   0.00021  -0.00029   3.09942
   A36        3.17845  -0.00003   0.00165  -0.00217  -0.00053   3.17792
   A37        3.08221   0.00002  -0.00085   0.00004  -0.00078   3.08144
   A38        3.14591   0.00001  -0.00124   0.00101  -0.00023   3.14568
   A39        3.12674  -0.00001   0.00225  -0.00215   0.00009   3.12683
   A40        3.18645  -0.00003   0.00239  -0.00252  -0.00016   3.18629
    D1       -0.00521   0.00000   0.00096  -0.00157  -0.00060  -0.00581
    D2        3.13960   0.00001   0.00082  -0.00153  -0.00071   3.13888
    D3       -2.08927  -0.00000   0.00044  -0.00271  -0.00227  -2.09154
    D4        2.10648   0.00000   0.00037  -0.00257  -0.00220   2.10428
    D5        0.00676   0.00000   0.00043  -0.00256  -0.00213   0.00463
    D6        1.04940  -0.00000   0.00057  -0.00274  -0.00217   1.04724
    D7       -1.03803   0.00000   0.00050  -0.00260  -0.00210  -1.04013
    D8       -3.13775  -0.00000   0.00056  -0.00259  -0.00203  -3.13978
    D9        0.00866   0.00004  -0.00300   0.00404   0.00104   0.00970
   D10       -2.08313  -0.00002  -0.00475   0.00247  -0.00233  -2.08546
   D11        2.21625   0.00003  -0.00011  -0.00129  -0.00134   2.21490
   D12        2.21632  -0.00002   0.00239   0.00270   0.00506   2.22139
   D13        0.05737  -0.00001   0.00228   0.00425   0.00650   0.06388
   D14       -1.84517   0.00001   0.00552  -0.00181   0.00375  -1.84142
   D15        2.27907   0.00002   0.00541  -0.00026   0.00519   2.28426
   D16        0.11206  -0.00000   0.00513  -0.00146   0.00366   0.11572
   D17       -2.04689   0.00001   0.00502   0.00010   0.00510  -2.04179
   D18        0.02123  -0.00001   0.00250  -0.00358  -0.00106   0.02016
   D19        1.98713  -0.00001   0.00132  -0.00372  -0.00238   1.98474
   D20        2.09238   0.00004   0.00367  -0.00098   0.00270   2.09508
   D21       -2.22490   0.00004   0.00248  -0.00112   0.00138  -2.22352
   D22       -2.12930  -0.00002   0.00305  -0.00156   0.00147  -2.12783
   D23       -0.16340  -0.00002   0.00186  -0.00170   0.00015  -0.16325
   D24       -2.28832   0.00005  -0.00116  -0.00043  -0.00155  -2.28986
   D25        1.76743   0.00001  -0.00724  -0.00257  -0.00982   1.75761
   D26        1.83423  -0.00002  -0.00470  -0.00199  -0.00667   1.82756
   D27       -0.39321  -0.00006  -0.01078  -0.00413  -0.01495  -0.40815
   D28       -0.19847   0.00002  -0.00624   0.00205  -0.00417  -0.20264
   D29       -2.42591  -0.00002  -0.01231  -0.00009  -0.01244  -2.43835
   D30        2.14352   0.00001  -0.01035   0.00371  -0.00664   2.13688
   D31       -2.11452  -0.00001  -0.01009   0.00271  -0.00739  -2.12191
   D32       -0.12485   0.00001  -0.00577   0.00163  -0.00414  -0.12898
   D33        1.90030  -0.00001  -0.00552   0.00063  -0.00489   1.89541
   D34       -1.86524   0.00000   0.00738  -0.00002   0.00732  -1.85792
   D35        0.51729   0.00001   0.01466   0.00181   0.01648   0.53377
   D36        0.18590  -0.00001   0.00501  -0.00062   0.00438   0.19028
   D37        2.56843  -0.00000   0.01229   0.00121   0.01354   2.58197
         Item               Value     Threshold  Converged?
 Maximum Force            0.000177     0.000015     NO 
 RMS     Force            0.000035     0.000010     NO 
 Maximum Displacement     0.019751     0.000060     NO 
 RMS     Displacement     0.004846     0.000040     NO 
 Predicted change in Energy=-7.744331D-07
 GradGradGradGradGradGradGradGradGradGradGradGradGradGradGradGradGradGrad

                          Input orientation:                          
 ---------------------------------------------------------------------
 Center     Atomic      Atomic             Coordinates (Angstroms)
 Number     Number       Type             X           Y           Z
 ---------------------------------------------------------------------
      1          6           0        0.583169    1.563058   -0.486888
      2          8           0        1.275454    0.901743   -1.233521
      3          8           0       -0.263283    1.149865    0.407094
      4          1           0       -0.328109    0.131979    0.452310
      5          6           0        0.644235    3.111757   -0.521313
      6          9           0        1.027421    3.589228    0.672515
      7          9           0       -0.561102    3.622150   -0.809375
      8          9           0        1.509926    3.534712   -1.438892
      9          8           0       -0.410310   -1.404350    0.594667
     10          1           0        0.224972   -1.784263   -0.054099
     11          1           0       -1.305385   -1.784233    0.404011
     12          8           0       -2.557893   -3.877083    2.728455
     13          1           0       -2.435974   -4.821812    2.844154
     14          1           0       -1.725329   -3.445036    3.018081
     15          8           0       -0.251298   -2.487872    3.145924
     16          1           0       -0.176776   -2.035432    2.281844
     17          1           0       -0.206768   -1.805556    3.820130
     18          8           0        1.382905   -1.886979   -1.337586
     19          1           0        1.500879   -0.929246   -1.469848
     20          1           0        2.257947   -2.274957   -1.265564
     21          8           0       -2.826473   -2.495547    0.417300
     22          1           0       -2.878313   -3.093327    1.195942
     23          1           0       -3.237743   -2.941152   -0.325778
 ---------------------------------------------------------------------
                    Distance matrix (angstroms):
                    1          2          3          4          5
     1  C    0.000000
     2  O    1.214108   0.000000
     3  O    1.298620   2.262940   0.000000
     4  H    1.939203   2.450710   1.020950   0.000000
     5  C    1.550285   2.406209   2.352562   3.282144   0.000000
     6  F    2.376329   3.304099   2.772518   3.720016   1.341654
     7  F    2.377649   3.309600   2.771405   3.718525   1.340267
     8  F    2.377522   2.651355   3.498490   4.305068   1.330513
     9  O    3.310932   3.391480   2.565309   1.545098   4.769978
    10  H    3.394137   3.115955   3.010016   2.057749   4.936100
    11  H    3.945211   4.068993   3.113665   2.151573   5.350509
    12  O    7.056899   7.295819   5.993676   5.121069   8.346166
    13  H    7.808817   7.947403   6.805937   5.891015   9.151807
    14  H    6.534138   6.780509   5.483424   4.618488   7.818802
    15  O    5.504879   5.744563   4.553511   3.758334   6.753254
    16  H    4.603533   4.805596   3.697064   2.840381   5.918217
    17  H    5.524669   5.921642   4.515143   3.887284   6.614552
    18  O    3.642254   2.792731   3.869918   3.194916   5.118525
    19  H    2.831957   1.859889   3.310269   2.857636   4.238309
    20  H    4.259293   3.325318   4.569879   3.928373   5.672271
    21  O    5.377311   5.576073   4.456351   3.625870   6.660980
    22  H    6.041166   6.254331   5.046319   4.178412   7.338963
    23  H    5.908742   5.996731   5.110864   4.302967   7.193448
                    6          7          8          9         10
     6  F    0.000000
     7  F    2.172668   0.000000
     8  F    2.166523   2.166355   0.000000
     9  O    5.197013   5.221089   5.676002   0.000000
    10  H    5.481450   5.515220   5.644489   0.984284   0.000000
    11  H    5.864141   5.590638   6.293921   0.990868   1.597453
    12  O    8.533883   8.528887   9.425956   3.908909   4.457223
    13  H    9.351830   9.389564  10.185584   4.565365   4.970635
    14  H    7.909499   8.120957   8.890914   3.430249   4.000015
    15  O    6.684610   7.285103   7.771356   2.776368   3.310897
    16  H    5.973008   6.458449   6.907629   1.816417   2.383509
    17  H    6.366663   7.142679   7.689136   3.256687   3.898269
    18  O    5.844289   5.865890   5.424125   2.679954   1.731675
    19  H    5.022996   5.040158   4.464075   2.853171   2.088860
    20  H    6.297539   6.552176   5.860190   3.367197   2.416902
    21  O    7.207087   6.637985   7.655967   2.657068   3.168510
    22  H    7.757917   7.381626   8.374360   3.050445   3.592579
    23  H    7.863464   7.104590   8.106553   3.347141   3.660956
                   11         12         13         14         15
    11  H    0.000000
    12  O    3.369249   0.000000
    13  H    4.057021   0.959564   0.000000
    14  H    3.125377   0.981688   1.559096   0.000000
    15  O    3.020644   2.724806   3.211098   1.762178   0.000000
    16  H    2.205247   3.043166   3.630990   2.219695   0.978207
    17  H    3.588493   3.318248   3.875525   2.374279   0.960256
    18  O    3.204781   6.001924   6.378404   5.573194   4.809735
    19  H    3.481015   6.541338   7.018653   6.072817   5.177334
    20  H    3.965555   6.458429   6.738631   5.965332   5.079652
    21  O    1.679242   2.705960   3.384320   2.979616   3.751929
    22  H    2.194308   1.750868   2.428976   2.184779   3.327193
    23  H    2.367502   3.265961   3.772027   3.704415   4.601851
                   16         17         18         19         20
    16  H    0.000000
    17  H    1.555656   0.000000
    18  O    3.943972   5.397752   0.000000
    19  H    4.255979   5.627419   0.973993   0.000000
    20  H    4.309217   5.670929   0.959903   1.557505   0.000000
    21  O    3.272480   4.349505   4.600961   4.973992   5.360226
    22  H    3.097843   3.960034   5.102158   5.564800   5.754121
    23  H    4.121837   5.259748   4.846176   5.273632   5.615125
                   21         22         23
    21  O    0.000000
    22  H    0.983012   0.000000
    23  H    0.959100   1.570981   0.000000
 Stoichiometry    C2H11F3O7
 Framework group  C1[X(C2H11F3O7)]
 Deg. of freedom    63
 Full point group                 C1      NOp   1
 Largest Abelian subgroup         C1      NOp   1
 Largest concise Abelian subgroup C1      NOp   1
                         Standard orientation:                         
 ---------------------------------------------------------------------
 Center     Atomic      Atomic             Coordinates (Angstroms)
 Number     Number       Type             X           Y           Z
 ---------------------------------------------------------------------
      1          6           0        1.711528    0.202779    0.006043
      2          8           0        1.646867    1.413265   -0.061774
      3          8           0        0.738822   -0.656096    0.056952
      4          1           0       -0.181811   -0.215085    0.040175
      5          6           0        3.086884   -0.511898    0.037926
      6          9           0        3.204412   -1.342351   -1.009246
      7          9           0        3.214736   -1.232670    1.160627
      8          9           0        4.083198    0.368517   -0.012006
      9          8           0       -1.592562    0.409295   -0.045026
     10          1           0       -1.468344    1.382623   -0.122591
     11          1           0       -2.163497    0.236358    0.746141
     12          8           0       -5.246296   -0.970098    0.119523
     13          1           0       -6.064132   -0.510610   -0.082415
     14          1           0       -4.687402   -0.923915   -0.686216
     15          8           0       -3.393015   -0.679110   -1.856645
     16          1           0       -2.664669   -0.282721   -1.337725
     17          1           0       -3.028687   -1.447761   -2.302214
     18          8           0       -0.694673    2.930895   -0.177249
     19          1           0        0.223548    2.607470   -0.146779
     20          1           0       -0.753338    3.555014   -0.904193
     21          8           0       -3.311907   -0.251536    1.869959
     22          1           0       -4.127612   -0.505683    1.383803
     23          1           0       -3.573541    0.244642    2.647922
 ---------------------------------------------------------------------
 Rotational constants (GHZ):           1.0717707           0.2478827           0.2339246
 Standard basis: 6-31++G(d,p) (6D, 7F)
 There are   294 symmetry adapted cartesian basis functions of A   symmetry.
 There are   294 symmetry adapted basis functions of A   symmetry.
   294 basis functions,   472 primitive gaussians,   294 cartesian basis functions
    53 alpha electrons       53 beta electrons
       nuclear repulsion energy       816.8734717496 Hartrees.
 NAtoms=   23 NActive=   23 NUniq=   23 SFac= 1.00D+00 NAtFMM=   60 NAOKFM=F Big=F
 Integral buffers will be    131072 words long.
 Raffenetti 2 integral format.
 Two-electron integral symmetry is turned on.
 Nuclear repulsion after empirical dispersion term =      816.8637521455 Hartrees.
 One-electron integrals computed using PRISM.
 NBasis=   294 RedAO= T EigKep=  4.55D-05  NBF=   294
 NBsUse=   294 1.00D-06 EigRej= -1.00D+00 NBFU=   294
 Initial guess from the checkpoint file:  "/local_scratch/slurm.5660474/Gau-3857150.chk"
 B after Tr=     0.000000   -0.000000   -0.000000
         Rot=    1.000000   -0.000037    0.000099   -0.000077 Ang=  -0.01 deg.
 Requested convergence on RMS density matrix=1.00D-10 within 128 cycles.
 Requested convergence on MAX density matrix=1.00D-08.
 Requested convergence on             energy=1.00D-08.
 No special actions if energy rises.
 SCF Done:  E(RwB97XD) =  -908.814840673     A.U. after   13 cycles
            NFock= 13  Conv=0.58D-10     -V/T= 2.0082
 Calling FoFJK, ICntrl=      2127 FMM=F ISym2X=0 I1Cent= 0 IOpClX= 0 NMat=1 NMatS=1 NMatT=0.
 ***** Axes restored to original set *****
 -------------------------------------------------------------------
 Center     Atomic                   Forces (Hartrees/Bohr)
 Number     Number              X              Y              Z
 -------------------------------------------------------------------
      1        6           0.000035105   -0.000046469   -0.000049339
      2        8          -0.000073193    0.000029203    0.000074156
      3        8           0.000040832    0.000045196   -0.000044476
      4        1           0.000028924   -0.000029988    0.000000904
      5        6          -0.000003241   -0.000018541   -0.000002611
      6        9          -0.000002170    0.000017316   -0.000011484
      7        9           0.000015297    0.000013276    0.000004113
      8        9          -0.000020541    0.000007716    0.000021285
      9        8          -0.000080585   -0.000021678   -0.000003603
     10        1          -0.000006607    0.000009823   -0.000000447
     11        1           0.000051215    0.000005206    0.000006279
     12        8           0.000008809   -0.000029788    0.000006405
     13        1          -0.000008426    0.000001848    0.000001369
     14        1           0.000000125    0.000026553    0.000002922
     15        8           0.000015632   -0.000021328    0.000022752
     16        1          -0.000008402    0.000025489   -0.000001302
     17        1          -0.000003810   -0.000005729   -0.000019718
     18        8           0.000004220    0.000004942    0.000008202
     19        1           0.000007889   -0.000017539   -0.000004078
     20        1          -0.000004251    0.000002656   -0.000000166
     21        8           0.000014079   -0.000099152    0.000016536
     22        1           0.000002235    0.000061156    0.000007700
     23        1          -0.000013136    0.000039834   -0.000035398
 -------------------------------------------------------------------
 Cartesian Forces:  Max     0.000099152 RMS     0.000029176

 GradGradGradGradGradGradGradGradGradGradGradGradGradGradGradGradGradGrad
 Berny optimization.
 Using GEDIIS/GDIIS optimizer.
 FormGI is forming the generalized inverse of G from B-inverse, IUseBI=4.
 Internal  Forces:  Max     0.000103722 RMS     0.000020093
 Search for a local minimum.
 Step number   9 out of a maximum of  138
 All quantities printed in internal units (Hartrees-Bohrs-Radians)
 Mixed Optimization -- En-DIIS/RFO-DIIS
 Swapping is turned off.
 Update second derivatives using D2CorX and points    4    5    6    7    8
                                                      9
 DE= -8.15D-07 DEPred=-7.74D-07 R= 1.05D+00
 Trust test= 1.05D+00 RLast= 3.82D-02 DXMaxT set to 1.43D+00
 ITU=  0  1  1  0  1  1  1  1  0
     Eigenvalues ---    0.00026   0.00030   0.00057   0.00121   0.00187
     Eigenvalues ---    0.00307   0.00385   0.00514   0.00725   0.00808
     Eigenvalues ---    0.00942   0.01103   0.01189   0.01303   0.01427
     Eigenvalues ---    0.01519   0.01606   0.01745   0.01755   0.01887
     Eigenvalues ---    0.02236   0.02357   0.02487   0.02638   0.02814
     Eigenvalues ---    0.02938   0.03197   0.03713   0.03894   0.04133
     Eigenvalues ---    0.04498   0.05071   0.05607   0.06073   0.06678
     Eigenvalues ---    0.06764   0.08597   0.11206   0.11707   0.13682
     Eigenvalues ---    0.19973   0.21490   0.22054   0.24005   0.28404
     Eigenvalues ---    0.36563   0.37637   0.38752   0.39667   0.42926
     Eigenvalues ---    0.46712   0.46988   0.47858   0.50226   0.50833
     Eigenvalues ---    0.56050   0.57062   0.57339   0.57358   0.57375
     Eigenvalues ---    0.60814   0.94787   1.34554
 En-DIIS/RFO-DIIS/Sim-DIIS IScMMF=       -3 using points:     9    8    7    6    5    4    3    2
 RFO step:  Lambda=-4.87633571D-07.
 DidBck=F Rises=F RFO-DIIS coefs:    1.28616   -0.05842   -0.22453    0.01081   -0.04132
                  RFO-DIIS coefs:    0.04574   -0.01673   -0.00172
 Iteration  1 RMS(Cart)=  0.00241309 RMS(Int)=  0.00002024
 Iteration  2 RMS(Cart)=  0.00000544 RMS(Int)=  0.00001979
 Iteration  3 RMS(Cart)=  0.00000000 RMS(Int)=  0.00001979
 Variable       Old X    -DE/DX   Delta X   Delta X   Delta X     New X
                                 (Linear)    (Quad)   (Total)
    R1        2.29433  -0.00010   0.00003  -0.00011  -0.00008   2.29425
    R2        2.45404  -0.00006   0.00020  -0.00021  -0.00001   2.45403
    R3        2.92961   0.00002  -0.00003   0.00008   0.00005   2.92966
    R4        1.92932   0.00005  -0.00082   0.00084   0.00002   1.92934
    R5        2.91981   0.00002   0.00106  -0.00117  -0.00011   2.91971
    R6        2.53536  -0.00000   0.00005  -0.00001   0.00004   2.53540
    R7        2.53274  -0.00001  -0.00002  -0.00002  -0.00004   2.53270
    R8        2.51430  -0.00003   0.00000  -0.00002  -0.00002   2.51429
    R9        1.86003  -0.00000  -0.00012   0.00012  -0.00000   1.86002
   R10        1.87247  -0.00005  -0.00008  -0.00009  -0.00016   1.87231
   R11        3.43253  -0.00000  -0.00034   0.00025  -0.00010   3.43243
   R12        3.27239   0.00000   0.00112  -0.00112   0.00000   3.27239
   R13        3.17331  -0.00000  -0.00016   0.00006  -0.00010   3.17321
   R14        1.81331  -0.00000   0.00002  -0.00002   0.00000   1.81331
   R15        1.85512   0.00001   0.00001  -0.00000   0.00000   1.85512
   R16        3.30866   0.00002  -0.00085   0.00103   0.00019   3.30885
   R17        3.33003  -0.00000   0.00009   0.00000   0.00009   3.33012
   R18        1.84854   0.00001  -0.00003   0.00005   0.00000   1.84855
   R19        1.81462  -0.00002   0.00002  -0.00003  -0.00001   1.81461
   R20        1.84058  -0.00002  -0.00003  -0.00002  -0.00004   1.84054
   R21        1.81395  -0.00001   0.00000  -0.00001  -0.00001   1.81395
   R22        1.85762  -0.00001   0.00012  -0.00018  -0.00005   1.85758
   R23        1.81244   0.00001  -0.00003  -0.00001  -0.00004   1.81240
    A1        2.24171  -0.00003  -0.00000  -0.00006  -0.00007   2.24164
    A2        2.10368   0.00004   0.00001   0.00009   0.00010   2.10378
    A3        1.93779  -0.00001  -0.00001  -0.00003  -0.00003   1.93776
    A4        1.97045   0.00004  -0.00035   0.00035   0.00000   1.97045
    A5        1.92518   0.00003  -0.00015   0.00008  -0.00007   1.92511
    A6        1.92812   0.00002   0.00007   0.00009   0.00016   1.92828
    A7        1.93746   0.00002  -0.00005   0.00008   0.00003   1.93749
    A8        1.88870  -0.00002   0.00004  -0.00009  -0.00005   1.88865
    A9        1.89093  -0.00002   0.00006  -0.00010  -0.00004   1.89089
   A10        1.89216  -0.00002   0.00004  -0.00007  -0.00003   1.89213
   A11        1.86369   0.00001   0.00082  -0.00055   0.00021   1.86390
   A12        1.99494   0.00000   0.00190  -0.00035   0.00155   1.99649
   A13        2.00887  -0.00001  -0.00162   0.00093  -0.00069   2.00818
   A14        1.88412  -0.00001   0.00050  -0.00026   0.00023   1.88436
   A15        1.97702  -0.00001  -0.00120  -0.00002  -0.00125   1.97578
   A16        1.73317   0.00002  -0.00025   0.00023  -0.00001   1.73316
   A17        1.86500   0.00001  -0.00029   0.00019  -0.00011   1.86489
   A18        2.17670   0.00000  -0.00020  -0.00025  -0.00045   2.17625
   A19        1.78896  -0.00000  -0.00065   0.00005  -0.00061   1.78835
   A20        1.82437  -0.00001   0.00000  -0.00015  -0.00020   1.82417
   A21        2.06653   0.00000  -0.00070   0.00015  -0.00055   2.06598
   A22        1.86295  -0.00001  -0.00004  -0.00004  -0.00008   1.86287
   A23        1.69443   0.00001  -0.00036   0.00052   0.00015   1.69458
   A24        2.18698  -0.00000  -0.00007  -0.00021  -0.00028   2.18670
   A25        1.87256  -0.00001  -0.00012   0.00009  -0.00004   1.87253
   A26        1.88770  -0.00001   0.00139  -0.00024   0.00109   1.88879
   A27        2.18842  -0.00001   0.00220   0.00063   0.00277   2.19118
   A28        1.88446   0.00003   0.00038   0.00043   0.00070   1.88516
   A29        3.16935   0.00005  -0.00035   0.00034  -0.00001   3.16933
   A30        2.80428   0.00004  -0.00046   0.00044  -0.00003   2.80425
   A31        2.94528   0.00000  -0.00083   0.00003  -0.00084   2.94444
   A32        2.89554   0.00000   0.00046   0.00003   0.00047   2.89600
   A33        2.90220  -0.00001   0.00046   0.00008   0.00049   2.90270
   A34        2.84667   0.00001  -0.00080   0.00014  -0.00063   2.84604
   A35        3.09942   0.00001  -0.00022   0.00020  -0.00002   3.09940
   A36        3.17792  -0.00002   0.00024  -0.00096  -0.00072   3.17719
   A37        3.08144   0.00001  -0.00089   0.00057  -0.00030   3.08114
   A38        3.14568   0.00002  -0.00033   0.00077   0.00044   3.14611
   A39        3.12683  -0.00001   0.00009  -0.00109  -0.00101   3.12582
   A40        3.18629  -0.00002   0.00068  -0.00107  -0.00041   3.18588
    D1       -0.00581   0.00001  -0.00072   0.00038  -0.00033  -0.00614
    D2        3.13888   0.00001  -0.00049   0.00037  -0.00013   3.13876
    D3       -2.09154   0.00000   0.00180   0.00018   0.00198  -2.08956
    D4        2.10428   0.00000   0.00180   0.00019   0.00199   2.10627
    D5        0.00463   0.00000   0.00174   0.00016   0.00190   0.00653
    D6        1.04724   0.00000   0.00159   0.00019   0.00179   1.04902
    D7       -1.04013   0.00000   0.00160   0.00020   0.00180  -1.03833
    D8       -3.13978   0.00000   0.00153   0.00018   0.00171  -3.13807
    D9        0.00970   0.00001   0.00180  -0.00040   0.00141   0.01111
   D10       -2.08546   0.00001  -0.00049   0.00051  -0.00001  -2.08547
   D11        2.21490   0.00001  -0.00050  -0.00009  -0.00056   2.21434
   D12        2.22139   0.00000   0.00235   0.00005   0.00238   2.22377
   D13        0.06388   0.00001   0.00320  -0.00028   0.00289   0.06677
   D14       -1.84142  -0.00000   0.00060   0.00004   0.00064  -1.84077
   D15        2.28426   0.00000   0.00144  -0.00030   0.00116   2.28541
   D16        0.11572  -0.00001   0.00076  -0.00022   0.00055   0.11627
   D17       -2.04179  -0.00000   0.00161  -0.00055   0.00106  -2.04073
   D18        0.02016  -0.00001  -0.00143   0.00005  -0.00140   0.01876
   D19        1.98474  -0.00000  -0.00209   0.00055  -0.00155   1.98319
   D20        2.09508   0.00001   0.00126  -0.00048   0.00079   2.09587
   D21       -2.22352   0.00001   0.00060   0.00002   0.00064  -2.22288
   D22       -2.12783  -0.00000   0.00087  -0.00067   0.00019  -2.12764
   D23       -0.16325  -0.00000   0.00021  -0.00016   0.00004  -0.16320
   D24       -2.28986   0.00002   0.00008  -0.00062  -0.00053  -2.29039
   D25        1.75761  -0.00001  -0.00437  -0.00143  -0.00582   1.75179
   D26        1.82756   0.00001  -0.00330   0.00062  -0.00266   1.82489
   D27       -0.40815  -0.00002  -0.00775  -0.00019  -0.00796  -0.41611
   D28       -0.20264   0.00002  -0.00177   0.00065  -0.00110  -0.20374
   D29       -2.43835  -0.00002  -0.00621  -0.00015  -0.00639  -2.44474
   D30        2.13688   0.00001  -0.00159   0.00029  -0.00131   2.13558
   D31       -2.12191  -0.00001  -0.00201   0.00035  -0.00166  -2.12357
   D32       -0.12898   0.00001  -0.00095   0.00063  -0.00032  -0.12930
   D33        1.89541  -0.00000  -0.00137   0.00069  -0.00068   1.89473
   D34       -1.85792  -0.00000   0.00267  -0.00008   0.00258  -1.85534
   D35        0.53377  -0.00000   0.00757   0.00053   0.00810   0.54187
   D36        0.19028   0.00000   0.00136  -0.00003   0.00132   0.19160
   D37        2.58197   0.00000   0.00625   0.00058   0.00684   2.58881
         Item               Value     Threshold  Converged?
 Maximum Force            0.000104     0.000015     NO 
 RMS     Force            0.000020     0.000010     NO 
 Maximum Displacement     0.010013     0.000060     NO 
 RMS     Displacement     0.002416     0.000040     NO 
 Predicted change in Energy=-2.373043D-07
 GradGradGradGradGradGradGradGradGradGradGradGradGradGradGradGradGradGrad

                          Input orientation:                          
 ---------------------------------------------------------------------
 Center     Atomic      Atomic             Coordinates (Angstroms)
 Number     Number       Type             X           Y           Z
 ---------------------------------------------------------------------
      1          6           0        0.583292    1.563424   -0.487410
      2          8           0        1.275284    0.901706   -1.233891
      3          8           0       -0.263450    1.150668    0.406492
      4          1           0       -0.329002    0.132809    0.451520
      5          6           0        0.645289    3.112116   -0.521633
      6          9           0        1.030878    3.589022    0.671674
      7          9           0       -0.560124    3.623528   -0.807460
      8          9           0        1.509706    3.534734   -1.440556
      9          8           0       -0.412352   -1.403425    0.593611
     10          1           0        0.223542   -1.783862   -0.054245
     11          1           0       -1.307090   -1.783985    0.403171
     12          8           0       -2.556018   -3.879727    2.728191
     13          1           0       -2.431489   -4.824291    2.842455
     14          1           0       -1.724174   -3.445994    3.017368
     15          8           0       -0.251415   -2.486742    3.144847
     16          1           0       -0.178216   -2.033841    2.280894
     17          1           0       -0.208151   -1.804511    3.819213
     18          8           0        1.383899   -1.887508   -1.335468
     19          1           0        1.501884   -0.929922   -1.468609
     20          1           0        2.258908   -2.275120   -1.261138
     21          8           0       -2.827411   -2.496781    0.418243
     22          1           0       -2.878597   -3.095184    1.196419
     23          1           0       -3.243042   -2.939470   -0.324126
 ---------------------------------------------------------------------
                    Distance matrix (angstroms):
                    1          2          3          4          5
     1  C    0.000000
     2  O    1.214067   0.000000
     3  O    1.298615   2.262861   0.000000
     4  H    1.939208   2.450622   1.020961   0.000000
     5  C    1.550310   2.406267   2.352552   3.282155   0.000000
     6  F    2.376311   3.303419   2.773297   3.720638   1.341677
     7  F    2.377784   3.310420   2.770691   3.718006   1.340246
     8  F    2.377560   2.651509   3.498491   4.305101   1.330505
     9  O    3.310907   3.391387   2.565264   1.545042   4.769957
    10  H    3.394315   3.116088   3.010135   2.057847   4.936287
    11  H    3.946115   4.069590   3.114704   2.152462   5.351528
    12  O    7.058559   7.296511   5.995918   5.122820   8.348389
    13  H    7.808957   7.946308   6.806941   5.891508   9.152607
    14  H    6.534687   6.780298   5.484495   4.619297   7.819699
    15  O    5.503988   5.743321   4.552966   3.757936   6.752361
    16  H    4.602577   4.804561   3.696180   2.839669   5.917195
    17  H    5.524162   5.920983   4.514732   3.887051   6.613964
    18  O    3.642679   2.793176   3.870233   3.195159   5.118996
    19  H    2.832550   1.860458   3.310780   2.858048   4.238938
    20  H    4.259197   3.325730   4.569388   3.927925   5.672120
    21  O    5.379440   5.577757   4.458466   3.627382   6.663539
    22  H    6.043392   6.255899   5.048786   4.180341   7.341666
    23  H    5.911307   5.999798   5.112827   4.304899   7.195820
                    6          7          8          9         10
     6  F    0.000000
     7  F    2.172628   0.000000
     8  F    2.166504   2.166309   0.000000
     9  O    5.197455   5.220641   5.676051   0.000000
    10  H    5.481481   5.515554   5.644780   0.984282   0.000000
    11  H    5.865781   5.591492   6.294636   0.990782   1.597518
    12  O    8.536820   8.531311   9.427768   3.909452   4.456519
    13  H    9.353294   9.390928  10.185799   4.564706   4.968327
    14  H    7.911007   8.121727   8.891660   3.430388   3.998885
    15  O    6.683994   7.283642   7.770820   2.776380   3.309655
    16  H    5.972277   6.456749   6.907047   1.816362   2.382598
    17  H    6.366505   7.140980   7.689196   3.256851   3.897494
    18  O    5.843426   5.867669   5.424719   2.679962   1.731676
    19  H    5.022302   5.042113   4.464751   2.853288   2.088970
    20  H    6.295393   6.553381   5.860707   3.366834   2.416741
    21  O    7.210244   6.640868   7.657995   2.656820   3.168567
    22  H    7.761312   7.384575   8.376554   3.050868   3.592631
    23  H    7.866334   7.106659   8.108659   3.348803   3.664078
                   11         12         13         14         15
    11  H    0.000000
    12  O    3.370115   0.000000
    13  H    4.056826   0.959565   0.000000
    14  H    3.125741   0.981689   1.559036   0.000000
    15  O    3.020779   2.724923   3.210654   1.762224   0.000000
    16  H    2.205137   3.043241   3.630317   2.219585   0.978209
    17  H    3.588513   3.318031   3.875095   2.373973   0.960250
    18  O    3.205465   6.000434   6.374709   5.571012   4.806928
    19  H    3.481855   6.540722   7.015896   6.071412   5.175106
    20  H    3.965789   6.455465   6.733318   5.961669   5.075354
    21  O    1.679191   2.705929   3.383912   2.978856   3.751030
    22  H    2.195022   1.750968   2.428817   2.184402   3.326960
    23  H    2.368970   3.266914   3.773381   3.705281   4.603105
                   16         17         18         19         20
    16  H    0.000000
    17  H    1.555607   0.000000
    18  O    3.942041   5.395576   0.000000
    19  H    4.254426   5.625849   0.973970   0.000000
    20  H    4.306249   5.667258   0.959900   1.557461   0.000000
    21  O    3.271394   4.348144   4.602374   4.975746   5.360979
    22  H    3.097514   3.959314   5.102726   5.565909   5.753786
    23  H    4.123039   5.259843   4.851599   5.278488   5.620570
                   21         22         23
    21  O    0.000000
    22  H    0.982987   0.000000
    23  H    0.959080   1.571345   0.000000
 Stoichiometry    C2H11F3O7
 Framework group  C1[X(C2H11F3O7)]
 Deg. of freedom    63
 Full point group                 C1      NOp   1
 Largest Abelian subgroup         C1      NOp   1
 Largest concise Abelian subgroup C1      NOp   1
                         Standard orientation:                         
 ---------------------------------------------------------------------
 Center     Atomic      Atomic             Coordinates (Angstroms)
 Number     Number       Type             X           Y           Z
 ---------------------------------------------------------------------
      1          6           0        1.711890    0.202881    0.006881
      2          8           0        1.646649    1.413356   -0.059856
      3          8           0        0.739544   -0.656424    0.057254
      4          1           0       -0.181279   -0.215747    0.041385
      5          6           0        3.087535   -0.511347    0.037531
      6          9           0        3.205791   -1.338996   -1.011808
      7          9           0        3.215340   -1.235070    1.158313
      8          9           0        4.083543    0.369549   -0.009727
      9          8           0       -1.592283    0.408107   -0.042450
     10          1           0       -1.468690    1.381491   -0.120285
     11          1           0       -2.163859    0.234867    0.748080
     12          8           0       -5.247963   -0.968277    0.116873
     13          1           0       -6.064239   -0.506368   -0.085854
     14          1           0       -4.687591   -0.922336   -0.687855
     15          8           0       -3.391566   -0.677989   -1.856634
     16          1           0       -2.663421   -0.283010   -1.336355
     17          1           0       -3.027694   -1.447014   -2.301918
     18          8           0       -0.695896    2.930131   -0.176932
     19          1           0        0.222536    2.607414   -0.146044
     20          1           0       -0.755029    3.553083   -0.904834
     21          8           0       -3.314045   -0.254054    1.869557
     22          1           0       -4.129812   -0.506882    1.382868
     23          1           0       -3.575057    0.237158    2.650849
 ---------------------------------------------------------------------
 Rotational constants (GHZ):           1.0723373           0.2477960           0.2338671
 Standard basis: 6-31++G(d,p) (6D, 7F)
 There are   294 symmetry adapted cartesian basis functions of A   symmetry.
 There are   294 symmetry adapted basis functions of A   symmetry.
   294 basis functions,   472 primitive gaussians,   294 cartesian basis functions
    53 alpha electrons       53 beta electrons
       nuclear repulsion energy       816.8511108358 Hartrees.
 NAtoms=   23 NActive=   23 NUniq=   23 SFac= 1.00D+00 NAtFMM=   60 NAOKFM=F Big=F
 Integral buffers will be    131072 words long.
 Raffenetti 2 integral format.
 Two-electron integral symmetry is turned on.
 Nuclear repulsion after empirical dispersion term =      816.8413916065 Hartrees.
 One-electron integrals computed using PRISM.
 NBasis=   294 RedAO= T EigKep=  4.55D-05  NBF=   294
 NBsUse=   294 1.00D-06 EigRej= -1.00D+00 NBFU=   294
 Initial guess from the checkpoint file:  "/local_scratch/slurm.5660474/Gau-3857150.chk"
 B after Tr=    -0.000000    0.000000    0.000000
         Rot=    1.000000   -0.000512    0.000064   -0.000052 Ang=  -0.06 deg.
 Requested convergence on RMS density matrix=1.00D-10 within 128 cycles.
 Requested convergence on MAX density matrix=1.00D-08.
 Requested convergence on             energy=1.00D-08.
 No special actions if energy rises.
 SCF Done:  E(RwB97XD) =  -908.814840959     A.U. after   13 cycles
            NFock= 13  Conv=0.50D-10     -V/T= 2.0082
 Calling FoFJK, ICntrl=      2127 FMM=F ISym2X=0 I1Cent= 0 IOpClX= 0 NMat=1 NMatS=1 NMatT=0.
 ***** Axes restored to original set *****
 -------------------------------------------------------------------
 Center     Atomic                   Forces (Hartrees/Bohr)
 Number     Number              X              Y              Z
 -------------------------------------------------------------------
      1        6           0.000012298   -0.000021406   -0.000018655
      2        8          -0.000032225    0.000008482    0.000034130
      3        8           0.000019395    0.000031442   -0.000026961
      4        1           0.000017040   -0.000016229   -0.000005673
      5        6          -0.000000898   -0.000007313   -0.000002617
      6        9          -0.000000065    0.000005375   -0.000005669
      7        9           0.000005632    0.000005370   -0.000000259
      8        9          -0.000010789    0.000000334    0.000012418
      9        8          -0.000020986   -0.000016571    0.000020662
     10        1          -0.000011124    0.000011448   -0.000005699
     11        1           0.000017028    0.000000665   -0.000008301
     12        8           0.000002924   -0.000015067    0.000003921
     13        1          -0.000008290   -0.000000268   -0.000000806
     14        1           0.000006175    0.000014647    0.000007971
     15        8           0.000000342   -0.000014055    0.000020190
     16        1          -0.000000085    0.000017020   -0.000009411
     17        1           0.000000939   -0.000001552   -0.000007198
     18        8           0.000000644    0.000008461    0.000006206
     19        1           0.000002696   -0.000007484   -0.000004375
     20        1          -0.000000597   -0.000001637   -0.000000005
     21        8           0.000009649   -0.000046501    0.000015448
     22        1          -0.000000356    0.000028602   -0.000011302
     23        1          -0.000009349    0.000016236   -0.000014016
 -------------------------------------------------------------------
 Cartesian Forces:  Max     0.000046501 RMS     0.000014250

 GradGradGradGradGradGradGradGradGradGradGradGradGradGradGradGradGradGrad
 Berny optimization.
 Using GEDIIS/GDIIS optimizer.
 FormGI is forming the generalized inverse of G from B-inverse, IUseBI=4.
 Internal  Forces:  Max     0.000044479 RMS     0.000009023
 Search for a local minimum.
 Step number  10 out of a maximum of  138
 All quantities printed in internal units (Hartrees-Bohrs-Radians)
 Mixed Optimization -- En-DIIS/RFO-DIIS
 Swapping is turned off.
 Update second derivatives using D2CorX and points    4    5    6    7    8
                                                      9   10
 DE= -2.86D-07 DEPred=-2.37D-07 R= 1.20D+00
 Trust test= 1.20D+00 RLast= 1.84D-02 DXMaxT set to 1.43D+00
 ITU=  0  0  1  1  0  1  1  1  1  0
     Eigenvalues ---    0.00024   0.00031   0.00056   0.00115   0.00170
     Eigenvalues ---    0.00313   0.00386   0.00506   0.00727   0.00813
     Eigenvalues ---    0.00924   0.01089   0.01243   0.01308   0.01436
     Eigenvalues ---    0.01524   0.01609   0.01733   0.01747   0.01887
     Eigenvalues ---    0.02249   0.02358   0.02443   0.02637   0.02781
     Eigenvalues ---    0.02972   0.03221   0.03703   0.03895   0.04141
     Eigenvalues ---    0.04501   0.05045   0.05462   0.06125   0.06675
     Eigenvalues ---    0.06783   0.08606   0.11208   0.11714   0.13688
     Eigenvalues ---    0.19872   0.21485   0.22063   0.23986   0.28424
     Eigenvalues ---    0.36687   0.37658   0.38790   0.39208   0.42622
     Eigenvalues ---    0.46748   0.46993   0.48007   0.50265   0.50813
     Eigenvalues ---    0.55942   0.57051   0.57335   0.57345   0.57358
     Eigenvalues ---    0.60668   0.93477   1.35363
 En-DIIS/RFO-DIIS/Sim-DIIS IScMMF=       -3 using points:    10    9    8    7    6    5    4    3    2
 RFO step:  Lambda=-1.32867718D-07.
 DidBck=F Rises=F RFO-DIIS coefs:    1.62638   -0.51930   -0.23946    0.09366    0.01609
                  RFO-DIIS coefs:    0.02719   -0.00379   -0.00214    0.00137
 Iteration  1 RMS(Cart)=  0.00107875 RMS(Int)=  0.00000441
 Iteration  2 RMS(Cart)=  0.00000144 RMS(Int)=  0.00000421
 Iteration  3 RMS(Cart)=  0.00000000 RMS(Int)=  0.00000421
 Variable       Old X    -DE/DX   Delta X   Delta X   Delta X     New X
                                 (Linear)    (Quad)   (Total)
    R1        2.29425  -0.00004  -0.00011   0.00004  -0.00007   2.29419
    R2        2.45403  -0.00004  -0.00003  -0.00000  -0.00003   2.45400
    R3        2.92966   0.00000   0.00007  -0.00005   0.00001   2.92968
    R4        1.92934   0.00002  -0.00006   0.00008   0.00001   1.92935
    R5        2.91971   0.00001   0.00028  -0.00003   0.00024   2.91995
    R6        2.53540  -0.00000   0.00002  -0.00001   0.00001   2.53541
    R7        2.53270  -0.00000  -0.00002   0.00001  -0.00001   2.53269
    R8        2.51429  -0.00002  -0.00003   0.00000  -0.00003   2.51426
    R9        1.86002  -0.00001  -0.00001  -0.00001  -0.00001   1.86001
   R10        1.87231  -0.00001  -0.00014   0.00007  -0.00008   1.87223
   R11        3.43243   0.00000  -0.00021   0.00026   0.00005   3.43247
   R12        3.27239   0.00000  -0.00002   0.00008   0.00005   3.27245
   R13        3.17321   0.00000   0.00007  -0.00003   0.00003   3.17324
   R14        1.81331  -0.00000  -0.00001   0.00000  -0.00000   1.81331
   R15        1.85512   0.00001  -0.00002   0.00002   0.00001   1.85513
   R16        3.30885   0.00001   0.00048  -0.00009   0.00039   3.30924
   R17        3.33012  -0.00000   0.00006   0.00003   0.00009   3.33021
   R18        1.84855   0.00002   0.00000   0.00003   0.00003   1.84858
   R19        1.81461  -0.00001  -0.00002   0.00001  -0.00001   1.81460
   R20        1.84054  -0.00001  -0.00005   0.00001  -0.00004   1.84049
   R21        1.81395  -0.00000  -0.00001   0.00001  -0.00000   1.81394
   R22        1.85758  -0.00002  -0.00007  -0.00000  -0.00008   1.85750
   R23        1.81240   0.00001  -0.00003   0.00001  -0.00002   1.81238
    A1        2.24164  -0.00002  -0.00007   0.00001  -0.00006   2.24158
    A2        2.10378   0.00002   0.00017  -0.00006   0.00011   2.10389
    A3        1.93776  -0.00000  -0.00011   0.00005  -0.00005   1.93771
    A4        1.97045  -0.00000   0.00006  -0.00005   0.00001   1.97046
    A5        1.92511   0.00001   0.00002  -0.00003  -0.00001   1.92510
    A6        1.92828   0.00001   0.00007  -0.00001   0.00006   1.92834
    A7        1.93749   0.00001   0.00006  -0.00004   0.00002   1.93751
    A8        1.88865  -0.00001  -0.00006   0.00004  -0.00003   1.88862
    A9        1.89089  -0.00001  -0.00005   0.00002  -0.00003   1.89087
   A10        1.89213  -0.00001  -0.00004   0.00002  -0.00002   1.89211
   A11        1.86390  -0.00001  -0.00002  -0.00028  -0.00028   1.86362
   A12        1.99649   0.00000   0.00062  -0.00009   0.00053   1.99702
   A13        2.00818   0.00000  -0.00022   0.00057   0.00036   2.00854
   A14        1.88436  -0.00001   0.00010  -0.00022  -0.00013   1.88423
   A15        1.97578   0.00000  -0.00052  -0.00004  -0.00055   1.97523
   A16        1.73316   0.00001   0.00004   0.00005   0.00008   1.73324
   A17        1.86489   0.00000  -0.00005   0.00007   0.00002   1.86491
   A18        2.17625  -0.00000  -0.00002  -0.00029  -0.00030   2.17595
   A19        1.78835   0.00000  -0.00034   0.00020  -0.00014   1.78821
   A20        1.82417  -0.00000  -0.00019   0.00019   0.00001   1.82418
   A21        2.06598   0.00000  -0.00017   0.00017  -0.00000   2.06598
   A22        1.86287  -0.00000  -0.00004  -0.00002  -0.00006   1.86281
   A23        1.69458   0.00001   0.00032  -0.00001   0.00031   1.69489
   A24        2.18670  -0.00000  -0.00010   0.00008  -0.00002   2.18668
   A25        1.87253  -0.00000   0.00002  -0.00001   0.00002   1.87254
   A26        1.88879   0.00000   0.00042   0.00022   0.00065   1.88944
   A27        2.19118  -0.00000   0.00161   0.00021   0.00183   2.19301
   A28        1.88516   0.00001   0.00038  -0.00002   0.00037   1.88553
   A29        3.16933   0.00001   0.00007   0.00009   0.00016   3.16949
   A30        2.80425   0.00001   0.00002   0.00029   0.00032   2.80457
   A31        2.94444  -0.00000  -0.00030  -0.00017  -0.00046   2.94398
   A32        2.89600  -0.00000   0.00037  -0.00026   0.00011   2.89611
   A33        2.90270  -0.00000   0.00030  -0.00011   0.00019   2.90289
   A34        2.84604   0.00001  -0.00039  -0.00005  -0.00044   2.84560
   A35        3.09940   0.00001   0.00008   0.00015   0.00023   3.09962
   A36        3.17719  -0.00000  -0.00065   0.00048  -0.00017   3.17702
   A37        3.08114   0.00000  -0.00028   0.00022  -0.00006   3.08108
   A38        3.14611   0.00001   0.00053  -0.00023   0.00030   3.14641
   A39        3.12582  -0.00000  -0.00097   0.00034  -0.00063   3.12519
   A40        3.18588  -0.00001  -0.00032   0.00031  -0.00000   3.18587
    D1       -0.00614   0.00000  -0.00035   0.00028  -0.00007  -0.00621
    D2        3.13876   0.00000  -0.00026   0.00027   0.00001   3.13876
    D3       -2.08956   0.00000   0.00034  -0.00005   0.00030  -2.08926
    D4        2.10627   0.00000   0.00037  -0.00007   0.00030   2.10657
    D5        0.00653  -0.00000   0.00033  -0.00006   0.00027   0.00680
    D6        1.04902   0.00000   0.00026  -0.00003   0.00023   1.04925
    D7       -1.03833  -0.00000   0.00028  -0.00006   0.00023  -1.03810
    D8       -3.13807  -0.00000   0.00025  -0.00005   0.00020  -3.13787
    D9        0.01111  -0.00000   0.00115  -0.00038   0.00077   0.01188
   D10       -2.08547   0.00001   0.00064   0.00017   0.00082  -2.08464
   D11        2.21434   0.00000   0.00037  -0.00021   0.00016   2.21450
   D12        2.22377   0.00000   0.00075   0.00004   0.00079   2.22456
   D13        0.06677   0.00000   0.00081  -0.00018   0.00064   0.06741
   D14       -1.84077  -0.00000  -0.00006   0.00017   0.00010  -1.84067
   D15        2.28541   0.00000  -0.00000  -0.00005  -0.00005   2.28536
   D16        0.11627  -0.00001  -0.00012  -0.00006  -0.00018   0.11609
   D17       -2.04073  -0.00000  -0.00006  -0.00028  -0.00033  -2.04106
   D18        0.01876  -0.00000  -0.00097   0.00025  -0.00072   0.01804
   D19        1.98319   0.00000  -0.00076   0.00040  -0.00037   1.98283
   D20        2.09587  -0.00000  -0.00007  -0.00012  -0.00020   2.09567
   D21       -2.22288   0.00000   0.00013   0.00003   0.00015  -2.22273
   D22       -2.12764  -0.00000  -0.00030  -0.00049  -0.00077  -2.12841
   D23       -0.16320   0.00000  -0.00009  -0.00033  -0.00042  -0.16363
   D24       -2.29039   0.00000  -0.00032  -0.00047  -0.00079  -2.29118
   D25        1.75179  -0.00001  -0.00321  -0.00083  -0.00404   1.74775
   D26        1.82489   0.00001  -0.00107   0.00008  -0.00098   1.82391
   D27       -0.41611  -0.00000  -0.00396  -0.00028  -0.00424  -0.42035
   D28       -0.20374   0.00001  -0.00047   0.00022  -0.00025  -0.20399
   D29       -2.44474  -0.00001  -0.00337  -0.00014  -0.00351  -2.44825
   D30        2.13558   0.00000   0.00002  -0.00000   0.00001   2.13559
   D31       -2.12357  -0.00000  -0.00009   0.00011   0.00002  -2.12355
   D32       -0.12930   0.00000   0.00031   0.00019   0.00049  -0.12881
   D33        1.89473  -0.00000   0.00019   0.00031   0.00050   1.89524
   D34       -1.85534  -0.00001   0.00129  -0.00071   0.00058  -1.85476
   D35        0.54187  -0.00000   0.00428  -0.00013   0.00414   0.54601
   D36        0.19160   0.00000   0.00072  -0.00053   0.00019   0.19179
   D37        2.58881   0.00000   0.00371   0.00006   0.00376   2.59257
         Item               Value     Threshold  Converged?
 Maximum Force            0.000044     0.000015     NO 
 RMS     Force            0.000009     0.000010     YES
 Maximum Displacement     0.004722     0.000060     NO 
 RMS     Displacement     0.001079     0.000040     NO 
 Predicted change in Energy=-6.448133D-08
 GradGradGradGradGradGradGradGradGradGradGradGradGradGradGradGradGradGrad

                          Input orientation:                          
 ---------------------------------------------------------------------
 Center     Atomic      Atomic             Coordinates (Angstroms)
 Number     Number       Type             X           Y           Z
 ---------------------------------------------------------------------
      1          6           0        0.583340    1.563828   -0.487876
      2          8           0        1.275030    0.901843   -1.234344
      3          8           0       -0.263192    1.151351    0.406330
      4          1           0       -0.328877    0.133503    0.451565
      5          6           0        0.645490    3.112517   -0.522324
      6          9           0        1.031749    3.589517    0.670733
      7          9           0       -0.559981    3.624096   -0.807588
      8          9           0        1.509490    3.534941   -1.441704
      9          8           0       -0.412865   -1.402802    0.593931
     10          1           0        0.223261   -1.783338   -0.053627
     11          1           0       -1.307425   -1.783538    0.403216
     12          8           0       -2.555595   -3.881030    2.727896
     13          1           0       -2.430377   -4.825588    2.841442
     14          1           0       -1.723965   -3.446907    3.017116
     15          8           0       -0.251392   -2.487293    3.144707
     16          1           0       -0.178706   -2.033666    2.281071
     17          1           0       -0.208057   -1.805551    3.819554
     18          8           0        1.384265   -1.887755   -1.334240
     19          1           0        1.502383   -0.930328   -1.468238
     20          1           0        2.259203   -2.275393   -1.259250
     21          8           0       -2.827426   -2.497053    0.418520
     22          1           0       -2.878664   -3.095927    1.196277
     23          1           0       -3.245540   -2.937783   -0.323605
 ---------------------------------------------------------------------
                    Distance matrix (angstroms):
                    1          2          3          4          5
     1  C    0.000000
     2  O    1.214032   0.000000
     3  O    1.298599   2.262785   0.000000
     4  H    1.939206   2.450541   1.020968   0.000000
     5  C    1.550318   2.406319   2.352504   3.282130   0.000000
     6  F    2.376313   3.303347   2.773343   3.720668   1.341682
     7  F    2.377835   3.310596   2.770586   3.717944   1.340243
     8  F    2.377567   2.651637   3.498447   4.305095   1.330488
     9  O    3.311136   3.391602   2.565403   1.545171   4.770141
    10  H    3.394371   3.116168   3.010083   2.057755   4.936329
    11  H    3.946378   4.069637   3.115126   2.152891   5.351809
    12  O    7.059787   7.297185   5.997469   5.124103   8.349885
    13  H    7.809705   7.946416   6.808102   5.892401   9.153654
    14  H    6.535756   6.780893   5.485804   4.620353   7.820997
    15  O    5.504909   5.743892   4.553963   3.758669   6.753472
    16  H    4.603232   4.805070   3.696772   2.840117   5.917898
    17  H    5.525666   5.922112   4.516238   3.888172   6.615727
    18  O    3.642971   2.793522   3.870383   3.195221   5.119347
    19  H    2.833119   1.860979   3.311291   2.858477   4.239529
    20  H    4.259479   3.326266   4.569378   3.927828   5.672451
    21  O    5.380115   5.578046   4.459406   3.628177   6.664354
    22  H    6.044432   6.256457   5.050156   4.181534   7.342889
    23  H    5.912006   6.000644   5.113534   4.305881   7.196231
                    6          7          8          9         10
     6  F    0.000000
     7  F    2.172610   0.000000
     8  F    2.166474   2.166279   0.000000
     9  O    5.197697   5.220689   5.676316   0.000000
    10  H    5.481416   5.515638   5.644930   0.984274   0.000000
    11  H    5.866262   5.591710   6.294836   0.990742   1.597406
    12  O    8.538737   8.532821   9.429057   3.909823   4.456369
    13  H    9.354800   9.392068  10.186576   4.564770   4.967746
    14  H    7.912695   8.122949   8.892835   3.430624   3.998577
    15  O    6.685404   7.284568   7.771949   2.776447   3.309107
    16  H    5.973155   6.457201   6.907854   1.816387   2.382237
    17  H    6.368591   7.142504   7.691012   3.257116   3.897186
    18  O    5.843346   5.868386   5.425206   2.680056   1.731705
    19  H    5.022518   5.043072   4.465353   2.853760   2.089235
    20  H    6.295130   6.554065   5.861343   3.366845   2.416755
    21  O    7.211323   6.641770   7.658605   2.656739   3.168439
    22  H    7.762904   7.385829   8.377544   3.051173   3.592644
    23  H    7.866992   7.106668   8.109046   3.349939   3.665818
                   11         12         13         14         15
    11  H    0.000000
    12  O    3.370688   0.000000
    13  H    4.057096   0.959563   0.000000
    14  H    3.126144   0.981692   1.559050   0.000000
    15  O    3.020968   2.724992   3.210539   1.762274   0.000000
    16  H    2.205201   3.043355   3.630270   2.219648   0.978227
    17  H    3.588936   3.318172   3.875052   2.374013   0.960244
    18  O    3.205434   5.999716   6.373278   5.570130   4.805808
    19  H    3.482144   6.540747   7.015197   6.071317   5.174856
    20  H    3.965672   6.454277   6.731369   5.960318   5.073740
    21  O    1.679209   2.706012   3.383825   2.978683   3.750752
    22  H    2.195473   1.751176   2.428838   2.184484   3.327066
    23  H    2.369988   3.267629   3.774363   3.706051   4.604026
                   16         17         18         19         20
    16  H    0.000000
    17  H    1.555580   0.000000
    18  O    3.941401   5.394798   0.000000
    19  H    4.254495   5.626043   0.973948   0.000000
    20  H    4.305312   5.665896   0.959898   1.557451   0.000000
    21  O    3.271015   4.348138   4.602364   4.976117   5.360769
    22  H    3.097571   3.959646   5.102525   5.566240   5.753309
    23  H    4.123983   5.260611   4.853765   5.280421   5.622846
                   21         22         23
    21  O    0.000000
    22  H    0.982945   0.000000
    23  H    0.959068   1.571512   0.000000
 Stoichiometry    C2H11F3O7
 Framework group  C1[X(C2H11F3O7)]
 Deg. of freedom    63
 Full point group                 C1      NOp   1
 Largest Abelian subgroup         C1      NOp   1
 Largest concise Abelian subgroup C1      NOp   1
                         Standard orientation:                         
 ---------------------------------------------------------------------
 Center     Atomic      Atomic             Coordinates (Angstroms)
 Number     Number       Type             X           Y           Z
 ---------------------------------------------------------------------
      1          6           0        1.712265    0.202926    0.007130
      2          8           0        1.646651    1.413399   -0.058619
      3          8           0        0.740146   -0.656662    0.056674
      4          1           0       -0.180799   -0.216213    0.041116
      5          6           0        3.088059   -0.511055    0.037262
      6          9           0        3.206666   -1.337545   -1.012956
      7          9           0        3.215877   -1.235981    1.157259
      8          9           0        4.083896    0.370067   -0.008896
      9          8           0       -1.592203    0.407162   -0.041922
     10          1           0       -1.468750    1.380576   -0.119519
     11          1           0       -2.163714    0.233777    0.748573
     12          8           0       -5.248964   -0.967519    0.116390
     13          1           0       -6.064763   -0.504642   -0.086046
     14          1           0       -4.688401   -0.921394   -0.688197
     15          8           0       -3.392251   -0.676631   -1.856826
     16          1           0       -2.663742   -0.282823   -1.336134
     17          1           0       -3.028964   -1.445405   -2.303009
     18          8           0       -0.696658    2.929598   -0.176147
     19          1           0        0.222000    2.607610   -0.145078
     20          1           0       -0.756139    3.552544   -0.904024
     21          8           0       -3.314409   -0.255506    1.869397
     22          1           0       -4.130479   -0.507555    1.382896
     23          1           0       -3.574630    0.232700    2.652820
 ---------------------------------------------------------------------
 Rotational constants (GHZ):           1.0726452           0.2477210           0.2338157
 Standard basis: 6-31++G(d,p) (6D, 7F)
 There are   294 symmetry adapted cartesian basis functions of A   symmetry.
 There are   294 symmetry adapted basis functions of A   symmetry.
   294 basis functions,   472 primitive gaussians,   294 cartesian basis functions
    53 alpha electrons       53 beta electrons
       nuclear repulsion energy       816.8214189923 Hartrees.
 NAtoms=   23 NActive=   23 NUniq=   23 SFac= 1.00D+00 NAtFMM=   60 NAOKFM=F Big=F
 Integral buffers will be    131072 words long.
 Raffenetti 2 integral format.
 Two-electron integral symmetry is turned on.
 Nuclear repulsion after empirical dispersion term =      816.8117009340 Hartrees.
 One-electron integrals computed using PRISM.
 NBasis=   294 RedAO= T EigKep=  4.55D-05  NBF=   294
 NBsUse=   294 1.00D-06 EigRej= -1.00D+00 NBFU=   294
 Initial guess from the checkpoint file:  "/local_scratch/slurm.5660474/Gau-3857150.chk"
 B after Tr=     0.000000   -0.000000   -0.000000
         Rot=    1.000000   -0.000317   -0.000008   -0.000024 Ang=  -0.04 deg.
 Requested convergence on RMS density matrix=1.00D-10 within 128 cycles.
 Requested convergence on MAX density matrix=1.00D-08.
 Requested convergence on             energy=1.00D-08.
 No special actions if energy rises.
 SCF Done:  E(RwB97XD) =  -908.814841025     A.U. after   12 cycles
            NFock= 12  Conv=0.87D-10     -V/T= 2.0082
 Calling FoFJK, ICntrl=      2127 FMM=F ISym2X=0 I1Cent= 0 IOpClX= 0 NMat=1 NMatS=1 NMatT=0.
 ***** Axes restored to original set *****
 -------------------------------------------------------------------
 Center     Atomic                   Forces (Hartrees/Bohr)
 Number     Number              X              Y              Z
 -------------------------------------------------------------------
      1        6          -0.000000834   -0.000002424    0.000001867
      2        8           0.000002358   -0.000007644   -0.000002514
      3        8          -0.000002511    0.000000463   -0.000000574
      4        1           0.000000109    0.000001201   -0.000006064
      5        6          -0.000000105   -0.000001012    0.000000535
      6        9           0.000000193    0.000000326   -0.000001311
      7        9          -0.000000696   -0.000000153   -0.000001763
      8        9           0.000001542   -0.000000170   -0.000002312
      9        8           0.000003688   -0.000008351    0.000014533
     10        1          -0.000003922    0.000004985   -0.000005065
     11        1           0.000002960    0.000004106   -0.000004346
     12        8          -0.000003680   -0.000002936   -0.000001057
     13        1          -0.000001935   -0.000000232    0.000000680
     14        1           0.000005099    0.000003168    0.000004683
     15        8          -0.000002412    0.000001484    0.000002495
     16        1           0.000000745    0.000000671   -0.000002801
     17        1           0.000000823    0.000000383    0.000002205
     18        8          -0.000000901    0.000009220    0.000002046
     19        1          -0.000001499    0.000000191    0.000000539
     20        1           0.000001134   -0.000001922    0.000000660
     21        8           0.000004439   -0.000012810    0.000002429
     22        1          -0.000000093    0.000006121    0.000000425
     23        1          -0.000004502    0.000005336   -0.000005290
 -------------------------------------------------------------------
 Cartesian Forces:  Max     0.000014533 RMS     0.000003922

 GradGradGradGradGradGradGradGradGradGradGradGradGradGradGradGradGradGrad
 Berny optimization.
 Using GEDIIS/GDIIS optimizer.
 FormGI is forming the generalized inverse of G from B-inverse, IUseBI=4.
 Internal  Forces:  Max     0.000037612 RMS     0.000007099
 Search for a local minimum.
 Step number  11 out of a maximum of  138
 All quantities printed in internal units (Hartrees-Bohrs-Radians)
 Mixed Optimization -- En-DIIS/RFO-DIIS
 Swapping is turned off.
 Update second derivatives using D2CorX and points    4    5    6    7    8
                                                      9   10   11
 DE= -6.60D-08 DEPred=-6.45D-08 R= 1.02D+00
 Trust test= 1.02D+00 RLast= 9.55D-03 DXMaxT set to 1.43D+00
 ITU=  0  0  0  1  1  0  1  1  1  1  0
     Eigenvalues ---    0.00023   0.00031   0.00055   0.00110   0.00155
     Eigenvalues ---    0.00322   0.00385   0.00493   0.00729   0.00812
     Eigenvalues ---    0.00934   0.01086   0.01217   0.01306   0.01434
     Eigenvalues ---    0.01522   0.01613   0.01685   0.01748   0.01797
     Eigenvalues ---    0.02237   0.02349   0.02457   0.02637   0.02794
     Eigenvalues ---    0.02944   0.03197   0.03714   0.03896   0.04092
     Eigenvalues ---    0.04504   0.05081   0.05364   0.06099   0.06682
     Eigenvalues ---    0.06773   0.08614   0.11343   0.11716   0.13695
     Eigenvalues ---    0.20143   0.21490   0.22065   0.24022   0.28459
     Eigenvalues ---    0.36859   0.37671   0.38666   0.39086   0.42633
     Eigenvalues ---    0.46720   0.46967   0.47898   0.50253   0.50812
     Eigenvalues ---    0.55965   0.57007   0.57340   0.57354   0.57360
     Eigenvalues ---    0.60650   0.93014   1.40782
 En-DIIS/RFO-DIIS/Sim-DIIS IScMMF=       -3 using points:    11   10    9    8    7    6    5    4    3    2
 RFO step:  Lambda=-2.10918952D-08.
 DIIS inversion failure, remove point  10.
 DIIS inversion failure, remove point   9.
 DIIS inversion failure, remove point   8.
 RFO-DIIS uses    7 points instead of   10
 DidBck=F Rises=F RFO-DIIS coefs:    1.35730   -0.29390   -0.07744   -0.04163    0.06203
                  RFO-DIIS coefs:   -0.01037    0.00400    0.00000    0.00000    0.00000
 Iteration  1 RMS(Cart)=  0.00071243 RMS(Int)=  0.00000076
 Iteration  2 RMS(Cart)=  0.00000031 RMS(Int)=  0.00000072
 Variable       Old X    -DE/DX   Delta X   Delta X   Delta X     New X
                                 (Linear)    (Quad)   (Total)
    R1        2.29419   0.00001  -0.00004   0.00004  -0.00001   2.29418
    R2        2.45400  -0.00000  -0.00002   0.00001  -0.00001   2.45398
    R3        2.92968   0.00000   0.00001  -0.00001   0.00000   2.92968
    R4        1.92935  -0.00001   0.00001  -0.00002  -0.00000   1.92935
    R5        2.91995  -0.00001   0.00017  -0.00007   0.00009   2.92004
    R6        2.53541  -0.00000  -0.00000  -0.00000  -0.00000   2.53541
    R7        2.53269   0.00000  -0.00000   0.00000  -0.00000   2.53269
    R8        2.51426   0.00000  -0.00001   0.00001   0.00000   2.51426
    R9        1.86001  -0.00001  -0.00001   0.00002   0.00001   1.86002
   R10        1.87223  -0.00000  -0.00004   0.00002  -0.00002   1.87221
   R11        3.43247   0.00000   0.00004   0.00001   0.00005   3.43252
   R12        3.27245  -0.00000   0.00003  -0.00016  -0.00013   3.27232
   R13        3.17324   0.00000   0.00006  -0.00004   0.00002   3.17326
   R14        1.81331   0.00000  -0.00000   0.00000  -0.00000   1.81331
   R15        1.85513   0.00001  -0.00000   0.00001   0.00000   1.85513
   R16        3.30924   0.00000   0.00021  -0.00011   0.00010   3.30934
   R17        3.33021  -0.00000   0.00005   0.00001   0.00005   3.33027
   R18        1.84858   0.00001   0.00002  -0.00001   0.00001   1.84859
   R19        1.81460   0.00000  -0.00001   0.00001  -0.00000   1.81460
   R20        1.84049   0.00000  -0.00002   0.00002   0.00000   1.84049
   R21        1.81394   0.00000  -0.00000   0.00000  -0.00000   1.81394
   R22        1.85750  -0.00000  -0.00005   0.00002  -0.00002   1.85747
   R23        1.81238   0.00000  -0.00001   0.00000  -0.00001   1.81237
    A1        2.24158  -0.00001  -0.00003   0.00004   0.00000   2.24158
    A2        2.10389   0.00000   0.00006  -0.00007  -0.00001   2.10389
    A3        1.93771   0.00001  -0.00003   0.00003   0.00000   1.93771
    A4        1.97046  -0.00004   0.00002   0.00002   0.00003   1.97050
    A5        1.92510   0.00000   0.00001  -0.00001   0.00000   1.92510
    A6        1.92834  -0.00000   0.00003  -0.00002   0.00001   1.92835
    A7        1.93751  -0.00000   0.00001  -0.00001  -0.00000   1.93751
    A8        1.88862   0.00000  -0.00002   0.00002  -0.00000   1.88862
    A9        1.89087  -0.00000  -0.00002   0.00002  -0.00000   1.89086
   A10        1.89211   0.00000  -0.00001   0.00001  -0.00000   1.89211
   A11        1.86362  -0.00002  -0.00019  -0.00003  -0.00022   1.86340
   A12        1.99702   0.00000   0.00003  -0.00012  -0.00009   1.99693
   A13        2.00854   0.00001   0.00025   0.00032   0.00057   2.00911
   A14        1.88423   0.00000  -0.00009   0.00003  -0.00006   1.88417
   A15        1.97523   0.00001  -0.00009  -0.00015  -0.00024   1.97498
   A16        1.73324  -0.00001   0.00008  -0.00006   0.00002   1.73326
   A17        1.86491   0.00000   0.00004  -0.00003   0.00001   1.86492
   A18        2.17595   0.00000  -0.00023   0.00013  -0.00010   2.17585
   A19        1.78821  -0.00000   0.00002  -0.00002  -0.00000   1.78821
   A20        1.82418   0.00000  -0.00002   0.00005   0.00003   1.82421
   A21        2.06598  -0.00000   0.00010  -0.00002   0.00008   2.06606
   A22        1.86281   0.00000  -0.00002   0.00002  -0.00000   1.86281
   A23        1.69489  -0.00000   0.00020  -0.00009   0.00011   1.69500
   A24        2.18668   0.00000  -0.00001   0.00007   0.00006   2.18674
   A25        1.87254   0.00000   0.00002   0.00002   0.00004   1.87258
   A26        1.88944   0.00000   0.00008   0.00007   0.00015   1.88959
   A27        2.19301  -0.00000   0.00065  -0.00000   0.00065   2.19366
   A28        1.88553   0.00000   0.00014  -0.00004   0.00010   1.88563
   A29        3.16949  -0.00004   0.00011  -0.00003   0.00008   3.16957
   A30        2.80457  -0.00002   0.00019  -0.00011   0.00009   2.80466
   A31        2.94398   0.00000  -0.00015   0.00002  -0.00013   2.94385
   A32        2.89611  -0.00000  -0.00002  -0.00003  -0.00005   2.89607
   A33        2.90289   0.00000   0.00004  -0.00002   0.00003   2.90292
   A34        2.84560   0.00000  -0.00010   0.00000  -0.00010   2.84549
   A35        3.09962   0.00000   0.00012   0.00002   0.00014   3.09976
   A36        3.17702   0.00000  -0.00015   0.00007  -0.00008   3.17694
   A37        3.08108  -0.00000  -0.00004  -0.00000  -0.00004   3.08103
   A38        3.14641  -0.00000   0.00020  -0.00013   0.00007   3.14649
   A39        3.12519   0.00000  -0.00041   0.00022  -0.00018   3.12500
   A40        3.18587  -0.00000   0.00008  -0.00001   0.00007   3.18595
    D1       -0.00621  -0.00000   0.00000  -0.00000   0.00000  -0.00621
    D2        3.13876  -0.00000   0.00003  -0.00002   0.00000   3.13876
    D3       -2.08926   0.00000   0.00008   0.00001   0.00009  -2.08918
    D4        2.10657  -0.00000   0.00007   0.00001   0.00008   2.10665
    D5        0.00680  -0.00000   0.00007   0.00002   0.00008   0.00688
    D6        1.04925   0.00000   0.00006   0.00003   0.00009   1.04934
    D7       -1.03810  -0.00000   0.00005   0.00002   0.00008  -1.03803
    D8       -3.13787   0.00000   0.00005   0.00003   0.00008  -3.13779
    D9        0.01188  -0.00001   0.00018  -0.00009   0.00010   0.01198
   D10       -2.08464   0.00001   0.00041  -0.00002   0.00039  -2.08425
   D11        2.21450  -0.00001   0.00014  -0.00008   0.00005   2.21455
   D12        2.22456   0.00000   0.00032  -0.00005   0.00027   2.22483
   D13        0.06741   0.00000   0.00013  -0.00002   0.00011   0.06752
   D14       -1.84067  -0.00000   0.00016   0.00006   0.00023  -1.84045
   D15        2.28536  -0.00000  -0.00003   0.00010   0.00007   2.28543
   D16        0.11609  -0.00000   0.00005   0.00004   0.00009   0.11618
   D17       -2.04106  -0.00000  -0.00014   0.00008  -0.00007  -2.04113
   D18        0.01804   0.00000  -0.00020   0.00016  -0.00004   0.01800
   D19        1.98283   0.00000   0.00003   0.00011   0.00014   1.98297
   D20        2.09567  -0.00001  -0.00023  -0.00003  -0.00026   2.09541
   D21       -2.22273  -0.00001   0.00000  -0.00008  -0.00008  -2.22281
   D22       -2.12841   0.00001  -0.00038  -0.00015  -0.00052  -2.12893
   D23       -0.16363   0.00001  -0.00014  -0.00020  -0.00034  -0.16397
   D24       -2.29118  -0.00001  -0.00071  -0.00020  -0.00092  -2.29209
   D25        1.74775  -0.00001  -0.00172  -0.00022  -0.00194   1.74581
   D26        1.82391   0.00001  -0.00051  -0.00008  -0.00060   1.82331
   D27       -0.42035   0.00001  -0.00152  -0.00010  -0.00162  -0.42197
   D28       -0.20399   0.00000  -0.00039   0.00011  -0.00028  -0.20427
   D29       -2.44825  -0.00000  -0.00140   0.00009  -0.00131  -2.44955
   D30        2.13559  -0.00000  -0.00013   0.00001  -0.00012   2.13547
   D31       -2.12355   0.00000  -0.00009   0.00003  -0.00005  -2.12360
   D32       -0.12881  -0.00000   0.00017  -0.00015   0.00002  -0.12879
   D33        1.89524   0.00000   0.00021  -0.00012   0.00009   1.89533
   D34       -1.85476  -0.00000   0.00038  -0.00011   0.00028  -1.85449
   D35        0.54601   0.00000   0.00157  -0.00009   0.00149   0.54750
   D36        0.19179  -0.00000   0.00032  -0.00010   0.00022   0.19201
   D37        2.59257   0.00000   0.00150  -0.00008   0.00143   2.59400
         Item               Value     Threshold  Converged?
 Maximum Force            0.000038     0.000015     NO 
 RMS     Force            0.000007     0.000010     YES
 Maximum Displacement     0.002673     0.000060     NO 
 RMS     Displacement     0.000713     0.000040     NO 
 Predicted change in Energy=-1.048043D-08
 GradGradGradGradGradGradGradGradGradGradGradGradGradGradGradGradGradGrad

                          Input orientation:                          
 ---------------------------------------------------------------------
 Center     Atomic      Atomic             Coordinates (Angstroms)
 Number     Number       Type             X           Y           Z
 ---------------------------------------------------------------------
      1          6           0        0.583388    1.563975   -0.488146
      2          8           0        1.275051    0.901847   -1.234507
      3          8           0       -0.263043    1.151675    0.406228
      4          1           0       -0.328693    0.133838    0.451744
      5          6           0        0.645456    3.112661   -0.522984
      6          9           0        1.031891    3.589978    0.669887
      7          9           0       -0.560082    3.624120   -0.808178
      8          9           0        1.509285    3.534897   -1.442611
      9          8           0       -0.412861   -1.402472    0.594489
     10          1           0        0.223286   -1.783042   -0.053036
     11          1           0       -1.307420   -1.783095    0.403603
     12          8           0       -2.555467   -3.881799    2.727470
     13          1           0       -2.430082   -4.826402    2.840446
     14          1           0       -1.723901   -3.447696    3.016914
     15          8           0       -0.251378   -2.488000    3.144860
     16          1           0       -0.178769   -2.033930    2.281444
     17          1           0       -0.207957   -1.806605    3.820051
     18          8           0        1.384317   -1.887676   -1.333516
     19          1           0        1.502504   -0.930291   -1.467757
     20          1           0        2.259215   -2.275399   -1.258497
     21          8           0       -2.827430   -2.496616    0.418810
     22          1           0       -2.878648   -3.095955    1.196194
     23          1           0       -3.246510   -2.936369   -0.323346
 ---------------------------------------------------------------------
                    Distance matrix (angstroms):
                    1          2          3          4          5
     1  C    0.000000
     2  O    1.214029   0.000000
     3  O    1.298592   2.262777   0.000000
     4  H    1.939221   2.450566   1.020967   0.000000
     5  C    1.550320   2.406315   2.352503   3.282140   0.000000
     6  F    2.376318   3.303316   2.773391   3.720710   1.341681
     7  F    2.377844   3.310626   2.770559   3.717931   1.340242
     8  F    2.377567   2.651627   3.498443   4.305107   1.330488
     9  O    3.311256   3.391778   2.565454   1.545221   4.770241
    10  H    3.394336   3.116202   3.009984   2.057648   4.936293
    11  H    3.946296   4.069580   3.115061   2.152872   5.351702
    12  O    7.060386   7.297492   5.998268   5.124723   8.350678
    13  H    7.810086   7.946451   6.808735   5.892853   9.154251
    14  H    6.536503   6.781358   5.486711   4.621049   7.821957
    15  O    5.505822   5.744555   4.554940   3.759373   6.754613
    16  H    4.603959   4.805652   3.697515   2.840686   5.918747
    17  H    5.526988   5.923139   4.517592   3.889137   6.617359
    18  O    3.642806   2.793417   3.870162   3.195008   5.119203
    19  H    2.832980   1.860879   3.311126   2.858345   4.239409
    20  H    4.259417   3.326266   4.569237   3.927673   5.672423
    21  O    5.380023   5.577935   4.459402   3.628231   6.664225
    22  H    6.044638   6.256512   5.050524   4.181871   7.343146
    23  H    5.911715   6.000553   5.113262   4.305879   7.195694
                    6          7          8          9         10
     6  F    0.000000
     7  F    2.172607   0.000000
     8  F    2.166469   2.166276   0.000000
     9  O    5.197841   5.220706   5.676446   0.000000
    10  H    5.481406   5.515552   5.644926   0.984279   0.000000
    11  H    5.866277   5.591503   6.294711   0.990731   1.597367
    12  O    8.539920   8.533533   9.429696   3.909914   4.456171
    13  H    9.355856   9.392587  10.186978   4.564735   4.967357
    14  H    7.914025   8.123816   8.893676   3.430731   3.998400
    15  O    6.686860   7.285590   7.773038   2.776481   3.308899
    16  H    5.974208   6.457917   6.908687   1.816413   2.382098
    17  H    6.370546   7.144037   7.692605   3.257232   3.897092
    18  O    5.843161   5.868268   5.425110   2.680014   1.731638
    19  H    5.022334   5.043012   4.465264   2.853845   2.089262
    20  H    6.295049   6.554049   5.861385   3.366830   2.416724
    21  O    7.211382   6.641519   7.658403   2.656719   3.168390
    22  H    7.763441   7.385977   8.377676   3.051236   3.592536
    23  H    7.866666   7.105770   8.108491   3.350347   3.666431
                   11         12         13         14         15
    11  H    0.000000
    12  O    3.370835   0.000000
    13  H    4.057128   0.959563   0.000000
    14  H    3.126299   0.981694   1.559058   0.000000
    15  O    3.021027   2.725016   3.210536   1.762303   0.000000
    16  H    2.205234   3.043394   3.630260   2.219703   0.978233
    17  H    3.589078   3.318277   3.875131   2.374088   0.960243
    18  O    3.205304   5.999169   6.372418   5.569643   4.805387
    19  H    3.482088   6.540524   7.014665   6.071185   5.174824
    20  H    3.965580   6.453651   6.730412   5.959751   5.073247
    21  O    1.679218   2.706031   3.383801   2.978670   3.750662
    22  H    2.195577   1.751229   2.428832   2.184533   3.327080
    23  H    2.370351   3.267851   3.774700   3.706363   4.604379
                   16         17         18         19         20
    16  H    0.000000
    17  H    1.555584   0.000000
    18  O    3.941137   5.394549   0.000000
    19  H    4.254551   5.626234   0.973948   0.000000
    20  H    4.305026   5.665541   0.959898   1.557472   0.000000
    21  O    3.270915   4.348125   4.602203   4.976026   5.360620
    22  H    3.097581   3.959752   5.102180   5.566078   5.752952
    23  H    4.124361   5.260884   4.854355   5.280829   5.623557
                   21         22         23
    21  O    0.000000
    22  H    0.982932   0.000000
    23  H    0.959065   1.571556   0.000000
 Stoichiometry    C2H11F3O7
 Framework group  C1[X(C2H11F3O7)]
 Deg. of freedom    63
 Full point group                 C1      NOp   1
 Largest Abelian subgroup         C1      NOp   1
 Largest concise Abelian subgroup C1      NOp   1
                         Standard orientation:                         
 ---------------------------------------------------------------------
 Center     Atomic      Atomic             Coordinates (Angstroms)
 Number     Number       Type             X           Y           Z
 ---------------------------------------------------------------------
      1          6           0        1.712428    0.202917    0.007132
      2          8           0        1.646667    1.413415   -0.057958
      3          8           0        0.740421   -0.656819    0.056092
      4          1           0       -0.180593   -0.216514    0.040673
      5          6           0        3.088317   -0.510898    0.037026
      6          9           0        3.207202   -1.336714   -1.013689
      7          9           0        3.216077   -1.236506    1.156588
      8          9           0        4.084038    0.370391   -0.008433
      9          8           0       -1.592193    0.406595   -0.041970
     10          1           0       -1.468757    1.380057   -0.119049
     11          1           0       -2.163471    0.232821    0.748595
     12          8           0       -5.249528   -0.966810    0.116407
     13          1           0       -6.065112   -0.503298   -0.085436
     14          1           0       -4.689164   -0.920405   -0.688305
     15          8           0       -3.393197   -0.675299   -1.857109
     16          1           0       -2.664350   -0.282224   -1.336328
     17          1           0       -3.030369   -1.443832   -2.304077
     18          8           0       -0.696857    2.929126   -0.174963
     19          1           0        0.221870    2.607319   -0.144070
     20          1           0       -0.756493    3.552498   -0.902462
     21          8           0       -3.314039   -0.257024    1.869316
     22          1           0       -4.130426   -0.508275    1.382961
     23          1           0       -3.573648    0.229734    2.653839
 ---------------------------------------------------------------------
 Rotational constants (GHZ):           1.0728810           0.2476809           0.2337932
 Standard basis: 6-31++G(d,p) (6D, 7F)
 There are   294 symmetry adapted cartesian basis functions of A   symmetry.
 There are   294 symmetry adapted basis functions of A   symmetry.
   294 basis functions,   472 primitive gaussians,   294 cartesian basis functions
    53 alpha electrons       53 beta electrons
       nuclear repulsion energy       816.8122825377 Hartrees.
 NAtoms=   23 NActive=   23 NUniq=   23 SFac= 1.00D+00 NAtFMM=   60 NAOKFM=F Big=F
 Integral buffers will be    131072 words long.
 Raffenetti 2 integral format.
 Two-electron integral symmetry is turned on.
 Nuclear repulsion after empirical dispersion term =      816.8025648421 Hartrees.
 One-electron integrals computed using PRISM.
 NBasis=   294 RedAO= T EigKep=  4.55D-05  NBF=   294
 NBsUse=   294 1.00D-06 EigRej= -1.00D+00 NBFU=   294
 Initial guess from the checkpoint file:  "/local_scratch/slurm.5660474/Gau-3857150.chk"
 B after Tr=     0.000000   -0.000000    0.000000
         Rot=    1.000000   -0.000271   -0.000023   -0.000004 Ang=  -0.03 deg.
 Requested convergence on RMS density matrix=1.00D-10 within 128 cycles.
 Requested convergence on MAX density matrix=1.00D-08.
 Requested convergence on             energy=1.00D-08.
 No special actions if energy rises.
 SCF Done:  E(RwB97XD) =  -908.814841020     A.U. after   11 cycles
            NFock= 11  Conv=0.99D-10     -V/T= 2.0082
 Calling FoFJK, ICntrl=      2127 FMM=F ISym2X=0 I1Cent= 0 IOpClX= 0 NMat=1 NMatS=1 NMatT=0.
 ***** Axes restored to original set *****
 -------------------------------------------------------------------
 Center     Atomic                   Forces (Hartrees/Bohr)
 Number     Number              X              Y              Z
 -------------------------------------------------------------------
      1        6          -0.000000748    0.000002690    0.000001461
      2        8           0.000006712   -0.000009077   -0.000005759
      3        8          -0.000005428   -0.000002266    0.000005030
      4        1          -0.000004500    0.000001231   -0.000003398
      5        6           0.000000311   -0.000000048   -0.000000866
      6        9           0.000000247   -0.000000631    0.000000154
      7        9          -0.000001637   -0.000000882   -0.000001813
      8        9           0.000002025   -0.000000690   -0.000002761
      9        8           0.000010133   -0.000003138    0.000008112
     10        1          -0.000003583    0.000001767   -0.000002116
     11        1           0.000000012    0.000003266   -0.000002577
     12        8          -0.000003253    0.000000072   -0.000001198
     13        1           0.000000089    0.000000213    0.000001168
     14        1           0.000002467    0.000000328    0.000001692
     15        8          -0.000001796    0.000004374   -0.000002452
     16        1          -0.000000513   -0.000002039    0.000000816
     17        1           0.000000246    0.000000699    0.000002826
     18        8          -0.000000370    0.000005718    0.000000014
     19        1          -0.000001184    0.000000327    0.000000040
     20        1           0.000001119   -0.000000835    0.000000868
     21        8           0.000003168   -0.000005024   -0.000001129
     22        1          -0.000001198    0.000001115    0.000005811
     23        1          -0.000002318    0.000002830   -0.000003924
 -------------------------------------------------------------------
 Cartesian Forces:  Max     0.000010133 RMS     0.000003193

 GradGradGradGradGradGradGradGradGradGradGradGradGradGradGradGradGradGrad
 Berny optimization.
 Using GEDIIS/GDIIS optimizer.
 FormGI is forming the generalized inverse of G from B-inverse, IUseBI=4.
 Internal  Forces:  Max     0.000031885 RMS     0.000005858
 Search for a local minimum.
 Step number  12 out of a maximum of  138
 All quantities printed in internal units (Hartrees-Bohrs-Radians)
 Mixed Optimization -- En-DIIS/RFO-DIIS
 Swapping is turned off.
 Update second derivatives using D2CorX and points    4    5    6    7    8
                                                      9   10   11   12
 DE=  5.29D-09 DEPred=-1.05D-08 R=-5.05D-01
 Trust test=-5.05D-01 RLast= 3.96D-03 DXMaxT set to 7.14D-01
 ITU= -1  0  0  0  1  1  0  1  1  1  1  0
     Eigenvalues ---    0.00022   0.00032   0.00056   0.00098   0.00152
     Eigenvalues ---    0.00311   0.00382   0.00481   0.00674   0.00813
     Eigenvalues ---    0.00993   0.01089   0.01107   0.01300   0.01430
     Eigenvalues ---    0.01536   0.01606   0.01677   0.01756   0.01765
     Eigenvalues ---    0.02261   0.02354   0.02485   0.02638   0.02825
     Eigenvalues ---    0.02990   0.03132   0.03731   0.03900   0.04104
     Eigenvalues ---    0.04507   0.05087   0.05350   0.06135   0.06685
     Eigenvalues ---    0.06788   0.08623   0.11312   0.11720   0.13696
     Eigenvalues ---    0.20221   0.21499   0.22069   0.24036   0.28410
     Eigenvalues ---    0.36626   0.37665   0.38801   0.39490   0.42787
     Eigenvalues ---    0.46826   0.47082   0.47747   0.50236   0.50840
     Eigenvalues ---    0.56083   0.56985   0.57341   0.57357   0.57397
     Eigenvalues ---    0.60993   0.94389   1.27314
 En-DIIS/RFO-DIIS/Sim-DIIS IScMMF=       -3 using points:    12   11   10    9    8    7    6    5    4    3
 RFO step:  Lambda=-3.88233939D-09.
 DIIS inversion failure, remove point  10.
 DIIS inversion failure, remove point   9.
 DIIS inversion failure, remove point   8.
 DIIS inversion failure, remove point   7.
 DIIS inversion failure, remove point   6.
 RFO-DIIS uses    5 points instead of   10
 DidBck=F Rises=F RFO-DIIS coefs:    1.39323   -0.14583   -0.38156    0.15798   -0.02382
                  RFO-DIIS coefs:    0.00000    0.00000    0.00000    0.00000    0.00000
 Iteration  1 RMS(Cart)=  0.00044890 RMS(Int)=  0.00000012
 Iteration  2 RMS(Cart)=  0.00000013 RMS(Int)=  0.00000007
 Variable       Old X    -DE/DX   Delta X   Delta X   Delta X     New X
                                 (Linear)    (Quad)   (Total)
    R1        2.29418   0.00001  -0.00001   0.00001   0.00000   2.29419
    R2        2.45398   0.00001  -0.00001   0.00000  -0.00000   2.45398
    R3        2.92968  -0.00000  -0.00000   0.00000   0.00000   2.92968
    R4        1.92935  -0.00001  -0.00001   0.00002   0.00001   1.92936
    R5        2.92004  -0.00001   0.00010  -0.00008   0.00003   2.92007
    R6        2.53541   0.00000  -0.00000  -0.00000  -0.00001   2.53540
    R7        2.53269   0.00000   0.00000   0.00000   0.00001   2.53270
    R8        2.51426   0.00000  -0.00001   0.00001   0.00000   2.51426
    R9        1.86002  -0.00000   0.00000   0.00000   0.00000   1.86002
   R10        1.87221   0.00000  -0.00001  -0.00000  -0.00001   1.87220
   R11        3.43252   0.00000   0.00005  -0.00002   0.00003   3.43255
   R12        3.27232  -0.00000  -0.00003  -0.00003  -0.00006   3.27226
   R13        3.17326   0.00000   0.00002  -0.00002  -0.00000   3.17326
   R14        1.81331   0.00000  -0.00000   0.00000   0.00000   1.81331
   R15        1.85513   0.00000   0.00000  -0.00000   0.00000   1.85514
   R16        3.30934  -0.00000   0.00008  -0.00004   0.00004   3.30938
   R17        3.33027  -0.00000   0.00003   0.00000   0.00004   3.33031
   R18        1.84859  -0.00000   0.00001  -0.00001   0.00000   1.84859
   R19        1.81460   0.00000  -0.00000   0.00000  -0.00000   1.81460
   R20        1.84049   0.00000  -0.00000   0.00000   0.00000   1.84050
   R21        1.81394   0.00000  -0.00000   0.00000  -0.00000   1.81394
   R22        1.85747   0.00000  -0.00002   0.00001  -0.00001   1.85746
   R23        1.81237   0.00000  -0.00000   0.00000  -0.00000   1.81237
    A1        2.24158  -0.00001  -0.00000   0.00001   0.00000   2.24159
    A2        2.10389   0.00000   0.00001  -0.00002  -0.00001   2.10388
    A3        1.93771   0.00000  -0.00001   0.00002   0.00001   1.93771
    A4        1.97050  -0.00003   0.00001  -0.00001   0.00000   1.97050
    A5        1.92510  -0.00000   0.00001   0.00001   0.00002   1.92512
    A6        1.92835  -0.00000  -0.00001  -0.00001  -0.00002   1.92834
    A7        1.93751  -0.00000   0.00000  -0.00000  -0.00000   1.93750
    A8        1.88862   0.00000   0.00000   0.00000   0.00000   1.88862
    A9        1.89086   0.00000  -0.00000   0.00000   0.00000   1.89086
   A10        1.89211   0.00000  -0.00000   0.00000  -0.00000   1.89211
   A11        1.86340  -0.00001  -0.00015   0.00002  -0.00012   1.86327
   A12        1.99693   0.00000  -0.00006  -0.00014  -0.00019   1.99674
   A13        2.00911   0.00001   0.00036   0.00003   0.00039   2.00949
   A14        1.88417   0.00000  -0.00007   0.00000  -0.00007   1.88411
   A15        1.97498   0.00001  -0.00010   0.00013   0.00002   1.97501
   A16        1.73326  -0.00001   0.00001  -0.00005  -0.00005   1.73321
   A17        1.86492   0.00000   0.00002  -0.00001   0.00000   1.86493
   A18        2.17585   0.00000  -0.00008   0.00002  -0.00006   2.17579
   A19        1.78821  -0.00000   0.00001  -0.00004  -0.00003   1.78818
   A20        1.82421   0.00000   0.00005   0.00003   0.00007   1.82429
   A21        2.06606  -0.00000   0.00007   0.00000   0.00008   2.06614
   A22        1.86281   0.00000  -0.00001   0.00002   0.00002   1.86282
   A23        1.69500  -0.00000   0.00008  -0.00005   0.00004   1.69504
   A24        2.18674   0.00000   0.00004  -0.00000   0.00004   2.18677
   A25        1.87258   0.00000   0.00002   0.00000   0.00002   1.87260
   A26        1.88959   0.00000   0.00012   0.00002   0.00014   1.88973
   A27        2.19366  -0.00000   0.00044  -0.00003   0.00041   2.19407
   A28        1.88563   0.00000   0.00005   0.00003   0.00008   1.88571
   A29        3.16957  -0.00003   0.00006  -0.00005   0.00002   3.16959
   A30        2.80466  -0.00002   0.00010  -0.00002   0.00008   2.80474
   A31        2.94385   0.00000  -0.00009   0.00004  -0.00005   2.94380
   A32        2.89607  -0.00000  -0.00004   0.00001  -0.00003   2.89603
   A33        2.90292   0.00000   0.00001  -0.00001   0.00000   2.90292
   A34        2.84549   0.00000  -0.00008  -0.00000  -0.00009   2.84541
   A35        3.09976  -0.00000   0.00011  -0.00002   0.00009   3.09985
   A36        3.17694   0.00000   0.00001   0.00005   0.00006   3.17699
   A37        3.08103  -0.00000  -0.00001  -0.00004  -0.00006   3.08098
   A38        3.14649  -0.00000   0.00004  -0.00002   0.00002   3.14651
   A39        3.12500   0.00000  -0.00009   0.00004  -0.00005   3.12495
   A40        3.18595  -0.00000   0.00008  -0.00004   0.00004   3.18598
    D1       -0.00621  -0.00000   0.00001   0.00001   0.00002  -0.00620
    D2        3.13876  -0.00000   0.00000  -0.00001  -0.00001   3.13875
    D3       -2.08918   0.00000  -0.00021   0.00001  -0.00020  -2.08938
    D4        2.10665  -0.00000  -0.00021   0.00001  -0.00021   2.10644
    D5        0.00688   0.00000  -0.00021   0.00001  -0.00019   0.00668
    D6        1.04934  -0.00000  -0.00020   0.00002  -0.00018   1.04916
    D7       -1.03803  -0.00000  -0.00020   0.00002  -0.00018  -1.03821
    D8       -3.13779  -0.00000  -0.00020   0.00003  -0.00017  -3.13796
    D9        0.01198  -0.00001   0.00006  -0.00015  -0.00009   0.01189
   D10       -2.08425   0.00000   0.00030  -0.00009   0.00022  -2.08403
   D11        2.21455  -0.00000   0.00010   0.00004   0.00014   2.21469
   D12        2.22483   0.00000   0.00010  -0.00018  -0.00008   2.22475
   D13        0.06752   0.00000  -0.00003  -0.00020  -0.00023   0.06729
   D14       -1.84045  -0.00000   0.00012   0.00001   0.00012  -1.84032
   D15        2.28543  -0.00000  -0.00002  -0.00001  -0.00003   2.28540
   D16        0.11618   0.00000   0.00001   0.00002   0.00002   0.11620
   D17       -2.04113  -0.00000  -0.00013   0.00000  -0.00013  -2.04126
   D18        0.01800   0.00000  -0.00003   0.00012   0.00009   0.01808
   D19        1.98297   0.00000   0.00012   0.00008   0.00019   1.98316
   D20        2.09541  -0.00001  -0.00019  -0.00004  -0.00024   2.09518
   D21       -2.22281  -0.00001  -0.00005  -0.00008  -0.00013  -2.22294
   D22       -2.12893   0.00000  -0.00039  -0.00001  -0.00040  -2.12933
   D23       -0.16397   0.00000  -0.00024  -0.00005  -0.00029  -0.16426
   D24       -2.29209  -0.00000  -0.00052   0.00004  -0.00048  -2.29257
   D25        1.74581  -0.00001  -0.00121  -0.00002  -0.00124   1.74458
   D26        1.82331   0.00001  -0.00028   0.00013  -0.00015   1.82317
   D27       -0.42197   0.00000  -0.00097   0.00007  -0.00091  -0.42287
   D28       -0.20427   0.00000  -0.00013   0.00000  -0.00013  -0.20440
   D29       -2.44955  -0.00000  -0.00082  -0.00007  -0.00088  -2.45044
   D30        2.13547  -0.00000  -0.00003  -0.00009  -0.00012   2.13535
   D31       -2.12360   0.00000   0.00003  -0.00003  -0.00000  -2.12361
   D32       -0.12879  -0.00000   0.00007  -0.00009  -0.00001  -0.12880
   D33        1.89533   0.00000   0.00013  -0.00004   0.00010   1.89542
   D34       -1.85449  -0.00000   0.00008   0.00011   0.00018  -1.85430
   D35        0.54750   0.00000   0.00092   0.00009   0.00100   0.54850
   D36        0.19201  -0.00000   0.00006   0.00005   0.00011   0.19212
   D37        2.59400   0.00000   0.00090   0.00003   0.00093   2.59493
         Item               Value     Threshold  Converged?
 Maximum Force            0.000032     0.000015     NO 
 RMS     Force            0.000006     0.000010     YES
 Maximum Displacement     0.001964     0.000060     NO 
 RMS     Displacement     0.000449     0.000040     NO 
 Predicted change in Energy=-5.791908D-09
 GradGradGradGradGradGradGradGradGradGradGradGradGradGradGradGradGradGrad

                          Input orientation:                          
 ---------------------------------------------------------------------
 Center     Atomic      Atomic             Coordinates (Angstroms)
 Number     Number       Type             X           Y           Z
 ---------------------------------------------------------------------
      1          6           0        0.583422    1.564018   -0.488234
      2          8           0        1.275123    0.901821   -1.234503
      3          8           0       -0.262944    1.151803    0.406237
      4          1           0       -0.328492    0.133962    0.451948
      5          6           0        0.645331    3.112703   -0.523381
      6          9           0        1.031527    3.590328    0.669441
      7          9           0       -0.560227    3.623958   -0.808874
      8          9           0        1.509251    3.534840   -1.442970
      9          8           0       -0.412605   -1.402344    0.594914
     10          1           0        0.223509   -1.782877   -0.052669
     11          1           0       -1.307176   -1.782865    0.403901
     12          8           0       -2.555554   -3.882145    2.727249
     13          1           0       -2.430165   -4.826787    2.839908
     14          1           0       -1.723996   -3.448132    3.016852
     15          8           0       -0.251428   -2.488503    3.145053
     16          1           0       -0.178726   -2.034204    2.281764
     17          1           0       -0.207892   -1.807316    3.820445
     18          8           0        1.384302   -1.887589   -1.333316
     19          1           0        1.502506   -0.930218   -1.467646
     20          1           0        2.259189   -2.275370   -1.258478
     21          8           0       -2.827247   -2.496254    0.418985
     22          1           0       -2.878603   -3.095856    1.196151
     23          1           0       -3.246955   -2.935330   -0.323215
 ---------------------------------------------------------------------
                    Distance matrix (angstroms):
                    1          2          3          4          5
     1  C    0.000000
     2  O    1.214031   0.000000
     3  O    1.298590   2.262779   0.000000
     4  H    1.939224   2.450572   1.020973   0.000000
     5  C    1.550321   2.406311   2.352506   3.282148   0.000000
     6  F    2.376330   3.303394   2.773326   3.720675   1.341677
     7  F    2.377834   3.310543   2.770636   3.717989   1.340245
     8  F    2.377566   2.651615   3.498444   4.305111   1.330489
     9  O    3.311281   3.391809   2.565475   1.545235   4.770269
    10  H    3.394254   3.116124   3.009913   2.057575   4.936214
    11  H    3.946124   4.069420   3.114916   2.152756   5.351516
    12  O    7.060680   7.297664   5.998649   5.125029   8.351058
    13  H    7.810290   7.946505   6.809048   5.893082   9.154556
    14  H    6.536930   6.781654   5.487201   4.621424   7.822501
    15  O    5.506422   5.745013   4.555554   3.759798   6.755376
    16  H    4.604450   4.806044   3.698017   2.841057   5.919338
    17  H    5.527820   5.923788   4.518433   3.889715   6.618415
    18  O    3.642686   2.793294   3.870060   3.194917   5.119081
    19  H    2.832874   1.860760   3.311051   2.858299   4.239292
    20  H    4.259386   3.326185   4.569239   3.927662   5.672410
    21  O    5.379732   5.577667   4.459162   3.628071   6.663877
    22  H    6.044601   6.256432   5.050568   4.181941   7.343099
    23  H    5.911273   6.000280   5.112834   4.305677   7.195044
                    6          7          8          9         10
     6  F    0.000000
     7  F    2.172608   0.000000
     8  F    2.166468   2.166278   0.000000
     9  O    5.197870   5.220740   5.676468   0.000000
    10  H    5.481393   5.515428   5.644837   0.984281   0.000000
    11  H    5.866110   5.591287   6.294536   0.990727   1.597326
    12  O    8.540468   8.533878   9.430007   3.910051   4.456238
    13  H    9.356392   9.392835  10.187190   4.564795   4.967331
    14  H    7.914743   8.124345   8.894144   3.430856   3.998475
    15  O    6.687812   7.286362   7.773713   2.776495   3.308912
    16  H    5.974919   6.458512   6.909208   1.816428   2.382129
    17  H    6.371778   7.145171   7.693553   3.257293   3.897142
    18  O    5.843207   5.867996   5.424976   2.680001   1.731607
    19  H    5.022380   5.042754   4.465131   2.853893   2.089263
    20  H    6.295271   6.553878   5.861312   3.366856   2.416717
    21  O    7.211057   6.641084   7.658079   2.656706   3.168355
    22  H    7.763479   7.385857   8.377610   3.051330   3.592570
    23  H    7.866065   7.104831   8.107924   3.350604   3.666805
                   11         12         13         14         15
    11  H    0.000000
    12  O    3.370960   0.000000
    13  H    4.057178   0.959563   0.000000
    14  H    3.126398   0.981696   1.559062   0.000000
    15  O    3.021000   2.725031   3.210542   1.762322   0.000000
    16  H    2.205208   3.043462   3.630293   2.219776   0.978233
    17  H    3.589122   3.318360   3.875197   2.374154   0.960243
    18  O    3.205143   5.999075   6.372193   5.569629   4.805465
    19  H    3.481954   6.540556   7.014568   6.071320   5.175087
    20  H    3.965479   6.453642   6.730270   5.959831   5.073432
    21  O    1.679216   2.706029   3.383774   2.978615   3.750513
    22  H    2.195675   1.751249   2.428818   2.184529   3.327032
    23  H    2.370572   3.268000   3.774931   3.706537   4.604532
                   16         17         18         19         20
    16  H    0.000000
    17  H    1.555592   0.000000
    18  O    3.941238   5.394699   0.000000
    19  H    4.254809   5.626604   0.973948   0.000000
    20  H    4.305218   5.665777   0.959897   1.557483   0.000000
    21  O    3.270795   4.348055   4.601975   4.975802   5.360457
    22  H    3.097580   3.959792   5.102006   5.565961   5.752852
    23  H    4.124557   5.261011   4.854544   5.280868   5.623867
                   21         22         23
    21  O    0.000000
    22  H    0.982928   0.000000
    23  H    0.959063   1.571599   0.000000
 Stoichiometry    C2H11F3O7
 Framework group  C1[X(C2H11F3O7)]
 Deg. of freedom    63
 Full point group                 C1      NOp   1
 Largest Abelian subgroup         C1      NOp   1
 Largest concise Abelian subgroup C1      NOp   1
                         Standard orientation:                         
 ---------------------------------------------------------------------
 Center     Atomic      Atomic             Coordinates (Angstroms)
 Number     Number       Type             X           Y           Z
 ---------------------------------------------------------------------
      1          6           0        1.712487    0.202882    0.007027
      2          8           0        1.646672    1.413395   -0.057777
      3          8           0        0.740524   -0.656917    0.055688
      4          1           0       -0.180518   -0.216657    0.040274
      5          6           0        3.088416   -0.510855    0.036914
      6          9           0        3.207399   -1.336603   -1.013840
      7          9           0        3.216169   -1.236519    1.156445
      8          9           0        4.084087    0.370497   -0.008449
      9          8           0       -1.592167    0.406392   -0.042252
     10          1           0       -1.468671    1.379876   -0.118977
     11          1           0       -2.163256    0.232417    0.748399
     12          8           0       -5.249822   -0.966491    0.116654
     13          1           0       -6.065327   -0.502663   -0.084781
     14          1           0       -4.689656   -0.919919   -0.688189
     15          8           0       -3.393909   -0.674598   -1.857221
     16          1           0       -2.664826   -0.281850   -1.336523
     17          1           0       -3.031348   -1.442971   -2.304679
     18          8           0       -0.696828    2.928963   -0.174189
     19          1           0        0.221920    2.607201   -0.143423
     20          1           0       -0.756494    3.552706   -0.901368
     21          8           0       -3.313611   -0.257761    1.869191
     22          1           0       -4.130240   -0.508642    1.383059
     23          1           0       -3.572761    0.228109    2.654413
 ---------------------------------------------------------------------
 Rotational constants (GHZ):           1.0729855           0.2476639           0.2337827
 Standard basis: 6-31++G(d,p) (6D, 7F)
 There are   294 symmetry adapted cartesian basis functions of A   symmetry.
 There are   294 symmetry adapted basis functions of A   symmetry.
   294 basis functions,   472 primitive gaussians,   294 cartesian basis functions
    53 alpha electrons       53 beta electrons
       nuclear repulsion energy       816.8089875786 Hartrees.
 NAtoms=   23 NActive=   23 NUniq=   23 SFac= 1.00D+00 NAtFMM=   60 NAOKFM=F Big=F
 Integral buffers will be    131072 words long.
 Raffenetti 2 integral format.
 Two-electron integral symmetry is turned on.
 Nuclear repulsion after empirical dispersion term =      816.7992701003 Hartrees.
 One-electron integrals computed using PRISM.
 NBasis=   294 RedAO= T EigKep=  4.55D-05  NBF=   294
 NBsUse=   294 1.00D-06 EigRej= -1.00D+00 NBFU=   294
 Initial guess from the checkpoint file:  "/local_scratch/slurm.5660474/Gau-3857150.chk"
 B after Tr=     0.000000    0.000000    0.000000
         Rot=    1.000000   -0.000119   -0.000020    0.000004 Ang=  -0.01 deg.
 Requested convergence on RMS density matrix=1.00D-10 within 128 cycles.
 Requested convergence on MAX density matrix=1.00D-08.
 Requested convergence on             energy=1.00D-08.
 No special actions if energy rises.
 SCF Done:  E(RwB97XD) =  -908.814841015     A.U. after   11 cycles
            NFock= 11  Conv=0.61D-10     -V/T= 2.0082
 Calling FoFJK, ICntrl=      2127 FMM=F ISym2X=0 I1Cent= 0 IOpClX= 0 NMat=1 NMatS=1 NMatT=0.
 ***** Axes restored to original set *****
 -------------------------------------------------------------------
 Center     Atomic                   Forces (Hartrees/Bohr)
 Number     Number              X              Y              Z
 -------------------------------------------------------------------
      1        6           0.000000380    0.000003051   -0.000000163
      2        8           0.000005028   -0.000005623   -0.000004736
      3        8          -0.000004227   -0.000005355    0.000004970
      4        1          -0.000005380    0.000002948   -0.000001304
      5        6           0.000000377    0.000000284   -0.000001302
      6        9          -0.000000010   -0.000000785    0.000000133
      7        9          -0.000001099   -0.000001021   -0.000001446
      8        9           0.000001499   -0.000000749   -0.000002346
      9        8           0.000008900   -0.000000419    0.000002443
     10        1          -0.000001536   -0.000000712   -0.000000416
     11        1          -0.000001338    0.000002642   -0.000000311
     12        8          -0.000002526    0.000001401   -0.000000861
     13        1           0.000001087    0.000000733    0.000001212
     14        1           0.000000673   -0.000000703   -0.000000040
     15        8          -0.000001259    0.000003701   -0.000002889
     16        1          -0.000000541   -0.000001926    0.000002032
     17        1          -0.000000268    0.000001029    0.000001823
     18        8          -0.000000246    0.000002181   -0.000001142
     19        1          -0.000000089    0.000000162    0.000001139
     20        1           0.000000777   -0.000000060    0.000000959
     21        8           0.000002069   -0.000000378   -0.000002268
     22        1          -0.000001590   -0.000001115    0.000005831
     23        1          -0.000000681    0.000000715   -0.000001318
 -------------------------------------------------------------------
 Cartesian Forces:  Max     0.000008900 RMS     0.000002468

 GradGradGradGradGradGradGradGradGradGradGradGradGradGradGradGradGradGrad
 Berny optimization.
 Using GEDIIS/GDIIS optimizer.
 FormGI is forming the generalized inverse of G from B-inverse, IUseBI=4.
 Internal  Forces:  Max     0.000018361 RMS     0.000003423
 Search for a local minimum.
 Step number  13 out of a maximum of  138
 All quantities printed in internal units (Hartrees-Bohrs-Radians)
 Mixed Optimization -- En-DIIS/RFO-DIIS
 Swapping is turned off.
 Update second derivatives using D2CorX and points    4    5    6    7    8
                                                      9   10   11   12   13
 DE=  4.49D-09 DEPred=-5.79D-09 R=-7.76D-01
 Trust test=-7.76D-01 RLast= 2.56D-03 DXMaxT set to 3.57D-01
 ITU= -1 -1  0  0  0  1  1  0  1  1  1  1  0
     Eigenvalues ---    0.00021   0.00032   0.00056   0.00092   0.00164
     Eigenvalues ---    0.00310   0.00386   0.00463   0.00576   0.00813
     Eigenvalues ---    0.00906   0.01095   0.01153   0.01300   0.01451
     Eigenvalues ---    0.01539   0.01608   0.01706   0.01752   0.01789
     Eigenvalues ---    0.02277   0.02361   0.02471   0.02638   0.02792
     Eigenvalues ---    0.03022   0.03151   0.03712   0.03901   0.04169
     Eigenvalues ---    0.04536   0.05055   0.05366   0.06115   0.06684
     Eigenvalues ---    0.06787   0.08642   0.11235   0.11722   0.13701
     Eigenvalues ---    0.20082   0.21496   0.22071   0.23989   0.28362
     Eigenvalues ---    0.36454   0.37673   0.38869   0.39482   0.42699
     Eigenvalues ---    0.46828   0.47085   0.47937   0.50271   0.50826
     Eigenvalues ---    0.56017   0.56992   0.57341   0.57358   0.57365
     Eigenvalues ---    0.60888   0.94005   1.11685
 En-DIIS/RFO-DIIS/Sim-DIIS IScMMF=       -3 using points:    13   12   11   10    9    8    7    6    5    4
 RFO step:  Lambda=-1.71111577D-09.
 DIIS inversion failure, remove point  10.
 DIIS inversion failure, remove point   9.
 DIIS inversion failure, remove point   8.
 DIIS inversion failure, remove point   7.
 DIIS inversion failure, remove point   6.
 DIIS inversion failure, remove point   5.
 DIIS inversion failure, remove point   4.
 DIIS inversion failure, remove point   3.
 RFO-DIIS uses    2 points instead of   10
 DidBck=F Rises=F RFO-DIIS coefs:    1.51028   -0.51028    0.00000    0.00000    0.00000
                  RFO-DIIS coefs:    0.00000    0.00000    0.00000    0.00000    0.00000
 Iteration  1 RMS(Cart)=  0.00027914 RMS(Int)=  0.00000005
 Iteration  2 RMS(Cart)=  0.00000005 RMS(Int)=  0.00000003
 Variable       Old X    -DE/DX   Delta X   Delta X   Delta X     New X
                                 (Linear)    (Quad)   (Total)
    R1        2.29419   0.00001   0.00000   0.00000   0.00001   2.29419
    R2        2.45398   0.00001  -0.00000   0.00000   0.00000   2.45398
    R3        2.92968  -0.00000   0.00000  -0.00000  -0.00000   2.92968
    R4        1.92936  -0.00001   0.00001  -0.00000   0.00000   1.92936
    R5        2.92007  -0.00001   0.00001  -0.00002  -0.00001   2.92006
    R6        2.53540   0.00000  -0.00000  -0.00000  -0.00001   2.53540
    R7        2.53270   0.00000   0.00000   0.00000   0.00001   2.53270
    R8        2.51426   0.00000   0.00000   0.00000   0.00000   2.51426
    R9        1.86002  -0.00000   0.00000  -0.00000   0.00000   1.86002
   R10        1.87220   0.00000  -0.00000   0.00001   0.00000   1.87220
   R11        3.43255   0.00000   0.00001   0.00000   0.00002   3.43257
   R12        3.27226  -0.00000  -0.00003   0.00002  -0.00001   3.27225
   R13        3.17326   0.00000  -0.00000  -0.00001  -0.00001   3.17324
   R14        1.81331   0.00000   0.00000   0.00000   0.00000   1.81331
   R15        1.85514  -0.00000   0.00000  -0.00000   0.00000   1.85514
   R16        3.30938  -0.00000   0.00002  -0.00005  -0.00003   3.30935
   R17        3.33031  -0.00000   0.00002  -0.00001   0.00000   3.33031
   R18        1.84859  -0.00000   0.00000  -0.00000  -0.00000   1.84859
   R19        1.81460   0.00000  -0.00000   0.00000   0.00000   1.81460
   R20        1.84050   0.00000   0.00000   0.00000   0.00000   1.84050
   R21        1.81394   0.00000  -0.00000   0.00000  -0.00000   1.81394
   R22        1.85746   0.00000  -0.00000   0.00001   0.00000   1.85747
   R23        1.81237   0.00000  -0.00000  -0.00000  -0.00000   1.81237
    A1        2.24159  -0.00000   0.00000   0.00000   0.00001   2.24159
    A2        2.10388  -0.00000  -0.00000  -0.00001  -0.00001   2.10387
    A3        1.93771   0.00000   0.00000   0.00000   0.00000   1.93772
    A4        1.97050  -0.00002   0.00000   0.00000   0.00000   1.97050
    A5        1.92512  -0.00000   0.00001   0.00000   0.00001   1.92513
    A6        1.92834  -0.00000  -0.00001  -0.00001  -0.00002   1.92832
    A7        1.93750  -0.00000  -0.00000   0.00000  -0.00000   1.93750
    A8        1.88862   0.00000   0.00000   0.00000   0.00000   1.88863
    A9        1.89086   0.00000   0.00000   0.00000   0.00000   1.89087
   A10        1.89211   0.00000  -0.00000   0.00000   0.00000   1.89211
   A11        1.86327  -0.00001  -0.00006   0.00005  -0.00001   1.86326
   A12        1.99674   0.00000  -0.00010  -0.00014  -0.00023   1.99650
   A13        2.00949   0.00000   0.00020  -0.00004   0.00016   2.00965
   A14        1.88411   0.00000  -0.00003   0.00001  -0.00002   1.88408
   A15        1.97501   0.00000   0.00001   0.00016   0.00017   1.97518
   A16        1.73321  -0.00000  -0.00002  -0.00005  -0.00007   1.73314
   A17        1.86493  -0.00000   0.00000  -0.00001  -0.00001   1.86492
   A18        2.17579   0.00000  -0.00003  -0.00001  -0.00004   2.17575
   A19        1.78818  -0.00000  -0.00001  -0.00004  -0.00006   1.78812
   A20        1.82429   0.00000   0.00004   0.00005   0.00009   1.82438
   A21        2.06614  -0.00000   0.00004   0.00002   0.00006   2.06620
   A22        1.86282   0.00000   0.00001   0.00000   0.00001   1.86283
   A23        1.69504  -0.00000   0.00002  -0.00003  -0.00001   1.69502
   A24        2.18677   0.00000   0.00002   0.00000   0.00002   2.18679
   A25        1.87260   0.00000   0.00001  -0.00000   0.00001   1.87261
   A26        1.88973   0.00000   0.00007   0.00004   0.00011   1.88984
   A27        2.19407  -0.00000   0.00021   0.00001   0.00022   2.19428
   A28        1.88571   0.00000   0.00004  -0.00002   0.00003   1.88574
   A29        3.16959  -0.00002   0.00001  -0.00001  -0.00000   3.16958
   A30        2.80474  -0.00001   0.00004  -0.00006  -0.00002   2.80472
   A31        2.94380   0.00000  -0.00002   0.00003   0.00001   2.94381
   A32        2.89603  -0.00000  -0.00002   0.00001  -0.00001   2.89603
   A33        2.90292   0.00000   0.00000  -0.00003  -0.00003   2.90289
   A34        2.84541  -0.00000  -0.00004  -0.00001  -0.00005   2.84535
   A35        3.09985  -0.00000   0.00004  -0.00003   0.00001   3.09986
   A36        3.17699   0.00000   0.00003  -0.00001   0.00002   3.17701
   A37        3.08098  -0.00000  -0.00003  -0.00007  -0.00010   3.08088
   A38        3.14651  -0.00000   0.00001  -0.00001  -0.00000   3.14651
   A39        3.12495   0.00000  -0.00003   0.00010   0.00007   3.12502
   A40        3.18598  -0.00000   0.00002  -0.00002  -0.00001   3.18598
    D1       -0.00620  -0.00000   0.00001   0.00003   0.00004  -0.00615
    D2        3.13875  -0.00000  -0.00000   0.00002   0.00001   3.13877
    D3       -2.08938  -0.00000  -0.00010  -0.00011  -0.00021  -2.08959
    D4        2.10644   0.00000  -0.00011  -0.00010  -0.00021   2.10623
    D5        0.00668   0.00000  -0.00010  -0.00010  -0.00020   0.00648
    D6        1.04916  -0.00000  -0.00009  -0.00010  -0.00019   1.04897
    D7       -1.03821  -0.00000  -0.00009  -0.00009  -0.00019  -1.03839
    D8       -3.13796  -0.00000  -0.00009  -0.00009  -0.00017  -3.13814
    D9        0.01189  -0.00000  -0.00005  -0.00021  -0.00026   0.01163
   D10       -2.08403   0.00000   0.00011  -0.00018  -0.00007  -2.08410
   D11        2.21469  -0.00000   0.00007   0.00000   0.00007   2.21477
   D12        2.22475   0.00000  -0.00004  -0.00026  -0.00030   2.22445
   D13        0.06729   0.00000  -0.00012  -0.00029  -0.00040   0.06689
   D14       -1.84032  -0.00000   0.00006  -0.00006   0.00001  -1.84032
   D15        2.28540  -0.00000  -0.00001  -0.00008  -0.00010   2.28531
   D16        0.11620   0.00000   0.00001  -0.00002  -0.00001   0.11619
   D17       -2.04126   0.00000  -0.00007  -0.00005  -0.00011  -2.04137
   D18        0.01808   0.00000   0.00004   0.00019   0.00023   0.01831
   D19        1.98316   0.00000   0.00010   0.00014   0.00024   1.98340
   D20        2.09518  -0.00000  -0.00012   0.00005  -0.00007   2.09510
   D21       -2.22294  -0.00000  -0.00007   0.00000  -0.00006  -2.22300
   D22       -2.12933   0.00000  -0.00020   0.00015  -0.00006  -2.12939
   D23       -0.16426   0.00000  -0.00015   0.00010  -0.00005  -0.16431
   D24       -2.29257  -0.00000  -0.00024   0.00017  -0.00008  -2.29265
   D25        1.74458  -0.00000  -0.00063   0.00011  -0.00052   1.74405
   D26        1.82317   0.00000  -0.00007   0.00021   0.00014   1.82330
   D27       -0.42287   0.00000  -0.00046   0.00015  -0.00031  -0.42318
   D28       -0.20440   0.00000  -0.00006   0.00003  -0.00003  -0.20443
   D29       -2.45044  -0.00000  -0.00045  -0.00002  -0.00048  -2.45091
   D30        2.13535  -0.00000  -0.00006  -0.00014  -0.00020   2.13515
   D31       -2.12361   0.00000  -0.00000  -0.00009  -0.00010  -2.12370
   D32       -0.12880  -0.00000  -0.00001  -0.00010  -0.00011  -0.12891
   D33        1.89542   0.00000   0.00005  -0.00005   0.00000   1.89543
   D34       -1.85430   0.00000   0.00009   0.00011   0.00020  -1.85410
   D35        0.54850   0.00000   0.00051   0.00014   0.00065   0.54915
   D36        0.19212  -0.00000   0.00006   0.00004   0.00009   0.19222
   D37        2.59493  -0.00000   0.00047   0.00007   0.00054   2.59547
         Item               Value     Threshold  Converged?
 Maximum Force            0.000018     0.000015     NO 
 RMS     Force            0.000003     0.000010     YES
 Maximum Displacement     0.001128     0.000060     NO 
 RMS     Displacement     0.000279     0.000040     NO 
 Predicted change in Energy=-2.808860D-09
 GradGradGradGradGradGradGradGradGradGradGradGradGradGradGradGradGradGrad

                          Input orientation:                          
 ---------------------------------------------------------------------
 Center     Atomic      Atomic             Coordinates (Angstroms)
 Number     Number       Type             X           Y           Z
 ---------------------------------------------------------------------
      1          6           0        0.583437    1.563971   -0.488224
      2          8           0        1.275268    0.901821   -1.234419
      3          8           0       -0.262947    1.151704    0.406208
      4          1           0       -0.328359    0.133857    0.451989
      5          6           0        0.645153    3.112661   -0.523469
      6          9           0        1.030970    3.590439    0.669411
      7          9           0       -0.560408    3.623716   -0.809320
      8          9           0        1.509252    3.534841   -1.442871
      9          8           0       -0.412270   -1.402448    0.595043
     10          1           0        0.223781   -1.782927   -0.052635
     11          1           0       -1.306872   -1.782884    0.404002
     12          8           0       -2.555753   -3.882106    2.727254
     13          1           0       -2.430424   -4.826770    2.839794
     14          1           0       -1.724158   -3.448188    3.016898
     15          8           0       -0.251489   -2.488720    3.145161
     16          1           0       -0.178598   -2.034433    2.281885
     17          1           0       -0.207836   -1.807558    3.820571
     18          8           0        1.384380   -1.887501   -1.333458
     19          1           0        1.502586   -0.930112   -1.467669
     20          1           0        2.259267   -2.275322   -1.258819
     21          8           0       -2.827062   -2.496001    0.419099
     22          1           0       -2.878600   -3.095664    1.196208
     23          1           0       -3.247169   -2.934733   -0.323078
 ---------------------------------------------------------------------
                    Distance matrix (angstroms):
                    1          2          3          4          5
     1  C    0.000000
     2  O    1.214035   0.000000
     3  O    1.298591   2.262786   0.000000
     4  H    1.939226   2.450584   1.020973   0.000000
     5  C    1.550319   2.406306   2.352509   3.282151   0.000000
     6  F    2.376337   3.303471   2.773252   3.720619   1.341675
     7  F    2.377821   3.310457   2.770710   3.718045   1.340248
     8  F    2.377565   2.651603   3.498446   4.305114   1.330490
     9  O    3.311275   3.391809   2.565472   1.545231   4.770264
    10  H    3.394233   3.116105   3.009900   2.057563   4.936194
    11  H    3.945982   4.069338   3.114738   2.152600   5.351352
    12  O    7.060706   7.297776   5.998622   5.125044   8.351034
    13  H    7.810291   7.946579   6.808998   5.893057   9.154522
    14  H    6.537019   6.781802   5.487244   4.621479   7.822568
    15  O    5.506623   5.745214   4.555731   3.759920   6.755612
    16  H    4.604640   4.806215   3.698208   2.841202   5.919556
    17  H    5.528023   5.923956   4.518644   3.889854   6.618673
    18  O    3.642608   2.793212   3.869999   3.194869   5.119000
    19  H    2.832772   1.860660   3.310963   2.858230   4.239188
    20  H    4.259389   3.326122   4.569287   3.927699   5.672430
    21  O    5.379416   5.577493   4.458767   3.627775   6.663468
    22  H    6.044436   6.256393   5.050334   4.181794   7.342848
    23  H    5.910935   6.000177   5.112377   4.305395   7.194532
                    6          7          8          9         10
     6  F    0.000000
     7  F    2.172611   0.000000
     8  F    2.166468   2.166282   0.000000
     9  O    5.197825   5.220776   5.676457   0.000000
    10  H    5.481420   5.515370   5.644808   0.984282   0.000000
    11  H    5.865880   5.591126   6.294418   0.990727   1.597315
    12  O    8.540388   8.533822   9.430023   3.910185   4.456472
    13  H    9.356346   9.392748  10.187189   4.564848   4.967488
    14  H    7.914777   8.124413   8.894222   3.430960   3.998699
    15  O    6.688065   7.286648   7.773902   2.776499   3.309067
    16  H    5.975140   6.458790   6.909375   1.816437   2.382257
    17  H    6.372034   7.145554   7.693728   3.257290   3.897259
    18  O    5.843305   5.867745   5.424884   2.679990   1.731599
    19  H    5.022441   5.042491   4.465027   2.853867   2.089248
    20  H    6.295549   6.553721   5.861262   3.366872   2.416721
    21  O    7.210535   6.640608   7.657781   2.656696   3.168383
    22  H    7.763132   7.385541   8.377445   3.051420   3.592723
    23  H    7.865454   7.104109   8.107581   3.350745   3.667055
                   11         12         13         14         15
    11  H    0.000000
    12  O    3.371044   0.000000
    13  H    4.057178   0.959564   0.000000
    14  H    3.126434   0.981697   1.559059   0.000000
    15  O    3.020926   2.725033   3.210527   1.762324   0.000000
    16  H    2.205159   3.043537   3.630308   2.219844   0.978231
    17  H    3.589072   3.318405   3.875237   2.374193   0.960243
    18  O    3.205082   5.999373   6.372446   5.569951   4.805784
    19  H    3.481871   6.540777   7.014753   6.071567   5.175350
    20  H    3.965453   6.454065   6.730656   5.960290   5.073902
    21  O    1.679209   2.706007   3.383722   2.978526   3.750340
    22  H    2.195748   1.751234   2.428779   2.184472   3.326937
    23  H    2.370686   3.268041   3.775002   3.706566   4.604531
                   16         17         18         19         20
    16  H    0.000000
    17  H    1.555597   0.000000
    18  O    3.941471   5.394957   0.000000
    19  H    4.255004   5.626806   0.973951   0.000000
    20  H    4.305555   5.666181   0.959897   1.557490   0.000000
    21  O    3.270685   4.347909   4.601953   4.975717   5.360490
    22  H    3.097566   3.959732   5.102144   5.566027   5.753069
    23  H    4.124621   5.260978   4.854772   5.280982   5.624169
                   21         22         23
    21  O    0.000000
    22  H    0.982930   0.000000
    23  H    0.959063   1.571615   0.000000
 Stoichiometry    C2H11F3O7
 Framework group  C1[X(C2H11F3O7)]
 Deg. of freedom    63
 Full point group                 C1      NOp   1
 Largest Abelian subgroup         C1      NOp   1
 Largest concise Abelian subgroup C1      NOp   1
                         Standard orientation:                         
 ---------------------------------------------------------------------
 Center     Atomic      Atomic             Coordinates (Angstroms)
 Number     Number       Type             X           Y           Z
 ---------------------------------------------------------------------
      1          6           0        1.712473    0.202874    0.006938
      2          8           0        1.646735    1.413398   -0.057804
      3          8           0        0.740458   -0.656873    0.055532
      4          1           0       -0.180560   -0.216563    0.040080
      5          6           0        3.088362   -0.510935    0.036858
      6          9           0        3.207267   -1.336832   -1.013783
      7          9           0        3.216103   -1.236452    1.156489
      8          9           0        4.084080    0.370358   -0.008652
      9          8           0       -1.592161    0.406576   -0.042492
     10          1           0       -1.468592    1.380074   -0.118947
     11          1           0       -2.163148    0.232438    0.748198
     12          8           0       -5.249851   -0.966549    0.116824
     13          1           0       -6.065354   -0.502614   -0.084378
     14          1           0       -4.689803   -0.919811   -0.688093
     15          8           0       -3.394226   -0.674222   -1.857260
     16          1           0       -2.665063   -0.281474   -1.336677
     17          1           0       -3.031684   -1.442461   -2.304964
     18          8           0       -0.696608    2.929099   -0.173664
     19          1           0        0.222109    2.607227   -0.143067
     20          1           0       -0.756256    3.553119   -0.900606
     21          8           0       -3.313277   -0.258119    1.869046
     22          1           0       -4.130025   -0.508934    1.383078
     23          1           0       -3.572234    0.227217    2.654661
 ---------------------------------------------------------------------
 Rotational constants (GHZ):           1.0729577           0.2476686           0.2337839
 Standard basis: 6-31++G(d,p) (6D, 7F)
 There are   294 symmetry adapted cartesian basis functions of A   symmetry.
 There are   294 symmetry adapted basis functions of A   symmetry.
   294 basis functions,   472 primitive gaussians,   294 cartesian basis functions
    53 alpha electrons       53 beta electrons
       nuclear repulsion energy       816.8106127267 Hartrees.
 NAtoms=   23 NActive=   23 NUniq=   23 SFac= 1.00D+00 NAtFMM=   60 NAOKFM=F Big=F
 Integral buffers will be    131072 words long.
 Raffenetti 2 integral format.
 Two-electron integral symmetry is turned on.
 Nuclear repulsion after empirical dispersion term =      816.8008953088 Hartrees.
 One-electron integrals computed using PRISM.
 NBasis=   294 RedAO= T EigKep=  4.55D-05  NBF=   294
 NBsUse=   294 1.00D-06 EigRej= -1.00D+00 NBFU=   294
 Initial guess from the checkpoint file:  "/local_scratch/slurm.5660474/Gau-3857150.chk"
 B after Tr=    -0.000000   -0.000000   -0.000000
         Rot=    1.000000   -0.000053   -0.000012    0.000011 Ang=  -0.01 deg.
 Requested convergence on RMS density matrix=1.00D-10 within 128 cycles.
 Requested convergence on MAX density matrix=1.00D-08.
 Requested convergence on             energy=1.00D-08.
 No special actions if energy rises.
 SCF Done:  E(RwB97XD) =  -908.814841012     A.U. after   10 cycles
            NFock= 10  Conv=0.81D-10     -V/T= 2.0082
 Calling FoFJK, ICntrl=      2127 FMM=F ISym2X=0 I1Cent= 0 IOpClX= 0 NMat=1 NMatS=1 NMatT=0.
 ***** Axes restored to original set *****
 -------------------------------------------------------------------
 Center     Atomic                   Forces (Hartrees/Bohr)
 Number     Number              X              Y              Z
 -------------------------------------------------------------------
      1        6           0.000001057    0.000001235   -0.000001699
      2        8           0.000001837   -0.000002890   -0.000001589
      3        8          -0.000001635   -0.000002735    0.000002619
      4        1          -0.000002913    0.000001216   -0.000000202
      5        6           0.000000080   -0.000000050   -0.000001286
      6        9          -0.000000084   -0.000000230   -0.000000264
      7        9          -0.000000330   -0.000000586   -0.000001214
      8        9           0.000000567   -0.000000587   -0.000001458
      9        8           0.000002887   -0.000000327   -0.000000859
     10        1          -0.000000064   -0.000000978    0.000000854
     11        1          -0.000000295    0.000001869    0.000000680
     12        8          -0.000001695    0.000001070   -0.000000215
     13        1           0.000000933    0.000000895    0.000001090
     14        1          -0.000000087   -0.000000120   -0.000000320
     15        8          -0.000000079    0.000002156   -0.000001606
     16        1          -0.000000673   -0.000000711    0.000001840
     17        1          -0.000000724    0.000000988    0.000000778
     18        8           0.000000019    0.000000796   -0.000000936
     19        1           0.000000575   -0.000000775    0.000000834
     20        1           0.000000536    0.000000260    0.000000901
     21        8           0.000000457   -0.000000882   -0.000001184
     22        1          -0.000000534   -0.000000150    0.000004437
     23        1           0.000000165    0.000000537   -0.000001199
 -------------------------------------------------------------------
 Cartesian Forces:  Max     0.000004437 RMS     0.000001304

 GradGradGradGradGradGradGradGradGradGradGradGradGradGradGradGradGradGrad
 Berny optimization.
 Using GEDIIS/GDIIS optimizer.
 FormGI is forming the generalized inverse of G from B-inverse, IUseBI=4.
 Internal  Forces:  Max     0.000008452 RMS     0.000001578
 Search for a local minimum.
 Step number  14 out of a maximum of  138
 All quantities printed in internal units (Hartrees-Bohrs-Radians)
 Mixed Optimization -- En-DIIS/RFO-DIIS
 Swapping is turned off.
 Update second derivatives using D2CorX and points    4    5    6    7    8
                                                      9   10   11   12   13
                                                     14
 DE=  3.39D-09 DEPred=-2.81D-09 R=-1.21D+00
 Trust test=-1.21D+00 RLast= 1.54D-03 DXMaxT set to 1.78D-01
 ITU= -1 -1 -1  0  0  0  1  1  0  1  1  1  1  0
     Eigenvalues ---    0.00022   0.00032   0.00056   0.00090   0.00163
     Eigenvalues ---    0.00326   0.00388   0.00462   0.00530   0.00804
     Eigenvalues ---    0.00862   0.01090   0.01143   0.01297   0.01448
     Eigenvalues ---    0.01528   0.01610   0.01677   0.01752   0.01800
     Eigenvalues ---    0.02235   0.02353   0.02444   0.02640   0.02785
     Eigenvalues ---    0.02952   0.03147   0.03670   0.03902   0.04142
     Eigenvalues ---    0.04524   0.05089   0.05374   0.06138   0.06674
     Eigenvalues ---    0.06759   0.08639   0.11202   0.11723   0.13706
     Eigenvalues ---    0.20216   0.21494   0.22073   0.23984   0.28337
     Eigenvalues ---    0.36406   0.37688   0.38823   0.39075   0.42682
     Eigenvalues ---    0.46781   0.46959   0.47989   0.50319   0.50832
     Eigenvalues ---    0.55970   0.56968   0.57335   0.57345   0.57360
     Eigenvalues ---    0.60309   0.93351   1.05308
 En-DIIS/RFO-DIIS/Sim-DIIS IScMMF=       -3 using points:    14   13   12   11   10    9    8    7    6    5
 RFO step:  Lambda=-4.77016616D-10.
 DIIS inversion failure, remove point  10.
 DIIS inversion failure, remove point   9.
 DIIS inversion failure, remove point   8.
 DIIS inversion failure, remove point   7.
 DIIS inversion failure, remove point   6.
 DIIS inversion failure, remove point   5.
 DIIS inversion failure, remove point   4.
 DIIS inversion failure, remove point   3.
 RFO-DIIS uses    2 points instead of   10
 DidBck=F Rises=F RFO-DIIS coefs:    1.33109   -0.33109    0.00000    0.00000    0.00000
                  RFO-DIIS coefs:    0.00000    0.00000    0.00000    0.00000    0.00000
 Iteration  1 RMS(Cart)=  0.00016938 RMS(Int)=  0.00000001
 Iteration  2 RMS(Cart)=  0.00000002 RMS(Int)=  0.00000001
 Variable       Old X    -DE/DX   Delta X   Delta X   Delta X     New X
                                 (Linear)    (Quad)   (Total)
    R1        2.29419   0.00000   0.00000   0.00000   0.00000   2.29420
    R2        2.45398   0.00000   0.00000   0.00000   0.00000   2.45398
    R3        2.92968  -0.00000  -0.00000  -0.00000  -0.00000   2.92968
    R4        1.92936  -0.00000   0.00000   0.00000   0.00000   1.92936
    R5        2.92006  -0.00000  -0.00000  -0.00003  -0.00004   2.92003
    R6        2.53540   0.00000  -0.00000   0.00000  -0.00000   2.53540
    R7        2.53270   0.00000   0.00000  -0.00000   0.00000   2.53270
    R8        2.51426   0.00000   0.00000   0.00000   0.00000   2.51426
    R9        1.86002  -0.00000   0.00000  -0.00000  -0.00000   1.86002
   R10        1.87220  -0.00000   0.00000   0.00000   0.00000   1.87221
   R11        3.43257  -0.00000   0.00001  -0.00000   0.00000   3.43257
   R12        3.27225   0.00000  -0.00000   0.00003   0.00003   3.27227
   R13        3.17324   0.00000  -0.00000  -0.00000  -0.00001   3.17324
   R14        1.81331  -0.00000   0.00000   0.00000   0.00000   1.81331
   R15        1.85514  -0.00000   0.00000   0.00000   0.00000   1.85514
   R16        3.30935  -0.00000  -0.00001  -0.00004  -0.00005   3.30931
   R17        3.33031  -0.00000   0.00000  -0.00001  -0.00001   3.33030
   R18        1.84859  -0.00000  -0.00000  -0.00000  -0.00000   1.84859
   R19        1.81460   0.00000   0.00000   0.00000   0.00000   1.81460
   R20        1.84050  -0.00000   0.00000   0.00000   0.00000   1.84050
   R21        1.81394  -0.00000  -0.00000   0.00000   0.00000   1.81394
   R22        1.85747   0.00000   0.00000   0.00000   0.00001   1.85747
   R23        1.81237   0.00000  -0.00000   0.00000  -0.00000   1.81237
    A1        2.24159  -0.00000   0.00000   0.00000   0.00000   2.24160
    A2        2.10387   0.00000  -0.00000  -0.00000  -0.00000   2.10386
    A3        1.93772   0.00000   0.00000   0.00000   0.00000   1.93772
    A4        1.97050  -0.00001   0.00000  -0.00001  -0.00001   1.97049
    A5        1.92513  -0.00000   0.00000  -0.00000   0.00000   1.92513
    A6        1.92832  -0.00000  -0.00001  -0.00000  -0.00001   1.92831
    A7        1.93750  -0.00000  -0.00000   0.00000   0.00000   1.93750
    A8        1.88863   0.00000   0.00000   0.00000   0.00000   1.88863
    A9        1.89087   0.00000   0.00000   0.00000   0.00000   1.89087
   A10        1.89211   0.00000   0.00000   0.00000   0.00000   1.89211
   A11        1.86326  -0.00000  -0.00000   0.00005   0.00004   1.86330
   A12        1.99650   0.00000  -0.00008  -0.00000  -0.00008   1.99642
   A13        2.00965   0.00000   0.00005  -0.00014  -0.00009   2.00956
   A14        1.88408   0.00000  -0.00001   0.00002   0.00001   1.88409
   A15        1.97518   0.00000   0.00006   0.00010   0.00015   1.97533
   A16        1.73314  -0.00000  -0.00002  -0.00002  -0.00004   1.73310
   A17        1.86492  -0.00000  -0.00000  -0.00001  -0.00001   1.86491
   A18        2.17575   0.00000  -0.00001  -0.00002  -0.00003   2.17571
   A19        1.78812  -0.00000  -0.00002  -0.00003  -0.00005   1.78807
   A20        1.82438   0.00000   0.00003   0.00001   0.00004   1.82441
   A21        2.06620  -0.00000   0.00002  -0.00002  -0.00000   2.06619
   A22        1.86283   0.00000   0.00000   0.00000   0.00001   1.86284
   A23        1.69502  -0.00000  -0.00000  -0.00002  -0.00003   1.69500
   A24        2.18679  -0.00000   0.00001  -0.00001  -0.00000   2.18679
   A25        1.87261   0.00000   0.00000  -0.00001  -0.00001   1.87260
   A26        1.88984   0.00000   0.00004   0.00002   0.00006   1.88990
   A27        2.19428  -0.00000   0.00007  -0.00002   0.00005   2.19433
   A28        1.88574   0.00000   0.00001   0.00002   0.00002   1.88576
   A29        3.16958  -0.00001  -0.00000  -0.00002  -0.00002   3.16957
   A30        2.80472  -0.00000  -0.00001  -0.00004  -0.00005   2.80467
   A31        2.94381   0.00000   0.00000  -0.00000  -0.00000   2.94380
   A32        2.89603   0.00000  -0.00000   0.00002   0.00002   2.89604
   A33        2.90289   0.00000  -0.00001  -0.00000  -0.00002   2.90287
   A34        2.84535  -0.00000  -0.00002   0.00000  -0.00002   2.84534
   A35        3.09986  -0.00000   0.00000  -0.00003  -0.00003   3.09983
   A36        3.17701   0.00000   0.00001   0.00002   0.00003   3.17703
   A37        3.08088   0.00000  -0.00003  -0.00001  -0.00005   3.08083
   A38        3.14651  -0.00000  -0.00000  -0.00001  -0.00001   3.14649
   A39        3.12502   0.00000   0.00002   0.00006   0.00008   3.12510
   A40        3.18598  -0.00000  -0.00000  -0.00002  -0.00002   3.18596
    D1       -0.00615  -0.00000   0.00001  -0.00000   0.00001  -0.00614
    D2        3.13877  -0.00000   0.00000  -0.00000   0.00000   3.13877
    D3       -2.08959  -0.00000  -0.00007   0.00001  -0.00006  -2.08965
    D4        2.10623   0.00000  -0.00007   0.00001  -0.00006   2.10617
    D5        0.00648   0.00000  -0.00007   0.00001  -0.00006   0.00643
    D6        1.04897  -0.00000  -0.00006   0.00001  -0.00006   1.04892
    D7       -1.03839   0.00000  -0.00006   0.00001  -0.00005  -1.03845
    D8       -3.13814  -0.00000  -0.00006   0.00001  -0.00005  -3.13819
    D9        0.01163  -0.00000  -0.00008  -0.00002  -0.00011   0.01152
   D10       -2.08410   0.00000  -0.00002  -0.00008  -0.00010  -2.08420
   D11        2.21477  -0.00000   0.00002   0.00003   0.00006   2.21483
   D12        2.22445   0.00000  -0.00010  -0.00007  -0.00017   2.22428
   D13        0.06689   0.00000  -0.00013  -0.00004  -0.00017   0.06672
   D14       -1.84032  -0.00000   0.00000  -0.00004  -0.00003  -1.84035
   D15        2.28531  -0.00000  -0.00003   0.00000  -0.00003   2.28527
   D16        0.11619   0.00000  -0.00000   0.00001   0.00000   0.11620
   D17       -2.04137   0.00000  -0.00004   0.00004   0.00001  -2.04136
   D18        0.01831   0.00000   0.00008   0.00002   0.00009   0.01841
   D19        1.98340  -0.00000   0.00008  -0.00003   0.00005   1.98345
   D20        2.09510  -0.00000  -0.00002   0.00004   0.00001   2.09512
   D21       -2.22300  -0.00000  -0.00002  -0.00001  -0.00003  -2.22303
   D22       -2.12939   0.00000  -0.00002   0.00013   0.00011  -2.12928
   D23       -0.16431   0.00000  -0.00001   0.00008   0.00007  -0.16424
   D24       -2.29265  -0.00000  -0.00003   0.00021   0.00018  -2.29246
   D25        1.74405  -0.00000  -0.00017   0.00017   0.00000   1.74405
   D26        1.82330   0.00000   0.00005   0.00013   0.00018   1.82348
   D27       -0.42318   0.00000  -0.00010   0.00010  -0.00000  -0.42319
   D28       -0.20443   0.00000  -0.00001   0.00002   0.00001  -0.20441
   D29       -2.45091  -0.00000  -0.00016  -0.00001  -0.00017  -2.45108
   D30        2.13515  -0.00000  -0.00007  -0.00010  -0.00017   2.13498
   D31       -2.12370   0.00000  -0.00003  -0.00010  -0.00013  -2.12383
   D32       -0.12891  -0.00000  -0.00004  -0.00006  -0.00009  -0.12900
   D33        1.89543  -0.00000   0.00000  -0.00006  -0.00006   1.89536
   D34       -1.85410   0.00000   0.00007   0.00007   0.00013  -1.85397
   D35        0.54915   0.00000   0.00022   0.00006   0.00028   0.54943
   D36        0.19222  -0.00000   0.00003   0.00001   0.00004   0.19226
   D37        2.59547  -0.00000   0.00018   0.00000   0.00018   2.59565
         Item               Value     Threshold  Converged?
 Maximum Force            0.000008     0.000015     YES
 RMS     Force            0.000002     0.000010     YES
 Maximum Displacement     0.000602     0.000060     NO 
 RMS     Displacement     0.000169     0.000040     NO 
 Predicted change in Energy=-8.148755D-10
 GradGradGradGradGradGradGradGradGradGradGradGradGradGradGradGradGradGrad

                          Input orientation:                          
 ---------------------------------------------------------------------
 Center     Atomic      Atomic             Coordinates (Angstroms)
 Number     Number       Type             X           Y           Z
 ---------------------------------------------------------------------
      1          6           0        0.583438    1.563903   -0.488166
      2          8           0        1.275328    0.901814   -1.234364
      3          8           0       -0.262968    1.151564    0.406215
      4          1           0       -0.328330    0.133710    0.451953
      5          6           0        0.645087    3.112596   -0.523353
      6          9           0        1.030765    3.590352    0.669581
      7          9           0       -0.560473    3.623598   -0.809303
      8          9           0        1.509254    3.534847   -1.442659
      9          8           0       -0.412112   -1.402588    0.594949
     10          1           0        0.223917   -1.783032   -0.052771
     11          1           0       -1.306723   -1.783016    0.403929
     12          8           0       -2.555866   -3.881950    2.727363
     13          1           0       -2.430534   -4.826610    2.839937
     14          1           0       -1.724259   -3.448031    3.016974
     15          8           0       -0.251561   -2.488609    3.145188
     16          1           0       -0.178552   -2.034454    2.281854
     17          1           0       -0.207922   -1.807354    3.820506
     18          8           0        1.384444   -1.887460   -1.333689
     19          1           0        1.502614   -0.930049   -1.467786
     20          1           0        2.259348   -2.275258   -1.259138
     21          8           0       -2.826960   -2.496019    0.419106
     22          1           0       -2.878596   -3.095610    1.196267
     23          1           0       -3.247188   -2.934701   -0.323032
 ---------------------------------------------------------------------
                    Distance matrix (angstroms):
                    1          2          3          4          5
     1  C    0.000000
     2  O    1.214037   0.000000
     3  O    1.298593   2.262792   0.000000
     4  H    1.939226   2.450585   1.020975   0.000000
     5  C    1.550318   2.406304   2.352510   3.282152   0.000000
     6  F    2.376337   3.303492   2.773228   3.720601   1.341674
     7  F    2.377815   3.310431   2.770731   3.718061   1.340249
     8  F    2.377565   2.651599   3.498449   4.305114   1.330491
     9  O    3.311243   3.391770   2.565455   1.545212   4.770236
    10  H    3.394231   3.116091   3.009914   2.057577   4.936193
    11  H    3.945936   4.069312   3.114673   2.152533   5.351301
    12  O    7.060607   7.297789   5.998448   5.124932   8.350863
    13  H    7.810183   7.946583   6.808811   5.892920   9.154351
    14  H    6.536892   6.781781   5.487050   4.621344   7.822374
    15  O    5.506482   5.745157   4.555542   3.759783   6.755417
    16  H    4.604543   4.806165   3.698089   2.841110   5.919433
    17  H    5.527773   5.923793   4.518363   3.889650   6.618356
    18  O    3.642585   2.793174   3.870000   3.194878   5.118970
    19  H    2.832727   1.860609   3.310932   2.858206   4.239137
    20  H    4.259370   3.326062   4.569309   3.927727   5.672405
    21  O    5.379305   5.577454   4.458597   3.627631   6.663325
    22  H    6.044341   6.256393   5.050167   4.181671   7.342701
    23  H    5.910872   6.000210   5.112234   4.305285   7.194424
                    6          7          8          9         10
     6  F    0.000000
     7  F    2.172612   0.000000
     8  F    2.166470   2.166284   0.000000
     9  O    5.197780   5.220775   5.676422   0.000000
    10  H    5.481428   5.515366   5.644796   0.984282   0.000000
    11  H    5.865791   5.591091   6.294385   0.990728   1.597321
    12  O    8.540122   8.533631   9.429908   3.910256   4.456657
    13  H    9.356083   9.392556  10.187077   4.564857   4.967618
    14  H    7.914496   8.124207   8.894073   3.431002   3.998868
    15  O    6.687806   7.286460   7.773727   2.776497   3.309208
    16  H    5.974974   6.458690   6.909255   1.816440   2.382365
    17  H    6.371648   7.145255   7.693420   3.257260   3.897351
    18  O    5.843339   5.867661   5.424838   2.679992   1.731612
    19  H    5.022451   5.042384   4.464972   2.853830   2.089238
    20  H    6.295614   6.553644   5.861198   3.366881   2.416731
    21  O    7.210318   6.640457   7.657694   2.656690   3.168418
    22  H    7.762899   7.385376   8.377358   3.051467   3.592846
    23  H    7.865270   7.103956   8.107550   3.350778   3.667145
                   11         12         13         14         15
    11  H    0.000000
    12  O    3.371087   0.000000
    13  H    4.057161   0.959564   0.000000
    14  H    3.126439   0.981697   1.559053   0.000000
    15  O    3.020882   2.725032   3.210507   1.762320   0.000000
    16  H    2.205129   3.043573   3.630291   2.219868   0.978229
    17  H    3.589004   3.318395   3.875232   2.374187   0.960243
    18  O    3.205090   5.999681   6.372740   5.570251   4.806062
    19  H    3.481845   6.540968   7.014936   6.071740   5.175497
    20  H    3.965471   6.454451   6.731033   5.960676   5.074275
    21  O    1.679204   2.705984   3.383671   2.978456   3.750235
    22  H    2.195789   1.751211   2.428738   2.184414   3.326869
    23  H    2.370708   3.268045   3.774999   3.706543   4.604490
                   16         17         18         19         20
    16  H    0.000000
    17  H    1.555599   0.000000
    18  O    3.941664   5.395162   0.000000
    19  H    4.255095   5.626867   0.973952   0.000000
    20  H    4.305806   5.666493   0.959898   1.557487   0.000000
    21  O    3.270618   4.347775   4.602017   4.975725   5.360576
    22  H    3.097545   3.959638   5.102334   5.566134   5.753300
    23  H    4.124609   5.260889   4.854910   5.281072   5.624331
                   21         22         23
    21  O    0.000000
    22  H    0.982933   0.000000
    23  H    0.959063   1.571630   0.000000
 Stoichiometry    C2H11F3O7
 Framework group  C1[X(C2H11F3O7)]
 Deg. of freedom    63
 Full point group                 C1      NOp   1
 Largest Abelian subgroup         C1      NOp   1
 Largest concise Abelian subgroup C1      NOp   1
                         Standard orientation:                         
 ---------------------------------------------------------------------
 Center     Atomic      Atomic             Coordinates (Angstroms)
 Number     Number       Type             X           Y           Z
 ---------------------------------------------------------------------
      1          6           0        1.712427    0.202876    0.006907
      2          8           0        1.646771    1.413400   -0.057953
      3          8           0        0.740356   -0.656804    0.055596
      4          1           0       -0.180633   -0.216430    0.040101
      5          6           0        3.088270   -0.511017    0.036894
      6          9           0        3.207091   -1.337082   -1.013624
      7          9           0        3.215991   -1.236370    1.156634
      8          9           0        4.084045    0.370205   -0.008778
      9          8           0       -1.592159    0.406819   -0.042581
     10          1           0       -1.468545    1.380309   -0.119051
     11          1           0       -2.163155    0.232711    0.748110
     12          8           0       -5.249767   -0.966708    0.116884
     13          1           0       -6.065274   -0.502804   -0.084376
     14          1           0       -4.689697   -0.919995   -0.688019
     15          8           0       -3.394123   -0.674416   -1.857186
     16          1           0       -2.665015   -0.281469   -1.336679
     17          1           0       -3.031475   -1.442678   -2.304764
     18          8           0       -0.696416    2.929279   -0.173738
     19          1           0        0.222265    2.607296   -0.143162
     20          1           0       -0.755998    3.553309   -0.900677
     21          8           0       -3.313239   -0.257904    1.868971
     22          1           0       -4.129977   -0.508869    1.383057
     23          1           0       -3.572212    0.227366    2.654622
 ---------------------------------------------------------------------
 Rotational constants (GHZ):           1.0728928           0.2476803           0.2337893
 Standard basis: 6-31++G(d,p) (6D, 7F)
 There are   294 symmetry adapted cartesian basis functions of A   symmetry.
 There are   294 symmetry adapted basis functions of A   symmetry.
   294 basis functions,   472 primitive gaussians,   294 cartesian basis functions
    53 alpha electrons       53 beta electrons
       nuclear repulsion energy       816.8138165955 Hartrees.
 NAtoms=   23 NActive=   23 NUniq=   23 SFac= 1.00D+00 NAtFMM=   60 NAOKFM=F Big=F
 Integral buffers will be    131072 words long.
 Raffenetti 2 integral format.
 Two-electron integral symmetry is turned on.
 Nuclear repulsion after empirical dispersion term =      816.8040991122 Hartrees.
 One-electron integrals computed using PRISM.
 NBasis=   294 RedAO= T EigKep=  4.55D-05  NBF=   294
 NBsUse=   294 1.00D-06 EigRej= -1.00D+00 NBFU=   294
 Initial guess from the checkpoint file:  "/local_scratch/slurm.5660474/Gau-3857150.chk"
 B after Tr=     0.000000    0.000000   -0.000000
         Rot=    1.000000    0.000039    0.000001    0.000008 Ang=   0.00 deg.
 Requested convergence on RMS density matrix=1.00D-10 within 128 cycles.
 Requested convergence on MAX density matrix=1.00D-08.
 Requested convergence on             energy=1.00D-08.
 No special actions if energy rises.
 SCF Done:  E(RwB97XD) =  -908.814841014     A.U. after   10 cycles
            NFock= 10  Conv=0.76D-10     -V/T= 2.0082
 Calling FoFJK, ICntrl=      2127 FMM=F ISym2X=0 I1Cent= 0 IOpClX= 0 NMat=1 NMatS=1 NMatT=0.
 ***** Axes restored to original set *****
 -------------------------------------------------------------------
 Center     Atomic                   Forces (Hartrees/Bohr)
 Number     Number              X              Y              Z
 -------------------------------------------------------------------
      1        6           0.000001218   -0.000000555   -0.000002011
      2        8          -0.000000606   -0.000000735    0.000000525
      3        8           0.000000111   -0.000001061   -0.000000019
      4        1          -0.000000608    0.000000643   -0.000000208
      5        6           0.000000007   -0.000000450   -0.000001142
      6        9          -0.000000122    0.000000216   -0.000000838
      7        9           0.000000218   -0.000000228   -0.000001120
      8        9          -0.000000105   -0.000000428   -0.000000682
      9        8          -0.000000392   -0.000001027   -0.000000812
     10        1           0.000000312   -0.000000306    0.000000769
     11        1           0.000000222    0.000001014    0.000000711
     12        8          -0.000000672    0.000000468    0.000000344
     13        1           0.000000239    0.000000797    0.000000917
     14        1          -0.000000333    0.000000610    0.000000099
     15        8           0.000000111    0.000000889   -0.000000214
     16        1          -0.000000400    0.000000311    0.000001300
     17        1          -0.000000677    0.000000916    0.000000022
     18        8           0.000000229    0.000000161   -0.000000173
     19        1           0.000000686   -0.000000999    0.000000668
     20        1           0.000000310   -0.000000054    0.000000811
     21        8           0.000000337   -0.000000268   -0.000000668
     22        1          -0.000000328    0.000000152    0.000001605
     23        1           0.000000241   -0.000000068    0.000000117
 -------------------------------------------------------------------
 Cartesian Forces:  Max     0.000002011 RMS     0.000000666

 GradGradGradGradGradGradGradGradGradGradGradGradGradGradGradGradGradGrad
 Berny optimization.
 Using GEDIIS/GDIIS optimizer.
 FormGI is forming the generalized inverse of G from B-inverse, IUseBI=4.
 Internal  Forces:  Max     0.000001863 RMS     0.000000463
 Search for a local minimum.
 Step number  15 out of a maximum of  138
 All quantities printed in internal units (Hartrees-Bohrs-Radians)
 Mixed Optimization -- En-DIIS/RFO-DIIS
 Swapping is turned off.
 Update second derivatives using D2CorX and points    4    5    6    7    8
                                                      9   10   11   12   13
                                                     14   15
 DE= -2.29D-09 DEPred=-8.15D-10 R= 2.81D+00
 Trust test= 2.81D+00 RLast= 6.98D-04 DXMaxT set to 1.78D-01
 ITU=  0 -1 -1 -1  0  0  0  1  1  0  1  1  1  1  0
     Eigenvalues ---    0.00022   0.00033   0.00055   0.00086   0.00145
     Eigenvalues ---    0.00322   0.00384   0.00469   0.00521   0.00791
     Eigenvalues ---    0.00887   0.01081   0.01107   0.01299   0.01430
     Eigenvalues ---    0.01541   0.01607   0.01690   0.01749   0.01776
     Eigenvalues ---    0.02185   0.02352   0.02466   0.02638   0.02827
     Eigenvalues ---    0.02902   0.03147   0.03639   0.03904   0.04097
     Eigenvalues ---    0.04523   0.05105   0.05459   0.06284   0.06657
     Eigenvalues ---    0.06724   0.08618   0.11255   0.11724   0.13703
     Eigenvalues ---    0.20410   0.21503   0.22072   0.24033   0.28344
     Eigenvalues ---    0.36579   0.37688   0.38844   0.39371   0.42948
     Eigenvalues ---    0.46646   0.46898   0.47829   0.50274   0.50871
     Eigenvalues ---    0.56112   0.56999   0.57340   0.57354   0.57393
     Eigenvalues ---    0.60254   0.94857   1.03686
 En-DIIS/RFO-DIIS/Sim-DIIS IScMMF=       -3 using points:    15   14   13   12   11   10    9    8    7    6
 RFO step:  Lambda=-7.05573595D-11.
 DIIS inversion failure, remove point  10.
 DIIS inversion failure, remove point   9.
 DIIS inversion failure, remove point   8.
 DIIS inversion failure, remove point   7.
 DIIS inversion failure, remove point   6.
 DIIS inversion failure, remove point   5.
 DIIS inversion failure, remove point   4.
 DIIS inversion failure, remove point   3.
 RFO-DIIS uses    2 points instead of   10
 DidBck=F Rises=F RFO-DIIS coefs:    1.44658   -0.44658    0.00000    0.00000    0.00000
                  RFO-DIIS coefs:    0.00000    0.00000    0.00000    0.00000    0.00000
 Iteration  1 RMS(Cart)=  0.00010452 RMS(Int)=  0.00000000
 Iteration  2 RMS(Cart)=  0.00000001 RMS(Int)=  0.00000000
 Variable       Old X    -DE/DX   Delta X   Delta X   Delta X     New X
                                 (Linear)    (Quad)   (Total)
    R1        2.29420  -0.00000   0.00000  -0.00000  -0.00000   2.29420
    R2        2.45398   0.00000   0.00000  -0.00000   0.00000   2.45399
    R3        2.92968   0.00000  -0.00000   0.00000  -0.00000   2.92968
    R4        1.92936  -0.00000   0.00000  -0.00000  -0.00000   1.92936
    R5        2.92003  -0.00000  -0.00002   0.00000  -0.00001   2.92002
    R6        2.53540   0.00000  -0.00000   0.00000   0.00000   2.53540
    R7        2.53270  -0.00000   0.00000  -0.00000  -0.00000   2.53270
    R8        2.51426  -0.00000   0.00000  -0.00000  -0.00000   2.51426
    R9        1.86002   0.00000  -0.00000  -0.00000  -0.00000   1.86002
   R10        1.87221  -0.00000   0.00000  -0.00000  -0.00000   1.87220
   R11        3.43257  -0.00000   0.00000  -0.00000  -0.00000   3.43257
   R12        3.27227   0.00000   0.00001   0.00001   0.00002   3.27229
   R13        3.17324   0.00000  -0.00000  -0.00000  -0.00001   3.17323
   R14        1.81331  -0.00000   0.00000  -0.00000   0.00000   1.81331
   R15        1.85514  -0.00000   0.00000  -0.00000   0.00000   1.85514
   R16        3.30931  -0.00000  -0.00002   0.00000  -0.00002   3.30929
   R17        3.33030  -0.00000  -0.00000  -0.00000  -0.00001   3.33030
   R18        1.84859  -0.00000  -0.00000  -0.00000  -0.00000   1.84858
   R19        1.81460  -0.00000   0.00000  -0.00000   0.00000   1.81460
   R20        1.84050  -0.00000   0.00000  -0.00000   0.00000   1.84050
   R21        1.81394  -0.00000   0.00000  -0.00000   0.00000   1.81394
   R22        1.85747   0.00000   0.00000   0.00000   0.00000   1.85748
   R23        1.81237  -0.00000  -0.00000  -0.00000  -0.00000   1.81237
    A1        2.24160  -0.00000   0.00000  -0.00000  -0.00000   2.24160
    A2        2.10386   0.00000  -0.00000   0.00000   0.00000   2.10386
    A3        1.93772  -0.00000   0.00000  -0.00000  -0.00000   1.93772
    A4        1.97049  -0.00000  -0.00000   0.00000  -0.00000   1.97049
    A5        1.92513   0.00000   0.00000  -0.00000  -0.00000   1.92513
    A6        1.92831   0.00000  -0.00000   0.00001   0.00000   1.92831
    A7        1.93750   0.00000   0.00000   0.00000   0.00000   1.93750
    A8        1.88863  -0.00000   0.00000  -0.00000  -0.00000   1.88863
    A9        1.89087  -0.00000   0.00000  -0.00000   0.00000   1.89087
   A10        1.89211  -0.00000   0.00000  -0.00000   0.00000   1.89211
   A11        1.86330  -0.00000   0.00002   0.00001   0.00003   1.86333
   A12        1.99642  -0.00000  -0.00004   0.00003  -0.00001   1.99641
   A13        2.00956   0.00000  -0.00004  -0.00005  -0.00009   2.00947
   A14        1.88409   0.00000   0.00000   0.00002   0.00002   1.88411
   A15        1.97533   0.00000   0.00007  -0.00001   0.00006   1.97539
   A16        1.73310  -0.00000  -0.00002   0.00002  -0.00000   1.73310
   A17        1.86491  -0.00000  -0.00001  -0.00000  -0.00001   1.86490
   A18        2.17571   0.00000  -0.00001  -0.00000  -0.00001   2.17570
   A19        1.78807  -0.00000  -0.00002  -0.00000  -0.00002   1.78805
   A20        1.82441   0.00000   0.00002  -0.00001   0.00000   1.82442
   A21        2.06619  -0.00000  -0.00000  -0.00002  -0.00002   2.06617
   A22        1.86284  -0.00000   0.00000  -0.00000  -0.00000   1.86284
   A23        1.69500   0.00000  -0.00001   0.00000  -0.00001   1.69499
   A24        2.18679  -0.00000  -0.00000  -0.00001  -0.00001   2.18678
   A25        1.87260  -0.00000  -0.00000  -0.00000  -0.00000   1.87260
   A26        1.88990   0.00000   0.00003  -0.00001   0.00002   1.88992
   A27        2.19433  -0.00000   0.00002   0.00002   0.00004   2.19437
   A28        1.88576   0.00000   0.00001  -0.00001   0.00000   1.88576
   A29        3.16957  -0.00000  -0.00001   0.00001  -0.00000   3.16956
   A30        2.80467  -0.00000  -0.00002  -0.00002  -0.00004   2.80464
   A31        2.94380   0.00000  -0.00000  -0.00001  -0.00001   2.94379
   A32        2.89604   0.00000   0.00001   0.00001   0.00002   2.89606
   A33        2.90287   0.00000  -0.00001   0.00000  -0.00000   2.90287
   A34        2.84534  -0.00000  -0.00001   0.00000  -0.00000   2.84533
   A35        3.09983  -0.00000  -0.00001  -0.00001  -0.00002   3.09981
   A36        3.17703  -0.00000   0.00001  -0.00003  -0.00002   3.17701
   A37        3.08083   0.00000  -0.00002  -0.00001  -0.00003   3.08080
   A38        3.14649  -0.00000  -0.00000   0.00001   0.00000   3.14650
   A39        3.12510  -0.00000   0.00004  -0.00000   0.00003   3.12513
   A40        3.18596  -0.00000  -0.00001  -0.00001  -0.00002   3.18593
    D1       -0.00614   0.00000   0.00000  -0.00000   0.00000  -0.00614
    D2        3.13877   0.00000   0.00000   0.00000   0.00001   3.13878
    D3       -2.08965  -0.00000  -0.00003   0.00008   0.00005  -2.08960
    D4        2.10617   0.00000  -0.00003   0.00008   0.00005   2.10622
    D5        0.00643   0.00000  -0.00003   0.00007   0.00005   0.00648
    D6        1.04892  -0.00000  -0.00002   0.00007   0.00005   1.04896
    D7       -1.03845   0.00000  -0.00002   0.00007   0.00005  -1.03840
    D8       -3.13819   0.00000  -0.00002   0.00007   0.00004  -3.13814
    D9        0.01152   0.00000  -0.00005   0.00003  -0.00002   0.01150
   D10       -2.08420   0.00000  -0.00005  -0.00002  -0.00007  -2.08427
   D11        2.21483   0.00000   0.00003  -0.00002   0.00000   2.21483
   D12        2.22428   0.00000  -0.00008   0.00002  -0.00006   2.22422
   D13        0.06672   0.00000  -0.00008   0.00005  -0.00002   0.06670
   D14       -1.84035  -0.00000  -0.00001  -0.00003  -0.00004  -1.84039
   D15        2.28527  -0.00000  -0.00001   0.00000  -0.00001   2.28526
   D16        0.11620   0.00000   0.00000  -0.00000  -0.00000   0.11620
   D17       -2.04136   0.00000   0.00000   0.00003   0.00003  -2.04133
   D18        0.01841   0.00000   0.00004  -0.00003   0.00002   0.01843
   D19        1.98345  -0.00000   0.00002  -0.00003  -0.00001   1.98344
   D20        2.09512  -0.00000   0.00001   0.00002   0.00002   2.09514
   D21       -2.22303  -0.00000  -0.00001   0.00001  -0.00000  -2.22303
   D22       -2.12928   0.00000   0.00005   0.00006   0.00011  -2.12917
   D23       -0.16424   0.00000   0.00003   0.00005   0.00008  -0.16416
   D24       -2.29246   0.00000   0.00008   0.00005   0.00013  -2.29233
   D25        1.74405  -0.00000   0.00000   0.00006   0.00006   1.74411
   D26        1.82348   0.00000   0.00008   0.00000   0.00008   1.82356
   D27       -0.42319   0.00000  -0.00000   0.00001   0.00001  -0.42318
   D28       -0.20441   0.00000   0.00001   0.00000   0.00001  -0.20441
   D29       -2.45108  -0.00000  -0.00008   0.00001  -0.00007  -2.45115
   D30        2.13498   0.00000  -0.00007  -0.00001  -0.00009   2.13490
   D31       -2.12383  -0.00000  -0.00006  -0.00003  -0.00009  -2.12393
   D32       -0.12900  -0.00000  -0.00004  -0.00001  -0.00005  -0.12906
   D33        1.89536  -0.00000  -0.00003  -0.00003  -0.00006   1.89530
   D34       -1.85397   0.00000   0.00006   0.00002   0.00008  -1.85388
   D35        0.54943   0.00000   0.00012   0.00003   0.00015   0.54958
   D36        0.19226  -0.00000   0.00002   0.00001   0.00003   0.19229
   D37        2.59565  -0.00000   0.00008   0.00002   0.00010   2.59576
         Item               Value     Threshold  Converged?
 Maximum Force            0.000002     0.000015     YES
 RMS     Force            0.000000     0.000010     YES
 Maximum Displacement     0.000337     0.000060     NO 
 RMS     Displacement     0.000105     0.000040     NO 
 Predicted change in Energy=-1.610538D-10
 GradGradGradGradGradGradGradGradGradGradGradGradGradGradGradGradGradGrad

                          Input orientation:                          
 ---------------------------------------------------------------------
 Center     Atomic      Atomic             Coordinates (Angstroms)
 Number     Number       Type             X           Y           Z
 ---------------------------------------------------------------------
      1          6           0        0.583432    1.563865   -0.488145
      2          8           0        1.275347    0.901815   -1.234354
      3          8           0       -0.262989    1.151478    0.406200
      4          1           0       -0.328340    0.133622    0.451894
      5          6           0        0.645068    3.112559   -0.523258
      6          9           0        1.030771    3.590257    0.669692
      7          9           0       -0.560502    3.623570   -0.809154
      8          9           0        1.509210    3.534863   -1.442564
      9          8           0       -0.412083   -1.402677    0.594841
     10          1           0        0.223949   -1.783107   -0.052882
     11          1           0       -1.306695   -1.783110    0.403840
     12          8           0       -2.555897   -3.881854    2.727436
     13          1           0       -2.430540   -4.826508    2.840041
     14          1           0       -1.724288   -3.447913    3.017008
     15          8           0       -0.251583   -2.488500    3.145165
     16          1           0       -0.178542   -2.034433    2.281788
     17          1           0       -0.207974   -1.807175    3.820414
     18          8           0        1.384520   -1.887447   -1.333781
     19          1           0        1.502667   -0.930025   -1.467823
     20          1           0        2.259435   -2.275218   -1.259213
     21          8           0       -2.826951   -2.496064    0.419099
     22          1           0       -2.878612   -3.095597    1.196306
     23          1           0       -3.247252   -2.934756   -0.322990
 ---------------------------------------------------------------------
                    Distance matrix (angstroms):
                    1          2          3          4          5
     1  C    0.000000
     2  O    1.214037   0.000000
     3  O    1.298593   2.262792   0.000000
     4  H    1.939226   2.450585   1.020974   0.000000
     5  C    1.550318   2.406304   2.352510   3.282151   0.000000
     6  F    2.376334   3.303472   2.773245   3.720611   1.341675
     7  F    2.377817   3.310451   2.770711   3.718048   1.340249
     8  F    2.377565   2.651601   3.498449   4.305114   1.330491
     9  O    3.311235   3.391763   2.565447   1.545206   4.770228
    10  H    3.394246   3.116107   3.009926   2.057589   4.936208
    11  H    3.945942   4.069330   3.114664   2.152521   5.351305
    12  O    7.060538   7.297787   5.998332   5.124856   8.350749
    13  H    7.810103   7.946570   6.808683   5.892824   9.154230
    14  H    6.536787   6.781742   5.486903   4.621242   7.822221
    15  O    5.506346   5.745079   4.555381   3.759671   6.755233
    16  H    4.604441   4.806100   3.697971   2.841024   5.919303
    17  H    5.527560   5.923644   4.518131   3.889487   6.618079
    18  O    3.642581   2.793168   3.869998   3.194878   5.118965
    19  H    2.832711   1.860597   3.310916   2.858190   4.239124
    20  H    4.259353   3.326046   4.569296   3.927719   5.672385
    21  O    5.379296   5.577484   4.458545   3.627586   6.663303
    22  H    6.044312   6.256420   5.050089   4.181614   7.342645
    23  H    5.910923   6.000314   5.112226   4.305280   7.194463
                    6          7          8          9         10
     6  F    0.000000
     7  F    2.172612   0.000000
     8  F    2.166471   2.166284   0.000000
     9  O    5.197771   5.220765   5.676415   0.000000
    10  H    5.481434   5.515385   5.644814   0.984281   0.000000
    11  H    5.865791   5.591095   6.294392   0.990728   1.597331
    12  O    8.539962   8.533490   9.429830   3.910271   4.456730
    13  H    9.355908   9.392416  10.186994   4.564834   4.967655
    14  H    7.914297   8.124025   8.893956   3.431001   3.998929
    15  O    6.687577   7.286252   7.773580   2.776495   3.309261
    16  H    5.974817   6.458546   6.909151   1.816438   2.382403
    17  H    6.371328   7.144940   7.693181   3.257239   3.897379
    18  O    5.843311   5.867679   5.424834   2.679994   1.731622
    19  H    5.022411   5.042394   4.464964   2.853814   2.089241
    20  H    6.295561   6.553648   5.861185   3.366876   2.416735
    21  O    7.210279   6.640430   7.657686   2.656683   3.168448
    22  H    7.762812   7.385304   8.377328   3.051476   3.592908
    23  H    7.865285   7.103987   8.107611   3.350801   3.667219
                   11         12         13         14         15
    11  H    0.000000
    12  O    3.371102   0.000000
    13  H    4.057138   0.959565   0.000000
    14  H    3.126436   0.981697   1.559048   0.000000
    15  O    3.020877   2.725031   3.210488   1.762316   0.000000
    16  H    2.205126   3.043580   3.630265   2.219866   0.978228
    17  H    3.588976   3.318378   3.875216   2.374171   0.960243
    18  O    3.205130   5.999836   6.372876   5.570378   4.806148
    19  H    3.481867   6.541058   7.015012   6.071797   5.175509
    20  H    3.965502   6.454616   6.731183   5.960816   5.074371
    21  O    1.679200   2.705976   3.383647   2.978425   3.750202
    22  H    2.195802   1.751201   2.428721   2.184387   3.326846
    23  H    2.370724   3.268037   3.774985   3.706527   4.604485
                   16         17         18         19         20
    16  H    0.000000
    17  H    1.555597   0.000000
    18  O    3.941714   5.395203   0.000000
    19  H    4.255087   5.626824   0.973952   0.000000
    20  H    4.305856   5.666550   0.959898   1.557485   0.000000
    21  O    3.270594   4.347707   4.602118   4.975796   5.360674
    22  H    3.097535   3.959581   5.102476   5.566228   5.753445
    23  H    4.124614   5.260842   4.855087   5.281224   5.624510
                   21         22         23
    21  O    0.000000
    22  H    0.982934   0.000000
    23  H    0.959062   1.571632   0.000000
 Stoichiometry    C2H11F3O7
 Framework group  C1[X(C2H11F3O7)]
 Deg. of freedom    63
 Full point group                 C1      NOp   1
 Largest Abelian subgroup         C1      NOp   1
 Largest concise Abelian subgroup C1      NOp   1
                         Standard orientation:                         
 ---------------------------------------------------------------------
 Center     Atomic      Atomic             Coordinates (Angstroms)
 Number     Number       Type             X           Y           Z
 ---------------------------------------------------------------------
      1          6           0        1.712403    0.202887    0.006924
      2          8           0        1.646795    1.413412   -0.057978
      3          8           0        0.740297   -0.656752    0.055657
      4          1           0       -0.180674   -0.216341    0.040160
      5          6           0        3.088217   -0.511062    0.036908
      6          9           0        3.207002   -1.337121   -1.013620
      7          9           0        3.215908   -1.236433    1.156639
      8          9           0        4.084028    0.370119   -0.008755
      9          8           0       -1.592167    0.406960   -0.042552
     10          1           0       -1.468539    1.380446   -0.119046
     11          1           0       -2.163185    0.232862    0.748125
     12          8           0       -5.249704   -0.966808    0.116840
     13          1           0       -6.065205   -0.502920   -0.084480
     14          1           0       -4.689591   -0.920101   -0.688034
     15          8           0       -3.393988   -0.674504   -1.857159
     16          1           0       -2.664935   -0.281454   -1.336654
     17          1           0       -3.031260   -1.442783   -2.304645
     18          8           0       -0.696324    2.929381   -0.173807
     19          1           0        0.222338    2.607344   -0.143229
     20          1           0       -0.755877    3.553373   -0.900780
     21          8           0       -3.313276   -0.257814    1.868947
     22          1           0       -4.129983   -0.508865    1.383022
     23          1           0       -3.572309    0.227408    2.654607
 ---------------------------------------------------------------------
 Rotational constants (GHZ):           1.0728516           0.2476872           0.2337929
 Standard basis: 6-31++G(d,p) (6D, 7F)
 There are   294 symmetry adapted cartesian basis functions of A   symmetry.
 There are   294 symmetry adapted basis functions of A   symmetry.
   294 basis functions,   472 primitive gaussians,   294 cartesian basis functions
    53 alpha electrons       53 beta electrons
       nuclear repulsion energy       816.8155716553 Hartrees.
 NAtoms=   23 NActive=   23 NUniq=   23 SFac= 1.00D+00 NAtFMM=   60 NAOKFM=F Big=F
 Integral buffers will be    131072 words long.
 Raffenetti 2 integral format.
 Two-electron integral symmetry is turned on.
 Nuclear repulsion after empirical dispersion term =      816.8058541230 Hartrees.
 One-electron integrals computed using PRISM.
 NBasis=   294 RedAO= T EigKep=  4.55D-05  NBF=   294
 NBsUse=   294 1.00D-06 EigRej= -1.00D+00 NBFU=   294
 Initial guess from the checkpoint file:  "/local_scratch/slurm.5660474/Gau-3857150.chk"
 B after Tr=    -0.000000   -0.000000    0.000000
         Rot=    1.000000    0.000010    0.000004    0.000003 Ang=   0.00 deg.
 Requested convergence on RMS density matrix=1.00D-10 within 128 cycles.
 Requested convergence on MAX density matrix=1.00D-08.
 Requested convergence on             energy=1.00D-08.
 No special actions if energy rises.
 SCF Done:  E(RwB97XD) =  -908.814841015     A.U. after   10 cycles
            NFock= 10  Conv=0.37D-10     -V/T= 2.0082
 Calling FoFJK, ICntrl=      2127 FMM=F ISym2X=0 I1Cent= 0 IOpClX= 0 NMat=1 NMatS=1 NMatT=0.
 ***** Axes restored to original set *****
 -------------------------------------------------------------------
 Center     Atomic                   Forces (Hartrees/Bohr)
 Number     Number              X              Y              Z
 -------------------------------------------------------------------
      1        6           0.000000621   -0.000000731   -0.000001370
      2        8          -0.000000580   -0.000000470    0.000000578
      3        8           0.000000426    0.000000384   -0.000000764
      4        1           0.000000156   -0.000000213   -0.000000282
      5        6           0.000000017   -0.000000433   -0.000001083
      6        9          -0.000000085    0.000000205   -0.000000954
      7        9           0.000000232   -0.000000219   -0.000001197
      8        9          -0.000000147   -0.000000468   -0.000000564
      9        8          -0.000000725   -0.000000899   -0.000000075
     10        1           0.000000147    0.000000026    0.000000509
     11        1           0.000000357    0.000000424    0.000000253
     12        8          -0.000000336    0.000000291    0.000000565
     13        1          -0.000000211    0.000000634    0.000000791
     14        1          -0.000000211    0.000000880    0.000000479
     15        8          -0.000000039    0.000000492    0.000000516
     16        1          -0.000000298    0.000000695    0.000000620
     17        1          -0.000000533    0.000000880    0.000000016
     18        8           0.000000266   -0.000000091    0.000000341
     19        1           0.000000488   -0.000000824    0.000000307
     20        1           0.000000266   -0.000000327    0.000000748
     21        8          -0.000000161   -0.000000806    0.000000229
     22        1           0.000000135    0.000000575    0.000000509
     23        1           0.000000216   -0.000000002   -0.000000171
 -------------------------------------------------------------------
 Cartesian Forces:  Max     0.000001370 RMS     0.000000534

 GradGradGradGradGradGradGradGradGradGradGradGradGradGradGradGradGradGrad
 Berny optimization.
 Using GEDIIS/GDIIS optimizer.
 FormGI is forming the generalized inverse of G from B-inverse, IUseBI=4.
 Internal  Forces:  Max     0.000000948 RMS     0.000000223
 Search for a local minimum.
 Step number  16 out of a maximum of  138
 All quantities printed in internal units (Hartrees-Bohrs-Radians)
 Mixed Optimization -- En-DIIS/RFO-DIIS
 Swapping is turned off.
 Update second derivatives using D2CorX and points    4    5    6    7    8
                                                      9   10   11   12   13
                                                     14   15   16
 DE= -1.21D-09 DEPred=-1.61D-10 R= 7.51D+00
 Trust test= 7.51D+00 RLast= 4.01D-04 DXMaxT set to 1.78D-01
 ITU=  0  0 -1 -1 -1  0  0  0  1  1  0  1  1  1  1  0
     Eigenvalues ---    0.00022   0.00034   0.00055   0.00087   0.00132
     Eigenvalues ---    0.00296   0.00387   0.00453   0.00528   0.00786
     Eigenvalues ---    0.00881   0.01080   0.01142   0.01300   0.01447
     Eigenvalues ---    0.01543   0.01610   0.01717   0.01736   0.01758
     Eigenvalues ---    0.02188   0.02352   0.02469   0.02621   0.02798
     Eigenvalues ---    0.02894   0.03163   0.03627   0.03900   0.04091
     Eigenvalues ---    0.04536   0.05035   0.05448   0.06202   0.06672
     Eigenvalues ---    0.06711   0.08586   0.11309   0.11724   0.13700
     Eigenvalues ---    0.20192   0.21500   0.22066   0.24015   0.28341
     Eigenvalues ---    0.36513   0.37681   0.38900   0.39781   0.42855
     Eigenvalues ---    0.46693   0.46889   0.47819   0.50191   0.50853
     Eigenvalues ---    0.56098   0.56989   0.57341   0.57356   0.57388
     Eigenvalues ---    0.60596   0.94959   1.02304
 En-DIIS/RFO-DIIS/Sim-DIIS IScMMF=       -3 using points:    16   15   14   13   12   11   10    9    8    7
 RFO step:  Lambda=-1.65523378D-11.
 DIIS inversion failure, remove point  10.
 DIIS inversion failure, remove point   9.
 DIIS inversion failure, remove point   8.
 DIIS inversion failure, remove point   7.
 DIIS inversion failure, remove point   6.
 DIIS inversion failure, remove point   5.
 DIIS inversion failure, remove point   4.
 DIIS inversion failure, remove point   3.
 DIIS inversion failure, remove point   2.
 Use linear search instead of GDIIS.
 RFO step:  Lambda= 0.00000000D+00 EMin= 2.20803355D-04
 Quartic linear search produced a step of  0.00871.
 Iteration  1 RMS(Cart)=  0.00003162 RMS(Int)=  0.00000000
 Iteration  2 RMS(Cart)=  0.00000000 RMS(Int)=  0.00000000
 Variable       Old X    -DE/DX   Delta X   Delta X   Delta X     New X
                                 (Linear)    (Quad)   (Total)
    R1        2.29420  -0.00000  -0.00000  -0.00000  -0.00000   2.29420
    R2        2.45399  -0.00000   0.00000   0.00000   0.00000   2.45399
    R3        2.92968   0.00000  -0.00000   0.00000   0.00000   2.92968
    R4        1.92936   0.00000  -0.00000  -0.00000  -0.00000   1.92936
    R5        2.92002  -0.00000  -0.00000   0.00000   0.00000   2.92002
    R6        2.53540   0.00000   0.00000  -0.00000  -0.00000   2.53540
    R7        2.53270  -0.00000  -0.00000   0.00000   0.00000   2.53270
    R8        2.51426  -0.00000  -0.00000  -0.00000  -0.00000   2.51426
    R9        1.86002  -0.00000  -0.00000  -0.00000  -0.00000   1.86002
   R10        1.87220  -0.00000  -0.00000  -0.00000  -0.00000   1.87220
   R11        3.43257   0.00000  -0.00000  -0.00000  -0.00000   3.43257
   R12        3.27229   0.00000   0.00000   0.00001   0.00001   3.27230
   R13        3.17323   0.00000  -0.00000   0.00000   0.00000   3.17323
   R14        1.81331  -0.00000   0.00000  -0.00000  -0.00000   1.81331
   R15        1.85514   0.00000   0.00000   0.00000   0.00000   1.85514
   R16        3.30929   0.00000  -0.00000  -0.00000  -0.00000   3.30929
   R17        3.33030  -0.00000  -0.00000  -0.00000  -0.00000   3.33029
   R18        1.84858  -0.00000  -0.00000  -0.00000  -0.00000   1.84858
   R19        1.81460  -0.00000   0.00000  -0.00000  -0.00000   1.81460
   R20        1.84050  -0.00000   0.00000  -0.00000  -0.00000   1.84050
   R21        1.81394  -0.00000   0.00000  -0.00000  -0.00000   1.81394
   R22        1.85748  -0.00000   0.00000   0.00000   0.00000   1.85748
   R23        1.81237   0.00000  -0.00000   0.00000   0.00000   1.81237
    A1        2.24160  -0.00000  -0.00000  -0.00000  -0.00000   2.24160
    A2        2.10386   0.00000   0.00000   0.00000   0.00000   2.10387
    A3        1.93772  -0.00000  -0.00000  -0.00000  -0.00000   1.93772
    A4        1.97049  -0.00000  -0.00000  -0.00000  -0.00000   1.97049
    A5        1.92513   0.00000  -0.00000   0.00000   0.00000   1.92513
    A6        1.92831   0.00000   0.00000  -0.00000  -0.00000   1.92831
    A7        1.93750   0.00000   0.00000   0.00000   0.00000   1.93750
    A8        1.88863  -0.00000  -0.00000  -0.00000  -0.00000   1.88863
    A9        1.89087  -0.00000   0.00000   0.00000   0.00000   1.89087
   A10        1.89211  -0.00000   0.00000  -0.00000  -0.00000   1.89211
   A11        1.86333  -0.00000   0.00000  -0.00000  -0.00000   1.86333
   A12        1.99641   0.00000  -0.00000   0.00000   0.00000   1.99642
   A13        2.00947  -0.00000  -0.00000  -0.00001  -0.00001   2.00946
   A14        1.88411   0.00000   0.00000   0.00000   0.00000   1.88412
   A15        1.97539   0.00000   0.00000   0.00000   0.00001   1.97540
   A16        1.73310   0.00000  -0.00000   0.00001   0.00001   1.73311
   A17        1.86490   0.00000  -0.00000   0.00000   0.00000   1.86490
   A18        2.17570   0.00000  -0.00000   0.00001   0.00001   2.17571
   A19        1.78805  -0.00000  -0.00000   0.00001   0.00001   1.78805
   A20        1.82442  -0.00000   0.00000  -0.00001  -0.00001   1.82441
   A21        2.06617  -0.00000  -0.00000  -0.00001  -0.00001   2.06616
   A22        1.86284  -0.00000  -0.00000  -0.00000  -0.00000   1.86284
   A23        1.69499   0.00000  -0.00000   0.00000   0.00000   1.69499
   A24        2.18678  -0.00000  -0.00000  -0.00000  -0.00000   2.18678
   A25        1.87260  -0.00000  -0.00000  -0.00000  -0.00000   1.87259
   A26        1.88992  -0.00000   0.00000  -0.00001  -0.00001   1.88992
   A27        2.19437  -0.00000   0.00000  -0.00003  -0.00003   2.19434
   A28        1.88576   0.00000   0.00000   0.00001   0.00001   1.88577
   A29        3.16956  -0.00000  -0.00000   0.00000   0.00000   3.16956
   A30        2.80464  -0.00000  -0.00000  -0.00000  -0.00000   2.80464
   A31        2.94379   0.00000  -0.00000   0.00000   0.00000   2.94379
   A32        2.89606   0.00000   0.00000   0.00001   0.00001   2.89607
   A33        2.90287   0.00000  -0.00000  -0.00000  -0.00000   2.90287
   A34        2.84533   0.00000  -0.00000   0.00000   0.00000   2.84533
   A35        3.09981  -0.00000  -0.00000  -0.00000  -0.00000   3.09981
   A36        3.17701  -0.00000  -0.00000   0.00001   0.00001   3.17702
   A37        3.08080   0.00000  -0.00000   0.00001   0.00001   3.08082
   A38        3.14650   0.00000   0.00000  -0.00001  -0.00001   3.14649
   A39        3.12513  -0.00000   0.00000  -0.00000  -0.00000   3.12513
   A40        3.18593  -0.00000  -0.00000  -0.00000  -0.00000   3.18593
    D1       -0.00614   0.00000   0.00000  -0.00001  -0.00001  -0.00616
    D2        3.13878   0.00000   0.00000  -0.00001  -0.00001   3.13876
    D3       -2.08960   0.00000   0.00000  -0.00006  -0.00006  -2.08966
    D4        2.10622   0.00000   0.00000  -0.00006  -0.00006   2.10616
    D5        0.00648   0.00000   0.00000  -0.00006  -0.00005   0.00642
    D6        1.04896  -0.00000   0.00000  -0.00005  -0.00005   1.04891
    D7       -1.03840  -0.00000   0.00000  -0.00005  -0.00005  -1.03845
    D8       -3.13814  -0.00000   0.00000  -0.00005  -0.00005  -3.13820
    D9        0.01150   0.00000  -0.00000   0.00005   0.00005   0.01155
   D10       -2.08427   0.00000  -0.00000   0.00005   0.00005  -2.08422
   D11        2.21483   0.00000   0.00000   0.00004   0.00004   2.21488
   D12        2.22422   0.00000  -0.00000  -0.00001  -0.00001   2.22421
   D13        0.06670   0.00000  -0.00000   0.00001   0.00001   0.06671
   D14       -1.84039  -0.00000  -0.00000  -0.00002  -0.00002  -1.84041
   D15        2.28526  -0.00000  -0.00000   0.00000   0.00000   2.28526
   D16        0.11620   0.00000  -0.00000  -0.00001  -0.00001   0.11618
   D17       -2.04133   0.00000   0.00000   0.00001   0.00001  -2.04133
   D18        0.01843  -0.00000   0.00000  -0.00003  -0.00003   0.01839
   D19        1.98344  -0.00000  -0.00000  -0.00004  -0.00004   1.98340
   D20        2.09514  -0.00000   0.00000  -0.00003  -0.00003   2.09511
   D21       -2.22303  -0.00000  -0.00000  -0.00003  -0.00003  -2.22307
   D22       -2.12917   0.00000   0.00000  -0.00002  -0.00002  -2.12919
   D23       -0.16416   0.00000   0.00000  -0.00002  -0.00002  -0.16418
   D24       -2.29233   0.00000   0.00000   0.00003   0.00003  -2.29230
   D25        1.74411  -0.00000   0.00000   0.00007   0.00007   1.74418
   D26        1.82356   0.00000   0.00000   0.00004   0.00004   1.82360
   D27       -0.42318  -0.00000   0.00000   0.00007   0.00007  -0.42311
   D28       -0.20441   0.00000   0.00000   0.00003   0.00003  -0.20438
   D29       -2.45115  -0.00000  -0.00000   0.00006   0.00006  -2.45108
   D30        2.13490   0.00000  -0.00000   0.00004   0.00004   2.13494
   D31       -2.12393  -0.00000  -0.00000   0.00003   0.00003  -2.12390
   D32       -0.12906   0.00000  -0.00000   0.00003   0.00002  -0.12903
   D33        1.89530  -0.00000  -0.00000   0.00001   0.00001   1.89532
   D34       -1.85388   0.00000   0.00000  -0.00005  -0.00005  -1.85393
   D35        0.54958  -0.00000   0.00000  -0.00010  -0.00010   0.54948
   D36        0.19229  -0.00000   0.00000  -0.00004  -0.00004   0.19226
   D37        2.59576  -0.00000   0.00000  -0.00009  -0.00009   2.59567
         Item               Value     Threshold  Converged?
 Maximum Force            0.000001     0.000015     YES
 RMS     Force            0.000000     0.000010     YES
 Maximum Displacement     0.000115     0.000060     NO 
 RMS     Displacement     0.000032     0.000040     YES
 Predicted change in Energy=-1.348338D-11
 GradGradGradGradGradGradGradGradGradGradGradGradGradGradGradGradGradGrad

                          Input orientation:                          
 ---------------------------------------------------------------------
 Center     Atomic      Atomic             Coordinates (Angstroms)
 Number     Number       Type             X           Y           Z
 ---------------------------------------------------------------------
      1          6           0        0.583426    1.563859   -0.488145
      2          8           0        1.275306    0.901812   -1.234389
      3          8           0       -0.262958    1.151467    0.406233
      4          1           0       -0.328317    0.133612    0.451914
      5          6           0        0.645061    3.112554   -0.523247
      6          9           0        1.030749    3.590246    0.669710
      7          9           0       -0.560508    3.623562   -0.809152
      8          9           0        1.509211    3.534867   -1.442540
      9          8           0       -0.412073   -1.402689    0.594843
     10          1           0        0.223958   -1.783116   -0.052882
     11          1           0       -1.306687   -1.783115    0.403839
     12          8           0       -2.555917   -3.881813    2.727447
     13          1           0       -2.430593   -4.826467    2.840085
     14          1           0       -1.724296   -3.447889    3.017010
     15          8           0       -0.251573   -2.488506    3.145167
     16          1           0       -0.178531   -2.034441    2.281790
     17          1           0       -0.207967   -1.807179    3.820415
     18          8           0        1.384519   -1.887445   -1.333799
     19          1           0        1.502648   -0.930022   -1.467852
     20          1           0        2.259442   -2.275198   -1.259237
     21          8           0       -2.826943   -2.496072    0.419077
     22          1           0       -2.878616   -3.095587    1.196298
     23          1           0       -3.247192   -2.934797   -0.323023
 ---------------------------------------------------------------------
                    Distance matrix (angstroms):
                    1          2          3          4          5
     1  C    0.000000
     2  O    1.214036   0.000000
     3  O    1.298594   2.262792   0.000000
     4  H    1.939225   2.450583   1.020974   0.000000
     5  C    1.550318   2.406307   2.352508   3.282148   0.000000
     6  F    2.376336   3.303495   2.773218   3.720594   1.341675
     7  F    2.377815   3.310432   2.770731   3.718057   1.340249
     8  F    2.377566   2.651606   3.498448   4.305113   1.330490
     9  O    3.311237   3.391765   2.565448   1.545207   4.770228
    10  H    3.394247   3.116108   3.009925   2.057589   4.936208
    11  H    3.945935   4.069314   3.114667   2.152525   5.351298
    12  O    7.060514   7.297773   5.998300   5.124831   8.350715
    13  H    7.810102   7.946585   6.808669   5.892818   9.154218
    14  H    6.536767   6.781734   5.486871   4.621215   7.822192
    15  O    5.506346   5.745097   4.555359   3.759656   6.755227
    16  H    4.604442   4.806115   3.697953   2.841010   5.919299
    17  H    5.527558   5.923663   4.518103   3.889467   6.618069
    18  O    3.642578   2.793164   3.869997   3.194879   5.118963
    19  H    2.832709   1.860593   3.310915   2.858190   4.239122
    20  H    4.259340   3.326039   4.569281   3.927710   5.672370
    21  O    5.379286   5.577456   4.458557   3.627596   6.663293
    22  H    6.044297   6.256397   5.050083   4.181609   7.342625
    23  H    5.910906   6.000262   5.112243   4.305286   7.194454
                    6          7          8          9         10
     6  F    0.000000
     7  F    2.172612   0.000000
     8  F    2.166471   2.166284   0.000000
     9  O    5.197763   5.220769   5.676418   0.000000
    10  H    5.481430   5.515387   5.644817   0.984281   0.000000
    11  H    5.865774   5.591090   6.294389   0.990727   1.597332
    12  O    8.539914   8.533454   9.429804   3.910258   4.456732
    13  H    9.355879   9.392398  10.186994   4.564842   4.967684
    14  H    7.914256   8.123998   8.893933   3.430986   3.998926
    15  O    6.687561   7.286251   7.773574   2.776493   3.309264
    16  H    5.974803   6.458547   6.909147   1.816437   2.382405
    17  H    6.371308   7.144937   7.693169   3.257236   3.897380
    18  O    5.843313   5.867672   5.424835   2.679999   1.731628
    19  H    5.022419   5.042383   4.464966   2.853819   2.089247
    20  H    6.295551   6.553630   5.861169   3.366880   2.416740
    21  O    7.210262   6.640421   7.657681   2.656686   3.168446
    22  H    7.762783   7.385283   8.377315   3.051472   3.592909
    23  H    7.865271   7.103989   8.107604   3.350781   3.667182
                   11         12         13         14         15
    11  H    0.000000
    12  O    3.371092   0.000000
    13  H    4.057148   0.959564   0.000000
    14  H    3.126425   0.981697   1.559049   0.000000
    15  O    3.020881   2.725032   3.210493   1.762315   0.000000
    16  H    2.205131   3.043576   3.630273   2.219859   0.978228
    17  H    3.588977   3.318366   3.875205   2.374162   0.960243
    18  O    3.205131   5.999855   6.372930   5.570392   4.806164
    19  H    3.481861   6.541066   7.015054   6.071805   5.175530
    20  H    3.965507   6.454653   6.731259   5.960845   5.074394
    21  O    1.679202   2.705976   3.383654   2.978430   3.750222
    22  H    2.195799   1.751201   2.428725   2.184392   3.326860
    23  H    2.370708   3.268037   3.774984   3.706521   4.604482
                   16         17         18         19         20
    16  H    0.000000
    17  H    1.555597   0.000000
    18  O    3.941728   5.395218   0.000000
    19  H    4.255105   5.626844   0.973952   0.000000
    20  H    4.305874   5.666570   0.959898   1.557484   0.000000
    21  O    3.270610   4.347725   4.602110   4.975778   5.360676
    22  H    3.097545   3.959590   5.102482   5.566223   5.753463
    23  H    4.124606   5.260845   4.855034   5.281167   5.624463
                   21         22         23
    21  O    0.000000
    22  H    0.982934   0.000000
    23  H    0.959062   1.571635   0.000000
 Stoichiometry    C2H11F3O7
 Framework group  C1[X(C2H11F3O7)]
 Deg. of freedom    63
 Full point group                 C1      NOp   1
 Largest Abelian subgroup         C1      NOp   1
 Largest concise Abelian subgroup C1      NOp   1
                         Standard orientation:                         
 ---------------------------------------------------------------------
 Center     Atomic      Atomic             Coordinates (Angstroms)
 Number     Number       Type             X           Y           Z
 ---------------------------------------------------------------------
      1          6           0        1.712399    0.202890    0.006922
      2          8           0        1.646794    1.413415   -0.057960
      3          8           0        0.740290   -0.656748    0.055627
      4          1           0       -0.180678   -0.216334    0.040134
      5          6           0        3.088208   -0.511068    0.036917
      6          9           0        3.206981   -1.337164   -1.013583
      7          9           0        3.215901   -1.236402    1.156673
      8          9           0        4.084026    0.370104   -0.008781
      9          8           0       -1.592172    0.406971   -0.042572
     10          1           0       -1.468540    1.380454   -0.119088
     11          1           0       -2.163183    0.232891    0.748113
     12          8           0       -5.249676   -0.966841    0.116873
     13          1           0       -6.065201   -0.502999   -0.084456
     14          1           0       -4.689571   -0.920133   -0.688006
     15          8           0       -3.393988   -0.674542   -1.857153
     16          1           0       -2.664937   -0.281477   -1.336658
     17          1           0       -3.031258   -1.442833   -2.304616
     18          8           0       -0.696313    2.929389   -0.173868
     19          1           0        0.222347    2.607350   -0.143261
     20          1           0       -0.755846    3.553364   -0.900858
     21          8           0       -3.313270   -0.257742    1.868961
     22          1           0       -4.129969   -0.508830    1.383043
     23          1           0       -3.572308    0.227553    2.654575
 ---------------------------------------------------------------------
 Rotational constants (GHZ):           1.0728427           0.2476884           0.2337937
 Standard basis: 6-31++G(d,p) (6D, 7F)
[truncated: 230,593 more chars]
