# Supplementary material for: The Hydration of Trifluoroacetic Acid from 0 to 298 K
Source: J Phys Chem A. 2026 Jan 20;130(4):927–35. doi: 10.1021/acs.jpca.5c08151 (PMC12862820; doi:10.1021/acs.jpca.5c08151)
Supplement: Supplementary file 1 [file jp5c08151_si_001.zip › TFA_SI/within1kcal-hightemps/5-H2O/PM7-1-17-18703-wb97xd.xyz]

23
PM7-1-17-18703-wb97xd.log	Energy: -570291.0573460
C          1.52025        0.06829        0.23682
O          1.00068        1.16725        0.34692
O          1.05023       -1.08269        0.57347
H          0.08590       -1.04198        0.98169
C          2.93255       -0.05398       -0.39159
F          2.86780       -0.74871       -1.53774
F          3.76703       -0.69281        0.43915
F          3.44548        1.14568       -0.65903
O         -4.14040       -0.46517       -1.57511
H         -3.93300        0.44250       -1.26847
H         -3.82536       -0.52895       -2.47964
O         -3.44828        1.98473       -0.57820
H         -2.73096        1.97956        0.08435
H         -3.39292        2.81748       -1.05108
O         -3.13300       -2.26353        0.16836
H         -3.84685       -2.74698        0.58962
H         -3.54208       -1.65581       -0.48893
O         -1.44563        1.77891        1.32403
H         -1.38874        2.38948        2.06355
H         -0.53539        1.66065        0.97110
O         -1.23819       -1.00964        1.56644
H         -1.93503       -1.52208        1.08719
H         -1.55841       -0.09616        1.65050
