# Supplementary material for: The Hydration of Trifluoroacetic Acid from 0 to 298 K
Source: J Phys Chem A. 2026 Jan 20;130(4):927–35. doi: 10.1021/acs.jpca.5c08151 (PMC12862820; doi:10.1021/acs.jpca.5c08151)
Supplement: Supplementary file 1 [file jp5c08151_si_001.zip › TFA_SI/within1kcal-hightemps/5-H2O/20K-904-7074-wb97xd.xyz]

23
20K-904-7074-wb97xd.log	Energy: -570290.4547022
C          1.06116        0.02773       -0.14416
O          0.37126       -0.58148        0.66991
O          0.68772        0.71630       -1.15018
H         -0.41156        0.80983       -1.29927
C          2.60635        0.00846        0.01154
F          3.07214        1.25209        0.19683
F          3.18147       -0.49538       -1.09013
F          2.98033       -0.73566        1.05290
O         -2.88858        2.20241        0.49832
H         -2.85288        3.11369        0.79537
H         -2.63541        1.62444        1.25074
O         -1.68188        0.99999       -1.55117
H         -2.20090        0.17156       -1.66749
H         -2.14304        1.54278       -0.86614
O         -1.85636       -2.18257        0.72944
H         -0.98681       -1.74675        0.63841
H         -1.69944       -3.04997        1.11099
O         -1.98210        0.32920        2.23961
H         -2.36674       -0.51652        1.96931
H         -1.04941        0.23605        2.00246
O         -3.02529       -1.33614       -1.61163
H         -3.04046       -1.95119       -2.34793
H         -2.72213       -1.82223       -0.82159
