# Supplementary material for: The Hydration of Trifluoroacetic Acid from 0 to 298 K
Source: J Phys Chem A. 2026 Jan 20;130(4):927–35. doi: 10.1021/acs.jpca.5c08151 (PMC12862820; doi:10.1021/acs.jpca.5c08151)
Supplement: Supplementary file 1 [file jp5c08151_si_001.zip › TFA_SI/within1kcal-hightemps/5-H2O/20K-1-324-19253-wb97xd.log]

 Entering Gaussian System, Link 0=g16
 Initial command:
 /software/commercial/MERCURY/GAUSSIAN/AVX2/g16/l1.exe "/local_scratch/slurm.5660461/Gau-3925047.inp" -scrdir="/local_scratch/slurm.5660461/"
 Entering Link 1 = /software/commercial/MERCURY/GAUSSIAN/AVX2/g16/l1.exe PID=   3925048.
  
 Copyright (c) 1988-2019, Gaussian, Inc.  All Rights Reserved.
  
 This is part of the Gaussian(R) 16 program.  It is based on
 the Gaussian(R) 09 system (copyright 2009, Gaussian, Inc.),
 the Gaussian(R) 03 system (copyright 2003, Gaussian, Inc.),
 the Gaussian(R) 98 system (copyright 1998, Gaussian, Inc.),
 the Gaussian(R) 94 system (copyright 1995, Gaussian, Inc.),
 the Gaussian 92(TM) system (copyright 1992, Gaussian, Inc.),
 the Gaussian 90(TM) system (copyright 1990, Gaussian, Inc.),
 the Gaussian 88(TM) system (copyright 1988, Gaussian, Inc.),
 the Gaussian 86(TM) system (copyright 1986, Carnegie Mellon
 University), and the Gaussian 82(TM) system (copyright 1983,
 Carnegie Mellon University). Gaussian is a federally registered
 trademark of Gaussian, Inc.
  
 This software contains proprietary and confidential information,
 including trade secrets, belonging to Gaussian, Inc.
  
 This software is provided under written license and may be
 used, copied, transmitted, or stored only in accord with that
 written license.
  
 The following legend is applicable only to US Government
 contracts under FAR:
  
                    RESTRICTED RIGHTS LEGEND
  
 Use, reproduction and disclosure by the US Government is
 subject to restrictions as set forth in subparagraphs (a)
 and (c) of the Commercial Computer Software - Restricted
 Rights clause in FAR 52.227-19.
  
 Gaussian, Inc.
 340 Quinnipiac St., Bldg. 40, Wallingford CT 06492
  
  
 ---------------------------------------------------------------
 Warning -- This program may not be used in any manner that
 competes with the business of Gaussian, Inc. or will provide
 assistance to any competitor of Gaussian, Inc.  The licensee
 of this program is prohibited from giving any competitor of
 Gaussian, Inc. access to this program.  By using this program,
 the user acknowledges that Gaussian, Inc. is engaged in the
 business of creating and licensing software in the field of
 computational chemistry and represents and warrants to the
 licensee that it is not a competitor of Gaussian, Inc. and that
 it will not use this program in any manner prohibited above.
 ---------------------------------------------------------------
  

 Cite this work as:
 Gaussian 16, Revision C.01,
 M. J. Frisch, G. W. Trucks, H. B. Schlegel, G. E. Scuseria, 
 M. A. Robb, J. R. Cheeseman, G. Scalmani, V. Barone, 
 G. A. Petersson, H. Nakatsuji, X. Li, M. Caricato, A. V. Marenich, 
 J. Bloino, B. G. Janesko, R. Gomperts, B. Mennucci, H. P. Hratchian, 
 J. V. Ortiz, A. F. Izmaylov, J. L. Sonnenberg, D. Williams-Young, 
 F. Ding, F. Lipparini, F. Egidi, J. Goings, B. Peng, A. Petrone, 
 T. Henderson, D. Ranasinghe, V. G. Zakrzewski, J. Gao, N. Rega, 
 G. Zheng, W. Liang, M. Hada, M. Ehara, K. Toyota, R. Fukuda, 
 J. Hasegawa, M. Ishida, T. Nakajima, Y. Honda, O. Kitao, H. Nakai, 
 T. Vreven, K. Throssell, J. A. Montgomery, Jr., J. E. Peralta, 
 F. Ogliaro, M. J. Bearpark, J. J. Heyd, E. N. Brothers, K. N. Kudin, 
 V. N. Staroverov, T. A. Keith, R. Kobayashi, J. Normand, 
 K. Raghavachari, A. P. Rendell, J. C. Burant, S. S. Iyengar, 
 J. Tomasi, M. Cossi, J. M. Millam, M. Klene, C. Adamo, R. Cammi, 
 J. W. Ochterski, R. L. Martin, K. Morokuma, O. Farkas, 
 J. B. Foresman, and D. J. Fox, Gaussian, Inc., Wallingford CT, 2019.
 
 ******************************************
 Gaussian 16:  ES64L-G16RevC.01  3-Jul-2019
                25-Sep-2025 
 ******************************************
 %nproc=20
 Will use up to   20 processors via shared memory.
 %mem=18gb
 ----------------------------------------------------------------------
 # wb97xd/6-31++g** scf(conver=10) opt(tight,maxcycles=300,calcfc) freq
 ----------------------------------------------------------------------
 1/6=300,7=10,10=4,18=20,19=15,26=3,38=1/1,3;
 2/9=110,12=2,17=6,18=5,40=1/2;
 3/5=1,6=6,7=1111,11=2,25=1,30=1,71=2,74=-58,140=1/1,2,3;
 4//1;
 5/5=2,6=10,38=5/2;
 8/6=4,10=90,11=11/1;
 11/6=1,8=1,9=11,15=111,16=1/1,2,10;
 10/6=1,13=1/2;
 6/7=2,8=2,9=2,10=2,28=1/1;
 7/10=1,25=1/1,2,3,16;
 1/6=300,7=10,10=4,18=20,19=15,26=3/3(2);
 2/9=110/2;
 99//99;
 2/9=110/2;
 3/5=1,6=6,7=1111,11=2,25=1,30=1,71=1,74=-58/1,2,3;
 4/5=5,16=3,69=1/1;
 5/5=2,6=10,38=5/2;
 7//1,2,3,16;
 1/6=300,7=10,18=20,19=15,26=3/3(-5);
 2/9=110/2;
 6/7=2,8=2,9=2,10=2,19=2,28=1/1;
 99/9=1/99;
 ---------------
 20K-1-324-19253
 ---------------
 Symbolic Z-matrix:
 Charge =  0 Multiplicity = 1
 C                     1.23361   0.60191   2.01762 
 O                     0.39345  -0.19965   1.6784 
 O                     1.75421   1.54157   1.33711 
 H                     1.32784   1.63528   0.29479 
 C                     1.83103   0.52165   3.46015 
 F                     3.11397   0.13127   3.42781 
 F                     1.17034  -0.35759   4.21914 
 F                     1.78976   1.70252   4.08626 
 O                     0.32622  -0.83997  -1.79792 
 H                     1.03637  -1.42447  -1.52498 
 H                    -0.45758  -1.07649  -1.25016 
 O                     2.49105   2.09601  -2.94539 
 H                     1.94694   1.54101  -3.54244 
 H                     2.67126   2.91514  -3.40879 
 O                     0.62122   0.57029  -4.18517 
 H                     0.481    -0.06157  -3.46142 
 H                    -0.22488   0.99702  -4.33503 
 O                    -1.5332   -1.34597   0.02738 
 H                    -1.02588  -0.87781   0.70907 
 H                    -1.8074   -2.17775   0.41739 
 O                     0.80604   1.69103  -0.9506 
 H                     0.56908   0.77448  -1.21891 
 H                     1.51013   1.9715   -1.58546 
 
 Add virtual bond connecting atoms O21        and H4         Dist= 2.55D+00.
 Add virtual bond connecting atoms H23        and O12        Dist= 3.18D+00.
 Add virtual bond connecting atoms O18        and H11        Dist= 3.20D+00.
 Add virtual bond connecting atoms O2         and H19        Dist= 3.49D+00.
 Add virtual bond connecting atoms H22        and O9         Dist= 3.27D+00.
 Add virtual bond connecting atoms O15        and H13        Dist= 3.33D+00.
 Add virtual bond connecting atoms H16        and O9         Dist= 3.48D+00.

 GradGradGradGradGradGradGradGradGradGradGradGradGradGradGradGradGradGrad
 Berny optimization.
 Initialization pass.
                           ----------------------------
                           !    Initial Parameters    !
                           ! (Angstroms and Degrees)  !
 --------------------------                            --------------------------
 ! Name  Definition              Value          Derivative Info.                !
 --------------------------------------------------------------------------------
 ! R1    R(1,2)                  1.2097         calculate D2E/DX2 analytically  !
 ! R2    R(1,3)                  1.2716         calculate D2E/DX2 analytically  !
 ! R3    R(1,5)                  1.5634         calculate D2E/DX2 analytically  !
 ! R4    R(2,19)                 1.8477         calculate D2E/DX2 analytically  !
 ! R5    R(3,4)                  1.13           calculate D2E/DX2 analytically  !
 ! R6    R(4,21)                 1.3514         calculate D2E/DX2 analytically  !
 ! R7    R(5,6)                  1.3414         calculate D2E/DX2 analytically  !
 ! R8    R(5,7)                  1.3363         calculate D2E/DX2 analytically  !
 ! R9    R(5,8)                  1.3372         calculate D2E/DX2 analytically  !
 ! R10   R(9,10)                 0.9594         calculate D2E/DX2 analytically  !
 ! R11   R(9,11)                 0.985          calculate D2E/DX2 analytically  !
 ! R12   R(9,16)                 1.8431         calculate D2E/DX2 analytically  !
 ! R13   R(9,22)                 1.7322         calculate D2E/DX2 analytically  !
 ! R14   R(11,18)                1.6917         calculate D2E/DX2 analytically  !
 ! R15   R(12,13)                0.9801         calculate D2E/DX2 analytically  !
 ! R16   R(12,14)                0.9582         calculate D2E/DX2 analytically  !
 ! R17   R(12,23)                1.6814         calculate D2E/DX2 analytically  !
 ! R18   R(13,15)                1.7644         calculate D2E/DX2 analytically  !
 ! R19   R(15,16)                0.9709         calculate D2E/DX2 analytically  !
 ! R20   R(15,17)                0.9594         calculate D2E/DX2 analytically  !
 ! R21   R(18,19)                0.9702         calculate D2E/DX2 analytically  !
 ! R22   R(18,20)                0.9587         calculate D2E/DX2 analytically  !
 ! R23   R(21,22)                0.984          calculate D2E/DX2 analytically  !
 ! R24   R(21,23)                0.9887         calculate D2E/DX2 analytically  !
 ! A1    A(2,1,3)              128.5996         calculate D2E/DX2 analytically  !
 ! A2    A(2,1,5)              119.3476         calculate D2E/DX2 analytically  !
 ! A3    A(3,1,5)              112.0406         calculate D2E/DX2 analytically  !
 ! A4    A(1,2,19)             157.4867         calculate D2E/DX2 analytically  !
 ! A5    A(1,3,4)              113.6043         calculate D2E/DX2 analytically  !
 ! A6    A(1,5,6)              110.9877         calculate D2E/DX2 analytically  !
 ! A7    A(1,5,7)              111.6484         calculate D2E/DX2 analytically  !
 ! A8    A(1,5,8)              112.0172         calculate D2E/DX2 analytically  !
 ! A9    A(6,5,7)              107.1625         calculate D2E/DX2 analytically  !
 ! A10   A(6,5,8)              107.3257         calculate D2E/DX2 analytically  !
 ! A11   A(7,5,8)              107.4485         calculate D2E/DX2 analytically  !
 ! A12   A(10,9,11)            106.5285         calculate D2E/DX2 analytically  !
 ! A13   A(10,9,16)            116.8658         calculate D2E/DX2 analytically  !
 ! A14   A(10,9,22)            111.6503         calculate D2E/DX2 analytically  !
 ! A15   A(11,9,16)            132.0749         calculate D2E/DX2 analytically  !
 ! A16   A(11,9,22)             98.5965         calculate D2E/DX2 analytically  !
 ! A17   A(16,9,22)             84.0477         calculate D2E/DX2 analytically  !
 ! A18   A(9,11,18)            164.6074         calculate D2E/DX2 analytically  !
 ! A19   A(13,12,14)           107.0909         calculate D2E/DX2 analytically  !
 ! A20   A(13,12,23)            97.2906         calculate D2E/DX2 analytically  !
 ! A21   A(14,12,23)           124.3442         calculate D2E/DX2 analytically  !
 ! A22   A(12,13,15)           161.9206         calculate D2E/DX2 analytically  !
 ! A23   A(13,15,16)           101.2452         calculate D2E/DX2 analytically  !
 ! A24   A(13,15,17)           118.3498         calculate D2E/DX2 analytically  !
 ! A25   A(16,15,17)           106.1722         calculate D2E/DX2 analytically  !
 ! A26   A(9,16,15)            163.6858         calculate D2E/DX2 analytically  !
 ! A27   A(11,18,19)            96.9658         calculate D2E/DX2 analytically  !
 ! A28   A(11,18,20)           128.8491         calculate D2E/DX2 analytically  !
 ! A29   A(19,18,20)           106.402          calculate D2E/DX2 analytically  !
 ! A30   A(2,19,18)            161.3358         calculate D2E/DX2 analytically  !
 ! A31   A(4,21,22)            107.8086         calculate D2E/DX2 analytically  !
 ! A32   A(4,21,23)            109.1766         calculate D2E/DX2 analytically  !
 ! A33   A(22,21,23)           105.1089         calculate D2E/DX2 analytically  !
 ! A34   A(12,23,21)           162.9106         calculate D2E/DX2 analytically  !
 ! A35   L(3,4,21,18,-1)       177.8498         calculate D2E/DX2 analytically  !
 ! A36   L(9,22,21,1,-1)       182.3924         calculate D2E/DX2 analytically  !
 ! A37   L(3,4,21,18,-2)       181.2044         calculate D2E/DX2 analytically  !
 ! A38   L(9,22,21,1,-2)       173.3965         calculate D2E/DX2 analytically  !
 ! D1    D(3,1,2,19)           -24.9179         calculate D2E/DX2 analytically  !
 ! D2    D(5,1,2,19)           156.4635         calculate D2E/DX2 analytically  !
 ! D3    D(2,1,3,4)              2.3335         calculate D2E/DX2 analytically  !
 ! D4    D(5,1,3,4)           -178.9656         calculate D2E/DX2 analytically  !
 ! D5    D(2,1,5,6)            110.8077         calculate D2E/DX2 analytically  !
 ! D6    D(2,1,5,7)             -8.6838         calculate D2E/DX2 analytically  !
 ! D7    D(2,1,5,8)           -129.2464         calculate D2E/DX2 analytically  !
 ! D8    D(3,1,5,6)            -68.0275         calculate D2E/DX2 analytically  !
 ! D9    D(3,1,5,7)            172.4809         calculate D2E/DX2 analytically  !
 ! D10   D(3,1,5,8)             51.9183         calculate D2E/DX2 analytically  !
 ! D11   D(1,2,19,18)           92.2082         calculate D2E/DX2 analytically  !
 ! D12   D(1,3,21,22)          -32.0291         calculate D2E/DX2 analytically  !
 ! D13   D(1,3,21,23)         -145.3853         calculate D2E/DX2 analytically  !
 ! D14   D(10,9,11,18)          62.9973         calculate D2E/DX2 analytically  !
 ! D15   D(16,9,11,18)        -142.4531         calculate D2E/DX2 analytically  !
 ! D16   D(22,9,11,18)         -52.7293         calculate D2E/DX2 analytically  !
 ! D17   D(10,9,16,15)        -105.7295         calculate D2E/DX2 analytically  !
 ! D18   D(11,9,16,15)         101.7749         calculate D2E/DX2 analytically  !
 ! D19   D(22,9,16,15)           5.5553         calculate D2E/DX2 analytically  !
 ! D20   D(10,9,21,4)          -39.6811         calculate D2E/DX2 analytically  !
 ! D21   D(10,9,21,23)          75.0131         calculate D2E/DX2 analytically  !
 ! D22   D(11,9,21,4)           72.7591         calculate D2E/DX2 analytically  !
 ! D23   D(11,9,21,23)        -172.5468         calculate D2E/DX2 analytically  !
 ! D24   D(16,9,21,4)         -155.6868         calculate D2E/DX2 analytically  !
 ! D25   D(16,9,21,23)         -40.9927         calculate D2E/DX2 analytically  !
 ! D26   D(9,11,18,19)          11.5237         calculate D2E/DX2 analytically  !
 ! D27   D(9,11,18,20)        -106.1011         calculate D2E/DX2 analytically  !
 ! D28   D(14,12,13,15)       -121.7485         calculate D2E/DX2 analytically  !
 ! D29   D(23,12,13,15)          7.6252         calculate D2E/DX2 analytically  !
 ! D30   D(13,12,23,21)         11.0036         calculate D2E/DX2 analytically  !
 ! D31   D(14,12,23,21)        127.5076         calculate D2E/DX2 analytically  !
 ! D32   D(12,13,15,16)        -51.1851         calculate D2E/DX2 analytically  !
 ! D33   D(12,13,15,17)         64.2798         calculate D2E/DX2 analytically  !
 ! D34   D(13,15,16,9)          36.8432         calculate D2E/DX2 analytically  !
 ! D35   D(17,15,16,9)         -87.3341         calculate D2E/DX2 analytically  !
 ! D36   D(11,18,19,2)         -33.2673         calculate D2E/DX2 analytically  !
 ! D37   D(20,18,19,2)         100.7366         calculate D2E/DX2 analytically  !
 ! D38   D(4,21,23,12)         138.9018         calculate D2E/DX2 analytically  !
 ! D39   D(22,21,23,12)         23.4789         calculate D2E/DX2 analytically  !
 --------------------------------------------------------------------------------
 Trust Radius=3.00D-01 FncErr=1.00D-07 GrdErr=1.00D-06 EigMax=2.50D+02 EigMin=1.00D-04
 Number of steps in this run=    138 maximum allowed number of steps=    138.
 GradGradGradGradGradGradGradGradGradGradGradGradGradGradGradGradGradGrad

                          Input orientation:                          
 ---------------------------------------------------------------------
 Center     Atomic      Atomic             Coordinates (Angstroms)
 Number     Number       Type             X           Y           Z
 ---------------------------------------------------------------------
      1          6           0        1.233609    0.601912    2.017624
      2          8           0        0.393449   -0.199647    1.678403
      3          8           0        1.754207    1.541568    1.337108
      4          1           0        1.327838    1.635283    0.294791
      5          6           0        1.831034    0.521655    3.460154
      6          9           0        3.113970    0.131273    3.427814
      7          9           0        1.170339   -0.357589    4.219140
      8          9           0        1.789761    1.702522    4.086256
      9          8           0        0.326222   -0.839965   -1.797918
     10          1           0        1.036374   -1.424470   -1.524977
     11          1           0       -0.457578   -1.076490   -1.250164
     12          8           0        2.491048    2.096013   -2.945389
     13          1           0        1.946944    1.541007   -3.542445
     14          1           0        2.671259    2.915140   -3.408787
     15          8           0        0.621217    0.570295   -4.185173
     16          1           0        0.480999   -0.061567   -3.461416
     17          1           0       -0.224879    0.997017   -4.335028
     18          8           0       -1.533203   -1.345965    0.027382
     19          1           0       -1.025877   -0.877810    0.709073
     20          1           0       -1.807401   -2.177751    0.417389
     21          8           0        0.806036    1.691028   -0.950603
     22          1           0        0.569081    0.774485   -1.218906
     23          1           0        1.510128    1.971500   -1.585464
 ---------------------------------------------------------------------
                    Distance matrix (angstroms):
                    1          2          3          4          5
     1  C    0.000000
     2  O    1.209726   0.000000
     3  O    1.271643   2.236063   0.000000
     4  H    2.011190   2.480813   1.130044   0.000000
     5  C    1.563410   2.400326   2.356575   3.393066   0.000000
     6  F    2.397060   3.251336   2.865124   3.907448   1.341406
     7  F    2.402357   2.661550   3.500544   4.404187   1.336282
     8  F    2.408296   3.371305   2.754085   3.820092   1.337219
     9  O    4.178602   3.535439   4.187986   3.392568   5.636114
    10  H    4.085970   3.489297   4.183802   3.571918   5.410214
    11  H    4.044204   3.173264   4.294205   3.595596   5.475299
    12  O    5.333384   5.572201   4.380654   3.473341   6.629117
    13  H    5.683758   5.718433   4.883358   3.888002   7.077351
    14  H    6.071556   6.385125   5.025058   4.142379   7.322369
    15  O    6.233034   5.918295   5.720370   4.658711   7.740610
    16  H    5.570143   5.142418   5.216985   4.207793   7.076077
    17  H    6.529891   6.162442   6.032118   4.924788   8.075742
    18  O    3.925626   2.784224   4.567308   4.140640   5.156551
    19  H    3.001193   1.847698   3.738540   3.468031   4.205815
    20  H    4.419844   3.216642   5.231087   4.938014   5.457418
    21  O    3.190511   3.264437   2.480925   1.351440   4.676839
    22  H    3.308550   3.061728   2.919957   1.899464   4.852839
    23  H    3.864514   4.075987   2.964092   1.918757   5.259590
                    6          7          8          9         10
     6  F    0.000000
     7  F    2.154736   0.000000
     8  F    2.157753   2.155319   0.000000
     9  O    6.001925   6.095096   6.574929   0.000000
    10  H    5.591680   5.843891   6.467737   0.959405   0.000000
    11  H    6.008171   5.751540   6.422680   0.985049   1.558366
    12  O    6.698205   7.687321   7.077477   3.824019   4.065396
    13  H    7.206511   8.028074   7.632029   3.367364   3.700455
    14  H    7.394932   8.434974   7.643504   4.711147   5.005378
    15  O    8.022725   8.473192   8.429945   2.788340   3.350833
    16  H    7.377751   7.717108   7.860803   1.843118   2.432230
    17  H    8.494654   8.772422   8.687609   3.180432   3.918003
    18  O    5.944863   5.084964   6.067110   2.654283   3.003116
    19  H    5.054516   4.173076   5.098166   2.848614   3.089125
    20  H    6.214028   5.160739   6.438686   3.354043   3.525234
    21  O    5.189405   5.572772   5.132036   2.711842   3.176364
    22  H    5.336871   5.587079   5.522324   1.732248   2.268798
    23  H    5.575993   6.263668   5.684976   3.057957   3.429390
                   11         12         13         14         15
    11  H    0.000000
    12  O    4.651124   0.000000
    13  H    4.229369   0.980080   0.000000
    14  H    5.512022   0.958219   1.559083   0.000000
    15  O    3.534116   2.713143   1.764351   3.209945   0.000000
    16  H    2.607801   2.993615   2.173431   3.696051   0.970945
    17  H    3.724240   3.242707   2.375064   3.595099   0.959389
    18  O    1.691659   6.072822   5.761049   6.902302   5.104821
    19  H    2.049645   5.879410   5.723961   6.709102   5.363167
    20  H    2.411541   6.931810   6.603374   7.786883   5.885025
    21  O    3.057059   2.642433   2.835811   3.319665   3.428213
    22  H    2.116864   2.901919   2.808005   3.714449   2.973743
    23  H    3.643423   1.681400   2.050831   2.358642   3.084157
                   16         17         18         19         20
    16  H    0.000000
    17  H    1.543393   0.000000
    18  O    4.228285   5.121708   0.000000
    19  H    4.508869   5.440545   0.970182   0.000000
    20  H    4.975955   5.930345   0.958727   1.544573   0.000000
    21  O    3.079191   3.605381   3.956238   3.565018   4.865070
    22  H    2.394909   3.223369   3.235605   2.998511   4.128053
    23  H    2.951552   3.394108   4.782123   4.451379   5.677472
                   21         22         23
    21  O    0.000000
    22  H    0.983964   0.000000
    23  H    0.988665   1.566135   0.000000
 Stoichiometry    C2H11F3O7
 Framework group  C1[X(C2H11F3O7)]
 Deg. of freedom    63
 Full point group                 C1      NOp   1
 Largest Abelian subgroup         C1      NOp   1
 Largest concise Abelian subgroup C1      NOp   1
                         Standard orientation:                         
 ---------------------------------------------------------------------
 Center     Atomic      Atomic             Coordinates (Angstroms)
 Number     Number       Type             X           Y           Z
 ---------------------------------------------------------------------
      1          6           0        1.404073   -0.056369   -0.165851
      2          8           0        0.980217    1.076096   -0.129724
      3          8           0        0.769450   -1.134020   -0.396071
      4          1           0       -0.324625   -0.973866   -0.629202
      5          6           0        2.917496   -0.317769    0.126502
      6          9           0        3.077438   -0.960906    1.292762
      7          9           0        3.608187    0.823298    0.207493
      8          9           0        3.489449   -1.066162   -0.822673
      9          8           0       -2.446814    1.311149    0.706663
     10          1           0       -2.057348    1.234158    1.580075
     11          1           0       -2.005102    2.075255    0.269223
     12          8           0       -3.386286   -2.365952    0.238220
     13          1           0       -4.032984   -1.635694    0.333407
     14          1           0       -3.848995   -3.100884   -0.166699
     15          8           0       -4.818603   -0.062131    0.193285
     16          1           0       -4.099324    0.533031    0.460032
     17          1           0       -5.099517    0.231021   -0.675954
     18          8           0       -0.880464    3.124687   -0.434758
     19          1           0       -0.152023    2.487586   -0.503516
     20          1           0       -0.502983    3.929879   -0.076523
     21          8           0       -1.631578   -0.734444   -0.876064
     22          1           0       -1.897435    0.054196   -0.351133
     23          1           0       -2.172123   -1.479006   -0.514270
 ---------------------------------------------------------------------
 Rotational constants (GHZ):           1.0198376           0.3011832           0.2504809
 Standard basis: 6-31++G(d,p) (6D, 7F)
 There are   294 symmetry adapted cartesian basis functions of A   symmetry.
 There are   294 symmetry adapted basis functions of A   symmetry.
   294 basis functions,   472 primitive gaussians,   294 cartesian basis functions
    53 alpha electrons       53 beta electrons
       nuclear repulsion energy       835.8137224784 Hartrees.
 NAtoms=   23 NActive=   23 NUniq=   23 SFac= 1.00D+00 NAtFMM=   60 NAOKFM=F Big=F
 Integral buffers will be    131072 words long.
 Raffenetti 2 integral format.
 Two-electron integral symmetry is turned on.
 Nuclear repulsion after empirical dispersion term =      835.8031014514 Hartrees.
 One-electron integrals computed using PRISM.
 NBasis=   294 RedAO= T EigKep=  4.81D-05  NBF=   294
 NBsUse=   294 1.00D-06 EigRej= -1.00D+00 NBFU=   294
 ExpMin= 3.60D-02 ExpMax= 7.00D+03 ExpMxC= 1.05D+03 IAcc=3 IRadAn=         5 AccDes= 0.00D+00
 Harris functional with IExCor= 4639 and IRadAn=       5 diagonalized for initial guess.
 HarFok:  IExCor= 4639 AccDes= 0.00D+00 IRadAn=         5 IDoV= 1 UseB2=F ITyADJ=14
 ICtDFT=  3500011 ScaDFX=  1.000000  1.000000  1.000000  1.000000
 FoFCou: FMM=F IPFlag=           0 FMFlag=      100000 FMFlg1=           0
         NFxFlg=           0 DoJE=T BraDBF=F KetDBF=T FulRan=T
         wScrn=  0.000000 ICntrl=       500 IOpCl=  0 I1Cent=   200000004 NGrid=           0
         NMat0=    1 NMatS0=      1 NMatT0=    0 NMatD0=    1 NMtDS0=    0 NMtDT0=    0
 Petite list used in FoFCou.
 Requested convergence on RMS density matrix=1.00D-10 within 128 cycles.
 Requested convergence on MAX density matrix=1.00D-08.
 Requested convergence on             energy=1.00D-08.
 No special actions if energy rises.
 SCF Done:  E(RwB97XD) =  -908.808240252     A.U. after   17 cycles
            NFock= 17  Conv=0.85D-10     -V/T= 2.0081
 DoSCS=F DFT=T ScalE2(SS,OS)=  1.000000  1.000000
 Range of M.O.s used for correlation:     1   294
 NBasis=   294 NAE=    53 NBE=    53 NFC=     0 NFV=     0
 NROrb=    294 NOA=    53 NOB=    53 NVA=   241 NVB=   241

 **** Warning!!: The largest alpha MO coefficient is  0.30617715D+02

 Symmetrizing basis deriv contribution to polar:
 IMax=3 JMax=2 DiffMx= 0.00D+00
 G2DrvN: will do    24 centers at a time, making    1 passes.
 Calling FoFCou, ICntrl=  3107 FMM=F I1Cent=   0 AccDes= 0.00D+00.
 End of G2Drv F.D. properties file   721 does not exist.
 End of G2Drv F.D. properties file   722 does not exist.
 End of G2Drv F.D. properties file   788 does not exist.
          IDoAtm=11111111111111111111111
          Differentiating once with respect to nuclear coordinates.
 Keep R1 ints in memory in canonical form, NReq=1915881174.
          There are    72 degrees of freedom in the 1st order CPHF.  IDoFFX=6 NUNeed=     0.
     66 vectors produced by pass  0 Test12= 1.77D-14 1.39D-09 XBig12= 1.78D-01 6.32D-02.
 AX will form    66 AO Fock derivatives at one time.
     66 vectors produced by pass  1 Test12= 1.77D-14 1.39D-09 XBig12= 7.58D-02 1.04D-01.
     66 vectors produced by pass  2 Test12= 1.77D-14 1.39D-09 XBig12= 1.69D-03 5.40D-03.
     66 vectors produced by pass  3 Test12= 1.77D-14 1.39D-09 XBig12= 1.37D-05 5.05D-04.
     66 vectors produced by pass  4 Test12= 1.77D-14 1.39D-09 XBig12= 1.10D-07 3.81D-05.
     66 vectors produced by pass  5 Test12= 1.77D-14 1.39D-09 XBig12= 6.75D-10 3.08D-06.
     53 vectors produced by pass  6 Test12= 1.77D-14 1.39D-09 XBig12= 3.64D-12 1.72D-07.
     16 vectors produced by pass  7 Test12= 1.77D-14 1.39D-09 XBig12= 1.76D-14 1.16D-08.
 InvSVY:  IOpt=1 It=  1 EMax= 3.33D-16
 Solved reduced A of dimension   465 with    72 vectors.
 End of Minotr F.D. properties file   721 does not exist.
 End of Minotr F.D. properties file   722 does not exist.
 End of Minotr F.D. properties file   788 does not exist.

 **********************************************************************

            Population analysis using the SCF Density.

 **********************************************************************

 Orbital symmetries:
       Occupied  (A) (A) (A) (A) (A) (A) (A) (A) (A) (A) (A) (A)
                 (A) (A) (A) (A) (A) (A) (A) (A) (A) (A) (A) (A)
                 (A) (A) (A) (A) (A) (A) (A) (A) (A) (A) (A) (A)
                 (A) (A) (A) (A) (A) (A) (A) (A) (A) (A) (A) (A)
                 (A) (A) (A) (A) (A)
       Virtual   (A) (A) (A) (A) (A) (A) (A) (A) (A) (A) (A) (A)
                 (A) (A) (A) (A) (A) (A) (A) (A) (A) (A) (A) (A)
                 (A) (A) (A) (A) (A) (A) (A) (A) (A) (A) (A) (A)
                 (A) (A) (A) (A) (A) (A) (A) (A) (A) (A) (A) (A)
                 (A) (A) (A) (A) (A) (A) (A) (A) (A) (A) (A) (A)
                 (A) (A) (A) (A) (A) (A) (A) (A) (A) (A) (A) (A)
                 (A) (A) (A) (A) (A) (A) (A) (A) (A) (A) (A) (A)
                 (A) (A) (A) (A) (A) (A) (A) (A) (A) (A) (A) (A)
                 (A) (A) (A) (A) (A) (A) (A) (A) (A) (A) (A) (A)
                 (A) (A) (A) (A) (A) (A) (A) (A) (A) (A) (A) (A)
                 (A) (A) (A) (A) (A) (A) (A) (A) (A) (A) (A) (A)
                 (A) (A) (A) (A) (A) (A) (A) (A) (A) (A) (A) (A)
                 (A) (A) (A) (A) (A) (A) (A) (A) (A) (A) (A) (A)
                 (A) (A) (A) (A) (A) (A) (A) (A) (A) (A) (A) (A)
                 (A) (A) (A) (A) (A) (A) (A) (A) (A) (A) (A) (A)
                 (A) (A) (A) (A) (A) (A) (A) (A) (A) (A) (A) (A)
                 (A) (A) (A) (A) (A) (A) (A) (A) (A) (A) (A) (A)
                 (A) (A) (A) (A) (A) (A) (A) (A) (A) (A) (A) (A)
                 (A) (A) (A) (A) (A) (A) (A) (A) (A) (A) (A) (A)
                 (A) (A) (A) (A) (A) (A) (A) (A) (A) (A) (A) (A)
                 (A)
 The electronic state is 1-A.
 Alpha  occ. eigenvalues --  -24.87732 -24.87676 -24.87561 -19.32419 -19.31522
 Alpha  occ. eigenvalues --  -19.30986 -19.30598 -19.30487 -19.29971 -19.29210
 Alpha  occ. eigenvalues --  -10.56199 -10.46304  -1.43377  -1.34094  -1.34019
 Alpha  occ. eigenvalues --   -1.22818  -1.16614  -1.15187  -1.14314  -1.13976
 Alpha  occ. eigenvalues --   -1.13386  -1.12411  -0.84675  -0.74984  -0.69609
 Alpha  occ. eigenvalues --   -0.69499  -0.67585  -0.66945  -0.65804  -0.65508
 Alpha  occ. eigenvalues --   -0.65277  -0.63780  -0.60207  -0.57410  -0.56938
 Alpha  occ. eigenvalues --   -0.56048  -0.55585  -0.54647  -0.53138  -0.52612
 Alpha  occ. eigenvalues --   -0.52051  -0.51319  -0.50512  -0.50210  -0.48634
 Alpha  occ. eigenvalues --   -0.46973  -0.44537  -0.43558  -0.43169  -0.42114
 Alpha  occ. eigenvalues --   -0.41607  -0.41229  -0.38976
 Alpha virt. eigenvalues --    0.02550   0.04078   0.05178   0.05837   0.05943
 Alpha virt. eigenvalues --    0.08116   0.09399   0.09927   0.10503   0.10955
 Alpha virt. eigenvalues --    0.12010   0.12415   0.13288   0.14130   0.15221
 Alpha virt. eigenvalues --    0.15714   0.17291   0.17880   0.19184   0.19935
 Alpha virt. eigenvalues --    0.21231   0.21920   0.22518   0.22990   0.23357
 Alpha virt. eigenvalues --    0.24255   0.25440   0.25839   0.26397   0.27175
 Alpha virt. eigenvalues --    0.27858   0.28324   0.28853   0.29303   0.29856
 Alpha virt. eigenvalues --    0.30014   0.30424   0.31030   0.31279   0.31492
 Alpha virt. eigenvalues --    0.31867   0.32170   0.32597   0.34006   0.34660
 Alpha virt. eigenvalues --    0.35072   0.35634   0.36109   0.36369   0.36978
 Alpha virt. eigenvalues --    0.37288   0.37754   0.38921   0.39117   0.39472
 Alpha virt. eigenvalues --    0.40322   0.41566   0.42648   0.42925   0.43591
 Alpha virt. eigenvalues --    0.44293   0.44454   0.45022   0.45797   0.46756
 Alpha virt. eigenvalues --    0.47535   0.48209   0.48858   0.49041   0.51116
 Alpha virt. eigenvalues --    0.51276   0.54517   0.55601   0.59079   0.59939
 Alpha virt. eigenvalues --    0.61152   0.64155   0.82594   0.84237   0.85276
 Alpha virt. eigenvalues --    0.90322   0.92693   0.94194   1.04093   1.05889
 Alpha virt. eigenvalues --    1.07745   1.09616   1.15117   1.17561   1.18106
 Alpha virt. eigenvalues --    1.20839   1.21345   1.21910   1.22883   1.23397
 Alpha virt. eigenvalues --    1.23869   1.24493   1.25614   1.25991   1.26738
 Alpha virt. eigenvalues --    1.26876   1.27785   1.28884   1.29776   1.30182
 Alpha virt. eigenvalues --    1.31159   1.32208   1.32627   1.34323   1.34741
 Alpha virt. eigenvalues --    1.35945   1.36788   1.36952   1.38943   1.42268
 Alpha virt. eigenvalues --    1.43127   1.45795   1.48079   1.48445   1.51746
 Alpha virt. eigenvalues --    1.53637   1.54949   1.55048   1.57368   1.58209
 Alpha virt. eigenvalues --    1.60291   1.60701   1.62070   1.62766   1.63361
 Alpha virt. eigenvalues --    1.64310   1.64876   1.65662   1.65946   1.67136
 Alpha virt. eigenvalues --    1.68466   1.68678   1.70046   1.71522   1.73241
 Alpha virt. eigenvalues --    1.75003   1.75232   1.75423   1.75971   1.77094
 Alpha virt. eigenvalues --    1.78104   1.80467   1.82240   1.82544   1.84236
 Alpha virt. eigenvalues --    1.85588   1.87238   1.88273   1.90782   1.91413
 Alpha virt. eigenvalues --    1.92724   1.93115   1.94438   1.94928   1.95844
 Alpha virt. eigenvalues --    1.96681   2.02981   2.13101   2.13236   2.16109
 Alpha virt. eigenvalues --    2.17641   2.18087   2.18652   2.24542   2.28282
 Alpha virt. eigenvalues --    2.29236   2.32172   2.33562   2.35093   2.35568
 Alpha virt. eigenvalues --    2.36151   2.38817   2.39135   2.41401   2.42347
 Alpha virt. eigenvalues --    2.43844   2.49436   2.51629   2.54867   2.57037
 Alpha virt. eigenvalues --    2.60256   2.61277   2.62667   2.63565   2.65575
 Alpha virt. eigenvalues --    2.66716   2.68905   2.69706   2.72650   2.73606
 Alpha virt. eigenvalues --    2.74774   2.76141   2.78200   2.80532   2.82819
 Alpha virt. eigenvalues --    2.83269   2.86309   2.89693   2.92330   2.93042
 Alpha virt. eigenvalues --    2.95311   3.00426   3.09789   3.11137   3.13150
 Alpha virt. eigenvalues --    3.14274   3.16133   3.22506   3.24111   3.26423
 Alpha virt. eigenvalues --    3.27820   3.39085   3.40212   3.45573   3.49260
 Alpha virt. eigenvalues --    3.50840   3.53093   3.58383   3.72085   3.73727
 Alpha virt. eigenvalues --    3.75139   3.76711   3.83252   3.87959   4.31041
 Alpha virt. eigenvalues --    4.36376   4.39612   4.43631   4.46276   4.47698
 Alpha virt. eigenvalues --    4.68239   4.80854   4.84449   5.59844   5.89492
 Alpha virt. eigenvalues --    6.59162
          Condensed to atoms (all electrons):
               1          2          3          4          5          6
     1  C    5.062430   0.377050   0.365537  -0.047820   0.087005  -0.052287
     2  O    0.377050   8.371628  -0.174372  -0.010156  -0.072487   0.001414
     3  O    0.365537  -0.174372   8.384794   0.173027  -0.220682   0.014936
     4  H   -0.047820  -0.010156   0.173027   0.273948  -0.007851   0.000477
     5  C    0.087005  -0.072487  -0.220682  -0.007851   4.748331   0.175447
     6  F   -0.052287   0.001414   0.014936   0.000477   0.175447   9.238411
     7  F   -0.066526  -0.002131   0.012211   0.001694   0.194468  -0.038105
     8  F   -0.064132   0.005993   0.015793   0.002355   0.175704  -0.045967
     9  O    0.003122   0.010342  -0.003812  -0.000794   0.001363  -0.000050
    10  H   -0.002556  -0.003967   0.000950   0.000676   0.001117   0.000009
    11  H   -0.001443   0.000217   0.000017  -0.000150  -0.000057   0.000061
    12  O    0.003419  -0.000057   0.000558  -0.008937   0.001323   0.000004
    13  H   -0.000843   0.000051  -0.000072   0.003031  -0.000090   0.000005
    14  H   -0.000439  -0.000079   0.000080   0.000576  -0.000250   0.000003
    15  O    0.000477  -0.000103   0.000299   0.002506   0.000379   0.000000
    16  H    0.000021   0.001073  -0.000372   0.000370  -0.000234  -0.000013
    17  H    0.000007  -0.000095  -0.000018  -0.000198   0.000020   0.000000
    18  O    0.003937  -0.013162   0.001191   0.001131  -0.007663   0.000074
    19  H   -0.007117   0.051265   0.000297  -0.003271  -0.005827  -0.000012
    20  H    0.000125  -0.001165  -0.000217  -0.000004   0.001738  -0.000034
    21  O   -0.009879   0.004376  -0.051107   0.087875  -0.020709   0.000037
    22  H   -0.000428  -0.010568   0.006927   0.001311  -0.008312   0.000186
    23  H    0.014500   0.005575  -0.004300  -0.025402   0.007791  -0.000171
               7          8          9         10         11         12
     1  C   -0.066526  -0.064132   0.003122  -0.002556  -0.001443   0.003419
     2  O   -0.002131   0.005993   0.010342  -0.003967   0.000217  -0.000057
     3  O    0.012211   0.015793  -0.003812   0.000950   0.000017   0.000558
     4  H    0.001694   0.002355  -0.000794   0.000676  -0.000150  -0.008937
     5  C    0.194468   0.175704   0.001363   0.001117  -0.000057   0.001323
     6  F   -0.038105  -0.045967  -0.000050   0.000009   0.000061   0.000004
     7  F    9.251298  -0.040762   0.000031   0.000002  -0.000044   0.000000
     8  F   -0.040762   9.237876   0.000001  -0.000001   0.000030   0.000003
     9  O    0.000031   0.000001   8.485477   0.275314   0.232871  -0.000052
    10  H    0.000002  -0.000001   0.275314   0.335721  -0.017622   0.000024
    11  H   -0.000044   0.000030   0.232871  -0.017622   0.269000   0.000540
    12  O    0.000000   0.000003  -0.000052   0.000024   0.000540   8.332922
    13  H    0.000003   0.000001   0.001543  -0.000993   0.000672   0.249764
    14  H   -0.000001   0.000002  -0.000381   0.000173  -0.000176   0.279775
    15  O   -0.000000  -0.000000  -0.025130   0.001569   0.001453  -0.043169
    16  H   -0.000000  -0.000003   0.009993  -0.001202  -0.001596   0.002497
    17  H   -0.000000   0.000000   0.000412   0.000766  -0.000982   0.000098
    18  O    0.000086   0.000045  -0.063034  -0.001371   0.058016   0.000029
    19  H    0.000249   0.000103   0.000367   0.000843  -0.004677   0.000206
    20  H   -0.000039  -0.000034   0.006424  -0.000868  -0.007851   0.000002
    21  O    0.000171   0.000032  -0.057990   0.002622   0.000792  -0.079406
    22  H    0.000118   0.000275   0.033124  -0.001905  -0.004121  -0.009196
    23  H   -0.000129  -0.000364   0.006223  -0.001501   0.001321   0.076702
              13         14         15         16         17         18
     1  C   -0.000843  -0.000439   0.000477   0.000021   0.000007   0.003937
     2  O    0.000051  -0.000079  -0.000103   0.001073  -0.000095  -0.013162
     3  O   -0.000072   0.000080   0.000299  -0.000372  -0.000018   0.001191
     4  H    0.003031   0.000576   0.002506   0.000370  -0.000198   0.001131
     5  C   -0.000090  -0.000250   0.000379  -0.000234   0.000020  -0.007663
     6  F    0.000005   0.000003   0.000000  -0.000013   0.000000   0.000074
     7  F    0.000003  -0.000001  -0.000000  -0.000000  -0.000000   0.000086
     8  F    0.000001   0.000002  -0.000000  -0.000003   0.000000   0.000045
     9  O    0.001543  -0.000381  -0.025130   0.009993   0.000412  -0.063034
    10  H   -0.000993   0.000173   0.001569  -0.001202   0.000766  -0.001371
    11  H    0.000672  -0.000176   0.001453  -0.001596  -0.000982   0.058016
    12  O    0.249764   0.279775  -0.043169   0.002497   0.000098   0.000029
    13  H    0.320165  -0.023056   0.025407  -0.002903  -0.003057   0.000250
    14  H   -0.023056   0.355815   0.003009   0.000767  -0.001269   0.000004
    15  O    0.025407   0.003009   8.326710   0.253022   0.281681  -0.000557
    16  H   -0.002903   0.000767   0.253022   0.314809  -0.024304  -0.001799
    17  H   -0.003057  -0.001269   0.281681  -0.024304   0.360404  -0.000019
    18  O    0.000250   0.000004  -0.000557  -0.001799  -0.000019   8.319153
    19  H   -0.000138  -0.000009   0.000206   0.000155  -0.000069   0.223927
    20  H   -0.000010  -0.000001  -0.000061   0.000213  -0.000013   0.275786
    21  O    0.006494   0.004628   0.001507  -0.002887   0.000216  -0.000943
    22  H   -0.000080   0.003864  -0.008451   0.001521   0.001230   0.005374
    23  H   -0.014310  -0.009847   0.001862  -0.001888   0.000557  -0.001205
              19         20         21         22         23
     1  C   -0.007117   0.000125  -0.009879  -0.000428   0.014500
     2  O    0.051265  -0.001165   0.004376  -0.010568   0.005575
     3  O    0.000297  -0.000217  -0.051107   0.006927  -0.004300
     4  H   -0.003271  -0.000004   0.087875   0.001311  -0.025402
     5  C   -0.005827   0.001738  -0.020709  -0.008312   0.007791
     6  F   -0.000012  -0.000034   0.000037   0.000186  -0.000171
     7  F    0.000249  -0.000039   0.000171   0.000118  -0.000129
     8  F    0.000103  -0.000034   0.000032   0.000275  -0.000364
     9  O    0.000367   0.006424  -0.057990   0.033124   0.006223
    10  H    0.000843  -0.000868   0.002622  -0.001905  -0.001501
    11  H   -0.004677  -0.007851   0.000792  -0.004121   0.001321
    12  O    0.000206   0.000002  -0.079406  -0.009196   0.076702
    13  H   -0.000138  -0.000010   0.006494  -0.000080  -0.014310
    14  H   -0.000009  -0.000001   0.004628   0.003864  -0.009847
    15  O    0.000206  -0.000061   0.001507  -0.008451   0.001862
    16  H    0.000155   0.000213  -0.002887   0.001521  -0.001888
    17  H   -0.000069  -0.000013   0.000216   0.001230   0.000557
    18  O    0.223927   0.275786  -0.000943   0.005374  -0.001205
    19  H    0.303801  -0.018647   0.001431  -0.001293   0.001101
    20  H   -0.018647   0.357849  -0.000206   0.000303   0.000005
    21  O    0.001431  -0.000206   8.492898   0.264270   0.212340
    22  H   -0.001293   0.000303   0.264270   0.298446  -0.038344
    23  H    0.001101   0.000005   0.212340  -0.038344   0.311138
 Mulliken charges:
               1
     1  C    0.335842
     2  O   -0.540644
     3  O   -0.521664
     4  H    0.555603
     5  C    0.949475
     6  F   -0.294426
     7  F   -0.312595
     8  F   -0.286949
     9  O   -0.915366
    10  H    0.412199
    11  H    0.473727
    12  O   -0.807049
    13  H    0.438162
    14  H    0.386809
    15  O   -0.822615
    16  H    0.452761
    17  H    0.384629
    18  O   -0.799249
    19  H    0.457109
    20  H    0.386706
    21  O   -0.856562
    22  H    0.465750
    23  H    0.458346
 Sum of Mulliken charges =  -0.00000
 Mulliken charges with hydrogens summed into heavy atoms:
               1
     1  C    0.335842
     2  O   -0.540644
     3  O    0.033938
     5  C    0.949475
     6  F   -0.294426
     7  F   -0.312595
     8  F   -0.286949
     9  O   -0.029439
    12  O    0.017923
    15  O    0.014775
    18  O    0.044566
    21  O    0.067534
 APT charges:
               1
     1  C    0.162029
     2  O   -0.525614
     3  O   -0.466850
     4  H    0.477910
     5  C    0.385176
     6  F   -0.119885
     7  F   -0.056061
     8  F   -0.041649
     9  O   -0.826241
    10  H    0.418890
    11  H    0.411212
    12  O   -1.733153
    13  H    0.508429
    14  H    1.148530
    15  O   -0.549295
    16  H   -0.167991
    17  H    0.733074
    18  O   -0.969125
    19  H    0.064381
    20  H    0.945566
    21  O   -0.889049
    22  H    0.405919
    23  H    0.683799
 Sum of APT charges =  -0.00000
 APT charges with hydrogens summed into heavy atoms:
               1
     1  C    0.162029
     2  O   -0.525614
     3  O    0.011060
     5  C    0.385176
     6  F   -0.119885
     7  F   -0.056061
     8  F   -0.041649
     9  O    0.003860
    12  O   -0.076193
    15  O    0.015787
    18  O    0.040822
    21  O    0.200668
 Electronic spatial extent (au):  <R**2>=           4080.0436
 Charge=              0.0000 electrons
 Dipole moment (field-independent basis, Debye):
    X=             -4.2171    Y=              1.8456    Z=              0.3610  Tot=              4.6174
 Quadrupole moment (field-independent basis, Debye-Ang):
   XX=            -71.5702   YY=            -61.3723   ZZ=            -71.0207
   XY=              5.4703   XZ=              4.9149   YZ=              5.7528
 Traceless Quadrupole moment (field-independent basis, Debye-Ang):
   XX=             -3.5825   YY=              6.6154   ZZ=             -3.0329
   XY=              5.4703   XZ=              4.9149   YZ=              5.7528
 Octapole moment (field-independent basis, Debye-Ang**2):
  XXX=            -44.4050  YYY=             22.3363  ZZZ=             11.0953  XYY=            -23.3152
  XXY=            -22.6773  XXZ=            -44.7500  XZZ=             -0.7117  YZZ=              4.3838
  YYZ=              2.7237  XYZ=            -13.3815
 Hexadecapole moment (field-independent basis, Debye-Ang**3):
 XXXX=          -3289.9194 YYYY=           -668.6011 ZZZZ=           -197.1225 XXXY=            100.4482
 XXXZ=            254.7173 YYYX=            112.0934 YYYZ=             66.0532 ZZZX=            -10.3253
 ZZZY=             13.4215 XXYY=           -616.1546 XXZZ=           -575.4279 YYZZ=           -209.3327
 XXYZ=             25.0402 YYXZ=             21.3139 ZZXY=             -9.0152
 N-N= 8.358031014514D+02 E-N=-3.819230558178D+03  KE= 9.014706100428D+02
  Exact polarizability:       0.000       0.000       0.000       0.000       0.000       0.000
 Approx polarizability:      73.749       0.960      85.593       1.490       1.992      65.733
 Calling FoFJK, ICntrl=    100127 FMM=F ISym2X=0 I1Cent= 0 IOpClX= 0 NMat=1 NMatS=1 NMatT=0.
 ***** Axes restored to original set *****
 -------------------------------------------------------------------
 Center     Atomic                   Forces (Hartrees/Bohr)
 Number     Number              X              Y              Z
 -------------------------------------------------------------------
      1        6           0.008765664    0.002232795    0.014822775
      2        8          -0.014819012   -0.013727514   -0.004885598
      3        8           0.000575188    0.014870801   -0.022121190
      4        1           0.002326512   -0.004351511    0.013681959
      5        6          -0.000073399   -0.002070537    0.004058061
      6        9           0.003025879   -0.001015075   -0.004417541
      7        9          -0.002792647   -0.000930288   -0.002437838
      8        9          -0.001970642    0.004205083   -0.001814002
      9        8          -0.000395837    0.002813053   -0.003546978
     10        1           0.001021597   -0.001771824    0.001271180
     11        1          -0.001262092   -0.005746333    0.000712399
     12        8           0.002037394   -0.002358686    0.000395036
     13        1          -0.000995220    0.002813701   -0.002584775
     14        1           0.000740985    0.001528977   -0.000273226
     15        8           0.003255040   -0.000434126   -0.001881708
     16        1          -0.003669383   -0.002874290    0.001151453
     17        1          -0.000869125    0.000575434   -0.000171214
     18        8          -0.000897310    0.001989960   -0.001903456
     19        1           0.002143311    0.001290832    0.003924698
     20        1          -0.000589177   -0.001473112   -0.000482249
     21        8           0.005306451   -0.000621732    0.007699045
     22        1           0.001652725    0.003185971    0.000701172
     23        1          -0.002516902    0.001868421   -0.001898004
 -------------------------------------------------------------------
 Cartesian Forces:  Max     0.022121190 RMS     0.005412879
 FormGI is forming the generalized inverse of G from B-inverse, IUseBI=4.

 GradGradGradGradGradGradGradGradGradGradGradGradGradGradGradGradGradGrad
 Berny optimization.
 Internal  Forces:  Max     0.018731195 RMS     0.003450659
 Search for a local minimum.
 Step number   1 out of a maximum of  138
 All quantities printed in internal units (Hartrees-Bohrs-Radians)
 Mixed Optimization -- RFO/linear search
 Second derivative matrix not updated -- analytic derivatives used.
 ITU=  0
     Eigenvalues ---   -0.00044   0.00006   0.00019   0.00019   0.00034
     Eigenvalues ---    0.00038   0.00055   0.00063   0.00144   0.00334
     Eigenvalues ---    0.00391   0.00438   0.00547   0.00718   0.00770
     Eigenvalues ---    0.00922   0.00979   0.01067   0.01226   0.01322
     Eigenvalues ---    0.01414   0.01528   0.01890   0.01912   0.02169
     Eigenvalues ---    0.02450   0.02674   0.02805   0.02913   0.03217
     Eigenvalues ---    0.03605   0.03741   0.04311   0.05384   0.07076
     Eigenvalues ---    0.07486   0.07732   0.07873   0.08565   0.11628
     Eigenvalues ---    0.13604   0.19714   0.20238   0.21674   0.22617
     Eigenvalues ---    0.23455   0.25776   0.35980   0.37345   0.38428
     Eigenvalues ---    0.42325   0.44778   0.46784   0.48231   0.51283
     Eigenvalues ---    0.51572   0.55640   0.56977   0.57038   0.57258
     Eigenvalues ---    0.57427   0.62124   0.89731
 RFO step:  Lambda=-8.76761009D-03 EMin=-4.36156292D-04
 Linear search not attempted -- first point.
 Maximum step size (   0.300) exceeded in Quadratic search.
    -- Step size scaled by   0.365
 Iteration  1 RMS(Cart)=  0.06879365 RMS(Int)=  0.00912061
 Iteration  2 RMS(Cart)=  0.00843614 RMS(Int)=  0.00117378
 Iteration  3 RMS(Cart)=  0.00021166 RMS(Int)=  0.00115486
 Iteration  4 RMS(Cart)=  0.00000217 RMS(Int)=  0.00115486
 Iteration  5 RMS(Cart)=  0.00000001 RMS(Int)=  0.00115486
 Variable       Old X    -DE/DX   Delta X   Delta X   Delta X     New X
                                 (Linear)    (Quad)   (Total)
    R1        2.28605   0.01873   0.00000   0.00060   0.00120   2.28725
    R2        2.40306   0.01378   0.00000   0.01909   0.01856   2.42162
    R3        2.95442  -0.00496   0.00000  -0.00955  -0.00955   2.94486
    R4        3.49164  -0.00220   0.00000  -0.02953  -0.02842   3.46322
    R5        2.13547  -0.01687   0.00000  -0.14032  -0.14163   1.99385
    R6        2.55385  -0.00304   0.00000   0.18209   0.18079   2.73464
    R7        2.53489   0.00330   0.00000  -0.00037  -0.00037   2.53452
    R8        2.52521   0.00061   0.00000  -0.00423  -0.00423   2.52097
    R9        2.52698   0.00292   0.00000   0.00055   0.00055   2.52753
   R10        1.81301   0.00220   0.00000   0.00076   0.00076   1.81378
   R11        1.86147   0.00354   0.00000  -0.00002  -0.00000   1.86147
   R12        3.48299   0.00069   0.00000   0.00605   0.00606   3.48905
   R13        3.27347   0.00522   0.00000   0.07456   0.07511   3.34858
   R14        3.19677   0.00074   0.00000   0.01072   0.01109   3.20786
   R15        1.85208   0.00184   0.00000  -0.00056  -0.00118   1.85090
   R16        1.81077   0.00158   0.00000   0.00074   0.00074   1.81151
   R17        3.17739   0.00251   0.00000   0.07393   0.07380   3.25119
   R18        3.33414   0.00144   0.00000   0.02590   0.02534   3.35948
   R19        1.83482   0.00357   0.00000   0.00225   0.00207   1.83689
   R20        1.81298   0.00105   0.00000   0.00078   0.00078   1.81376
   R21        1.83338   0.00240   0.00000   0.00302   0.00404   1.83741
   R22        1.81173   0.00125   0.00000   0.00060   0.00060   1.81233
   R23        1.85942   0.00175   0.00000  -0.00913  -0.00860   1.85083
   R24        1.86831   0.00224   0.00000  -0.00800  -0.00792   1.86039
    A1        2.24449   0.00009   0.00000   0.00070   0.00220   2.24669
    A2        2.08301   0.00049   0.00000   0.00859   0.00785   2.09085
    A3        1.95548  -0.00058   0.00000  -0.00927  -0.01002   1.94545
    A4        2.74866  -0.00363   0.00000  -0.07259  -0.06832   2.68035
    A5        1.98277  -0.00184   0.00000   0.00150   0.00079   1.98356
    A6        1.93710  -0.00533   0.00000  -0.00639  -0.00641   1.93069
    A7        1.94863  -0.00411   0.00000  -0.00593  -0.00595   1.94269
    A8        1.95507  -0.00481   0.00000  -0.00761  -0.00764   1.94743
    A9        1.87034   0.00529   0.00000   0.00807   0.00806   1.87840
   A10        1.87319   0.00527   0.00000   0.00654   0.00651   1.87970
   A11        1.87533   0.00475   0.00000   0.00681   0.00678   1.88211
   A12        1.85927  -0.00053   0.00000  -0.00009  -0.00056   1.85872
   A13        2.03969   0.00009   0.00000  -0.00156  -0.00169   2.03801
   A14        1.94867  -0.00087   0.00000   0.02120   0.02246   1.97113
   A15        2.30514  -0.00026   0.00000   0.00441   0.00473   2.30988
   A16        1.72083   0.00151   0.00000  -0.02596  -0.02575   1.69509
   A17        1.46691   0.00076   0.00000   0.00263   0.00212   1.46903
   A18        2.87294   0.00089   0.00000  -0.03534  -0.03292   2.84002
   A19        1.86909   0.00012   0.00000  -0.00078  -0.00090   1.86818
   A20        1.69804   0.00081   0.00000   0.00170   0.00094   1.69898
   A21        2.17022  -0.00035   0.00000   0.00242   0.00250   2.17271
   A22        2.82605  -0.00025   0.00000   0.00627   0.00560   2.83165
   A23        1.76706   0.00105   0.00000   0.01339   0.01310   1.78016
   A24        2.06559  -0.00043   0.00000  -0.02394  -0.02366   2.04193
   A25        1.85305  -0.00049   0.00000  -0.00409  -0.00390   1.84915
   A26        2.85686  -0.00064   0.00000   0.00079   0.00187   2.85873
   A27        1.69237  -0.00006   0.00000   0.03351   0.03703   1.72941
   A28        2.24884  -0.00066   0.00000   0.00968   0.00829   2.25713
   A29        1.85707   0.00120   0.00000   0.00174  -0.00206   1.85501
   A30        2.81584  -0.00156   0.00000   0.09101   0.09198   2.90782
   A31        1.88162   0.00198   0.00000   0.03218   0.03148   1.91309
   A32        1.90549   0.00147   0.00000   0.02884   0.02824   1.93373
   A33        1.83450  -0.00075   0.00000  -0.00871  -0.00845   1.82605
   A34        2.84333   0.00031   0.00000  -0.01305  -0.01155   2.83177
   A35        3.10406   0.00407   0.00000   0.02622   0.02521   3.12928
   A36        3.18335   0.00076   0.00000   0.00827   0.00893   3.19228
   A37        3.16261  -0.00115   0.00000  -0.01862  -0.01833   3.14428
   A38        3.02634   0.00106   0.00000   0.03267   0.03273   3.05907
    D1       -0.43490  -0.00039   0.00000   0.10559   0.10598  -0.32892
    D2        2.73080  -0.00020   0.00000   0.10481   0.10473   2.83554
    D3        0.04073  -0.00058   0.00000  -0.00702  -0.00808   0.03265
    D4       -3.12354  -0.00074   0.00000  -0.00609  -0.00672  -3.13026
    D5        1.93396   0.00014   0.00000   0.01803   0.01823   1.95219
    D6       -0.15156  -0.00023   0.00000   0.01606   0.01627  -0.13529
    D7       -2.25578  -0.00008   0.00000   0.01681   0.01702  -2.23876
    D8       -1.18730   0.00029   0.00000   0.01728   0.01706  -1.17024
    D9        3.01036  -0.00008   0.00000   0.01531   0.01511   3.02547
   D10        0.90615   0.00007   0.00000   0.01606   0.01585   0.92200
   D11        1.60934  -0.00129   0.00000   0.03693   0.03837   1.64771
   D12       -0.55901   0.00079   0.00000  -0.01116  -0.01237  -0.57138
   D13       -2.53745  -0.00045   0.00000  -0.03738  -0.03973  -2.57719
   D14        1.09951   0.00092   0.00000   0.08738   0.08552   1.18503
   D15       -2.48628  -0.00094   0.00000   0.09398   0.09140  -2.39488
   D16       -0.92030   0.00142   0.00000   0.07477   0.07156  -0.84874
   D17       -1.84533  -0.00035   0.00000  -0.02036  -0.02075  -1.86608
   D18        1.77631   0.00180   0.00000  -0.02797  -0.02753   1.74878
   D19        0.09696  -0.00093   0.00000   0.00467   0.00542   0.10237
   D20       -0.69257  -0.00055   0.00000  -0.03850  -0.03922  -0.73178
   D21        1.30923   0.00183   0.00000   0.01131   0.01122   1.32044
   D22        1.26989  -0.00068   0.00000  -0.04457  -0.04572   1.22416
   D23       -3.01151   0.00170   0.00000   0.00524   0.00471  -3.00680
   D24       -2.71725  -0.00086   0.00000  -0.03952  -0.04013  -2.75738
   D25       -0.71546   0.00152   0.00000   0.01029   0.01031  -0.70515
   D26        0.20113   0.00088   0.00000  -0.04338  -0.04730   0.15383
   D27       -1.85181  -0.00037   0.00000  -0.08383  -0.08658  -1.93840
   D28       -2.12491  -0.00013   0.00000  -0.00474  -0.00461  -2.12953
   D29        0.13308  -0.00007   0.00000  -0.00149  -0.00171   0.13138
   D30        0.19205   0.00020   0.00000   0.01196   0.01284   0.20489
   D31        2.22543   0.00087   0.00000   0.01351   0.01364   2.23907
   D32       -0.89335   0.00054   0.00000   0.00828   0.00816  -0.88519
   D33        1.12189   0.00046   0.00000   0.00108   0.00101   1.12290
   D34        0.64304  -0.00022   0.00000  -0.02510  -0.02466   0.61837
   D35       -1.52427  -0.00004   0.00000  -0.00277  -0.00255  -1.52682
   D36       -0.58062   0.00011   0.00000  -0.15629  -0.15625  -0.73687
   D37        1.75818  -0.00012   0.00000  -0.12683  -0.12719   1.63099
   D38        2.42429   0.00180   0.00000   0.03364   0.03410   2.45839
   D39        0.40978  -0.00079   0.00000  -0.01248  -0.01166   0.39812
         Item               Value     Threshold  Converged?
 Maximum Force            0.018731     0.000015     NO 
 RMS     Force            0.003451     0.000010     NO 
 Maximum Displacement     0.278930     0.000060     NO 
 RMS     Displacement     0.076645     0.000040     NO 
 Predicted change in Energy=-3.256002D-03
 GradGradGradGradGradGradGradGradGradGradGradGradGradGradGradGradGradGrad

                          Input orientation:                          
 ---------------------------------------------------------------------
 Center     Atomic      Atomic             Coordinates (Angstroms)
 Number     Number       Type             X           Y           Z
 ---------------------------------------------------------------------
      1          6           0        1.230587    0.584912    2.090265
      2          8           0        0.396770   -0.230519    1.766542
      3          8           0        1.757421    1.516137    1.384984
      4          1           0        1.374040    1.572200    0.403603
      5          6           0        1.820862    0.558312    3.532257
      6          9           0        3.112453    0.197722    3.507357
      7          9           0        1.172663   -0.314500    4.305371
      8          9           0        1.745051    1.758812    4.117059
      9          8           0        0.299933   -0.887119   -1.894909
     10          1           0        0.990067   -1.516021   -1.672581
     11          1           0       -0.472552   -1.106210   -1.324310
     12          8           0        2.494867    2.096146   -2.989705
     13          1           0        1.932172    1.562221   -3.587726
     14          1           0        2.670492    2.926172   -3.435962
     15          8           0        0.578795    0.609408   -4.236529
     16          1           0        0.437496   -0.046047   -3.532772
     17          1           0       -0.259887    1.062918   -4.346803
     18          8           0       -1.485663   -1.317444    0.021268
     19          1           0       -0.944313   -0.868988    0.693003
     20          1           0       -1.797840   -2.129168    0.425515
     21          8           0        0.839793    1.633153   -0.939895
     22          1           0        0.603913    0.731548   -1.241095
     23          1           0        1.527451    1.935797   -1.576073
 ---------------------------------------------------------------------
                    Distance matrix (angstroms):
                    1          2          3          4          5
     1  C    0.000000
     2  O    1.210362   0.000000
     3  O    1.281466   2.246723   0.000000
     4  H    1.959629   2.462206   1.055099   0.000000
     5  C    1.558355   2.401674   2.352070   3.319051   0.000000
     6  F    2.387359   3.254037   2.842323   3.813733   1.341212
     7  F    2.391441   2.656071   3.495974   4.338662   1.334042
     8  F    2.398042   3.361581   2.742859   3.736607   1.337513
     9  O    4.349093   3.721119   4.319446   3.533428   5.818645
    10  H    4.316338   3.719150   4.373959   3.741000   5.664222
    11  H    4.173715   3.328050   4.380612   3.683675   5.622865
    12  O    5.448700   5.695373   4.474164   3.611830   6.734628
    13  H    5.804045   5.851458   4.975994   4.030176   7.191271
    14  H    6.172034   6.496195   5.105234   4.272737   7.408421
    15  O    6.360327   6.064278   5.814871   4.805227   7.867615
    16  H    5.713637   5.302680   5.326063   4.357853   7.224512
    17  H    6.624640   6.283086   6.093302   5.049301   8.164786
    18  O    3.908674   2.787641   4.517356   4.083397   5.174806
    19  H    2.965865   1.832657   3.669745   3.379040   4.212450
    20  H    4.394200   3.196800   5.181574   4.874569   5.474431
    21  O    3.230078   3.315772   2.502158   1.447108   4.702970
    22  H    3.392961   3.164548   2.973626   2.001205   4.929083
    23  H    3.918552   4.140584   2.999476   2.018626   5.298923
                    6          7          8          9         10
     6  F    0.000000
     7  F    2.159162   0.000000
     8  F    2.162990   2.159100   0.000000
     9  O    6.186407   6.287529   6.725554   0.000000
    10  H    5.854331   6.100237   6.694360   0.959809   0.000000
    11  H    6.156095   5.918348   6.537171   0.985047   1.558362
    12  O    6.796856   7.795997   7.154168   3.862148   4.128800
    13  H    7.320870   8.148615   7.709564   3.395453   3.745787
    14  H    7.473249   8.524886   7.698526   4.747166   5.066203
    15  O    8.158228   8.612220   8.512562   2.792944   3.355655
    16  H    7.535133   7.877120   7.967881   1.846326   2.434434
    17  H    8.591221   8.877477   8.725882   3.182424   3.919793
    18  O    5.965838   5.140636   6.056102   2.654292   3.006293
    19  H    5.051317   4.223535   5.085486   2.871544   3.123534
    20  H    6.246850   5.212503   6.426193   3.365665   3.542651
    21  O    5.196489   5.605084   5.138878   2.748686   3.236774
    22  H    5.396808   5.672828   5.573803   1.771993   2.320961
    23  H    5.601285   6.307225   5.700037   3.094723   3.494730
                   11         12         13         14         15
    11  H    0.000000
    12  O    4.672709   0.000000
    13  H    4.245737   0.979454   0.000000
    14  H    5.531537   0.958609   1.558368   0.000000
    15  O    3.539731   2.726956   1.777759   3.222344   0.000000
    16  H    2.613320   3.019385   2.196270   3.718834   0.972039
    17  H    3.726367   3.240053   2.372894   3.590051   0.959802
    18  O    1.697526   6.046750   5.744468   6.872725   5.109167
    19  H    2.085278   5.846565   5.701718   6.672211   5.367103
    20  H    2.421718   6.924185   6.606470   7.773895   5.906170
    21  O    3.061721   2.674949   2.865193   3.354654   3.461787
    22  H    2.131445   2.914700   2.821519   3.728882   2.998028
    23  H    3.649274   1.720454   2.085691   2.397201   3.120462
                   16         17         18         19         20
    16  H    0.000000
    17  H    1.542334   0.000000
    18  O    4.236295   5.123348   0.000000
    19  H    4.521482   5.440620   0.972318   0.000000
    20  H    5.000415   5.943882   0.959043   1.545352   0.000000
    21  O    3.115215   3.625119   3.877836   3.479957   4.793382
    22  H    2.425723   3.240583   3.187203   2.949484   4.090196
    23  H    2.990715   3.410783   4.713166   4.373230   5.620307
                   21         22         23
    21  O    0.000000
    22  H    0.979415   0.000000
    23  H    0.984473   1.554139   0.000000
 Stoichiometry    C2H11F3O7
 Framework group  C1[X(C2H11F3O7)]
 Deg. of freedom    63
 Full point group                 C1      NOp   1
 Largest Abelian subgroup         C1      NOp   1
 Largest concise Abelian subgroup C1      NOp   1
                         Standard orientation:                         
 ---------------------------------------------------------------------
 Center     Atomic      Atomic             Coordinates (Angstroms)
 Number     Number       Type             X           Y           Z
 ---------------------------------------------------------------------
      1          6           0        1.459946   -0.028314   -0.144910
      2          8           0        1.046668    1.108630   -0.105756
      3          8           0        0.809056   -1.110934   -0.360389
      4          1           0       -0.216860   -0.956845   -0.552711
      5          6           0        2.969582   -0.312972    0.116701
      6          9           0        3.132160   -0.975171    1.271652
      7          9           0        3.669386    0.819825    0.198640
      8          9           0        3.505987   -1.056375   -0.857241
      9          8           0       -2.574385    1.348511    0.717141
     10          1           0       -2.242500    1.319771    1.617285
     11          1           0       -2.109726    2.093961    0.271369
     12          8           0       -3.436695   -2.386285    0.243954
     13          1           0       -4.091849   -1.660569    0.302596
     14          1           0       -3.876679   -3.128902   -0.173017
     15          8           0       -4.894740   -0.085370    0.116744
     16          1           0       -4.199758    0.530722    0.403608
     17          1           0       -5.131390    0.180516   -0.774616
     18          8           0       -0.911018    3.065436   -0.436395
     19          1           0       -0.183517    2.420691   -0.457571
     20          1           0       -0.531891    3.888453   -0.122275
     21          8           0       -1.622192   -0.728151   -0.811283
     22          1           0       -1.928658    0.048195   -0.298820
     23          1           0       -2.165686   -1.477488   -0.476177
 ---------------------------------------------------------------------
 Rotational constants (GHZ):           1.0305424           0.2917370           0.2439433
 Standard basis: 6-31++G(d,p) (6D, 7F)
 There are   294 symmetry adapted cartesian basis functions of A   symmetry.
 There are   294 symmetry adapted basis functions of A   symmetry.
   294 basis functions,   472 primitive gaussians,   294 cartesian basis functions
    53 alpha electrons       53 beta electrons
       nuclear repulsion energy       831.0912738325 Hartrees.
 NAtoms=   23 NActive=   23 NUniq=   23 SFac= 1.00D+00 NAtFMM=   60 NAOKFM=F Big=F
 Integral buffers will be    131072 words long.
 Raffenetti 2 integral format.
 Two-electron integral symmetry is turned on.
 Nuclear repulsion after empirical dispersion term =      831.0808208244 Hartrees.
 One-electron integrals computed using PRISM.
 NBasis=   294 RedAO= T EigKep=  4.79D-05  NBF=   294
 NBsUse=   294 1.00D-06 EigRej= -1.00D+00 NBFU=   294
 Initial guess from the checkpoint file:  "/local_scratch/slurm.5660461/Gau-3925048.chk"
 B after Tr=    -0.000000   -0.000000    0.000000
         Rot=    0.999998    0.000532    0.000961   -0.001743 Ang=   0.24 deg.
 ExpMin= 3.60D-02 ExpMax= 7.00D+03 ExpMxC= 1.05D+03 IAcc=3 IRadAn=         5 AccDes= 0.00D+00
 Harris functional with IExCor= 4639 and IRadAn=       5 diagonalized for initial guess.
 HarFok:  IExCor= 4639 AccDes= 0.00D+00 IRadAn=         5 IDoV= 1 UseB2=F ITyADJ=14
 ICtDFT=  3500011 ScaDFX=  1.000000  1.000000  1.000000  1.000000
 FoFCou: FMM=F IPFlag=           0 FMFlag=      100000 FMFlg1=           0
         NFxFlg=           0 DoJE=T BraDBF=F KetDBF=T FulRan=T
         wScrn=  0.000000 ICntrl=       500 IOpCl=  0 I1Cent=   200000004 NGrid=           0
         NMat0=    1 NMatS0=      1 NMatT0=    0 NMatD0=    1 NMtDS0=    0 NMtDT0=    0
 Petite list used in FoFCou.
 Requested convergence on RMS density matrix=1.00D-10 within 128 cycles.
 Requested convergence on MAX density matrix=1.00D-08.
 Requested convergence on             energy=1.00D-08.
 No special actions if energy rises.
 SCF Done:  E(RwB97XD) =  -908.811101910     A.U. after   16 cycles
            NFock= 16  Conv=0.53D-10     -V/T= 2.0081
 Calling FoFJK, ICntrl=      2127 FMM=F ISym2X=0 I1Cent= 0 IOpClX= 0 NMat=1 NMatS=1 NMatT=0.
 ***** Axes restored to original set *****
 -------------------------------------------------------------------
 Center     Atomic                   Forces (Hartrees/Bohr)
 Number     Number              X              Y              Z
 -------------------------------------------------------------------
      1        6           0.005733778    0.001360617    0.010067835
      2        8          -0.009280656   -0.008270739   -0.003281477
      3        8           0.003171292    0.008877323   -0.007465392
      4        1          -0.001210371   -0.002149854    0.003259625
      5        6          -0.000107950   -0.001323036    0.002634832
      6        9           0.002034392   -0.000681562   -0.002795692
      7        9          -0.001764595   -0.000749288   -0.001433975
      8        9          -0.001313410    0.002637431   -0.001206874
      9        8          -0.000479543    0.001946154   -0.002739500
     10        1           0.000611355   -0.001271943    0.000716876
     11        1          -0.000484000   -0.004665863    0.000460672
     12        8           0.001889504   -0.001864222    0.000194843
     13        1          -0.001088606    0.002553893   -0.001978274
     14        1           0.000561978    0.000997419   -0.000128967
     15        8           0.002460140   -0.000826903   -0.001340919
     16        1          -0.003005487   -0.001712652    0.000829797
     17        1          -0.000527300    0.000456378   -0.000082511
     18        8           0.000096541    0.001866948   -0.000462736
     19        1           0.000791666    0.000681031    0.002398919
     20        1          -0.000733564   -0.001117814   -0.000617175
     21        8           0.003630123   -0.001100911    0.003935151
     22        1           0.001176480    0.002530089    0.000406513
     23        1          -0.002161766    0.001827504   -0.001371570
 -------------------------------------------------------------------
 Cartesian Forces:  Max     0.010067835 RMS     0.003041011

 GradGradGradGradGradGradGradGradGradGradGradGradGradGradGradGradGradGrad
 Berny optimization.
 Using GEDIIS/GDIIS optimizer.
 FormGI is forming the generalized inverse of G from B-inverse, IUseBI=4.
 Internal  Forces:  Max     0.011938863 RMS     0.001964291
 Search for a local minimum.
 Step number   2 out of a maximum of  138
 All quantities printed in internal units (Hartrees-Bohrs-Radians)
 Mixed Optimization -- RFO/linear search
 Update second derivatives using D2CorX and points    1    2
 DE= -2.86D-03 DEPred=-3.26D-03 R= 8.79D-01
 TightC=F SS=  1.41D+00  RLast= 4.42D-01 DXNew= 5.0454D-01 1.3269D+00
 Trust test= 8.79D-01 RLast= 4.42D-01 DXMaxT set to 5.05D-01
 ITU=  1  0
 Use linear search instead of GDIIS.
     Eigenvalues ---   -0.00091   0.00006   0.00018   0.00019   0.00034
     Eigenvalues ---    0.00039   0.00055   0.00064   0.00225   0.00338
     Eigenvalues ---    0.00399   0.00442   0.00551   0.00721   0.00769
     Eigenvalues ---    0.00928   0.00975   0.01114   0.01274   0.01343
     Eigenvalues ---    0.01415   0.01521   0.01828   0.01931   0.02188
     Eigenvalues ---    0.02351   0.02681   0.02740   0.02916   0.03106
     Eigenvalues ---    0.03599   0.03740   0.04295   0.05347   0.07060
     Eigenvalues ---    0.07358   0.07726   0.07879   0.08564   0.11624
     Eigenvalues ---    0.13564   0.19516   0.20205   0.21669   0.23310
     Eigenvalues ---    0.25487   0.26639   0.33257   0.37345   0.38416
     Eigenvalues ---    0.42333   0.44716   0.46455   0.48209   0.50814
     Eigenvalues ---    0.51523   0.54848   0.56919   0.57031   0.57232
     Eigenvalues ---    0.57404   0.61144   0.83082
 RFO step:  Lambda=-4.55781670D-03 EMin=-9.08856109D-04
 Quartic linear search produced a step of  0.38915.
 Maximum step size (   0.505) exceeded in Quadratic search.
    -- Step size scaled by   0.792
 Iteration  1 RMS(Cart)=  0.11042828 RMS(Int)=  0.01655374
 Iteration  2 RMS(Cart)=  0.02318361 RMS(Int)=  0.00231329
 Iteration  3 RMS(Cart)=  0.00036005 RMS(Int)=  0.00230612
 Iteration  4 RMS(Cart)=  0.00000171 RMS(Int)=  0.00230612
 Iteration  5 RMS(Cart)=  0.00000002 RMS(Int)=  0.00230612
 Variable       Old X    -DE/DX   Delta X   Delta X   Delta X     New X
                                 (Linear)    (Quad)   (Total)
    R1        2.28725   0.01194   0.00047   0.04137   0.04238   2.32963
    R2        2.42162   0.00904   0.00722   0.01604   0.02287   2.44449
    R3        2.94486  -0.00303  -0.00372  -0.03018  -0.03390   2.91096
    R4        3.46322  -0.00104  -0.01106  -0.09366  -0.10364   3.35958
    R5        1.99385  -0.00304  -0.05511   0.12490   0.06872   2.06257
    R6        2.73464  -0.00034   0.07035  -0.33279  -0.26351   2.47113
    R7        2.53452   0.00219  -0.00014   0.01170   0.01156   2.54608
    R8        2.52097   0.00052  -0.00165  -0.00234  -0.00399   2.51699
    R9        2.52753   0.00191   0.00022   0.00751   0.00773   2.53526
   R10        1.81378   0.00144   0.00030   0.00768   0.00797   1.82175
   R11        1.86147   0.00229  -0.00000   0.01653   0.01602   1.87749
   R12        3.48905   0.00048   0.00236   0.03160   0.03333   3.52238
   R13        3.34858   0.00381   0.02923   0.04591   0.07626   3.42484
   R14        3.20786   0.00075   0.00431  -0.02355  -0.01941   3.18845
   R15        1.85090   0.00149  -0.00046   0.00484   0.00389   1.85479
   R16        1.81151   0.00103   0.00029   0.00417   0.00446   1.81596
   R17        3.25119   0.00202   0.02872  -0.02421   0.00479   3.25598
   R18        3.35948   0.00113   0.00986   0.05938   0.06868   3.42816
   R19        1.83689   0.00243   0.00080   0.01041   0.01030   1.84719
   R20        1.81376   0.00069   0.00030   0.00300   0.00330   1.81706
   R21        1.83741   0.00140   0.00157   0.00940   0.01180   1.84921
   R22        1.81233   0.00092   0.00023   0.00345   0.00368   1.81601
   R23        1.85083   0.00111  -0.00335   0.00521   0.00291   1.85374
   R24        1.86039   0.00178  -0.00308   0.01427   0.01169   1.87207
    A1        2.24669  -0.00037   0.00086  -0.01226  -0.00958   2.23711
    A2        2.09085   0.00039   0.00305  -0.00551  -0.00337   2.08748
    A3        1.94545  -0.00003  -0.00390   0.01763   0.01280   1.95825
    A4        2.68035  -0.00158  -0.02658   0.06430   0.04186   2.72221
    A5        1.98356  -0.00139   0.00031  -0.01419  -0.01357   1.96999
    A6        1.93069  -0.00346  -0.00249  -0.02845  -0.03121   1.89949
    A7        1.94269  -0.00254  -0.00231  -0.00221  -0.00460   1.93808
    A8        1.94743  -0.00308  -0.00297  -0.01759  -0.02079   1.92664
    A9        1.87840   0.00333   0.00314   0.01859   0.02163   1.90002
   A10        1.87970   0.00332   0.00253   0.01743   0.01955   1.89925
   A11        1.88211   0.00297   0.00264   0.01510   0.01769   1.89980
   A12        1.85872  -0.00042  -0.00022  -0.02680  -0.02916   1.82956
   A13        2.03801   0.00012  -0.00066   0.01464   0.01483   2.05284
   A14        1.97113  -0.00039   0.00874  -0.08038  -0.07006   1.90107
   A15        2.30988  -0.00010   0.00184  -0.02379  -0.02497   2.28490
   A16        1.69509   0.00075  -0.01002   0.04962   0.04110   1.73619
   A17        1.46903   0.00049   0.00083   0.09313   0.09291   1.56194
   A18        2.84002   0.00059  -0.01281   0.00119  -0.01232   2.82770
   A19        1.86818   0.00016  -0.00035   0.01212   0.01040   1.87859
   A20        1.69898   0.00055   0.00036   0.10309   0.10101   1.79999
   A21        2.17271  -0.00023   0.00097  -0.02573  -0.02587   2.14684
   A22        2.83165  -0.00016   0.00218  -0.01664  -0.01692   2.81473
   A23        1.78016   0.00079   0.00510   0.06733   0.06944   1.84960
   A24        2.04193  -0.00044  -0.00921   0.01398   0.00423   2.04616
   A25        1.84915  -0.00036  -0.00152  -0.00381  -0.00590   1.84325
   A26        2.85873  -0.00043   0.00073  -0.08540  -0.08656   2.77216
   A27        1.72941   0.00077   0.01441   0.04004   0.05620   1.78561
   A28        2.25713  -0.00072   0.00323  -0.09368  -0.09103   2.16610
   A29        1.85501   0.00067  -0.00080   0.02749   0.02447   1.87947
   A30        2.90782  -0.00066   0.03579  -0.10451  -0.06855   2.83927
   A31        1.91309   0.00114   0.01225   0.01747   0.02298   1.93607
   A32        1.93373   0.00143   0.01099   0.16467   0.17359   2.10732
   A33        1.82605  -0.00054  -0.00329  -0.00054  -0.01300   1.81305
   A34        2.83177   0.00009  -0.00449  -0.01345  -0.01719   2.81459
   A35        3.12928   0.00208   0.00981   0.03501   0.04430   3.17358
   A36        3.19228   0.00022   0.00348  -0.03182  -0.02624   3.16605
   A37        3.14428  -0.00070  -0.00713  -0.03355  -0.03925   3.10503
   A38        3.05907   0.00081   0.01274   0.00659   0.01834   3.07741
    D1       -0.32892  -0.00019   0.04124  -0.22179  -0.18016  -0.50907
    D2        2.83554  -0.00010   0.04076  -0.21318  -0.17272   2.66282
    D3        0.03265  -0.00054  -0.00314  -0.04018  -0.04492  -0.01227
    D4       -3.13026  -0.00062  -0.00262  -0.04843  -0.05206   3.10087
    D5        1.95219   0.00012   0.00709  -0.03341  -0.02618   1.92601
    D6       -0.13529  -0.00011   0.00633  -0.03648  -0.02990  -0.16519
    D7       -2.23876  -0.00004   0.00662  -0.04216  -0.03512  -2.27388
    D8       -1.17024   0.00020   0.00664  -0.02586  -0.01962  -1.18986
    D9        3.02547  -0.00003   0.00588  -0.02894  -0.02334   3.00212
   D10        0.92200   0.00003   0.00617  -0.03461  -0.02856   0.89344
   D11        1.64771  -0.00070   0.01493  -0.11840  -0.10230   1.54541
   D12       -0.57138   0.00043  -0.00481   0.08856   0.08677  -0.48461
   D13       -2.57719  -0.00057  -0.01546  -0.02257  -0.04699  -2.62418
   D14        1.18503   0.00044   0.03328  -0.10189  -0.07260   1.11243
   D15       -2.39488  -0.00065   0.03557  -0.19577  -0.16190  -2.55678
   D16       -0.84874   0.00069   0.02785  -0.02676  -0.00406  -0.85280
   D17       -1.86608  -0.00029  -0.00808  -0.01004  -0.01979  -1.88587
   D18        1.74878   0.00099  -0.01071   0.10036   0.08848   1.83726
   D19        0.10237  -0.00047   0.00211  -0.05199  -0.04770   0.05468
   D20       -0.73178  -0.00074  -0.01526  -0.02045  -0.03712  -0.76890
   D21        1.32044   0.00136   0.00437   0.17762   0.17928   1.49972
   D22        1.22416  -0.00099  -0.01779  -0.05854  -0.07886   1.14531
   D23       -3.00680   0.00111   0.00183   0.13953   0.13755  -2.86925
   D24       -2.75738  -0.00106  -0.01562  -0.07299  -0.08486  -2.84224
   D25       -0.70515   0.00104   0.00401   0.12508   0.13154  -0.57361
   D26        0.15383   0.00038  -0.01841   0.05744   0.03124   0.18507
   D27       -1.93840  -0.00092  -0.03369   0.03746   0.00193  -1.93646
   D28       -2.12953  -0.00015  -0.00180  -0.03884  -0.04111  -2.17064
   D29        0.13138  -0.00007  -0.00066  -0.01082  -0.00896   0.12241
   D30        0.20489   0.00005   0.00500  -0.06416  -0.05531   0.14957
   D31        2.23907   0.00060   0.00531   0.02495   0.03105   2.27013
   D32       -0.88519   0.00049   0.00317   0.11115   0.11524  -0.76995
   D33        1.12290   0.00037   0.00039   0.15766   0.15837   1.28127
   D34        0.61837  -0.00033  -0.00960  -0.06765  -0.07793   0.54044
   D35       -1.52682  -0.00005  -0.00099  -0.11393  -0.11523  -1.64205
   D36       -0.73687  -0.00011  -0.06080   0.31937   0.25788  -0.47899
   D37        1.63099  -0.00015  -0.04950   0.24776   0.19771   1.82871
   D38        2.45839   0.00111   0.01327   0.02305   0.04040   2.49879
   D39        0.39812  -0.00063  -0.00454  -0.07925  -0.08281   0.31532
         Item               Value     Threshold  Converged?
 Maximum Force            0.011939     0.000015     NO 
 RMS     Force            0.001964     0.000010     NO 
 Maximum Displacement     0.382894     0.000060     NO 
 RMS     Displacement     0.099603     0.000040     NO 
 Predicted change in Energy=-3.250609D-03
 GradGradGradGradGradGradGradGradGradGradGradGradGradGradGradGradGradGrad

                          Input orientation:                          
 ---------------------------------------------------------------------
 Center     Atomic      Atomic             Coordinates (Angstroms)
 Number     Number       Type             X           Y           Z
 ---------------------------------------------------------------------
      1          6           0        1.239910    0.578541    2.117796
      2          8           0        0.401577   -0.244292    1.743758
      3          8           0        1.794222    1.524026    1.430686
      4          1           0        1.453980    1.550482    0.393944
      5          6           0        1.773187    0.518944    3.561729
      6          9           0        3.059870    0.120226    3.534056
      7          9           0        1.071057   -0.342638    4.295715
      8          9           0        1.707733    1.730358    4.134522
      9          8           0        0.301760   -0.847292   -1.863322
     10          1           0        0.971350   -1.490403   -1.603686
     11          1           0       -0.484696   -1.054694   -1.292745
     12          8           0        2.420324    2.175467   -3.080236
     13          1           0        1.885451    1.607312   -3.675614
     14          1           0        2.525587    3.028883   -3.509256
     15          8           0        0.566230    0.523160   -4.288180
     16          1           0        0.408887   -0.134390   -3.582233
     17          1           0       -0.289381    0.926069   -4.461874
     18          8           0       -1.479730   -1.265710    0.053441
     19          1           0       -0.954686   -0.851605    0.767881
     20          1           0       -1.782095   -2.120703    0.371344
     21          8           0        1.042412    1.644071   -0.843732
     22          1           0        0.746382    0.771957   -1.181456
     23          1           0        1.645243    1.981673   -1.553677
 ---------------------------------------------------------------------
                    Distance matrix (angstroms):
                    1          2          3          4          5
     1  C    0.000000
     2  O    1.232786   0.000000
     3  O    1.293570   2.272537   0.000000
     4  H    1.990518   2.480074   1.091466   0.000000
     5  C    1.540415   2.401846   2.356263   3.346764   0.000000
     6  F    2.351191   3.225611   2.827841   3.805893   1.347328
     7  F    2.370741   2.640144   3.495110   4.353659   1.331933
     8  F    2.369119   3.364676   2.713076   3.753487   1.341604
     9  O    4.331561   3.658496   4.324475   3.488866   5.784710
    10  H    4.266390   3.617017   4.355608   3.670210   5.600173
    11  H    4.156141   3.265360   4.388661   3.659280   5.580348
    12  O    5.564448   5.762073   4.600521   3.659830   6.875940
    13  H    5.919349   5.916072   5.107794   4.092762   7.319582
    14  H    6.270634   6.543642   5.215603   4.309174   7.540871
    15  O    6.441540   6.082793   5.934234   4.875016   7.942156
    16  H    5.804240   5.327129   5.458833   4.443084   7.302353
    17  H    6.763991   6.352719   6.278633   5.196939   8.294465
    18  O    3.880626   2.727596   4.516436   4.080874   5.106324
    19  H    2.946835   1.777811   3.693160   3.422211   4.138270
    20  H    4.412315   3.189491   5.215007   4.893904   5.457684
    21  O    3.153570   3.266755   2.398459   1.307665   4.605218
    22  H    3.341563   3.115851   2.913222   1.894382   4.859645
    23  H    3.951302   4.168297   3.022922   2.003930   5.321966
                    6          7          8          9         10
     6  F    0.000000
     7  F    2.179390   0.000000
     8  F    2.186631   2.174547   0.000000
     9  O    6.137992   6.227377   6.677961   0.000000
    10  H    5.775157   6.010844   6.621374   0.964029   0.000000
    11  H    6.102654   5.844508   6.482167   0.993522   1.551321
    12  O    6.955709   7.909869   7.263514   3.886678   4.209314
    13  H    7.454531   8.246674   7.813126   3.437668   3.837225
    14  H    7.638978   8.625566   7.796306   4.762273   5.144977
    15  O    8.219974   8.642205   8.585002   2.797860   3.380098
    16  H    7.598296   7.908470   8.044414   1.863964   2.463693
    17  H    8.706421   8.952976   8.861906   3.201052   3.949433
    18  O    5.885870   5.035421   5.982605   2.650048   2.967212
    19  H    4.971201   4.099792   5.008920   2.915802   3.121219
    20  H    6.202349   5.167463   6.416469   3.310250   3.446662
    21  O    5.055419   5.510149   5.023257   2.791956   3.226066
    22  H    5.292734   5.598851   5.486561   1.812345   2.312393
    23  H    5.599212   6.320403   5.694090   3.147042   3.537223
                   11         12         13         14         15
    11  H    0.000000
    12  O    4.697681   0.000000
    13  H    4.287416   0.981512   0.000000
    14  H    5.536274   0.960967   1.567901   0.000000
    15  O    3.544955   2.761687   1.814102   3.274821   0.000000
    16  H    2.624349   3.103759   2.285276   3.806841   0.977492
    17  H    3.742320   3.288225   2.410849   3.640515   0.961549
    18  O    1.687256   6.072236   5.786583   6.868689   5.122077
    19  H    2.123279   5.946584   5.818703   6.742729   5.455907
    20  H    2.364066   6.930426   6.612629   7.754574   5.849428
    21  O    3.133210   2.680107   2.954932   3.350004   3.653411
    22  H    2.205582   2.894355   2.866378   3.698370   3.121873
    23  H    3.718098   1.722988   2.168056   2.386618   3.281622
                   16         17         18         19         20
    16  H    0.000000
    17  H    1.544643   0.000000
    18  O    4.250280   5.158381   0.000000
    19  H    4.614891   5.563551   0.978559   0.000000
    20  H    4.937268   5.905169   0.960990   1.566032   0.000000
    21  O    3.326208   3.921754   3.953851   3.579678   4.860841
    22  H    2.588261   3.443501   3.260771   3.054423   4.143894
    23  H    3.181406   3.648929   4.784744   4.491851   5.681711
                   21         22         23
    21  O    0.000000
    22  H    0.980956   0.000000
    23  H    0.990657   1.552390   0.000000
 Stoichiometry    C2H11F3O7
 Framework group  C1[X(C2H11F3O7)]
 Deg. of freedom    63
 Full point group                 C1      NOp   1
 Largest Abelian subgroup         C1      NOp   1
 Largest concise Abelian subgroup C1      NOp   1
                         Standard orientation:                         
 ---------------------------------------------------------------------
 Center     Atomic      Atomic             Coordinates (Angstroms)
 Number     Number       Type             X           Y           Z
 ---------------------------------------------------------------------
      1          6           0        1.480952   -0.060478   -0.132635
      2          8           0        1.034412    1.088043   -0.097103
      3          8           0        0.835468   -1.163450   -0.332946
      4          1           0       -0.235978   -1.008688   -0.472055
      5          6           0        2.981460   -0.301663    0.118737
      6          9           0        3.129162   -0.925415    1.303815
      7          9           0        3.651949    0.848746    0.151086
      8          9           0        3.498193   -1.077568   -0.846074
      9          8           0       -2.533113    1.356921    0.667789
     10          1           0       -2.169076    1.358279    1.560441
     11          1           0       -2.058418    2.092821    0.198530
     12          8           0       -3.581932   -2.350773    0.158623
     13          1           0       -4.219006   -1.610005    0.252246
     14          1           0       -4.024435   -3.056520   -0.320512
     15          8           0       -4.952938    0.046568    0.162377
     16          1           0       -4.249330    0.667708    0.435526
     17          1           0       -5.246512    0.351579   -0.700965
     18          8           0       -0.840671    3.027023   -0.502320
     19          1           0       -0.081307    2.409839   -0.507760
     20          1           0       -0.532946    3.865400   -0.147454
     21          8           0       -1.517959   -0.864074   -0.685600
     22          1           0       -1.858893   -0.059547   -0.239758
     23          1           0       -2.158434   -1.571960   -0.420854
 ---------------------------------------------------------------------
 Rotational constants (GHZ):           1.0410625           0.2896295           0.2422784
 Standard basis: 6-31++G(d,p) (6D, 7F)
 There are   294 symmetry adapted cartesian basis functions of A   symmetry.
 There are   294 symmetry adapted basis functions of A   symmetry.
   294 basis functions,   472 primitive gaussians,   294 cartesian basis functions
    53 alpha electrons       53 beta electrons
       nuclear repulsion energy       830.2677382996 Hartrees.
 NAtoms=   23 NActive=   23 NUniq=   23 SFac= 1.00D+00 NAtFMM=   60 NAOKFM=F Big=F
 Integral buffers will be    131072 words long.
 Raffenetti 2 integral format.
 Two-electron integral symmetry is turned on.
 Nuclear repulsion after empirical dispersion term =      830.2575277415 Hartrees.
 One-electron integrals computed using PRISM.
 NBasis=   294 RedAO= T EigKep=  4.42D-05  NBF=   294
 NBsUse=   294 1.00D-06 EigRej= -1.00D+00 NBFU=   294
 Initial guess from the checkpoint file:  "/local_scratch/slurm.5660461/Gau-3925048.chk"
 B after Tr=     0.000000    0.000000   -0.000000
         Rot=    0.999952    0.008635    0.000999    0.004497 Ang=   1.12 deg.
 ExpMin= 3.60D-02 ExpMax= 7.00D+03 ExpMxC= 1.05D+03 IAcc=3 IRadAn=         5 AccDes= 0.00D+00
 Harris functional with IExCor= 4639 and IRadAn=       5 diagonalized for initial guess.
 HarFok:  IExCor= 4639 AccDes= 0.00D+00 IRadAn=         5 IDoV= 1 UseB2=F ITyADJ=14
 ICtDFT=  3500011 ScaDFX=  1.000000  1.000000  1.000000  1.000000
 FoFCou: FMM=F IPFlag=           0 FMFlag=      100000 FMFlg1=           0
         NFxFlg=           0 DoJE=T BraDBF=F KetDBF=T FulRan=T
         wScrn=  0.000000 ICntrl=       500 IOpCl=  0 I1Cent=   200000004 NGrid=           0
         NMat0=    1 NMatS0=      1 NMatT0=    0 NMatD0=    1 NMtDS0=    0 NMtDT0=    0
 Petite list used in FoFCou.
 Requested convergence on RMS density matrix=1.00D-10 within 128 cycles.
 Requested convergence on MAX density matrix=1.00D-08.
 Requested convergence on             energy=1.00D-08.
 No special actions if energy rises.
 SCF Done:  E(RwB97XD) =  -908.810483926     A.U. after   17 cycles
            NFock= 17  Conv=0.51D-10     -V/T= 2.0083
 Calling FoFJK, ICntrl=      2127 FMM=F ISym2X=0 I1Cent= 0 IOpClX= 0 NMat=1 NMatS=1 NMatT=0.
 ***** Axes restored to original set *****
 -------------------------------------------------------------------
 Center     Atomic                   Forces (Hartrees/Bohr)
 Number     Number              X              Y              Z
 -------------------------------------------------------------------
      1        6          -0.008083024   -0.002069229   -0.015777827
      2        8           0.011981815    0.012078294    0.005600766
      3        8          -0.005505882   -0.011059641    0.008762278
      4        1           0.003321253    0.002675556    0.006991429
      5        6           0.000644824    0.002065570   -0.003962923
      6        9          -0.002737657    0.000967868    0.004404402
      7        9           0.002623891    0.000949133    0.002469875
      8        9           0.001798049   -0.003921554    0.002215089
      9        8          -0.001343525   -0.001831750    0.002358296
     10        1          -0.001079520    0.001548850   -0.001375280
     11        1           0.003603155   -0.000405222   -0.001241660
     12        8           0.000371242   -0.001096385   -0.001297322
     13        1          -0.000807552    0.003096439    0.000922002
     14        1          -0.000158770   -0.001598840    0.000339153
     15        8          -0.000464811   -0.002867130    0.001850903
     16        1          -0.000140300    0.003254815   -0.001062922
     17        1           0.001131768   -0.000294135   -0.000250813
     18        8          -0.000607510    0.000993607    0.000639361
     19        1          -0.000858154   -0.002809657   -0.002248770
     20        1           0.000473300    0.001798813    0.000668086
     21        8          -0.000964595   -0.003203232   -0.014436607
     22        1          -0.001175126    0.000783218    0.001139530
     23        1          -0.002022871    0.000944613    0.003292954
 -------------------------------------------------------------------
 Cartesian Forces:  Max     0.015777827 RMS     0.004426978

 GradGradGradGradGradGradGradGradGradGradGradGradGradGradGradGradGradGrad
 Berny optimization.
 Using GEDIIS/GDIIS optimizer.
 FormGI is forming the generalized inverse of G from B-inverse, IUseBI=4.
 Internal  Forces:  Max     0.016141537 RMS     0.002840524
 Search for a local minimum.
 Step number   3 out of a maximum of  138
 All quantities printed in internal units (Hartrees-Bohrs-Radians)
 Mixed Optimization -- RFO/linear search
 Update second derivatives using D2CorX and points    1    3    2
 DE=  6.18D-04 DEPred=-3.25D-03 R=-1.90D-01
 Trust test=-1.90D-01 RLast= 7.71D-01 DXMaxT set to 2.52D-01
 ITU= -1  1  0
 Use linear search instead of GDIIS.
     Eigenvalues ---   -0.00424   0.00006   0.00019   0.00019   0.00034
     Eigenvalues ---    0.00039   0.00055   0.00064   0.00268   0.00353
     Eigenvalues ---    0.00383   0.00438   0.00548   0.00715   0.00768
     Eigenvalues ---    0.00922   0.00984   0.01058   0.01169   0.01319
     Eigenvalues ---    0.01413   0.01510   0.01878   0.01911   0.02168
     Eigenvalues ---    0.02466   0.02716   0.02874   0.02919   0.03320
     Eigenvalues ---    0.03590   0.03739   0.04323   0.05372   0.07043
     Eigenvalues ---    0.07471   0.07831   0.07856   0.08535   0.11625
     Eigenvalues ---    0.13588   0.19760   0.20282   0.21673   0.23327
     Eigenvalues ---    0.25591   0.27095   0.34831   0.37345   0.38412
     Eigenvalues ---    0.42364   0.44738   0.46548   0.48193   0.50793
     Eigenvalues ---    0.51513   0.55151   0.56938   0.57035   0.57251
     Eigenvalues ---    0.57411   0.61354   0.83883
 RFO step:  Lambda=-6.09056832D-03 EMin=-4.23980536D-03
 Quartic linear search produced a step of -0.55657.
 Maximum step size (   0.252) exceeded in Quadratic search.
    -- Step size scaled by   0.367
 Iteration  1 RMS(Cart)=  0.06859062 RMS(Int)=  0.01396513
 Iteration  2 RMS(Cart)=  0.02049851 RMS(Int)=  0.00099076
 Iteration  3 RMS(Cart)=  0.00020299 RMS(Int)=  0.00096128
 Iteration  4 RMS(Cart)=  0.00000064 RMS(Int)=  0.00096128
 Variable       Old X    -DE/DX   Delta X   Delta X   Delta X     New X
                                 (Linear)    (Quad)   (Total)
    R1        2.32963  -0.01614  -0.02359   0.00179  -0.02144   2.30819
    R2        2.44449  -0.01202  -0.01273   0.01912   0.00633   2.45082
    R3        2.91096   0.00561   0.01887  -0.00886   0.01001   2.92097
    R4        3.35958   0.00173   0.05768   0.02512   0.08323   3.44280
    R5        2.06257   0.00247  -0.03825  -0.08798  -0.12670   1.93587
    R6        2.47113   0.01003   0.14666   0.16551   0.31170   2.78283
    R7        2.54608  -0.00299  -0.00643   0.00081  -0.00562   2.54046
    R8        2.51699  -0.00064   0.00222  -0.00301  -0.00079   2.51620
    R9        2.53526  -0.00268  -0.00430   0.00092  -0.00339   2.53188
   R10        1.82175  -0.00215  -0.00444   0.00112  -0.00332   1.81843
   R11        1.87749  -0.00361  -0.00891  -0.00088  -0.00961   1.86787
   R12        3.52238  -0.00024  -0.01855   0.00093  -0.01711   3.50527
   R13        3.42484  -0.00161  -0.04244   0.10147   0.05815   3.48299
   R14        3.18845  -0.00000   0.01080   0.03085   0.04198   3.23043
   R15        1.85479  -0.00184  -0.00216  -0.00046  -0.00249   1.85229
   R16        1.81596  -0.00159  -0.00248   0.00093  -0.00155   1.81441
   R17        3.25598   0.00014  -0.00267   0.08806   0.08518   3.34116
   R18        3.42816  -0.00008  -0.03822   0.03062  -0.00743   3.42073
   R19        1.84719  -0.00283  -0.00573   0.00227  -0.00286   1.84433
   R20        1.81706  -0.00108  -0.00184   0.00104  -0.00080   1.81627
   R21        1.84921  -0.00148  -0.00656  -0.00067  -0.00673   1.84247
   R22        1.81601  -0.00153  -0.00205   0.00077  -0.00128   1.81473
   R23        1.85374  -0.00238  -0.00162  -0.00698  -0.00948   1.84425
   R24        1.87207  -0.00320  -0.00650  -0.00708  -0.01388   1.85819
    A1        2.23711   0.00060   0.00533  -0.00429   0.00141   2.23852
    A2        2.08748  -0.00036   0.00188   0.00974   0.01143   2.09891
    A3        1.95825  -0.00024  -0.00712  -0.00544  -0.01275   1.94550
    A4        2.72221   0.00164  -0.02330  -0.00979  -0.03142   2.69079
    A5        1.96999   0.00154   0.00755  -0.01147  -0.00455   1.96545
    A6        1.89949   0.00572   0.01737  -0.00717   0.01032   1.90981
    A7        1.93808   0.00407   0.00256  -0.00595  -0.00334   1.93474
    A8        1.92664   0.00514   0.01157  -0.00661   0.00507   1.93171
    A9        1.90002  -0.00526  -0.01204   0.00751  -0.00447   1.89555
   A10        1.89925  -0.00518  -0.01088   0.00639  -0.00429   1.89495
   A11        1.89980  -0.00482  -0.00984   0.00628  -0.00354   1.89626
   A12        1.82956   0.00045   0.01623  -0.00192   0.01513   1.84469
   A13        2.05284  -0.00021  -0.00826   0.00092  -0.00713   2.04571
   A14        1.90107   0.00039   0.03899   0.00789   0.04723   1.94830
   A15        2.28490   0.00039   0.01390   0.00627   0.01961   2.30451
   A16        1.73619  -0.00144  -0.02288  -0.01607  -0.03918   1.69701
   A17        1.56194  -0.00008  -0.05171  -0.00019  -0.05190   1.51004
   A18        2.82770  -0.00126   0.00686  -0.00718   0.00086   2.82855
   A19        1.87859  -0.00031  -0.00579  -0.00222  -0.00712   1.87147
   A20        1.79999  -0.00014  -0.05622  -0.00042  -0.05615   1.74384
   A21        2.14684   0.00041   0.01440   0.00437   0.01899   2.16583
   A22        2.81473   0.00058   0.00942   0.00763   0.01756   2.83230
   A23        1.84960  -0.00036  -0.03865   0.01041  -0.02715   1.82245
   A24        2.04616  -0.00040  -0.00235  -0.03341  -0.03613   2.01003
   A25        1.84325   0.00032   0.00328  -0.00345  -0.00072   1.84254
   A26        2.77216   0.00033   0.04818   0.00557   0.05475   2.82692
   A27        1.78561   0.00053  -0.03128   0.03762   0.00736   1.79297
   A28        2.16610   0.00077   0.05067   0.00139   0.05188   2.21798
   A29        1.87947  -0.00129  -0.01362   0.00635  -0.00933   1.87015
   A30        2.83927   0.00257   0.03815   0.02371   0.06298   2.90224
   A31        1.93607  -0.00042  -0.01279   0.02446   0.01468   1.95075
   A32        2.10732  -0.00025  -0.09662   0.02866  -0.06680   2.04053
   A33        1.81305   0.00133   0.00724  -0.00640   0.00461   1.81766
   A34        2.81459  -0.00115   0.00957  -0.01574  -0.00715   2.80743
   A35        3.17358  -0.00316  -0.02466   0.01549  -0.00981   3.16376
   A36        3.16605  -0.00006   0.01460   0.00479   0.02017   3.18621
   A37        3.10503   0.00088   0.02184  -0.00919   0.01185   3.11689
   A38        3.07741  -0.00024  -0.01020   0.02607   0.01678   3.09419
    D1       -0.50907   0.00021   0.10027   0.02773   0.12729  -0.38178
    D2        2.66282   0.00016   0.09613   0.02732   0.12314   2.78596
    D3       -0.01227   0.00023   0.02500  -0.01279   0.01272   0.00045
    D4        3.10087   0.00028   0.02897  -0.01218   0.01690   3.11776
    D5        1.92601  -0.00018   0.01457   0.00701   0.02148   1.94749
    D6       -0.16519   0.00017   0.01664   0.00597   0.02247  -0.14272
    D7       -2.27388   0.00010   0.01955   0.00643   0.02576  -2.24812
    D8       -1.18986  -0.00024   0.01092   0.00669   0.01782  -1.17204
    D9        3.00212   0.00011   0.01299   0.00565   0.01881   3.02094
   D10        0.89344   0.00004   0.01590   0.00611   0.02210   0.91554
   D11        1.54541   0.00073   0.05694   0.00464   0.06044   1.60585
   D12       -0.48461   0.00038  -0.04829   0.00912  -0.04120  -0.52581
   D13       -2.62418  -0.00050   0.02615  -0.03176  -0.00118  -2.62536
   D14        1.11243  -0.00007   0.04040   0.03125   0.07169   1.18412
   D15       -2.55678   0.00119   0.09011   0.04193   0.13211  -2.42467
   D16       -0.85280  -0.00010   0.00226   0.02905   0.03093  -0.82187
   D17       -1.88587   0.00007   0.01102  -0.00232   0.00882  -1.87705
   D18        1.83726  -0.00151  -0.04924  -0.01372  -0.06343   1.77383
   D19        0.05468   0.00043   0.02655   0.00679   0.03315   0.08783
   D20       -0.76890  -0.00062   0.02066  -0.04494  -0.02441  -0.79332
   D21        1.49972  -0.00034  -0.09978   0.01012  -0.08895   1.41077
   D22        1.14531  -0.00061   0.04389  -0.05171  -0.00818   1.13713
   D23       -2.86925  -0.00033  -0.07655   0.00336  -0.07272  -2.94197
   D24       -2.84224  -0.00042   0.04723  -0.04847  -0.00222  -2.84446
   D25       -0.57361  -0.00014  -0.07321   0.00660  -0.06676  -0.64037
   D26        0.18507  -0.00048  -0.01739   0.01369  -0.00262   0.18245
   D27       -1.93646   0.00030  -0.00108  -0.03096  -0.03389  -1.97035
   D28       -2.17064  -0.00013   0.02288  -0.00758   0.01513  -2.15551
   D29        0.12241   0.00010   0.00499  -0.00390   0.00040   0.12282
   D30        0.14957   0.00016   0.03078   0.02049   0.04953   0.19911
   D31        2.27013  -0.00011  -0.01728   0.02000   0.00198   2.27211
   D32       -0.76995   0.00045  -0.06414   0.00633  -0.05870  -0.82865
   D33        1.28127   0.00036  -0.08814  -0.01021  -0.09796   1.18331
   D34        0.54044  -0.00094   0.04337  -0.01983   0.02345   0.56389
   D35       -1.64205  -0.00045   0.06413   0.01559   0.07957  -1.56249
   D36       -0.47899   0.00009  -0.14353  -0.04564  -0.18971  -0.66870
   D37        1.82871   0.00060  -0.11004  -0.01661  -0.12766   1.70104
   D38        2.49879   0.00001  -0.02249   0.03184   0.00698   2.50577
   D39        0.31532  -0.00044   0.04609  -0.01651   0.02906   0.34438
         Item               Value     Threshold  Converged?
 Maximum Force            0.016142     0.000015     NO 
 RMS     Force            0.002841     0.000010     NO 
 Maximum Displacement     0.279856     0.000060     NO 
 RMS     Displacement     0.075989     0.000040     NO 
 Predicted change in Energy=-2.425048D-03
 GradGradGradGradGradGradGradGradGradGradGradGradGradGradGradGradGradGrad

                          Input orientation:                          
 ---------------------------------------------------------------------
 Center     Atomic      Atomic             Coordinates (Angstroms)
 Number     Number       Type             X           Y           Z
 ---------------------------------------------------------------------
      1          6           0        1.237659    0.583157    2.166174
      2          8           0        0.407711   -0.238652    1.808772
      3          8           0        1.790385    1.523591    1.464695
      4          1           0        1.457436    1.539917    0.496029
      5          6           0        1.783258    0.560930    3.612221
      6          9           0        3.076761    0.195030    3.596442
      7          9           0        1.105458   -0.306511    4.361263
      8          9           0        1.689911    1.774693    4.171832
      9          8           0        0.281347   -0.906426   -1.952891
     10          1           0        0.950143   -1.568419   -1.751780
     11          1           0       -0.482173   -1.108636   -1.358624
     12          8           0        2.471992    2.135290   -3.099165
     13          1           0        1.898367    1.597354   -3.684274
     14          1           0        2.612898    2.978520   -3.536186
     15          8           0        0.525404    0.593444   -4.303840
     16          1           0        0.380774   -0.076044   -3.608567
     17          1           0       -0.311762    1.056932   -4.393815
     18          8           0       -1.450431   -1.301245    0.036966
     19          1           0       -0.918394   -0.867173    0.729161
     20          1           0       -1.776913   -2.125548    0.405928
     21          8           0        0.975732    1.610725   -0.893763
     22          1           0        0.710031    0.733861   -1.229867
     23          1           0        1.608982    1.944655   -1.567849
 ---------------------------------------------------------------------
                    Distance matrix (angstroms):
                    1          2          3          4          5
     1  C    0.000000
     2  O    1.221442   0.000000
     3  O    1.296918   2.266204   0.000000
     4  H    1.937286   2.447146   1.024419   0.000000
     5  C    1.545712   2.404972   2.353431   3.282565   0.000000
     6  F    2.361908   3.241554   2.822089   3.747466   1.344352
     7  F    2.372215   2.647010   3.494068   4.298048   1.331515
     8  F    2.376332   3.358816   2.720614   3.690622   1.339812
     9  O    4.483312   3.822565   4.456689   3.655816   5.948054
    10  H    4.479096   3.839276   4.540071   3.869334   5.831014
    11  H    4.271321   3.403111   4.479316   3.770497   5.712174
    12  O    5.626410   5.829640   4.654844   3.782752   6.927891
    13  H    5.974351   5.980513   5.150629   4.203886   7.370636
    14  H    6.336083   6.616768   5.272774   4.434346   7.591625
    15  O    6.509108   6.170111   5.978407   4.980285   8.015440
    16  H    5.875069   5.419847   5.503074   4.540731   7.383257
    17  H    6.757116   6.377167   6.241708   5.222442   8.290461
    18  O    3.912841   2.778685   4.530011   4.091287   5.167871
    19  H    2.969347   1.821854   3.687038   3.390132   4.201242
    20  H    4.418506   3.209506   5.211797   4.889250   5.492932
    21  O    3.238474   3.323634   2.496713   1.472608   4.696601
    22  H    3.440087   3.204764   3.008571   2.046230   4.962614
    23  H    3.991802   4.196600   3.067005   2.108642   5.364531
                    6          7          8          9         10
     6  F    0.000000
     7  F    2.173138   0.000000
     8  F    2.179395   2.169996   0.000000
     9  O    6.310519   6.395905   6.832619   0.000000
    10  H    6.019612   6.243863   6.841990   0.962273   0.000000
    11  H    6.238448   5.990082   6.604353   0.988436   1.554831
    12  O    6.997250   7.967923   7.321822   3.919810   4.224800
    13  H    7.507593   8.305665   7.860872   3.446934   3.828287
    14  H    7.670552   8.685246   7.855867   4.799558   5.159798
    15  O    8.311595   8.731002   8.636460   2.799310   3.371508
    16  H    7.697661   8.006027   8.103930   1.854908   2.449291
    17  H    8.721764   8.973231   8.825654   3.188206   3.932585
    18  O    5.950141   5.120703   6.034920   2.667296   3.005619
    19  H    5.030988   4.195531   5.063071   2.938422   3.184061
    20  H    6.254807   5.221267   6.435276   3.359572   3.521779
    21  O    5.155624   5.595348   5.118319   2.817796   3.292994
    22  H    5.402315   5.700831   5.587651   1.843116   2.372877
    23  H    5.646722   6.362047   5.742766   3.168523   3.579049
                   11         12         13         14         15
    11  H    0.000000
    12  O    4.720131   0.000000
    13  H    4.289289   0.980192   0.000000
    14  H    5.570106   0.960145   1.562084   0.000000
    15  O    3.547758   2.760025   1.810172   3.261213   0.000000
    16  H    2.621673   3.085885   2.260327   3.783910   0.975980
    17  H    3.732440   3.253961   2.383311   3.603008   0.961127
    18  O    1.709472   6.085269   5.784804   6.898873   5.131897
    19  H    2.146495   5.930058   5.786748   6.741852   5.435905
    20  H    2.413318   6.963736   6.640590   7.801424   5.905548
    21  O    3.120338   2.716203   2.939113   3.396112   3.586960
    22  H    2.198346   2.926223   2.860398   3.738783   3.082712
    23  H    3.706655   1.768066   2.164167   2.439483   3.238142
                   16         17         18         19         20
    16  H    0.000000
    17  H    1.542678   0.000000
    18  O    4.259618   5.146784   0.000000
    19  H    4.596696   5.505912   0.974996   0.000000
    20  H    4.997225   5.942422   0.960312   1.557255   0.000000
    21  O    3.251051   3.770237   3.902832   3.515903   4.819335
    22  H    2.534280   3.340509   3.227092   3.008799   4.127583
    23  H    3.123500   3.530353   4.740391   4.423829   5.650366
                   21         22         23
    21  O    0.000000
    22  H    0.975937   0.000000
    23  H    0.983314   1.545434   0.000000
 Stoichiometry    C2H11F3O7
 Framework group  C1[X(C2H11F3O7)]
 Deg. of freedom    63
 Full point group                 C1      NOp   1
 Largest Abelian subgroup         C1      NOp   1
 Largest concise Abelian subgroup C1      NOp   1
                         Standard orientation:                         
 ---------------------------------------------------------------------
 Center     Atomic      Atomic             Coordinates (Angstroms)
 Number     Number       Type             X           Y           Z
 ---------------------------------------------------------------------
      1          6           0        1.518766   -0.040631   -0.129662
      2          8           0        1.079066    1.098405   -0.095295
      3          8           0        0.870000   -1.146296   -0.326143
      4          1           0       -0.133539   -0.994726   -0.465321
      5          6           0        3.023065   -0.302426    0.110702
      6          9           0        3.183312   -0.949344    1.278221
      7          9           0        3.700996    0.842401    0.162791
      8          9           0        3.534276   -1.058796   -0.869943
      9          8           0       -2.648962    1.389538    0.697831
     10          1           0       -2.346356    1.406005    1.611136
     11          1           0       -2.152786    2.110686    0.238746
     12          8           0       -3.582622   -2.387640    0.222308
     13          1           0       -4.222471   -1.646157    0.261957
     14          1           0       -4.019660   -3.116813   -0.223990
     15          8           0       -4.987180   -0.016501    0.071787
     16          1           0       -4.299118    0.610521    0.364963
     17          1           0       -5.196106    0.233947   -0.832309
     18          8           0       -0.888800    3.026239   -0.458676
     19          1           0       -0.145441    2.395385   -0.466205
     20          1           0       -0.543595    3.866990   -0.148562
     21          8           0       -1.575113   -0.808115   -0.701148
     22          1           0       -1.919691   -0.023509   -0.234126
     23          1           0       -2.170598   -1.537378   -0.417459
 ---------------------------------------------------------------------
 Rotational constants (GHZ):           1.0353570           0.2822600           0.2368228
 Standard basis: 6-31++G(d,p) (6D, 7F)
 There are   294 symmetry adapted cartesian basis functions of A   symmetry.
 There are   294 symmetry adapted basis functions of A   symmetry.
   294 basis functions,   472 primitive gaussians,   294 cartesian basis functions
    53 alpha electrons       53 beta electrons
       nuclear repulsion energy       825.1974782227 Hartrees.
 NAtoms=   23 NActive=   23 NUniq=   23 SFac= 1.00D+00 NAtFMM=   60 NAOKFM=F Big=F
 Integral buffers will be    131072 words long.
 Raffenetti 2 integral format.
 Two-electron integral symmetry is turned on.
 Nuclear repulsion after empirical dispersion term =      825.1873250637 Hartrees.
 One-electron integrals computed using PRISM.
 NBasis=   294 RedAO= T EigKep=  4.63D-05  NBF=   294
 NBsUse=   294 1.00D-06 EigRej= -1.00D+00 NBFU=   294
 Lowest energy guess from the checkpoint file:  "/local_scratch/slurm.5660461/Gau-3925048.chk"
 B after Tr=     0.000000    0.000000   -0.000000
         Rot=    0.999980    0.005996    0.001255    0.001576 Ang=   0.72 deg.
 B after Tr=    -0.000000   -0.000000    0.000000
         Rot=    0.999993   -0.002325    0.000249   -0.002920 Ang=  -0.43 deg.
 Requested convergence on RMS density matrix=1.00D-10 within 128 cycles.
 Requested convergence on MAX density matrix=1.00D-08.
 Requested convergence on             energy=1.00D-08.
 No special actions if energy rises.
 SCF Done:  E(RwB97XD) =  -908.812440168     A.U. after   16 cycles
            NFock= 16  Conv=0.45D-10     -V/T= 2.0083
 Calling FoFJK, ICntrl=      2127 FMM=F ISym2X=0 I1Cent= 0 IOpClX= 0 NMat=1 NMatS=1 NMatT=0.
 ***** Axes restored to original set *****
 -------------------------------------------------------------------
 Center     Atomic                   Forces (Hartrees/Bohr)
 Number     Number              X              Y              Z
 -------------------------------------------------------------------
      1        6          -0.003799971   -0.001399541   -0.007646198
      2        8           0.005344393    0.006015106    0.002636805
      3        8           0.000082515   -0.004830502    0.011803902
      4        1          -0.002939051    0.000963487   -0.006906207
      5        6           0.000152469    0.000817349   -0.002001310
      6        9          -0.001412217    0.000540948    0.002089459
      7        9           0.001282606    0.000458734    0.001283285
      8        9           0.000949918   -0.001878140    0.001039207
      9        8          -0.001098027   -0.000170033    0.000903989
     10        1          -0.000644301    0.000716491   -0.000482310
     11        1           0.002242369   -0.001884984   -0.000797240
     12        8           0.000399122   -0.001238082   -0.000599314
     13        1          -0.000660802    0.002557395   -0.000086980
     14        1           0.000051673   -0.000726439    0.000278005
     15        8           0.000418631   -0.001956729    0.001235869
     16        1          -0.001030718    0.001640317   -0.000646740
     17        1           0.000537872   -0.000211502   -0.000252925
     18        8           0.000055086    0.001412470    0.000235571
     19        1          -0.000376217   -0.001544561   -0.000340440
     20        1           0.000194811    0.000814441    0.000038604
     21        8           0.002388591   -0.001626337   -0.002339451
     22        1          -0.000357776    0.000337040    0.000149129
     23        1          -0.001780980    0.001193072    0.000405291
 -------------------------------------------------------------------
 Cartesian Forces:  Max     0.011803902 RMS     0.002534618

 GradGradGradGradGradGradGradGradGradGradGradGradGradGradGradGradGradGrad
 Berny optimization.
 Using GEDIIS/GDIIS optimizer.
 FormGI is forming the generalized inverse of G from B-inverse, IUseBI=4.
 Internal  Forces:  Max     0.009140014 RMS     0.001573376
 Search for a local minimum.
 Step number   4 out of a maximum of  138
 All quantities printed in internal units (Hartrees-Bohrs-Radians)
 Mixed Optimization -- RFO/linear search
 Update second derivatives using D2CorX and points    3    2    4
 DE= -1.34D-03 DEPred=-2.43D-03 R= 5.52D-01
 TightC=F SS=  1.41D+00  RLast= 3.92D-01 DXNew= 4.2426D-01 1.1755D+00
 Trust test= 5.52D-01 RLast= 3.92D-01 DXMaxT set to 4.24D-01
 ITU=  1 -1  1  0
 Use linear search instead of GDIIS.
     Eigenvalues ---    0.00006   0.00019   0.00019   0.00034   0.00039
     Eigenvalues ---    0.00055   0.00063   0.00302   0.00366   0.00418
     Eigenvalues ---    0.00462   0.00559   0.00727   0.00765   0.00929
     Eigenvalues ---    0.00978   0.01084   0.01172   0.01312   0.01412
     Eigenvalues ---    0.01508   0.01705   0.01893   0.02024   0.02248
     Eigenvalues ---    0.02500   0.02787   0.02889   0.03051   0.03573
     Eigenvalues ---    0.03714   0.03786   0.04337   0.05390   0.07065
     Eigenvalues ---    0.07490   0.07863   0.07888   0.08559   0.11627
     Eigenvalues ---    0.13615   0.19859   0.20408   0.21675   0.23330
     Eigenvalues ---    0.25729   0.30869   0.37344   0.37612   0.38454
     Eigenvalues ---    0.42470   0.44760   0.46862   0.48223   0.51042
     Eigenvalues ---    0.51519   0.55837   0.56981   0.57054   0.57298
     Eigenvalues ---    0.57452   0.61833   0.88040
 RFO step:  Lambda=-1.27151991D-03 EMin= 6.28866074D-05
 Quartic linear search produced a step of -0.16165.
 Iteration  1 RMS(Cart)=  0.07329276 RMS(Int)=  0.02186809
 Iteration  2 RMS(Cart)=  0.02100753 RMS(Int)=  0.00262687
 Iteration  3 RMS(Cart)=  0.00171821 RMS(Int)=  0.00181659
 Iteration  4 RMS(Cart)=  0.00002770 RMS(Int)=  0.00181607
 Iteration  5 RMS(Cart)=  0.00000038 RMS(Int)=  0.00181607
 Variable       Old X    -DE/DX   Delta X   Delta X   Delta X     New X
                                 (Linear)    (Quad)   (Total)
    R1        2.30819  -0.00785  -0.00338  -0.00066  -0.00295   2.30524
    R2        2.45082  -0.00552  -0.00472  -0.00664  -0.01192   2.43890
    R3        2.92097   0.00260   0.00386   0.00593   0.00980   2.93077
    R4        3.44280   0.00054   0.00330  -0.09075  -0.08561   3.35719
    R5        1.93587   0.00914   0.00937   0.03386   0.04132   1.97719
    R6        2.78283   0.00163  -0.00779  -0.03766  -0.04738   2.73544
    R7        2.54046  -0.00153  -0.00096  -0.00075  -0.00171   2.53875
    R8        2.51620  -0.00023   0.00077   0.00075   0.00153   2.51772
    R9        2.53188  -0.00133  -0.00070   0.00066  -0.00004   2.53184
   R10        1.81843  -0.00104  -0.00075  -0.00113  -0.00188   1.81655
   R11        1.86787  -0.00192  -0.00104  -0.00008  -0.00100   1.86687
   R12        3.50527  -0.00005  -0.00262  -0.00451  -0.00714   3.49813
   R13        3.48299  -0.00035  -0.02173   0.01749  -0.00370   3.47929
   R14        3.23043   0.00010  -0.00365  -0.01832  -0.02126   3.20918
   R15        1.85229  -0.00077  -0.00023  -0.00416  -0.00565   1.84664
   R16        1.81441  -0.00076  -0.00047  -0.00070  -0.00117   1.81324
   R17        3.34116   0.00035  -0.01454   0.01812   0.00345   3.34461
   R18        3.42073   0.00015  -0.00990   0.01231   0.00118   3.42191
   R19        1.84433  -0.00139  -0.00120  -0.00297  -0.00457   1.83977
   R20        1.81627  -0.00055  -0.00040  -0.00074  -0.00115   1.81512
   R21        1.84247  -0.00052  -0.00082   0.00516   0.00613   1.84861
   R22        1.81473  -0.00075  -0.00039  -0.00105  -0.00144   1.81328
   R23        1.84425  -0.00061   0.00106   0.00164   0.00336   1.84762
   R24        1.85819  -0.00077   0.00035  -0.00169  -0.00100   1.85720
    A1        2.23852   0.00038   0.00132   0.00933   0.01351   2.25203
    A2        2.09891  -0.00036  -0.00130  -0.00662  -0.00934   2.08957
    A3        1.94550  -0.00002  -0.00001  -0.00264  -0.00407   1.94143
    A4        2.69079   0.00107  -0.00169  -0.10372  -0.09840   2.59239
    A5        1.96545   0.00039   0.00293   0.01418   0.01674   1.98218
    A6        1.90981   0.00265   0.00338   0.00470   0.00807   1.91789
    A7        1.93474   0.00214   0.00128   0.00317   0.00445   1.93919
    A8        1.93171   0.00239   0.00254   0.00132   0.00387   1.93558
    A9        1.89555  -0.00256  -0.00277  -0.00299  -0.00577   1.88979
   A10        1.89495  -0.00253  -0.00247  -0.00328  -0.00573   1.88922
   A11        1.89626  -0.00232  -0.00229  -0.00319  -0.00547   1.89079
   A12        1.84469   0.00013   0.00227   0.00521   0.00671   1.85139
   A13        2.04571   0.00007  -0.00125  -0.00622  -0.00800   2.03771
   A14        1.94830   0.00016   0.00369   0.04114   0.04648   1.99479
   A15        2.30451   0.00000   0.00087  -0.00457  -0.00280   2.30171
   A16        1.69701  -0.00067  -0.00031  -0.03237  -0.03261   1.66440
   A17        1.51004   0.00008  -0.00663   0.00831   0.00136   1.51140
   A18        2.82855  -0.00060   0.00185  -0.02523  -0.01994   2.80861
   A19        1.87147  -0.00001  -0.00053   0.00139   0.00122   1.87269
   A20        1.74384   0.00019  -0.00725   0.02088   0.01194   1.75578
   A21        2.16583   0.00010   0.00111   0.01255   0.01343   2.17926
   A22        2.83230   0.00022  -0.00010   0.00017  -0.00194   2.83035
   A23        1.82245   0.00010  -0.00684   0.02313   0.01405   1.83650
   A24        2.01003  -0.00026   0.00516   0.01903   0.02476   2.03479
   A25        1.84254   0.00004   0.00107   0.00535   0.00696   1.84949
   A26        2.82692  -0.00001   0.00514   0.02283   0.02881   2.85573
   A27        1.79297   0.00115  -0.01028   0.04813   0.04251   1.83549
   A28        2.21798   0.00002   0.00633   0.03739   0.04040   2.25839
   A29        1.87015  -0.00087  -0.00245  -0.00892  -0.01710   1.85305
   A30        2.90224   0.00116   0.00090   0.13657   0.13923   3.04147
   A31        1.95075  -0.00042  -0.00609   0.04159   0.03284   1.98359
   A32        2.04053   0.00097  -0.01726   0.05976   0.04028   2.08080
   A33        1.81766   0.00022   0.00136   0.00931   0.01190   1.82956
   A34        2.80743  -0.00067   0.00393  -0.01779  -0.01069   2.79674
   A35        3.16376  -0.00134  -0.00557   0.01551   0.00855   3.17231
   A36        3.18621  -0.00037   0.00098   0.02379   0.02383   3.21004
   A37        3.11689   0.00006   0.00443  -0.02026  -0.01536   3.10153
   A38        3.09419   0.00014  -0.00568   0.06801   0.06224   3.15642
    D1       -0.38178   0.00012   0.00855   0.10638   0.11620  -0.26558
    D2        2.78596   0.00008   0.00801   0.10246   0.11078   2.89674
    D3        0.00045   0.00001   0.00521  -0.00274   0.00080   0.00124
    D4        3.11776   0.00005   0.00568   0.00084   0.00576   3.12352
    D5        1.94749  -0.00002   0.00076   0.01272   0.01391   1.96139
    D6       -0.14272   0.00011   0.00120   0.01144   0.01305  -0.12967
    D7       -2.24812   0.00002   0.00151   0.01247   0.01439  -2.23373
    D8       -1.17204  -0.00007   0.00029   0.00923   0.00911  -1.16293
    D9        3.02094   0.00007   0.00073   0.00794   0.00826   3.02919
   D10        0.91554  -0.00002   0.00104   0.00897   0.00960   0.92514
   D11        1.60585   0.00020   0.00677  -0.01744  -0.00690   1.59895
   D12       -0.52581   0.00027  -0.00737  -0.01234  -0.02197  -0.54778
   D13       -2.62536  -0.00043   0.00779  -0.11079  -0.10706  -2.73242
   D14        1.18412  -0.00006   0.00015   0.18517   0.18310   1.36722
   D15       -2.42467   0.00047   0.00481   0.17032   0.17150  -2.25316
   D16       -0.82187  -0.00002  -0.00434   0.15154   0.14359  -0.67829
   D17       -1.87705  -0.00009   0.00177  -0.00732  -0.00582  -1.88288
   D18        1.77383  -0.00067  -0.00405   0.00651   0.00359   1.77742
   D19        0.08783   0.00015   0.00235   0.04283   0.04631   0.13413
   D20       -0.79332  -0.00078   0.00995  -0.08298  -0.07420  -0.86751
   D21        1.41077   0.00035  -0.01460   0.04543   0.03126   1.44203
   D22        1.13713  -0.00097   0.01407  -0.07954  -0.06828   1.06885
   D23       -2.94197   0.00016  -0.01048   0.04887   0.03717  -2.90480
   D24       -2.84446  -0.00096   0.01408  -0.08499  -0.07187  -2.91633
   D25       -0.64037   0.00017  -0.01047   0.04342   0.03358  -0.60679
   D26        0.18245  -0.00038  -0.00463  -0.14417  -0.15236   0.03008
   D27       -1.97035  -0.00033   0.00517  -0.21046  -0.20891  -2.17926
   D28       -2.15551  -0.00019   0.00420  -0.12636  -0.12258  -2.27809
   D29        0.12282   0.00003   0.00138  -0.09949  -0.09947   0.02335
   D30        0.19911  -0.00013   0.00093   0.04755   0.04869   0.24780
   D31        2.27211   0.00008  -0.00534   0.07470   0.06893   2.34104
   D32       -0.82865   0.00035  -0.00914   0.16050   0.15021  -0.67844
   D33        1.18331   0.00034  -0.00977   0.19146   0.18141   1.36472
   D34        0.56389  -0.00059   0.00881  -0.11759  -0.10788   0.45601
   D35       -1.56249  -0.00036   0.00576  -0.15314  -0.14703  -1.70951
   D36       -0.66870  -0.00005  -0.01102  -0.09320  -0.10139  -0.77009
   D37        1.70104   0.00019  -0.01132  -0.02057  -0.03198   1.66907
   D38        2.50577  -0.00011  -0.00766   0.06829   0.06075   2.56652
   D39        0.34438  -0.00035   0.00869  -0.03122  -0.02196   0.32243
         Item               Value     Threshold  Converged?
 Maximum Force            0.009140     0.000015     NO 
 RMS     Force            0.001573     0.000010     NO 
 Maximum Displacement     0.333176     0.000060     NO 
 RMS     Displacement     0.095049     0.000040     NO 
 Predicted change in Energy=-9.628722D-04
 GradGradGradGradGradGradGradGradGradGradGradGradGradGradGradGradGradGrad

                          Input orientation:                          
 ---------------------------------------------------------------------
 Center     Atomic      Atomic             Coordinates (Angstroms)
 Number     Number       Type             X           Y           Z
 ---------------------------------------------------------------------
      1          6           0        1.236845    0.554570    2.221359
      2          8           0        0.411117   -0.284615    1.901915
      3          8           0        1.802203    1.457212    1.492465
      4          1           0        1.489517    1.445063    0.494070
      5          6           0        1.757469    0.604301    3.681412
      6          9           0        3.053479    0.252220    3.716697
      7          9           0        1.075776   -0.232404    4.462630
      8          9           0        1.644525    1.839755    4.187310
      9          8           0        0.273117   -0.950941   -2.039948
     10          1           0        0.898482   -1.672370   -1.928089
     11          1           0       -0.468307   -1.131838   -1.412634
     12          8           0        2.436920    2.160910   -3.121105
     13          1           0        1.845304    1.658813   -3.715084
     14          1           0        2.578341    3.021874   -3.520392
     15          8           0        0.478818    0.642908   -4.331227
     16          1           0        0.336054   -0.035369   -3.647573
     17          1           0       -0.366654    1.083901   -4.446551
     18          8           0       -1.363557   -1.236173    0.026672
     19          1           0       -0.780132   -0.864664    0.718447
     20          1           0       -1.795491   -1.996651    0.421437
     21          8           0        1.048659    1.498315   -0.883669
     22          1           0        0.788668    0.628315   -1.246206
     23          1           0        1.643421    1.886308   -1.563072
 ---------------------------------------------------------------------
                    Distance matrix (angstroms):
                    1          2          3          4          5
     1  C    0.000000
     2  O    1.219878   0.000000
     3  O    1.290612   2.266436   0.000000
     4  H    1.959680   2.477249   1.046285   0.000000
     5  C    1.550896   2.401966   2.349670   3.307239   0.000000
     6  F    2.372259   3.250185   2.822216   3.775470   1.343446
     7  F    2.380876   2.646084   3.493477   4.328343   1.332322
     8  F    2.383877   3.355187   2.726425   3.717504   1.339790
     9  O    4.621047   4.000165   4.540402   3.693469   6.111959
    10  H    4.721405   4.102721   4.723471   3.991812   6.114538
    11  H    4.354011   3.532337   4.505329   3.756196   5.823878
    12  O    5.706350   5.942660   4.709892   3.805194   7.011342
    13  H    6.068849   6.114285   5.211628   4.229569   7.471804
    14  H    6.391784   6.710526   5.308417   4.448346   7.640973
    15  O    6.596876   6.302138   6.027422   4.994842   8.114112
    16  H    5.966892   5.555589   5.549539   4.547017   7.492904
    17  H    6.878402   6.540703   6.333657   5.290136   8.414612
    18  O    3.845191   2.751629   4.407369   3.943034   5.146384
    19  H    2.888106   1.776548   3.557901   3.245996   4.168504
    20  H    4.352414   3.161012   5.100948   4.758356   5.478677
    21  O    3.250733   3.368201   2.493096   1.447534   4.705489
    22  H    3.497186   3.299493   3.035563   2.046174   5.022009
    23  H    4.032461   4.270552   3.089602   2.109553   5.400107
                    6          7          8          9         10
     6  F    0.000000
     7  F    2.168544   0.000000
     8  F    2.174142   2.166361   0.000000
     9  O    6.505150   6.591213   6.960424   0.000000
    10  H    6.341266   6.553337   7.091524   0.961277   0.000000
    11  H    6.374059   6.141002   6.682350   0.987904   1.557556
    12  O    7.125923   8.068067   7.358259   3.941391   4.299315
    13  H    7.659605   8.428754   7.907015   3.476876   3.896999
    14  H    7.763517   8.750810   7.853541   4.825872   5.233859
    15  O    8.458758   8.857452   8.680829   2.798683   3.363288
    16  H    7.854907   8.146251   8.161714   1.851132   2.439820
    17  H    8.889748   9.120679   8.897175   3.215840   3.942113
    18  O    5.944897   5.160971   5.985048   2.651598   3.021287
    19  H    4.993345   4.226470   5.022534   2.953900   3.236400
    20  H    6.279225   5.261938   6.382282   3.380986   3.589279
    21  O    5.170630   5.619523   5.117271   2.817323   3.341648
    22  H    5.468201   5.780492   5.632334   1.841160   2.402118
    23  H    5.703899   6.412507   5.750571   3.186712   3.654088
                   11         12         13         14         15
    11  H    0.000000
    12  O    4.711836   0.000000
    13  H    4.294391   0.977201   0.000000
    14  H    5.565791   0.959525   1.559867   0.000000
    15  O    3.544707   2.757333   1.810794   3.274893   0.000000
    16  H    2.616140   3.084550   2.269944   3.793516   0.973563
    17  H    3.758256   3.282801   2.399651   3.645066   0.960519
    18  O    1.698223   5.991018   5.716508   6.800822   5.090832
    19  H    2.170282   5.851981   5.737338   6.659751   5.418204
    20  H    2.423456   6.910009   6.612761   7.736538   5.893010
    21  O    3.081995   2.715221   2.945728   3.407854   3.597512
    22  H    2.169290   2.929305   2.876415   3.755526   3.100576
    23  H    3.686629   1.769891   2.173400   2.448405   3.250388
                   16         17         18         19         20
    16  H    0.000000
    17  H    1.544323   0.000000
    18  O    4.222639   5.136758   0.000000
    19  H    4.582110   5.535800   0.978242   0.000000
    20  H    4.994692   5.935376   0.959549   1.549376   0.000000
    21  O    3.240241   3.856032   3.758314   3.390416   4.691192
    22  H    2.532172   3.432861   3.119071   2.924035   4.043434
    23  H    3.122050   3.605373   4.617260   4.318192   5.553536
                   21         22         23
    21  O    0.000000
    22  H    0.977717   0.000000
    23  H    0.982787   1.553562   0.000000
 Stoichiometry    C2H11F3O7
 Framework group  C1[X(C2H11F3O7)]
 Deg. of freedom    63
 Full point group                 C1      NOp   1
 Largest Abelian subgroup         C1      NOp   1
 Largest concise Abelian subgroup C1      NOp   1
                         Standard orientation:                         
 ---------------------------------------------------------------------
 Center     Atomic      Atomic             Coordinates (Angstroms)
 Number     Number       Type             X           Y           Z
 ---------------------------------------------------------------------
      1          6           0        1.552853   -0.010149   -0.096520
      2          8           0        1.147553    1.139977   -0.064211
      3          8           0        0.884285   -1.103527   -0.248905
      4          1           0       -0.145229   -0.952586   -0.358585
      5          6           0        3.065820   -0.297718    0.086540
      6          9           0        3.271450   -0.941246    1.247762
      7          9           0        3.770313    0.832959    0.104996
      8          9           0        3.529769   -1.067175   -0.907303
      9          8           0       -2.766706    1.418909    0.711738
     10          1           0       -2.562934    1.510794    1.646665
     11          1           0       -2.234887    2.109441    0.246669
     12          8           0       -3.624488   -2.392471    0.190044
     13          1           0       -4.278868   -1.666768    0.181991
     14          1           0       -4.018988   -3.137447   -0.268289
     15          8           0       -5.043469   -0.037223   -0.015351
     16          1           0       -4.370583    0.598974    0.285154
     17          1           0       -5.273182    0.224240   -0.910597
     18          8           0       -0.918662    2.912377   -0.465232
     19          1           0       -0.165839    2.293259   -0.382121
     20          1           0       -0.567306    3.786404   -0.282582
     21          8           0       -1.568428   -0.787987   -0.565387
     22          1           0       -1.944320   -0.011217   -0.105754
     23          1           0       -2.174400   -1.529170   -0.343315
 ---------------------------------------------------------------------
 Rotational constants (GHZ):           1.0676488           0.2744445           0.2319996
 Standard basis: 6-31++G(d,p) (6D, 7F)
 There are   294 symmetry adapted cartesian basis functions of A   symmetry.
 There are   294 symmetry adapted basis functions of A   symmetry.
   294 basis functions,   472 primitive gaussians,   294 cartesian basis functions
    53 alpha electrons       53 beta electrons
       nuclear repulsion energy       823.2378792187 Hartrees.
 NAtoms=   23 NActive=   23 NUniq=   23 SFac= 1.00D+00 NAtFMM=   60 NAOKFM=F Big=F
 Integral buffers will be    131072 words long.
 Raffenetti 2 integral format.
 Two-electron integral symmetry is turned on.
 Nuclear repulsion after empirical dispersion term =      823.2278097537 Hartrees.
 One-electron integrals computed using PRISM.
 NBasis=   294 RedAO= T EigKep=  4.58D-05  NBF=   294
 NBsUse=   294 1.00D-06 EigRej= -1.00D+00 NBFU=   294
 Initial guess from the checkpoint file:  "/local_scratch/slurm.5660461/Gau-3925048.chk"
 B after Tr=     0.000000   -0.000000    0.000000
         Rot=    0.999995    0.002644   -0.000064   -0.001433 Ang=   0.34 deg.
 ExpMin= 3.60D-02 ExpMax= 7.00D+03 ExpMxC= 1.05D+03 IAcc=3 IRadAn=         5 AccDes= 0.00D+00
 Harris functional with IExCor= 4639 and IRadAn=       5 diagonalized for initial guess.
 HarFok:  IExCor= 4639 AccDes= 0.00D+00 IRadAn=         5 IDoV= 1 UseB2=F ITyADJ=14
 ICtDFT=  3500011 ScaDFX=  1.000000  1.000000  1.000000  1.000000
 FoFCou: FMM=F IPFlag=           0 FMFlag=      100000 FMFlg1=           0
         NFxFlg=           0 DoJE=T BraDBF=F KetDBF=T FulRan=T
         wScrn=  0.000000 ICntrl=       500 IOpCl=  0 I1Cent=   200000004 NGrid=           0
         NMat0=    1 NMatS0=      1 NMatT0=    0 NMatD0=    1 NMtDS0=    0 NMtDT0=    0
 Petite list used in FoFCou.
 Requested convergence on RMS density matrix=1.00D-10 within 128 cycles.
 Requested convergence on MAX density matrix=1.00D-08.
 Requested convergence on             energy=1.00D-08.
 No special actions if energy rises.
 SCF Done:  E(RwB97XD) =  -908.813261004     A.U. after   16 cycles
            NFock= 16  Conv=0.51D-10     -V/T= 2.0083
 Calling FoFJK, ICntrl=      2127 FMM=F ISym2X=0 I1Cent= 0 IOpClX= 0 NMat=1 NMatS=1 NMatT=0.
 ***** Axes restored to original set *****
 -------------------------------------------------------------------
 Center     Atomic                   Forces (Hartrees/Bohr)
 Number     Number              X              Y              Z
 -------------------------------------------------------------------
      1        6          -0.001449162   -0.001699975   -0.000105083
      2        8           0.003081504    0.003512096    0.000168596
      3        8          -0.001443043   -0.001741800   -0.001204867
      4        1          -0.000124578    0.000793118    0.001705026
      5        6          -0.000062386    0.000206336   -0.000324120
      6        9          -0.000490819    0.000175314    0.000383224
      7        9           0.000370952    0.000144341    0.000175904
      8        9           0.000238753   -0.000601262    0.000162193
      9        8          -0.000662231    0.000740626   -0.000013317
     10        1          -0.000079626    0.000179335   -0.000135873
     11        1           0.001418263   -0.001751200   -0.000071990
     12        8           0.001528839    0.000025481    0.001173028
     13        1          -0.002106450    0.000576136   -0.001196322
     14        1           0.000191567   -0.000144621    0.000138452
     15        8           0.001204388   -0.000205387   -0.000743950
     16        1          -0.001499617    0.000091300    0.001059168
     17        1           0.000133012   -0.000237611   -0.000055163
     18        8           0.001446806    0.000779037    0.002250056
     19        1          -0.001452623    0.000195836   -0.001537606
     20        1          -0.000880357   -0.000400216   -0.000902470
     21        8           0.001079981   -0.002953811   -0.001253722
     22        1           0.000524381    0.001811490    0.000178442
     23        1          -0.000967557    0.000505437    0.000150395
 -------------------------------------------------------------------
 Cartesian Forces:  Max     0.003512096 RMS     0.001142688

 GradGradGradGradGradGradGradGradGradGradGradGradGradGradGradGradGradGrad
 Berny optimization.
 Using GEDIIS/GDIIS optimizer.
 FormGI is forming the generalized inverse of G from B-inverse, IUseBI=4.
 Internal  Forces:  Max     0.003788056 RMS     0.000632332
 Search for a local minimum.
 Step number   5 out of a maximum of  138
 All quantities printed in internal units (Hartrees-Bohrs-Radians)
 Mixed Optimization -- En-DIIS/RFO-DIIS
 Update second derivatives using D2CorX and points    4    5
 DE= -8.21D-04 DEPred=-9.63D-04 R= 8.52D-01
 TightC=F SS=  1.41D+00  RLast= 6.37D-01 DXNew= 7.1352D-01 1.9103D+00
 Trust test= 8.52D-01 RLast= 6.37D-01 DXMaxT set to 7.14D-01
 ITU=  1  1 -1  1  0
 Use linear search instead of GDIIS.
     Eigenvalues ---    0.00010   0.00019   0.00022   0.00032   0.00037
     Eigenvalues ---    0.00054   0.00063   0.00285   0.00402   0.00423
     Eigenvalues ---    0.00462   0.00558   0.00717   0.00725   0.00861
     Eigenvalues ---    0.00937   0.01109   0.01153   0.01313   0.01410
     Eigenvalues ---    0.01499   0.01696   0.01878   0.02022   0.02235
     Eigenvalues ---    0.02482   0.02796   0.02877   0.03029   0.03579
     Eigenvalues ---    0.03735   0.03933   0.04382   0.05356   0.07024
     Eigenvalues ---    0.07439   0.07848   0.08007   0.08547   0.11630
     Eigenvalues ---    0.13589   0.19858   0.20581   0.21660   0.23253
     Eigenvalues ---    0.25786   0.30234   0.34106   0.37346   0.38412
     Eigenvalues ---    0.42969   0.44737   0.46626   0.48388   0.50766
     Eigenvalues ---    0.51842   0.54945   0.56929   0.57029   0.57379
     Eigenvalues ---    0.57405   0.61195   0.81532
 RFO step:  Lambda=-9.37347999D-04 EMin= 9.96511172D-05
 Quartic linear search produced a step of  0.17945.
 Iteration  1 RMS(Cart)=  0.09585428 RMS(Int)=  0.01482827
 Iteration  2 RMS(Cart)=  0.00863090 RMS(Int)=  0.00155185
 Iteration  3 RMS(Cart)=  0.00030392 RMS(Int)=  0.00150853
 Iteration  4 RMS(Cart)=  0.00000299 RMS(Int)=  0.00150853
 Iteration  5 RMS(Cart)=  0.00000001 RMS(Int)=  0.00150853
 Variable       Old X    -DE/DX   Delta X   Delta X   Delta X     New X
                                 (Linear)    (Quad)   (Total)
    R1        2.30524  -0.00379  -0.00053  -0.01755  -0.01660   2.28864
    R2        2.43890  -0.00135  -0.00214  -0.00208  -0.00404   2.43486
    R3        2.93077   0.00039   0.00176   0.00594   0.00770   2.93847
    R4        3.35719   0.00076  -0.01536   0.10747   0.09388   3.45107
    R5        1.97719  -0.00113   0.00741   0.00474   0.01061   1.98780
    R6        2.73544   0.00044  -0.00850   0.03526   0.02522   2.76067
    R7        2.53875  -0.00051  -0.00031  -0.00272  -0.00302   2.53572
    R8        2.51772  -0.00018   0.00027   0.00175   0.00202   2.51975
    R9        2.53184  -0.00051  -0.00001  -0.00136  -0.00136   2.53047
   R10        1.81655  -0.00020  -0.00034  -0.00220  -0.00253   1.81402
   R11        1.86687  -0.00073  -0.00018  -0.00488  -0.00514   1.86172
   R12        3.49813  -0.00016  -0.00128  -0.01723  -0.01861   3.47952
   R13        3.47929  -0.00019  -0.00066   0.01274   0.01141   3.49070
   R14        3.20918   0.00014  -0.00381   0.00931   0.00587   3.21504
   R15        1.84664   0.00169  -0.00101   0.00212   0.00051   1.84715
   R16        1.81324  -0.00016  -0.00021  -0.00126  -0.00147   1.81177
   R17        3.34461  -0.00011   0.00062   0.03180   0.03243   3.37704
   R18        3.42191  -0.00005   0.00021   0.00012  -0.00029   3.42162
   R19        1.83977   0.00075  -0.00082  -0.00120  -0.00229   1.83748
   R20        1.81512  -0.00022  -0.00021  -0.00078  -0.00099   1.81413
   R21        1.84861  -0.00114   0.00110  -0.01666  -0.01382   1.83479
   R22        1.81328   0.00034  -0.00026  -0.00046  -0.00072   1.81257
   R23        1.84762  -0.00201   0.00060   0.00048   0.00053   1.84815
   R24        1.85720  -0.00058  -0.00018  -0.00594  -0.00586   1.85134
    A1        2.25203  -0.00122   0.00242  -0.01894  -0.01303   2.23901
    A2        2.08957   0.00040  -0.00168   0.01149   0.00806   2.09763
    A3        1.94143   0.00082  -0.00073   0.00749   0.00501   1.94645
    A4        2.59239   0.00127  -0.01766   0.10578   0.09573   2.68812
    A5        1.98218   0.00062   0.00300  -0.01599  -0.01197   1.97021
    A6        1.91789   0.00046   0.00145   0.00816   0.00958   1.92747
    A7        1.93919   0.00045   0.00080   0.00100   0.00179   1.94098
    A8        1.93558   0.00056   0.00069   0.00452   0.00519   1.94077
    A9        1.88979  -0.00054  -0.00103  -0.00541  -0.00646   1.88333
   A10        1.88922  -0.00053  -0.00103  -0.00452  -0.00559   1.88363
   A11        1.89079  -0.00046  -0.00098  -0.00429  -0.00527   1.88552
   A12        1.85139   0.00015   0.00120   0.01297   0.01372   1.86511
   A13        2.03771   0.00005  -0.00144   0.02163   0.01959   2.05730
   A14        1.99479  -0.00002   0.00834   0.00052   0.01018   2.00497
   A15        2.30171  -0.00017  -0.00050  -0.04828  -0.04817   2.25354
   A16        1.66440  -0.00028  -0.00585   0.02721   0.01937   1.68377
   A17        1.51140   0.00018   0.00024  -0.00825  -0.00722   1.50418
   A18        2.80861   0.00022  -0.00358   0.07231   0.06904   2.87765
   A19        1.87269   0.00014   0.00022   0.00047   0.00079   1.87348
   A20        1.75578  -0.00014   0.00214  -0.00360  -0.00294   1.75284
   A21        2.17926   0.00005   0.00241   0.02641   0.02869   2.20795
   A22        2.83035  -0.00013  -0.00035   0.00320   0.00113   2.83148
   A23        1.83650  -0.00031   0.00252  -0.00819  -0.00722   1.82928
   A24        2.03479   0.00008   0.00444  -0.01186  -0.00724   2.02755
   A25        1.84949  -0.00015   0.00125   0.00193   0.00381   1.85330
   A26        2.85573  -0.00011   0.00517   0.01357   0.01861   2.87434
   A27        1.83549   0.00007   0.00763   0.01627   0.02722   1.86271
   A28        2.25839  -0.00062   0.00725  -0.02862  -0.02290   2.23548
   A29        1.85305   0.00103  -0.00307   0.02852   0.02211   1.87516
   A30        3.04147  -0.00053   0.02498  -0.14460  -0.11829   2.92318
   A31        1.98359   0.00034   0.00589   0.02138   0.02300   2.00660
   A32        2.08080   0.00011   0.00723   0.04604   0.05083   2.13163
   A33        1.82956   0.00011   0.00214   0.00866   0.01048   1.84004
   A34        2.79674   0.00009  -0.00192  -0.03145  -0.03214   2.76461
   A35        3.17231  -0.00000   0.00153  -0.02404  -0.02312   3.14919
   A36        3.21004  -0.00051   0.00428   0.00929   0.01079   3.22082
   A37        3.10153   0.00054  -0.00276   0.01406   0.01032   3.11185
   A38        3.15642   0.00018   0.01117   0.02647   0.03980   3.19623
    D1       -0.26558   0.00008   0.02085  -0.03987  -0.01893  -0.28451
    D2        2.89674   0.00001   0.01988  -0.04282  -0.02262   2.87412
    D3        0.00124  -0.00022   0.00014  -0.00753  -0.00666  -0.00542
    D4        3.12352  -0.00016   0.00103  -0.00472  -0.00318   3.12034
    D5        1.96139   0.00001   0.00250   0.03025   0.03269   1.99408
    D6       -0.12967   0.00010   0.00234   0.03104   0.03333  -0.09635
    D7       -2.23373   0.00000   0.00258   0.03275   0.03529  -2.19844
    D8       -1.16293  -0.00002   0.00164   0.02811   0.02979  -1.13314
    D9        3.02919   0.00007   0.00148   0.02890   0.03043   3.05962
   D10        0.92514  -0.00002   0.00172   0.03061   0.03239   0.95753
   D11        1.59895   0.00018  -0.00124  -0.16411  -0.16484   1.43411
   D12       -0.54778  -0.00020  -0.00394  -0.01286  -0.01508  -0.56286
   D13       -2.73242  -0.00060  -0.01921  -0.08537  -0.10585  -2.83827
   D14        1.36722   0.00005   0.03286   0.16672   0.19753   1.56475
   D15       -2.25316   0.00016   0.03078   0.14417   0.17344  -2.07973
   D16       -0.67829   0.00014   0.02577   0.15275   0.17526  -0.50302
   D17       -1.88288  -0.00003  -0.00104   0.04496   0.04347  -1.83941
   D18        1.77742  -0.00016   0.00064   0.07385   0.07369   1.85111
   D19        0.13413   0.00006   0.00831   0.04496   0.05469   0.18882
   D20       -0.86751  -0.00034  -0.01331  -0.10984  -0.12412  -0.99164
   D21        1.44203   0.00022   0.00561  -0.01583  -0.00970   1.43233
   D22        1.06885  -0.00043  -0.01225  -0.07944  -0.09303   0.97582
   D23       -2.90480   0.00013   0.00667   0.01457   0.02140  -2.88340
   D24       -2.91633  -0.00057  -0.01290  -0.12922  -0.14279  -3.05912
   D25       -0.60679  -0.00001   0.00603  -0.03521  -0.02836  -0.63515
   D26        0.03008   0.00029  -0.02734  -0.01647  -0.04796  -0.01788
   D27       -2.17926  -0.00086  -0.03749  -0.05501  -0.09490  -2.27415
   D28       -2.27809  -0.00008  -0.02200  -0.13373  -0.15592  -2.43401
   D29        0.02335  -0.00003  -0.01785  -0.10457  -0.12342  -0.10007
   D30        0.24780   0.00011   0.00874   0.06867   0.07796   0.32575
   D31        2.34104   0.00020   0.01237   0.08234   0.09456   2.43560
   D32       -0.67844   0.00045   0.02696   0.07307   0.09935  -0.57909
   D33        1.36472   0.00009   0.03255   0.06309   0.09509   1.45982
   D34        0.45601  -0.00033  -0.01936  -0.02939  -0.04898   0.40703
   D35       -1.70951  -0.00018  -0.02638  -0.01226  -0.03874  -1.74826
   D36       -0.77009   0.00004  -0.01819   0.14467   0.12588  -0.64421
   D37        1.66907   0.00008  -0.00574   0.14199   0.13555   1.80461
   D38        2.56652   0.00042   0.01090   0.06699   0.07850   2.64502
   D39        0.32243  -0.00024  -0.00394  -0.00686  -0.01033   0.31210
         Item               Value     Threshold  Converged?
 Maximum Force            0.003788     0.000015     NO 
 RMS     Force            0.000632     0.000010     NO 
 Maximum Displacement     0.275332     0.000060     NO 
 RMS     Displacement     0.099642     0.000040     NO 
 Predicted change in Energy=-6.465690D-04
 GradGradGradGradGradGradGradGradGradGradGradGradGradGradGradGradGradGrad

                          Input orientation:                          
 ---------------------------------------------------------------------
 Center     Atomic      Atomic             Coordinates (Angstroms)
 Number     Number       Type             X           Y           Z
 ---------------------------------------------------------------------
      1          6           0        1.242405    0.589137    2.236246
      2          8           0        0.396240   -0.199060    1.876376
      3          8           0        1.879371    1.455856    1.526856
      4          1           0        1.600889    1.438516    0.512636
      5          6           0        1.699690    0.621133    3.722112
      6          9           0        2.983261    0.243898    3.825513
      7          9           0        0.967934   -0.205433    4.469947
      8          9           0        1.589388    1.852632    4.236258
      9          8           0        0.328349   -0.970760   -2.052682
     10          1           0        0.945552   -1.705107   -2.016989
     11          1           0       -0.385933   -1.165933   -1.402842
     12          8           0        2.429850    2.137757   -3.216004
     13          1           0        1.763472    1.683559   -3.768356
     14          1           0        2.607644    2.987275   -3.623317
     15          8           0        0.333119    0.701901   -4.286876
     16          1           0        0.247027    0.010595   -3.608528
     17          1           0       -0.509686    1.160985   -4.309582
     18          8           0       -1.344894   -1.284414   -0.002531
     19          1           0       -0.850305   -0.851799    0.712262
     20          1           0       -1.758442   -2.067065    0.366849
     21          8           0        1.193520    1.451266   -0.890242
     22          1           0        0.921997    0.582993   -1.249206
     23          1           0        1.744128    1.861510   -1.589035
 ---------------------------------------------------------------------
                    Distance matrix (angstroms):
                    1          2          3          4          5
     1  C    0.000000
     2  O    1.211097   0.000000
     3  O    1.288473   2.249575   0.000000
     4  H    1.954684   2.447983   1.051901   0.000000
     5  C    1.554970   2.403839   2.355460   3.313399   0.000000
     6  F    2.382339   3.269254   2.823338   3.783281   1.341846
     7  F    2.386649   2.655840   3.500340   4.331687   1.333393
     8  F    2.390997   3.346952   2.753612   3.746597   1.339068
     9  O    4.654426   4.004701   4.594260   3.742302   6.145156
    10  H    4.841662   4.210489   4.839685   4.087889   6.238381
    11  H    4.355998   3.507123   4.537456   3.794690   5.814515
    12  O    5.790965   5.960588   4.823146   3.883152   7.139379
    13  H    6.125726   6.105455   5.301373   4.291081   7.565707
    14  H    6.476838   6.729759   5.422168   4.529715   7.770349
    15  O    6.587157   6.229077   6.062906   5.018482   8.125142
    16  H    5.957085   5.490937   5.579023   4.566825   7.498084
    17  H    6.800346   6.398164   6.313363   5.271180   8.347508
    18  O    3.900824   2.782056   4.499332   4.044427   5.174318
    19  H    2.962812   1.826227   3.666055   3.360617   4.210843
    20  H    4.422119   3.226573   5.195216   4.857516   5.517507
    21  O    3.243545   3.318645   2.512524   1.460883   4.713718
    22  H    3.500153   3.264550   3.063491   2.072897   5.031924
    23  H    4.062442   4.251097   3.145096   2.148596   5.454245
                    6          7          8          9         10
     6  F    0.000000
     7  F    2.163039   0.000000
     8  F    2.167861   2.162510   0.000000
     9  O    6.563317   6.598446   7.008034   0.000000
    10  H    6.487350   6.658068   7.223236   0.959937   0.000000
    11  H    6.377679   6.102882   6.694257   0.985182   1.562286
    12  O    7.312724   8.167103   7.504924   3.928422   4.290499
    13  H    7.824791   8.489453   8.008292   3.471098   3.901197
    14  H    7.946841   8.853415   8.006072   4.829920   5.230802
    15  O    8.546571   8.826562   8.691733   2.790957   3.364691
    16  H    7.925047   8.113453   8.169192   1.841284   2.442246
    17  H    8.900646   9.007252   8.826997   3.215624   3.948187
    18  O    5.976837   5.149411   6.034766   2.664816   3.079151
    19  H    5.058568   4.224213   5.067997   3.008038   3.376692
    20  H    6.307666   5.266328   6.445489   3.377974   3.622883
    21  O    5.186449   5.614905   5.157403   2.822410   3.360616
    22  H    5.487856   5.773425   5.669895   1.847198   2.413596
    23  H    5.785279   6.448721   5.827355   3.200180   3.679895
                   11         12         13         14         15
    11  H    0.000000
    12  O    4.704313   0.000000
    13  H    4.281963   0.977471   0.000000
    14  H    5.580426   0.958747   1.559917   0.000000
    15  O    3.510483   2.757668   1.810643   3.291917   0.000000
    16  H    2.578742   3.073046   2.263616   3.799126   0.972354
    17  H    3.725454   3.284946   2.394422   3.677505   0.959997
    18  O    1.701328   6.023816   5.714214   6.854195   5.011665
    19  H    2.188147   5.926899   5.773717   6.744861   5.367109
    20  H    2.414047   6.932471   6.600832   7.780134   5.805080
    21  O    3.099542   2.721939   2.943187   3.439298   3.583150
    22  H    2.189298   2.925612   2.874969   3.776028   3.096508
    23  H    3.706379   1.787052   2.186660   2.480183   3.257912
                   16         17         18         19         20
    16  H    0.000000
    17  H    1.545150   0.000000
    18  O    4.149033   5.022772   0.000000
    19  H    4.540604   5.420908   0.970929   0.000000
    20  H    4.913471   5.817964   0.959170   1.555923   0.000000
    21  O    3.218767   3.831066   3.836082   3.471217   4.761618
    22  H    2.519846   3.427783   3.190643   3.007829   4.101121
    23  H    3.121786   3.601637   4.685712   4.403305   5.614907
                   21         22         23
    21  O    0.000000
    22  H    0.977997   0.000000
    23  H    0.979685   1.557559   0.000000
 Stoichiometry    C2H11F3O7
 Framework group  C1[X(C2H11F3O7)]
 Deg. of freedom    63
 Full point group                 C1      NOp   1
 Largest Abelian subgroup         C1      NOp   1
 Largest concise Abelian subgroup C1      NOp   1
                         Standard orientation:                         
 ---------------------------------------------------------------------
 Center     Atomic      Atomic             Coordinates (Angstroms)
 Number     Number       Type             X           Y           Z
 ---------------------------------------------------------------------
      1          6           0        1.560651   -0.046473   -0.096504
      2          8           0        1.114362    1.079247   -0.114805
      3          8           0        0.919073   -1.160985   -0.176515
      4          1           0       -0.120939   -1.029008   -0.262842
      5          6           0        3.090152   -0.278683    0.060461
      6          9           0        3.354225   -0.888784    1.226049
      7          9           0        3.757760    0.875383    0.041308
      8          9           0        3.566553   -1.049554   -0.925390
      9          8           0       -2.780654    1.396696    0.760242
     10          1           0       -2.658361    1.499396    1.706802
     11          1           0       -2.218743    2.078185    0.323879
     12          8           0       -3.733203   -2.374159    0.207246
     13          1           0       -4.354385   -1.626628    0.103426
     14          1           0       -4.130173   -3.136678   -0.217225
     15          8           0       -5.025518    0.030926   -0.180342
     16          1           0       -4.351096    0.635927    0.172645
     17          1           0       -5.157591    0.282988   -1.097193
     18          8           0       -0.942824    2.928152   -0.413754
     19          1           0       -0.180819    2.326758   -0.433128
     20          1           0       -0.613116    3.803098   -0.199820
     21          8           0       -1.562785   -0.857488   -0.423585
     22          1           0       -1.937382   -0.071955    0.022613
     23          1           0       -2.196659   -1.583664   -0.248499
 ---------------------------------------------------------------------
 Rotational constants (GHZ):           1.0717203           0.2706358           0.2290934
 Standard basis: 6-31++G(d,p) (6D, 7F)
 There are   294 symmetry adapted cartesian basis functions of A   symmetry.
 There are   294 symmetry adapted basis functions of A   symmetry.
   294 basis functions,   472 primitive gaussians,   294 cartesian basis functions
    53 alpha electrons       53 beta electrons
       nuclear repulsion energy       821.0765652253 Hartrees.
 NAtoms=   23 NActive=   23 NUniq=   23 SFac= 1.00D+00 NAtFMM=   60 NAOKFM=F Big=F
 Integral buffers will be    131072 words long.
 Raffenetti 2 integral format.
 Two-electron integral symmetry is turned on.
 Nuclear repulsion after empirical dispersion term =      821.0666093476 Hartrees.
 One-electron integrals computed using PRISM.
 NBasis=   294 RedAO= T EigKep=  4.67D-05  NBF=   294
 NBsUse=   294 1.00D-06 EigRej= -1.00D+00 NBFU=   294
 Initial guess from the checkpoint file:  "/local_scratch/slurm.5660461/Gau-3925048.chk"
 B after Tr=     0.000000    0.000000   -0.000000
         Rot=    0.999997    0.002544   -0.000145   -0.000227 Ang=   0.29 deg.
 ExpMin= 3.60D-02 ExpMax= 7.00D+03 ExpMxC= 1.05D+03 IAcc=3 IRadAn=         5 AccDes= 0.00D+00
 Harris functional with IExCor= 4639 and IRadAn=       5 diagonalized for initial guess.
 HarFok:  IExCor= 4639 AccDes= 0.00D+00 IRadAn=         5 IDoV= 1 UseB2=F ITyADJ=14
 ICtDFT=  3500011 ScaDFX=  1.000000  1.000000  1.000000  1.000000
 FoFCou: FMM=F IPFlag=           0 FMFlag=      100000 FMFlg1=           0
         NFxFlg=           0 DoJE=T BraDBF=F KetDBF=T FulRan=T
         wScrn=  0.000000 ICntrl=       500 IOpCl=  0 I1Cent=   200000004 NGrid=           0
         NMat0=    1 NMatS0=      1 NMatT0=    0 NMatD0=    1 NMtDS0=    0 NMtDT0=    0
 Petite list used in FoFCou.
 Requested convergence on RMS density matrix=1.00D-10 within 128 cycles.
 Requested convergence on MAX density matrix=1.00D-08.
 Requested convergence on             energy=1.00D-08.
 No special actions if energy rises.
 SCF Done:  E(RwB97XD) =  -908.813479515     A.U. after   16 cycles
            NFock= 16  Conv=0.52D-10     -V/T= 2.0082
 Calling FoFJK, ICntrl=      2127 FMM=F ISym2X=0 I1Cent= 0 IOpClX= 0 NMat=1 NMatS=1 NMatT=0.
 ***** Axes restored to original set *****
 -------------------------------------------------------------------
 Center     Atomic                   Forces (Hartrees/Bohr)
 Number     Number              X              Y              Z
 -------------------------------------------------------------------
      1        6           0.004425929    0.003480702    0.004196177
      2        8          -0.006924422   -0.006185314   -0.001498968
      3        8           0.000718043    0.002536213   -0.008155394
      4        1           0.001213491    0.000442877    0.006044739
      5        6          -0.000005690   -0.000357592    0.001384299
      6        9           0.000871382   -0.000375459   -0.001343202
      7        9          -0.000782571   -0.000310535   -0.001024733
      8        9          -0.000584113    0.001135012   -0.000873503
      9        8           0.000292407    0.002480326   -0.000846552
     10        1           0.000385768   -0.000739134    0.000208938
     11        1          -0.000359399   -0.002221646    0.001033547
     12        8           0.000935404   -0.000437090    0.001225174
     13        1          -0.001744267    0.000228307   -0.000813624
     14        1           0.000359270    0.000543054   -0.000126694
     15        8           0.001814782    0.001148245   -0.001929752
     16        1          -0.001470311   -0.001132725    0.001924576
     17        1          -0.000389491   -0.000188241    0.000062162
     18        8          -0.001843781    0.000172179   -0.002951857
     19        1           0.002243624    0.000317022    0.002204077
     20        1           0.000000057    0.000053211    0.000541913
     21        8          -0.000426307   -0.003332404    0.001075131
     22        1           0.001073761    0.002384527    0.000493921
     23        1           0.000196432    0.000358464   -0.000830377
 -------------------------------------------------------------------
 Cartesian Forces:  Max     0.008155394 RMS     0.002211333

 GradGradGradGradGradGradGradGradGradGradGradGradGradGradGradGradGradGrad
 Berny optimization.
 Using GEDIIS/GDIIS optimizer.
 FormGI is forming the generalized inverse of G from B-inverse, IUseBI=4.
 Internal  Forces:  Max     0.008280888 RMS     0.001362061
 Search for a local minimum.
 Step number   6 out of a maximum of  138
 All quantities printed in internal units (Hartrees-Bohrs-Radians)
 Mixed Optimization -- RFO/linear search
 Update second derivatives using D2CorX and points    5    6
 DE= -2.19D-04 DEPred=-6.47D-04 R= 3.38D-01
 Trust test= 3.38D-01 RLast= 6.20D-01 DXMaxT set to 7.14D-01
 ITU=  0  1  1 -1  1  0
 Use linear search instead of GDIIS.
     Eigenvalues ---    0.00010   0.00019   0.00020   0.00035   0.00045
     Eigenvalues ---    0.00055   0.00064   0.00301   0.00411   0.00457
     Eigenvalues ---    0.00487   0.00557   0.00717   0.00752   0.00851
     Eigenvalues ---    0.00935   0.01145   0.01192   0.01331   0.01403
     Eigenvalues ---    0.01513   0.01689   0.01855   0.02032   0.02223
     Eigenvalues ---    0.02474   0.02782   0.02910   0.03040   0.03568
     Eigenvalues ---    0.03730   0.03850   0.04235   0.05374   0.06969
     Eigenvalues ---    0.07464   0.07842   0.08224   0.08569   0.11630
     Eigenvalues ---    0.13618   0.19858   0.20549   0.21684   0.23455
     Eigenvalues ---    0.25866   0.31777   0.37320   0.37934   0.38409
     Eigenvalues ---    0.41932   0.44774   0.47157   0.48325   0.51394
     Eigenvalues ---    0.51854   0.55654   0.56997   0.57023   0.57335
     Eigenvalues ---    0.57443   0.61252   0.89849
 RFO step:  Lambda=-6.12546233D-04 EMin= 9.63300557D-05
 Quartic linear search produced a step of -0.35464.
 Iteration  1 RMS(Cart)=  0.07289308 RMS(Int)=  0.02048509
 Iteration  2 RMS(Cart)=  0.01851032 RMS(Int)=  0.00161609
 Iteration  3 RMS(Cart)=  0.00075972 RMS(Int)=  0.00130821
 Iteration  4 RMS(Cart)=  0.00000955 RMS(Int)=  0.00130820
 Iteration  5 RMS(Cart)=  0.00000003 RMS(Int)=  0.00130820
 Variable       Old X    -DE/DX   Delta X   Delta X   Delta X     New X
                                 (Linear)    (Quad)   (Total)
    R1        2.28864   0.00828   0.00589   0.00062   0.00734   2.29598
    R2        2.43486   0.00322   0.00143   0.00221   0.00349   2.43835
    R3        2.93847  -0.00192  -0.00273  -0.00296  -0.00569   2.93277
    R4        3.45107  -0.00105  -0.03329  -0.00946  -0.04150   3.40957
    R5        1.98780  -0.00699  -0.00376  -0.02901  -0.03395   1.95386
    R6        2.76067  -0.00085  -0.00895   0.02545   0.01531   2.77597
    R7        2.53572   0.00084   0.00107   0.00006   0.00113   2.53685
    R8        2.51975   0.00005  -0.00072  -0.00120  -0.00192   2.51783
    R9        2.53047   0.00076   0.00048  -0.00045   0.00003   2.53050
   R10        1.81402   0.00082   0.00090   0.00010   0.00100   1.81502
   R11        1.86172   0.00134   0.00182  -0.00036   0.00121   1.86294
   R12        3.47952   0.00001   0.00660  -0.02937  -0.02278   3.45674
   R13        3.49070   0.00067  -0.00405   0.00891   0.00480   3.49550
   R14        3.21504  -0.00021  -0.00208  -0.01211  -0.01415   3.20089
   R15        1.84715   0.00129  -0.00018   0.00196   0.00139   1.84854
   R16        1.81177   0.00060   0.00052   0.00010   0.00062   1.81239
   R17        3.37704  -0.00039  -0.01150  -0.01514  -0.02661   3.35043
   R18        3.42162  -0.00024   0.00010  -0.01527  -0.01557   3.40605
   R19        1.83748   0.00221   0.00081   0.00233   0.00304   1.84052
   R20        1.81413   0.00025   0.00035  -0.00052  -0.00017   1.81396
   R21        1.83479   0.00195   0.00490   0.00142   0.00746   1.84226
   R22        1.81257   0.00017   0.00025   0.00001   0.00026   1.81283
   R23        1.84815  -0.00196  -0.00019  -0.00381  -0.00391   1.84423
   R24        1.85134   0.00059   0.00208   0.00175   0.00400   1.85533
    A1        2.23901   0.00064   0.00462   0.00185   0.00773   2.24674
    A2        2.09763  -0.00003  -0.00286  -0.00056  -0.00404   2.09359
    A3        1.94645  -0.00061  -0.00178  -0.00129  -0.00370   1.94274
    A4        2.68812  -0.00249  -0.03395  -0.06471  -0.09537   2.59275
    A5        1.97021  -0.00037   0.00425   0.00635   0.00940   1.97961
    A6        1.92747  -0.00174  -0.00340  -0.00234  -0.00574   1.92173
    A7        1.94098  -0.00153  -0.00063  -0.00099  -0.00162   1.93935
    A8        1.94077  -0.00163  -0.00184  -0.00052  -0.00236   1.93841
    A9        1.88333   0.00178   0.00229   0.00139   0.00368   1.88701
   A10        1.88363   0.00175   0.00198   0.00109   0.00307   1.88670
   A11        1.88552   0.00164   0.00187   0.00157   0.00344   1.88895
   A12        1.86511  -0.00021  -0.00487   0.00418  -0.00221   1.86290
   A13        2.05730  -0.00001  -0.00695   0.00732   0.00050   2.05780
   A14        2.00497  -0.00030  -0.00361   0.01780   0.01525   2.02022
   A15        2.25354  -0.00011   0.01708  -0.00959   0.00908   2.26262
   A16        1.68377   0.00085  -0.00687  -0.01978  -0.02575   1.65802
   A17        1.50418   0.00006   0.00256  -0.00193  -0.00087   1.50331
   A18        2.87765   0.00032  -0.02448  -0.01755  -0.04088   2.83677
   A19        1.87348   0.00014  -0.00028   0.00381   0.00418   1.87766
   A20        1.75284  -0.00029   0.00104   0.01316   0.01311   1.76595
   A21        2.20795   0.00003  -0.01017  -0.00340  -0.01350   2.19446
   A22        2.83148  -0.00027  -0.00040  -0.00193  -0.00410   2.82738
   A23        1.82928  -0.00020   0.00256   0.01889   0.01922   1.84849
   A24        2.02755   0.00042   0.00257   0.05559   0.05777   2.08532
   A25        1.85330  -0.00036  -0.00135   0.00344   0.00140   1.85470
   A26        2.87434   0.00004  -0.00660   0.03720   0.02973   2.90407
   A27        1.86271  -0.00101  -0.00965   0.03048   0.02231   1.88502
   A28        2.23548   0.00072   0.00812   0.01775   0.02421   2.25969
   A29        1.87516  -0.00010  -0.00784   0.00085  -0.00943   1.86573
   A30        2.92318  -0.00018   0.04195   0.04848   0.09100   3.01419
   A31        2.00660   0.00121  -0.00816   0.02891   0.02072   2.02732
   A32        2.13163  -0.00087  -0.01803   0.02366   0.00755   2.13918
   A33        1.84004   0.00005  -0.00372  -0.00036  -0.00418   1.83586
   A34        2.76461   0.00082   0.01140   0.01030   0.02178   2.78639
   A35        3.14919   0.00094   0.00820   0.00418   0.00981   3.15900
   A36        3.22082   0.00019  -0.00383  -0.01370  -0.01524   3.20559
   A37        3.11185   0.00014  -0.00366   0.00221  -0.00050   3.11135
   A38        3.19623   0.00015  -0.01412   0.03312   0.01686   3.21309
    D1       -0.28451  -0.00000   0.00671   0.11325   0.12112  -0.16339
    D2        2.87412   0.00001   0.00802   0.11336   0.12134   2.99546
    D3       -0.00542   0.00007   0.00236   0.00323   0.00307  -0.00235
    D4        3.12034   0.00006   0.00113   0.00313   0.00285   3.12319
    D5        1.99408   0.00004  -0.01159  -0.00837  -0.01946   1.97462
    D6       -0.09635  -0.00004  -0.01182  -0.00793  -0.01925  -0.11559
    D7       -2.19844   0.00002  -0.01252  -0.00890  -0.02091  -2.21934
    D8       -1.13314   0.00004  -0.01056  -0.00831  -0.01938  -1.15252
    D9        3.05962  -0.00004  -0.01079  -0.00787  -0.01917   3.04045
   D10        0.95753   0.00002  -0.01149  -0.00883  -0.02083   0.93670
   D11        1.43411  -0.00045   0.05846   0.01891   0.08055   1.51466
   D12       -0.56286   0.00009   0.00535  -0.06497  -0.06412  -0.62698
   D13       -2.83827  -0.00035   0.03754  -0.12500  -0.09097  -2.92924
   D14        1.56475   0.00041  -0.07005   0.20381   0.13208   1.69683
   D15       -2.07973  -0.00031  -0.06151   0.21104   0.14786  -1.93187
   D16       -0.50302   0.00045  -0.06216   0.19130   0.12648  -0.37654
   D17       -1.83941   0.00004  -0.01542   0.02593   0.01028  -1.82912
   D18        1.85111   0.00087  -0.02614   0.01948  -0.00670   1.84442
   D19        0.18882  -0.00027  -0.01940   0.04662   0.02739   0.21621
   D20       -0.99164   0.00016   0.04402   0.00380   0.04679  -0.94485
   D21        1.43233   0.00018   0.00344   0.07716   0.07979   1.51211
   D22        0.97582   0.00033   0.03299  -0.00030   0.03026   1.00608
   D23       -2.88340   0.00035  -0.00759   0.07306   0.06326  -2.82014
   D24       -3.05912   0.00020   0.05064  -0.00910   0.04087  -3.01825
   D25       -0.63515   0.00022   0.01006   0.06426   0.07386  -0.56129
   D26       -0.01788  -0.00035   0.01701  -0.20475  -0.19040  -0.20828
   D27       -2.27415   0.00034   0.03365  -0.26275  -0.23048  -2.50463
   D28       -2.43401   0.00001   0.05530  -0.14124  -0.08620  -2.52021
   D29       -0.10007  -0.00006   0.04377  -0.13516  -0.09183  -0.19190
   D30        0.32575   0.00038  -0.02765   0.00327  -0.02450   0.30125
   D31        2.43560   0.00031  -0.03353   0.01919  -0.01491   2.42069
   D32       -0.57909   0.00038  -0.03523   0.22365   0.18734  -0.39175
   D33        1.45982   0.00002  -0.03372   0.27113   0.23791   1.69773
   D34        0.40703   0.00021   0.01737  -0.13392  -0.11681   0.29022
   D35       -1.74826   0.00001   0.01374  -0.20998  -0.19629  -1.94454
   D36       -0.64421  -0.00003  -0.04464  -0.09978  -0.14190  -0.78611
   D37        1.80461  -0.00001  -0.04807  -0.04909  -0.09712   1.70749
   D38        2.64502   0.00099  -0.02784   0.04404   0.01567   2.66069
   D39        0.31210  -0.00007   0.00366  -0.02315  -0.01936   0.29274
         Item               Value     Threshold  Converged?
 Maximum Force            0.008281     0.000015     NO 
 RMS     Force            0.001362     0.000010     NO 
 Maximum Displacement     0.332458     0.000060     NO 
 RMS     Displacement     0.090999     0.000040     NO 
 Predicted change in Energy=-5.795361D-04
 GradGradGradGradGradGradGradGradGradGradGradGradGradGradGradGradGradGrad

                          Input orientation:                          
 ---------------------------------------------------------------------
 Center     Atomic      Atomic             Coordinates (Angstroms)
 Number     Number       Type             X           Y           Z
 ---------------------------------------------------------------------
      1          6           0        1.239085    0.565125    2.269051
      2          8           0        0.362634   -0.212698    1.948109
      3          8           0        1.886586    1.401451    1.529977
      4          1           0        1.598895    1.380875    0.537086
      5          6           0        1.727039    0.618220    3.741346
      6          9           0        2.995290    0.185761    3.823079
      7          9           0        0.974759   -0.153776    4.524495
      8          9           0        1.682324    1.868659    4.218368
      9          8           0        0.341094   -1.008436   -2.082620
     10          1           0        0.940525   -1.757621   -2.039062
     11          1           0       -0.380503   -1.184156   -1.434336
     12          8           0        2.354591    2.224826   -3.175192
     13          1           0        1.726738    1.746055   -3.752656
     14          1           0        2.473013    3.103248   -3.541493
     15          8           0        0.412442    0.650343   -4.318955
     16          1           0        0.310391   -0.025209   -3.624825
     17          1           0       -0.464396    1.007166   -4.477866
     18          8           0       -1.324889   -1.183061   -0.028200
     19          1           0       -0.793202   -0.796207    0.691552
     20          1           0       -1.844091   -1.891137    0.358231
     21          8           0        1.179991    1.399335   -0.870780
     22          1           0        0.927281    0.538893   -1.255760
     23          1           0        1.698978    1.851786   -1.570686
 ---------------------------------------------------------------------
                    Distance matrix (angstroms):
                    1          2          3          4          5
     1  C    0.000000
     2  O    1.214981   0.000000
     3  O    1.290321   2.258925   0.000000
     4  H    1.947977   2.461464   1.033936   0.000000
     5  C    1.551958   2.401610   2.351395   3.296263   0.000000
     6  F    2.375537   3.256557   2.822311   3.765098   1.342445
     7  F    2.381956   2.648761   3.495325   4.317885   1.332376
     8  F    2.386525   3.350777   2.736321   3.714396   1.339084
     9  O    4.713759   4.108581   4.609443   3.762145   6.203664
    10  H    4.903481   4.314889   4.859301   4.113410   6.298916
    11  H    4.404331   3.596793   4.540067   3.792612   5.871796
    12  O    5.799892   6.013122   4.799541   3.881280   7.128360
    13  H    6.155758   6.180309   5.296274   4.307155   7.578396
    14  H    6.459649   6.751661   5.381433   4.512810   7.731209
    15  O    6.640213   6.326406   6.078427   5.051978   8.166864
    16  H    5.995727   5.576331   5.575996   4.578080   7.528703
    17  H    6.972671   6.592814   6.463495   5.435676   8.515229
    18  O    3.861020   2.774010   4.406948   3.929609   5.173815
    19  H    2.910656   1.804265   3.565658   3.238159   4.201603
    20  H    4.380688   3.196013   5.111954   4.753126   5.522256
    21  O    3.249298   3.348561   2.502582   1.468982   4.709683
    22  H    3.538673   3.338936   3.069952   2.091482   5.061322
    23  H    4.075608   4.292998   3.138808   2.162054   5.453454
                    6          7          8          9         10
     6  F    0.000000
     7  F    2.165598   0.000000
     8  F    2.170778   2.164395   0.000000
     9  O    6.583931   6.692230   7.055426   0.000000
    10  H    6.508724   6.756757   7.270186   0.960465   0.000000
    11  H    6.396332   6.197264   6.747444   0.985825   1.561943
    12  O    7.317382   8.175993   7.432599   3.962558   4.376101
    13  H    7.838080   8.525612   7.972091   3.506601   3.978728
    14  H    7.938603   8.826842   7.897142   4.855856   5.313555
    15  O    8.554511   8.897720   8.716811   2.785288   3.357838
    16  H    7.919877   8.177367   8.184413   1.829227   2.431658
    17  H    9.030494   9.190291   8.998615   3.232440   3.945328
    18  O    5.947265   5.203348   6.032385   2.650780   3.083145
    19  H    5.012324   4.269643   5.066377   3.004614   3.374371
    20  H    6.303831   5.321850   6.439901   3.392926   3.676809
    21  O    5.176909   5.618119   5.135371   2.823060   3.374699
    22  H    5.495086   5.821803   5.683700   1.849740   2.426461
    23  H    5.792130   6.457400   5.789103   3.207304   3.717855
                   11         12         13         14         15
    11  H    0.000000
    12  O    4.704516   0.000000
    13  H    4.289663   0.978205   0.000000
    14  H    5.564575   0.959075   1.563167   0.000000
    15  O    3.509298   2.749388   1.802402   3.296536   0.000000
    16  H    2.572690   3.073041   2.271509   3.804093   0.973962
    17  H    3.751267   3.335617   2.423418   3.728100   0.959907
    18  O    1.693838   5.920796   5.635931   6.718611   4.978983
    19  H    2.200052   5.829833   5.706503   6.617597   5.352688
    20  H    2.419754   6.859676   6.548235   7.667406   5.781620
    21  O    3.070368   2.715039   2.953702   3.421686   3.611099
    22  H    2.170503   2.926398   2.886323   3.766933   3.108158
    23  H    3.682361   1.772971   2.184706   2.459546   3.263683
                   16         17         18         19         20
    16  H    0.000000
    17  H    1.547182   0.000000
    18  O    4.117095   5.033594   0.000000
    19  H    4.521445   5.484811   0.974879   0.000000
    20  H    4.897776   5.804442   0.959308   1.553815   0.000000
    21  O    3.220294   3.983576   3.695014   3.339877   4.634948
    22  H    2.512216   3.540905   3.089384   2.921400   4.023744
    23  H    3.109786   3.720923   4.553387   4.282588   5.503048
                   21         22         23
    21  O    0.000000
    22  H    0.975926   0.000000
    23  H    0.981799   1.555116   0.000000
 Stoichiometry    C2H11F3O7
 Framework group  C1[X(C2H11F3O7)]
 Deg. of freedom    63
 Full point group                 C1      NOp   1
 Largest Abelian subgroup         C1      NOp   1
 Largest concise Abelian subgroup C1      NOp   1
                         Standard orientation:                         
 ---------------------------------------------------------------------
 Center     Atomic      Atomic             Coordinates (Angstroms)
 Number     Number       Type             X           Y           Z
 ---------------------------------------------------------------------
      1          6           0        1.583858   -0.013834   -0.095054
      2          8           0        1.167494    1.126227   -0.150571
      3          8           0        0.919160   -1.118967   -0.137318
      4          1           0       -0.101477   -0.981464   -0.229051
      5          6           0        3.104626   -0.276257    0.069176
      6          9           0        3.350531   -0.831096    1.266608
      7          9           0        3.799007    0.857942   -0.012389
      8          9           0        3.553769   -1.111313   -0.876392
      9          8           0       -2.822136    1.409099    0.789259
     10          1           0       -2.692959    1.540233    1.731920
     11          1           0       -2.266538    2.081793    0.330298
     12          8           0       -3.702361   -2.392282    0.098919
     13          1           0       -4.346581   -1.658552    0.039706
     14          1           0       -4.063958   -3.135288   -0.387923
     15          8           0       -5.056342   -0.006402   -0.083959
     16          1           0       -4.370476    0.603873    0.241239
     17          1           0       -5.328800    0.327708   -0.941605
     18          8           0       -0.989554    2.837827   -0.486286
     19          1           0       -0.214828    2.247403   -0.446417
     20          1           0       -0.660570    3.735356   -0.405777
     21          8           0       -1.550761   -0.813300   -0.399947
     22          1           0       -1.951517   -0.047859    0.053844
     23          1           0       -2.186974   -1.550075   -0.272182
 ---------------------------------------------------------------------
 Rotational constants (GHZ):           1.0891616           0.2683466           0.2283755
 Standard basis: 6-31++G(d,p) (6D, 7F)
 There are   294 symmetry adapted cartesian basis functions of A   symmetry.
 There are   294 symmetry adapted basis functions of A   symmetry.
   294 basis functions,   472 primitive gaussians,   294 cartesian basis functions
    53 alpha electrons       53 beta electrons
       nuclear repulsion energy       821.2329667543 Hartrees.
 NAtoms=   23 NActive=   23 NUniq=   23 SFac= 1.00D+00 NAtFMM=   60 NAOKFM=F Big=F
 Integral buffers will be    131072 words long.
 Raffenetti 2 integral format.
 Two-electron integral symmetry is turned on.
 Nuclear repulsion after empirical dispersion term =      821.2230045543 Hartrees.
 One-electron integrals computed using PRISM.
 NBasis=   294 RedAO= T EigKep=  4.65D-05  NBF=   294
 NBsUse=   294 1.00D-06 EigRej= -1.00D+00 NBFU=   294
 Initial guess from the checkpoint file:  "/local_scratch/slurm.5660461/Gau-3925048.chk"
 B after Tr=    -0.000000    0.000000   -0.000000
         Rot=    0.999984    0.005306   -0.000044   -0.001747 Ang=   0.64 deg.
 ExpMin= 3.60D-02 ExpMax= 7.00D+03 ExpMxC= 1.05D+03 IAcc=3 IRadAn=         5 AccDes= 0.00D+00
 Harris functional with IExCor= 4639 and IRadAn=       5 diagonalized for initial guess.
 HarFok:  IExCor= 4639 AccDes= 0.00D+00 IRadAn=         5 IDoV= 1 UseB2=F ITyADJ=14
 ICtDFT=  3500011 ScaDFX=  1.000000  1.000000  1.000000  1.000000
 FoFCou: FMM=F IPFlag=           0 FMFlag=      100000 FMFlg1=           0
         NFxFlg=           0 DoJE=T BraDBF=F KetDBF=T FulRan=T
         wScrn=  0.000000 ICntrl=       500 IOpCl=  0 I1Cent=   200000004 NGrid=           0
         NMat0=    1 NMatS0=      1 NMatT0=    0 NMatD0=    1 NMtDS0=    0 NMtDT0=    0
 Petite list used in FoFCou.
 Requested convergence on RMS density matrix=1.00D-10 within 128 cycles.
 Requested convergence on MAX density matrix=1.00D-08.
 Requested convergence on             energy=1.00D-08.
 No special actions if energy rises.
 SCF Done:  E(RwB97XD) =  -908.814018202     A.U. after   16 cycles
            NFock= 16  Conv=0.57D-10     -V/T= 2.0082
 Calling FoFJK, ICntrl=      2127 FMM=F ISym2X=0 I1Cent= 0 IOpClX= 0 NMat=1 NMatS=1 NMatT=0.
 ***** Axes restored to original set *****
 -------------------------------------------------------------------
 Center     Atomic                   Forces (Hartrees/Bohr)
 Number     Number              X              Y              Z
 -------------------------------------------------------------------
      1        6           0.000957367    0.000782915    0.001832457
      2        8          -0.001823791   -0.001478317   -0.000852942
      3        8           0.001464243    0.000732639    0.001040181
      4        1          -0.000871867    0.000209554   -0.001497604
      5        6           0.000023988   -0.000137320    0.000469522
      6        9           0.000402404   -0.000166201   -0.000389769
      7        9          -0.000301251   -0.000146000   -0.000175121
      8        9          -0.000191173    0.000443948   -0.000218687
      9        8           0.000514881    0.000735988   -0.000653724
     10        1           0.000303468   -0.000181932   -0.000147841
     11        1          -0.000333677   -0.000817320    0.000928852
     12        8           0.000930820   -0.000195876    0.000676474
     13        1          -0.001151210    0.000416583   -0.000381675
     14        1           0.000037130    0.000115044   -0.000096383
     15        8           0.001152325    0.000218402   -0.001174566
     16        1          -0.001249781   -0.000360534    0.000981189
     17        1          -0.000131265   -0.000022841    0.000038491
     18        8          -0.000348890    0.000036733   -0.000064568
     19        1           0.000487108    0.000401429    0.000210436
     20        1          -0.000250294   -0.000136567   -0.000110553
     21        8           0.000501562   -0.001758119   -0.001371124
     22        1           0.000524099    0.001260579    0.000461522
     23        1          -0.000646194    0.000047213    0.000495431
 -------------------------------------------------------------------
 Cartesian Forces:  Max     0.001832457 RMS     0.000752319

 GradGradGradGradGradGradGradGradGradGradGradGradGradGradGradGradGradGrad
 Berny optimization.
 Using GEDIIS/GDIIS optimizer.
 FormGI is forming the generalized inverse of G from B-inverse, IUseBI=4.
 Internal  Forces:  Max     0.002281635 RMS     0.000443625
 Search for a local minimum.
 Step number   7 out of a maximum of  138
 All quantities printed in internal units (Hartrees-Bohrs-Radians)
 Mixed Optimization -- En-DIIS/RFO-DIIS
 Update second derivatives using D2CorX and points    6    7
 DE= -5.39D-04 DEPred=-5.80D-04 R= 9.30D-01
 TightC=F SS=  1.41D+00  RLast= 6.64D-01 DXNew= 1.2000D+00 1.9914D+00
 Trust test= 9.30D-01 RLast= 6.64D-01 DXMaxT set to 1.20D+00
 ITU=  1  0  1  1 -1  1  0
 Use linear search instead of GDIIS.
     Eigenvalues ---    0.00014   0.00019   0.00023   0.00035   0.00045
     Eigenvalues ---    0.00055   0.00064   0.00302   0.00411   0.00456
     Eigenvalues ---    0.00468   0.00556   0.00715   0.00737   0.00851
     Eigenvalues ---    0.00928   0.01119   0.01169   0.01305   0.01391
     Eigenvalues ---    0.01503   0.01693   0.01835   0.02018   0.02210
     Eigenvalues ---    0.02463   0.02763   0.02897   0.03045   0.03559
     Eigenvalues ---    0.03730   0.03915   0.04179   0.05389   0.06943
     Eigenvalues ---    0.07422   0.07842   0.08323   0.08525   0.11629
     Eigenvalues ---    0.13587   0.19837   0.20536   0.21671   0.23357
     Eigenvalues ---    0.25849   0.33535   0.34939   0.37345   0.38409
     Eigenvalues ---    0.40889   0.45014   0.46230   0.48302   0.50580
     Eigenvalues ---    0.51629   0.54867   0.56923   0.57022   0.57332
     Eigenvalues ---    0.57411   0.61177   0.82180
 RFO step:  Lambda=-2.62082677D-04 EMin= 1.36506494D-04
 Quartic linear search produced a step of  0.15525.
 Iteration  1 RMS(Cart)=  0.05851350 RMS(Int)=  0.00355544
 Iteration  2 RMS(Cart)=  0.00244534 RMS(Int)=  0.00046281
 Iteration  3 RMS(Cart)=  0.00001035 RMS(Int)=  0.00046249
 Iteration  4 RMS(Cart)=  0.00000002 RMS(Int)=  0.00046249
 Variable       Old X    -DE/DX   Delta X   Delta X   Delta X     New X
                                 (Linear)    (Quad)   (Total)
    R1        2.29598   0.00228   0.00114   0.00139   0.00278   2.29876
    R2        2.43835   0.00119   0.00054   0.00091   0.00152   2.43988
    R3        2.93277  -0.00032  -0.00088  -0.00083  -0.00171   2.93106
    R4        3.40957  -0.00019  -0.00644  -0.01948  -0.02564   3.38393
    R5        1.95386   0.00190  -0.00527   0.01146   0.00597   1.95983
    R6        2.77597   0.00021   0.00238  -0.01142  -0.00926   2.76671
    R7        2.53685   0.00041   0.00018  -0.00005   0.00013   2.53698
    R8        2.51783   0.00015  -0.00030  -0.00008  -0.00038   2.51744
    R9        2.53050   0.00034   0.00000   0.00110   0.00110   2.53160
   R10        1.81502   0.00032   0.00015   0.00001   0.00016   1.81518
   R11        1.86294   0.00113   0.00019   0.00211   0.00215   1.86509
   R12        3.45674   0.00012  -0.00354   0.00536   0.00170   3.45843
   R13        3.49550   0.00006   0.00075  -0.01070  -0.00961   3.48590
   R14        3.20089   0.00011  -0.00220  -0.01195  -0.01423   3.18666
   R15        1.84854   0.00081   0.00022  -0.00034  -0.00059   1.84795
   R16        1.81239   0.00015   0.00010   0.00010   0.00019   1.81258
   R17        3.35043  -0.00009  -0.00413   0.00130  -0.00272   3.34771
   R18        3.40605   0.00004  -0.00242  -0.00005  -0.00298   3.40307
   R19        1.84052   0.00115   0.00047   0.00062   0.00084   1.84137
   R20        1.81396   0.00011  -0.00003   0.00012   0.00009   1.81405
   R21        1.84226   0.00039   0.00116   0.00054   0.00196   1.84421
   R22        1.81283   0.00019   0.00004   0.00004   0.00008   1.81291
   R23        1.84423  -0.00138  -0.00061   0.00020  -0.00001   1.84423
   R24        1.85533  -0.00072   0.00062  -0.00125  -0.00035   1.85498
    A1        2.24674  -0.00025   0.00120  -0.00149   0.00015   2.24689
    A2        2.09359   0.00025  -0.00063   0.00112   0.00028   2.09387
    A3        1.94274  -0.00000  -0.00057   0.00039  -0.00041   1.94234
    A4        2.59275  -0.00004  -0.01481   0.00235  -0.01157   2.58118
    A5        1.97961  -0.00023   0.00146  -0.00272  -0.00128   1.97833
    A6        1.92173  -0.00052  -0.00089   0.00088  -0.00001   1.92171
    A7        1.93935  -0.00037  -0.00025   0.00031   0.00006   1.93941
    A8        1.93841  -0.00052  -0.00037  -0.00279  -0.00316   1.93525
    A9        1.88701   0.00051   0.00057   0.00084   0.00141   1.88842
   A10        1.88670   0.00052   0.00048   0.00057   0.00104   1.88774
   A11        1.88895   0.00044   0.00053   0.00029   0.00082   1.88977
   A12        1.86290   0.00010  -0.00034   0.00733   0.00669   1.86959
   A13        2.05780  -0.00005   0.00008  -0.00117  -0.00135   2.05645
   A14        2.02022  -0.00006   0.00237   0.01847   0.02107   2.04129
   A15        2.26262  -0.00012   0.00141  -0.01771  -0.01603   2.24660
   A16        1.65802   0.00007  -0.00400  -0.00113  -0.00577   1.65225
   A17        1.50331   0.00009  -0.00014   0.00446   0.00467   1.50797
   A18        2.83677   0.00030  -0.00635   0.01369   0.00671   2.84348
   A19        1.87766  -0.00008   0.00065   0.00134   0.00228   1.87994
   A20        1.76595  -0.00011   0.00204   0.00185   0.00288   1.76883
   A21        2.19446   0.00005  -0.00210   0.00983   0.00786   2.20231
   A22        2.82738  -0.00014  -0.00064  -0.00521  -0.00747   2.81991
   A23        1.84849  -0.00016   0.00298   0.00900   0.01016   1.85866
   A24        2.08532   0.00002   0.00897   0.00571   0.01476   2.10008
   A25        1.85470  -0.00014   0.00022   0.00139   0.00177   1.85647
   A26        2.90407  -0.00020   0.00462  -0.00094   0.00268   2.90675
   A27        1.88502  -0.00011   0.00346   0.01762   0.02060   1.90562
   A28        2.25969  -0.00003   0.00376   0.00173   0.00518   2.26486
   A29        1.86573   0.00017  -0.00146   0.00363   0.00155   1.86728
   A30        3.01419  -0.00005   0.01413   0.01573   0.02939   3.04358
   A31        2.02732   0.00029   0.00322   0.01917   0.02104   2.04836
   A32        2.13918  -0.00027   0.00117   0.01730   0.01736   2.15654
   A33        1.83586   0.00023  -0.00065   0.00665   0.00610   1.84196
   A34        2.78639   0.00029   0.00338  -0.00895  -0.00490   2.78149
   A35        3.15900   0.00011   0.00152  -0.00189  -0.00075   3.15826
   A36        3.20559  -0.00006  -0.00237   0.00860   0.00512   3.21071
   A37        3.11135   0.00016  -0.00008  -0.00196  -0.00184   3.10951
   A38        3.21309   0.00016   0.00262   0.03965   0.04222   3.25531
    D1       -0.16339  -0.00002   0.01880   0.03478   0.05359  -0.10981
    D2        2.99546  -0.00001   0.01884   0.03354   0.05227   3.04772
    D3       -0.00235  -0.00006   0.00048   0.01203   0.01216   0.00982
    D4        3.12319  -0.00006   0.00044   0.01320   0.01340   3.13659
    D5        1.97462   0.00004  -0.00302   0.02735   0.02438   1.99900
    D6       -0.11559  -0.00002  -0.00299   0.02553   0.02259  -0.09300
    D7       -2.21934   0.00001  -0.00325   0.02685   0.02365  -2.19569
    D8       -1.15252   0.00005  -0.00301   0.02633   0.02327  -1.12925
    D9        3.04045  -0.00002  -0.00298   0.02451   0.02148   3.06193
   D10        0.93670   0.00002  -0.00323   0.02582   0.02254   0.95924
   D11        1.51466  -0.00006   0.01251  -0.05555  -0.04303   1.47163
   D12       -0.62698  -0.00013  -0.00995  -0.02939  -0.03951  -0.66649
   D13       -2.92924  -0.00050  -0.01412  -0.08741  -0.10243  -3.03167
   D14        1.69683   0.00003   0.02051   0.15505   0.17502   1.87186
   D15       -1.93187  -0.00012   0.02296   0.13012   0.15259  -1.77928
   D16       -0.37654   0.00004   0.01964   0.13366   0.15277  -0.22377
   D17       -1.82912  -0.00000   0.00160   0.07165   0.07309  -1.75603
   D18        1.84442   0.00014  -0.00104   0.09769   0.09635   1.94077
   D19        0.21621  -0.00003   0.00425   0.09513   0.09967   0.31588
   D20       -0.94485  -0.00022   0.00726  -0.07514  -0.06824  -1.01308
   D21        1.51211   0.00002   0.01239  -0.00627   0.00629   1.51840
   D22        1.00608  -0.00011   0.00470  -0.06075  -0.05679   0.94929
   D23       -2.82014   0.00014   0.00982   0.00813   0.01773  -2.80241
   D24       -3.01825  -0.00022   0.00634  -0.07835  -0.07238  -3.09063
   D25       -0.56129   0.00002   0.01147  -0.00948   0.00215  -0.55914
   D26       -0.20828  -0.00014  -0.02956  -0.08927  -0.11964  -0.32792
   D27       -2.50463  -0.00023  -0.03578  -0.12210  -0.15831  -2.66294
   D28       -2.52021   0.00000  -0.01338  -0.12456  -0.13797  -2.65818
   D29       -0.19190  -0.00005  -0.01426  -0.11090  -0.12540  -0.31730
   D30        0.30125   0.00024  -0.00380   0.02938   0.02569   0.32695
   D31        2.42069   0.00006  -0.00231   0.03964   0.03710   2.45780
   D32       -0.39175   0.00028   0.02909   0.12594   0.15485  -0.23691
   D33        1.69773  -0.00002   0.03694   0.13882   0.17564   1.87336
   D34        0.29022  -0.00016  -0.01813  -0.11920  -0.13762   0.15259
   D35       -1.94454  -0.00001  -0.03047  -0.13220  -0.16269  -2.10723
   D36       -0.78611  -0.00005  -0.02203  -0.01296  -0.03490  -0.82101
   D37        1.70749  -0.00004  -0.01508   0.00933  -0.00591   1.70159
   D38        2.66069   0.00040   0.00243   0.07341   0.07577   2.73646
   D39        0.29274  -0.00006  -0.00301   0.01717   0.01435   0.30708
         Item               Value     Threshold  Converged?
 Maximum Force            0.002282     0.000015     NO 
 RMS     Force            0.000444     0.000010     NO 
 Maximum Displacement     0.181206     0.000060     NO 
 RMS     Displacement     0.057562     0.000040     NO 
 Predicted change in Energy=-2.002799D-04
 GradGradGradGradGradGradGradGradGradGradGradGradGradGradGradGradGradGrad

                          Input orientation:                          
 ---------------------------------------------------------------------
 Center     Atomic      Atomic             Coordinates (Angstroms)
 Number     Number       Type             X           Y           Z
 ---------------------------------------------------------------------
      1          6           0        1.240658    0.565019    2.287166
      2          8           0        0.344128   -0.192967    1.968653
      3          8           0        1.932616    1.357626    1.538851
      4          1           0        1.656405    1.325071    0.539743
      5          6           0        1.697273    0.646469    3.767245
      6          9           0        2.958613    0.202376    3.886183
      7          9           0        0.918591   -0.097428    4.551438
      8          9           0        1.655854    1.909859    4.210910
      9          8           0        0.355442   -1.031040   -2.115528
     10          1           0        0.930063   -1.800514   -2.134952
     11          1           0       -0.345925   -1.209073   -1.444346
     12          8           0        2.330288    2.233103   -3.187749
     13          1           0        1.668149    1.790570   -3.755209
     14          1           0        2.459438    3.120663   -3.527717
     15          8           0        0.355376    0.688983   -4.308477
     16          1           0        0.261873    0.003532   -3.622267
     17          1           0       -0.526876    1.030155   -4.472032
     18          8           0       -1.279764   -1.174329   -0.040646
     19          1           0       -0.752861   -0.790543    0.685641
     20          1           0       -1.833742   -1.856104    0.344903
     21          8           0        1.254745    1.327861   -0.868160
     22          1           0        1.000127    0.472776   -1.263662
     23          1           0        1.744103    1.807377   -1.571126
 ---------------------------------------------------------------------
                    Distance matrix (angstroms):
                    1          2          3          4          5
     1  C    0.000000
     2  O    1.216454   0.000000
     3  O    1.291126   2.261053   0.000000
     4  H    1.950387   2.463390   1.037097   0.000000
     5  C    1.551053   2.402205   2.350929   3.298324   0.000000
     6  F    2.374812   3.266305   2.810203   3.762293   1.342514
     7  F    2.381069   2.647624   3.495870   4.319903   1.332173
     8  F    2.383647   3.342188   2.742527   3.717451   1.339667
     9  O    4.765998   4.169296   4.641950   3.780772   6.262713
    10  H    5.024673   4.446020   4.947301   4.177421   6.435236
    11  H    4.425928   3.627287   4.547435   3.790491   5.897320
    12  O    5.826190   6.034826   4.823417   3.895233   7.161708
    13  H    6.180212   6.200810   5.318314   4.320121   7.609016
    14  H    6.467581   6.757570   5.390357   4.518102   7.740736
    15  O    6.655945   6.338795   6.093113   5.059894   8.186562
    16  H    6.016202   5.594976   5.591252   4.584050   7.555040
    17  H    7.001949   6.613403   6.502850   5.474631   8.542818
    18  O    3.846631   2.763581   4.384632   3.899351   5.165084
    19  H    2.894227   1.790698   3.543217   3.209621   4.190995
    20  H    4.368772   3.185234   5.093038   4.726412   5.517551
    21  O    3.246261   3.345093   2.500819   1.464080   4.706071
    22  H    3.560161   3.364730   3.083274   2.099852   5.081949
    23  H    4.084523   4.300156   3.147979   2.167044   5.463342
                    6          7          8          9         10
     6  F    0.000000
     7  F    2.166595   0.000000
     8  F    2.172125   2.165344   0.000000
     9  O    6.657203   6.755532   7.096745   0.000000
    10  H    6.661880   6.899887   7.386718   0.960550   0.000000
    11  H    6.428585   6.227695   6.761419   0.986963   1.566807
    12  O    7.386417   8.204832   7.436363   3.962866   4.397622
    13  H    7.910659   8.551418   7.967022   3.517562   4.008228
    14  H    7.983200   8.831934   7.873890   4.863920   5.338236
    15  O    8.611974   8.912561   8.704122   2.787025   3.354411
    16  H    7.980524   8.200666   8.181438   1.830124   2.431700
    17  H    9.093603   9.207813   8.996203   3.252709   3.949342
    18  O    5.939625   5.203817   6.017125   2.645670   3.108305
    19  H    5.000439   4.268319   5.051890   3.022040   3.436280
    20  H    6.304338   5.325713   6.426957   3.395141   3.713676
    21  O    5.174327   5.613954   5.128017   2.815865   3.390710
    22  H    5.516311   5.843558   5.697905   1.844657   2.435550
    23  H    5.816639   6.464947   5.783617   3.206457   3.741315
                   11         12         13         14         15
    11  H    0.000000
    12  O    4.695758   0.000000
    13  H    4.288874   0.977893   0.000000
    14  H    5.563911   0.959177   1.564301   0.000000
    15  O    3.506806   2.746019   1.800826   3.309038   0.000000
    16  H    2.565768   3.072155   2.277893   3.815068   0.974408
    17  H    3.770114   3.355571   2.431091   3.765637   0.959956
    18  O    1.686309   5.877698   5.592745   6.677444   4.935585
    19  H    2.208532   5.800982   5.678431   6.585497   5.325261
    20  H    2.415298   6.822052   6.509408   7.628682   5.737914
    21  O    3.054533   2.712333   2.952974   3.426174   3.612868
    22  H    2.161739   2.927489   2.896661   3.777147   3.119832
    23  H    3.671956   1.771532   2.185468   2.462655   3.266874
                   16         17         18         19         20
    16  H    0.000000
    17  H    1.548606   0.000000
    18  O    4.073329   5.006373   0.000000
    19  H    4.496477   5.474267   0.975916   0.000000
    20  H    4.856777   5.765523   0.959352   1.555580   0.000000
    21  O    3.213215   4.031216   3.656429   3.306420   4.598686
    22  H    2.515597   3.596672   3.067022   2.910107   4.005244
    23  H    3.107740   3.765193   4.514058   4.251707   5.467471
                   21         22         23
    21  O    0.000000
    22  H    0.975922   0.000000
    23  H    0.981615   1.558588   0.000000
 Stoichiometry    C2H11F3O7
 Framework group  C1[X(C2H11F3O7)]
 Deg. of freedom    63
 Full point group                 C1      NOp   1
 Largest Abelian subgroup         C1      NOp   1
 Largest concise Abelian subgroup C1      NOp   1
                         Standard orientation:                         
 ---------------------------------------------------------------------
 Center     Atomic      Atomic             Coordinates (Angstroms)
 Number     Number       Type             X           Y           Z
 ---------------------------------------------------------------------
      1          6           0        1.595913   -0.010699   -0.079931
      2          8           0        1.177474    1.127946   -0.170242
      3          8           0        0.930173   -1.116732   -0.057890
      4          1           0       -0.094915   -0.981145   -0.137768
      5          6           0        3.119965   -0.268123    0.049543
      6          9           0        3.397553   -0.801693    1.249789
      7          9           0        3.810152    0.864840   -0.071786
      8          9           0        3.542149   -1.120332   -0.893966
      9          8           0       -2.865523    1.411237    0.808000
     10          1           0       -2.806270    1.573188    1.752943
     11          1           0       -2.283810    2.072699    0.362833
     12          8           0       -3.720508   -2.388781    0.077814
     13          1           0       -4.360442   -1.658452   -0.037853
     14          1           0       -4.051150   -3.146317   -0.408843
     15          8           0       -5.059453   -0.003897   -0.167487
     16          1           0       -4.382911    0.609629    0.172144
     17          1           0       -5.333677    0.340975   -1.020353
     18          8           0       -1.005923    2.796035   -0.466281
     19          1           0       -0.224386    2.213205   -0.422435
     20          1           0       -0.684367    3.699199   -0.430859
     21          8           0       -1.541456   -0.816801   -0.292812
     22          1           0       -1.956424   -0.053681    0.152018
     23          1           0       -2.183866   -1.553761   -0.204669
 ---------------------------------------------------------------------
 Rotational constants (GHZ):           1.1018430           0.2662243           0.2272042
 Standard basis: 6-31++G(d,p) (6D, 7F)
 There are   294 symmetry adapted cartesian basis functions of A   symmetry.
 There are   294 symmetry adapted basis functions of A   symmetry.
   294 basis functions,   472 primitive gaussians,   294 cartesian basis functions
    53 alpha electrons       53 beta electrons
       nuclear repulsion energy       820.8337682981 Hartrees.
 NAtoms=   23 NActive=   23 NUniq=   23 SFac= 1.00D+00 NAtFMM=   60 NAOKFM=F Big=F
 Integral buffers will be    131072 words long.
 Raffenetti 2 integral format.
 Two-electron integral symmetry is turned on.
 Nuclear repulsion after empirical dispersion term =      820.8238415524 Hartrees.
 One-electron integrals computed using PRISM.
 NBasis=   294 RedAO= T EigKep=  4.56D-05  NBF=   294
 NBsUse=   294 1.00D-06 EigRej= -1.00D+00 NBFU=   294
 Initial guess from the checkpoint file:  "/local_scratch/slurm.5660461/Gau-3925048.chk"
 B after Tr=     0.000000    0.000000    0.000000
         Rot=    0.999996    0.002622   -0.000156   -0.000951 Ang=   0.32 deg.
 ExpMin= 3.60D-02 ExpMax= 7.00D+03 ExpMxC= 1.05D+03 IAcc=3 IRadAn=         5 AccDes= 0.00D+00
 Harris functional with IExCor= 4639 and IRadAn=       5 diagonalized for initial guess.
 HarFok:  IExCor= 4639 AccDes= 0.00D+00 IRadAn=         5 IDoV= 1 UseB2=F ITyADJ=14
 ICtDFT=  3500011 ScaDFX=  1.000000  1.000000  1.000000  1.000000
 FoFCou: FMM=F IPFlag=           0 FMFlag=      100000 FMFlg1=           0
         NFxFlg=           0 DoJE=T BraDBF=F KetDBF=T FulRan=T
         wScrn=  0.000000 ICntrl=       500 IOpCl=  0 I1Cent=   200000004 NGrid=           0
         NMat0=    1 NMatS0=      1 NMatT0=    0 NMatD0=    1 NMtDS0=    0 NMtDT0=    0
 Petite list used in FoFCou.
 Requested convergence on RMS density matrix=1.00D-10 within 128 cycles.
 Requested convergence on MAX density matrix=1.00D-08.
 Requested convergence on             energy=1.00D-08.
 No special actions if energy rises.
 SCF Done:  E(RwB97XD) =  -908.814237792     A.U. after   15 cycles
            NFock= 15  Conv=0.62D-10     -V/T= 2.0082
 Calling FoFJK, ICntrl=      2127 FMM=F ISym2X=0 I1Cent= 0 IOpClX= 0 NMat=1 NMatS=1 NMatT=0.
 ***** Axes restored to original set *****
 -------------------------------------------------------------------
 Center     Atomic                   Forces (Hartrees/Bohr)
 Number     Number              X              Y              Z
 -------------------------------------------------------------------
      1        6           0.000083369    0.000060096    0.000207816
      2        8          -0.000040167   -0.000030311   -0.000008619
      3        8           0.000117758   -0.000062358    0.000137198
      4        1          -0.000328902    0.000146617   -0.000202929
      5        6           0.000024920    0.000029454    0.000105085
      6        9           0.000066370   -0.000023425   -0.000040889
      7        9          -0.000043697   -0.000054390    0.000026209
      8        9          -0.000027382    0.000068033   -0.000007706
      9        8           0.000333262    0.000384111   -0.000373326
     10        1           0.000089970   -0.000006304   -0.000016104
     11        1          -0.000151959   -0.000465950    0.000379456
     12        8           0.000976063    0.000386175    0.000770966
     13        1          -0.000973347   -0.000214848   -0.000475681
     14        1          -0.000045527   -0.000033068   -0.000036757
     15        8           0.000588842    0.000257401   -0.001036163
     16        1          -0.000805421   -0.000192078    0.000876460
     17        1          -0.000034637   -0.000091149    0.000100533
     18        8          -0.000156917   -0.000169061    0.000248522
     19        1           0.000016960    0.000403894   -0.000253533
     20        1          -0.000096681   -0.000046858   -0.000099756
     21        8           0.000385318   -0.001556217   -0.001041332
     22        1           0.000641287    0.001455170    0.000323339
     23        1          -0.000619485   -0.000244934    0.000417211
 -------------------------------------------------------------------
 Cartesian Forces:  Max     0.001556217 RMS     0.000454208

 GradGradGradGradGradGradGradGradGradGradGradGradGradGradGradGradGradGrad
 Berny optimization.
 Using GEDIIS/GDIIS optimizer.
 FormGI is forming the generalized inverse of G from B-inverse, IUseBI=4.
 Internal  Forces:  Max     0.001566533 RMS     0.000253043
 Search for a local minimum.
 Step number   8 out of a maximum of  138
 All quantities printed in internal units (Hartrees-Bohrs-Radians)
 Mixed Optimization -- En-DIIS/RFO-DIIS
 Swapping is turned off.
 Update second derivatives using D2CorX and points    7    8
 DE= -2.20D-04 DEPred=-2.00D-04 R= 1.10D+00
 TightC=F SS=  1.41D+00  RLast= 5.73D-01 DXNew= 2.0182D+00 1.7192D+00
 Trust test= 1.10D+00 RLast= 5.73D-01 DXMaxT set to 1.72D+00
 ITU=  1  1  0  1  1 -1  1  0
     Eigenvalues ---    0.00014   0.00018   0.00024   0.00035   0.00046
     Eigenvalues ---    0.00056   0.00064   0.00228   0.00409   0.00452
     Eigenvalues ---    0.00470   0.00555   0.00706   0.00745   0.00831
     Eigenvalues ---    0.00922   0.01081   0.01172   0.01333   0.01376
     Eigenvalues ---    0.01488   0.01693   0.01794   0.02001   0.02193
     Eigenvalues ---    0.02425   0.02724   0.02878   0.03019   0.03536
     Eigenvalues ---    0.03731   0.03922   0.04108   0.05372   0.06920
     Eigenvalues ---    0.07372   0.07817   0.08204   0.08507   0.11629
     Eigenvalues ---    0.13585   0.19809   0.20528   0.21669   0.23344
     Eigenvalues ---    0.25845   0.31586   0.35530   0.37352   0.38413
     Eigenvalues ---    0.39030   0.44739   0.45851   0.48363   0.50583
     Eigenvalues ---    0.51692   0.54925   0.56935   0.57026   0.57330
     Eigenvalues ---    0.57422   0.61286   0.83090
 En-DIIS/RFO-DIIS/Sim-DIIS IScMMF=       -3 using points:     8    7
 RFO step:  Lambda=-1.78267896D-04.
 DidBck=F Rises=F RFO-DIIS coefs:    2.33892   -1.33892
 Iteration  1 RMS(Cart)=  0.07278442 RMS(Int)=  0.01080156
 Iteration  2 RMS(Cart)=  0.01119615 RMS(Int)=  0.00135910
 Iteration  3 RMS(Cart)=  0.00017191 RMS(Int)=  0.00134512
 Iteration  4 RMS(Cart)=  0.00000033 RMS(Int)=  0.00134512
 Variable       Old X    -DE/DX   Delta X   Delta X   Delta X     New X
                                 (Linear)    (Quad)   (Total)
    R1        2.29876   0.00008   0.00373  -0.00464  -0.00085   2.29792
    R2        2.43988  -0.00000   0.00204  -0.00153   0.00090   2.44078
    R3        2.93106   0.00009  -0.00229   0.00323   0.00094   2.93201
    R4        3.38393   0.00011  -0.03433   0.04938   0.01485   3.39878
    R5        1.95983   0.00030   0.00800  -0.00722   0.00119   1.96102
    R6        2.76671   0.00001  -0.01240   0.01099  -0.00100   2.76571
    R7        2.53698   0.00007   0.00017  -0.00106  -0.00088   2.53610
    R8        2.51744   0.00007  -0.00051   0.00060   0.00009   2.51753
    R9        2.53160   0.00006   0.00147  -0.00031   0.00116   2.53277
   R10        1.81518   0.00006   0.00022  -0.00053  -0.00031   1.81486
   R11        1.86509   0.00057   0.00288  -0.00234  -0.00004   1.86505
   R12        3.45843  -0.00001   0.00227  -0.01756  -0.01600   3.44243
   R13        3.48590   0.00002  -0.01286   0.00219  -0.00928   3.47662
   R14        3.18666   0.00011  -0.01905   0.01115  -0.00853   3.17813
   R15        1.84795   0.00108  -0.00079   0.00310   0.00134   1.84929
   R16        1.81258  -0.00002   0.00026  -0.00036  -0.00010   1.81248
   R17        3.34771  -0.00011  -0.00364   0.00223  -0.00085   3.34686
   R18        3.40307   0.00002  -0.00399   0.00246  -0.00274   3.40032
   R19        1.84137   0.00079   0.00113  -0.00007   0.00011   1.84147
   R20        1.81405  -0.00002   0.00013  -0.00045  -0.00033   1.81373
   R21        1.84421   0.00008   0.00262  -0.00318  -0.00081   1.84340
   R22        1.81291   0.00005   0.00011  -0.00016  -0.00005   1.81287
   R23        1.84423  -0.00157  -0.00001  -0.00352  -0.00205   1.84218
   R24        1.85498  -0.00079  -0.00047  -0.00169  -0.00119   1.85379
    A1        2.24689  -0.00021   0.00020   0.00026   0.00056   2.24745
    A2        2.09387   0.00014   0.00037   0.00078   0.00109   2.09496
    A3        1.94234   0.00008  -0.00054  -0.00099  -0.00160   1.94074
    A4        2.58118  -0.00000  -0.01549  -0.00050  -0.01696   2.56422
    A5        1.97833   0.00007  -0.00171   0.00310   0.00225   1.98058
    A6        1.92171  -0.00007  -0.00002   0.00321   0.00319   1.92490
    A7        1.93941  -0.00001   0.00008   0.00075   0.00083   1.94023
    A8        1.93525  -0.00005  -0.00423   0.00132  -0.00291   1.93235
    A9        1.88842   0.00004   0.00189  -0.00214  -0.00025   1.88817
   A10        1.88774   0.00005   0.00140  -0.00175  -0.00035   1.88739
   A11        1.88977   0.00003   0.00109  -0.00163  -0.00054   1.88923
   A12        1.86959   0.00003   0.00895  -0.00178   0.00689   1.87647
   A13        2.05645   0.00000  -0.00181   0.00889   0.00588   2.06233
   A14        2.04129  -0.00010   0.02821  -0.00871   0.01975   2.06104
   A15        2.24660  -0.00009  -0.02146  -0.01051  -0.03145   2.21514
   A16        1.65225   0.00010  -0.00772   0.01180   0.00214   1.65439
   A17        1.50797   0.00009   0.00625   0.00035   0.00783   1.51581
   A18        2.84348   0.00010   0.00899  -0.00190   0.00352   2.84701
   A19        1.87994  -0.00006   0.00306  -0.00406  -0.00053   1.87941
   A20        1.76883  -0.00014   0.00386  -0.00024   0.00173   1.77056
   A21        2.20231   0.00007   0.01052  -0.00854   0.00205   2.20437
   A22        2.81991  -0.00012  -0.01000   0.01759   0.00396   2.82388
   A23        1.85866  -0.00027   0.01361  -0.00370   0.00490   1.86356
   A24        2.10008   0.00008   0.01976   0.01474   0.03521   2.13529
   A25        1.85647  -0.00012   0.00237   0.00071   0.00410   1.86057
   A26        2.90675  -0.00012   0.00359   0.00704   0.00658   2.91333
   A27        1.90562  -0.00007   0.02758   0.00022   0.02428   1.92990
   A28        2.26486  -0.00004   0.00693  -0.00738   0.00001   2.26487
   A29        1.86728   0.00012   0.00208   0.00080   0.00333   1.87060
   A30        3.04358  -0.00023   0.03935  -0.03279   0.00494   3.04852
   A31        2.04836   0.00024   0.02818   0.00418   0.02805   2.07641
   A32        2.15654  -0.00017   0.02324   0.01315   0.03190   2.18844
   A33        1.84196   0.00007   0.00817  -0.00279   0.00515   1.84711
   A34        2.78149   0.00027  -0.00656  -0.00078  -0.00485   2.77664
   A35        3.15826   0.00017  -0.00100  -0.00205  -0.00254   3.15571
   A36        3.21071  -0.00028   0.00686  -0.02024  -0.01733   3.19337
   A37        3.10951   0.00012  -0.00246   0.00340   0.00175   3.11126
   A38        3.25531   0.00012   0.05653  -0.00067   0.05565   3.31096
    D1       -0.10981  -0.00000   0.07175   0.00697   0.07827  -0.03153
    D2        3.04772  -0.00004   0.06998   0.00288   0.07242   3.12015
    D3        0.00982  -0.00013   0.01629  -0.00683   0.00901   0.01883
    D4        3.13659  -0.00009   0.01794  -0.00302   0.01446  -3.13213
    D5        1.99900   0.00003   0.03264   0.01947   0.05211   2.05111
    D6       -0.09300   0.00003   0.03025   0.01955   0.04979  -0.04321
    D7       -2.19569   0.00003   0.03167   0.02021   0.05187  -2.14382
    D8       -1.12925  -0.00000   0.03116   0.01604   0.04720  -1.08205
    D9        3.06193  -0.00000   0.02877   0.01612   0.04489   3.10682
   D10        0.95924  -0.00001   0.03018   0.01679   0.04697   1.00621
   D11        1.47163  -0.00002  -0.05762   0.02710  -0.03151   1.44013
   D12       -0.66649  -0.00015  -0.05289  -0.01756  -0.06960  -0.73609
   D13       -3.03167  -0.00033  -0.13714  -0.03557  -0.17428   3.07723
   D14        1.87186   0.00002   0.23434   0.01716   0.25097   2.12282
   D15       -1.77928  -0.00011   0.20430   0.01313   0.21746  -1.56182
   D16       -0.22377   0.00008   0.20455   0.02231   0.22671   0.00295
   D17       -1.75603   0.00000   0.09786   0.03468   0.13257  -1.62346
   D18        1.94077   0.00013   0.12900   0.04239   0.17051   2.11127
   D19        0.31588  -0.00007   0.13346   0.02678   0.16131   0.47720
   D20       -1.01308  -0.00012  -0.09136   0.01933  -0.07237  -1.08545
   D21        1.51840   0.00008   0.00842   0.04170   0.05111   1.56951
   D22        0.94929  -0.00012  -0.07604   0.01756  -0.05946   0.88983
   D23       -2.80241   0.00008   0.02374   0.03994   0.06402  -2.73839
   D24       -3.09063  -0.00021  -0.09691   0.00684  -0.09040   3.10216
   D25       -0.55914  -0.00001   0.00287   0.02922   0.03308  -0.52606
   D26       -0.32792  -0.00005  -0.16019  -0.02054  -0.18109  -0.50901
   D27       -2.66294  -0.00011  -0.21196  -0.01288  -0.22471  -2.88765
   D28       -2.65818   0.00005  -0.18473   0.07886  -0.10605  -2.76423
   D29       -0.31730   0.00001  -0.16790   0.06604  -0.10278  -0.42008
   D30        0.32695   0.00015   0.03440  -0.02717   0.00775   0.33470
   D31        2.45780  -0.00002   0.04968  -0.03912   0.01016   2.46795
   D32       -0.23691   0.00024   0.20733  -0.02660   0.18011  -0.05679
   D33        1.87336  -0.00009   0.23516  -0.01857   0.21596   2.08933
   D34        0.15259  -0.00013  -0.18427  -0.05464  -0.23917  -0.08658
   D35       -2.10723   0.00002  -0.21783  -0.07068  -0.28833  -2.39556
   D36       -0.82101  -0.00003  -0.04672  -0.02408  -0.07140  -0.89241
   D37        1.70159  -0.00003  -0.00791  -0.03386  -0.04195   1.65964
   D38        2.73646   0.00023   0.10145  -0.00514   0.09670   2.83317
   D39        0.30708  -0.00007   0.01921  -0.02418  -0.00431   0.30277
         Item               Value     Threshold  Converged?
 Maximum Force            0.001567     0.000015     NO 
 RMS     Force            0.000253     0.000010     NO 
 Maximum Displacement     0.213602     0.000060     NO 
 RMS     Displacement     0.075224     0.000040     NO 
 Predicted change in Energy=-1.285681D-04
 GradGradGradGradGradGradGradGradGradGradGradGradGradGradGradGradGradGrad

                          Input orientation:                          
 ---------------------------------------------------------------------
 Center     Atomic      Atomic             Coordinates (Angstroms)
 Number     Number       Type             X           Y           Z
 ---------------------------------------------------------------------
      1          6           0        1.244783    0.563517    2.310127
      2          8           0        0.305840   -0.141586    1.994084
      3          8           0        2.005486    1.283920    1.554751
      4          1           0        1.745539    1.246962    0.550788
      5          6           0        1.671139    0.667930    3.798290
      6          9           0        2.919975    0.203283    3.958283
      7          9           0        0.860110   -0.041242    4.581949
      8          9           0        1.644227    1.942859    4.210833
      9          8           0        0.389579   -1.058412   -2.144020
     10          1           0        0.927504   -1.850034   -2.223460
     11          1           0       -0.295279   -1.232599   -1.455050
     12          8           0        2.272753    2.275578   -3.198295
     13          1           0        1.586445    1.841593   -3.744468
     14          1           0        2.362174    3.179321   -3.506788
     15          8           0        0.308042    0.700974   -4.294397
     16          1           0        0.223955    0.018614   -3.603819
     17          1           0       -0.582769    0.990372   -4.503891
     18          8           0       -1.249131   -1.135594   -0.073313
     19          1           0       -0.744309   -0.746442    0.665124
     20          1           0       -1.850630   -1.780875    0.303676
     21          8           0        1.367779    1.239641   -0.863153
     22          1           0        1.111259    0.396077   -1.278972
     23          1           0        1.800103    1.765585   -1.569416
 ---------------------------------------------------------------------
                    Distance matrix (angstroms):
                    1          2          3          4          5
     1  C    0.000000
     2  O    1.216005   0.000000
     3  O    1.291605   2.261389   0.000000
     4  H    1.952723   2.466557   1.037728   0.000000
     5  C    1.551551   2.403022   2.350468   3.299558   0.000000
     6  F    2.377490   3.287965   2.789450   3.752278   1.342046
     7  F    2.382201   2.648457   3.497408   4.323622   1.332221
     8  F    2.382189   3.324179   2.760341   3.726992   1.340283
     9  O    4.816788   4.239279   4.666753   3.796757   6.319311
    10  H    5.145804   4.592705   5.025793   4.237572   6.569217
    11  H    4.446839   3.667176   4.548108   3.786363   5.922532
    12  O    5.859231   6.055761   4.862743   3.923217   7.204073
    13  H    6.197445   6.205154   5.344934   4.339138   7.633993
    14  H    6.475144   6.746594   5.416544   4.536317   7.755564
    15  O    6.672039   6.344676   6.118306   5.083337   8.206747
    16  H    6.026091   5.600794   5.602294   4.591821   7.570150
    17  H    7.067743   6.655422   6.594875   5.571054   8.608733
    18  O    3.845435   2.771303   4.370032   3.877386   5.173972
    19  H    2.894566   1.798554   3.532022   3.191563   4.201377
    20  H    4.370767   3.192979   5.082105   4.707579   5.532796
    21  O    3.246841   3.346537   2.500978   1.463552   4.706159
    22  H    3.595482   3.413309   3.101273   2.115263   5.115267
    23  H    4.099293   4.309137   3.167744   2.183395   5.480306
                    6          7          8          9         10
     6  F    0.000000
     7  F    2.166055   0.000000
     8  F    2.171967   2.165460   0.000000
     9  O    6.725539   6.818701   7.139042   0.000000
    10  H    6.811755   7.042007   7.503323   0.960385   0.000000
    11  H    6.457847   6.260959   6.778454   0.986940   1.570629
    12  O    7.478630   8.239867   7.443180   3.971565   4.447547
    13  H    7.987161   8.567487   7.956155   3.521924   4.046700
    14  H    8.055757   8.834924   7.848946   4.868947   5.385129
    15  O    8.670445   8.924414   8.698655   2.779606   3.343673
    16  H    8.030443   8.210668   8.172434   1.821656   2.427389
    17  H    9.192231   9.257354   9.045063   3.272915   3.943247
    18  O    5.952126   5.226659   6.016835   2.641809   3.141861
    19  H    5.017355   4.291035   5.050692   3.045377   3.515223
    20  H    6.328643   5.355190   6.430093   3.395836   3.756225
    21  O    5.170067   5.616718   5.129939   2.806874   3.404463
    22  H    5.544138   5.882577   5.728398   1.839746   2.443530
    23  H    5.852381   6.479776   5.785068   3.208537   3.776494
                   11         12         13         14         15
    11  H    0.000000
    12  O    4.684122   0.000000
    13  H    4.270009   0.978604   0.000000
    14  H    5.544071   0.959122   1.564533   0.000000
    15  O    3.487778   2.746071   1.799374   3.313908   0.000000
    16  H    2.540147   3.075046   2.280222   3.817259   0.974465
    17  H    3.784136   3.392689   2.450876   3.802420   0.959784
    18  O    1.681796   5.814230   5.511943   6.591567   4.859559
    19  H    2.221062   5.758583   5.619150   6.516648   5.272505
    20  H    2.410983   6.761723   6.428315   7.541279   5.653469
    21  O    3.037774   2.710172   2.951633   3.426366   3.631341
    22  H    2.159151   2.926670   2.897238   3.778148   3.135428
    23  H    3.659619   1.771083   2.186842   2.463327   3.284077
                   16         17         18         19         20
    16  H    0.000000
    17  H    1.550886   0.000000
    18  O    3.995829   4.959213   0.000000
    19  H    4.443729   5.455395   0.975487   0.000000
    20  H    4.776042   5.692098   0.959328   1.557127   0.000000
    21  O    3.210996   4.137843   3.621299   3.277358   4.565431
    22  H    2.516883   3.690938   3.061220   2.920273   4.002084
    23  H    3.110458   3.858779   4.466878   4.216336   5.423441
                   21         22         23
    21  O    0.000000
    22  H    0.974838   0.000000
    23  H    0.980984   1.560262   0.000000
 Stoichiometry    C2H11F3O7
 Framework group  C1[X(C2H11F3O7)]
 Deg. of freedom    63
 Full point group                 C1      NOp   1
 Largest Abelian subgroup         C1      NOp   1
 Largest concise Abelian subgroup C1      NOp   1
                         Standard orientation:                         
 ---------------------------------------------------------------------
 Center     Atomic      Atomic             Coordinates (Angstroms)
 Number     Number       Type             X           Y           Z
 ---------------------------------------------------------------------
      1          6           0        1.610343   -0.005157   -0.066396
      2          8           0        1.186174    1.123191   -0.226329
      3          8           0        0.949280   -1.108231    0.053882
      4          1           0       -0.078670   -0.983774   -0.014736
      5          6           0        3.138783   -0.253693    0.030621
      6          9           0        3.452675   -0.758831    1.233698
      7          9           0        3.821710    0.877942   -0.136185
      8          9           0        3.537556   -1.126298   -0.905275
      9          8           0       -2.905394    1.399653    0.847975
     10          1           0       -2.914001    1.598883    1.787428
     11          1           0       -2.304151    2.049650    0.412012
     12          8           0       -3.741296   -2.389663    0.001999
     13          1           0       -4.364614   -1.649092   -0.141862
     14          1           0       -4.041807   -3.130490   -0.527891
     15          8           0       -5.059817    0.008518   -0.224130
     16          1           0       -4.380717    0.615784    0.121751
     17          1           0       -5.378132    0.391687   -1.044521
     18          8           0       -1.049732    2.742557   -0.468188
     19          1           0       -0.257478    2.174047   -0.441666
     20          1           0       -0.745229    3.651994   -0.490813
     21          8           0       -1.528077   -0.832931   -0.150577
     22          1           0       -1.967192   -0.079241    0.284667
     23          1           0       -2.179341   -1.566414   -0.136909
 ---------------------------------------------------------------------
 Rotational constants (GHZ):           1.1152845           0.2634247           0.2259072
 Standard basis: 6-31++G(d,p) (6D, 7F)
 There are   294 symmetry adapted cartesian basis functions of A   symmetry.
 There are   294 symmetry adapted basis functions of A   symmetry.
   294 basis functions,   472 primitive gaussians,   294 cartesian basis functions
    53 alpha electrons       53 beta electrons
       nuclear repulsion energy       820.0559844823 Hartrees.
 NAtoms=   23 NActive=   23 NUniq=   23 SFac= 1.00D+00 NAtFMM=   60 NAOKFM=F Big=F
 Integral buffers will be    131072 words long.
 Raffenetti 2 integral format.
 Two-electron integral symmetry is turned on.
 Nuclear repulsion after empirical dispersion term =      820.0461117981 Hartrees.
 One-electron integrals computed using PRISM.
 NBasis=   294 RedAO= T EigKep=  4.58D-05  NBF=   294
 NBsUse=   294 1.00D-06 EigRej= -1.00D+00 NBFU=   294
 Initial guess from the checkpoint file:  "/local_scratch/slurm.5660461/Gau-3925048.chk"
 B after Tr=    -0.000000   -0.000000   -0.000000
         Rot=    0.999995    0.002688   -0.000381   -0.001750 Ang=   0.37 deg.
 ExpMin= 3.60D-02 ExpMax= 7.00D+03 ExpMxC= 1.05D+03 IAcc=3 IRadAn=         5 AccDes= 0.00D+00
 Harris functional with IExCor= 4639 and IRadAn=       5 diagonalized for initial guess.
 HarFok:  IExCor= 4639 AccDes= 0.00D+00 IRadAn=         5 IDoV= 1 UseB2=F ITyADJ=14
 ICtDFT=  3500011 ScaDFX=  1.000000  1.000000  1.000000  1.000000
 FoFCou: FMM=F IPFlag=           0 FMFlag=      100000 FMFlg1=           0
         NFxFlg=           0 DoJE=T BraDBF=F KetDBF=T FulRan=T
         wScrn=  0.000000 ICntrl=       500 IOpCl=  0 I1Cent=   200000004 NGrid=           0
         NMat0=    1 NMatS0=      1 NMatT0=    0 NMatD0=    1 NMtDS0=    0 NMtDT0=    0
 Petite list used in FoFCou.
 Requested convergence on RMS density matrix=1.00D-10 within 128 cycles.
 Requested convergence on MAX density matrix=1.00D-08.
 Requested convergence on             energy=1.00D-08.
 No special actions if energy rises.
 SCF Done:  E(RwB97XD) =  -908.814372692     A.U. after   15 cycles
            NFock= 15  Conv=0.95D-10     -V/T= 2.0082
 Calling FoFJK, ICntrl=      2127 FMM=F ISym2X=0 I1Cent= 0 IOpClX= 0 NMat=1 NMatS=1 NMatT=0.
 ***** Axes restored to original set *****
 -------------------------------------------------------------------
 Center     Atomic                   Forces (Hartrees/Bohr)
 Number     Number              X              Y              Z
 -------------------------------------------------------------------
      1        6           0.000438026    0.000388072    0.000180895
      2        8          -0.000438943   -0.000446166   -0.000189193
      3        8          -0.000134618   -0.000018107   -0.000688566
      4        1          -0.000152996    0.000006484    0.000718217
      5        6           0.000037084   -0.000000408    0.000096718
      6        9           0.000062429   -0.000043995   -0.000100777
      7        9          -0.000093852   -0.000060279   -0.000092715
      8        9          -0.000050303    0.000104739   -0.000079923
      9        8           0.000593281   -0.000069025   -0.000269449
     10        1           0.000136935   -0.000019661   -0.000032815
     11        1          -0.000718394    0.000172866    0.000290720
     12        8           0.000244542    0.000182429    0.000421807
     13        1          -0.000149807   -0.000200086   -0.000333810
     14        1          -0.000082924    0.000045999    0.000009627
     15        8           0.000321975    0.000714291   -0.001087640
     16        1          -0.000445763   -0.000596391    0.000819454
     17        1          -0.000018853   -0.000027426    0.000186743
     18        8          -0.000364882   -0.000506357   -0.000112092
     19        1           0.000336982    0.000569096    0.000126709
     20        1           0.000118973    0.000040216    0.000157237
     21        8           0.000368207   -0.000874068   -0.000653563
     22        1           0.000326477    0.000806270    0.000286400
     23        1          -0.000333573   -0.000168493    0.000346017
 -------------------------------------------------------------------
 Cartesian Forces:  Max     0.001087640 RMS     0.000377172

 GradGradGradGradGradGradGradGradGradGradGradGradGradGradGradGradGradGrad
 Berny optimization.
 Using GEDIIS/GDIIS optimizer.
 FormGI is forming the generalized inverse of G from B-inverse, IUseBI=4.
 Internal  Forces:  Max     0.001118032 RMS     0.000221894
 Search for a local minimum.
 Step number   9 out of a maximum of  138
 All quantities printed in internal units (Hartrees-Bohrs-Radians)
 Mixed Optimization -- En-DIIS/RFO-DIIS
 Swapping is turned off.
 Update second derivatives using D2CorX and points    8    9
 DE= -1.35D-04 DEPred=-1.29D-04 R= 1.05D+00
 TightC=F SS=  1.41D+00  RLast= 8.20D-01 DXNew= 2.8914D+00 2.4592D+00
 Trust test= 1.05D+00 RLast= 8.20D-01 DXMaxT set to 2.46D+00
 ITU=  1  1  1  0  1  1 -1  1  0
     Eigenvalues ---    0.00014   0.00018   0.00030   0.00035   0.00049
     Eigenvalues ---    0.00054   0.00065   0.00181   0.00407   0.00447
     Eigenvalues ---    0.00469   0.00551   0.00693   0.00747   0.00802
     Eigenvalues ---    0.00908   0.01055   0.01152   0.01333   0.01367
     Eigenvalues ---    0.01475   0.01684   0.01716   0.01977   0.02148
     Eigenvalues ---    0.02373   0.02679   0.02828   0.02987   0.03495
     Eigenvalues ---    0.03725   0.03916   0.04035   0.05354   0.06853
     Eigenvalues ---    0.07338   0.07792   0.08148   0.08489   0.11629
     Eigenvalues ---    0.13584   0.19801   0.20514   0.21667   0.23330
     Eigenvalues ---    0.25821   0.30591   0.35811   0.37337   0.38207
     Eigenvalues ---    0.38415   0.44634   0.45871   0.48380   0.50684
     Eigenvalues ---    0.51632   0.54921   0.56934   0.57026   0.57336
     Eigenvalues ---    0.57421   0.61306   0.83065
 En-DIIS/RFO-DIIS/Sim-DIIS IScMMF=       -3 using points:     9    8    7
 RFO step:  Lambda=-1.17003020D-04.
 DidBck=T Rises=F RFO-DIIS coefs:    0.31036    1.87090   -1.18126
 Iteration  1 RMS(Cart)=  0.02536986 RMS(Int)=  0.00129414
 Iteration  2 RMS(Cart)=  0.00045669 RMS(Int)=  0.00120700
 Iteration  3 RMS(Cart)=  0.00000049 RMS(Int)=  0.00120700
 Variable       Old X    -DE/DX   Delta X   Delta X   Delta X     New X
                                 (Linear)    (Quad)   (Total)
    R1        2.29792   0.00039   0.00387  -0.00357   0.00044   2.29836
    R2        2.44078  -0.00020   0.00117  -0.00122   0.00020   2.44098
    R3        2.93201  -0.00018  -0.00267   0.00203  -0.00064   2.93136
    R4        3.39878  -0.00022  -0.04052   0.03132  -0.00921   3.38956
    R5        1.96102  -0.00077   0.00623  -0.00736  -0.00095   1.96007
    R6        2.76571  -0.00012  -0.01026   0.00955  -0.00053   2.76518
    R7        2.53610   0.00006   0.00076  -0.00114  -0.00038   2.53572
    R8        2.51753   0.00004  -0.00051   0.00037  -0.00014   2.51739
    R9        2.53277   0.00008   0.00050   0.00021   0.00071   2.53348
   R10        1.81486   0.00010   0.00041  -0.00028   0.00012   1.81499
   R11        1.86505   0.00077   0.00257  -0.00055   0.00165   1.86670
   R12        3.44243   0.00010   0.01304  -0.00809   0.00452   3.44695
   R13        3.47662   0.00004  -0.00495   0.00029  -0.00333   3.47329
   R14        3.17813   0.00008  -0.01092   0.01092  -0.00037   3.17777
   R15        1.84929   0.00040  -0.00162   0.00310   0.00025   1.84954
   R16        1.81248   0.00003   0.00030  -0.00015   0.00014   1.81262
   R17        3.34686  -0.00007  -0.00263   0.00210  -0.00013   3.34673
   R18        3.40032   0.00001  -0.00163   0.00419   0.00117   3.40149
   R19        1.84147   0.00112   0.00092   0.00046   0.00065   1.84212
   R20        1.81373  -0.00003   0.00034  -0.00021   0.00013   1.81386
   R21        1.84340   0.00027   0.00287  -0.00229   0.00054   1.84394
   R22        1.81287  -0.00004   0.00013  -0.00011   0.00002   1.81289
   R23        1.84218  -0.00087   0.00140  -0.00354  -0.00078   1.84140
   R24        1.85379  -0.00053   0.00041  -0.00162  -0.00034   1.85345
    A1        2.24745  -0.00006  -0.00021  -0.00046  -0.00047   2.24698
    A2        2.09496   0.00000  -0.00043   0.00125   0.00073   2.09569
    A3        1.94074   0.00006   0.00062  -0.00076  -0.00025   1.94050
    A4        2.56422  -0.00006  -0.00197   0.00286   0.00064   2.56485
    A5        1.98058  -0.00009  -0.00306   0.00225  -0.00027   1.98031
    A6        1.92490  -0.00012  -0.00222   0.00317   0.00095   1.92585
    A7        1.94023  -0.00019  -0.00050   0.00041  -0.00009   1.94014
    A8        1.93235  -0.00014  -0.00173  -0.00053  -0.00226   1.93008
    A9        1.88817   0.00016   0.00184  -0.00119   0.00065   1.88882
   A10        1.88739   0.00015   0.00147  -0.00097   0.00051   1.88790
   A11        1.88923   0.00016   0.00134  -0.00102   0.00031   1.88955
   A12        1.87647   0.00005   0.00315  -0.00134   0.00167   1.87815
   A13        2.06233  -0.00002  -0.00565   0.00730   0.00090   2.06323
   A14        2.06104  -0.00009   0.01127  -0.00780   0.00361   2.06465
   A15        2.21514  -0.00003   0.00276  -0.00947  -0.00682   2.20832
   A16        1.65439   0.00003  -0.00829   0.01072   0.00038   1.65477
   A17        1.51581   0.00004   0.00011   0.00075   0.00235   1.51816
   A18        2.84701  -0.00003   0.00550   0.00443   0.00717   2.85418
   A19        1.87941  -0.00007   0.00306  -0.00478  -0.00101   1.87840
   A20        1.77056   0.00000   0.00221  -0.00163  -0.00139   1.76918
   A21        2.20437  -0.00002   0.00786  -0.00974  -0.00155   2.20282
   A22        2.82388  -0.00010  -0.01155   0.01873   0.00333   2.82721
   A23        1.86356  -0.00012   0.00862  -0.00186   0.00236   1.86592
   A24        2.13529  -0.00002  -0.00685   0.00538  -0.00087   2.13442
   A25        1.86057  -0.00014  -0.00074  -0.00112  -0.00105   1.85952
   A26        2.91333  -0.00019  -0.00137  -0.00125  -0.00538   2.90795
   A27        1.92990  -0.00015   0.00759  -0.00059   0.00434   1.93424
   A28        2.26487   0.00017   0.00611  -0.00289   0.00330   2.26817
   A29        1.87060  -0.00006  -0.00046  -0.00049  -0.00121   1.86939
   A30        3.04852  -0.00015   0.03131  -0.02288   0.00696   3.05548
   A31        2.07641   0.00021   0.00552   0.00792   0.00971   2.08612
   A32        2.18844  -0.00022  -0.00150   0.00902   0.00320   2.19164
   A33        1.84711   0.00012   0.00366  -0.00102   0.00314   1.85025
   A34        2.77664   0.00024  -0.00244  -0.00069  -0.00075   2.77589
   A35        3.15571   0.00034   0.00087   0.00183   0.00303   3.15875
   A36        3.19337  -0.00008   0.01800  -0.01703  -0.00318   3.19019
   A37        3.11126   0.00009  -0.00337   0.00139  -0.00163   3.10963
   A38        3.31096   0.00003   0.01150   0.00806   0.01973   3.33069
    D1       -0.03153  -0.00003   0.00932  -0.01201  -0.00317  -0.03471
    D2        3.12015  -0.00007   0.01179  -0.01627  -0.00479   3.11535
    D3        0.01883  -0.00012   0.00816  -0.00159   0.00656   0.02539
    D4       -3.13213  -0.00008   0.00585   0.00238   0.00807  -3.12406
    D5        2.05111   0.00001  -0.00714   0.03192   0.02472   2.07583
    D6       -0.04321   0.00002  -0.00765   0.03105   0.02333  -0.01987
    D7       -2.14382   0.00004  -0.00784   0.03242   0.02451  -2.11931
    D8       -1.08205  -0.00002  -0.00506   0.02836   0.02337  -1.05868
    D9        3.10682  -0.00001  -0.00558   0.02749   0.02198   3.12880
   D10        1.00621   0.00000  -0.00576   0.02886   0.02316   1.02937
   D11        1.44013   0.00002  -0.02910   0.02951  -0.00083   1.43930
   D12       -0.73609  -0.00009   0.00133  -0.00503  -0.00258  -0.73867
   D13        3.07723  -0.00022  -0.00080  -0.03203  -0.03355   3.04368
   D14        2.12282   0.00001   0.03367  -0.01561   0.01746   2.14029
   D15       -1.56182   0.00001   0.03028  -0.01948   0.01021  -1.55160
   D16        0.00295   0.00008   0.02411  -0.01124   0.01288   0.01583
   D17       -1.62346   0.00004  -0.00509   0.04401   0.03868  -1.58478
   D18        2.11127   0.00002  -0.00378   0.05126   0.04674   2.15802
   D19        0.47720  -0.00004   0.00650   0.03721   0.04448   0.52168
   D20       -1.08545  -0.00008  -0.03070  -0.00115  -0.03227  -1.11772
   D21        1.56951   0.00004  -0.02782   0.03044   0.00335   1.57286
   D22        0.88983  -0.00005  -0.02608  -0.00195  -0.02891   0.86093
   D23       -2.73839   0.00007  -0.02320   0.02963   0.00672  -2.73167
   D24        3.10216  -0.00008  -0.02316  -0.01162  -0.03562   3.06655
   D25       -0.52606   0.00004  -0.02028   0.01997   0.00001  -0.52606
   D26       -0.50901   0.00006  -0.01644   0.02753   0.01047  -0.49854
   D27       -2.88765   0.00019  -0.03203   0.03349   0.00109  -2.88656
   D28       -2.76423   0.00011  -0.08985   0.09798   0.00811  -2.75612
   D29       -0.42008   0.00004  -0.07725   0.08234   0.00476  -0.41532
   D30        0.33470   0.00011   0.02500  -0.03391  -0.00896   0.32574
   D31        2.46795  -0.00001   0.03683  -0.04918  -0.01286   2.45509
   D32       -0.05679   0.00018   0.05870  -0.04736   0.01140  -0.04540
   D33        2.08933  -0.00015   0.05853  -0.04656   0.01148   2.10081
   D34       -0.08658  -0.00011   0.00237  -0.05920  -0.05724  -0.14382
   D35       -2.39556   0.00009   0.00667  -0.06388  -0.05704  -2.45260
   D36       -0.89241  -0.00002   0.00802  -0.02885  -0.02159  -0.91400
   D37        1.65964  -0.00000   0.02195  -0.03452  -0.01295   1.64669
   D38        2.83317   0.00021   0.02282   0.01985   0.04223   2.87540
   D39        0.30277  -0.00005   0.01992  -0.00746   0.01267   0.31544
         Item               Value     Threshold  Converged?
 Maximum Force            0.001118     0.000015     NO 
 RMS     Force            0.000222     0.000010     NO 
 Maximum Displacement     0.074541     0.000060     NO 
 RMS     Displacement     0.025265     0.000040     NO 
 Predicted change in Energy=-3.274669D-05
 GradGradGradGradGradGradGradGradGradGradGradGradGradGradGradGradGradGrad

                          Input orientation:                          
 ---------------------------------------------------------------------
 Center     Atomic      Atomic             Coordinates (Angstroms)
 Number     Number       Type             X           Y           Z
 ---------------------------------------------------------------------
      1          6           0        1.247994    0.560877    2.311837
      2          8           0        0.307457   -0.142123    1.994949
      3          8           0        2.021761    1.265512    1.554674
      4          1           0        1.768368    1.221104    0.549856
      5          6           0        1.658099    0.685030    3.802694
      6          9           0        2.912508    0.242729    3.979831
      7          9           0        0.850212   -0.029287    4.584793
      8          9           0        1.605648    1.964054    4.201077
      9          8           0        0.382592   -1.062143   -2.157337
     10          1           0        0.904906   -1.861821   -2.258158
     11          1           0       -0.295495   -1.234040   -1.459894
     12          8           0        2.275554    2.275184   -3.199211
     13          1           0        1.579719    1.849540   -3.740099
     14          1           0        2.358373    3.183788   -3.495254
     15          8           0        0.288065    0.722399   -4.288874
     16          1           0        0.199807    0.036338   -3.602008
     17          1           0       -0.601044    1.021413   -4.492322
     18          8           0       -1.237835   -1.144569   -0.070012
     19          1           0       -0.731972   -0.754355    0.667530
     20          1           0       -1.838533   -1.789070    0.309605
     21          8           0        1.401914    1.207932   -0.866724
     22          1           0        1.139495    0.368915   -1.287076
     23          1           0        1.826982    1.742038   -1.571014
 ---------------------------------------------------------------------
                    Distance matrix (angstroms):
                    1          2          3          4          5
     1  C    0.000000
     2  O    1.216239   0.000000
     3  O    1.291713   2.261442   0.000000
     4  H    1.952246   2.465957   1.037226   0.000000
     5  C    1.551211   2.403405   2.350064   3.298558   0.000000
     6  F    2.377820   3.297599   2.778651   3.745797   1.341846
     7  F    2.381775   2.648510   3.497235   4.322869   1.332145
     8  F    2.380347   3.314858   2.768494   3.729593   1.340658
     9  O    4.832870   4.253653   4.678021   3.802958   6.340465
    10  H    5.183823   4.626362   5.056210   4.258514   6.617225
    11  H    4.453093   3.673115   4.550281   3.785018   5.932469
    12  O    5.862285   6.057730   4.866547   3.927319   7.206700
    13  H    6.196501   6.202915   5.345195   4.339843   7.632559
    14  H    6.467991   6.738715   5.412473   4.534661   7.745593
    15  O    6.672101   6.343044   6.119455   5.084616   8.206818
    16  H    6.028881   5.600837   5.605511   4.593695   7.574763
    17  H    7.065947   6.653110   6.595821   5.574725   8.603730
    18  O    3.842017   2.767108   4.367271   3.875294   5.170272
    19  H    2.890302   1.793678   3.528446   3.188728   4.196847
    20  H    4.365527   3.187175   5.077650   4.704105   5.527139
    21  O    3.247402   3.348083   2.500139   1.463271   4.705584
    22  H    3.605662   3.424199   3.107703   2.120384   5.125879
    23  H    4.099622   4.309886   3.167797   2.184696   5.479281
                    6          7          8          9         10
     6  F    0.000000
     7  F    2.166342   0.000000
     8  F    2.172509   2.165949   0.000000
     9  O    6.765205   6.836795   7.147249   0.000000
    10  H    6.882739   7.084288   7.539899   0.960449   0.000000
    11  H    6.485579   6.269155   6.774123   0.987814   1.572354
    12  O    7.488340   8.242142   7.437058   3.975748   4.458596
    13  H    7.997218   8.565395   7.942044   3.523656   4.052866
    14  H    8.051943   8.825280   7.828656   4.870490   5.394548
    15  O    8.688456   8.923172   8.680841   2.781542   3.344024
    16  H    8.055162   8.212858   8.159694   1.824047   2.430248
    17  H    9.204823   9.252250   9.018495   3.280382   3.946190
    18  O    5.962480   5.222164   5.999261   2.643767   3.145437
    19  H    5.024714   4.286488   5.033902   3.052353   3.530652
    20  H    6.338071   5.348215   6.410294   3.398179   3.758345
    21  O    5.167456   5.617305   5.127946   2.803202   3.406830
    22  H    5.558759   5.892461   5.734247   1.837984   2.444221
    23  H    5.851339   6.479632   5.780597   3.208344   3.782882
                   11         12         13         14         15
    11  H    0.000000
    12  O    4.685102   0.000000
    13  H    4.268985   0.978734   0.000000
    14  H    5.541022   0.959198   1.564120   0.000000
    15  O    3.488743   2.747475   1.799992   3.312770   0.000000
    16  H    2.539260   3.079514   2.282745   3.818016   0.974810
    17  H    3.791576   3.393950   2.450992   3.798443   0.959852
    18  O    1.681601   5.816400   5.511156   6.587843   4.859294
    19  H    2.224082   5.759776   5.617062   6.510605   5.271358
    20  H    2.412499   6.764294   6.428377   7.537924   5.654724
    21  O    3.032536   2.709756   2.949502   3.424616   3.631462
    22  H    2.158363   2.929292   2.898857   3.779580   3.140171
    23  H    3.657089   1.771014   2.185779   2.462462   3.285528
                   16         17         18         19         20
    16  H    0.000000
    17  H    1.550611   0.000000
    18  O    3.992036   4.965260   0.000000
    19  H    4.440987   5.458440   0.975772   0.000000
    20  H    4.773643   5.699886   0.959338   1.556670   0.000000
    21  O    3.209279   4.146274   3.624539   3.279935   4.567960
    22  H    2.520423   3.705244   3.069785   2.929951   4.009357
    23  H    3.111599   3.866349   4.469744   4.217974   5.425998
                   21         22         23
    21  O    0.000000
    22  H    0.974427   0.000000
    23  H    0.980804   1.561642   0.000000
 Stoichiometry    C2H11F3O7
 Framework group  C1[X(C2H11F3O7)]
 Deg. of freedom    63
 Full point group                 C1      NOp   1
 Largest Abelian subgroup         C1      NOp   1
 Largest concise Abelian subgroup C1      NOp   1
                         Standard orientation:                         
 ---------------------------------------------------------------------
 Center     Atomic      Atomic             Coordinates (Angstroms)
 Number     Number       Type             X           Y           Z
 ---------------------------------------------------------------------
      1          6           0        1.612019   -0.003046   -0.054586
      2          8           0        1.186260    1.124383   -0.218506
      3          8           0        0.951445   -1.104274    0.084921
      4          1           0       -0.076468   -0.979853    0.023671
      5          6           0        3.141065   -0.253247    0.020725
      6          9           0        3.470056   -0.776293    1.211834
      7          9           0        3.822302    0.880351   -0.138905
      8          9           0        3.525691   -1.112519   -0.933778
      9          8           0       -2.923252    1.404894    0.842996
     10          1           0       -2.957399    1.619267    1.778592
     11          1           0       -2.312269    2.049619    0.410783
     12          8           0       -3.740444   -2.393557    0.000064
     13          1           0       -4.359961   -1.652665   -0.158675
     14          1           0       -4.027499   -3.132841   -0.539491
     15          8           0       -5.056848    0.003717   -0.262194
     16          1           0       -4.383276    0.616918    0.084992
     17          1           0       -5.367306    0.378659   -1.089449
     18          8           0       -1.046782    2.741482   -0.453884
     19          1           0       -0.254887    2.172090   -0.425113
     20          1           0       -0.740279    3.650263   -0.476312
     21          8           0       -1.526897   -0.833976   -0.103361
     22          1           0       -1.972931   -0.080116    0.323554
     23          1           0       -2.176528   -1.568794   -0.102020
 ---------------------------------------------------------------------
 Rotational constants (GHZ):           1.1147039           0.2631711           0.2256571
 Standard basis: 6-31++G(d,p) (6D, 7F)
 There are   294 symmetry adapted cartesian basis functions of A   symmetry.
 There are   294 symmetry adapted basis functions of A   symmetry.
   294 basis functions,   472 primitive gaussians,   294 cartesian basis functions
    53 alpha electrons       53 beta electrons
       nuclear repulsion energy       819.8786845526 Hartrees.
 NAtoms=   23 NActive=   23 NUniq=   23 SFac= 1.00D+00 NAtFMM=   60 NAOKFM=F Big=F
 Integral buffers will be    131072 words long.
 Raffenetti 2 integral format.
 Two-electron integral symmetry is turned on.
 Nuclear repulsion after empirical dispersion term =      819.8688279662 Hartrees.
 One-electron integrals computed using PRISM.
 NBasis=   294 RedAO= T EigKep=  4.56D-05  NBF=   294
 NBsUse=   294 1.00D-06 EigRej= -1.00D+00 NBFU=   294
 Initial guess from the checkpoint file:  "/local_scratch/slurm.5660461/Gau-3925048.chk"
 B after Tr=     0.000000    0.000000   -0.000000
         Rot=    1.000000   -0.000833   -0.000045   -0.000252 Ang=  -0.10 deg.
 ExpMin= 3.60D-02 ExpMax= 7.00D+03 ExpMxC= 1.05D+03 IAcc=3 IRadAn=         5 AccDes= 0.00D+00
 Harris functional with IExCor= 4639 and IRadAn=       5 diagonalized for initial guess.
 HarFok:  IExCor= 4639 AccDes= 0.00D+00 IRadAn=         5 IDoV= 1 UseB2=F ITyADJ=14
 ICtDFT=  3500011 ScaDFX=  1.000000  1.000000  1.000000  1.000000
 FoFCou: FMM=F IPFlag=           0 FMFlag=      100000 FMFlg1=           0
         NFxFlg=           0 DoJE=T BraDBF=F KetDBF=T FulRan=T
         wScrn=  0.000000 ICntrl=       500 IOpCl=  0 I1Cent=   200000004 NGrid=           0
         NMat0=    1 NMatS0=      1 NMatT0=    0 NMatD0=    1 NMtDS0=    0 NMtDT0=    0
 Petite list used in FoFCou.
 Requested convergence on RMS density matrix=1.00D-10 within 128 cycles.
 Requested convergence on MAX density matrix=1.00D-08.
 Requested convergence on             energy=1.00D-08.
 No special actions if energy rises.
 SCF Done:  E(RwB97XD) =  -908.814402270     A.U. after   15 cycles
            NFock= 15  Conv=0.25D-10     -V/T= 2.0082
 Calling FoFJK, ICntrl=      2127 FMM=F ISym2X=0 I1Cent= 0 IOpClX= 0 NMat=1 NMatS=1 NMatT=0.
 ***** Axes restored to original set *****
 -------------------------------------------------------------------
 Center     Atomic                   Forces (Hartrees/Bohr)
 Number     Number              X              Y              Z
 -------------------------------------------------------------------
      1        6           0.000320619    0.000128627   -0.000235975
      2        8          -0.000129710   -0.000157667    0.000134594
      3        8          -0.000276638   -0.000011284   -0.000407377
      4        1          -0.000117969   -0.000004104    0.000545982
      5        6           0.000034076    0.000023999   -0.000058613
      6        9          -0.000064425    0.000022721    0.000040082
      7        9          -0.000007585   -0.000026614   -0.000008532
      8        9           0.000004453   -0.000029394    0.000017625
      9        8           0.000089070   -0.000053598    0.000166069
     10        1          -0.000007898    0.000026949    0.000053553
     11        1          -0.000223724    0.000075027   -0.000214318
     12        8           0.000134370    0.000194450    0.000270695
     13        1          -0.000057913   -0.000192967   -0.000265645
     14        1          -0.000052172    0.000001153    0.000065388
     15        8           0.000020901    0.000491296   -0.000747816
     16        1          -0.000113339   -0.000467170    0.000627735
     17        1           0.000041149    0.000020156    0.000117532
     18        8          -0.000272324   -0.000447030    0.000063822
     19        1           0.000287795    0.000582801   -0.000131580
     20        1           0.000092672   -0.000001454    0.000030615
     21        8           0.000485344   -0.000560780   -0.000341401
     22        1           0.000208032    0.000595718    0.000077368
     23        1          -0.000394786   -0.000210836    0.000200197
 -------------------------------------------------------------------
 Cartesian Forces:  Max     0.000747816 RMS     0.000260282

 GradGradGradGradGradGradGradGradGradGradGradGradGradGradGradGradGradGrad
 Berny optimization.
 Using GEDIIS/GDIIS optimizer.
 FormGI is forming the generalized inverse of G from B-inverse, IUseBI=4.
 Internal  Forces:  Max     0.000785464 RMS     0.000148879
 Search for a local minimum.
 Step number  10 out of a maximum of  138
 All quantities printed in internal units (Hartrees-Bohrs-Radians)
 Mixed Optimization -- En-DIIS/RFO-DIIS
 Swapping is turned off.
 Update second derivatives using D2CorX and points    9   10
 DE= -2.96D-05 DEPred=-3.27D-05 R= 9.03D-01
 TightC=F SS=  1.41D+00  RLast= 1.57D-01 DXNew= 4.1358D+00 4.7205D-01
 Trust test= 9.03D-01 RLast= 1.57D-01 DXMaxT set to 2.46D+00
 ITU=  1  1  1  1  0  1  1 -1  1  0
     Eigenvalues ---    0.00016   0.00018   0.00025   0.00035   0.00048
     Eigenvalues ---    0.00059   0.00065   0.00173   0.00408   0.00449
     Eigenvalues ---    0.00468   0.00559   0.00663   0.00763   0.00817
     Eigenvalues ---    0.00911   0.01084   0.01146   0.01323   0.01382
     Eigenvalues ---    0.01589   0.01682   0.01701   0.01996   0.02167
     Eigenvalues ---    0.02464   0.02736   0.02808   0.02984   0.03475
     Eigenvalues ---    0.03737   0.03912   0.04002   0.05392   0.06854
     Eigenvalues ---    0.07361   0.07861   0.08144   0.08599   0.11629
     Eigenvalues ---    0.13612   0.20008   0.20543   0.21672   0.23330
     Eigenvalues ---    0.25849   0.31898   0.35210   0.37324   0.38073
     Eigenvalues ---    0.38425   0.44585   0.47860   0.49362   0.50539
     Eigenvalues ---    0.51685   0.55243   0.56970   0.57019   0.57328
     Eigenvalues ---    0.57433   0.61140   0.83496
 En-DIIS/RFO-DIIS/Sim-DIIS IScMMF=       -3 using points:    10    9    8    7
 RFO step:  Lambda=-8.38477613D-05.
 DidBck=F Rises=F RFO-DIIS coefs:    2.65544   -1.79294    0.52382   -0.38633
 Iteration  1 RMS(Cart)=  0.05420541 RMS(Int)=  0.00214406
 Iteration  2 RMS(Cart)=  0.00329636 RMS(Int)=  0.00096404
 Iteration  3 RMS(Cart)=  0.00000708 RMS(Int)=  0.00096403
 Iteration  4 RMS(Cart)=  0.00000001 RMS(Int)=  0.00096403
 Variable       Old X    -DE/DX   Delta X   Delta X   Delta X     New X
                                 (Linear)    (Quad)   (Total)
    R1        2.29836   0.00002   0.00192  -0.00206  -0.00025   2.29810
    R2        2.44098  -0.00032   0.00080  -0.00159  -0.00073   2.44026
    R3        2.93136  -0.00002  -0.00186   0.00121  -0.00065   2.93072
    R4        3.38956  -0.00005  -0.02720   0.02134  -0.00608   3.38348
    R5        1.96007  -0.00058   0.00057  -0.00402  -0.00317   1.95690
    R6        2.76518  -0.00008  -0.00432   0.00412   0.00007   2.76526
    R7        2.53572  -0.00006  -0.00045  -0.00050  -0.00096   2.53476
    R8        2.51739   0.00001  -0.00040   0.00037  -0.00003   2.51736
    R9        2.53348  -0.00002   0.00144  -0.00033   0.00111   2.53458
   R10        1.81499  -0.00003   0.00031  -0.00030   0.00001   1.81499
   R11        1.86670  -0.00001   0.00357  -0.00182   0.00156   1.86826
   R12        3.44695   0.00001   0.01033  -0.01337  -0.00347   3.44348
   R13        3.47329   0.00003  -0.00795   0.00565  -0.00105   3.47223
   R14        3.17777  -0.00000  -0.00494   0.00761   0.00243   3.18020
   R15        1.84954   0.00028  -0.00001   0.00036  -0.00058   1.84896
   R16        1.81262  -0.00002   0.00033  -0.00008   0.00025   1.81287
   R17        3.34673  -0.00006  -0.00115  -0.00361  -0.00440   3.34233
   R18        3.40149  -0.00000   0.00116   0.00455   0.00462   3.40612
   R19        1.84212   0.00079   0.00139   0.00041   0.00116   1.84328
   R20        1.81386  -0.00006   0.00029  -0.00025   0.00005   1.81391
   R21        1.84394   0.00023   0.00176  -0.00119   0.00034   1.84428
   R22        1.81289  -0.00005   0.00007  -0.00001   0.00006   1.81295
   R23        1.84140  -0.00058  -0.00101  -0.00015   0.00012   1.84152
   R24        1.85345  -0.00046  -0.00053  -0.00028  -0.00010   1.85335
    A1        2.24698  -0.00001  -0.00080   0.00062  -0.00017   2.24680
    A2        2.09569  -0.00012   0.00116  -0.00120  -0.00004   2.09564
    A3        1.94050   0.00013  -0.00035   0.00060   0.00024   1.94074
    A4        2.56485  -0.00003  -0.00109  -0.00209  -0.00366   2.56119
    A5        1.98031  -0.00011  -0.00125  -0.00104  -0.00160   1.97870
    A6        1.92585   0.00009   0.00112   0.00166   0.00278   1.92863
    A7        1.94014  -0.00006  -0.00024  -0.00031  -0.00056   1.93959
    A8        1.93008   0.00004  -0.00457   0.00118  -0.00339   1.92669
    A9        1.88882  -0.00003   0.00166  -0.00109   0.00057   1.88938
   A10        1.88790  -0.00004   0.00129  -0.00084   0.00045   1.88835
   A11        1.88955  -0.00000   0.00091  -0.00070   0.00020   1.88975
   A12        1.87815  -0.00002   0.00441  -0.00248   0.00175   1.87990
   A13        2.06323   0.00002   0.00016   0.00623   0.00572   2.06895
   A14        2.06465  -0.00006   0.01139  -0.00371   0.00771   2.07236
   A15        2.20832  -0.00001  -0.01316  -0.00424  -0.01738   2.19094
   A16        1.65477   0.00010  -0.00189   0.00548   0.00256   1.65733
   A17        1.51816  -0.00002   0.00462  -0.00199   0.00376   1.52191
   A18        2.85418  -0.00008   0.01398  -0.00681   0.00612   2.86030
   A19        1.87840  -0.00002  -0.00072  -0.00201  -0.00248   1.87592
   A20        1.76918   0.00001  -0.00142   0.00240  -0.00008   1.76910
   A21        2.20282  -0.00005   0.00019  -0.02133  -0.02123   2.18159
   A22        2.82721  -0.00010   0.00209   0.00302   0.00276   2.82997
   A23        1.86592  -0.00014   0.00715  -0.00389   0.00041   1.86633
   A24        2.13442  -0.00004  -0.00059   0.00323   0.00331   2.13773
   A25        1.85952  -0.00003  -0.00162   0.00233   0.00156   1.86108
   A26        2.90795  -0.00003  -0.00877   0.02324   0.01247   2.92042
   A27        1.93424  -0.00006   0.01181   0.00031   0.01048   1.94471
   A28        2.26817   0.00003   0.00746  -0.00990  -0.00227   2.26590
   A29        1.86939   0.00001  -0.00186  -0.00098  -0.00286   1.86653
   A30        3.05548  -0.00014   0.02220  -0.01363   0.00740   3.06288
   A31        2.08612   0.00018   0.02035   0.00700   0.02395   2.11007
   A32        2.19164  -0.00010   0.00762   0.01360   0.01638   2.20802
   A33        1.85025   0.00001   0.00685  -0.00109   0.00560   1.85585
   A34        2.77589   0.00024  -0.00247   0.01499   0.01522   2.79111
   A35        3.15875   0.00022   0.00508  -0.00239   0.00367   3.16241
   A36        3.19019  -0.00010  -0.00091  -0.00990  -0.01386   3.17633
   A37        3.10963   0.00006  -0.00365   0.00019  -0.00344   3.10619
   A38        3.33069   0.00001   0.04132   0.00644   0.04736   3.37804
    D1       -0.03471   0.00001   0.00469  -0.00650  -0.00194  -0.03665
    D2        3.11535  -0.00005   0.00230  -0.01002  -0.00775   3.10761
    D3        0.02539  -0.00011   0.01432  -0.00990   0.00459   0.02997
    D4       -3.12406  -0.00006   0.01655  -0.00664   0.00998  -3.11409
    D5        2.07583   0.00001   0.04317   0.00103   0.04416   2.11999
    D6       -0.01987   0.00003   0.04051   0.00150   0.04197   0.02210
    D7       -2.11931   0.00005   0.04258   0.00180   0.04434  -2.07497
    D8       -1.05868  -0.00004   0.04118  -0.00191   0.03931  -1.01937
    D9        3.12880  -0.00002   0.03852  -0.00144   0.03711  -3.11727
   D10        1.02937  -0.00000   0.04059  -0.00114   0.03948   1.06885
   D11        1.43930   0.00002  -0.01366   0.06459   0.05036   1.48966
   D12       -0.73867  -0.00000  -0.00997  -0.00447  -0.01358  -0.75225
   D13        3.04368  -0.00011  -0.07115  -0.04106  -0.11277   2.93090
   D14        2.14029   0.00002   0.06202  -0.00331   0.05837   2.19866
   D15       -1.55160   0.00000   0.04596  -0.00210   0.04329  -1.50832
   D16        0.01583   0.00005   0.04918  -0.00086   0.04833   0.06416
   D17       -1.58478   0.00002   0.07404  -0.03565   0.03829  -1.54649
   D18        2.15802   0.00005   0.09116  -0.03417   0.05697   2.21499
   D19        0.52168  -0.00005   0.08997  -0.03954   0.05106   0.57274
   D20       -1.11772  -0.00005  -0.06983   0.01529  -0.05492  -1.17264
   D21        1.57286   0.00009   0.00096   0.05409   0.05573   1.62859
   D22        0.86093  -0.00005  -0.06162   0.01207  -0.05008   0.81085
   D23       -2.73167   0.00009   0.00917   0.05087   0.06057  -2.67111
   D24        3.06655  -0.00006  -0.07449   0.00777  -0.06717   2.99937
   D25       -0.52606   0.00008  -0.00371   0.04657   0.04347  -0.48258
   D26       -0.49854   0.00007  -0.00399  -0.00015  -0.00475  -0.50329
   D27       -2.88656   0.00011  -0.02845   0.01561  -0.01301  -2.89957
   D28       -2.75612   0.00010  -0.02529   0.07167   0.04616  -2.70996
   D29       -0.41532   0.00004  -0.02643   0.04636   0.01929  -0.39603
   D30        0.32574   0.00006  -0.00597  -0.03915  -0.04520   0.28054
   D31        2.45509   0.00001  -0.00835  -0.05445  -0.06307   2.39202
   D32       -0.04540   0.00012   0.05392  -0.00642   0.04717   0.00177
   D33        2.10081  -0.00008   0.05717  -0.00434   0.05234   2.15315
   D34       -0.14382  -0.00007  -0.11504   0.00244  -0.11246  -0.25628
   D35       -2.45260   0.00009  -0.11763  -0.00053  -0.11793  -2.57053
   D36       -0.91400  -0.00001  -0.03940  -0.04445  -0.08408  -0.99808
   D37        1.64669  -0.00002  -0.01796  -0.06073  -0.07896   1.56773
   D38        2.87540   0.00017   0.08589   0.02858   0.11425   2.98964
   D39        0.31544  -0.00006   0.02711  -0.00559   0.02189   0.33733
         Item               Value     Threshold  Converged?
 Maximum Force            0.000785     0.000015     NO 
 RMS     Force            0.000149     0.000010     NO 
 Maximum Displacement     0.169769     0.000060     NO 
 RMS     Displacement     0.055843     0.000040     NO 
 Predicted change in Energy=-4.527955D-05
 GradGradGradGradGradGradGradGradGradGradGradGradGradGradGradGradGradGrad

                          Input orientation:                          
 ---------------------------------------------------------------------
 Center     Atomic      Atomic             Coordinates (Angstroms)
 Number     Number       Type             X           Y           Z
 ---------------------------------------------------------------------
      1          6           0        1.259897    0.556192    2.314638
      2          8           0        0.305661   -0.126889    1.995667
      3          8           0        2.069890    1.217082    1.556571
      4          1           0        1.832899    1.156022    0.550358
      5          6           0        1.637284    0.713957    3.810594
      6          9           0        2.891725    0.290586    4.025833
      7          9           0        0.819146    0.007690    4.589313
      8          9           0        1.560875    2.001468    4.178575
      9          8           0        0.377770   -1.081960   -2.181553
     10          1           0        0.856702   -1.903733   -2.314896
     11          1           0       -0.294679   -1.237225   -1.473659
     12          8           0        2.248268    2.309043   -3.191297
     13          1           0        1.549431    1.882115   -3.726724
     14          1           0        2.269635    3.237263   -3.432680
     15          8           0        0.270291    0.739826   -4.281486
     16          1           0        0.185478    0.052789   -3.594290
     17          1           0       -0.620538    1.027216   -4.494083
     18          8           0       -1.226597   -1.126673   -0.076729
     19          1           0       -0.719144   -0.737387    0.660448
     20          1           0       -1.835830   -1.760554    0.307223
     21          8           0        1.491751    1.126453   -0.872323
     22          1           0        1.216782    0.297113   -1.303853
     23          1           0        1.877876    1.689048   -1.576783
 ---------------------------------------------------------------------
                    Distance matrix (angstroms):
                    1          2          3          4          5
     1  C    0.000000
     2  O    1.216104   0.000000
     3  O    1.291329   2.260878   0.000000
     4  H    1.949568   2.463177   1.035547   0.000000
     5  C    1.550869   2.402957   2.349660   3.295880   0.000000
     6  F    2.379411   3.314149   2.762438   3.734839   1.341340
     7  F    2.381020   2.647409   3.496356   4.319666   1.332128
     8  F    2.377744   3.297052   2.783749   3.735336   1.341243
     9  O    4.865945   4.285618   4.703448   3.819594   6.381028
    10  H    5.257984   4.694867   5.118551   4.304038   6.706955
    11  H    4.470375   3.691813   4.560384   3.788254   5.955076
    12  O    5.862140   6.050793   4.875085   3.937254   7.207224
    13  H    6.191927   6.191028   5.350360   4.347527   7.627809
    14  H    6.421790   6.681443   5.386433   4.515185   7.696230
    15  O    6.672473   6.336806   6.127744   5.095261   8.206772
    16  H    6.026875   5.594136   5.606956   4.594478   7.574774
    17  H    7.079306   6.656325   6.624565   5.610911   8.611826
    18  O    3.838401   2.764454   4.362072   3.868391   5.167302
    19  H    2.885532   1.790459   3.521604   3.179630   4.193158
    20  H    4.356668   3.178944   5.067724   4.693091   5.518998
    21  O    3.245871   3.347095   2.498396   1.463310   4.703301
    22  H    3.628010   3.449167   3.123485   2.134343   5.148606
    23  H    4.099808   4.304869   3.174513   2.193369   5.480194
                    6          7          8          9         10
     6  F    0.000000
     7  F    2.166361   0.000000
     8  F    2.172927   2.166568   0.000000
     9  O    6.836336   6.872173   7.166483   0.000000
    10  H    7.011505   7.164011   7.609968   0.960453   0.000000
    11  H    6.536956   6.288883   6.773475   0.988639   1.574036
    12  O    7.521647   8.238720   7.408247   4.002155   4.522390
    13  H    8.027257   8.555889   7.906207   3.542045   4.099485
    14  H    8.043589   8.768490   7.743431   4.878540   5.447537
    15  O    8.722688   8.917866   8.650432   2.782117   3.346605
    16  H    8.089907   8.208223   8.130590   1.822213   2.432154
    17  H    9.244867   9.253118   8.995705   3.285275   3.939740
    18  O    5.983327   5.219558   5.971840   2.646937   3.154893
    19  H    5.041916   4.284560   5.007697   3.065765   3.563191
    20  H    6.354920   5.339652   6.377913   3.399193   3.761082
    21  O    5.162415   5.615469   5.126597   2.798593   3.415602
    22  H    5.586683   5.913652   5.751542   1.837428   2.448590
    23  H    5.862840   6.478318   5.772542   3.208512   3.807320
                   11         12         13         14         15
    11  H    0.000000
    12  O    4.689656   0.000000
    13  H    4.267004   0.978428   0.000000
    14  H    5.516748   0.959330   1.562556   0.000000
    15  O    3.480203   2.750154   1.802439   3.309840   0.000000
    16  H    2.528194   3.083534   2.285681   3.809291   0.975424
    17  H    3.789041   3.401525   2.455292   3.789984   0.959878
    18  O    1.682887   5.794770   5.484669   6.521502   4.837817
    19  H    2.232582   5.737788   5.590662   6.440834   5.252034
    20  H    2.412584   6.743969   6.403261   7.471271   5.634172
    21  O    3.023229   2.710808   2.953296   3.408233   3.641956
    22  H    2.160450   2.945211   2.914308   3.779535   3.155652
    23  H    3.646054   1.768683   2.183436   2.448427   3.286453
                   16         17         18         19         20
    16  H    0.000000
    17  H    1.552029   0.000000
    18  O    3.969676   4.951723   0.000000
    19  H    4.421031   5.449104   0.975951   0.000000
    20  H    4.753494   5.683408   0.959369   1.555193   0.000000
    21  O    3.204405   4.193895   3.619249   3.272820   4.560585
    22  H    2.523764   3.753180   3.082710   2.945587   4.018457
    23  H    3.100304   3.897529   4.451539   4.199680   5.407481
                   21         22         23
    21  O    0.000000
    22  H    0.974490   0.000000
    23  H    0.980750   1.564934   0.000000
 Stoichiometry    C2H11F3O7
 Framework group  C1[X(C2H11F3O7)]
 Deg. of freedom    63
 Full point group                 C1      NOp   1
 Largest Abelian subgroup         C1      NOp   1
 Largest concise Abelian subgroup C1      NOp   1
                         Standard orientation:                         
 ---------------------------------------------------------------------
 Center     Atomic      Atomic             Coordinates (Angstroms)
 Number     Number       Type             X           Y           Z
 ---------------------------------------------------------------------
      1          6           0        1.615195    0.000376   -0.031286
      2          8           0        1.183234    1.121130   -0.221628
      3          8           0        0.960565   -1.095619    0.163094
      4          1           0       -0.066881   -0.973412    0.120929
      5          6           0        3.145810   -0.247035    0.003373
      6          9           0        3.509300   -0.778365    1.180130
      7          9           0        3.819906    0.889180   -0.167439
      8          9           0        3.503690   -1.098641   -0.969057
      9          8           0       -2.956491    1.416637    0.846959
     10          1           0       -3.032558    1.674929    1.768896
     11          1           0       -2.334513    2.047545    0.408205
     12          8           0       -3.730233   -2.406014   -0.050765
     13          1           0       -4.346133   -1.663627   -0.214621
     14          1           0       -3.966079   -3.114442   -0.653111
     15          8           0       -5.051742   -0.007395   -0.302925
     16          1           0       -4.380581    0.606493    0.049406
     17          1           0       -5.369205    0.374567   -1.124319
     18          8           0       -1.059215    2.720172   -0.459722
     19          1           0       -0.266010    2.152618   -0.425267
     20          1           0       -0.751903    3.628273   -0.495789
     21          8           0       -1.520235   -0.837679    0.017893
     22          1           0       -1.982716   -0.083983    0.427386
     23          1           0       -2.172583   -1.568431   -0.030198
 ---------------------------------------------------------------------
 Rotational constants (GHZ):           1.1149400           0.2625253           0.2253988
 Standard basis: 6-31++G(d,p) (6D, 7F)
 There are   294 symmetry adapted cartesian basis functions of A   symmetry.
 There are   294 symmetry adapted basis functions of A   symmetry.
   294 basis functions,   472 primitive gaussians,   294 cartesian basis functions
    53 alpha electrons       53 beta electrons
       nuclear repulsion energy       819.5777116973 Hartrees.
 NAtoms=   23 NActive=   23 NUniq=   23 SFac= 1.00D+00 NAtFMM=   60 NAOKFM=F Big=F
 Integral buffers will be    131072 words long.
 Raffenetti 2 integral format.
 Two-electron integral symmetry is turned on.
 Nuclear repulsion after empirical dispersion term =      819.5678823599 Hartrees.
 One-electron integrals computed using PRISM.
 NBasis=   294 RedAO= T EigKep=  4.59D-05  NBF=   294
 NBsUse=   294 1.00D-06 EigRej= -1.00D+00 NBFU=   294
 Initial guess from the checkpoint file:  "/local_scratch/slurm.5660461/Gau-3925048.chk"
 B after Tr=    -0.000000    0.000000   -0.000000
         Rot=    0.999999    0.000637   -0.000261   -0.001309 Ang=   0.17 deg.
 ExpMin= 3.60D-02 ExpMax= 7.00D+03 ExpMxC= 1.05D+03 IAcc=3 IRadAn=         5 AccDes= 0.00D+00
 Harris functional with IExCor= 4639 and IRadAn=       5 diagonalized for initial guess.
 HarFok:  IExCor= 4639 AccDes= 0.00D+00 IRadAn=         5 IDoV= 1 UseB2=F ITyADJ=14
 ICtDFT=  3500011 ScaDFX=  1.000000  1.000000  1.000000  1.000000
 FoFCou: FMM=F IPFlag=           0 FMFlag=      100000 FMFlg1=           0
         NFxFlg=           0 DoJE=T BraDBF=F KetDBF=T FulRan=T
         wScrn=  0.000000 ICntrl=       500 IOpCl=  0 I1Cent=   200000004 NGrid=           0
         NMat0=    1 NMatS0=      1 NMatT0=    0 NMatD0=    1 NMtDS0=    0 NMtDT0=    0
 Petite list used in FoFCou.
 Requested convergence on RMS density matrix=1.00D-10 within 128 cycles.
 Requested convergence on MAX density matrix=1.00D-08.
 Requested convergence on             energy=1.00D-08.
 No special actions if energy rises.
 SCF Done:  E(RwB97XD) =  -908.814454870     A.U. after   15 cycles
            NFock= 15  Conv=0.55D-10     -V/T= 2.0082
 Calling FoFJK, ICntrl=      2127 FMM=F ISym2X=0 I1Cent= 0 IOpClX= 0 NMat=1 NMatS=1 NMatT=0.
 ***** Axes restored to original set *****
 -------------------------------------------------------------------
 Center     Atomic                   Forces (Hartrees/Bohr)
 Number     Number              X              Y              Z
 -------------------------------------------------------------------
      1        6           0.000048347   -0.000035444    0.000046524
      2        8          -0.000227909   -0.000284430    0.000209304
      3        8           0.000106211    0.000159831   -0.000273891
      4        1          -0.000129192    0.000171344    0.000134347
      5        6           0.000009281   -0.000002732   -0.000146851
      6        9          -0.000128879    0.000078296    0.000133857
      7        9           0.000075739    0.000025979    0.000104444
      8        9           0.000059770   -0.000121281    0.000106783
      9        8          -0.000311786   -0.000176695    0.000698675
     10        1          -0.000079167    0.000047478    0.000055575
     11        1           0.000225779    0.000248199   -0.000601211
     12        8           0.000226067    0.000338587    0.000347224
     13        1          -0.000212219   -0.000404007   -0.000430048
     14        1           0.000017237   -0.000031118    0.000121212
     15        8           0.000016403    0.000446345   -0.000251133
     16        1          -0.000120292   -0.000351731    0.000104251
     17        1           0.000069855   -0.000103536    0.000172639
     18        8          -0.000295950   -0.000542024    0.000203422
     19        1           0.000464823    0.000707868   -0.000408129
     20        1           0.000010952   -0.000062618   -0.000116152
     21        8           0.000460993   -0.000998634   -0.000702587
     22        1           0.000111869    0.000971696    0.000347504
     23        1          -0.000397931   -0.000081371    0.000144241
 -------------------------------------------------------------------
 Cartesian Forces:  Max     0.000998634 RMS     0.000318807

 GradGradGradGradGradGradGradGradGradGradGradGradGradGradGradGradGradGrad
 Berny optimization.
 Using GEDIIS/GDIIS optimizer.
 FormGI is forming the generalized inverse of G from B-inverse, IUseBI=4.
 Internal  Forces:  Max     0.000926990 RMS     0.000168876
 Search for a local minimum.
 Step number  11 out of a maximum of  138
 All quantities printed in internal units (Hartrees-Bohrs-Radians)
 Mixed Optimization -- En-DIIS/RFO-DIIS
 Swapping is turned off.
 Update second derivatives using D2CorX and points    9   10   11
 DE= -5.26D-05 DEPred=-4.53D-05 R= 1.16D+00
 TightC=F SS=  1.41D+00  RLast= 3.63D-01 DXNew= 4.1358D+00 1.0878D+00
 Trust test= 1.16D+00 RLast= 3.63D-01 DXMaxT set to 2.46D+00
 ITU=  1  1  1  1  1  0  1  1 -1  1  0
     Eigenvalues ---    0.00015   0.00016   0.00027   0.00035   0.00046
     Eigenvalues ---    0.00057   0.00064   0.00134   0.00406   0.00458
     Eigenvalues ---    0.00469   0.00556   0.00624   0.00754   0.00828
     Eigenvalues ---    0.00912   0.01069   0.01134   0.01328   0.01365
     Eigenvalues ---    0.01571   0.01674   0.01799   0.01978   0.02169
     Eigenvalues ---    0.02450   0.02746   0.02793   0.02958   0.03414
     Eigenvalues ---    0.03740   0.03901   0.03958   0.05376   0.06767
     Eigenvalues ---    0.07410   0.07850   0.08279   0.08567   0.11629
     Eigenvalues ---    0.13613   0.19997   0.20567   0.21671   0.23316
     Eigenvalues ---    0.25857   0.30765   0.34557   0.37334   0.38420
     Eigenvalues ---    0.38472   0.44756   0.48085   0.50303   0.51237
     Eigenvalues ---    0.53060   0.55928   0.56977   0.57040   0.57345
     Eigenvalues ---    0.57465   0.62333   0.83532
 En-DIIS/RFO-DIIS/Sim-DIIS IScMMF=       -3 using points:    11   10    9    8    7
 RFO step:  Lambda=-7.63226446D-05.
 DidBck=F Rises=F RFO-DIIS coefs:    2.27757   -0.51559   -0.83561   -0.05934    0.13297
 Iteration  1 RMS(Cart)=  0.07180615 RMS(Int)=  0.00361152
 Iteration  2 RMS(Cart)=  0.00487261 RMS(Int)=  0.00124279
 Iteration  3 RMS(Cart)=  0.00001448 RMS(Int)=  0.00124265
 Iteration  4 RMS(Cart)=  0.00000002 RMS(Int)=  0.00124265
 Variable       Old X    -DE/DX   Delta X   Delta X   Delta X     New X
                                 (Linear)    (Quad)   (Total)
    R1        2.29810   0.00018  -0.00030   0.00128   0.00040   2.29850
    R2        2.44026   0.00026  -0.00104   0.00193   0.00073   2.44099
    R3        2.93072   0.00019  -0.00116   0.00058  -0.00058   2.93014
    R4        3.38348   0.00007  -0.01248   0.01516   0.00201   3.38549
    R5        1.95690  -0.00005  -0.00566   0.00350  -0.00157   1.95533
    R6        2.76526   0.00005   0.00099  -0.00159  -0.00002   2.76524
    R7        2.53476  -0.00012  -0.00146   0.00012  -0.00134   2.53342
    R8        2.51736   0.00000  -0.00011   0.00025   0.00015   2.51751
    R9        2.53458  -0.00009   0.00172  -0.00027   0.00145   2.53603
   R10        1.81499  -0.00009   0.00010  -0.00003   0.00007   1.81506
   R11        1.86826  -0.00075   0.00297  -0.00206   0.00081   1.86907
   R12        3.44348  -0.00002  -0.00003  -0.00007  -0.00055   3.44294
   R13        3.47223   0.00008  -0.00192   0.00284   0.00272   3.47495
   R14        3.18020  -0.00014   0.00534  -0.00612  -0.00104   3.17915
   R15        1.84896   0.00048  -0.00057   0.00274   0.00116   1.85012
   R16        1.81287  -0.00006   0.00041  -0.00004   0.00037   1.81324
   R17        3.34233  -0.00010  -0.00530  -0.00749  -0.01245   3.32988
   R18        3.40612  -0.00008   0.00740  -0.00364   0.00259   3.40870
   R19        1.84328   0.00029   0.00186   0.00098   0.00218   1.84547
   R20        1.81391  -0.00013   0.00017  -0.00011   0.00006   1.81397
   R21        1.84428   0.00028   0.00064   0.00014   0.00011   1.84439
   R22        1.81295  -0.00001   0.00008   0.00015   0.00023   1.81318
   R23        1.84152  -0.00093  -0.00029  -0.00492  -0.00338   1.83814
   R24        1.85335  -0.00038  -0.00026  -0.00034   0.00010   1.85345
    A1        2.24680  -0.00009  -0.00064   0.00046  -0.00061   2.24619
    A2        2.09564  -0.00006   0.00038  -0.00070  -0.00011   2.09553
    A3        1.94074   0.00015   0.00029   0.00023   0.00072   1.94146
    A4        2.56119  -0.00008  -0.00140   0.00630   0.00352   2.56471
    A5        1.97870  -0.00003  -0.00225   0.00099  -0.00020   1.97850
    A6        1.92863   0.00020   0.00404  -0.00023   0.00381   1.93245
    A7        1.93959   0.00014  -0.00085   0.00025  -0.00061   1.93898
    A8        1.92669   0.00018  -0.00542   0.00118  -0.00424   1.92245
    A9        1.88938  -0.00019   0.00105  -0.00048   0.00057   1.88995
   A10        1.88835  -0.00020   0.00085  -0.00044   0.00042   1.88877
   A11        1.88975  -0.00016   0.00043  -0.00033   0.00008   1.88983
   A12        1.87990  -0.00003   0.00212  -0.00105   0.00063   1.88054
   A13        2.06895   0.00002   0.00773  -0.00113   0.00582   2.07477
   A14        2.07236  -0.00003   0.00834  -0.00648   0.00153   2.07389
   A15        2.19094  -0.00005  -0.02296  -0.00146  -0.02422   2.16672
   A16        1.65733   0.00013   0.00417   0.00728   0.01158   1.66891
   A17        1.52191   0.00000   0.00539   0.00487   0.01170   1.53361
   A18        2.86030   0.00014   0.01214   0.00046   0.01333   2.87363
   A19        1.87592   0.00008  -0.00421   0.00063  -0.00401   1.87190
   A20        1.76910  -0.00006  -0.00167   0.00341   0.00094   1.77003
   A21        2.18159  -0.00005  -0.02949  -0.00645  -0.03646   2.14513
   A22        2.82997  -0.00015   0.00677   0.00118   0.00643   2.83640
   A23        1.86633  -0.00004   0.00060   0.00431   0.00309   1.86942
   A24        2.13773   0.00005  -0.00099  -0.00096  -0.00117   2.13656
   A25        1.86108  -0.00016   0.00066  -0.00469  -0.00291   1.85817
   A26        2.92042  -0.00006   0.01099  -0.01092  -0.00137   2.91905
   A27        1.94471  -0.00006   0.01216  -0.00656   0.00426   1.94898
   A28        2.26590  -0.00009  -0.00108  -0.01387  -0.01445   2.25144
   A29        1.86653   0.00013  -0.00503   0.00668   0.00215   1.86868
   A30        3.06288  -0.00019   0.01048  -0.01878  -0.00978   3.05310
   A31        2.11007   0.00012   0.03314   0.00364   0.03227   2.14234
   A32        2.20802  -0.00011   0.01871   0.01021   0.02101   2.22903
   A33        1.85585   0.00007   0.00835  -0.00422   0.00193   1.85778
   A34        2.79111   0.00020   0.01988   0.00443   0.02805   2.81916
   A35        3.16241   0.00004   0.00728  -0.00435   0.00507   3.16748
   A36        3.17633  -0.00007  -0.01954  -0.00212  -0.02369   3.15265
   A37        3.10619   0.00014  -0.00552   0.00521  -0.00072   3.10548
   A38        3.37804  -0.00013   0.06582  -0.01614   0.04814   3.42619
    D1       -0.03665  -0.00001  -0.01779  -0.02061  -0.03798  -0.07462
    D2        3.10761  -0.00001  -0.02583  -0.01866  -0.04413   3.06348
    D3        0.02997  -0.00004   0.00858  -0.00510   0.00375   0.03372
    D4       -3.11409  -0.00004   0.01605  -0.00691   0.00946  -3.10463
    D5        2.11999  -0.00000   0.06818  -0.01174   0.05647   2.17646
    D6        0.02210   0.00001   0.06473  -0.01115   0.05361   0.07571
    D7       -2.07497  -0.00000   0.06836  -0.01168   0.05670  -2.01827
    D8       -1.01937  -0.00000   0.06145  -0.01011   0.05132  -0.96805
    D9       -3.11727   0.00001   0.05800  -0.00952   0.04846  -3.06881
   D10        1.06885  -0.00000   0.06163  -0.01004   0.05155   1.12040
   D11        1.48966  -0.00000   0.07175   0.02679   0.09889   1.58855
   D12       -0.75225   0.00012  -0.00894   0.02469   0.01639  -0.73586
   D13        2.93090  -0.00004  -0.14319   0.00453  -0.13981   2.79109
   D14        2.19866   0.00002   0.04612   0.01635   0.06226   2.26092
   D15       -1.50832  -0.00009   0.02678   0.00953   0.03537  -1.47294
   D16        0.06416   0.00000   0.03455   0.02060   0.05532   0.11948
   D17       -1.54649  -0.00004   0.05891  -0.00461   0.05410  -1.49240
   D18        2.21499   0.00010   0.08304   0.00287   0.08670   2.30169
   D19        0.57274  -0.00006   0.07400  -0.00954   0.06480   0.63754
   D20       -1.17264  -0.00004  -0.08034  -0.00759  -0.08819  -1.26083
   D21        1.62859   0.00009   0.06916   0.00619   0.07580   1.70439
   D22        0.81085  -0.00002  -0.07408  -0.00619  -0.08057   0.73027
   D23       -2.67111   0.00011   0.07542   0.00758   0.08341  -2.58769
   D24        2.99937  -0.00007  -0.09668  -0.00816  -0.10490   2.89447
   D25       -0.48258   0.00006   0.05282   0.00562   0.05908  -0.42350
   D26       -0.50329   0.00002   0.03116  -0.01926   0.01097  -0.49232
   D27       -2.89957  -0.00001   0.02181  -0.00103   0.02094  -2.87863
   D28       -2.70996   0.00010   0.09130   0.01856   0.10951  -2.60045
   D29       -0.39603   0.00004   0.05251   0.01333   0.06486  -0.33117
   D30        0.28054   0.00003  -0.06856   0.00247  -0.06616   0.21438
   D31        2.39202   0.00005  -0.09606   0.00232  -0.09355   2.29847
   D32        0.00177   0.00012   0.03509  -0.00926   0.02521   0.02698
   D33        2.15315  -0.00010   0.03636  -0.01253   0.02313   2.17627
   D34       -0.25628  -0.00001  -0.15138   0.01005  -0.14091  -0.39718
   D35       -2.57053   0.00007  -0.15127   0.01152  -0.13956  -2.71009
   D36       -0.99808  -0.00001  -0.11397   0.00114  -0.11221  -1.11030
   D37        1.56773  -0.00007  -0.10687  -0.02051  -0.12755   1.44018
   D38        2.98964   0.00014   0.16094   0.00096   0.16199  -3.13156
   D39        0.33733  -0.00008   0.03603  -0.01924   0.01743   0.35476
         Item               Value     Threshold  Converged?
 Maximum Force            0.000927     0.000015     NO 
 RMS     Force            0.000169     0.000010     NO 
 Maximum Displacement     0.235357     0.000060     NO 
 RMS     Displacement     0.070723     0.000040     NO 
 Predicted change in Energy=-4.483614D-05
 GradGradGradGradGradGradGradGradGradGradGradGradGradGradGradGradGradGrad

                          Input orientation:                          
 ---------------------------------------------------------------------
 Center     Atomic      Atomic             Coordinates (Angstroms)
 Number     Number       Type             X           Y           Z
 ---------------------------------------------------------------------
      1          6           0        1.277568    0.550943    2.312065
      2          8           0        0.313688   -0.115734    1.986642
      3          8           0        2.127270    1.164430    1.556967
      4          1           0        1.915095    1.079976    0.547765
      5          6           0        1.611307    0.753152    3.812724
      6          9           0        2.868410    0.368278    4.075124
      7          9           0        0.787930    0.047271    4.586389
      8          9           0        1.491629    2.048514    4.142423
      9          8           0        0.366391   -1.097490   -2.204379
     10          1           0        0.790772   -1.942359   -2.373608
     11          1           0       -0.299858   -1.233287   -1.486099
     12          8           0        2.218627    2.343091   -3.172400
     13          1           0        1.519667    1.912154   -3.705566
     14          1           0        2.155349    3.287441   -3.330168
     15          8           0        0.248625    0.763437   -4.270039
     16          1           0        0.158586    0.074618   -3.583649
     17          1           0       -0.641764    1.047938   -4.488427
     18          8           0       -1.223963   -1.108743   -0.085824
     19          1           0       -0.715330   -0.713990    0.647697
     20          1           0       -1.824001   -1.750006    0.300647
     21          8           0        1.616297    1.022578   -0.883553
     22          1           0        1.314308    0.210600   -1.325869
     23          1           0        1.947972    1.616630   -1.590001
 ---------------------------------------------------------------------
                    Distance matrix (angstroms):
                    1          2          3          4          5
     1  C    0.000000
     2  O    1.216316   0.000000
     3  O    1.291717   2.261089   0.000000
     4  H    1.949121   2.462640   1.034717   0.000000
     5  C    1.550564   2.402780   2.350278   3.295309   0.000000
     6  F    2.381706   3.335061   2.743039   3.722578   1.340630
     7  F    2.380332   2.647670   3.495608   4.318271   1.332207
     8  F    2.374605   3.273973   2.805392   3.746859   1.342008
     9  O    4.893449   4.304798   4.729134   3.835902   6.417182
    10  H    5.330015   4.751416   5.185343   4.351210   6.797776
    11  H    4.483057   3.699364   4.571679   3.793917   5.972940
    12  O    5.846088   6.024146   4.874885   3.940459   7.189486
    13  H    6.174414   6.161814   5.350003   4.351978   7.607652
    14  H    6.331959   6.575848   5.328419   4.468667   7.598652
    15  O    6.665431   6.318483   6.135479   5.107695   8.196832
    16  H    6.019838   5.575700   5.611536   4.600505   7.568166
    17  H    7.083610   6.647822   6.650407   5.648166   8.606529
    18  O    3.842146   2.765059   4.369993   3.878867   5.167599
    19  H    2.888221   1.791525   3.526416   3.185504   4.193226
    20  H    4.354297   3.175395   5.068019   4.695818   5.513785
    21  O    3.247946   3.351204   2.497470   1.463300   4.704002
    22  H    3.654005   3.475697   3.143477   2.151108   5.175685
    23  H    4.100153   4.297016   3.184343   2.204342   5.481641
                    6          7          8          9         10
     6  F    0.000000
     7  F    2.166295   0.000000
     8  F    2.173303   2.167319   0.000000
     9  O    6.916700   6.899471   7.172545   0.000000
    10  H    7.158336   7.238798   7.673130   0.960490   0.000000
    11  H    6.597737   6.300652   6.757211   0.989068   1.574779
    12  O    7.539808   8.216842   7.356761   4.025599   4.587148
    13  H    8.046229   8.530518   7.849223   3.555498   4.142785
    14  H    7.991766   8.662586   7.603622   4.867791   5.488887
    15  O    8.755636   8.901688   8.600348   2.782780   3.348388
    16  H    8.129341   8.194287   8.084890   1.821924   2.435581
    17  H    9.279960   9.241084   8.946736   3.291825   3.932747
    18  O    6.020182   5.216670   5.934709   2.649080   3.160384
    19  H    5.075604   4.283994   4.971438   3.074334   3.592425
    20  H    6.383770   5.331038   6.338879   3.390981   3.745087
    21  O    5.156004   5.617622   5.131133   2.793123   3.419445
    22  H    5.622351   5.937891   5.771619   1.838865   2.450934
    23  H    5.873605   6.477375   5.766755   3.200829   3.823552
                   11         12         13         14         15
    11  H    0.000000
    12  O    4.687949   0.000000
    13  H    4.257993   0.979040   0.000000
    14  H    5.464944   0.959526   1.560907   0.000000
    15  O    3.469591   2.753367   1.803809   3.299932   0.000000
    16  H    2.514062   3.091741   2.289965   3.791245   0.976580
    17  H    3.786141   3.404584   2.455916   3.765737   0.959911
    18  O    1.682335   5.770055   5.454892   6.424324   4.814688
    19  H    2.235033   5.704997   5.553624   6.330533   5.224569
    20  H    2.404677   6.719996   6.375051   7.375223   5.612873
    21  O    3.020536   2.710235   2.960479   3.377292   3.661415
    22  H    2.171639   2.962261   2.932646   3.767162   3.179534
    23  H    3.631193   1.762097   2.178622   2.421321   3.286079
                   16         17         18         19         20
    16  H    0.000000
    17  H    1.551301   0.000000
    18  O    3.942913   4.936916   0.000000
    19  H    4.392029   5.430430   0.976007   0.000000
    20  H    4.727332   5.671103   0.959492   1.556574   0.000000
    21  O    3.211552   4.253774   3.639502   3.285860   4.574407
    22  H    2.540030   3.811708   3.117883   2.978130   4.042093
    23  H    3.091008   3.928233   4.444252   4.187154   5.397830
                   21         22         23
    21  O    0.000000
    22  H    0.972702   0.000000
    23  H    0.980803   1.564677   0.000000
 Stoichiometry    C2H11F3O7
 Framework group  C1[X(C2H11F3O7)]
 Deg. of freedom    63
 Full point group                 C1      NOp   1
 Largest Abelian subgroup         C1      NOp   1
 Largest concise Abelian subgroup C1      NOp   1
                         Standard orientation:                         
 ---------------------------------------------------------------------
 Center     Atomic      Atomic             Coordinates (Angstroms)
 Number     Number       Type             X           Y           Z
 ---------------------------------------------------------------------
      1          6           0        1.615557    0.004261    0.000199
      2          8           0        1.172304    1.117415   -0.209180
      3          8           0        0.971988   -1.087209    0.251287
      4          1           0       -0.055947   -0.969668    0.238123
      5          6           0        3.146861   -0.238546   -0.019838
      6          9           0        3.553996   -0.794890    1.129949
      7          9           0        3.811255    0.903581   -0.189842
      8          9           0        3.470378   -1.067272   -1.024596
      9          8           0       -2.990382    1.425446    0.843648
     10          1           0       -3.114663    1.733475    1.744877
     11          1           0       -2.357674    2.041979    0.398874
     12          8           0       -3.703198   -2.419582   -0.111913
     13          1           0       -4.319262   -1.676544   -0.275861
     14          1           0       -3.859771   -3.075066   -0.794933
     15          8           0       -5.040316   -0.025036   -0.355409
     16          1           0       -4.375102    0.596248   -0.001567
     17          1           0       -5.360890    0.357529   -1.175351
     18          8           0       -1.076460    2.705679   -0.466135
     19          1           0       -0.284432    2.136450   -0.430651
     20          1           0       -0.769373    3.614431   -0.488350
     21          8           0       -1.513078   -0.849652    0.178036
     22          1           0       -1.994733   -0.093403    0.555190
     23          1           0       -2.170194   -1.568989    0.065215
 ---------------------------------------------------------------------
 Rotational constants (GHZ):           1.1107356           0.2624662           0.2256223
 Standard basis: 6-31++G(d,p) (6D, 7F)
 There are   294 symmetry adapted cartesian basis functions of A   symmetry.
 There are   294 symmetry adapted basis functions of A   symmetry.
   294 basis functions,   472 primitive gaussians,   294 cartesian basis functions
    53 alpha electrons       53 beta electrons
       nuclear repulsion energy       819.2540489968 Hartrees.
 NAtoms=   23 NActive=   23 NUniq=   23 SFac= 1.00D+00 NAtFMM=   60 NAOKFM=F Big=F
 Integral buffers will be    131072 words long.
 Raffenetti 2 integral format.
 Two-electron integral symmetry is turned on.
 Nuclear repulsion after empirical dispersion term =      819.2442561154 Hartrees.
 One-electron integrals computed using PRISM.
 NBasis=   294 RedAO= T EigKep=  4.67D-05  NBF=   294
 NBsUse=   294 1.00D-06 EigRej= -1.00D+00 NBFU=   294
 Initial guess from the checkpoint file:  "/local_scratch/slurm.5660461/Gau-3925048.chk"
 B after Tr=    -0.000000   -0.000000    0.000000
         Rot=    0.999998   -0.000780   -0.000373   -0.001923 Ang=  -0.24 deg.
 ExpMin= 3.60D-02 ExpMax= 7.00D+03 ExpMxC= 1.05D+03 IAcc=3 IRadAn=         5 AccDes= 0.00D+00
 Harris functional with IExCor= 4639 and IRadAn=       5 diagonalized for initial guess.
 HarFok:  IExCor= 4639 AccDes= 0.00D+00 IRadAn=         5 IDoV= 1 UseB2=F ITyADJ=14
 ICtDFT=  3500011 ScaDFX=  1.000000  1.000000  1.000000  1.000000
 FoFCou: FMM=F IPFlag=           0 FMFlag=      100000 FMFlg1=           0
         NFxFlg=           0 DoJE=T BraDBF=F KetDBF=T FulRan=T
         wScrn=  0.000000 ICntrl=       500 IOpCl=  0 I1Cent=   200000004 NGrid=           0
         NMat0=    1 NMatS0=      1 NMatT0=    0 NMatD0=    1 NMtDS0=    0 NMtDT0=    0
 Petite list used in FoFCou.
 Requested convergence on RMS density matrix=1.00D-10 within 128 cycles.
 Requested convergence on MAX density matrix=1.00D-08.
 Requested convergence on             energy=1.00D-08.
 No special actions if energy rises.
 SCF Done:  E(RwB97XD) =  -908.814504982     A.U. after   15 cycles
            NFock= 15  Conv=0.66D-10     -V/T= 2.0083
 Calling FoFJK, ICntrl=      2127 FMM=F ISym2X=0 I1Cent= 0 IOpClX= 0 NMat=1 NMatS=1 NMatT=0.
 ***** Axes restored to original set *****
 -------------------------------------------------------------------
 Center     Atomic                   Forces (Hartrees/Bohr)
 Number     Number              X              Y              Z
 -------------------------------------------------------------------
      1        6          -0.000181912   -0.000237752   -0.000555989
      2        8           0.000013019    0.000084065    0.000436198
      3        8          -0.000083466    0.000001898   -0.000136962
      4        1          -0.000155291    0.000230607    0.000370151
      5        6           0.000022644   -0.000007774   -0.000248786
      6        9          -0.000226181    0.000132289    0.000207488
      7        9           0.000159611    0.000105347    0.000163397
      8        9           0.000110327   -0.000233337    0.000186622
      9        8          -0.000417008   -0.000314111    0.000757274
     10        1          -0.000149035    0.000127381   -0.000019064
     11        1           0.000442266    0.000350858   -0.000632334
     12        8          -0.000254593    0.000104625   -0.000054020
     13        1           0.000114719   -0.000246475   -0.000115723
     14        1           0.000141683   -0.000033448    0.000130437
     15        8          -0.000518243   -0.000112209    0.000792406
     16        1           0.000520951   -0.000025542   -0.000624130
     17        1           0.000093035    0.000039385   -0.000100224
     18        8          -0.000429072   -0.000377771   -0.000144516
     19        1           0.000557978    0.000247251   -0.000396065
     20        1           0.000178073    0.000154740    0.000132806
     21        8           0.000992946   -0.000242599   -0.000747784
     22        1          -0.000733822   -0.000290666    0.000303466
     23        1          -0.000198631    0.000543237    0.000295350
 -------------------------------------------------------------------
 Cartesian Forces:  Max     0.000992946 RMS     0.000346093

 GradGradGradGradGradGradGradGradGradGradGradGradGradGradGradGradGradGrad
 Berny optimization.
 Using GEDIIS/GDIIS optimizer.
 FormGI is forming the generalized inverse of G from B-inverse, IUseBI=4.
 Internal  Forces:  Max     0.000977357 RMS     0.000181893
 Search for a local minimum.
 Step number  12 out of a maximum of  138
 All quantities printed in internal units (Hartrees-Bohrs-Radians)
 Mixed Optimization -- En-DIIS/RFO-DIIS
 Swapping is turned off.
 Update second derivatives using D2CorX and points   11   12
 DE= -5.01D-05 DEPred=-4.48D-05 R= 1.12D+00
 TightC=F SS=  1.41D+00  RLast= 4.98D-01 DXNew= 4.1358D+00 1.4950D+00
 Trust test= 1.12D+00 RLast= 4.98D-01 DXMaxT set to 2.46D+00
 ITU=  1  1  1  1  1  1  0  1  1 -1  1  0
     Eigenvalues ---    0.00009   0.00017   0.00024   0.00036   0.00042
     Eigenvalues ---    0.00061   0.00063   0.00112   0.00404   0.00466
     Eigenvalues ---    0.00494   0.00556   0.00651   0.00771   0.00811
     Eigenvalues ---    0.00909   0.01116   0.01176   0.01303   0.01351
     Eigenvalues ---    0.01563   0.01665   0.01772   0.01960   0.02131
     Eigenvalues ---    0.02425   0.02730   0.02826   0.02894   0.03284
     Eigenvalues ---    0.03739   0.03872   0.03904   0.05368   0.07079
     Eigenvalues ---    0.07471   0.07847   0.08496   0.08791   0.11628
     Eigenvalues ---    0.13611   0.19961   0.20572   0.21670   0.23338
     Eigenvalues ---    0.25846   0.33757   0.34227   0.37334   0.38416
     Eigenvalues ---    0.38920   0.44724   0.48101   0.50032   0.51168
     Eigenvalues ---    0.52955   0.55848   0.56982   0.57024   0.57376
     Eigenvalues ---    0.57452   0.62229   0.83619
 Eigenvalue     1 is   8.61D-05 Eigenvector:
                          D35       D13       D38       D37       D36
   1                   -0.32207  -0.31752   0.30868  -0.30071  -0.28471
                          D34       D11       D23       D21       D31
   1                   -0.27810   0.21305   0.19672   0.18819  -0.18583
 En-DIIS/RFO-DIIS/Sim-DIIS IScMMF=       -3 using points:    12   11   10    9    8    7
 RFO step:  Lambda=-9.43791836D-05.
 DidBck=T Rises=F RFO-DIIS coefs:    0.16816    2.34410   -2.00000    0.27749    0.27938
                  RFO-DIIS coefs:   -0.06913
 Iteration  1 RMS(Cart)=  0.04519696 RMS(Int)=  0.00160036
 Iteration  2 RMS(Cart)=  0.00169250 RMS(Int)=  0.00118293
 Iteration  3 RMS(Cart)=  0.00000181 RMS(Int)=  0.00118293
 Iteration  4 RMS(Cart)=  0.00000000 RMS(Int)=  0.00118293
 Variable       Old X    -DE/DX   Delta X   Delta X   Delta X     New X
                                 (Linear)    (Quad)   (Total)
    R1        2.29850  -0.00029  -0.00056  -0.00046  -0.00148   2.29702
    R2        2.44099  -0.00006  -0.00189   0.00103  -0.00108   2.43991
    R3        2.93014   0.00031  -0.00050   0.00094   0.00044   2.93058
    R4        3.38549   0.00007  -0.01128   0.01226   0.00053   3.38602
    R5        1.95533  -0.00022  -0.00287  -0.00024  -0.00275   1.95259
    R6        2.76524   0.00012  -0.00004   0.00273   0.00303   2.76827
    R7        2.53342  -0.00021   0.00005  -0.00026  -0.00021   2.53321
    R8        2.51751  -0.00006  -0.00015   0.00032   0.00017   2.51767
    R9        2.53603  -0.00019  -0.00005  -0.00016  -0.00021   2.53582
   R10        1.81506  -0.00017  -0.00003  -0.00025  -0.00028   1.81478
   R11        1.86907  -0.00098   0.00103  -0.00104  -0.00001   1.86905
   R12        3.44294  -0.00011  -0.00351  -0.00360  -0.00731   3.43563
   R13        3.47495  -0.00004  -0.00094   0.00908   0.00981   3.48476
   R14        3.17915  -0.00018   0.00553  -0.00779  -0.00240   3.17675
   R15        1.85012   0.00006  -0.00228   0.00211  -0.00128   1.84883
   R16        1.81324  -0.00006   0.00003   0.00000   0.00004   1.81328
   R17        3.32988  -0.00008   0.00375  -0.01434  -0.01042   3.31946
   R18        3.40870  -0.00003   0.00464  -0.00644  -0.00299   3.40572
   R19        1.84547  -0.00056  -0.00034   0.00089   0.00013   1.84560
   R20        1.81397  -0.00005   0.00003  -0.00022  -0.00019   1.81378
   R21        1.84439   0.00017   0.00047  -0.00043  -0.00044   1.84395
   R22        1.81318  -0.00016  -0.00010   0.00007  -0.00003   1.81315
   R23        1.83814   0.00033   0.00380  -0.00416   0.00130   1.83944
   R24        1.85345  -0.00006   0.00015  -0.00041   0.00026   1.85370
    A1        2.24619   0.00006   0.00037   0.00016   0.00043   2.24663
    A2        2.09553  -0.00009  -0.00053  -0.00067  -0.00117   2.09436
    A3        1.94146   0.00002   0.00019   0.00051   0.00073   1.94219
    A4        2.56471  -0.00005  -0.00601  -0.00351  -0.00994   2.55477
    A5        1.97850  -0.00008  -0.00268   0.00318   0.00155   1.98005
    A6        1.93245   0.00031  -0.00010   0.00052   0.00043   1.93288
    A7        1.93898   0.00029  -0.00046   0.00030  -0.00016   1.93882
    A8        1.92245   0.00032  -0.00010   0.00091   0.00080   1.92325
    A9        1.88995  -0.00032   0.00021  -0.00063  -0.00042   1.88953
   A10        1.88877  -0.00034   0.00023  -0.00068  -0.00045   1.88832
   A11        1.88983  -0.00030   0.00025  -0.00049  -0.00025   1.88958
   A12        1.88054   0.00003   0.00032   0.00277   0.00283   1.88337
   A13        2.07477   0.00004   0.00204   0.00486   0.00598   2.08075
   A14        2.07389   0.00009   0.00593   0.00385   0.00953   2.08342
   A15        2.16672  -0.00007   0.00269  -0.01814  -0.01507   2.15166
   A16        1.66891  -0.00004  -0.00680   0.00020  -0.00664   1.66228
   A17        1.53361  -0.00005  -0.00652   0.00910   0.00384   1.53745
   A18        2.87363  -0.00005  -0.00560   0.01672   0.01251   2.88614
   A19        1.87190   0.00017   0.00034  -0.00106  -0.00074   1.87117
   A20        1.77003  -0.00000  -0.00039   0.00193   0.00038   1.77041
   A21        2.14513  -0.00006  -0.00090  -0.01870  -0.02043   2.12470
   A22        2.83640   0.00001  -0.00414   0.00510  -0.00089   2.83551
   A23        1.86942   0.00003  -0.00343   0.00369  -0.00097   1.86845
   A24        2.13656  -0.00003   0.00002   0.00861   0.00920   2.14576
   A25        1.85817   0.00012   0.00456  -0.00542   0.00031   1.85848
   A26        2.91905   0.00022   0.02142  -0.00251   0.01783   2.93687
   A27        1.94898   0.00006   0.00650   0.00037   0.00623   1.95520
   A28        2.25144   0.00012   0.00734  -0.01019  -0.00262   2.24882
   A29        1.86868  -0.00023  -0.00612   0.00158  -0.00459   1.86409
   A30        3.05310   0.00008   0.01692  -0.01261   0.00257   3.05567
   A31        2.14234  -0.00016   0.00020   0.01822   0.01440   2.15673
   A32        2.22903  -0.00010   0.00022   0.01257   0.00543   2.23446
   A33        1.85778   0.00036   0.00467   0.00218   0.00524   1.86302
   A34        2.81916  -0.00022   0.00074   0.01705   0.02126   2.84042
   A35        3.16748  -0.00004   0.00033   0.00271   0.00506   3.17255
   A36        3.15265   0.00030   0.00430  -0.01489  -0.01257   3.14008
   A37        3.10548   0.00017  -0.00430   0.00957   0.00472   3.11019
   A38        3.42619  -0.00021   0.01316   0.01958   0.03162   3.45780
    D1       -0.07462   0.00009   0.01745  -0.01033   0.00739  -0.06723
    D2        3.06348   0.00011   0.01571  -0.00846   0.00750   3.07098
    D3        0.03372   0.00006  -0.00043  -0.00519  -0.00540   0.02832
    D4       -3.10463   0.00003   0.00117  -0.00692  -0.00550  -3.11013
    D5        2.17646  -0.00001  -0.00151  -0.00530  -0.00680   2.16966
    D6        0.07571  -0.00000  -0.00141  -0.00505  -0.00645   0.06925
    D7       -2.01827  -0.00003  -0.00134  -0.00523  -0.00657  -2.02483
    D8       -0.96805   0.00001  -0.00296  -0.00374  -0.00671  -0.97476
    D9       -3.06881   0.00002  -0.00286  -0.00349  -0.00636  -3.07516
   D10        1.12040  -0.00001  -0.00279  -0.00367  -0.00647   1.11393
   D11        1.58855   0.00010  -0.00204   0.07145   0.06942   1.65797
   D12       -0.73586   0.00030  -0.02101   0.01897  -0.00167  -0.73753
   D13        2.79109  -0.00005  -0.00832  -0.09205  -0.10119   2.68990
   D14        2.26092   0.00002  -0.01271   0.03460   0.02149   2.28241
   D15       -1.47294   0.00003  -0.00412   0.02027   0.01451  -1.45844
   D16        0.11948  -0.00007  -0.01632   0.02939   0.01306   0.13254
   D17       -1.49240  -0.00007  -0.02879  -0.01860  -0.04768  -1.54008
   D18        2.30169  -0.00008  -0.03795  -0.00095  -0.03787   2.26382
   D19        0.63754   0.00001  -0.02540  -0.00688  -0.03207   0.60547
   D20       -1.26083  -0.00009   0.01655  -0.04862  -0.03228  -1.29310
   D21        1.70439   0.00006   0.00928   0.06361   0.07343   1.77782
   D22        0.73027   0.00002   0.01396  -0.04542  -0.03186   0.69841
   D23       -2.58769   0.00016   0.00670   0.06682   0.07384  -2.51385
   D24        2.89447  -0.00006   0.01705  -0.06320  -0.04624   2.84823
   D25       -0.42350   0.00008   0.00978   0.04903   0.05947  -0.36403
   D26       -0.49232  -0.00007   0.00840   0.00453   0.01131  -0.48102
   D27       -2.87863   0.00009  -0.00132   0.01555   0.01397  -2.86466
   D28       -2.60045   0.00003  -0.01249   0.05625   0.04289  -2.55756
   D29       -0.33117   0.00005  -0.01416   0.03490   0.01888  -0.31229
   D30        0.21438  -0.00006  -0.00880  -0.01609  -0.02563   0.18875
   D31        2.29847   0.00013  -0.01085  -0.02701  -0.03819   2.26028
   D32        0.02698  -0.00008   0.01763   0.01461   0.03060   0.05758
   D33        2.17627   0.00010   0.02105   0.01720   0.03737   2.21365
   D34       -0.39718   0.00004   0.01584  -0.04066  -0.02429  -0.42147
   D35       -2.71009  -0.00003   0.01493  -0.05020  -0.03536  -2.74545
   D36       -1.11030   0.00001  -0.01068  -0.07875  -0.08903  -1.19933
   D37        1.44018   0.00000   0.00143  -0.09247  -0.09142   1.34876
   D38       -3.13156   0.00014   0.00233   0.08118   0.08321  -3.04834
   D39        0.35476  -0.00015   0.01432  -0.02342  -0.00910   0.34566
         Item               Value     Threshold  Converged?
 Maximum Force            0.000977     0.000015     NO 
 RMS     Force            0.000182     0.000010     NO 
 Maximum Displacement     0.190944     0.000060     NO 
 RMS     Displacement     0.045715     0.000040     NO 
 Predicted change in Energy=-4.220332D-05
 GradGradGradGradGradGradGradGradGradGradGradGradGradGradGradGradGradGrad

                          Input orientation:                          
 ---------------------------------------------------------------------
 Center     Atomic      Atomic             Coordinates (Angstroms)
 Number     Number       Type             X           Y           Z
 ---------------------------------------------------------------------
      1          6           0        1.281359    0.554199    2.311100
      2          8           0        0.306474   -0.095241    1.986533
      3          8           0        2.150690    1.138283    1.556007
      4          1           0        1.950077    1.041395    0.547046
      5          6           0        1.605295    0.768830    3.812421
      6          9           0        2.847921    0.352413    4.094322
      7          9           0        0.754226    0.097615    4.587124
      8          9           0        1.519315    2.071399    4.123252
      9          8           0        0.371199   -1.117085   -2.220533
     10          1           0        0.757764   -1.977748   -2.399638
     11          1           0       -0.294453   -1.227196   -1.497329
     12          8           0        2.176552    2.380505   -3.145606
     13          1           0        1.489277    1.939545   -3.684491
     14          1           0        2.054306    3.326656   -3.248479
     15          8           0        0.255699    0.762213   -4.267757
     16          1           0        0.175599    0.069115   -3.584352
     17          1           0       -0.639157    1.017391   -4.503028
     18          8           0       -1.217578   -1.079955   -0.100139
     19          1           0       -0.709468   -0.687068    0.634437
     20          1           0       -1.824560   -1.712619    0.289614
     21          8           0        1.678006    0.964837   -0.890335
     22          1           0        1.370036    0.156993   -1.337589
     23          1           0        1.965996    1.584965   -1.593715
 ---------------------------------------------------------------------
                    Distance matrix (angstroms):
                    1          2          3          4          5
     1  C    0.000000
     2  O    1.215532   0.000000
     3  O    1.291145   2.260104   0.000000
     4  H    1.948443   2.462823   1.033265   0.000000
     5  C    1.550795   2.401546   2.350608   3.294820   0.000000
     6  F    2.382166   3.331985   2.747138   3.723438   1.340519
     7  F    2.380468   2.645893   3.495822   4.317756   1.332296
     8  F    2.375377   3.275803   2.803585   3.746427   1.341899
     9  O    4.915005   4.329868   4.745052   3.848555   6.440202
    10  H    5.373636   4.794371   5.224655   4.384037   6.844829
    11  H    4.490064   3.712106   4.571331   3.789971   5.982191
    12  O    5.823436   5.997113   4.863019   3.934487   7.165052
    13  H    6.157071   6.140024   5.342500   4.350278   7.588658
    14  H    6.260422   6.493816   5.280280   4.431624   7.523324
    15  O    6.661577   6.312999   6.135850   5.111867   8.192114
    16  H    6.017837   5.574846   5.609581   4.600277   7.566101
    17  H    7.094735   6.651809   6.671564   5.675205   8.616614
    18  O    3.837866   2.765248   4.359889   3.866912   5.166696
    19  H    2.883632   1.791803   3.515921   3.173074   4.192535
    20  H    4.344146   3.168083   5.053118   4.679609   5.507419
    21  O    3.251944   3.358755   2.497620   1.464905   4.707401
    22  H    3.671317   3.499225   3.153608   2.161125   5.191560
    23  H    4.096191   4.288972   3.186594   2.208750   5.479278
                    6          7          8          9         10
     6  F    0.000000
     7  F    2.165949   0.000000
     8  F    2.172773   2.167109   0.000000
     9  O    6.940530   6.925778   7.192232   0.000000
    10  H    7.209017   7.288484   7.715157   0.960339   0.000000
    11  H    6.605773   6.314699   6.764718   0.989060   1.576277
    12  O    7.548539   8.187168   7.305053   4.043290   4.643684
    13  H    8.054491   8.506035   7.808914   3.568790   4.187021
    14  H    7.961952   8.574007   7.496953   4.861723   5.526142
    15  O    8.764241   8.893770   8.586020   2.781408   3.354001
    16  H    8.135330   8.191987   8.076006   1.818057   2.435592
    17  H    9.301416   9.242206   8.954476   3.284295   3.917460
    18  O    6.014438   5.219686   5.937899   2.649842   3.161598
    19  H    5.070142   4.287407   4.974781   3.082793   3.608911
    20  H    6.369634   5.328760   6.340116   3.387751   3.737749
    21  O    5.156604   5.622100   5.136703   2.794918   3.432731
    22  H    5.632760   5.956927   5.788611   1.844055   2.461696
    23  H    5.886488   6.471736   5.754985   3.199586   3.847370
                   11         12         13         14         15
    11  H    0.000000
    12  O    4.673135   0.000000
    13  H    4.241888   0.978361   0.000000
    14  H    5.414864   0.959546   1.559949   0.000000
    15  O    3.454806   2.750958   1.802228   3.293976   0.000000
    16  H    2.501407   3.088501   2.287857   3.775437   0.976649
    17  H    3.767123   3.410117   2.459797   3.763155   0.959811
    18  O    1.681065   5.724489   5.412211   6.327360   4.788859
    19  H    2.237946   5.659315   5.512415   6.231009   5.202257
    20  H    2.402088   6.675575   6.333508   7.277224   5.587656
    21  O    3.010654   2.709043   2.965296   3.358666   3.670285
    22  H    2.170718   2.977146   2.949519   3.763840   3.192793
    23  H    3.609316   1.756583   2.173553   2.404066   3.279107
                   16         17         18         19         20
    16  H    0.000000
    17  H    1.551458   0.000000
    18  O    3.924416   4.911096   0.000000
    19  H    4.376453   5.413287   0.975776   0.000000
    20  H    4.709864   5.641591   0.959478   1.553733   0.000000
    21  O    3.212051   4.292267   3.631803   3.279292   4.563882
    22  H    2.546046   3.846706   3.123631   2.987585   4.043350
    23  H    3.076680   3.946273   4.412223   4.157512   5.365566
                   21         22         23
    21  O    0.000000
    22  H    0.973392   0.000000
    23  H    0.980938   1.568398   0.000000
 Stoichiometry    C2H11F3O7
 Framework group  C1[X(C2H11F3O7)]
 Deg. of freedom    63
 Full point group                 C1      NOp   1
 Largest Abelian subgroup         C1      NOp   1
 Largest concise Abelian subgroup C1      NOp   1
                         Standard orientation:                         
 ---------------------------------------------------------------------
 Center     Atomic      Atomic             Coordinates (Angstroms)
 Number     Number       Type             X           Y           Z
 ---------------------------------------------------------------------
      1          6           0        1.615449    0.008839    0.005475
      2          8           0        1.168462    1.114768   -0.228279
      3          8           0        0.977214   -1.075989    0.293331
      4          1           0       -0.049616   -0.960867    0.294711
      5          6           0        3.147250   -0.231011   -0.026533
      6          9           0        3.571377   -0.747563    1.135484
      7          9           0        3.806111    0.906564   -0.242957
      8          9           0        3.460955   -1.091802   -1.007003
      9          8           0       -3.012220    1.431312    0.853133
     10          1           0       -3.153815    1.778196    1.737369
     11          1           0       -2.375550    2.029926    0.389932
     12          8           0       -3.672176   -2.424990   -0.167448
     13          1           0       -4.294898   -1.685824   -0.319240
     14          1           0       -3.777740   -3.039481   -0.896821
     15          8           0       -5.036031   -0.043481   -0.357405
     16          1           0       -4.375473    0.577364    0.005993
     17          1           0       -5.374018    0.358085   -1.160988
     18          8           0       -1.097685    2.677761   -0.489471
     19          1           0       -0.302790    2.113222   -0.449787
     20          1           0       -0.791191    3.586263   -0.525298
     21          8           0       -1.510075   -0.850915    0.264432
     22          1           0       -2.000641   -0.094493    0.631398
     23          1           0       -2.166363   -1.561883    0.103028
 ---------------------------------------------------------------------
 Rotational constants (GHZ):           1.1121813           0.2623656           0.2260732
 Standard basis: 6-31++G(d,p) (6D, 7F)
 There are   294 symmetry adapted cartesian basis functions of A   symmetry.
 There are   294 symmetry adapted basis functions of A   symmetry.
   294 basis functions,   472 primitive gaussians,   294 cartesian basis functions
    53 alpha electrons       53 beta electrons
       nuclear repulsion energy       819.3400162685 Hartrees.
 NAtoms=   23 NActive=   23 NUniq=   23 SFac= 1.00D+00 NAtFMM=   60 NAOKFM=F Big=F
 Integral buffers will be    131072 words long.
 Raffenetti 2 integral format.
 Two-electron integral symmetry is turned on.
 Nuclear repulsion after empirical dispersion term =      819.3302282679 Hartrees.
 One-electron integrals computed using PRISM.
 NBasis=   294 RedAO= T EigKep=  4.74D-05  NBF=   294
 NBsUse=   294 1.00D-06 EigRej= -1.00D+00 NBFU=   294
 Initial guess from the checkpoint file:  "/local_scratch/slurm.5660461/Gau-3925048.chk"
 B after Tr=    -0.000000   -0.000000   -0.000000
         Rot=    0.999990    0.004044   -0.000064   -0.001712 Ang=   0.50 deg.
 ExpMin= 3.60D-02 ExpMax= 7.00D+03 ExpMxC= 1.05D+03 IAcc=3 IRadAn=         5 AccDes= 0.00D+00
 Harris functional with IExCor= 4639 and IRadAn=       5 diagonalized for initial guess.
 HarFok:  IExCor= 4639 AccDes= 0.00D+00 IRadAn=         5 IDoV= 1 UseB2=F ITyADJ=14
 ICtDFT=  3500011 ScaDFX=  1.000000  1.000000  1.000000  1.000000
 FoFCou: FMM=F IPFlag=           0 FMFlag=      100000 FMFlg1=           0
         NFxFlg=           0 DoJE=T BraDBF=F KetDBF=T FulRan=T
         wScrn=  0.000000 ICntrl=       500 IOpCl=  0 I1Cent=   200000004 NGrid=           0
         NMat0=    1 NMatS0=      1 NMatT0=    0 NMatD0=    1 NMtDS0=    0 NMtDT0=    0
 Petite list used in FoFCou.
 Requested convergence on RMS density matrix=1.00D-10 within 128 cycles.
 Requested convergence on MAX density matrix=1.00D-08.
 Requested convergence on             energy=1.00D-08.
 No special actions if energy rises.
 SCF Done:  E(RwB97XD) =  -908.814548338     A.U. after   15 cycles
            NFock= 15  Conv=0.44D-10     -V/T= 2.0082
 Calling FoFJK, ICntrl=      2127 FMM=F ISym2X=0 I1Cent= 0 IOpClX= 0 NMat=1 NMatS=1 NMatT=0.
 ***** Axes restored to original set *****
 -------------------------------------------------------------------
 Center     Atomic                   Forces (Hartrees/Bohr)
 Number     Number              X              Y              Z
 -------------------------------------------------------------------
      1        6           0.000126778    0.000043309    0.000322532
      2        8          -0.000998396   -0.000660023   -0.000029731
      3        8           0.000650420    0.000363233   -0.000042366
      4        1          -0.000309584    0.000222074   -0.000025623
      5        6           0.000028450    0.000042337   -0.000080690
      6        9          -0.000068478    0.000051639    0.000091209
      7        9           0.000128155    0.000109530    0.000072277
      8        9           0.000049182   -0.000108035    0.000119125
      9        8          -0.000250291    0.000132942    0.000710285
     10        1          -0.000192746    0.000031406    0.000103378
     11        1           0.000391516   -0.000047610   -0.000625333
     12        8           0.000174514    0.000374711    0.000381199
     13        1          -0.000310776   -0.000495269   -0.000541786
     14        1           0.000145758    0.000016559    0.000062718
     15        8          -0.000419085   -0.000057980    0.000815476
     16        1           0.000342616   -0.000158535   -0.000666926
     17        1           0.000042989    0.000063657   -0.000127556
     18        8          -0.000600152   -0.000469592    0.000034306
     19        1           0.000955730    0.000590601   -0.000342039
     20        1          -0.000020103   -0.000014247   -0.000103355
     21        8           0.000684796   -0.001334896   -0.000931730
     22        1          -0.000439833    0.000739497    0.000663866
     23        1          -0.000111462    0.000564691    0.000140764
 -------------------------------------------------------------------
 Cartesian Forces:  Max     0.001334896 RMS     0.000426969

 GradGradGradGradGradGradGradGradGradGradGradGradGradGradGradGradGradGrad
 Berny optimization.
 Using GEDIIS/GDIIS optimizer.
 FormGI is forming the generalized inverse of G from B-inverse, IUseBI=4.
 Internal  Forces:  Max     0.000949099 RMS     0.000220010
 Search for a local minimum.
 Step number  13 out of a maximum of  138
 All quantities printed in internal units (Hartrees-Bohrs-Radians)
 Mixed Optimization -- En-DIIS/RFO-DIIS
 Swapping is turned off.
 Update second derivatives using D2CorX and points   12   13
 DE= -4.34D-05 DEPred=-4.22D-05 R= 1.03D+00
 TightC=F SS=  1.41D+00  RLast= 2.75D-01 DXNew= 4.1358D+00 8.2453D-01
 Trust test= 1.03D+00 RLast= 2.75D-01 DXMaxT set to 2.46D+00
 ITU=  1  1  1  1  1  1  1  0  1  1 -1  1  0
     Eigenvalues ---    0.00007   0.00016   0.00021   0.00036   0.00042
     Eigenvalues ---    0.00058   0.00066   0.00101   0.00415   0.00430
     Eigenvalues ---    0.00486   0.00556   0.00655   0.00769   0.00793
     Eigenvalues ---    0.00969   0.01111   0.01209   0.01299   0.01355
     Eigenvalues ---    0.01548   0.01632   0.01826   0.01948   0.02094
     Eigenvalues ---    0.02395   0.02682   0.02829   0.02872   0.03230
     Eigenvalues ---    0.03676   0.03757   0.03926   0.05446   0.06353
     Eigenvalues ---    0.07350   0.07829   0.08474   0.08954   0.11633
     Eigenvalues ---    0.13628   0.20118   0.20571   0.21709   0.23411
     Eigenvalues ---    0.25863   0.34125   0.36458   0.37334   0.38420
     Eigenvalues ---    0.40712   0.47948   0.48070   0.49354   0.50659
     Eigenvalues ---    0.52271   0.55340   0.56971   0.57053   0.57445
     Eigenvalues ---    0.57510   0.62759   0.92293
 Eigenvalue     1 is   7.49D-05 Eigenvector:
                          D13       D38       D37       D36       D11
   1                   -0.33900   0.32637  -0.32336  -0.30633   0.25982
                          D35       D23       D34       D21       D24
   1                   -0.25313   0.22404  -0.21695   0.21376  -0.19032
 En-DIIS/RFO-DIIS/Sim-DIIS IScMMF=       -3 using points:    13   12   11   10    9    8    7
 RFO step:  Lambda=-1.38610988D-04.
 DidBck=F Rises=F RFO-DIIS coefs:    1.96807   -2.00000    2.72822   -1.66820   -0.21252
                  RFO-DIIS coefs:    0.18012    0.00431
 Iteration  1 RMS(Cart)=  0.08302266 RMS(Int)=  0.00429228
 Iteration  2 RMS(Cart)=  0.00527947 RMS(Int)=  0.00271177
 Iteration  3 RMS(Cart)=  0.00001330 RMS(Int)=  0.00271175
 Iteration  4 RMS(Cart)=  0.00000003 RMS(Int)=  0.00271175
 Variable       Old X    -DE/DX   Delta X   Delta X   Delta X     New X
                                 (Linear)    (Quad)   (Total)
    R1        2.29702   0.00095  -0.00212   0.00085  -0.00229   2.29473
    R2        2.43991   0.00063  -0.00320   0.00217  -0.00145   2.43846
    R3        2.93058   0.00024  -0.00026   0.00152   0.00126   2.93184
    R4        3.38602  -0.00000  -0.01478   0.01661   0.00076   3.38678
    R5        1.95259   0.00023  -0.00669   0.00119  -0.00462   1.94797
    R6        2.76827   0.00016   0.00329   0.00256   0.00670   2.77497
    R7        2.53321  -0.00006  -0.00029   0.00017  -0.00012   2.53309
    R8        2.51767  -0.00009  -0.00006   0.00037   0.00031   2.51799
    R9        2.53582  -0.00008  -0.00002  -0.00083  -0.00084   2.53498
   R10        1.81478  -0.00013  -0.00028  -0.00034  -0.00062   1.81416
   R11        1.86905  -0.00088   0.00184  -0.00351  -0.00175   1.86730
   R12        3.43563  -0.00006  -0.00932  -0.00745  -0.01762   3.41801
   R13        3.48476   0.00011   0.00657   0.01470   0.02499   3.50975
   R14        3.17675  -0.00017   0.00450  -0.00952  -0.00538   3.17138
   R15        1.84883   0.00066  -0.00366   0.00404  -0.00204   1.84679
   R16        1.81328  -0.00001   0.00010  -0.00014  -0.00004   1.81324
   R17        3.31946  -0.00005  -0.00455  -0.01837  -0.02208   3.29738
   R18        3.40572  -0.00006   0.00283  -0.01122  -0.01110   3.39462
   R19        1.84560  -0.00046  -0.00016   0.00125  -0.00021   1.84539
   R20        1.81378   0.00001  -0.00010  -0.00031  -0.00041   1.81337
   R21        1.84395   0.00048   0.00020   0.00045  -0.00046   1.84349
   R22        1.81315  -0.00002  -0.00015  -0.00001  -0.00016   1.81299
   R23        1.83944  -0.00063   0.00531  -0.00705   0.00187   1.84131
   R24        1.85370   0.00017   0.00018  -0.00091   0.00075   1.85445
    A1        2.24663  -0.00001   0.00064   0.00057   0.00116   2.24778
    A2        2.09436   0.00021  -0.00127  -0.00072  -0.00198   2.09238
    A3        1.94219  -0.00019   0.00066   0.00016   0.00083   1.94302
    A4        2.55477  -0.00014  -0.01626   0.00385  -0.01335   2.54142
    A5        1.98005  -0.00019  -0.00143   0.00145   0.00278   1.98283
    A6        1.93288   0.00010   0.00064  -0.00086  -0.00021   1.93266
    A7        1.93882   0.00021  -0.00063   0.00070   0.00006   1.93888
    A8        1.92325   0.00019  -0.00010   0.00299   0.00289   1.92614
    A9        1.88953  -0.00016   0.00003  -0.00108  -0.00106   1.88848
   A10        1.88832  -0.00017  -0.00003  -0.00110  -0.00112   1.88720
   A11        1.88958  -0.00019   0.00012  -0.00078  -0.00067   1.88891
   A12        1.88337  -0.00011   0.00381  -0.00171   0.00136   1.88473
   A13        2.08075   0.00005   0.00843   0.00443   0.01149   2.09224
   A14        2.08342   0.00002   0.01710   0.00022   0.01656   2.09998
   A15        2.15166  -0.00009  -0.01341  -0.02057  -0.03420   2.11746
   A16        1.66228   0.00014  -0.01439   0.00881  -0.00476   1.65752
   A17        1.53745   0.00006  -0.00338   0.01536   0.01380   1.55125
   A18        2.88614   0.00006   0.00827   0.00414   0.01528   2.90142
   A19        1.87117   0.00017  -0.00073   0.00163   0.00135   1.87252
   A20        1.77041  -0.00006  -0.00111   0.00915   0.00687   1.77729
   A21        2.12470   0.00003  -0.01861  -0.01147  -0.03111   2.09359
   A22        2.83551  -0.00013  -0.00341   0.00420  -0.00341   2.83210
   A23        1.86845   0.00003  -0.00432   0.00242  -0.00607   1.86237
   A24        2.14576   0.00002   0.00915   0.00590   0.01649   2.16225
   A25        1.85848   0.00013   0.00516  -0.00615   0.00121   1.85969
   A26        2.93687   0.00012   0.03845  -0.00838   0.02790   2.96477
   A27        1.95520  -0.00006   0.01495  -0.00692   0.00667   1.96187
   A28        2.24882  -0.00004   0.00859  -0.00661   0.00248   2.25130
   A29        1.86409   0.00009  -0.01217   0.00199  -0.01024   1.85385
   A30        3.05567  -0.00007   0.02429  -0.01926   0.00162   3.05729
   A31        2.15673  -0.00002   0.01627   0.01443   0.02014   2.17687
   A32        2.23446  -0.00023   0.00549   0.01683   0.00471   2.23917
   A33        1.86302   0.00032   0.01169  -0.00366   0.00270   1.86572
   A34        2.84042  -0.00013   0.01836   0.01707   0.04336   2.88378
   A35        3.17255   0.00004   0.00645  -0.00031   0.01079   3.18334
   A36        3.14008   0.00025  -0.00814  -0.00650  -0.01829   3.12180
   A37        3.11019   0.00016  -0.00089   0.01542   0.01295   3.12314
   A38        3.45780  -0.00041   0.05137  -0.01111   0.03800   3.49580
    D1       -0.06723   0.00002   0.02829  -0.01571   0.01310  -0.05413
    D2        3.07098   0.00006   0.02594  -0.01152   0.01499   3.08598
    D3        0.02832   0.00009  -0.00284  -0.01167  -0.01379   0.01453
    D4       -3.11013   0.00005  -0.00066  -0.01556  -0.01555  -3.12568
    D5        2.16966  -0.00002   0.00104  -0.02993  -0.02891   2.14075
    D6        0.06925  -0.00002   0.00100  -0.02846  -0.02748   0.04178
    D7       -2.02483  -0.00004   0.00136  -0.02991  -0.02858  -2.05341
    D8       -0.97476   0.00002  -0.00093  -0.02642  -0.02732  -1.00208
    D9       -3.07516   0.00002  -0.00096  -0.02495  -0.02589  -3.10105
   D10        1.11393  -0.00000  -0.00060  -0.02640  -0.02699   1.08694
   D11        1.65797  -0.00002   0.05656   0.08646   0.14288   1.80084
   D12       -0.73753   0.00029  -0.02863   0.04953   0.02136  -0.71617
   D13        2.68990  -0.00006  -0.11334  -0.07813  -0.19222   2.49768
   D14        2.28241   0.00005   0.00901   0.03485   0.04303   2.32544
   D15       -1.45844  -0.00016   0.01049   0.00913   0.01674  -1.44170
   D16        0.13254  -0.00001  -0.00457   0.03122   0.02651   0.15905
   D17       -1.54008  -0.00010  -0.06072  -0.05271  -0.11430  -1.65438
   D18        2.26382   0.00018  -0.06003  -0.02098  -0.07914   2.18468
   D19        0.60547  -0.00003  -0.04022  -0.04111  -0.08123   0.52424
   D20       -1.29310  -0.00002  -0.02066  -0.04652  -0.06717  -1.36027
   D21        1.77782   0.00010   0.07804   0.06386   0.14193   1.91974
   D22        0.69841   0.00002  -0.02225  -0.04213  -0.06464   0.63377
   D23       -2.51385   0.00014   0.07645   0.06826   0.14446  -2.36939
   D24        2.84823  -0.00008  -0.03447  -0.06325  -0.09820   2.75003
   D25       -0.36403   0.00004   0.06423   0.04713   0.11089  -0.25314
   D26       -0.48102  -0.00007   0.02579  -0.00998   0.01271  -0.46831
   D27       -2.86466  -0.00009   0.01201   0.00675   0.01825  -2.84641
   D28       -2.55756   0.00001   0.02719   0.04573   0.07161  -2.48595
   D29       -0.31229   0.00010   0.00370   0.03833   0.03998  -0.27231
   D30        0.18875  -0.00008  -0.03500   0.00079  -0.03667   0.15208
   D31        2.26028   0.00011  -0.04981   0.00386  -0.04681   2.21346
   D32        0.05758  -0.00008   0.05005  -0.00226   0.04645   0.10403
   D33        2.21365   0.00014   0.06083  -0.00400   0.05545   2.26910
   D34       -0.42147   0.00016  -0.02578   0.01021  -0.01500  -0.43647
   D35       -2.74545   0.00003  -0.03800   0.00542  -0.03234  -2.77779
   D36       -1.19933  -0.00005  -0.10031  -0.07029  -0.16988  -1.36921
   D37        1.34876  -0.00007  -0.08341  -0.08621  -0.17041   1.17835
   D38       -3.04834   0.00017   0.09022   0.06514   0.15309  -2.89526
   D39        0.34566  -0.00018   0.01141  -0.05428  -0.04346   0.30220
         Item               Value     Threshold  Converged?
 Maximum Force            0.000949     0.000015     NO 
 RMS     Force            0.000220     0.000010     NO 
 Maximum Displacement     0.353851     0.000060     NO 
 RMS     Displacement     0.084134     0.000040     NO 
 Predicted change in Energy=-7.620724D-05
 GradGradGradGradGradGradGradGradGradGradGradGradGradGradGradGradGradGrad

                          Input orientation:                          
 ---------------------------------------------------------------------
 Center     Atomic      Atomic             Coordinates (Angstroms)
 Number     Number       Type             X           Y           Z
 ---------------------------------------------------------------------
      1          6           0        1.287991    0.564843    2.304464
      2          8           0        0.295904   -0.053330    1.975535
      3          8           0        2.191469    1.101317    1.555469
      4          1           0        2.014857    0.983384    0.546761
      5          6           0        1.593430    0.792935    3.808365
      6          9           0        2.799976    0.303576    4.127097
      7          9           0        0.685078    0.194827    4.578181
      8          9           0        1.586403    2.103949    4.092423
      9          8           0        0.390524   -1.146896   -2.245728
     10          1           0        0.711467   -2.031015   -2.437957
     11          1           0       -0.277366   -1.215643   -1.520743
     12          8           0        2.085781    2.436628   -3.087785
     13          1           0        1.422161    1.979524   -3.640725
     14          1           0        1.867056    3.370871   -3.093637
     15          8           0        0.262047    0.756523   -4.261446
     16          1           0        0.204674    0.055045   -3.584498
     17          1           0       -0.638857    0.958116   -4.523270
     18          8           0       -1.204382   -1.024475   -0.134915
     19          1           0       -0.696849   -0.634020    0.601036
     20          1           0       -1.827265   -1.635654    0.263722
     21          8           0        1.800945    0.868769   -0.901497
     22          1           0        1.472776    0.069872   -1.352592
     23          1           0        1.996754    1.530294   -1.599395
 ---------------------------------------------------------------------
                    Distance matrix (angstroms):
                    1          2          3          4          5
     1  C    0.000000
     2  O    1.214319   0.000000
     3  O    1.290375   2.258944   0.000000
     4  H    1.947571   2.463934   1.030822   0.000000
     5  C    1.551463   2.399792   2.351232   3.294228   0.000000
     6  F    2.382509   3.320689   2.760424   3.727916   1.340453
     7  F    2.381219   2.643257   3.496816   4.317694   1.332461
     8  F    2.377960   3.286405   2.794192   3.743122   1.341453
     9  O    4.943658   4.361640   4.769379   3.869696   6.470083
    10  H    5.437041   4.854157   5.286715   4.437788   6.911518
    11  H    4.500298   3.728749   4.574553   3.790063   5.994469
    12  O    5.763366   5.919523   4.832601   3.914954   7.106407
    13  H    6.112658   6.078101   5.325741   4.344953   7.544950
    14  H    6.111350   6.315866   5.183658   4.355965   7.372806
    15  O    6.648344   6.289431   6.138246   5.122760   8.178983
    16  H    6.009438   5.561837   5.609038   4.604984   7.558277
    17  H    7.105305   6.643137   6.706887   5.722591   8.627082
    18  O    3.832549   2.765498   4.348356   3.854826   5.165287
    19  H    2.877244   1.792208   3.502102   3.157894   4.191484
    20  H    4.325695   3.153077   5.030888   4.658473   5.492148
    21  O    3.260932   3.375311   2.498654   1.468450   4.715042
    22  H    3.695024   3.532228   3.168158   2.176212   5.212759
    23  H    4.083449   4.263904   3.189844   2.214819   5.472682
                    6          7          8          9         10
     6  F    0.000000
     7  F    2.165201   0.000000
     8  F    2.171475   2.166355   0.000000
     9  O    6.965790   6.960799   7.222900   0.000000
    10  H    7.274071   7.360791   7.778772   0.960011   0.000000
    11  H    6.608794   6.333451   6.782401   0.988133   1.576040
    12  O    7.557413   8.108925   7.205237   4.052727   4.719199
    13  H    8.065124   8.442680   7.735892   3.575583   4.246899
    14  H    7.900483   8.386961   7.302282   4.827972   5.562883
    15  O    8.775756   8.867551   8.564848   2.775361   3.361169
    16  H    8.140396   8.177998   8.064881   1.808731   2.433730
    17  H    9.331819   9.228858   8.971894   3.267706   3.886749
    18  O    5.996945   5.222072   5.953647   2.648442   3.160317
    19  H    5.053709   4.291200   4.989940   3.090225   3.629108
    20  H    6.332269   5.317620   6.347969   3.384496   3.728343
    21  O    5.157932   5.632604   5.148877   2.803418   3.457805
    22  H    5.642966   5.984158   5.813654   1.857279   2.484216
    23  H    5.911236   6.454953   5.735352   3.188270   3.877894
                   11         12         13         14         15
    11  H    0.000000
    12  O    4.623761   0.000000
    13  H    4.194258   0.977281   0.000000
    14  H    5.301759   0.959524   1.559834   0.000000
    15  O    3.419336   2.743400   1.796355   3.282476   0.000000
    16  H    2.471051   3.075260   2.277950   3.741545   0.976536
    17  H    3.724389   3.416178   2.463728   3.760962   0.959594
    18  O    1.678221   5.614610   5.311632   6.124282   4.727645
    19  H    2.239687   5.547910   5.414180   6.021907   5.147507
    20  H    2.400607   6.567191   6.234820   7.070018   5.528551
    21  O    3.007926   2.705396   2.980037   3.327216   3.697306
    22  H    2.178031   2.998033   2.980752   3.752771   3.224715
    23  H    3.566227   1.744898   2.167715   2.374301   3.270236
                   16         17         18         19         20
    16  H    0.000000
    17  H    1.551894   0.000000
    18  O    3.879488   4.848520   0.000000
    19  H    4.336617   5.366262   0.975535   0.000000
    20  H    4.668622   5.572724   0.959392   1.547543   0.000000
    21  O    3.226255   4.367821   3.633733   3.279475   4.560019
    22  H    2.567042   3.911671   3.138074   3.003232   4.051118
    23  H    3.054266   3.977798   4.349577   4.096541   5.302598
                   21         22         23
    21  O    0.000000
    22  H    0.974381   0.000000
    23  H    0.981335   1.571082   0.000000
 Stoichiometry    C2H11F3O7
 Framework group  C1[X(C2H11F3O7)]
 Deg. of freedom    63
 Full point group                 C1      NOp   1
 Largest Abelian subgroup         C1      NOp   1
 Largest concise Abelian subgroup C1      NOp   1
                         Standard orientation:                         
 ---------------------------------------------------------------------
 Center     Atomic      Atomic             Coordinates (Angstroms)
 Number     Number       Type             X           Y           Z
 ---------------------------------------------------------------------
      1          6           0        1.611540    0.014135    0.010832
      2          8           0        1.151769    1.104025   -0.263611
      3          8           0        0.989300   -1.061236    0.359350
      4          1           0       -0.035509   -0.954045    0.388837
      5          6           0        3.145604   -0.212332   -0.038152
      6          9           0        3.600512   -0.638520    1.148539
      7          9           0        3.786735    0.913411   -0.349769
      8          9           0        3.451509   -1.138189   -0.959406
      9          8           0       -3.046048    1.428078    0.875348
     10          1           0       -3.214234    1.838814    1.726601
     11          1           0       -2.409861    2.000099    0.380914
     12          8           0       -3.605669   -2.418398   -0.271840
     13          1           0       -4.244387   -1.689930   -0.400111
     14          1           0       -3.620548   -2.954118   -1.067748
     15          8           0       -5.025787   -0.072886   -0.361734
     16          1           0       -4.374428    0.544582    0.023089
     17          1           0       -5.392219    0.362748   -1.134243
     18          8           0       -1.144773    2.621561   -0.529998
     19          1           0       -0.344862    2.065073   -0.483815
     20          1           0       -0.837198    3.527868   -0.596615
     21          8           0       -1.500981   -0.866922    0.422692
     22          1           0       -2.004004   -0.105271    0.763685
     23          1           0       -2.156913   -1.550732    0.167397
 ---------------------------------------------------------------------
 Rotational constants (GHZ):           1.1176742           0.2624747           0.2274873
 Standard basis: 6-31++G(d,p) (6D, 7F)
 There are   294 symmetry adapted cartesian basis functions of A   symmetry.
 There are   294 symmetry adapted basis functions of A   symmetry.
   294 basis functions,   472 primitive gaussians,   294 cartesian basis functions
    53 alpha electrons       53 beta electrons
       nuclear repulsion energy       819.7940791555 Hartrees.
 NAtoms=   23 NActive=   23 NUniq=   23 SFac= 1.00D+00 NAtFMM=   60 NAOKFM=F Big=F
 Integral buffers will be    131072 words long.
 Raffenetti 2 integral format.
 Two-electron integral symmetry is turned on.
 Nuclear repulsion after empirical dispersion term =      819.7842928207 Hartrees.
 One-electron integrals computed using PRISM.
 NBasis=   294 RedAO= T EigKep=  4.82D-05  NBF=   294
 NBsUse=   294 1.00D-06 EigRej= -1.00D+00 NBFU=   294
 Initial guess from the checkpoint file:  "/local_scratch/slurm.5660461/Gau-3925048.chk"
 B after Tr=    -0.000000   -0.000000    0.000000
         Rot=    0.999965    0.007534   -0.000116   -0.003639 Ang=   0.96 deg.
 ExpMin= 3.60D-02 ExpMax= 7.00D+03 ExpMxC= 1.05D+03 IAcc=3 IRadAn=         5 AccDes= 0.00D+00
 Harris functional with IExCor= 4639 and IRadAn=       5 diagonalized for initial guess.
 HarFok:  IExCor= 4639 AccDes= 0.00D+00 IRadAn=         5 IDoV= 1 UseB2=F ITyADJ=14
 ICtDFT=  3500011 ScaDFX=  1.000000  1.000000  1.000000  1.000000
 FoFCou: FMM=F IPFlag=           0 FMFlag=      100000 FMFlg1=           0
         NFxFlg=           0 DoJE=T BraDBF=F KetDBF=T FulRan=T
         wScrn=  0.000000 ICntrl=       500 IOpCl=  0 I1Cent=   200000004 NGrid=           0
         NMat0=    1 NMatS0=      1 NMatT0=    0 NMatD0=    1 NMtDS0=    0 NMtDT0=    0
 Petite list used in FoFCou.
 Requested convergence on RMS density matrix=1.00D-10 within 128 cycles.
 Requested convergence on MAX density matrix=1.00D-08.
 Requested convergence on             energy=1.00D-08.
 No special actions if energy rises.
 SCF Done:  E(RwB97XD) =  -908.814628439     A.U. after   15 cycles
            NFock= 15  Conv=0.80D-10     -V/T= 2.0082
 Calling FoFJK, ICntrl=      2127 FMM=F ISym2X=0 I1Cent= 0 IOpClX= 0 NMat=1 NMatS=1 NMatT=0.
 ***** Axes restored to original set *****
 -------------------------------------------------------------------
 Center     Atomic                   Forces (Hartrees/Bohr)
 Number     Number              X              Y              Z
 -------------------------------------------------------------------
      1        6           0.000705039    0.000593810    0.001836229
      2        8          -0.002564506   -0.001716519   -0.000834270
      3        8           0.001694474    0.000784829    0.000284987
      4        1          -0.000622725    0.000141842   -0.000791513
      5        6           0.000031020    0.000130902    0.000317461
      6        9           0.000256449   -0.000191272   -0.000152551
      7        9           0.000031594    0.000073993   -0.000200383
      8        9          -0.000076350    0.000220787   -0.000091827
      9        8           0.000322017    0.000662684    0.000277562
     10        1          -0.000026024   -0.000141973    0.000100141
     11        1          -0.000150840   -0.000489274   -0.000066957
     12        8           0.001065329    0.000794799    0.001195177
     13        1          -0.001060852   -0.000754490   -0.001274965
     14        1           0.000011571    0.000079035   -0.000147986
     15        8          -0.000223442    0.000230195    0.000595674
     16        1           0.000040969   -0.000594820   -0.000600681
     17        1          -0.000079231    0.000118911   -0.000177663
     18        8          -0.000862655   -0.000463333    0.000796406
     19        1           0.001649015    0.001155331   -0.000418061
     20        1          -0.000499240   -0.000445773   -0.000639309
     21        8           0.000196715   -0.003251825   -0.001627772
     22        1           0.000011114    0.002112166    0.001479009
     23        1           0.000150559    0.000949996    0.000141293
 -------------------------------------------------------------------
 Cartesian Forces:  Max     0.003251825 RMS     0.000897821

 GradGradGradGradGradGradGradGradGradGradGradGradGradGradGradGradGradGrad
 Berny optimization.
 Using GEDIIS/GDIIS optimizer.
 FormGI is forming the generalized inverse of G from B-inverse, IUseBI=4.
 Internal  Forces:  Max     0.002836057 RMS     0.000509630
 Search for a local minimum.
 Step number  14 out of a maximum of  138
 All quantities printed in internal units (Hartrees-Bohrs-Radians)
 Mixed Optimization -- En-DIIS/RFO-DIIS
 Swapping is turned off.
 Update second derivatives using D2CorX and points   13   14
 DE= -8.01D-05 DEPred=-7.62D-05 R= 1.05D+00
 TightC=F SS=  1.41D+00  RLast= 5.24D-01 DXNew= 4.1358D+00 1.5722D+00
 Trust test= 1.05D+00 RLast= 5.24D-01 DXMaxT set to 2.46D+00
 ITU=  1  1  1  1  1  1  1  1  0  1  1 -1  1  0
     Eigenvalues ---    0.00007   0.00015   0.00018   0.00035   0.00042
     Eigenvalues ---    0.00056   0.00066   0.00093   0.00395   0.00428
     Eigenvalues ---    0.00488   0.00563   0.00645   0.00745   0.00787
     Eigenvalues ---    0.00950   0.01087   0.01236   0.01260   0.01336
     Eigenvalues ---    0.01527   0.01603   0.01729   0.01929   0.02081
     Eigenvalues ---    0.02347   0.02558   0.02739   0.02884   0.03111
     Eigenvalues ---    0.03622   0.03746   0.03967   0.05417   0.05875
     Eigenvalues ---    0.07307   0.07927   0.08472   0.09611   0.11635
     Eigenvalues ---    0.13634   0.20160   0.20556   0.21712   0.23414
     Eigenvalues ---    0.25846   0.34078   0.36981   0.37335   0.38423
     Eigenvalues ---    0.41650   0.47895   0.49097   0.50503   0.50661
     Eigenvalues ---    0.53262   0.56224   0.56997   0.57136   0.57446
     Eigenvalues ---    0.58487   0.63917   1.03514
 Eigenvalue     1 is   6.66D-05 Eigenvector:
                          D13       D37       D38       D36       D11
   1                   -0.36487  -0.33432   0.32960  -0.30995   0.26974
                          D23       D21       D24       D25       D35
   1                    0.24963   0.23996  -0.20502   0.18789  -0.16753
 En-DIIS/RFO-DIIS/Sim-DIIS IScMMF=       -3 using points:    14   13   12   11   10    9    8    7
 RFO step:  Lambda=-1.53972507D-04.
 DidBck=F Rises=F RFO-DIIS coefs:    2.64954   -2.00000    0.00483    1.12602   -0.94012
                  RFO-DIIS coefs:   -0.12855    0.62810   -0.33982
 Iteration  1 RMS(Cart)=  0.11590329 RMS(Int)=  0.03123917
 Iteration  2 RMS(Cart)=  0.05138192 RMS(Int)=  0.00767856
 Iteration  3 RMS(Cart)=  0.00210415 RMS(Int)=  0.00758005
 Iteration  4 RMS(Cart)=  0.00000929 RMS(Int)=  0.00758005
 Iteration  5 RMS(Cart)=  0.00000006 RMS(Int)=  0.00758005
 Variable       Old X    -DE/DX   Delta X   Delta X   Delta X     New X
                                 (Linear)    (Quad)   (Total)
    R1        2.29473   0.00284  -0.00248  -0.00032  -0.00592   2.28881
    R2        2.43846   0.00154  -0.00262   0.00165  -0.00160   2.43685
    R3        2.93184  -0.00004   0.00087   0.00072   0.00159   2.93343
    R4        3.38678  -0.00013  -0.01589   0.01421  -0.00530   3.38148
    R5        1.94797   0.00104  -0.00675   0.00300  -0.00058   1.94739
    R6        2.77497   0.00017   0.00727   0.00186   0.01216   2.78712
    R7        2.53309   0.00027  -0.00006   0.00045   0.00039   2.53348
    R8        2.51799  -0.00017   0.00024  -0.00003   0.00021   2.51820
    R9        2.53498   0.00020  -0.00103  -0.00054  -0.00157   2.53341
   R10        1.81416   0.00010  -0.00082   0.00004  -0.00078   1.81338
   R11        1.86730   0.00008  -0.00147   0.00000  -0.00217   1.86513
   R12        3.41801   0.00013  -0.02456  -0.00125  -0.02883   3.38918
   R13        3.50975   0.00025   0.03597   0.00250   0.04787   3.55762
   R14        3.17138  -0.00002  -0.00809  -0.00170  -0.01118   3.16019
   R15        1.84679   0.00175  -0.00439   0.00447  -0.00498   1.84182
   R16        1.81324   0.00008   0.00006  -0.00010  -0.00004   1.81320
   R17        3.29738   0.00010  -0.03257   0.00077  -0.02890   3.26848
   R18        3.39462  -0.00001  -0.01495   0.00055  -0.02032   3.37430
   R19        1.84539   0.00008  -0.00010   0.00064  -0.00330   1.84209
   R20        1.81337   0.00015  -0.00049  -0.00006  -0.00055   1.81282
   R21        1.84349   0.00087   0.00044  -0.00152  -0.00474   1.83875
   R22        1.81299   0.00034  -0.00025   0.00023  -0.00002   1.81297
   R23        1.84131  -0.00214   0.00460  -0.00552   0.00736   1.84867
   R24        1.85445   0.00067   0.00131  -0.00098   0.00418   1.85864
    A1        2.24778  -0.00017   0.00179  -0.00146   0.00004   2.24782
    A2        2.09238   0.00067  -0.00319   0.00094  -0.00212   2.09026
    A3        1.94302  -0.00050   0.00141   0.00052   0.00207   1.94509
    A4        2.54142  -0.00023  -0.02176   0.00137  -0.02483   2.51660
    A5        1.98283  -0.00029   0.00182   0.00282   0.01342   1.99625
    A6        1.93266  -0.00033  -0.00072  -0.00121  -0.00194   1.93073
    A7        1.93888  -0.00012  -0.00027  -0.00006  -0.00034   1.93854
    A8        1.92614  -0.00017   0.00343   0.00198   0.00540   1.93154
    A9        1.88848   0.00023  -0.00090  -0.00041  -0.00132   1.88716
   A10        1.88720   0.00027  -0.00112  -0.00018  -0.00129   1.88591
   A11        1.88891   0.00014  -0.00051  -0.00014  -0.00066   1.88825
   A12        1.88473  -0.00017   0.00243   0.00107   0.00096   1.88569
   A13        2.09224   0.00001   0.01701   0.00109   0.01697   2.10921
   A14        2.09998  -0.00014   0.03035  -0.01172   0.01605   2.11603
   A15        2.11746  -0.00013  -0.05161  -0.01087  -0.06687   2.05059
   A16        1.65752   0.00036  -0.01016   0.01203   0.00665   1.66418
   A17        1.55125   0.00024   0.01926   0.01064   0.03260   1.58385
   A18        2.90142   0.00026   0.02111   0.00578   0.03178   2.93320
   A19        1.87252   0.00002   0.00303  -0.00245   0.00465   1.87717
   A20        1.77729  -0.00011   0.01152   0.00907   0.02151   1.79880
   A21        2.09359   0.00025  -0.04580   0.00884  -0.03762   2.05597
   A22        2.83210  -0.00035  -0.00959   0.00577  -0.01390   2.81820
   A23        1.86237   0.00004  -0.00877  -0.00269  -0.02449   1.83788
   A24        2.16225   0.00006   0.02197   0.00223   0.02745   2.18970
   A25        1.85969   0.00012   0.00370  -0.00190   0.00610   1.86579
   A26        2.96477  -0.00008   0.04985  -0.00523   0.04030   3.00507
   A27        1.96187  -0.00038   0.01482  -0.00893   0.00008   1.96195
   A28        2.25130  -0.00042   0.00946  -0.01990  -0.00875   2.24255
   A29        1.85385   0.00086  -0.01850   0.01189  -0.00628   1.84757
   A30        3.05729  -0.00032   0.01837  -0.02425  -0.01151   3.04578
   A31        2.17687   0.00004   0.03323   0.00657   0.00869   2.18556
   A32        2.23917  -0.00059   0.00757  -0.00539  -0.04566   2.19351
   A33        1.86572   0.00057   0.00640   0.00341  -0.01191   1.85380
   A34        2.88378  -0.00024   0.06612  -0.00508   0.07866   2.96244
   A35        3.18334   0.00027   0.01713   0.00859   0.03777   3.22111
   A36        3.12180   0.00028  -0.02114  -0.01325  -0.04127   3.08052
   A37        3.12314   0.00008   0.01641   0.00944   0.02056   3.14371
   A38        3.49580  -0.00073   0.06707  -0.00983   0.05458   3.55038
    D1       -0.05413  -0.00012   0.02678  -0.02633   0.00100  -0.05313
    D2        3.08598  -0.00006   0.02895  -0.02270   0.00753   3.09351
    D3        0.01453   0.00013  -0.01809  -0.00209  -0.01730  -0.00277
    D4       -3.12568   0.00008  -0.02011  -0.00547  -0.02339   3.13411
    D5        2.14075  -0.00004  -0.04103  -0.02692  -0.06826   2.07249
    D6        0.04178  -0.00004  -0.03924  -0.02555  -0.06509  -0.02331
    D7       -2.05341  -0.00002  -0.04067  -0.02664  -0.06762  -2.12103
    D8       -1.00208   0.00001  -0.03921  -0.02389  -0.06279  -1.06487
    D9       -3.10105   0.00001  -0.03741  -0.02251  -0.05962   3.12251
   D10        1.08694   0.00002  -0.03884  -0.02360  -0.06215   1.02479
   D11        1.80084  -0.00024   0.21107   0.05310   0.26191   2.06276
   D12       -0.71617   0.00023   0.02662   0.03439   0.06084  -0.65533
   D13        2.49768  -0.00013  -0.30050  -0.06209  -0.35905   2.13863
   D14        2.32544   0.00002   0.07182   0.02287   0.09291   2.41835
   D15       -1.44170  -0.00041   0.03161   0.01127   0.03822  -1.40348
   D16        0.15905   0.00008   0.04226   0.02999   0.07183   0.23087
   D17       -1.65438  -0.00008  -0.18022  -0.03669  -0.21985  -1.87423
   D18        2.18468   0.00047  -0.12666  -0.02300  -0.14666   2.03802
   D19        0.52424  -0.00009  -0.12503  -0.04319  -0.16917   0.35507
   D20       -1.36027  -0.00006  -0.10904  -0.04110  -0.14702  -1.50729
   D21        1.91974   0.00011   0.21254   0.04276   0.24961   2.16935
   D22        0.63377   0.00001  -0.10423  -0.03635  -0.13660   0.49718
   D23       -2.36939   0.00017   0.21735   0.04750   0.26003  -2.10937
   D24        2.75003  -0.00016  -0.15480  -0.04786  -0.20325   2.54678
   D25       -0.25314   0.00001   0.16678   0.03599   0.19337  -0.05977
   D26       -0.46831   0.00001   0.01939  -0.00823   0.00523  -0.46307
   D27       -2.84641  -0.00044   0.01862   0.01178   0.02937  -2.81705
   D28       -2.48595  -0.00003   0.08366   0.01938   0.10047  -2.38549
   D29       -0.27231   0.00020   0.03822   0.03335   0.07088  -0.20143
   D30        0.15208  -0.00010  -0.05597  -0.00123  -0.06723   0.08486
   D31        2.21346  -0.00003  -0.06899   0.00740  -0.06587   2.14759
   D32        0.10403  -0.00005   0.09287  -0.00447   0.09012   0.19415
   D33        2.26910   0.00022   0.10681  -0.00814   0.09623   2.36533
   D34       -0.43647   0.00031  -0.02396   0.01669  -0.00821  -0.44468
   D35       -2.77779   0.00012  -0.04780   0.01711  -0.02970  -2.80748
   D36       -1.36921  -0.00013  -0.26369  -0.03723  -0.30046  -1.66967
   D37        1.17835  -0.00021  -0.25444  -0.06457  -0.32105   0.85730
   D38       -2.89526   0.00013   0.24766   0.04881   0.28250  -2.61275
   D39        0.30220  -0.00027  -0.05335  -0.04127  -0.09644   0.20576
         Item               Value     Threshold  Converged?
 Maximum Force            0.002836     0.000015     NO 
 RMS     Force            0.000510     0.000010     NO 
 Maximum Displacement     0.611789     0.000060     NO 
 RMS     Displacement     0.157484     0.000040     NO 
 Predicted change in Energy=-1.338727D-04
 GradGradGradGradGradGradGradGradGradGradGradGradGradGradGradGradGradGrad

                          Input orientation:                          
 ---------------------------------------------------------------------
 Center     Atomic      Atomic             Coordinates (Angstroms)
 Number     Number       Type             X           Y           Z
 ---------------------------------------------------------------------
      1          6           0        1.296321    0.585230    2.277920
      2          8           0        0.279905    0.019259    1.940948
      3          8           0        2.255546    1.030677    1.540123
      4          1           0        2.123736    0.873186    0.530280
      5          6           0        1.569068    0.848225    3.783275
      6          9           0        2.689294    0.225190    4.176078
      7          9           0        0.562833    0.406195    4.536832
      8          9           0        1.720275    2.160042    4.014658
      9          8           0        0.432205   -1.184004   -2.286329
     10          1           0        0.641951   -2.095563   -2.500574
     11          1           0       -0.235890   -1.186686   -1.559846
     12          8           0        1.903561    2.504096   -2.938349
     13          1           0        1.282760    2.038938   -3.528411
     14          1           0        1.543451    3.377359   -2.769892
     15          8           0        0.259280    0.760743   -4.240510
     16          1           0        0.244452    0.044771   -3.579163
     17          1           0       -0.642402    0.876027   -4.547002
     18          8           0       -1.177303   -0.929432   -0.201848
     19          1           0       -0.671229   -0.539149    0.531875
     20          1           0       -1.813772   -1.521328    0.204328
     21          8           0        2.039720    0.698057   -0.931756
     22          1           0        1.666317   -0.083871   -1.385830
     23          1           0        2.054495    1.421480   -1.597943
 ---------------------------------------------------------------------
                    Distance matrix (angstroms):
                    1          2          3          4          5
     1  C    0.000000
     2  O    1.211188   0.000000
     3  O    1.289526   2.255390   0.000000
     4  H    1.954937   2.473639   1.030514   0.000000
     5  C    1.552305   2.396517   2.352928   3.300038   0.000000
     6  F    2.381807   3.292927   2.790198   3.745877   1.340661
     7  F    2.381752   2.639768   3.497930   4.325153   1.332571
     8  F    2.382442   3.310271   2.772238   3.736264   1.340622
     9  O    4.970841   4.397831   4.782376   3.876416   6.500962
    10  H    5.518048   4.932613   5.357639   4.493911   7.000871
    11  H    4.496199   3.738437   4.553434   3.765573   5.995638
    12  O    5.591087   5.711236   4.727745   3.839237   6.930658
    13  H    5.985560   5.915971   5.258606   4.305716   7.413536
    14  H    5.773860   5.921605   4.958854   4.183151   7.024327
    15  O    6.602741   6.225806   6.121574   5.123406   8.130457
    16  H    5.975278   5.520284   5.587808   4.594073   7.523672
    17  H    7.100899   6.608948   6.743524   5.781896   8.618868
    18  O    3.816053   2.759537   4.319831   3.831749   5.155950
    19  H    2.860796   1.789403   3.470869   3.131537   4.185133
    20  H    4.290693   3.126138   4.985621   4.619947   5.465093
    21  O    3.296572   3.436589   2.503478   1.474882   4.740841
    22  H    3.742681   3.605583   3.186003   2.190130   5.253371
    23  H    4.036887   4.199899   3.168692   2.198808   5.433394
                    6          7          8          9         10
     6  F    0.000000
     7  F    2.164426   0.000000
     8  F    2.169956   2.165252   0.000000
     9  O    6.988776   7.007234   7.248739   0.000000
    10  H    7.359021   7.469279   7.856285   0.959600   0.000000
    11  H    6.591731   6.351748   6.789865   0.986984   1.575320
    12  O    7.511715   7.878900   6.963927   4.023941   4.789589
    13  H    8.039102   8.260283   7.556717   3.557185   4.308268
    14  H    7.713341   7.948436   6.895161   4.719612   5.553207
    15  O    8.776716   8.789743   8.499433   2.762384   3.366347
    16  H    8.133484   8.130274   8.019885   1.793477   2.429483
    17  H    9.360337   9.175476   8.974016   3.241782   3.829853
    18  O    5.953986   5.221786   5.976598   2.645824   3.154947
    19  H    5.015730   4.296075   5.013452   3.094460   3.652755
    20  H    6.253217   5.304167   6.368719   3.370693   3.698218
    21  O    5.170640   5.672021   5.167829   2.821547   3.495606
    22  H    5.663640   6.044482   5.848362   1.882611   2.517714
    23  H    5.930717   6.394632   5.670844   3.145513   3.896103
                   11         12         13         14         15
    11  H    0.000000
    12  O    4.483235   0.000000
    13  H    4.072615   0.974648   0.000000
    14  H    5.045868   0.959503   1.560347   0.000000
    15  O    3.350169   2.727373   1.785603   3.264735   0.000000
    16  H    2.413474   3.035056   2.248857   3.667215   0.974790
    17  H    3.652826   3.423493   2.469036   3.767325   0.959301
    18  O    1.672302   5.363700   5.092067   5.704893   4.607738
    19  H    2.232514   5.285200   5.191389   5.580816   5.033014
    20  H    2.390398   6.316567   6.016422   6.641842   5.409434
    21  O    3.020787   2.703098   3.018869   3.286897   3.757892
    22  H    2.205646   3.027239   3.040409   3.729724   3.292768
    23  H    3.471289   1.729603   2.168764   2.336684   3.262290
                   16         17         18         19         20
    16  H    0.000000
    17  H    1.553772   0.000000
    18  O    3.791664   4.735627   0.000000
    19  H    4.252066   5.272432   0.973026   0.000000
    20  H    4.582985   5.449270   0.959381   1.541871   0.000000
    21  O    3.264741   4.505048   3.678413   3.319961   4.589745
    22  H    2.617051   4.030458   3.194207   3.057613   4.087286
    23  H    3.016093   4.033327   4.233248   3.976150   5.183801
                   21         22         23
    21  O    0.000000
    22  H    0.978276   0.000000
    23  H    0.983548   1.568999   0.000000
 Stoichiometry    C2H11F3O7
 Framework group  C1[X(C2H11F3O7)]
 Deg. of freedom    63
 Full point group                 C1      NOp   1
 Largest Abelian subgroup         C1      NOp   1
 Largest concise Abelian subgroup C1      NOp   1
                         Standard orientation:                         
 ---------------------------------------------------------------------
 Center     Atomic      Atomic             Coordinates (Angstroms)
 Number     Number       Type             X           Y           Z
 ---------------------------------------------------------------------
      1          6           0        1.594364    0.030028    0.022928
      2          8           0        1.110254    1.087994   -0.313705
      3          8           0        1.001704   -1.021999    0.475557
      4          1           0       -0.021579   -0.931675    0.557379
      5          6           0        3.130520   -0.176378   -0.062344
      6          9           0        3.641805   -0.424078    1.151988
      7          9           0        3.732889    0.906365   -0.552818
      8          9           0        3.425008   -1.215197   -0.856951
      9          8           0       -3.101942    1.394619    0.912798
     10          1           0       -3.319178    1.899815    1.699193
     11          1           0       -2.467703    1.925318    0.374061
     12          8           0       -3.430773   -2.372499   -0.462992
     13          1           0       -4.111460   -1.681763   -0.560400
     14          1           0       -3.279543   -2.754103   -1.330260
     15          8           0       -4.993120   -0.138055   -0.393006
     16          1           0       -4.364521    0.472195    0.034397
     17          1           0       -5.408537    0.346116   -1.109431
     18          8           0       -1.233548    2.518966   -0.585647
     19          1           0       -0.427804    1.976156   -0.531670
     20          1           0       -0.933272    3.425322   -0.679273
     21          8           0       -1.487525   -0.911225    0.718195
     22          1           0       -2.012746   -0.138034    1.006886
     23          1           0       -2.120668   -1.527459    0.286046
 ---------------------------------------------------------------------
 Rotational constants (GHZ):           1.1275954           0.2643492           0.2321839
 Standard basis: 6-31++G(d,p) (6D, 7F)
 There are   294 symmetry adapted cartesian basis functions of A   symmetry.
 There are   294 symmetry adapted basis functions of A   symmetry.
   294 basis functions,   472 primitive gaussians,   294 cartesian basis functions
    53 alpha electrons       53 beta electrons
       nuclear repulsion energy       821.5134160274 Hartrees.
 NAtoms=   23 NActive=   23 NUniq=   23 SFac= 1.00D+00 NAtFMM=   60 NAOKFM=F Big=F
 Integral buffers will be    131072 words long.
 Raffenetti 2 integral format.
 Two-electron integral symmetry is turned on.
 Nuclear repulsion after empirical dispersion term =      821.5036101822 Hartrees.
 One-electron integrals computed using PRISM.
 NBasis=   294 RedAO= T EigKep=  4.90D-05  NBF=   294
 NBsUse=   294 1.00D-06 EigRej= -1.00D+00 NBFU=   294
 Initial guess from the checkpoint file:  "/local_scratch/slurm.5660461/Gau-3925048.chk"
 B after Tr=    -0.000000    0.000000   -0.000000
         Rot=    0.999892    0.012523    0.000095   -0.007649 Ang=   1.68 deg.
 ExpMin= 3.60D-02 ExpMax= 7.00D+03 ExpMxC= 1.05D+03 IAcc=3 IRadAn=         5 AccDes= 0.00D+00
 Harris functional with IExCor= 4639 and IRadAn=       5 diagonalized for initial guess.
 HarFok:  IExCor= 4639 AccDes= 0.00D+00 IRadAn=         5 IDoV= 1 UseB2=F ITyADJ=14
 ICtDFT=  3500011 ScaDFX=  1.000000  1.000000  1.000000  1.000000
 FoFCou: FMM=F IPFlag=           0 FMFlag=      100000 FMFlg1=           0
         NFxFlg=           0 DoJE=T BraDBF=F KetDBF=T FulRan=T
         wScrn=  0.000000 ICntrl=       500 IOpCl=  0 I1Cent=   200000004 NGrid=           0
         NMat0=    1 NMatS0=      1 NMatT0=    0 NMatD0=    1 NMtDS0=    0 NMtDT0=    0
 Petite list used in FoFCou.
 Requested convergence on RMS density matrix=1.00D-10 within 128 cycles.
 Requested convergence on MAX density matrix=1.00D-08.
 Requested convergence on             energy=1.00D-08.
 No special actions if energy rises.
 SCF Done:  E(RwB97XD) =  -908.814692744     A.U. after   16 cycles
            NFock= 16  Conv=0.65D-10     -V/T= 2.0082
 Calling FoFJK, ICntrl=      2127 FMM=F ISym2X=0 I1Cent= 0 IOpClX= 0 NMat=1 NMatS=1 NMatT=0.
 ***** Axes restored to original set *****
 -------------------------------------------------------------------
 Center     Atomic                   Forces (Hartrees/Bohr)
 Number     Number              X              Y              Z
 -------------------------------------------------------------------
      1        6           0.003972038    0.002414037    0.003394527
      2        8          -0.007234233   -0.004028730   -0.002510649
      3        8           0.003228451    0.001529804    0.000378382
      4        1          -0.001101903   -0.000338024   -0.000951190
      5        6           0.000229931    0.000472473    0.000737476
      6        9           0.000574570   -0.000544858   -0.000470902
      7        9          -0.000145593   -0.000019740   -0.000427969
      8        9          -0.000153561    0.000524274   -0.000407251
      9        8           0.001386724    0.001225977   -0.000232202
     10        1           0.000144051   -0.000408155   -0.000010379
     11        1          -0.001021757   -0.001093691    0.000784596
     12        8           0.003022620    0.001909686    0.003143044
     13        1          -0.002750527   -0.001517939   -0.002957509
     14        1          -0.000297713    0.000103809   -0.000509356
     15        8           0.000201856    0.002097756   -0.000826332
     16        1          -0.000672437   -0.002542133    0.000163866
     17        1          -0.000173409   -0.000014279   -0.000037535
     18        8          -0.002233830   -0.001088018   -0.000758907
     19        1           0.003141439    0.002051753    0.001640244
     20        1          -0.000771486   -0.000636092   -0.000864592
     21        8          -0.001326414   -0.006572546   -0.004686493
     22        1           0.001321067    0.005184376    0.004156902
     23        1           0.000660115    0.001290259    0.001252230
 -------------------------------------------------------------------
 Cartesian Forces:  Max     0.007234233 RMS     0.002178580

 GradGradGradGradGradGradGradGradGradGradGradGradGradGradGradGradGradGrad
 Berny optimization.
 Using GEDIIS/GDIIS optimizer.
 FormGI is forming the generalized inverse of G from B-inverse, IUseBI=4.
 Internal  Forces:  Max     0.007986148 RMS     0.001299825
 Search for a local minimum.
 Step number  15 out of a maximum of  138
 All quantities printed in internal units (Hartrees-Bohrs-Radians)
 Mixed Optimization -- RFO/linear search
 Update second derivatives using D2CorX and points   14   15
 DE= -6.43D-05 DEPred=-1.34D-04 R= 4.80D-01
 Trust test= 4.80D-01 RLast= 9.74D-01 DXMaxT set to 2.46D+00
 ITU=  0  1  1  1  1  1  1  1  1  0  1  1 -1  1  0
 Use linear search instead of GDIIS.
     Eigenvalues ---    0.00012   0.00017   0.00020   0.00035   0.00042
     Eigenvalues ---    0.00054   0.00067   0.00101   0.00372   0.00398
     Eigenvalues ---    0.00471   0.00539   0.00630   0.00713   0.00773
     Eigenvalues ---    0.00822   0.00930   0.01158   0.01223   0.01323
     Eigenvalues ---    0.01436   0.01487   0.01621   0.01912   0.02068
     Eigenvalues ---    0.02170   0.02369   0.02677   0.02793   0.03030
     Eigenvalues ---    0.03605   0.03747   0.03982   0.05256   0.05401
     Eigenvalues ---    0.07335   0.07960   0.08413   0.09575   0.11635
     Eigenvalues ---    0.13634   0.20088   0.20553   0.21714   0.23457
     Eigenvalues ---    0.25844   0.34491   0.37307   0.37345   0.38449
     Eigenvalues ---    0.41309   0.45775   0.48500   0.50061   0.50832
     Eigenvalues ---    0.54166   0.56718   0.57018   0.57208   0.57443
     Eigenvalues ---    0.59337   0.62577   1.08732
 RFO step:  Lambda=-3.49645777D-04 EMin= 1.20862902D-04
 Quartic linear search produced a step of -0.28207.
 Iteration  1 RMS(Cart)=  0.01428205 RMS(Int)=  0.00418898
 Iteration  2 RMS(Cart)=  0.00105462 RMS(Int)=  0.00144870
 Iteration  3 RMS(Cart)=  0.00002179 RMS(Int)=  0.00144770
 Iteration  4 RMS(Cart)=  0.00000013 RMS(Int)=  0.00144770
 Variable       Old X    -DE/DX   Delta X   Delta X   Delta X     New X
                                 (Linear)    (Quad)   (Total)
    R1        2.28881   0.00799   0.00167   0.00431   0.00679   2.29560
    R2        2.43685   0.00220   0.00045   0.00021   0.00073   2.43758
    R3        2.93343  -0.00039  -0.00045   0.00162   0.00117   2.93460
    R4        3.38148  -0.00055   0.00149  -0.00019   0.00230   3.38378
    R5        1.94739   0.00111   0.00016  -0.00294  -0.00367   1.94372
    R6        2.78712  -0.00002  -0.00343   0.00044  -0.00385   2.78328
    R7        2.53348   0.00060  -0.00011  -0.00001  -0.00012   2.53336
    R8        2.51820  -0.00013  -0.00006  -0.00019  -0.00025   2.51794
    R9        2.53341   0.00043   0.00044  -0.00104  -0.00060   2.53281
   R10        1.81338   0.00042   0.00022  -0.00035  -0.00013   1.81325
   R11        1.86513   0.00143   0.00061  -0.00418  -0.00333   1.86180
   R12        3.38918   0.00046   0.00813  -0.01256  -0.00386   3.38532
   R13        3.55762   0.00089  -0.01350   0.02695   0.01153   3.56915
   R14        3.16019   0.00010   0.00315  -0.00189   0.00171   3.16190
   R15        1.84182   0.00428   0.00140   0.00700   0.00922   1.85104
   R16        1.81320   0.00012   0.00001  -0.00033  -0.00032   1.81288
   R17        3.26848   0.00036   0.00815  -0.01663  -0.00903   3.25945
   R18        3.37430   0.00007   0.00573  -0.01251  -0.00580   3.36850
   R19        1.84209   0.00233   0.00093   0.00257   0.00423   1.84631
   R20        1.81282   0.00017   0.00016  -0.00043  -0.00028   1.81254
   R21        1.83875   0.00313   0.00134   0.00594   0.00828   1.84703
   R22        1.81297   0.00054   0.00001  -0.00023  -0.00022   1.81274
   R23        1.84867  -0.00564  -0.00208  -0.01156  -0.01532   1.83335
   R24        1.85864   0.00048  -0.00118  -0.00313  -0.00503   1.85361
    A1        2.24782  -0.00001  -0.00001   0.00465   0.00501   2.25283
    A2        2.09026   0.00130   0.00060  -0.00191  -0.00149   2.08877
    A3        1.94509  -0.00128  -0.00058  -0.00276  -0.00353   1.94156
    A4        2.51660  -0.00107   0.00700  -0.00724   0.00159   2.51818
    A5        1.99625  -0.00092  -0.00379  -0.00265  -0.00835   1.98790
    A6        1.93073  -0.00096   0.00055  -0.00149  -0.00095   1.92978
    A7        1.93854  -0.00042   0.00010   0.00128   0.00138   1.93992
    A8        1.93154  -0.00061  -0.00152   0.00294   0.00142   1.93296
    A9        1.88716   0.00074   0.00037  -0.00099  -0.00061   1.88655
   A10        1.88591   0.00083   0.00036  -0.00105  -0.00069   1.88522
   A11        1.88825   0.00052   0.00019  -0.00082  -0.00064   1.88762
   A12        1.88569  -0.00031  -0.00027  -0.00495  -0.00461   1.88108
   A13        2.10921  -0.00005  -0.00479  -0.00109  -0.00598   2.10323
   A14        2.11603  -0.00041  -0.00453   0.00610   0.00222   2.11825
   A15        2.05059  -0.00035   0.01886  -0.01463   0.00534   2.05592
   A16        1.66418   0.00079  -0.00188   0.00410   0.00102   1.66520
   A17        1.58385   0.00060  -0.00920   0.01551   0.00578   1.58963
   A18        2.93320   0.00017  -0.00896  -0.01133  -0.02076   2.91244
   A19        1.87717  -0.00019  -0.00131   0.01211   0.00958   1.88674
   A20        1.79880  -0.00012  -0.00607   0.02322   0.01629   1.81509
   A21        2.05597   0.00059   0.01061   0.00876   0.01904   2.07501
   A22        2.81820  -0.00087   0.00392  -0.00238   0.00307   2.82127
   A23        1.83788  -0.00001   0.00691  -0.01203  -0.00271   1.83517
   A24        2.18970   0.00031  -0.00774   0.01232   0.00412   2.19382
   A25        1.86579  -0.00009  -0.00172   0.00065  -0.00171   1.86408
   A26        3.00507  -0.00077  -0.01137   0.00402  -0.00678   2.99829
   A27        1.96195  -0.00111  -0.00002  -0.00017   0.00181   1.96375
   A28        2.24255  -0.00029   0.00247   0.00953   0.01136   2.25391
   A29        1.84757   0.00143   0.00177  -0.01227  -0.01103   1.83654
   A30        3.04578  -0.00023   0.00325   0.02211   0.02584   3.07162
   A31        2.18556   0.00015  -0.00245  -0.00531  -0.00267   2.18289
   A32        2.19351  -0.00170   0.01288  -0.03944  -0.01788   2.17562
   A33        1.85380   0.00148   0.00336  -0.00688   0.00077   1.85457
   A34        2.96244  -0.00032  -0.02219   0.00996  -0.01531   2.94714
   A35        3.22111   0.00110  -0.01065   0.01871   0.00543   3.22653
   A36        3.08052   0.00106   0.01164   0.01654   0.02894   3.10947
   A37        3.14371  -0.00056  -0.00580   0.01124   0.00671   3.15042
   A38        3.55038  -0.00153  -0.01539  -0.03949  -0.05469   3.49569
    D1       -0.05313  -0.00030  -0.00028   0.00260   0.00212  -0.05101
    D2        3.09351  -0.00017  -0.00212   0.00777   0.00532   3.09883
    D3       -0.00277   0.00031   0.00488  -0.01163  -0.00739  -0.01016
    D4        3.13411   0.00019   0.00660  -0.01645  -0.01037   3.12374
    D5        2.07249  -0.00004   0.01925  -0.03153  -0.01221   2.06028
    D6       -0.02331  -0.00006   0.01836  -0.03014  -0.01171  -0.03503
    D7       -2.12103  -0.00003   0.01907  -0.03191  -0.01277  -2.13380
    D8       -1.06487   0.00006   0.01771  -0.02722  -0.00957  -1.07444
    D9        3.12251   0.00005   0.01682  -0.02583  -0.00908   3.11343
   D10        1.02479   0.00008   0.01753  -0.02760  -0.01013   1.01466
   D11        2.06276  -0.00077  -0.07388   0.15450   0.08099   2.14374
   D12       -0.65533   0.00007  -0.01716   0.08377   0.06668  -0.58865
   D13        2.13863   0.00028   0.10128  -0.09675   0.00382   2.14245
   D14        2.41835   0.00009  -0.02621  -0.00691  -0.03278   2.38557
   D15       -1.40348  -0.00077  -0.01078  -0.03175  -0.04193  -1.44540
   D16        0.23087   0.00029  -0.02026  -0.01386  -0.03412   0.19675
   D17       -1.87423  -0.00005   0.06201  -0.13828  -0.07548  -1.94971
   D18        2.03802   0.00105   0.04137  -0.10753  -0.06653   1.97149
   D19        0.35507  -0.00013   0.04772  -0.11925  -0.07115   0.28392
   D20       -1.50729  -0.00016   0.04147  -0.05330  -0.01242  -1.51971
   D21        2.16935   0.00005  -0.07041   0.08382   0.01491   2.18426
   D22        0.49718   0.00018   0.03853  -0.04870  -0.01112   0.48605
   D23       -2.10937   0.00040  -0.07335   0.08842   0.01621  -2.09316
   D24        2.54678  -0.00021   0.05733  -0.06378  -0.00600   2.54077
   D25       -0.05977   0.00001  -0.05454   0.07334   0.02133  -0.03844
   D26       -0.46307  -0.00006  -0.00148   0.00134   0.00087  -0.46220
   D27       -2.81705  -0.00063  -0.00828   0.01154   0.00318  -2.81386
   D28       -2.38549  -0.00022  -0.02834   0.02638  -0.00170  -2.38718
   D29       -0.20143   0.00031  -0.01999   0.05549   0.03521  -0.16622
   D30        0.08486  -0.00047   0.01896  -0.00973   0.01120   0.09606
   D31        2.14759  -0.00047   0.01858   0.02703   0.04666   2.19426
   D32        0.19415   0.00008  -0.02542  -0.00113  -0.02747   0.16668
   D33        2.36533   0.00019  -0.02714  -0.00271  -0.02948   2.33584
   D34       -0.44468   0.00068   0.00231   0.07661   0.07952  -0.36515
   D35       -2.80748   0.00036   0.00838   0.06921   0.07746  -2.73002
   D36       -1.66967  -0.00037   0.08475  -0.14399  -0.05939  -1.72907
   D37        0.85730  -0.00041   0.09056  -0.14335  -0.05245   0.80485
   D38       -2.61275  -0.00043  -0.07969   0.06088  -0.01569  -2.62844
   D39        0.20576  -0.00052   0.02720  -0.09886  -0.07118   0.13458
         Item               Value     Threshold  Converged?
 Maximum Force            0.007986     0.000015     NO 
 RMS     Force            0.001300     0.000010     NO 
 Maximum Displacement     0.043294     0.000060     NO 
 RMS     Displacement     0.015199     0.000040     NO 
 Predicted change in Energy=-2.114003D-04
 GradGradGradGradGradGradGradGradGradGradGradGradGradGradGradGradGradGrad

                          Input orientation:                          
 ---------------------------------------------------------------------
 Center     Atomic      Atomic             Coordinates (Angstroms)
 Number     Number       Type             X           Y           Z
 ---------------------------------------------------------------------
      1          6           0        1.300349    0.589101    2.276289
      2          8           0        0.285230    0.013052    1.939555
      3          8           0        2.256255    1.048505    1.542080
      4          1           0        2.123223    0.886066    0.535165
      5          6           0        1.575699    0.844488    3.783116
      6          9           0        2.695714    0.217576    4.170096
      7          9           0        0.571173    0.400251    4.537416
      8          9           0        1.729996    2.154213    4.022334
      9          8           0        0.430307   -1.180602   -2.286743
     10          1           0        0.649150   -2.091341   -2.494978
     11          1           0       -0.246814   -1.189996   -1.571144
     12          8           0        1.888268    2.498447   -2.922087
     13          1           0        1.278238    2.027162   -3.526427
     14          1           0        1.537496    3.378509   -2.771176
     15          8           0        0.266886    0.751901   -4.253271
     16          1           0        0.249094    0.032495   -3.592425
     17          1           0       -0.632611    0.862069   -4.567508
     18          8           0       -1.182666   -0.924536   -0.209773
     19          1           0       -0.666721   -0.552611    0.532385
     20          1           0       -1.833811   -1.498417    0.198707
     21          8           0        2.048633    0.698893   -0.923836
     22          1           0        1.644621   -0.063060   -1.368167
     23          1           0        2.056867    1.427277   -1.580746
 ---------------------------------------------------------------------
                    Distance matrix (angstroms):
                    1          2          3          4          5
     1  C    0.000000
     2  O    1.214779   0.000000
     3  O    1.289911   2.261656   0.000000
     4  H    1.948544   2.472385   1.028573   0.000000
     5  C    1.552923   2.399023   2.350962   3.294040   0.000000
     6  F    2.381509   3.290528   2.791064   3.739967   1.340599
     7  F    2.383288   2.642076   3.497395   4.320057   1.332437
     8  F    2.383873   3.318116   2.766081   3.731377   1.340304
     9  O    4.970923   4.394025   4.791961   3.885903   6.500469
    10  H    5.511244   4.921990   5.360900   4.496621   6.992285
    11  H    4.512387   3.749054   4.579127   3.789940   6.010722
    12  O    5.569054   5.690562   4.708135   3.821985   6.913250
    13  H    5.978295   5.909287   5.253955   4.302630   7.410575
    14  H    5.771822   5.923298   4.954766   4.181774   7.027195
    15  O    6.612844   6.236773   6.134465   5.137422   8.142794
    16  H    5.988050   5.532132   5.605721   4.612801   7.537759
    17  H    7.116769   6.626095   6.760723   5.799350   8.637700
    18  O    3.825829   2.766478   4.334519   3.842150   5.165384
    19  H    2.866020   1.790618   3.482361   3.139042   4.188984
    20  H    4.300818   3.131362   5.002010   4.632179   5.473751
    21  O    3.288279   3.432052   2.499215   1.472848   4.732892
    22  H    3.718319   3.576977   3.174777   2.180040   5.231072
    23  H    4.018902   4.187034   3.152026   2.185038   5.416843
                    6          7          8          9         10
     6  F    0.000000
     7  F    2.163786   0.000000
     8  F    2.169104   2.164386   0.000000
     9  O    6.984107   7.006289   7.253595   0.000000
    10  H    7.344572   7.461144   7.852918   0.959531   0.000000
    11  H    6.603149   6.364943   6.810177   0.985223   1.571192
    12  O    7.493558   7.860112   6.954749   4.008081   4.773257
    13  H    8.032454   8.256655   7.563334   3.541970   4.292051
    14  H    7.714547   7.951058   6.905631   4.716570   5.548396
    15  O    8.782815   8.802979   8.520142   2.761975   3.364780
    16  H    8.141065   8.144525   8.042345   1.791437   2.423863
    17  H    9.372238   9.195761   9.002052   3.241016   3.828958
    18  O    5.960664   5.231331   5.989410   2.642169   3.152641
    19  H    5.013192   4.298907   5.025027   3.089551   3.641995
    20  H    6.263638   5.311618   6.376720   3.377084   3.711144
    21  O    5.157376   5.665452   5.165664   2.830017   3.494631
    22  H    5.644104   6.020205   5.829331   1.888714   2.524794
    23  H    5.911319   6.379183   5.659487   3.153595   3.898481
                   11         12         13         14         15
    11  H    0.000000
    12  O    4.470820   0.000000
    13  H    4.061899   0.979527   0.000000
    14  H    5.049265   0.959336   1.569636   0.000000
    15  O    3.350919   2.729717   1.782534   3.272634   0.000000
    16  H    2.413707   3.035979   2.245483   3.678348   0.977026
    17  H    3.652124   3.426365   2.468327   3.777386   0.959154
    18  O    1.673206   5.338923   5.076294   5.698795   4.611021
    19  H    2.237725   5.269754   5.187682   5.588004   5.047364
    20  H    2.397092   6.290322   5.999265   6.631012   5.412667
    21  O    3.042365   2.693904   3.021802   3.294582   3.776582
    22  H    2.211043   3.005886   3.026773   3.718106   3.299416
    23  H    3.486711   1.724827   2.179862   2.343966   3.286725
                   16         17         18         19         20
    16  H    0.000000
    17  H    1.554473   0.000000
    18  O    3.795810   4.741769   0.000000
    19  H    4.265574   5.292579   0.977408   0.000000
    20  H    4.588558   5.452667   0.959263   1.538828   0.000000
    21  O    3.286912   4.526814   3.686014   3.325656   4.600179
    22  H    2.627536   4.034530   3.174519   3.032170   4.076129
    23  H    3.043076   4.058756   4.231450   3.975325   5.183002
                   21         22         23
    21  O    0.000000
    22  H    0.970170   0.000000
    23  H    0.980888   1.560846   0.000000
 Stoichiometry    C2H11F3O7
 Framework group  C1[X(C2H11F3O7)]
 Deg. of freedom    63
 Full point group                 C1      NOp   1
 Largest Abelian subgroup         C1      NOp   1
 Largest concise Abelian subgroup C1      NOp   1
                         Standard orientation:                         
 ---------------------------------------------------------------------
 Center     Atomic      Atomic             Coordinates (Angstroms)
 Number     Number       Type             X           Y           Z
 ---------------------------------------------------------------------
      1          6           0        1.592782    0.027851    0.019390
      2          8           0        1.106520    1.091928   -0.307686
      3          8           0        1.006048   -1.033377    0.459172
      4          1           0       -0.014742   -0.940170    0.544389
      5          6           0        3.130740   -0.171741   -0.060724
      6          9           0        3.637751   -0.417707    1.155683
      7          9           0        3.731589    0.913221   -0.547782
      8          9           0        3.434342   -1.208706   -0.853784
      9          8           0       -3.104595    1.387540    0.911564
     10          1           0       -3.314756    1.885382    1.704460
     11          1           0       -2.484033    1.929740    0.371578
     12          8           0       -3.413735   -2.360944   -0.473360
     13          1           0       -4.108696   -1.675639   -0.556179
     14          1           0       -3.278639   -2.754467   -1.337775
     15          8           0       -5.005826   -0.145651   -0.378069
     16          1           0       -4.378873    0.469628    0.049648
     17          1           0       -5.430389    0.340070   -1.087856
     18          8           0       -1.247537    2.517374   -0.590390
     19          1           0       -0.431794    1.983737   -0.518822
     20          1           0       -0.947937    3.421245   -0.706324
     21          8           0       -1.476751   -0.919626    0.721552
     22          1           0       -1.996661   -0.140755    0.975092
     23          1           0       -2.100730   -1.534641    0.280475
 ---------------------------------------------------------------------
 Rotational constants (GHZ):           1.1302590           0.2642325           0.2321373
 Standard basis: 6-31++G(d,p) (6D, 7F)
 There are   294 symmetry adapted cartesian basis functions of A   symmetry.
 There are   294 symmetry adapted basis functions of A   symmetry.
   294 basis functions,   472 primitive gaussians,   294 cartesian basis functions
    53 alpha electrons       53 beta electrons
       nuclear repulsion energy       821.4622288796 Hartrees.
 NAtoms=   23 NActive=   23 NUniq=   23 SFac= 1.00D+00 NAtFMM=   60 NAOKFM=F Big=F
 Integral buffers will be    131072 words long.
 Raffenetti 2 integral format.
 Two-electron integral symmetry is turned on.
 Nuclear repulsion after empirical dispersion term =      821.4524315119 Hartrees.
 One-electron integrals computed using PRISM.
 NBasis=   294 RedAO= T EigKep=  4.91D-05  NBF=   294
 NBsUse=   294 1.00D-06 EigRej= -1.00D+00 NBFU=   294
 Initial guess from the checkpoint file:  "/local_scratch/slurm.5660461/Gau-3925048.chk"
 B after Tr=     0.000000    0.000000    0.000000
         Rot=    0.999999   -0.000878   -0.000062   -0.000882 Ang=  -0.14 deg.
 ExpMin= 3.60D-02 ExpMax= 7.00D+03 ExpMxC= 1.05D+03 IAcc=3 IRadAn=         5 AccDes= 0.00D+00
 Harris functional with IExCor= 4639 and IRadAn=       5 diagonalized for initial guess.
 HarFok:  IExCor= 4639 AccDes= 0.00D+00 IRadAn=         5 IDoV= 1 UseB2=F ITyADJ=14
 ICtDFT=  3500011 ScaDFX=  1.000000  1.000000  1.000000  1.000000
 FoFCou: FMM=F IPFlag=           0 FMFlag=      100000 FMFlg1=           0
         NFxFlg=           0 DoJE=T BraDBF=F KetDBF=T FulRan=T
         wScrn=  0.000000 ICntrl=       500 IOpCl=  0 I1Cent=   200000004 NGrid=           0
         NMat0=    1 NMatS0=      1 NMatT0=    0 NMatD0=    1 NMtDS0=    0 NMtDT0=    0
 Petite list used in FoFCou.
 Requested convergence on RMS density matrix=1.00D-10 within 128 cycles.
 Requested convergence on MAX density matrix=1.00D-08.
 Requested convergence on             energy=1.00D-08.
 No special actions if energy rises.
 SCF Done:  E(RwB97XD) =  -908.814881815     A.U. after   15 cycles
            NFock= 15  Conv=0.49D-10     -V/T= 2.0082
 Calling FoFJK, ICntrl=      2127 FMM=F ISym2X=0 I1Cent= 0 IOpClX= 0 NMat=1 NMatS=1 NMatT=0.
 ***** Axes restored to original set *****
 -------------------------------------------------------------------
 Center     Atomic                   Forces (Hartrees/Bohr)
 Number     Number              X              Y              Z
 -------------------------------------------------------------------
      1        6           0.000475194    0.000391563    0.003662625
      2        8          -0.001914216   -0.001307550   -0.001760942
      3        8           0.001325450    0.000721850    0.001626767
      4        1          -0.000679811   -0.000432916   -0.002648147
      5        6          -0.000112654    0.000382107    0.000847255
      6        9           0.000763344   -0.000717812   -0.000584263
      7        9          -0.000399485   -0.000148246   -0.000486955
      8        9          -0.000154863    0.000799259   -0.000575643
      9        8           0.001653223    0.000990608   -0.001167042
     10        1           0.000561169   -0.000451137   -0.000188808
     11        1          -0.001664202   -0.000601688    0.001797700
     12        8           0.001237118   -0.000288802    0.000397536
     13        1          -0.000501085    0.001207359   -0.000032564
     14        1          -0.000855782   -0.000179948   -0.000937409
     15        8           0.000408428    0.000416726    0.000570910
     16        1          -0.000485687   -0.000928955   -0.000937994
     17        1          -0.000332990    0.000195808   -0.000163072
     18        8          -0.000138550    0.000275640    0.003622585
     19        1           0.001545862    0.001341963   -0.001849560
     20        1          -0.001406452   -0.001095771   -0.001453646
     21        8           0.001239425   -0.002181503    0.000357565
     22        1          -0.001035256   -0.001118849    0.000537107
     23        1           0.000471820    0.002730292   -0.000634006
 -------------------------------------------------------------------
 Cartesian Forces:  Max     0.003662625 RMS     0.001214405

 GradGradGradGradGradGradGradGradGradGradGradGradGradGradGradGradGradGrad
 Berny optimization.
 Using GEDIIS/GDIIS optimizer.
 FormGI is forming the generalized inverse of G from B-inverse, IUseBI=4.
 Internal  Forces:  Max     0.002975091 RMS     0.000785466
 Search for a local minimum.
 Step number  16 out of a maximum of  138
 All quantities printed in internal units (Hartrees-Bohrs-Radians)
 Mixed Optimization -- En-DIIS/RFO-DIIS
 Update second derivatives using D2CorX and points   15   16
 DE= -1.89D-04 DEPred=-2.11D-04 R= 8.94D-01
 TightC=F SS=  1.41D+00  RLast= 2.63D-01 DXNew= 4.1358D+00 7.8876D-01
 Trust test= 8.94D-01 RLast= 2.63D-01 DXMaxT set to 2.46D+00
 ITU=  1  0  1  1  1  1  1  1  1  1  0  1  1 -1  1  0
 Use linear search instead of GDIIS.
     Eigenvalues ---    0.00013   0.00017   0.00019   0.00035   0.00043
     Eigenvalues ---    0.00054   0.00065   0.00099   0.00355   0.00438
     Eigenvalues ---    0.00481   0.00538   0.00636   0.00714   0.00777
     Eigenvalues ---    0.00821   0.00912   0.01187   0.01259   0.01362
     Eigenvalues ---    0.01456   0.01491   0.01805   0.01923   0.02013
     Eigenvalues ---    0.02182   0.02377   0.02709   0.02804   0.03160
     Eigenvalues ---    0.03476   0.03745   0.03791   0.04283   0.05397
     Eigenvalues ---    0.07342   0.07680   0.08437   0.10173   0.11633
     Eigenvalues ---    0.13621   0.20165   0.20712   0.21691   0.23482
     Eigenvalues ---    0.25988   0.35441   0.37308   0.37534   0.38500
     Eigenvalues ---    0.44701   0.46634   0.48722   0.50131   0.50154
     Eigenvalues ---    0.55062   0.56205   0.56989   0.57206   0.57445
     Eigenvalues ---    0.58040   0.62789   0.91848
 RFO step:  Lambda=-5.27296193D-04 EMin= 1.27463603D-04
 Quartic linear search produced a step of -0.06287.
 Iteration  1 RMS(Cart)=  0.04751116 RMS(Int)=  0.00190457
 Iteration  2 RMS(Cart)=  0.00161094 RMS(Int)=  0.00036163
 Iteration  3 RMS(Cart)=  0.00000425 RMS(Int)=  0.00036157
 Iteration  4 RMS(Cart)=  0.00000000 RMS(Int)=  0.00036157
 Variable       Old X    -DE/DX   Delta X   Delta X   Delta X     New X
                                 (Linear)    (Quad)   (Total)
    R1        2.29560   0.00238  -0.00043   0.00282   0.00252   2.29812
    R2        2.43758   0.00155  -0.00005   0.00222   0.00229   2.43986
    R3        2.93460  -0.00071  -0.00007  -0.00089  -0.00097   2.93363
    R4        3.38378  -0.00021  -0.00014  -0.00745  -0.00752   3.37626
    R5        1.94372   0.00276   0.00023   0.01406   0.01426   1.95798
    R6        2.78328   0.00004   0.00024  -0.01086  -0.01062   2.77266
    R7        2.53336   0.00080   0.00001  -0.00015  -0.00014   2.53322
    R8        2.51794   0.00008   0.00002   0.00001   0.00003   2.51797
    R9        2.53281   0.00066   0.00004   0.00075   0.00079   2.53360
   R10        1.81325   0.00060   0.00001   0.00053   0.00054   1.81379
   R11        1.86180   0.00286   0.00021  -0.00006   0.00007   1.86187
   R12        3.38532   0.00059   0.00024   0.02050   0.02065   3.40597
   R13        3.56915  -0.00030  -0.00073  -0.01429  -0.01531   3.55384
   R14        3.16190   0.00045  -0.00011   0.00247   0.00231   3.16421
   R15        1.85104  -0.00000  -0.00058   0.00539   0.00500   1.85604
   R16        1.81288  -0.00000   0.00002  -0.00007  -0.00005   1.81283
   R17        3.25945   0.00056   0.00057   0.02612   0.02680   3.28625
   R18        3.36850   0.00037   0.00036   0.00874   0.00927   3.37777
   R19        1.84631   0.00059  -0.00027  -0.00015  -0.00048   1.84583
   R20        1.81254   0.00039   0.00002   0.00030   0.00031   1.81285
   R21        1.84703  -0.00030  -0.00052  -0.00108  -0.00152   1.84552
   R22        1.81274   0.00099   0.00001   0.00014   0.00015   1.81290
   R23        1.83335   0.00075   0.00096   0.00051   0.00121   1.83456
   R24        1.85361   0.00298   0.00032  -0.00215  -0.00177   1.85184
    A1        2.25283  -0.00076  -0.00031  -0.00617  -0.00631   2.24652
    A2        2.08877   0.00115   0.00009   0.00575   0.00575   2.09452
    A3        1.94156  -0.00039   0.00022   0.00045   0.00058   1.94214
    A4        2.51818   0.00074  -0.00010   0.02531   0.02530   2.54349
    A5        1.98790   0.00029   0.00052  -0.00248  -0.00185   1.98605
    A6        1.92978  -0.00117   0.00006  -0.00018  -0.00012   1.92967
    A7        1.93992  -0.00068  -0.00009   0.00124   0.00115   1.94107
    A8        1.93296  -0.00088  -0.00009  -0.00333  -0.00342   1.92954
    A9        1.88655   0.00098   0.00004   0.00098   0.00101   1.88756
   A10        1.88522   0.00109   0.00004   0.00118   0.00122   1.88644
   A11        1.88762   0.00079   0.00004   0.00022   0.00026   1.88788
   A12        1.88108   0.00007   0.00029  -0.00720  -0.00706   1.87402
   A13        2.10323   0.00006   0.00038   0.00097   0.00088   2.10411
   A14        2.11825  -0.00037  -0.00014  -0.01968  -0.01987   2.09839
   A15        2.05592  -0.00026  -0.00034  -0.03472  -0.03595   2.01997
   A16        1.66520   0.00027  -0.00006   0.04244   0.04301   1.70820
   A17        1.58963   0.00023  -0.00036   0.02941   0.02934   1.61898
   A18        2.91244   0.00021   0.00131  -0.02680  -0.02590   2.88654
   A19        1.88674  -0.00121  -0.00060  -0.01197  -0.01309   1.87366
   A20        1.81509   0.00013  -0.00102   0.01015   0.00911   1.82420
   A21        2.07501   0.00075  -0.00120   0.04656   0.04506   2.12007
   A22        2.82127  -0.00007  -0.00019   0.01386   0.01394   2.83521
   A23        1.83517   0.00079   0.00017   0.00973   0.00988   1.84506
   A24        2.19382  -0.00023  -0.00026  -0.01577  -0.01609   2.17773
   A25        1.86408  -0.00015   0.00011  -0.00148  -0.00116   1.86292
   A26        2.99829  -0.00051   0.00043  -0.03906  -0.03927   2.95903
   A27        1.96375  -0.00057  -0.00011  -0.02752  -0.02763   1.93613
   A28        2.25391  -0.00113  -0.00071   0.00218   0.00142   2.25533
   A29        1.83654   0.00210   0.00069   0.01896   0.01985   1.85639
   A30        3.07162  -0.00083  -0.00162  -0.02777  -0.02874   3.04288
   A31        2.18289  -0.00078   0.00017  -0.03184  -0.03263   2.15027
   A32        2.17562  -0.00027   0.00112  -0.01943  -0.01908   2.15654
   A33        1.85457   0.00085  -0.00005   0.02208   0.02092   1.87549
   A34        2.94714  -0.00121   0.00096  -0.03329  -0.03247   2.91466
   A35        3.22653   0.00012  -0.00034   0.01283   0.01216   3.23869
   A36        3.10947   0.00032  -0.00182   0.01662   0.01492   3.12438
   A37        3.15042  -0.00015  -0.00042  -0.00481  -0.00507   3.14535
   A38        3.49569  -0.00028   0.00344  -0.02824  -0.02487   3.47082
    D1       -0.05101  -0.00019  -0.00013  -0.04640  -0.04642  -0.09743
    D2        3.09883  -0.00030  -0.00033  -0.05148  -0.05183   3.04700
    D3       -0.01016   0.00001   0.00046   0.00089   0.00107  -0.00910
    D4        3.12374   0.00011   0.00065   0.00565   0.00611   3.12986
    D5        2.06028   0.00004   0.00077   0.03717   0.03800   2.09828
    D6       -0.03503   0.00003   0.00074   0.03524   0.03604   0.00102
    D7       -2.13380   0.00007   0.00080   0.03637   0.03724  -2.09656
    D8       -1.07444  -0.00004   0.00060   0.03297   0.03351  -1.04093
    D9        3.11343  -0.00006   0.00057   0.03105   0.03155  -3.13820
   D10        1.01466  -0.00002   0.00064   0.03217   0.03275   1.04741
   D11        2.14374  -0.00027  -0.00509   0.01148   0.00688   2.15062
   D12       -0.58865   0.00011  -0.00419   0.05746   0.05243  -0.53622
   D13        2.14245  -0.00033  -0.00024  -0.02526  -0.02526   2.11719
   D14        2.38557  -0.00010   0.00206   0.04597   0.04800   2.43357
   D15       -1.44540  -0.00021   0.00264  -0.00094   0.00288  -1.44253
   D16        0.19675   0.00016   0.00215   0.05065   0.05244   0.24919
   D17       -1.94971   0.00013   0.00475  -0.02540  -0.02050  -1.97021
   D18        1.97149   0.00027   0.00418   0.03370   0.03713   2.00862
   D19        0.28392  -0.00013   0.00447  -0.02727  -0.02249   0.26143
   D20       -1.51971  -0.00030   0.00078  -0.06114  -0.06022  -1.57993
   D21        2.18426  -0.00004  -0.00094  -0.00526  -0.00606   2.17820
   D22        0.48605  -0.00004   0.00070  -0.03648  -0.03641   0.44965
   D23       -2.09316   0.00022  -0.00102   0.01940   0.01775  -2.07541
   D24        2.54077  -0.00030   0.00038  -0.07144  -0.07039   2.47038
   D25       -0.03844  -0.00004  -0.00134  -0.01556  -0.01623  -0.05467
   D26       -0.46220   0.00057  -0.00005  -0.02442  -0.02383  -0.48603
   D27       -2.81386  -0.00095  -0.00020  -0.02057  -0.02052  -2.83438
   D28       -2.38718  -0.00014   0.00011  -0.03065  -0.03060  -2.41778
   D29       -0.16622   0.00015  -0.00221   0.02425   0.02147  -0.14475
   D30        0.09606   0.00031  -0.00070   0.01911   0.01823   0.11429
   D31        2.19426  -0.00071  -0.00293   0.03996   0.03738   2.23164
   D32        0.16668  -0.00015   0.00173  -0.03831  -0.03703   0.12965
   D33        2.33584   0.00027   0.00185  -0.04314  -0.04153   2.29432
   D34       -0.36515   0.00028  -0.00500   0.05847   0.05331  -0.31184
   D35       -2.73002   0.00011  -0.00487   0.07240   0.06733  -2.66269
   D36       -1.72907  -0.00019   0.00373   0.02015   0.02411  -1.70496
   D37        0.80485  -0.00018   0.00330   0.01514   0.01870   0.82355
   D38       -2.62844   0.00013   0.00099   0.04803   0.04957  -2.57888
   D39        0.13458  -0.00053   0.00447  -0.03285  -0.02861   0.10597
         Item               Value     Threshold  Converged?
 Maximum Force            0.002975     0.000015     NO 
 RMS     Force            0.000785     0.000010     NO 
 Maximum Displacement     0.172144     0.000060     NO 
 RMS     Displacement     0.047990     0.000040     NO 
 Predicted change in Energy=-2.843248D-04
 GradGradGradGradGradGradGradGradGradGradGradGradGradGradGradGradGradGrad

                          Input orientation:                          
 ---------------------------------------------------------------------
 Center     Atomic      Atomic             Coordinates (Angstroms)
 Number     Number       Type             X           Y           Z
 ---------------------------------------------------------------------
      1          6           0        1.305226    0.580322    2.259968
      2          8           0        0.297656    0.000612    1.902666
      3          8           0        2.274560    1.034543    1.538117
      4          1           0        2.156350    0.862201    0.523292
      5          6           0        1.549590    0.854631    3.768284
      6          9           0        2.685761    0.270900    4.174948
      7          9           0        0.550570    0.381709    4.512419
      8          9           0        1.653567    2.171708    3.996398
      9          8           0        0.452922   -1.176922   -2.265780
     10          1           0        0.684080   -2.083020   -2.482118
     11          1           0       -0.240831   -1.209133   -1.566922
     12          8           0        1.908131    2.487625   -2.926661
     13          1           0        1.270229    2.021931   -3.510508
     14          1           0        1.587734    3.384359   -2.810541
     15          8           0        0.200334    0.774468   -4.213430
     16          1           0        0.193500    0.039061   -3.570614
     17          1           0       -0.710685    0.920001   -4.476413
     18          8           0       -1.197116   -0.937895   -0.219456
     19          1           0       -0.673600   -0.548608    0.507279
     20          1           0       -1.843152   -1.515465    0.192114
     21          8           0        2.117862    0.676247   -0.931596
     22          1           0        1.680315   -0.077169   -1.359831
     23          1           0        2.121571    1.417337   -1.572751
 ---------------------------------------------------------------------
                    Distance matrix (angstroms):
                    1          2          3          4          5
     1  C    0.000000
     2  O    1.216111   0.000000
     3  O    1.291121   2.260544   0.000000
     4  H    1.954459   2.469768   1.036121   0.000000
     5  C    1.552410   2.403585   2.351934   3.301241   0.000000
     6  F    2.380917   3.307472   2.775809   3.736911   1.340523
     7  F    2.383797   2.649530   3.499257   4.326954   1.332453
     8  F    2.380974   3.306942   2.778834   3.745672   1.340723
     9  O    4.929170   4.334355   4.762203   3.852092   6.460636
    10  H    5.474175   4.870029   5.330208   4.458071   6.960347
    11  H    4.498614   3.713690   4.582853   3.795510   5.994094
    12  O    5.558994   5.665797   4.709561   3.821752   6.900544
    13  H    5.947928   5.859529   5.241396   4.289723   7.377090
    14  H    5.801077   5.943766   4.990410   4.218892   7.048540
    15  O    6.569883   6.165627   6.119669   5.125450   8.095350
    16  H    5.960250   5.474406   5.605438   4.614153   7.507567
    17  H    7.039752   6.523395   6.715608   5.763704   8.549161
    18  O    3.835915   2.760171   4.362581   3.877855   5.163296
    19  H    2.874396   1.786641   3.501520   3.162160   4.188772
    20  H    4.310526   3.131699   5.026909   4.664654   5.469649
    21  O    3.294793   3.435503   2.500483   1.467229   4.737471
    22  H    3.698098   3.544247   3.160243   2.157586   5.213723
    23  H    4.007087   4.172804   3.138063   2.168589   5.400968
                    6          7          8          9         10
     6  F    0.000000
     7  F    2.164533   0.000000
[truncated: 1,066,148 more chars]
