# Supplementary material for: The Hydration of Trifluoroacetic Acid from 0 to 298 K
Source: J Phys Chem A. 2026 Jan 20;130(4):927–35. doi: 10.1021/acs.jpca.5c08151 (PMC12862820; doi:10.1021/acs.jpca.5c08151)
Supplement: Supplementary file 1 [file jp5c08151_si_001.zip › TFA_SI/within1kcal-hightemps/5-H2O/20K-1-361-16555-wb97xd.log]

 Entering Gaussian System, Link 0=g16
 Initial command:
 /software/commercial/MERCURY/GAUSSIAN/AVX2/g16/l1.exe "/local_scratch/slurm.5660470/Gau-3748717.inp" -scrdir="/local_scratch/slurm.5660470/"
 Entering Link 1 = /software/commercial/MERCURY/GAUSSIAN/AVX2/g16/l1.exe PID=   3748718.
  
 Copyright (c) 1988-2019, Gaussian, Inc.  All Rights Reserved.
  
 This is part of the Gaussian(R) 16 program.  It is based on
 the Gaussian(R) 09 system (copyright 2009, Gaussian, Inc.),
 the Gaussian(R) 03 system (copyright 2003, Gaussian, Inc.),
 the Gaussian(R) 98 system (copyright 1998, Gaussian, Inc.),
 the Gaussian(R) 94 system (copyright 1995, Gaussian, Inc.),
 the Gaussian 92(TM) system (copyright 1992, Gaussian, Inc.),
 the Gaussian 90(TM) system (copyright 1990, Gaussian, Inc.),
 the Gaussian 88(TM) system (copyright 1988, Gaussian, Inc.),
 the Gaussian 86(TM) system (copyright 1986, Carnegie Mellon
 University), and the Gaussian 82(TM) system (copyright 1983,
 Carnegie Mellon University). Gaussian is a federally registered
 trademark of Gaussian, Inc.
  
 This software contains proprietary and confidential information,
 including trade secrets, belonging to Gaussian, Inc.
  
 This software is provided under written license and may be
 used, copied, transmitted, or stored only in accord with that
 written license.
  
 The following legend is applicable only to US Government
 contracts under FAR:
  
                    RESTRICTED RIGHTS LEGEND
  
 Use, reproduction and disclosure by the US Government is
 subject to restrictions as set forth in subparagraphs (a)
 and (c) of the Commercial Computer Software - Restricted
 Rights clause in FAR 52.227-19.
  
 Gaussian, Inc.
 340 Quinnipiac St., Bldg. 40, Wallingford CT 06492
  
  
 ---------------------------------------------------------------
 Warning -- This program may not be used in any manner that
 competes with the business of Gaussian, Inc. or will provide
 assistance to any competitor of Gaussian, Inc.  The licensee
 of this program is prohibited from giving any competitor of
 Gaussian, Inc. access to this program.  By using this program,
 the user acknowledges that Gaussian, Inc. is engaged in the
 business of creating and licensing software in the field of
 computational chemistry and represents and warrants to the
 licensee that it is not a competitor of Gaussian, Inc. and that
 it will not use this program in any manner prohibited above.
 ---------------------------------------------------------------
  

 Cite this work as:
 Gaussian 16, Revision C.01,
 M. J. Frisch, G. W. Trucks, H. B. Schlegel, G. E. Scuseria, 
 M. A. Robb, J. R. Cheeseman, G. Scalmani, V. Barone, 
 G. A. Petersson, H. Nakatsuji, X. Li, M. Caricato, A. V. Marenich, 
 J. Bloino, B. G. Janesko, R. Gomperts, B. Mennucci, H. P. Hratchian, 
 J. V. Ortiz, A. F. Izmaylov, J. L. Sonnenberg, D. Williams-Young, 
 F. Ding, F. Lipparini, F. Egidi, J. Goings, B. Peng, A. Petrone, 
 T. Henderson, D. Ranasinghe, V. G. Zakrzewski, J. Gao, N. Rega, 
 G. Zheng, W. Liang, M. Hada, M. Ehara, K. Toyota, R. Fukuda, 
 J. Hasegawa, M. Ishida, T. Nakajima, Y. Honda, O. Kitao, H. Nakai, 
 T. Vreven, K. Throssell, J. A. Montgomery, Jr., J. E. Peralta, 
 F. Ogliaro, M. J. Bearpark, J. J. Heyd, E. N. Brothers, K. N. Kudin, 
 V. N. Staroverov, T. A. Keith, R. Kobayashi, J. Normand, 
 K. Raghavachari, A. P. Rendell, J. C. Burant, S. S. Iyengar, 
 J. Tomasi, M. Cossi, J. M. Millam, M. Klene, C. Adamo, R. Cammi, 
 J. W. Ochterski, R. L. Martin, K. Morokuma, O. Farkas, 
 J. B. Foresman, and D. J. Fox, Gaussian, Inc., Wallingford CT, 2019.
 
 ******************************************
 Gaussian 16:  ES64L-G16RevC.01  3-Jul-2019
                25-Sep-2025 
 ******************************************
 %nproc=20
 Will use up to   20 processors via shared memory.
 %mem=18gb
 ----------------------------------------------------------------------
 # wb97xd/6-31++g** scf(conver=10) opt(tight,maxcycles=300,calcfc) freq
 ----------------------------------------------------------------------
 1/6=300,7=10,10=4,18=20,19=15,26=3,38=1/1,3;
 2/9=110,12=2,17=6,18=5,40=1/2;
 3/5=1,6=6,7=1111,11=2,25=1,30=1,71=2,74=-58,140=1/1,2,3;
 4//1;
 5/5=2,6=10,38=5/2;
 8/6=4,10=90,11=11/1;
 11/6=1,8=1,9=11,15=111,16=1/1,2,10;
 10/6=1,13=1/2;
 6/7=2,8=2,9=2,10=2,28=1/1;
 7/10=1,25=1/1,2,3,16;
 1/6=300,7=10,10=4,18=20,19=15,26=3/3(2);
 2/9=110/2;
 99//99;
 2/9=110/2;
 3/5=1,6=6,7=1111,11=2,25=1,30=1,71=1,74=-58/1,2,3;
 4/5=5,16=3,69=1/1;
 5/5=2,6=10,38=5/2;
 7//1,2,3,16;
 1/6=300,7=10,18=20,19=15,26=3/3(-5);
 2/9=110/2;
 6/7=2,8=2,9=2,10=2,19=2,28=1/1;
 99/9=1/99;
 ---------------
 20K-1-361-16555
 ---------------
 Symbolic Z-matrix:
 Charge =  0 Multiplicity = 1
 C                     1.0678    0.68753  -0.36837 
 O                    -0.09633   0.37168  -0.47295 
 O                     1.82822   0.55456   0.64239 
 H                     1.32608   0.05934   1.50932 
 C                     1.77623   1.39556  -1.56706 
 F                     1.66058   2.72946  -1.44231 
 F                     1.21823   1.06054  -2.73334 
 F                     3.07659   1.112    -1.64107 
 O                    -2.70682  -1.95284   3.08546 
 H                    -2.25387  -2.72758   3.4208 
 H                    -2.64245  -1.99369   2.1091 
 O                    -1.59628   0.4859    3. 
 H                    -2.10124  -0.32947   3.21089 
 H                    -2.00456   0.83361   2.18926 
 O                    -2.31802  -1.61362   0.41903 
 H                    -2.81143  -0.78778   0.33515 
 H                    -1.42364  -1.40511   0.13164 
 O                     0.7057   -0.52148   2.58087 
 H                     1.21885  -0.32634   3.36832 
 H                    -0.21906  -0.09801   2.72464 
 O                    -2.56667   1.21907   0.48669 
 H                    -2.91321   2.04997   0.15806 
 H                    -1.74259   1.0404    0.00926 
 
 Add virtual bond connecting atoms O18        and H4         Dist= 2.58D+00.
 Add virtual bond connecting atoms H20        and O12        Dist= 2.87D+00.
 Add virtual bond connecting atoms H13        and O9         Dist= 3.28D+00.
 Add virtual bond connecting atoms O15        and H11        Dist= 3.33D+00.
 Add virtual bond connecting atoms O21        and H14        Dist= 3.47D+00.
 Add virtual bond connecting atoms H23        and O2         Dist= 3.48D+00.

 GradGradGradGradGradGradGradGradGradGradGradGradGradGradGradGradGradGrad
 Berny optimization.
 Initialization pass.
                           ----------------------------
                           !    Initial Parameters    !
                           ! (Angstroms and Degrees)  !
 --------------------------                            --------------------------
 ! Name  Definition              Value          Derivative Info.                !
 --------------------------------------------------------------------------------
 ! R1    R(1,2)                  1.2107         calculate D2E/DX2 analytically  !
 ! R2    R(1,3)                  1.2718         calculate D2E/DX2 analytically  !
 ! R3    R(1,5)                  1.5621         calculate D2E/DX2 analytically  !
 ! R4    R(2,23)                 1.8412         calculate D2E/DX2 analytically  !
 ! R5    R(3,4)                  1.1176         calculate D2E/DX2 analytically  !
 ! R6    R(4,18)                 1.3676         calculate D2E/DX2 analytically  !
 ! R7    R(5,6)                  1.3447         calculate D2E/DX2 analytically  !
 ! R8    R(5,7)                  1.3356         calculate D2E/DX2 analytically  !
 ! R9    R(5,8)                  1.333          calculate D2E/DX2 analytically  !
 ! R10   R(9,10)                 0.958          calculate D2E/DX2 analytically  !
 ! R11   R(9,11)                 0.9793         calculate D2E/DX2 analytically  !
 ! R12   R(9,13)                 1.7372         calculate D2E/DX2 analytically  !
 ! R13   R(11,15)                1.7624         calculate D2E/DX2 analytically  !
 ! R14   R(12,13)                0.982          calculate D2E/DX2 analytically  !
 ! R15   R(12,14)                0.9721         calculate D2E/DX2 analytically  !
 ! R16   R(12,20)                1.521          calculate D2E/DX2 analytically  !
 ! R17   R(14,21)                1.8339         calculate D2E/DX2 analytically  !
 ! R18   R(15,16)                0.9657         calculate D2E/DX2 analytically  !
 ! R19   R(15,17)                0.9623         calculate D2E/DX2 analytically  !
 ! R20   R(18,19)                0.9599         calculate D2E/DX2 analytically  !
 ! R21   R(18,20)                1.0272         calculate D2E/DX2 analytically  !
 ! R22   R(21,22)                0.9584         calculate D2E/DX2 analytically  !
 ! R23   R(21,23)                0.969          calculate D2E/DX2 analytically  !
 ! A1    A(2,1,3)              128.0427         calculate D2E/DX2 analytically  !
 ! A2    A(2,1,5)              119.2106         calculate D2E/DX2 analytically  !
 ! A3    A(3,1,5)              112.7112         calculate D2E/DX2 analytically  !
 ! A4    A(1,2,23)             137.9311         calculate D2E/DX2 analytically  !
 ! A5    A(1,3,4)              113.2147         calculate D2E/DX2 analytically  !
 ! A6    A(1,5,6)              109.8421         calculate D2E/DX2 analytically  !
 ! A7    A(1,5,7)              111.5259         calculate D2E/DX2 analytically  !
 ! A8    A(1,5,8)              112.8678         calculate D2E/DX2 analytically  !
 ! A9    A(6,5,7)              107.0921         calculate D2E/DX2 analytically  !
 ! A10   A(6,5,8)              107.4617         calculate D2E/DX2 analytically  !
 ! A11   A(7,5,8)              107.8018         calculate D2E/DX2 analytically  !
 ! A12   A(10,9,11)            106.5086         calculate D2E/DX2 analytically  !
 ! A13   A(10,9,13)            124.4442         calculate D2E/DX2 analytically  !
 ! A14   A(11,9,13)             95.0511         calculate D2E/DX2 analytically  !
 ! A15   A(9,11,15)            163.5677         calculate D2E/DX2 analytically  !
 ! A16   A(13,12,14)           105.0786         calculate D2E/DX2 analytically  !
 ! A17   A(13,12,20)           100.7037         calculate D2E/DX2 analytically  !
 ! A18   A(14,12,20)           111.5087         calculate D2E/DX2 analytically  !
 ! A19   A(9,13,12)            159.999          calculate D2E/DX2 analytically  !
 ! A20   A(11,15,16)           100.0014         calculate D2E/DX2 analytically  !
 ! A21   A(11,15,17)           120.2797         calculate D2E/DX2 analytically  !
 ! A22   A(16,15,17)           105.2872         calculate D2E/DX2 analytically  !
 ! A23   A(4,18,19)            108.2943         calculate D2E/DX2 analytically  !
 ! A24   A(4,18,20)            110.0565         calculate D2E/DX2 analytically  !
 ! A25   A(19,18,20)           106.4174         calculate D2E/DX2 analytically  !
 ! A26   A(14,21,22)           127.6904         calculate D2E/DX2 analytically  !
 ! A27   A(14,21,23)            99.0907         calculate D2E/DX2 analytically  !
 ! A28   A(22,21,23)           107.3628         calculate D2E/DX2 analytically  !
 ! A29   A(2,23,21)            163.0227         calculate D2E/DX2 analytically  !
 ! A30   L(3,4,18,15,-1)       180.3507         calculate D2E/DX2 analytically  !
 ! A31   L(12,14,21,1,-1)      170.8798         calculate D2E/DX2 analytically  !
 ! A32   L(12,20,18,2,-1)      182.5981         calculate D2E/DX2 analytically  !
 ! A33   L(3,4,18,15,-2)       181.2022         calculate D2E/DX2 analytically  !
 ! A34   L(12,14,21,1,-2)      171.9124         calculate D2E/DX2 analytically  !
 ! A35   L(12,20,18,2,-2)      181.2437         calculate D2E/DX2 analytically  !
 ! D1    D(3,1,2,23)            79.8454         calculate D2E/DX2 analytically  !
 ! D2    D(5,1,2,23)           -97.821          calculate D2E/DX2 analytically  !
 ! D3    D(2,1,3,4)              1.5461         calculate D2E/DX2 analytically  !
 ! D4    D(5,1,3,4)            179.3381         calculate D2E/DX2 analytically  !
 ! D5    D(2,1,5,6)             91.288          calculate D2E/DX2 analytically  !
 ! D6    D(2,1,5,7)            -27.2812         calculate D2E/DX2 analytically  !
 ! D7    D(2,1,5,8)           -148.8172         calculate D2E/DX2 analytically  !
 ! D8    D(3,1,5,6)            -86.7199         calculate D2E/DX2 analytically  !
 ! D9    D(3,1,5,7)            154.711          calculate D2E/DX2 analytically  !
 ! D10   D(3,1,5,8)             33.175          calculate D2E/DX2 analytically  !
 ! D11   D(1,2,23,21)          -94.999          calculate D2E/DX2 analytically  !
 ! D12   D(1,3,18,19)         -161.3994         calculate D2E/DX2 analytically  !
 ! D13   D(1,3,18,20)          -45.7523         calculate D2E/DX2 analytically  !
 ! D14   D(10,9,11,15)        -123.6963         calculate D2E/DX2 analytically  !
 ! D15   D(13,9,11,15)           4.5043         calculate D2E/DX2 analytically  !
 ! D16   D(10,9,13,12)          84.3071         calculate D2E/DX2 analytically  !
 ! D17   D(11,9,13,12)         -29.6801         calculate D2E/DX2 analytically  !
 ! D18   D(9,11,15,16)         -57.6099         calculate D2E/DX2 analytically  !
 ! D19   D(9,11,15,17)          56.7829         calculate D2E/DX2 analytically  !
 ! D20   D(14,12,13,9)          69.2847         calculate D2E/DX2 analytically  !
 ! D21   D(20,12,13,9)         -46.6512         calculate D2E/DX2 analytically  !
 ! D22   D(13,12,18,4)         139.0008         calculate D2E/DX2 analytically  !
 ! D23   D(13,12,18,19)       -103.4986         calculate D2E/DX2 analytically  !
 ! D24   D(14,12,18,4)          28.0002         calculate D2E/DX2 analytically  !
 ! D25   D(14,12,18,19)        145.5009         calculate D2E/DX2 analytically  !
 ! D26   D(13,12,21,22)        128.4804         calculate D2E/DX2 analytically  !
 ! D27   D(13,12,21,23)       -112.279          calculate D2E/DX2 analytically  !
 ! D28   D(20,12,21,22)       -126.4617         calculate D2E/DX2 analytically  !
 ! D29   D(20,12,21,23)         -7.2211         calculate D2E/DX2 analytically  !
 ! D30   D(11,15,16,17)        125.3793         calculate D2E/DX2 analytically  !
 ! D31   D(14,21,23,2)          26.3508         calculate D2E/DX2 analytically  !
 ! D32   D(22,21,23,2)         160.6784         calculate D2E/DX2 analytically  !
 --------------------------------------------------------------------------------
 Trust Radius=3.00D-01 FncErr=1.00D-07 GrdErr=1.00D-06 EigMax=2.50D+02 EigMin=1.00D-04
 Number of steps in this run=    138 maximum allowed number of steps=    138.
 GradGradGradGradGradGradGradGradGradGradGradGradGradGradGradGradGradGrad

                          Input orientation:                          
 ---------------------------------------------------------------------
 Center     Atomic      Atomic             Coordinates (Angstroms)
 Number     Number       Type             X           Y           Z
 ---------------------------------------------------------------------
      1          6           0        1.067798    0.687531   -0.368369
      2          8           0       -0.096330    0.371676   -0.472952
      3          8           0        1.828221    0.554560    0.642391
      4          1           0        1.326081    0.059343    1.509318
      5          6           0        1.776226    1.395565   -1.567063
      6          9           0        1.660578    2.729465   -1.442310
      7          9           0        1.218230    1.060541   -2.733342
      8          9           0        3.076585    1.112004   -1.641069
      9          8           0       -2.706825   -1.952843    3.085464
     10          1           0       -2.253871   -2.727577    3.420802
     11          1           0       -2.642455   -1.993692    2.109104
     12          8           0       -1.596276    0.485901    2.999996
     13          1           0       -2.101241   -0.329470    3.210886
     14          1           0       -2.004558    0.833607    2.189263
     15          8           0       -2.318023   -1.613617    0.419032
     16          1           0       -2.811433   -0.787783    0.335150
     17          1           0       -1.423639   -1.405110    0.131641
     18          8           0        0.705701   -0.521482    2.580875
     19          1           0        1.218847   -0.326338    3.368319
     20          1           0       -0.219064   -0.098010    2.724642
     21          8           0       -2.566667    1.219068    0.486689
     22          1           0       -2.913212    2.049974    0.158063
     23          1           0       -1.742587    1.040403    0.009255
 ---------------------------------------------------------------------
                    Distance matrix (angstroms):
                    1          2          3          4          5
     1  C    0.000000
     2  O    1.210742   0.000000
     3  O    1.271834   2.231890   0.000000
     4  H    1.996758   2.459715   1.117564   0.000000
     5  C    1.562065   2.398310   2.364673   3.384116   0.000000
     6  F    2.382064   3.096053   3.017332   3.994190   1.344704
     7  F    2.398929   2.704065   3.467518   4.360527   1.335593
     8  F    2.415609   3.461210   2.661456   3.754638   1.332973
     9  O    5.757458   4.988026   5.729077   4.774668   7.277059
    10  H    6.087222   5.424176   5.929205   4.923084   7.623699
    11  H    5.205075   4.329519   5.350867   4.508211   6.672781
    12  O    4.299282   3.784740   4.158148   3.308208   5.749720
    13  H    4.887552   4.252286   4.776960   3.846173   6.390563
    14  H    4.000274   3.307885   4.142569   3.486398   5.359115
    15  O    4.168821   3.110136   4.684253   4.155360   5.455513
    16  H    4.209504   3.060909   4.839698   4.383528   5.425130
    17  H    3.291871   2.298750   3.830896   3.406402   4.579139
    18  O    3.207938   3.281287   2.485083   1.367648   4.693237
    19  H    3.874737   4.119742   2.928822   1.901613   5.256768
    20  H    3.440902   3.234235   2.992155   1.972117   4.962930
    21  O    3.771338   2.782364   4.447567   4.188582   4.807262
    22  H    4.240497   3.339114   4.995200   4.874434   5.039359
    23  H    2.857514   1.841163   3.658904   3.553786   3.872075
                    6          7          8          9         10
     6  F    0.000000
     7  F    2.155862   0.000000
     8  F    2.158879   2.156199   0.000000
     9  O    7.842127   7.638393   8.073490   0.000000
    10  H    8.291688   8.017408   8.293292   0.958035   0.000000
    11  H    7.310051   6.905253   7.511097   0.979332   1.552461
    12  O    5.947669   6.412708   6.615673   2.681063   3.306955
    13  H    6.720164   6.948731   7.240801   1.737183   2.412111
    14  H    5.496892   5.888115   6.369220   3.010093   3.776358
    15  O    6.177072   5.440007   6.385517   2.715898   3.202444
    16  H    5.960645   5.391673   6.494875   2.988735   3.687130
    17  H    5.392998   4.611620   5.452558   3.266749   3.640987
    18  O    5.259892   5.568337   5.110203   3.734801   3.785684
    19  H    5.716223   6.257292   5.532991   4.258688   4.222378
    20  H    5.375050   5.761739   5.602220   3.124028   3.397014
    21  O    4.885892   4.971838   6.032008   4.102962   4.927765
    22  H    4.893103   5.138872   6.324107   4.963348   5.822817
    23  H    4.067125   4.035924   5.094421   4.399129   5.108594
                   11         12         13         14         15
    11  H    0.000000
    12  O    2.834883   0.000000
    13  H    2.067963   0.981984   0.000000
    14  H    2.899476   0.972051   1.551067   0.000000
    15  O    1.762401   3.404448   3.080662   3.036591   0.000000
    16  H    2.151670   3.193788   2.997380   2.591851   0.965655
    17  H    2.396310   3.439940   3.331351   3.095664   0.962285
    18  O    3.687834   2.547465   2.883176   3.055345   3.874175
    19  H    4.390369   2.953017   3.323820   3.622981   4.781719
    20  H    3.137725   1.521014   1.957702   2.083874   3.466775
    21  O    3.599973   2.792115   3.167940   1.833931   2.844381
    22  H    4.497900   3.501033   3.954843   2.535936   3.720786
    23  H    3.798007   3.045227   3.500804   2.205409   2.746427
                   16         17         18         19         20
    16  H    0.000000
    17  H    1.532476   0.000000
    18  O    4.181439   3.363574   0.000000
    19  H    5.065195   4.315387   0.959932   0.000000
    20  H    3.592469   3.143750   1.027223   1.591868   0.000000
    21  O    2.027394   2.884248   4.257173   5.002218   3.500624
    22  H    2.845098   3.762596   5.057562   5.746870   4.296463
    23  H    2.142639   2.469259   3.879024   4.682028   3.315182
                   21         22         23
    21  O    0.000000
    22  H    0.958380   0.000000
    23  H    0.969006   1.552977   0.000000
 Stoichiometry    C2H11F3O7
 Framework group  C1[X(C2H11F3O7)]
 Deg. of freedom    63
 Full point group                 C1      NOp   1
 Largest Abelian subgroup         C1      NOp   1
 Largest concise Abelian subgroup C1      NOp   1
                         Standard orientation:                         
 ---------------------------------------------------------------------
 Center     Atomic      Atomic             Coordinates (Angstroms)
 Number     Number       Type             X           Y           Z
 ---------------------------------------------------------------------
      1          6           0       -1.252255    0.279783   -0.156284
      2          8           0       -0.428105   -0.595051   -0.302352
      3          8           0       -1.053203    1.526933   -0.006098
      4          1           0        0.027722    1.808208   -0.043957
      5          6           0       -2.765173   -0.102367   -0.084949
      6          9           0       -3.123455   -0.310858    1.194267
      7          9           0       -3.017413   -1.231473   -0.752259
      8          9           0       -3.562861    0.846973   -0.574097
      9          8           0        4.484520    0.201311   -0.637494
     10          1           0        4.699995    0.875259   -1.283401
     11          1           0        3.829518   -0.390830   -1.061087
     12          8           0        2.753889    0.583113    1.374281
     13          1           0        3.538169    0.477923    0.792789
     14          1           0        2.367868   -0.306460    1.441596
     15          8           0        2.380873   -1.329126   -1.417577
     16          1           0        2.334207   -1.874369   -0.621949
     17          1           0        1.524259   -0.894923   -1.478193
     18          8           0        1.351522    2.151249   -0.062345
     19          1           0        1.443656    3.018512    0.338698
     20          1           0        1.891807    1.502113    0.522378
     21          8           0        1.495109   -1.904580    1.223404
     22          1           0        1.191929   -2.504664    1.906392
     23          1           0        0.712168   -1.587839    0.748377
 ---------------------------------------------------------------------
 Rotational constants (GHZ):           1.1606875           0.3268419           0.3010499
 Standard basis: 6-31++G(d,p) (6D, 7F)
 There are   294 symmetry adapted cartesian basis functions of A   symmetry.
 There are   294 symmetry adapted basis functions of A   symmetry.
   294 basis functions,   472 primitive gaussians,   294 cartesian basis functions
    53 alpha electrons       53 beta electrons
       nuclear repulsion energy       860.6650409590 Hartrees.
 NAtoms=   23 NActive=   23 NUniq=   23 SFac= 1.00D+00 NAtFMM=   60 NAOKFM=F Big=F
 Integral buffers will be    131072 words long.
 Raffenetti 2 integral format.
 Two-electron integral symmetry is turned on.
 Nuclear repulsion after empirical dispersion term =      860.6532921139 Hartrees.
 One-electron integrals computed using PRISM.
 NBasis=   294 RedAO= T EigKep=  5.06D-05  NBF=   294
 NBsUse=   294 1.00D-06 EigRej= -1.00D+00 NBFU=   294
 ExpMin= 3.60D-02 ExpMax= 7.00D+03 ExpMxC= 1.05D+03 IAcc=3 IRadAn=         5 AccDes= 0.00D+00
 Harris functional with IExCor= 4639 and IRadAn=       5 diagonalized for initial guess.
 HarFok:  IExCor= 4639 AccDes= 0.00D+00 IRadAn=         5 IDoV= 1 UseB2=F ITyADJ=14
 ICtDFT=  3500011 ScaDFX=  1.000000  1.000000  1.000000  1.000000
 FoFCou: FMM=F IPFlag=           0 FMFlag=      100000 FMFlg1=           0
         NFxFlg=           0 DoJE=T BraDBF=F KetDBF=T FulRan=T
         wScrn=  0.000000 ICntrl=       500 IOpCl=  0 I1Cent=   200000004 NGrid=           0
         NMat0=    1 NMatS0=      1 NMatT0=    0 NMatD0=    1 NMtDS0=    0 NMtDT0=    0
 Petite list used in FoFCou.
 Requested convergence on RMS density matrix=1.00D-10 within 128 cycles.
 Requested convergence on MAX density matrix=1.00D-08.
 Requested convergence on             energy=1.00D-08.
 No special actions if energy rises.
 SCF Done:  E(RwB97XD) =  -908.807790133     A.U. after   18 cycles
            NFock= 18  Conv=0.75D-10     -V/T= 2.0081
 DoSCS=F DFT=T ScalE2(SS,OS)=  1.000000  1.000000
 Range of M.O.s used for correlation:     1   294
 NBasis=   294 NAE=    53 NBE=    53 NFC=     0 NFV=     0
 NROrb=    294 NOA=    53 NOB=    53 NVA=   241 NVB=   241

 **** Warning!!: The largest alpha MO coefficient is  0.27903328D+02

 Symmetrizing basis deriv contribution to polar:
 IMax=3 JMax=2 DiffMx= 0.00D+00
 G2DrvN: will do    24 centers at a time, making    1 passes.
 Calling FoFCou, ICntrl=  3107 FMM=F I1Cent=   0 AccDes= 0.00D+00.
 End of G2Drv F.D. properties file   721 does not exist.
 End of G2Drv F.D. properties file   722 does not exist.
 End of G2Drv F.D. properties file   788 does not exist.
          IDoAtm=11111111111111111111111
          Differentiating once with respect to nuclear coordinates.
 Keep R1 ints in memory in canonical form, NReq=1915881174.
          There are    72 degrees of freedom in the 1st order CPHF.  IDoFFX=6 NUNeed=     0.
     66 vectors produced by pass  0 Test12= 1.77D-14 1.39D-09 XBig12= 1.58D-01 6.13D-02.
 AX will form    66 AO Fock derivatives at one time.
     66 vectors produced by pass  1 Test12= 1.77D-14 1.39D-09 XBig12= 4.18D-02 4.67D-02.
     66 vectors produced by pass  2 Test12= 1.77D-14 1.39D-09 XBig12= 1.16D-03 5.21D-03.
     66 vectors produced by pass  3 Test12= 1.77D-14 1.39D-09 XBig12= 1.15D-05 4.48D-04.
     66 vectors produced by pass  4 Test12= 1.77D-14 1.39D-09 XBig12= 8.66D-08 2.79D-05.
     66 vectors produced by pass  5 Test12= 1.77D-14 1.39D-09 XBig12= 5.17D-10 1.89D-06.
     56 vectors produced by pass  6 Test12= 1.77D-14 1.39D-09 XBig12= 3.00D-12 1.61D-07.
     16 vectors produced by pass  7 Test12= 1.77D-14 1.39D-09 XBig12= 1.41D-14 9.05D-09.
 InvSVY:  IOpt=1 It=  1 EMax= 1.94D-16
 Solved reduced A of dimension   468 with    72 vectors.
 End of Minotr F.D. properties file   721 does not exist.
 End of Minotr F.D. properties file   722 does not exist.
 End of Minotr F.D. properties file   788 does not exist.

 **********************************************************************

            Population analysis using the SCF Density.

 **********************************************************************

 Orbital symmetries:
       Occupied  (A) (A) (A) (A) (A) (A) (A) (A) (A) (A) (A) (A)
                 (A) (A) (A) (A) (A) (A) (A) (A) (A) (A) (A) (A)
                 (A) (A) (A) (A) (A) (A) (A) (A) (A) (A) (A) (A)
                 (A) (A) (A) (A) (A) (A) (A) (A) (A) (A) (A) (A)
                 (A) (A) (A) (A) (A)
       Virtual   (A) (A) (A) (A) (A) (A) (A) (A) (A) (A) (A) (A)
                 (A) (A) (A) (A) (A) (A) (A) (A) (A) (A) (A) (A)
                 (A) (A) (A) (A) (A) (A) (A) (A) (A) (A) (A) (A)
                 (A) (A) (A) (A) (A) (A) (A) (A) (A) (A) (A) (A)
                 (A) (A) (A) (A) (A) (A) (A) (A) (A) (A) (A) (A)
                 (A) (A) (A) (A) (A) (A) (A) (A) (A) (A) (A) (A)
                 (A) (A) (A) (A) (A) (A) (A) (A) (A) (A) (A) (A)
                 (A) (A) (A) (A) (A) (A) (A) (A) (A) (A) (A) (A)
                 (A) (A) (A) (A) (A) (A) (A) (A) (A) (A) (A) (A)
                 (A) (A) (A) (A) (A) (A) (A) (A) (A) (A) (A) (A)
                 (A) (A) (A) (A) (A) (A) (A) (A) (A) (A) (A) (A)
                 (A) (A) (A) (A) (A) (A) (A) (A) (A) (A) (A) (A)
                 (A) (A) (A) (A) (A) (A) (A) (A) (A) (A) (A) (A)
                 (A) (A) (A) (A) (A) (A) (A) (A) (A) (A) (A) (A)
                 (A) (A) (A) (A) (A) (A) (A) (A) (A) (A) (A) (A)
                 (A) (A) (A) (A) (A) (A) (A) (A) (A) (A) (A) (A)
                 (A) (A) (A) (A) (A) (A) (A) (A) (A) (A) (A) (A)
                 (A) (A) (A) (A) (A) (A) (A) (A) (A) (A) (A) (A)
                 (A) (A) (A) (A) (A) (A) (A) (A) (A) (A) (A) (A)
                 (A) (A) (A) (A) (A) (A) (A) (A) (A) (A) (A) (A)
                 (A)
 The electronic state is 1-A.
 Alpha  occ. eigenvalues --  -24.89033 -24.88935 -24.88865 -19.33539 -19.32329
 Alpha  occ. eigenvalues --  -19.32105 -19.31021 -19.29891 -19.28760 -19.28677
 Alpha  occ. eigenvalues --  -10.57639 -10.48169  -1.44685  -1.35440  -1.35292
 Alpha  occ. eigenvalues --   -1.24788  -1.16600  -1.16135  -1.14922  -1.13681
 Alpha  occ. eigenvalues --   -1.12501  -1.11178  -0.86216  -0.76513  -0.70989
 Alpha  occ. eigenvalues --   -0.70807  -0.68556  -0.67920  -0.66181  -0.64747
 Alpha  occ. eigenvalues --   -0.63995  -0.62569  -0.61408  -0.58947  -0.58064
 Alpha  occ. eigenvalues --   -0.57296  -0.56704  -0.54792  -0.54003  -0.53848
 Alpha  occ. eigenvalues --   -0.53330  -0.51793  -0.50637  -0.50005  -0.48170
 Alpha  occ. eigenvalues --   -0.46770  -0.44561  -0.43938  -0.43172  -0.42772
 Alpha  occ. eigenvalues --   -0.41400  -0.40783  -0.40395
 Alpha virt. eigenvalues --    0.02852   0.03254   0.04185   0.05813   0.07168
 Alpha virt. eigenvalues --    0.08676   0.09185   0.09778   0.10139   0.10592
 Alpha virt. eigenvalues --    0.11738   0.12627   0.13177   0.13817   0.14806
 Alpha virt. eigenvalues --    0.15542   0.15757   0.17241   0.19368   0.19852
 Alpha virt. eigenvalues --    0.20645   0.21790   0.22259   0.23081   0.23740
 Alpha virt. eigenvalues --    0.24714   0.25642   0.26035   0.26420   0.26752
 Alpha virt. eigenvalues --    0.27999   0.28128   0.28840   0.29162   0.29601
 Alpha virt. eigenvalues --    0.29917   0.30253   0.30916   0.31635   0.31990
 Alpha virt. eigenvalues --    0.32531   0.33190   0.33462   0.34009   0.34387
 Alpha virt. eigenvalues --    0.35377   0.35727   0.36005   0.36721   0.37183
 Alpha virt. eigenvalues --    0.37682   0.38270   0.38591   0.39444   0.39521
 Alpha virt. eigenvalues --    0.40392   0.41367   0.42020   0.42684   0.43455
 Alpha virt. eigenvalues --    0.44132   0.44274   0.44949   0.45820   0.46914
 Alpha virt. eigenvalues --    0.47148   0.48285   0.48740   0.50011   0.51540
 Alpha virt. eigenvalues --    0.53119   0.54209   0.56458   0.58232   0.58960
 Alpha virt. eigenvalues --    0.60397   0.62387   0.81394   0.84280   0.86996
 Alpha virt. eigenvalues --    0.90024   0.90849   0.91715   1.05798   1.07179
 Alpha virt. eigenvalues --    1.08335   1.12581   1.15431   1.17525   1.18065
 Alpha virt. eigenvalues --    1.19242   1.20153   1.20592   1.22015   1.24191
 Alpha virt. eigenvalues --    1.24512   1.25150   1.25787   1.26741   1.26782
 Alpha virt. eigenvalues --    1.27833   1.29112   1.29344   1.30503   1.31071
 Alpha virt. eigenvalues --    1.31939   1.32186   1.32945   1.34834   1.35947
 Alpha virt. eigenvalues --    1.37030   1.37737   1.38350   1.39259   1.40698
 Alpha virt. eigenvalues --    1.43768   1.45436   1.46734   1.50157   1.52269
 Alpha virt. eigenvalues --    1.52861   1.55330   1.55716   1.57324   1.58541
 Alpha virt. eigenvalues --    1.60744   1.61264   1.61911   1.63932   1.64371
 Alpha virt. eigenvalues --    1.64500   1.64851   1.65998   1.66481   1.68017
 Alpha virt. eigenvalues --    1.68261   1.69420   1.70727   1.72164   1.73183
 Alpha virt. eigenvalues --    1.73838   1.74471   1.75055   1.75480   1.77021
 Alpha virt. eigenvalues --    1.77681   1.79935   1.81165   1.83623   1.84241
 Alpha virt. eigenvalues --    1.84511   1.85903   1.89111   1.91157   1.91772
 Alpha virt. eigenvalues --    1.92131   1.92728   1.93649   1.95729   1.96640
 Alpha virt. eigenvalues --    1.97496   2.04551   2.10208   2.12008   2.14520
 Alpha virt. eigenvalues --    2.15968   2.17088   2.17672   2.23320   2.27278
 Alpha virt. eigenvalues --    2.30259   2.31544   2.32452   2.32964   2.36705
 Alpha virt. eigenvalues --    2.37029   2.38466   2.39225   2.43370   2.45477
 Alpha virt. eigenvalues --    2.46602   2.47462   2.50741   2.52888   2.53947
 Alpha virt. eigenvalues --    2.58882   2.60689   2.62957   2.65134   2.66075
 Alpha virt. eigenvalues --    2.67736   2.69472   2.70075   2.73264   2.75137
 Alpha virt. eigenvalues --    2.75498   2.76662   2.80367   2.81300   2.82189
 Alpha virt. eigenvalues --    2.83957   2.84338   2.85789   2.89332   2.91195
 Alpha virt. eigenvalues --    2.98956   3.00842   3.09274   3.10673   3.11992
 Alpha virt. eigenvalues --    3.13139   3.17574   3.19258   3.23412   3.25500
 Alpha virt. eigenvalues --    3.30505   3.33008   3.37679   3.45203   3.50973
 Alpha virt. eigenvalues --    3.55192   3.57288   3.60269   3.74595   3.75972
 Alpha virt. eigenvalues --    3.76915   3.78560   3.81410   3.89079   4.31220
 Alpha virt. eigenvalues --    4.34152   4.44985   4.45957   4.47709   4.54162
 Alpha virt. eigenvalues --    4.66454   4.75832   4.81095   5.65685   5.89070
 Alpha virt. eigenvalues --    6.52959
          Condensed to atoms (all electrons):
               1          2          3          4          5          6
     1  C    5.106713   0.364622   0.375528  -0.036405   0.025918  -0.069766
     2  O    0.364622   8.476738  -0.171797  -0.005607  -0.115695   0.005853
     3  O    0.375528  -0.171797   8.343451   0.158253  -0.193147   0.010816
     4  H   -0.036405  -0.005607   0.158253   0.276425   0.003670   0.000388
     5  C    0.025918  -0.115695  -0.193147   0.003670   4.839690   0.199745
     6  F   -0.069766   0.005853   0.010816   0.000388   0.199745   9.231259
     7  F   -0.060298  -0.007531   0.011700   0.002044   0.197651  -0.042977
     8  F   -0.067919   0.011664   0.014880   0.000622   0.177258  -0.041238
     9  O    0.000970   0.000118   0.000134   0.001014   0.000215   0.000000
    10  H    0.000103  -0.000016   0.000068   0.000110  -0.000070  -0.000001
    11  H    0.000463  -0.000455  -0.000323  -0.000962   0.000404   0.000012
    12  O   -0.004888   0.005652  -0.000359   0.004602  -0.004192  -0.000038
    13  H   -0.000080  -0.000378  -0.000387   0.000456  -0.000191   0.000008
    14  H   -0.002738  -0.001613   0.001670  -0.000998   0.002003   0.000019
    15  O   -0.003969  -0.004211   0.000764  -0.000345  -0.001672   0.000035
    16  H    0.002655   0.002776   0.000383   0.000761   0.001944  -0.000052
    17  H   -0.000556   0.015493  -0.001242  -0.001576  -0.006284   0.000049
    18  O    0.009074   0.001389  -0.066070   0.074077  -0.015021   0.000094
    19  H    0.005739   0.001705   0.004107  -0.015894   0.000903   0.000006
    20  H    0.000022   0.000630  -0.001686  -0.004250   0.002393  -0.000133
    21  O    0.005886   0.001463  -0.002801  -0.000980  -0.003316  -0.000056
    22  H    0.003830  -0.000352  -0.000543   0.000429  -0.004201   0.000100
    23  H   -0.016279   0.023332   0.002447  -0.002128  -0.003824  -0.000742
               7          8          9         10         11         12
     1  C   -0.060298  -0.067919   0.000970   0.000103   0.000463  -0.004888
     2  O   -0.007531   0.011664   0.000118  -0.000016  -0.000455   0.005652
     3  O    0.011700   0.014880   0.000134   0.000068  -0.000323  -0.000359
     4  H    0.002044   0.000622   0.001014   0.000110  -0.000962   0.004602
     5  C    0.197651   0.177258   0.000215  -0.000070   0.000404  -0.004192
     6  F   -0.042977  -0.041238   0.000000  -0.000001   0.000012  -0.000038
     7  F    9.239244  -0.045614   0.000001  -0.000000  -0.000018  -0.000005
     8  F   -0.045614   9.234306   0.000000  -0.000001   0.000005   0.000005
     9  O    0.000001   0.000000   8.342389   0.279037   0.247337  -0.052026
    10  H   -0.000000  -0.000001   0.279037   0.365067  -0.024321   0.000806
    11  H   -0.000018   0.000005   0.247337  -0.024321   0.319960  -0.003069
    12  O   -0.000005   0.000005  -0.052026   0.000806  -0.003069   8.490726
    13  H    0.000012  -0.000003   0.036471  -0.003804  -0.002441   0.238143
    14  H    0.000005   0.000006  -0.001750   0.001013  -0.000601   0.248035
    15  O   -0.000008   0.000033  -0.047477   0.001817   0.028750   0.021381
    16  H    0.000143  -0.000020   0.005077   0.001059  -0.006277  -0.006741
    17  H    0.000201   0.000084  -0.000706  -0.001609  -0.002141  -0.000560
    18  O    0.000089   0.000267  -0.004343   0.000314  -0.000360  -0.107284
    19  H   -0.000100  -0.000125  -0.000513  -0.000031   0.000566   0.003164
    20  H    0.000034   0.000023   0.002461  -0.001022  -0.001492   0.096333
    21  O    0.000054  -0.000004  -0.002028   0.000665  -0.002150  -0.031213
    22  H    0.000042  -0.000037  -0.000226   0.000062  -0.000526   0.004394
    23  H   -0.001482   0.000269  -0.001965  -0.000235   0.003972  -0.008043
              13         14         15         16         17         18
     1  C   -0.000080  -0.002738  -0.003969   0.002655  -0.000556   0.009074
     2  O   -0.000378  -0.001613  -0.004211   0.002776   0.015493   0.001389
     3  O   -0.000387   0.001670   0.000764   0.000383  -0.001242  -0.066070
     4  H    0.000456  -0.000998  -0.000345   0.000761  -0.001576   0.074077
     5  C   -0.000191   0.002003  -0.001672   0.001944  -0.006284  -0.015021
     6  F    0.000008   0.000019   0.000035  -0.000052   0.000049   0.000094
     7  F    0.000012   0.000005  -0.000008   0.000143   0.000201   0.000089
     8  F   -0.000003   0.000006   0.000033  -0.000020   0.000084   0.000267
     9  O    0.036471  -0.001750  -0.047477   0.005077  -0.000706  -0.004343
    10  H   -0.003804   0.001013   0.001817   0.001059  -0.001609   0.000314
    11  H   -0.002441  -0.000601   0.028750  -0.006277  -0.002141  -0.000360
    12  O    0.238143   0.248035   0.021381  -0.006741  -0.000560  -0.107284
    13  H    0.300355  -0.021076  -0.006574  -0.002018   0.002760   0.010341
    14  H   -0.021076   0.305359  -0.005924  -0.000341   0.000150   0.007448
    15  O   -0.006574  -0.005924   8.245194   0.261636   0.299336   0.000034
    16  H   -0.002018  -0.000341   0.261636   0.335362  -0.033221  -0.001401
    17  H    0.002760   0.000150   0.299336  -0.033221   0.317364   0.002266
    18  O    0.010341   0.007448   0.000034  -0.001401   0.002266   8.484453
    19  H   -0.001631   0.000228  -0.000272  -0.000093  -0.000001   0.255519
    20  H   -0.012541  -0.007025   0.002759   0.001253  -0.003094   0.188483
    21  O   -0.000367   0.025970   0.002287   0.032197  -0.002048   0.000219
    22  H   -0.000781  -0.002849   0.004488   0.000273   0.001072   0.000158
    23  H    0.003694  -0.003376  -0.007940  -0.012359  -0.001740   0.003866
              19         20         21         22         23
     1  C    0.005739   0.000022   0.005886   0.003830  -0.016279
     2  O    0.001705   0.000630   0.001463  -0.000352   0.023332
     3  O    0.004107  -0.001686  -0.002801  -0.000543   0.002447
     4  H   -0.015894  -0.004250  -0.000980   0.000429  -0.002128
     5  C    0.000903   0.002393  -0.003316  -0.004201  -0.003824
     6  F    0.000006  -0.000133  -0.000056   0.000100  -0.000742
     7  F   -0.000100   0.000034   0.000054   0.000042  -0.001482
     8  F   -0.000125   0.000023  -0.000004  -0.000037   0.000269
     9  O   -0.000513   0.002461  -0.002028  -0.000226  -0.001965
    10  H   -0.000031  -0.001022   0.000665   0.000062  -0.000235
    11  H    0.000566  -0.001492  -0.002150  -0.000526   0.003972
    12  O    0.003164   0.096333  -0.031213   0.004394  -0.008043
    13  H   -0.001631  -0.012541  -0.000367  -0.000781   0.003694
    14  H    0.000228  -0.007025   0.025970  -0.002849  -0.003376
    15  O   -0.000272   0.002759   0.002287   0.004488  -0.007940
    16  H   -0.000093   0.001253   0.032197   0.000273  -0.012359
    17  H   -0.000001  -0.003094  -0.002048   0.001072  -0.001740
    18  O    0.255519   0.188483   0.000219   0.000158   0.003866
    19  H    0.360517  -0.016884  -0.000111   0.000050   0.000011
    20  H   -0.016884   0.255239   0.000806   0.000365  -0.001811
    21  O   -0.000111   0.000806   8.371328   0.256641   0.221126
    22  H    0.000050   0.000365   0.256641   0.333134  -0.012891
    23  H    0.000011  -0.001811   0.221126  -0.012891   0.346335
 Mulliken charges:
               1
     1  C    0.361375
     2  O   -0.603780
     3  O   -0.485847
     4  H    0.546292
     5  C    0.895820
     6  F   -0.293381
     7  F   -0.293185
     8  F   -0.284463
     9  O   -0.804190
    10  H    0.380989
    11  H    0.443666
    12  O   -0.894824
    13  H    0.460030
    14  H    0.456384
    15  O   -0.790123
    16  H    0.417002
    17  H    0.416003
    18  O   -0.843609
    19  H    0.403143
    20  H    0.499137
    21  O   -0.873570
    22  H    0.417369
    23  H    0.469764
 Sum of Mulliken charges =  -0.00000
 Mulliken charges with hydrogens summed into heavy atoms:
               1
     1  C    0.361375
     2  O   -0.603780
     3  O    0.060445
     5  C    0.895820
     6  F   -0.293381
     7  F   -0.293185
     8  F   -0.284463
     9  O    0.020465
    12  O    0.021590
    15  O    0.042881
    18  O    0.058670
    21  O    0.013563
 APT charges:
               1
     1  C    0.184996
     2  O   -0.683916
     3  O   -0.366787
     4  H    0.511280
     5  C    0.360070
     6  F   -0.118748
     7  F   -0.103916
     8  F    0.003376
     9  O   -0.815622
    10  H    0.800966
    11  H   -0.043664
    12  O   -0.794190
    13  H    0.652478
    14  H    0.206178
    15  O   -0.378501
    16  H    0.418612
    17  H    0.041040
    18  O   -1.192074
    19  H    0.885345
    20  H    0.387453
    21  O   -0.955016
    22  H    0.867688
    23  H    0.132956
 Sum of APT charges =  -0.00000
 APT charges with hydrogens summed into heavy atoms:
               1
     1  C    0.184996
     2  O   -0.683916
     3  O    0.144493
     5  C    0.360070
     6  F   -0.118748
     7  F   -0.103916
     8  F    0.003376
     9  O   -0.058320
    12  O    0.064466
    15  O    0.081151
    18  O    0.080723
    21  O    0.045628
 Electronic spatial extent (au):  <R**2>=           3573.3466
 Charge=             -0.0000 electrons
 Dipole moment (field-independent basis, Debye):
    X=              0.8688    Y=              0.8607    Z=              0.9000  Tot=              1.5184
 Quadrupole moment (field-independent basis, Debye-Ang):
   XX=            -85.3754   YY=            -61.1750   ZZ=            -70.9406
   XY=              6.2603   XZ=             -2.9294   YZ=             -7.1948
 Traceless Quadrupole moment (field-independent basis, Debye-Ang):
   XX=            -12.8783   YY=             11.3220   ZZ=              1.5564
   XY=              6.2603   XZ=             -2.9294   YZ=             -7.1948
 Octapole moment (field-independent basis, Debye-Ang**2):
  XXX=            -30.8258  YYY=             13.7324  ZZZ=              1.5489  XYY=             19.7338
  XXY=             22.6394  XXZ=            -22.3969  XZZ=             -6.2640  YZZ=             -6.8427
  YYZ=             24.0459  XYZ=            -15.5333
 Hexadecapole moment (field-independent basis, Debye-Ang**3):
 XXXX=          -3129.5258 YYYY=           -513.2113 ZZZZ=           -368.9710 XXXY=            132.3551
 XXXZ=           -108.8875 YYYX=             53.0843 YYYZ=            -25.1339 ZZZX=            -11.8890
 ZZZY=            -51.6516 XXYY=           -562.9934 XXZZ=           -542.3535 YYZZ=           -152.9177
 XXYZ=            -59.1004 YYXZ=             19.6539 ZZXY=              7.0989
 N-N= 8.606532921139D+02 E-N=-3.868349050677D+03  KE= 9.014772415425D+02
  Exact polarizability:       0.000       0.000       0.000       0.000       0.000       0.000
 Approx polarizability:      76.583      -2.473      82.878      -0.612      -1.070      67.526
 Calling FoFJK, ICntrl=    100127 FMM=F ISym2X=0 I1Cent= 0 IOpClX= 0 NMat=1 NMatS=1 NMatT=0.
 ***** Axes restored to original set *****
 -------------------------------------------------------------------
 Center     Atomic                   Forces (Hartrees/Bohr)
 Number     Number              X              Y              Z
 -------------------------------------------------------------------
      1        6           0.014477101    0.008884988   -0.009013391
      2        8          -0.022749193   -0.006451377   -0.002947874
      3        8           0.002855167   -0.009836993    0.022135005
      4        1           0.003150711    0.006170507   -0.011952088
      5        6           0.000833554    0.002111159   -0.004594140
      6        9          -0.002180859    0.001870496    0.004210433
      7        9          -0.002595532   -0.003204250    0.001492912
      8        9           0.001765542   -0.002957827    0.002638331
      9        8          -0.003938015    0.000360533   -0.000058956
     10        1           0.000784532   -0.001092127    0.001237638
     11        1           0.002901126   -0.002617456   -0.000006756
     12        8           0.000909446   -0.001446857    0.000674825
     13        1           0.000261842   -0.000446723    0.001920677
     14        1          -0.001142907    0.003795372   -0.000085696
     15        8          -0.004150199   -0.003299209    0.000757422
     16        1          -0.000200655    0.001846922   -0.002908897
     17        1           0.002268904    0.001414119   -0.000158491
     18        8           0.000073336    0.006194475   -0.005126421
     19        1           0.000984038   -0.001133163    0.003597863
     20        1           0.003520534   -0.001623572    0.000216027
     21        8          -0.000987322   -0.003022254    0.001447858
     22        1          -0.001532634    0.001417851   -0.000406293
     23        1           0.004691483    0.003065384   -0.003069990
 -------------------------------------------------------------------
 Cartesian Forces:  Max     0.022749193 RMS     0.005478811
 FormGI is forming the generalized inverse of G from B-inverse, IUseBI=4.

 GradGradGradGradGradGradGradGradGradGradGradGradGradGradGradGradGradGrad
 Berny optimization.
 Internal  Forces:  Max     0.021045377 RMS     0.004077234
 Search for a local minimum.
 Step number   1 out of a maximum of  138
 All quantities printed in internal units (Hartrees-Bohrs-Radians)
 Mixed Optimization -- RFO/linear search
 Second derivative matrix not updated -- analytic derivatives used.
 ITU=  0
     Eigenvalues ---   -0.00025  -0.00022  -0.00007  -0.00003   0.00011
     Eigenvalues ---    0.00133   0.00222   0.00314   0.00511   0.00570
     Eigenvalues ---    0.00656   0.00811   0.00973   0.01133   0.01292
     Eigenvalues ---    0.01365   0.01471   0.01582   0.01839   0.01932
     Eigenvalues ---    0.02221   0.02460   0.02673   0.02916   0.03413
     Eigenvalues ---    0.03596   0.03705   0.03884   0.04081   0.04693
     Eigenvalues ---    0.06236   0.06548   0.07018   0.07730   0.08406
     Eigenvalues ---    0.09652   0.11113   0.11363   0.13829   0.19845
     Eigenvalues ---    0.20111   0.21589   0.23544   0.23983   0.24783
     Eigenvalues ---    0.28292   0.35547   0.36847   0.37190   0.39058
     Eigenvalues ---    0.47479   0.49982   0.51507   0.52092   0.53785
     Eigenvalues ---    0.55649   0.55709   0.56651   0.57404   0.57524
     Eigenvalues ---    0.62094   0.89966   1.17554
 RFO step:  Lambda=-7.82241495D-03 EMin=-2.48118954D-04
 Linear search not attempted -- first point.
 Maximum step size (   0.300) exceeded in Quadratic search.
    -- Step size scaled by   0.383
 Iteration  1 RMS(Cart)=  0.07992967 RMS(Int)=  0.00233714
 Iteration  2 RMS(Cart)=  0.00463403 RMS(Int)=  0.00019705
 Iteration  3 RMS(Cart)=  0.00000821 RMS(Int)=  0.00019699
 Iteration  4 RMS(Cart)=  0.00000000 RMS(Int)=  0.00019699
 Variable       Old X    -DE/DX   Delta X   Delta X   Delta X     New X
                                 (Linear)    (Quad)   (Total)
    R1        2.28797   0.02105   0.00000   0.00009   0.00028   2.28825
    R2        2.40342   0.01168   0.00000   0.02077   0.02093   2.42435
    R3        2.95188  -0.00485   0.00000  -0.00937  -0.00937   2.94251
    R4        3.47929  -0.00197   0.00000   0.01815   0.01822   3.49752
    R5        2.11189  -0.01647   0.00000  -0.14108  -0.14111   1.97077
    R6        2.58448  -0.00304   0.00000   0.20212   0.20209   2.78657
    R7        2.54112   0.00243   0.00000  -0.00154  -0.00154   2.53958
    R8        2.52390   0.00058   0.00000  -0.00382  -0.00382   2.52008
    R9        2.51895   0.00220   0.00000   0.00088   0.00088   2.51984
   R10        1.81042   0.00169   0.00000   0.00099   0.00099   1.81142
   R11        1.85067   0.00247   0.00000  -0.00046  -0.00046   1.85021
   R12        3.28280   0.00406   0.00000   0.04002   0.04002   3.32282
   R13        3.33046   0.00182   0.00000   0.02594   0.02594   3.35639
   R14        1.85568   0.00442   0.00000  -0.00230  -0.00230   1.85338
   R15        1.83691   0.00354   0.00000  -0.00141  -0.00152   1.83539
   R16        2.87430   0.00193   0.00000   0.10197   0.10190   2.97620
   R17        3.46563   0.00174   0.00000   0.05497   0.05484   3.52047
   R18        1.82482   0.00193   0.00000   0.00236   0.00236   1.82718
   R19        1.81846   0.00246   0.00000   0.00034   0.00034   1.81879
   R20        1.81401   0.00325   0.00000   0.00027   0.00027   1.81428
   R21        1.94117  -0.00191   0.00000  -0.03173  -0.03181   1.90936
   R22        1.81108   0.00192   0.00000   0.00129   0.00129   1.81237
   R23        1.83116   0.00278   0.00000   0.00062   0.00068   1.83184
    A1        2.23477   0.00049   0.00000  -0.00341  -0.00295   2.23182
    A2        2.08062  -0.00066   0.00000   0.01339   0.01316   2.09378
    A3        1.96718   0.00017   0.00000  -0.00989  -0.01012   1.95706
    A4        2.40735  -0.00122   0.00000   0.05061   0.05067   2.45802
    A5        1.97597  -0.00188   0.00000  -0.01670  -0.01627   1.95970
    A6        1.91711  -0.00548   0.00000  -0.00527  -0.00529   1.91182
    A7        1.94649  -0.00521   0.00000  -0.00729  -0.00731   1.93918
    A8        1.96991  -0.00404   0.00000  -0.00793  -0.00796   1.96195
    A9        1.86911   0.00583   0.00000   0.00879   0.00878   1.87789
   A10        1.87556   0.00518   0.00000   0.00695   0.00693   1.88249
   A11        1.88150   0.00474   0.00000   0.00627   0.00623   1.88773
   A12        1.85893  -0.00214   0.00000   0.00274   0.00274   1.86166
   A13        2.17196  -0.00255   0.00000  -0.00173  -0.00172   2.17024
   A14        1.65896   0.00877   0.00000  -0.00171  -0.00171   1.65725
   A15        2.85479   0.00655   0.00000  -0.01228  -0.01228   2.84252
   A16        1.83397   0.00190   0.00000  -0.00056  -0.00030   1.83367
   A17        1.75761   0.00140   0.00000   0.01463   0.01436   1.77197
   A18        1.94619   0.00132   0.00000   0.00114   0.00093   1.94712
   A19        2.79251   0.00807   0.00000   0.02222   0.02222   2.81473
   A20        1.74535   0.00439   0.00000   0.01392   0.01394   1.75929
   A21        2.09928  -0.00129   0.00000  -0.02881  -0.02879   2.07048
   A22        1.83761  -0.00143   0.00000  -0.00534  -0.00531   1.83230
   A23        1.89009   0.00035   0.00000   0.03372   0.03357   1.92366
   A24        1.92085   0.00298   0.00000   0.01736   0.01724   1.93809
   A25        1.85733   0.00014   0.00000  -0.00361  -0.00424   1.85310
   A26        2.22862  -0.00067   0.00000  -0.00430  -0.00432   2.22429
   A27        1.72946   0.00070   0.00000   0.02533   0.02509   1.75454
   A28        1.87383   0.00066   0.00000  -0.00046  -0.00091   1.87293
   A29        2.84528  -0.00546   0.00000  -0.03902  -0.03846   2.80683
   A30        3.14771   0.00304   0.00000  -0.01004  -0.01005   3.13766
   A31        2.98241   0.00053   0.00000  -0.01135  -0.01181   2.97060
   A32        3.18694   0.00014   0.00000  -0.01277  -0.01257   3.17437
   A33        3.16257  -0.00159   0.00000  -0.01058  -0.01076   3.15181
   A34        3.00044   0.00034   0.00000  -0.02700  -0.02654   2.97390
   A35        3.16330   0.00011   0.00000   0.00460   0.00476   3.16806
    D1        1.39357  -0.00073   0.00000   0.04729   0.04750   1.44106
    D2       -1.70730  -0.00041   0.00000   0.04458   0.04470  -1.66259
    D3        0.02698  -0.00041   0.00000  -0.01876  -0.01877   0.00821
    D4        3.13004  -0.00072   0.00000  -0.01575  -0.01572   3.11432
    D5        1.59328   0.00001   0.00000   0.07201   0.07205   1.66532
    D6       -0.47615  -0.00043   0.00000   0.06903   0.06908  -0.40707
    D7       -2.59735   0.00013   0.00000   0.07196   0.07199  -2.52536
    D8       -1.51355   0.00027   0.00000   0.06964   0.06960  -1.44395
    D9        2.70022  -0.00018   0.00000   0.06667   0.06664   2.76685
   D10        0.57901   0.00039   0.00000   0.06959   0.06955   0.64856
   D11       -1.65804   0.00055   0.00000  -0.03580  -0.03590  -1.69394
   D12       -2.81695   0.00022   0.00000  -0.01341  -0.01401  -2.83096
   D13       -0.79853   0.00221   0.00000   0.01439   0.01442  -0.78410
   D14       -2.15891  -0.00123   0.00000  -0.10730  -0.10729  -2.26620
   D15        0.07861  -0.00086   0.00000  -0.10901  -0.10901  -0.03040
   D16        1.47144   0.00225   0.00000   0.12077   0.12077   1.59221
   D17       -0.51802  -0.00092   0.00000   0.11932   0.11932  -0.39870
   D18       -1.00548  -0.00116   0.00000   0.08116   0.08118  -0.92430
   D19        0.99105  -0.00036   0.00000   0.07135   0.07132   1.06237
   D20        1.20925   0.00254   0.00000  -0.05833  -0.05842   1.15083
   D21       -0.81422  -0.00011   0.00000  -0.06511  -0.06502  -0.87924
   D22        2.42602   0.00142   0.00000   0.02440   0.02410   2.45012
   D23       -1.80639   0.00346   0.00000   0.07291   0.07289  -1.73350
   D24        0.48870  -0.00193   0.00000   0.01911   0.01866   0.50735
   D25        2.53947   0.00011   0.00000   0.06761   0.06745   2.60692
   D26        2.24241  -0.00160   0.00000  -0.08611  -0.08623   2.15618
   D27       -1.95964  -0.00017   0.00000  -0.05849  -0.05879  -2.01842
   D28       -2.20717   0.00116   0.00000  -0.07669  -0.07693  -2.28410
   D29       -0.12603   0.00259   0.00000  -0.04907  -0.04948  -0.17551
   D30        2.18828  -0.00001   0.00000  -0.02790  -0.02790   2.16038
   D31        0.45991   0.00102   0.00000   0.02979   0.02969   0.48960
   D32        2.80437   0.00100   0.00000   0.03953   0.03935   2.84371
         Item               Value     Threshold  Converged?
 Maximum Force            0.021045     0.000015     NO 
 RMS     Force            0.004077     0.000010     NO 
 Maximum Displacement     0.268754     0.000060     NO 
 RMS     Displacement     0.081297     0.000040     NO 
 Predicted change in Energy=-3.207215D-03
 GradGradGradGradGradGradGradGradGradGradGradGradGradGradGradGradGradGrad

                          Input orientation:                          
 ---------------------------------------------------------------------
 Center     Atomic      Atomic             Coordinates (Angstroms)
 Number     Number       Type             X           Y           Z
 ---------------------------------------------------------------------
      1          6           0        1.100146    0.724581   -0.391292
      2          8           0       -0.068855    0.420139   -0.474957
      3          8           0        1.886005    0.564477    0.610033
      4          1           0        1.409834    0.106973    1.417231
      5          6           0        1.803745    1.442919   -1.580210
      6          9           0        1.783131    2.771407   -1.378405
      7          9           0        1.172541    1.199915   -2.729531
      8          9           0        3.076508    1.069950   -1.718159
      9          8           0       -2.799303   -1.938966    3.125350
     10          1           0       -2.396090   -2.718794    3.510220
     11          1           0       -2.692017   -2.017107    2.155300
     12          8           0       -1.608287    0.487344    3.003996
     13          1           0       -2.120095   -0.320039    3.223294
     14          1           0       -2.019423    0.834988    2.195648
     15          8           0       -2.312751   -1.666582    0.455913
     16          1           0       -2.790190   -0.835031    0.331517
     17          1           0       -1.401436   -1.468231    0.218219
     18          8           0        0.725797   -0.529614    2.557960
     19          1           0        1.227245   -0.391067    3.364868
     20          1           0       -0.181314   -0.113350    2.715318
     21          8           0       -2.581048    1.182236    0.453640
     22          1           0       -2.980866    1.987399    0.119481
     23          1           0       -1.751189    1.050170   -0.029648
 ---------------------------------------------------------------------
                    Distance matrix (angstroms):
                    1          2          3          4          5
     1  C    0.000000
     2  O    1.210888   0.000000
     3  O    1.282911   2.240428   0.000000
     4  H    1.936002   2.421770   1.042889   0.000000
     5  C    1.557108   2.402976   2.361269   3.305234   0.000000
     6  F    2.372837   3.126425   2.972374   3.879966   1.343886
     7  F    2.387162   2.689279   3.473543   4.294935   1.333570
     8  F    2.405382   3.443998   2.663321   3.679103   1.333440
     9  O    5.887865   5.097345   5.877598   4.982005   7.400506
    10  H    6.269154   5.581268   6.125952   5.181758   7.801983
    11  H    5.327522   4.442904   5.478203   4.677782   6.792472
    12  O    4.349698   3.804928   4.236400   3.430971   5.793965
    13  H    4.952415   4.293309   4.864190   3.988057   6.448115
    14  H    4.054154   3.333009   4.223710   3.591065   5.407707
    15  O    4.252445   3.202498   4.757198   4.234061   5.546200
    16  H    4.253182   3.103468   4.889069   4.439184   5.472476
    17  H    3.381988   2.412925   3.884932   3.438334   4.688531
    18  O    3.226644   3.275986   2.517446   1.474589   4.709278
    19  H    3.920404   4.133060   2.989339   2.018582   5.305625
    20  H    3.463423   3.236528   3.027455   2.065266   4.981365
    21  O    3.804543   2.784636   4.512277   4.244035   4.840548
    22  H    4.302355   3.359980   5.094289   4.949586   5.106653
    23  H    2.892561   1.850807   3.724819   3.602103   3.898211
                    6          7          8          9         10
     6  F    0.000000
     7  F    2.160544   0.000000
     8  F    2.164074   2.159828   0.000000
     9  O    7.966813   7.740010   8.187693   0.000000
    10  H    8.456172   8.186935   8.464033   0.958560   0.000000
    11  H    7.446065   7.010393   7.603255   0.979088   1.554267
    12  O    5.993671   6.412028   6.677236   2.705592   3.340092
    13  H    6.779959   6.970498   7.304431   1.758363   2.431568
    14  H    5.566237   5.880409   6.429745   3.027768   3.807800
    15  O    6.311633   5.523688   6.423342   2.727053   3.231546
    16  H    6.070048   5.405022   6.499867   3.004041   3.715916
    17  H    5.537617   4.736412   5.499447   3.259912   3.659305
    18  O    5.244965   5.581076   5.135138   3.838559   3.930075
    19  H    5.727905   6.298882   5.602813   4.320468   4.309059
    20  H    5.379539   5.762289   5.627551   3.217898   3.510761
    21  O    4.992785   4.921618   6.061127   4.114313   4.959327
    22  H    5.055096   5.097823   6.396125   4.948187   5.829865
    23  H    4.156106   3.982461   5.114501   4.470737   5.210725
                   11         12         13         14         15
    11  H    0.000000
    12  O    2.857802   0.000000
    13  H    2.085125   0.980768   0.000000
    14  H    2.930607   0.971245   1.549283   0.000000
    15  O    1.776127   3.410044   3.083617   3.061140   0.000000
    16  H    2.175575   3.207447   3.012743   2.618784   0.966903
    17  H    2.391473   3.409929   3.296254   3.097895   0.962464
    18  O    3.749163   2.584782   2.930135   3.087012   3.865757
    19  H    4.412218   2.990330   3.351085   3.662122   4.756105
    20  H    3.200241   1.574935   2.014853   2.132616   3.472819
    21  O    3.625432   2.816639   3.184382   1.862953   2.861425
    22  H    4.501562   3.529103   3.962178   2.561815   3.729765
    23  H    3.881668   3.088720   3.548971   2.251710   2.816357
                   16         17         18         19         20
    16  H    0.000000
    17  H    1.530496   0.000000
    18  O    4.172828   3.298562   0.000000
    19  H    5.053524   4.239297   0.960076   0.000000
    20  H    3.606878   3.091910   1.010389   1.575779   0.000000
    21  O    2.031753   2.910650   4.277126   5.045158   3.542944
    22  H    2.836799   3.800754   5.101067   5.822185   4.357639
    23  H    2.182647   2.554625   3.914957   4.740356   3.369441
                   21         22         23
    21  O    0.000000
    22  H    0.959064   0.000000
    23  H    0.969368   1.553300   0.000000
 Stoichiometry    C2H11F3O7
 Framework group  C1[X(C2H11F3O7)]
 Deg. of freedom    63
 Full point group                 C1      NOp   1
 Largest Abelian subgroup         C1      NOp   1
 Largest concise Abelian subgroup C1      NOp   1
                         Standard orientation:                         
 ---------------------------------------------------------------------
 Center     Atomic      Atomic             Coordinates (Angstroms)
 Number     Number       Type             X           Y           Z
 ---------------------------------------------------------------------
      1          6           0       -1.291321    0.272798   -0.152667
      2          8           0       -0.448189   -0.587097   -0.278991
      3          8           0       -1.114082    1.537103   -0.026253
      4          1           0       -0.104898    1.799135   -0.048740
      5          6           0       -2.796628   -0.118730   -0.079597
      6          9           0       -3.173919   -0.215657    1.206594
      7          9           0       -3.013278   -1.302793   -0.653589
      8          9           0       -3.584927    0.779943   -0.670389
      9          8           0        4.580928    0.190302   -0.573200
     10          1           0        4.862625    0.866793   -1.191135
     11          1           0        3.922835   -0.362212   -1.042514
     12          8           0        2.763073    0.585655    1.391317
     13          1           0        3.558633    0.488447    0.826037
     14          1           0        2.386137   -0.307384    1.452283
     15          8           0        2.452162   -1.269559   -1.452960
     16          1           0        2.365355   -1.835857   -0.674068
     17          1           0        1.617361   -0.793847   -1.509016
     18          8           0        1.324773    2.159703   -0.069765
     19          1           0        1.450647    3.038789    0.295077
     20          1           0        1.865350    1.533947    0.510831
     21          8           0        1.515277   -1.929697    1.168913
     22          1           0        1.253687   -2.574180    1.829229
     23          1           0        0.707542   -1.622754    0.729567
 ---------------------------------------------------------------------
 Rotational constants (GHZ):           1.1624189           0.3194160           0.2943883
 Standard basis: 6-31++G(d,p) (6D, 7F)
 There are   294 symmetry adapted cartesian basis functions of A   symmetry.
 There are   294 symmetry adapted basis functions of A   symmetry.
   294 basis functions,   472 primitive gaussians,   294 cartesian basis functions
    53 alpha electrons       53 beta electrons
       nuclear repulsion energy       856.0408568768 Hartrees.
 NAtoms=   23 NActive=   23 NUniq=   23 SFac= 1.00D+00 NAtFMM=   60 NAOKFM=F Big=F
 Integral buffers will be    131072 words long.
 Raffenetti 2 integral format.
 Two-electron integral symmetry is turned on.
 Nuclear repulsion after empirical dispersion term =      856.0292609034 Hartrees.
 One-electron integrals computed using PRISM.
 NBasis=   294 RedAO= T EigKep=  5.00D-05  NBF=   294
 NBsUse=   294 1.00D-06 EigRej= -1.00D+00 NBFU=   294
 Initial guess from the checkpoint file:  "/local_scratch/slurm.5660470/Gau-3748718.chk"
 B after Tr=     0.000000    0.000000    0.000000
         Rot=    0.999990    0.002893    0.002010   -0.002866 Ang=   0.52 deg.
 ExpMin= 3.60D-02 ExpMax= 7.00D+03 ExpMxC= 1.05D+03 IAcc=3 IRadAn=         5 AccDes= 0.00D+00
 Harris functional with IExCor= 4639 and IRadAn=       5 diagonalized for initial guess.
 HarFok:  IExCor= 4639 AccDes= 0.00D+00 IRadAn=         5 IDoV= 1 UseB2=F ITyADJ=14
 ICtDFT=  3500011 ScaDFX=  1.000000  1.000000  1.000000  1.000000
 FoFCou: FMM=F IPFlag=           0 FMFlag=      100000 FMFlg1=           0
         NFxFlg=           0 DoJE=T BraDBF=F KetDBF=T FulRan=T
         wScrn=  0.000000 ICntrl=       500 IOpCl=  0 I1Cent=   200000004 NGrid=           0
         NMat0=    1 NMatS0=      1 NMatT0=    0 NMatD0=    1 NMtDS0=    0 NMtDT0=    0
 Petite list used in FoFCou.
 Requested convergence on RMS density matrix=1.00D-10 within 128 cycles.
 Requested convergence on MAX density matrix=1.00D-08.
 Requested convergence on             energy=1.00D-08.
 No special actions if energy rises.
 SCF Done:  E(RwB97XD) =  -908.810554741     A.U. after   16 cycles
            NFock= 16  Conv=0.66D-10     -V/T= 2.0081
 Calling FoFJK, ICntrl=      2127 FMM=F ISym2X=0 I1Cent= 0 IOpClX= 0 NMat=1 NMatS=1 NMatT=0.
 ***** Axes restored to original set *****
 -------------------------------------------------------------------
 Center     Atomic                   Forces (Hartrees/Bohr)
 Number     Number              X              Y              Z
 -------------------------------------------------------------------
      1        6           0.009394412    0.006004142   -0.005998061
      2        8          -0.014251394   -0.004333028   -0.001443040
      3        8           0.005505464   -0.002670931    0.006667286
      4        1          -0.001521814    0.000299978   -0.001511217
      5        6           0.000330766    0.001417676   -0.002753075
      6        9          -0.001106006    0.001162798    0.002716530
      7        9          -0.001734367   -0.001891719    0.000757328
      8        9           0.001072173   -0.002007982    0.001452570
      9        8          -0.002824824    0.000134050   -0.000405866
     10        1           0.000410124   -0.000632671    0.000895122
     11        1           0.002325380   -0.001968340    0.000412263
     12        8           0.000292615   -0.001131204    0.000320259
     13        1           0.000175921    0.000024338    0.001563974
     14        1          -0.000750457    0.002693643    0.000164616
     15        8          -0.003281586   -0.001706084   -0.000073815
     16        1           0.000184255    0.001210064   -0.001885766
     17        1           0.001584199    0.000769218    0.000301266
     18        8           0.001151925    0.003660536   -0.002304841
     19        1           0.000479438   -0.001219694    0.002397172
     20        1           0.001135288   -0.000762452    0.000270248
     21        8          -0.000311928   -0.002463522    0.000340419
     22        1          -0.001336422    0.000693450   -0.000193372
     23        1           0.003076839    0.002717733   -0.001690000
 -------------------------------------------------------------------
 Cartesian Forces:  Max     0.014251394 RMS     0.002986396

 GradGradGradGradGradGradGradGradGradGradGradGradGradGradGradGradGradGrad
 Berny optimization.
 Using GEDIIS/GDIIS optimizer.
 FormGI is forming the generalized inverse of G from B-inverse, IUseBI=4.
 Internal  Forces:  Max     0.013258069 RMS     0.002247397
 Search for a local minimum.
 Step number   2 out of a maximum of  138
 All quantities printed in internal units (Hartrees-Bohrs-Radians)
 Mixed Optimization -- RFO/linear search
 Update second derivatives using D2CorX and points    1    2
 DE= -2.76D-03 DEPred=-3.21D-03 R= 8.62D-01
 TightC=F SS=  1.41D+00  RLast= 4.79D-01 DXNew= 5.0454D-01 1.4359D+00
 Trust test= 8.62D-01 RLast= 4.79D-01 DXMaxT set to 5.05D-01
 ITU=  1  0
 Use linear search instead of GDIIS.
     Eigenvalues ---   -0.00055  -0.00021  -0.00007  -0.00003   0.00011
     Eigenvalues ---    0.00134   0.00278   0.00383   0.00510   0.00641
     Eigenvalues ---    0.00657   0.00810   0.00973   0.01120   0.01291
     Eigenvalues ---    0.01395   0.01494   0.01569   0.01810   0.01935
     Eigenvalues ---    0.02172   0.02469   0.02689   0.02880   0.03304
     Eigenvalues ---    0.03563   0.03703   0.03853   0.04118   0.04702
     Eigenvalues ---    0.06201   0.06492   0.07014   0.07726   0.08386
     Eigenvalues ---    0.09618   0.10894   0.11356   0.13822   0.19846
     Eigenvalues ---    0.20036   0.21562   0.23641   0.24582   0.27567
     Eigenvalues ---    0.29544   0.33480   0.36326   0.37146   0.39041
     Eigenvalues ---    0.47372   0.49868   0.51424   0.51909   0.53730
     Eigenvalues ---    0.55030   0.55656   0.56555   0.57377   0.57487
     Eigenvalues ---    0.61536   0.82131   1.15880
 RFO step:  Lambda=-4.52542500D-03 EMin=-5.52966162D-04
 Quartic linear search produced a step of  0.30539.
 Maximum step size (   0.505) exceeded in Quadratic search.
    -- Step size scaled by   0.760
 Iteration  1 RMS(Cart)=  0.15914928 RMS(Int)=  0.01503165
 Iteration  2 RMS(Cart)=  0.03800838 RMS(Int)=  0.00284139
 Iteration  3 RMS(Cart)=  0.00054182 RMS(Int)=  0.00282508
 Iteration  4 RMS(Cart)=  0.00000235 RMS(Int)=  0.00282508
 Iteration  5 RMS(Cart)=  0.00000002 RMS(Int)=  0.00282508
 Variable       Old X    -DE/DX   Delta X   Delta X   Delta X     New X
                                 (Linear)    (Quad)   (Total)
    R1        2.28825   0.01326   0.00008   0.04611   0.04654   2.33478
    R2        2.42435   0.00723   0.00639   0.00191   0.00907   2.43342
    R3        2.94251  -0.00292  -0.00286  -0.02415  -0.02701   2.91550
    R4        3.49752  -0.00110   0.00557  -0.12499  -0.11885   3.37867
    R5        1.97077  -0.00135  -0.04310   0.12349   0.08095   2.05173
    R6        2.78657  -0.00074   0.06172  -0.33909  -0.27671   2.50986
    R7        2.53958   0.00157  -0.00047   0.00824   0.00777   2.54734
    R8        2.52008   0.00051  -0.00117  -0.00105  -0.00222   2.51786
    R9        2.51984   0.00143   0.00027   0.00396   0.00423   2.52407
   R10        1.81142   0.00105   0.00030   0.00385   0.00415   1.81556
   R11        1.85021   0.00146  -0.00014   0.00228   0.00214   1.85235
   R12        3.32282   0.00268   0.01222   0.05472   0.06694   3.38976
   R13        3.35639   0.00131   0.00792   0.06002   0.06794   3.42433
   R14        1.85338   0.00271  -0.00070   0.00583   0.00513   1.85851
   R15        1.83539   0.00245  -0.00047   0.01323   0.01174   1.84712
   R16        2.97620   0.00155   0.03112  -0.13186  -0.10129   2.87491
   R17        3.52047   0.00145   0.01675  -0.01642  -0.00056   3.51991
   R18        1.82718   0.00119   0.00072   0.00410   0.00482   1.83201
   R19        1.81879   0.00158   0.00010   0.00972   0.00982   1.82861
   R20        1.81428   0.00209   0.00008   0.00694   0.00702   1.82130
   R21        1.90936   0.00024  -0.00971   0.03091   0.02063   1.92999
   R22        1.81237   0.00121   0.00039   0.00472   0.00511   1.81748
   R23        1.83184   0.00190   0.00021   0.01460   0.01498   1.84682
    A1        2.23182  -0.00003  -0.00090   0.00255  -0.00026   2.23156
    A2        2.09378  -0.00040   0.00402  -0.02445  -0.01952   2.07426
    A3        1.95706   0.00043  -0.00309   0.02181   0.01969   1.97675
    A4        2.45802  -0.00048   0.01547  -0.05321  -0.04204   2.41598
    A5        1.95970  -0.00118  -0.00497   0.01755   0.01055   1.97025
    A6        1.91182  -0.00338  -0.00161  -0.02511  -0.02691   1.88491
    A7        1.93918  -0.00317  -0.00223  -0.00948  -0.01183   1.92736
    A8        1.96195  -0.00253  -0.00243  -0.00933  -0.01190   1.95005
    A9        1.87789   0.00356   0.00268   0.01961   0.02215   1.90004
   A10        1.88249   0.00316   0.00212   0.01484   0.01675   1.89924
   A11        1.88773   0.00287   0.00190   0.01186   0.01369   1.90142
   A12        1.86166  -0.00112   0.00084   0.00678   0.00803   1.86969
   A13        2.17024  -0.00143  -0.00053  -0.04303  -0.04361   2.12662
   A14        1.65725   0.00473  -0.00052   0.03368   0.03333   1.69057
   A15        2.84252   0.00330  -0.00375  -0.01507  -0.01884   2.82368
   A16        1.83367   0.00099  -0.00009   0.01628   0.01768   1.85134
   A17        1.77197   0.00103   0.00439   0.09482   0.10019   1.87217
   A18        1.94712   0.00073   0.00028  -0.00452  -0.01262   1.93450
   A19        2.81473   0.00451   0.00679   0.02230   0.02908   2.84381
   A20        1.75929   0.00303   0.00426   0.09661   0.10175   1.86105
   A21        2.07048  -0.00118  -0.00879  -0.07142  -0.07942   1.99107
   A22        1.83230  -0.00090  -0.00162  -0.03122  -0.03112   1.80117
   A23        1.92366   0.00070   0.01025   0.08842   0.09127   2.01493
   A24        1.93809   0.00161   0.00527   0.08741   0.08225   2.02034
   A25        1.85310   0.00016  -0.00129   0.02835   0.01922   1.87231
   A26        2.22429  -0.00056  -0.00132  -0.04486  -0.04574   2.17855
   A27        1.75454   0.00112   0.00766   0.08880   0.08996   1.84450
   A28        1.87293  -0.00001  -0.00028   0.00054   0.00318   1.87611
   A29        2.80683  -0.00271  -0.01174  -0.06448  -0.08058   2.72625
   A30        3.13766   0.00132  -0.00307   0.04709   0.04208   3.17974
   A31        2.97060   0.00036  -0.00361  -0.02979  -0.04273   2.92787
   A32        3.17437  -0.00022  -0.00384  -0.02213  -0.03400   3.14038
   A33        3.15181  -0.00075  -0.00329  -0.06352  -0.06579   3.08602
   A34        2.97390  -0.00014  -0.00810  -0.03870  -0.04775   2.92615
   A35        3.16806   0.00012   0.00145   0.01236   0.01459   3.18265
    D1        1.44106  -0.00040   0.01451  -0.07130  -0.05667   1.38439
    D2       -1.66259  -0.00026   0.01365  -0.06838  -0.05384  -1.71643
    D3        0.00821  -0.00044  -0.00573  -0.02084  -0.02388  -0.01567
    D4        3.11432  -0.00059  -0.00480  -0.02438  -0.02727   3.08705
    D5        1.66532   0.00008   0.02200  -0.05721  -0.03560   1.62972
    D6       -0.40707  -0.00022   0.02110  -0.05967  -0.03898  -0.44605
    D7       -2.52536   0.00013   0.02199  -0.06161  -0.03994  -2.56530
    D8       -1.44395   0.00020   0.02126  -0.05450  -0.03289  -1.47684
    D9        2.76685  -0.00010   0.02035  -0.05696  -0.03627   2.73058
   D10        0.64856   0.00026   0.02124  -0.05890  -0.03724   0.61132
   D11       -1.69394  -0.00007  -0.01096  -0.09775  -0.10527  -1.79921
   D12       -2.83096  -0.00010  -0.00428  -0.02616  -0.03405  -2.86501
   D13       -0.78410   0.00152   0.00441   0.12436   0.13812  -0.64599
   D14       -2.26620  -0.00061  -0.03277   0.21890   0.18593  -2.08027
   D15       -0.03040  -0.00044  -0.03329   0.18904   0.15594   0.12554
   D16        1.59221   0.00139   0.03688  -0.23048  -0.19399   1.39822
   D17       -0.39870  -0.00033   0.03644  -0.24842  -0.21162  -0.61032
   D18       -0.92430  -0.00043   0.02479  -0.15031  -0.12412  -1.04842
   D19        1.06237  -0.00000   0.02178  -0.15485  -0.13446   0.92791
   D20        1.15083   0.00142  -0.01784   0.14606   0.12685   1.27768
   D21       -0.87924  -0.00015  -0.01986   0.10712   0.08860  -0.79064
   D22        2.45012   0.00029   0.00736  -0.26660  -0.26066   2.18946
   D23       -1.73350   0.00217   0.02226  -0.08741  -0.06444  -1.79794
   D24        0.50735  -0.00160   0.00570  -0.33005  -0.32440   0.18295
   D25        2.60692   0.00028   0.02060  -0.15087  -0.12818   2.47874
   D26        2.15618  -0.00137  -0.02633   0.04188   0.01722   2.17340
   D27       -2.01842  -0.00038  -0.01795   0.11158   0.09187  -1.92655
   D28       -2.28410   0.00034  -0.02349   0.13684   0.11409  -2.17001
   D29       -0.17551   0.00133  -0.01511   0.20654   0.18875   0.01323
   D30        2.16038  -0.00032  -0.00852  -0.04879  -0.05738   2.10300
   D31        0.48960   0.00059   0.00907   0.03835   0.04724   0.53684
   D32        2.84371   0.00061   0.01202   0.04060   0.05390   2.89762
         Item               Value     Threshold  Converged?
 Maximum Force            0.013258     0.000015     NO 
 RMS     Force            0.002247     0.000010     NO 
 Maximum Displacement     0.544408     0.000060     NO 
 RMS     Displacement     0.184414     0.000040     NO 
 Predicted change in Energy=-3.063629D-03
 GradGradGradGradGradGradGradGradGradGradGradGradGradGradGradGradGradGrad

                          Input orientation:                          
 ---------------------------------------------------------------------
 Center     Atomic      Atomic             Coordinates (Angstroms)
 Number     Number       Type             X           Y           Z
 ---------------------------------------------------------------------
      1          6           0        1.076856    0.702704   -0.363767
      2          8           0       -0.124933    0.423324   -0.428156
      3          8           0        1.857733    0.603715    0.655369
      4          1           0        1.349426    0.239708    1.543020
      5          6           0        1.771972    1.291324   -1.609006
      6          9           0        1.729012    2.635263   -1.513738
      7          9           0        1.134621    0.917448   -2.717733
      8          9           0        3.048142    0.905811   -1.691534
      9          8           0       -2.738385   -2.103644    2.991219
     10          1           0       -2.246557   -2.871906    3.292761
     11          1           0       -2.714258   -2.111847    2.011331
     12          8           0       -1.616843    0.404413    3.089787
     13          1           0       -2.114345   -0.435812    3.207032
     14          1           0       -2.009130    0.844695    2.310247
     15          8           0       -2.406986   -1.625591    0.292968
     16          1           0       -2.868898   -0.784356    0.155837
     17          1           0       -1.484075   -1.404227    0.104294
     18          8           0        0.799631   -0.250031    2.648410
     19          1           0        1.299010   -0.102979    3.459514
     20          1           0       -0.163873    0.036322    2.829312
     21          8           0       -2.499574    1.273829    0.565313
     22          1           0       -2.902948    2.104593    0.296753
     23          1           0       -1.693510    1.150958    0.026550
 ---------------------------------------------------------------------
                    Distance matrix (angstroms):
                    1          2          3          4          5
     1  C    0.000000
     2  O    1.235515   0.000000
     3  O    1.287713   2.266612   0.000000
     4  H    1.981034   2.468397   1.085726   0.000000
     5  C    1.542815   2.397097   2.368027   3.349583   0.000000
     6  F    2.341479   3.083549   2.974690   3.902120   1.347997
     7  F    2.364447   2.659473   3.463977   4.319663   1.332395
     8  F    2.385410   3.449249   2.648827   3.713713   1.335680
     9  O    5.804101   4.990774   5.823254   4.929379   7.282252
    10  H    6.098615   5.404170   5.990073   5.067034   7.583427
    11  H    5.285389   4.368386   5.487806   4.718332   6.694376
    12  O    4.389992   3.821267   4.247210   3.349383   5.860830
    13  H    4.922458   4.232076   4.834150   3.901663   6.425004
    14  H    4.085808   3.350613   4.212995   3.497792   5.464133
    15  O    4.241394   3.150530   4.825865   4.376369   5.439631
    16  H    4.248566   3.054322   4.951496   4.557109   5.381522
    17  H    3.349121   2.338956   3.937410   3.577874   4.561056
    18  O    3.171398   3.282299   2.412608   1.328159   4.631070
    19  H    3.913560   4.173558   2.945304   1.947543   5.278036
    20  H    3.489875   3.280608   3.022392   1.996494   5.002118
    21  O    3.739014   2.710952   4.409454   4.103672   4.793127
    22  H    4.270881   3.327090   5.004530   4.807667   5.113530
    23  H    2.833409   1.787916   3.647768   3.519874   3.834619
                    6          7          8          9         10
     6  F    0.000000
     7  F    2.180320   0.000000
     8  F    2.182366   2.171355   0.000000
     9  O    7.918934   7.531222   8.029252   0.000000
    10  H    8.320847   7.868774   8.194399   0.960755   0.000000
    11  H    7.396203   6.808418   7.484833   0.980219   1.561569
    12  O    6.112600   6.446786   6.698844   2.749168   3.342455
    13  H    6.818252   6.891294   7.242042   1.793785   2.441185
    14  H    5.639388   5.930350   6.449340   3.112594   3.851601
    15  O    6.206895   5.298523   6.332824   2.760239   3.252353
    16  H    5.968421   5.213607   6.425013   3.130008   3.819093
    17  H    5.409199   4.495729   5.394651   3.224409   3.591905
    18  O    5.148995   5.501883   5.022637   4.008860   4.070465
    19  H    5.693514   6.263120   5.532667   4.530179   4.501756
    20  H    5.403665   5.764736   5.613474   3.351684   3.606958
    21  O    4.904782   4.910475   6.000495   4.165259   4.968915
    22  H    5.001453   5.176717   6.387944   4.999649   5.845722
    23  H    4.036001   3.947650   5.049274   4.524761   5.211279
                   11         12         13         14         15
    11  H    0.000000
    12  O    2.949399   0.000000
    13  H    2.144456   0.983480   0.000000
    14  H    3.054129   0.977456   1.566842   0.000000
    15  O    1.812080   3.545059   3.161168   3.214035   0.000000
    16  H    2.286702   3.404244   3.162376   2.834518   0.969456
    17  H    2.377155   3.493132   3.310898   3.193675   0.967660
    18  O    4.027363   2.542137   2.972849   3.033467   4.209831
    19  H    4.715836   2.982674   3.438825   3.628042   5.106836
    20  H    3.433394   1.521335   2.042040   2.080354   3.771811
    21  O    3.687799   2.812129   3.170167   1.862656   2.913655
    22  H    4.555629   3.513647   3.942750   2.537796   3.763013
    23  H    3.953123   3.153827   3.579163   2.325658   2.879106
                   16         17         18         19         20
    16  H    0.000000
    17  H    1.518101   0.000000
    18  O    4.467273   3.608325   0.000000
    19  H    5.361904   4.549319   0.963790   0.000000
    20  H    3.890777   3.353183   1.021305   1.598932   0.000000
    21  O    2.130774   2.900993   4.188819   4.970034   3.480319
    22  H    2.892584   3.789731   4.978317   5.703760   4.265458
    23  H    2.267971   2.564932   3.879777   4.723639   3.381963
                   21         22         23
    21  O    0.000000
    22  H    0.961771   0.000000
    23  H    0.977293   1.563704   0.000000
 Stoichiometry    C2H11F3O7
 Framework group  C1[X(C2H11F3O7)]
 Deg. of freedom    63
 Full point group                 C1      NOp   1
 Largest Abelian subgroup         C1      NOp   1
 Largest concise Abelian subgroup C1      NOp   1
                         Standard orientation:                         
 ---------------------------------------------------------------------
 Center     Atomic      Atomic             Coordinates (Angstroms)
 Number     Number       Type             X           Y           Z
 ---------------------------------------------------------------------
      1          6           0       -1.272467    0.262616   -0.136497
      2          8           0       -0.406403   -0.618437   -0.123223
      3          8           0       -1.101679    1.538904   -0.125334
      4          1           0       -0.054947    1.824523   -0.085654
      5          6           0       -2.757963   -0.153485   -0.115529
      6          9           0       -3.169439   -0.164098    1.168087
      7          9           0       -2.905879   -1.375523   -0.625451
      8          9           0       -3.520172    0.699348   -0.805278
      9          8           0        4.483515    0.061027   -0.854569
     10          1           0        4.635494    0.648494   -1.599441
     11          1           0        3.839936   -0.617338   -1.148605
     12          8           0        2.861449    0.830255    1.227525
     13          1           0        3.582938    0.593576    0.602489
     14          1           0        2.457754   -0.014809    1.507376
     15          8           0        2.347427   -1.638459   -1.264196
     16          1           0        2.254013   -2.090775   -0.411829
     17          1           0        1.526571   -1.131145   -1.336259
     18          8           0        1.206537    2.240028   -0.090150
     19          1           0        1.339802    3.161838    0.157638
     20          1           0        1.860069    1.680500    0.460202
     21          8           0        1.502636   -1.613857    1.524192
     22          1           0        1.289435   -2.117925    2.315055
     23          1           0        0.663062   -1.424960    1.061011
 ---------------------------------------------------------------------
 Rotational constants (GHZ):           1.1059698           0.3270957           0.3006060
 Standard basis: 6-31++G(d,p) (6D, 7F)
 There are   294 symmetry adapted cartesian basis functions of A   symmetry.
 There are   294 symmetry adapted basis functions of A   symmetry.
   294 basis functions,   472 primitive gaussians,   294 cartesian basis functions
    53 alpha electrons       53 beta electrons
       nuclear repulsion energy       856.3875541618 Hartrees.
 NAtoms=   23 NActive=   23 NUniq=   23 SFac= 1.00D+00 NAtFMM=   60 NAOKFM=F Big=F
 Integral buffers will be    131072 words long.
 Raffenetti 2 integral format.
 Two-electron integral symmetry is turned on.
 Nuclear repulsion after empirical dispersion term =      856.3763285060 Hartrees.
 One-electron integrals computed using PRISM.
 NBasis=   294 RedAO= T EigKep=  4.75D-05  NBF=   294
 NBsUse=   294 1.00D-06 EigRej= -1.00D+00 NBFU=   294
 Initial guess from the checkpoint file:  "/local_scratch/slurm.5660470/Gau-3748718.chk"
 B after Tr=    -0.000000   -0.000000   -0.000000
         Rot=    0.997996    0.063197   -0.002825   -0.001405 Ang=   7.26 deg.
 ExpMin= 3.60D-02 ExpMax= 7.00D+03 ExpMxC= 1.05D+03 IAcc=3 IRadAn=         5 AccDes= 0.00D+00
 Harris functional with IExCor= 4639 and IRadAn=       5 diagonalized for initial guess.
 HarFok:  IExCor= 4639 AccDes= 0.00D+00 IRadAn=         5 IDoV= 1 UseB2=F ITyADJ=14
 ICtDFT=  3500011 ScaDFX=  1.000000  1.000000  1.000000  1.000000
 FoFCou: FMM=F IPFlag=           0 FMFlag=      100000 FMFlg1=           0
         NFxFlg=           0 DoJE=T BraDBF=F KetDBF=T FulRan=T
         wScrn=  0.000000 ICntrl=       500 IOpCl=  0 I1Cent=   200000004 NGrid=           0
         NMat0=    1 NMatS0=      1 NMatT0=    0 NMatD0=    1 NMtDS0=    0 NMtDT0=    0
 Petite list used in FoFCou.
 Requested convergence on RMS density matrix=1.00D-10 within 128 cycles.
 Requested convergence on MAX density matrix=1.00D-08.
 Requested convergence on             energy=1.00D-08.
 No special actions if energy rises.
 SCF Done:  E(RwB97XD) =  -908.810354598     A.U. after   17 cycles
            NFock= 17  Conv=0.53D-10     -V/T= 2.0083
 Calling FoFJK, ICntrl=      2127 FMM=F ISym2X=0 I1Cent= 0 IOpClX= 0 NMat=1 NMatS=1 NMatT=0.
 ***** Axes restored to original set *****
 -------------------------------------------------------------------
 Center     Atomic                   Forces (Hartrees/Bohr)
 Number     Number              X              Y              Z
 -------------------------------------------------------------------
      1        6          -0.012100356   -0.005511801    0.007889949
      2        8           0.016461253    0.001963676    0.001653984
      3        8          -0.006144090    0.001214778   -0.008587833
      4        1           0.003750029    0.000983947   -0.004624016
      5        6          -0.000453450   -0.001256350    0.003921015
      6        9           0.001581642   -0.001467285   -0.003403162
      7        9           0.002246800    0.002354573   -0.001528134
      8        9          -0.001200861    0.002306291   -0.002330952
      9        8          -0.001264566    0.000549395   -0.001024400
     10        1          -0.000754846    0.000947423   -0.000758777
     11        1           0.002248852   -0.000869771    0.001444032
     12        8          -0.003360432    0.000326646   -0.001590295
     13        1           0.002141355    0.001205257   -0.000482292
     14        1           0.000874032   -0.002050347    0.002063796
     15        8           0.001109492    0.003480670   -0.001909573
     16        1           0.000378503   -0.001881191    0.001678799
     17        1          -0.001845378   -0.001046011    0.000752600
     18        8          -0.002942438   -0.000565871    0.009695296
     19        1          -0.000462750   -0.000454478   -0.002526979
     20        1           0.000655955   -0.001377009   -0.000977863
     21        8           0.000364172    0.000753217   -0.003505268
     22        1           0.000256815   -0.001604734    0.000282161
     23        1          -0.001539733    0.001998974    0.003867914
 -------------------------------------------------------------------
 Cartesian Forces:  Max     0.016461253 RMS     0.003701738

 GradGradGradGradGradGradGradGradGradGradGradGradGradGradGradGradGradGrad
 Berny optimization.
 Using GEDIIS/GDIIS optimizer.
 FormGI is forming the generalized inverse of G from B-inverse, IUseBI=4.
 Internal  Forces:  Max     0.015632402 RMS     0.002648780
 Search for a local minimum.
 Step number   3 out of a maximum of  138
 All quantities printed in internal units (Hartrees-Bohrs-Radians)
 Mixed Optimization -- RFO/linear search
 Update second derivatives using D2CorX and points    1    3    2
 DE=  2.00D-04 DEPred=-3.06D-03 R=-6.53D-02
 Trust test=-6.53D-02 RLast= 8.41D-01 DXMaxT set to 2.52D-01
 ITU= -1  1  0
 Use linear search instead of GDIIS.
     Eigenvalues ---   -0.00160  -0.00021  -0.00007  -0.00003   0.00012
     Eigenvalues ---    0.00136   0.00277   0.00448   0.00511   0.00637
     Eigenvalues ---    0.00775   0.00894   0.00971   0.01147   0.01270
     Eigenvalues ---    0.01293   0.01425   0.01567   0.01881   0.02035
     Eigenvalues ---    0.02275   0.02490   0.02649   0.02848   0.03288
     Eigenvalues ---    0.03618   0.03712   0.03863   0.04215   0.04663
     Eigenvalues ---    0.06230   0.06507   0.07006   0.07718   0.08437
     Eigenvalues ---    0.09585   0.10971   0.11357   0.13819   0.19859
     Eigenvalues ---    0.20194   0.21579   0.23636   0.24578   0.27833
     Eigenvalues ---    0.29574   0.35163   0.36594   0.37173   0.39050
     Eigenvalues ---    0.47475   0.49927   0.51483   0.51982   0.53797
     Eigenvalues ---    0.55335   0.55659   0.56565   0.57394   0.57500
     Eigenvalues ---    0.61763   0.84019   1.15019
 RFO step:  Lambda=-2.78489982D-03 EMin=-1.60005485D-03
 Quartic linear search produced a step of -0.51977.
 Maximum step size (   0.252) exceeded in Quadratic search.
    -- Step size scaled by   0.473
 Iteration  1 RMS(Cart)=  0.14341685 RMS(Int)=  0.01232537
 Iteration  2 RMS(Cart)=  0.03512345 RMS(Int)=  0.00110466
 Iteration  3 RMS(Cart)=  0.00071506 RMS(Int)=  0.00103433
 Iteration  4 RMS(Cart)=  0.00000034 RMS(Int)=  0.00103433
 Variable       Old X    -DE/DX   Delta X   Delta X   Delta X     New X
                                 (Linear)    (Quad)   (Total)
    R1        2.33478  -0.01563  -0.02419   0.00144  -0.02237   2.31241
    R2        2.43342  -0.00871  -0.00472   0.01542   0.01093   2.44436
    R3        2.91550   0.00442   0.01404  -0.00607   0.00797   2.92347
    R4        3.37867   0.00166   0.06177   0.03168   0.09395   3.47262
    R5        2.05173   0.00125  -0.04208  -0.06979  -0.11208   1.93965
    R6        2.50986   0.00711   0.14383   0.15160   0.29521   2.80507
    R7        2.54734  -0.00175  -0.00404  -0.00043  -0.00446   2.54288
    R8        2.51786  -0.00046   0.00115  -0.00144  -0.00028   2.51758
    R9        2.52407  -0.00167  -0.00220   0.00038  -0.00182   2.52225
   R10        1.81556  -0.00138  -0.00216   0.00082  -0.00134   1.81423
   R11        1.85235  -0.00192  -0.00111  -0.00061  -0.00172   1.85063
   R12        3.38976  -0.00108  -0.03479   0.04910   0.01431   3.40407
   R13        3.42433  -0.00041  -0.03531   0.03160  -0.00371   3.42063
   R14        1.85851  -0.00309  -0.00266  -0.00269  -0.00535   1.85316
   R15        1.84712  -0.00297  -0.00610  -0.00172  -0.00800   1.83912
   R16        2.87491   0.00037   0.05265   0.09763   0.14980   3.02471
   R17        3.51991  -0.00005   0.00029   0.07374   0.07397   3.59387
   R18        1.83201  -0.00205  -0.00251   0.00198  -0.00052   1.83148
   R19        1.82861  -0.00215  -0.00510   0.00021  -0.00489   1.82372
   R20        1.82130  -0.00244  -0.00365   0.00012  -0.00353   1.81777
   R21        1.92999  -0.00077  -0.01072  -0.02381  -0.03502   1.89497
   R22        1.81748  -0.00157  -0.00266   0.00091  -0.00175   1.81574
   R23        1.84682  -0.00215  -0.00778  -0.00069  -0.00804   1.83877
    A1        2.23156   0.00032   0.00014  -0.00323  -0.00101   2.23054
    A2        2.07426   0.00062   0.01015   0.00739   0.01649   2.09074
    A3        1.97675  -0.00094  -0.01023  -0.00406  -0.01533   1.96141
    A4        2.41598   0.00091   0.02185   0.06194   0.08556   2.50154
    A5        1.97025   0.00149  -0.00548  -0.01832  -0.02144   1.94881
    A6        1.88491   0.00466   0.01399  -0.00447   0.00959   1.89450
    A7        1.92736   0.00446   0.00615  -0.00610   0.00010   1.92746
    A8        1.95005   0.00352   0.00619  -0.00331   0.00293   1.95298
    A9        1.90004  -0.00471  -0.01151   0.00577  -0.00566   1.89437
   A10        1.89924  -0.00422  -0.00871   0.00462  -0.00400   1.89524
   A11        1.90142  -0.00399  -0.00712   0.00384  -0.00324   1.89818
   A12        1.86969   0.00061  -0.00417   0.00240  -0.00191   1.86778
   A13        2.12662   0.00075   0.02267  -0.00783   0.01485   2.14147
   A14        1.69057  -0.00389  -0.01732  -0.00143  -0.01881   1.67176
   A15        2.82368  -0.00317   0.00979  -0.01798  -0.00818   2.81550
   A16        1.85134  -0.00088  -0.00919  -0.00250  -0.01184   1.83950
   A17        1.87217  -0.00030  -0.05208   0.01483  -0.03671   1.83546
   A18        1.93450  -0.00042   0.00656   0.00675   0.01417   1.94867
   A19        2.84381  -0.00280  -0.01512   0.02166   0.00654   2.85036
   A20        1.86105  -0.00217  -0.05289   0.01793  -0.03546   1.82559
   A21        1.99107   0.00001   0.04128  -0.04095  -0.00009   1.99097
   A22        1.80117   0.00097   0.01618  -0.00409   0.01111   1.81228
   A23        2.01493   0.00027  -0.04744   0.03629  -0.00781   2.00712
   A24        2.02034  -0.00090  -0.04275   0.01886  -0.02121   1.99914
   A25        1.87231   0.00117  -0.00999  -0.00287  -0.00849   1.86383
   A26        2.17855   0.00029   0.02378   0.00039   0.02407   2.20262
   A27        1.84450   0.00001  -0.04676   0.02082  -0.02345   1.82106
   A28        1.87611  -0.00007  -0.00165  -0.00161  -0.00386   1.87225
   A29        2.72625   0.00263   0.04188  -0.05537  -0.01130   2.71495
   A30        3.17974  -0.00136  -0.02187  -0.01413  -0.03466   3.14508
   A31        2.92787  -0.00081   0.02221  -0.00970   0.01373   2.94160
   A32        3.14038  -0.00066   0.01767  -0.00488   0.01280   3.15318
   A33        3.08602   0.00124   0.03419  -0.00117   0.03236   3.11839
   A34        2.92615   0.00025   0.02482  -0.02735  -0.00329   2.92286
   A35        3.18265  -0.00051  -0.00758   0.00548  -0.00250   3.18016
    D1        1.38439   0.00054   0.02946   0.07567   0.10554   1.48993
    D2       -1.71643   0.00041   0.02798   0.07281   0.10101  -1.61542
    D3       -0.01567  -0.00006   0.01241  -0.02710  -0.01487  -0.03054
    D4        3.08705   0.00009   0.01418  -0.02414  -0.01001   3.07704
    D5        1.62972  -0.00002   0.01850   0.00178   0.02040   1.65012
    D6       -0.44605   0.00030   0.02026   0.00100   0.02139  -0.42465
    D7       -2.56530  -0.00011   0.02076   0.00260   0.02346  -2.54184
    D8       -1.47684  -0.00015   0.01710  -0.00065   0.01633  -1.46051
    D9        2.73058   0.00017   0.01885  -0.00143   0.01733   2.74791
   D10        0.61132  -0.00024   0.01935   0.00017   0.01939   0.63072
   D11       -1.79921  -0.00147   0.05471  -0.06814  -0.01471  -1.81392
   D12       -2.86501  -0.00083   0.01770  -0.01309   0.00727  -2.85774
   D13       -0.64599   0.00023  -0.07179   0.03782  -0.03696  -0.68295
   D14       -2.08027   0.00011  -0.09664  -0.12523  -0.22182  -2.30209
   D15        0.12554  -0.00066  -0.08105  -0.13371  -0.21481  -0.08927
   D16        1.39822  -0.00088   0.10083   0.13149   0.23244   1.63067
   D17       -0.61032   0.00093   0.11000   0.13286   0.24274  -0.36758
   D18       -1.04842   0.00036   0.06452   0.10813   0.17184  -0.87658
   D19        0.92791   0.00021   0.06989   0.09302   0.16371   1.09162
   D20        1.27768  -0.00107  -0.06593  -0.06067  -0.12710   1.15058
   D21       -0.79064   0.00001  -0.04605  -0.07459  -0.12013  -0.91077
   D22        2.18946  -0.00183   0.13549   0.01622   0.15262   2.34208
   D23       -1.79794  -0.00132   0.03349   0.08289   0.11594  -1.68200
   D24        0.18295  -0.00039   0.16861   0.00905   0.17872   0.36167
   D25        2.47874   0.00012   0.06662   0.07572   0.14204   2.62078
   D26        2.17340   0.00014  -0.00895  -0.11287  -0.12216   2.05123
   D27       -1.92655   0.00005  -0.04775  -0.08092  -0.12782  -2.05437
   D28       -2.17001  -0.00072  -0.05930  -0.10128  -0.16070  -2.33071
   D29        0.01323  -0.00081  -0.09810  -0.06933  -0.16636  -0.15313
   D30        2.10300  -0.00049   0.02983  -0.04046  -0.01059   2.09240
   D31        0.53684  -0.00017  -0.02455   0.05062   0.02617   0.56300
   D32        2.89762   0.00015  -0.02802   0.06519   0.03693   2.93454
         Item               Value     Threshold  Converged?
 Maximum Force            0.015632     0.000015     NO 
 RMS     Force            0.002649     0.000010     NO 
 Maximum Displacement     0.464910     0.000060     NO 
 RMS     Displacement     0.157507     0.000040     NO 
 Predicted change in Energy=-2.200924D-03
 GradGradGradGradGradGradGradGradGradGradGradGradGradGradGradGradGradGrad

                          Input orientation:                          
 ---------------------------------------------------------------------
 Center     Atomic      Atomic             Coordinates (Angstroms)
 Number     Number       Type             X           Y           Z
 ---------------------------------------------------------------------
      1          6           0        1.131897    0.751325   -0.401375
      2          8           0       -0.061105    0.483292   -0.449195
      3          8           0        1.945508    0.572886    0.588238
      4          1           0        1.466144    0.180861    1.406810
      5          6           0        1.817197    1.426302   -1.613017
      6          9           0        1.818354    2.757615   -1.417226
      7          9           0        1.145618    1.163468   -2.733185
      8          9           0        3.078795    1.017195   -1.762941
      9          8           0       -2.874247   -2.005570    3.101656
     10          1           0       -2.479283   -2.783952    3.501423
     11          1           0       -2.758297   -2.090773    2.132975
     12          8           0       -1.621288    0.447650    3.050835
     13          1           0       -2.138187   -0.366409    3.229144
     14          1           0       -2.025648    0.842066    2.258315
     15          8           0       -2.357586   -1.695372    0.412622
     16          1           0       -2.804728   -0.851940    0.245302
     17          1           0       -1.425453   -1.496433    0.261245
     18          8           0        0.791644   -0.412121    2.588670
     19          1           0        1.279149   -0.338110    3.414597
     20          1           0       -0.130003   -0.057817    2.763574
     21          8           0       -2.557708    1.195283    0.466952
     22          1           0       -3.024693    1.975745    0.157067
     23          1           0       -1.733992    1.128526   -0.046700
 ---------------------------------------------------------------------
                    Distance matrix (angstroms):
                    1          2          3          4          5
     1  C    0.000000
     2  O    1.223676   0.000000
     3  O    1.293498   2.260706   0.000000
     4  H    1.925274   2.422541   1.026417   0.000000
     5  C    1.547032   2.402451   2.364383   3.285379   0.000000
     6  F    2.351250   3.105156   2.968349   3.839126   1.345634
     7  F    2.367992   2.671223   3.467054   4.267061   1.332244
     8  F    2.390598   3.445280   2.647602   3.653412   1.334719
     9  O    5.993403   5.168824   6.016290   5.147036   7.484353
    10  H    6.385189   5.668320   6.271666   5.361336   7.895789
    11  H    5.443717   4.535223   5.622016   4.851138   6.880219
    12  O    4.426059   3.832186   4.336139   3.508024   5.876432
    13  H    5.012330   4.308879   4.953103   4.075735   6.504261
    14  H    4.129440   3.364336   4.316445   3.654431   5.485982
    15  O    4.338825   3.280721   4.867490   4.373737   5.592573
    16  H    4.299496   3.129319   4.971165   4.544901   5.477767
    17  H    3.468648   2.507086   3.968928   3.533691   4.750791
    18  O    3.226415   3.279874   2.510652   1.484377   4.699547
    19  H    3.971170   4.171315   3.043395   2.082188   5.355329
    20  H    3.502000   3.258747   3.072071   2.108427   5.014853
    21  O    3.816317   2.753050   4.547641   4.254852   4.849684
    22  H    4.369017   3.373104   5.182357   4.995106   5.184495
    23  H    2.912284   1.837629   3.774998   3.640279   3.892681
                    6          7          8          9         10
     6  F    0.000000
     7  F    2.173850   0.000000
     8  F    2.176533   2.167935   0.000000
     9  O    8.070237   7.761925   8.260758   0.000000
    10  H    8.565732   8.221458   8.547191   0.960047   0.000000
    11  H    7.553576   7.036344   7.675237   0.979310   1.559166
    12  O    6.093492   6.451593   6.751859   2.755137   3.373788
    13  H    6.855837   6.976623   7.352019   1.801357   2.456623
    14  H    5.652900   5.922440   6.500500   3.088750   3.859937
    15  O    6.373061   5.508313   6.453319   2.755733   3.277272
    16  H    6.096374   5.342143   6.491729   3.081307   3.800120
    17  H    5.606824   4.759421   5.541110   3.228956   3.642392
    18  O    5.210429   5.561468   5.119622   4.030011   4.142181
    19  H    5.763746   6.329912   5.646457   4.486542   4.485030
    20  H    5.403873   5.773483   5.651670   3.382147   3.673602
    21  O    5.014072   4.894539   6.064182   4.157802   5.004846
    22  H    5.152167   5.138565   6.469762   4.954201   5.842680
    23  H    4.141429   3.938347   5.110851   4.586380   5.334053
                   11         12         13         14         15
    11  H    0.000000
    12  O    2.928967   0.000000
    13  H    2.135311   0.980649   0.000000
    14  H    3.025562   0.973221   1.554216   0.000000
    15  O    1.810117   3.477765   3.122030   3.155210   0.000000
    16  H    2.258356   3.310663   3.095696   2.743874   0.969179
    17  H    2.373412   3.405823   3.254746   3.133225   0.965072
    18  O    3.953177   2.602891   2.999368   3.101492   4.037272
    19  H    4.584250   3.026925   3.422482   3.694792   4.907123
    20  H    3.382084   1.600607   2.084415   2.158366   3.629144
    21  O    3.689719   2.848208   3.200716   1.901797   2.898083
    22  H    4.528989   3.560690   3.963488   2.588158   3.739978
    23  H    4.020456   3.173487   3.623446   2.340986   2.928181
                   16         17         18         19         20
    16  H    0.000000
    17  H    1.522506   0.000000
    18  O    4.314940   3.392368   0.000000
    19  H    5.194854   4.312797   0.961922   0.000000
    20  H    3.758521   3.163773   1.002775   1.577373   0.000000
    21  O    2.073951   2.927397   4.278270   5.075566   3.569101
    22  H    2.837600   3.824192   5.116545   5.872690   4.394142
    23  H    2.270239   2.660909   3.962021   4.817740   3.446423
                   21         22         23
    21  O    0.000000
    22  H    0.960846   0.000000
    23  H    0.973037   1.557309   0.000000
 Stoichiometry    C2H11F3O7
 Framework group  C1[X(C2H11F3O7)]
 Deg. of freedom    63
 Full point group                 C1      NOp   1
 Largest Abelian subgroup         C1      NOp   1
 Largest concise Abelian subgroup C1      NOp   1
                         Standard orientation:                         
 ---------------------------------------------------------------------
 Center     Atomic      Atomic             Coordinates (Angstroms)
 Number     Number       Type             X           Y           Z
 ---------------------------------------------------------------------
      1          6           0       -1.325073    0.271232   -0.142070
      2          8           0       -0.452383   -0.585790   -0.178223
      3          8           0       -1.174103    1.555292   -0.102867
      4          1           0       -0.182649    1.819496   -0.075509
      5          6           0       -2.813150   -0.148734   -0.091458
      6          9           0       -3.206940   -0.175089    1.194997
      7          9           0       -2.970530   -1.366777   -0.607672
      8          9           0       -3.594019    0.704112   -0.758070
      9          8           0        4.645853    0.128918   -0.640743
     10          1           0        4.936712    0.780843   -1.282681
     11          1           0        3.988039   -0.441292   -1.089282
     12          8           0        2.822027    0.696558    1.344760
     13          1           0        3.597159    0.546207    0.763179
     14          1           0        2.437915   -0.184719    1.496315
     15          8           0        2.477042   -1.380350   -1.423323
     16          1           0        2.343022   -1.918342   -0.628395
     17          1           0        1.679763   -0.838796   -1.472605
     18          8           0        1.247502    2.216871   -0.063985
     19          1           0        1.415189    3.123976    0.208660
     20          1           0        1.837822    1.631916    0.497181
     21          8           0        1.522965   -1.837181    1.274810
     22          1           0        1.336430   -2.479487    1.964647
     23          1           0        0.672110   -1.589539    0.872914
 ---------------------------------------------------------------------
 Rotational constants (GHZ):           1.1348679           0.3147031           0.2896436
 Standard basis: 6-31++G(d,p) (6D, 7F)
 There are   294 symmetry adapted cartesian basis functions of A   symmetry.
 There are   294 symmetry adapted basis functions of A   symmetry.
   294 basis functions,   472 primitive gaussians,   294 cartesian basis functions
    53 alpha electrons       53 beta electrons
       nuclear repulsion energy       850.6172249105 Hartrees.
 NAtoms=   23 NActive=   23 NUniq=   23 SFac= 1.00D+00 NAtFMM=   60 NAOKFM=F Big=F
 Integral buffers will be    131072 words long.
 Raffenetti 2 integral format.
 Two-electron integral symmetry is turned on.
 Nuclear repulsion after empirical dispersion term =      850.6060122187 Hartrees.
 One-electron integrals computed using PRISM.
 NBasis=   294 RedAO= T EigKep=  4.88D-05  NBF=   294
 NBsUse=   294 1.00D-06 EigRej= -1.00D+00 NBFU=   294
 Lowest energy guess from the checkpoint file:  "/local_scratch/slurm.5660470/Gau-3748718.chk"
 B after Tr=    -0.000000   -0.000000   -0.000000
         Rot=    0.999702    0.024189    0.000396   -0.003369 Ang=   2.80 deg.
 B after Tr=    -0.000000   -0.000000   -0.000000
         Rot=    0.999243   -0.038703    0.003252   -0.002116 Ang=  -4.46 deg.
 Requested convergence on RMS density matrix=1.00D-10 within 128 cycles.
 Requested convergence on MAX density matrix=1.00D-08.
 Requested convergence on             energy=1.00D-08.
 No special actions if energy rises.
 SCF Done:  E(RwB97XD) =  -908.812003051     A.U. after   16 cycles
            NFock= 16  Conv=0.62D-10     -V/T= 2.0083
 Calling FoFJK, ICntrl=      2127 FMM=F ISym2X=0 I1Cent= 0 IOpClX= 0 NMat=1 NMatS=1 NMatT=0.
 ***** Axes restored to original set *****
 -------------------------------------------------------------------
 Center     Atomic                   Forces (Hartrees/Bohr)
 Number     Number              X              Y              Z
 -------------------------------------------------------------------
      1        6          -0.006300202   -0.002487916    0.002441955
      2        8           0.008500456    0.000619201    0.001269118
      3        8          -0.000663912    0.002381103   -0.007198612
      4        1          -0.002407307   -0.002566102    0.003698271
      5        6          -0.000340329   -0.000747481    0.001636623
      6        9           0.000680776   -0.000534497   -0.001490979
      7        9           0.000962214    0.001115574   -0.000683151
      8        9          -0.000532325    0.001098222   -0.000915710
      9        8          -0.000638635    0.000171136   -0.000860609
     10        1          -0.000376283    0.000401443   -0.000248944
     11        1           0.001290053   -0.000580917    0.000916946
     12        8          -0.001244278   -0.000740663   -0.001134174
     13        1           0.000677369    0.000629149    0.000379998
     14        1           0.000509609   -0.000173971    0.001037157
     15        8          -0.000038279    0.001698092   -0.001082904
     16        1           0.000482900   -0.000491833    0.000791067
     17        1          -0.000718260   -0.000477219    0.000479331
     18        8           0.002253664    0.000704454    0.001503188
     19        1          -0.000543970   -0.000472677   -0.000709839
     20        1          -0.001535668    0.000189055    0.000222976
     21        8           0.000490554   -0.000469054   -0.002250561
     22        1          -0.000315693   -0.000802388    0.000333871
     23        1          -0.000192452    0.001537288    0.001864981
 -------------------------------------------------------------------
 Cartesian Forces:  Max     0.008500456 RMS     0.001945641

 GradGradGradGradGradGradGradGradGradGradGradGradGradGradGradGradGradGrad
 Berny optimization.
 Using GEDIIS/GDIIS optimizer.
 FormGI is forming the generalized inverse of G from B-inverse, IUseBI=4.
 Internal  Forces:  Max     0.008298001 RMS     0.001484618
 Search for a local minimum.
 Step number   4 out of a maximum of  138
 All quantities printed in internal units (Hartrees-Bohrs-Radians)
 Mixed Optimization -- RFO/linear search
 Update second derivatives using D2CorX and points    2    4
 DE= -1.45D-03 DEPred=-2.20D-03 R= 6.58D-01
 TightC=F SS=  1.41D+00  RLast= 4.33D-01 DXNew= 4.2426D-01 1.2999D+00
 Trust test= 6.58D-01 RLast= 4.33D-01 DXMaxT set to 4.24D-01
 ITU=  1 -1  1  0
 Use linear search instead of GDIIS.
     Eigenvalues ---   -0.00173  -0.00021  -0.00007  -0.00003   0.00012
     Eigenvalues ---    0.00135   0.00283   0.00457   0.00510   0.00648
     Eigenvalues ---    0.00810   0.00916   0.00972   0.01115   0.01289
     Eigenvalues ---    0.01395   0.01441   0.01560   0.01873   0.01975
     Eigenvalues ---    0.02218   0.02476   0.02712   0.02910   0.03292
     Eigenvalues ---    0.03613   0.03711   0.03851   0.04156   0.04676
     Eigenvalues ---    0.06271   0.06517   0.07018   0.07719   0.08422
     Eigenvalues ---    0.09630   0.11085   0.11359   0.13825   0.19882
     Eigenvalues ---    0.20216   0.21605   0.23640   0.24593   0.28150
     Eigenvalues ---    0.30307   0.36221   0.37095   0.37591   0.39078
     Eigenvalues ---    0.47467   0.50029   0.51503   0.52073   0.53824
     Eigenvalues ---    0.55644   0.55757   0.56609   0.57404   0.57527
     Eigenvalues ---    0.61879   0.90548   1.17343
 RFO step:  Lambda=-1.82127499D-03 EMin=-1.73170113D-03
 I=     1 Eig=   -1.73D-03 Dot1=  1.70D-04
 I=     1 Stepn=  6.00D-01 RXN=   6.00D-01 EDone=F
 I=     2 Eig=   -2.08D-04 Dot1=  4.55D-05
 I=     2 Stepn=  3.00D-01 RXN=   6.71D-01 EDone=F
 Mixed    2 eigenvectors in step.  Raw Step.Grad=  2.15D-04.
 RFO eigenvector is Hessian eigenvector with negative curvature.
 Taking step of  6.00D-01 in eigenvector direction(s).  Step.Grad=  9.22D-04.
 Quartic linear search produced a step of -0.09796.
 Iteration  1 RMS(Cart)=  0.14343515 RMS(Int)=  0.00754141
 Iteration  2 RMS(Cart)=  0.00912041 RMS(Int)=  0.00062185
 Iteration  3 RMS(Cart)=  0.00004826 RMS(Int)=  0.00062116
 Iteration  4 RMS(Cart)=  0.00000000 RMS(Int)=  0.00062116
 Variable       Old X    -DE/DX   Delta X   Delta X   Delta X     New X
                                 (Linear)    (Quad)   (Total)
    R1        2.31241  -0.00830  -0.00237   0.00750   0.00560   2.31801
    R2        2.44436  -0.00364  -0.00196  -0.00911  -0.01064   2.43372
    R3        2.92347   0.00189   0.00187  -0.00042   0.00144   2.92491
    R4        3.47262   0.00056   0.00244  -0.03226  -0.02928   3.44333
    R5        1.93965   0.00544   0.00305   0.05521   0.05822   1.99787
    R6        2.80507   0.00038  -0.00181  -0.13297  -0.13479   2.67027
    R7        2.54288  -0.00075  -0.00032   0.00292   0.00260   2.54548
    R8        2.51758  -0.00013   0.00025   0.00178   0.00203   2.51960
    R9        2.52225  -0.00074  -0.00024  -0.00156  -0.00180   2.52046
   R10        1.81423  -0.00058  -0.00028   0.00022  -0.00006   1.81417
   R11        1.85063  -0.00099  -0.00004   0.00058   0.00054   1.85117
   R12        3.40407  -0.00066  -0.00796  -0.02676  -0.03472   3.36935
   R13        3.42063  -0.00008  -0.00629  -0.00576  -0.01205   3.40857
   R14        1.85316  -0.00141   0.00002   0.00262   0.00265   1.85580
   R15        1.83912  -0.00112  -0.00037   0.00332   0.00253   1.84165
   R16        3.02471  -0.00020  -0.00475  -0.07689  -0.08219   2.94252
   R17        3.59387   0.00014  -0.00719  -0.04151  -0.04902   3.54485
   R18        1.83148  -0.00079  -0.00042  -0.00115  -0.00157   1.82991
   R19        1.82372  -0.00087  -0.00048   0.00201   0.00152   1.82524
   R20        1.81777  -0.00092  -0.00034   0.00068   0.00034   1.81811
   R21        1.89497   0.00133   0.00141   0.01791   0.01876   1.91373
   R22        1.81574  -0.00061  -0.00033   0.00033   0.00001   1.81574
   R23        1.83877  -0.00081  -0.00068   0.00210   0.00183   1.84060
    A1        2.23054  -0.00036   0.00012   0.00054   0.00152   2.23206
    A2        2.09074   0.00036   0.00030  -0.01370  -0.01384   2.07691
    A3        1.96141   0.00000  -0.00043   0.01299   0.01213   1.97355
    A4        2.50154   0.00052  -0.00426  -0.07708  -0.08099   2.42054
    A5        1.94881   0.00080   0.00107   0.01518   0.01700   1.96581
    A6        1.89450   0.00194   0.00170  -0.00590  -0.00420   1.89031
    A7        1.92746   0.00206   0.00115  -0.00078   0.00037   1.92782
    A8        1.95298   0.00150   0.00088   0.00675   0.00764   1.96062
    A9        1.89437  -0.00207  -0.00161  -0.00013  -0.00174   1.89263
   A10        1.89524  -0.00186  -0.00125  -0.00024  -0.00148   1.89376
   A11        1.89818  -0.00175  -0.00102   0.00014  -0.00089   1.89728
   A12        1.86778   0.00092  -0.00060   0.00351   0.00284   1.87062
   A13        2.14147   0.00092   0.00282  -0.00077   0.00198   2.14345
   A14        1.67176  -0.00335  -0.00142   0.01823   0.01676   1.68852
   A15        2.81550  -0.00319   0.00265  -0.00360  -0.00095   2.81455
   A16        1.83950  -0.00080  -0.00057   0.00639   0.00631   1.84582
   A17        1.83546   0.00028  -0.00622   0.03130   0.02591   1.86137
   A18        1.94867  -0.00053  -0.00015  -0.00297  -0.00548   1.94319
   A19        2.85036  -0.00314  -0.00349   0.02875   0.02527   2.87563
   A20        1.82559  -0.00083  -0.00649   0.01001   0.00343   1.82902
   A21        1.99097  -0.00019   0.00779   0.01242   0.02014   2.01111
   A22        1.81228   0.00023   0.00196  -0.00250  -0.00072   1.81156
   A23        2.00712   0.00100  -0.00817   0.00228  -0.00521   2.00190
   A24        1.99914  -0.00057  -0.00598   0.02252   0.01507   2.01421
   A25        1.86383   0.00015  -0.00105   0.00671   0.00684   1.87067
   A26        2.20262  -0.00022   0.00212  -0.01023  -0.00775   2.19486
   A27        1.82106   0.00046  -0.00652   0.01156   0.00450   1.82555
   A28        1.87225  -0.00016   0.00007   0.00191   0.00253   1.87478
   A29        2.71495   0.00164   0.00900   0.03148   0.04025   2.75520
   A30        3.14508  -0.00044  -0.00073   0.02709   0.02633   3.17142
   A31        2.94160  -0.00051   0.00284  -0.01677  -0.01654   2.92506
   A32        3.15318  -0.00058   0.00208  -0.00499  -0.00582   3.14736
   A33        3.11839   0.00026   0.00327  -0.01511  -0.01154   3.10684
   A34        2.92286  -0.00076   0.00500   0.01045   0.01465   2.93751
   A35        3.18016  -0.00027  -0.00118   0.00009  -0.00132   3.17884
    D1        1.48993   0.00043  -0.00479  -0.08939  -0.09413   1.39580
    D2       -1.61542   0.00032  -0.00462  -0.08355  -0.08807  -1.70349
    D3       -0.03054  -0.00017   0.00380   0.01376   0.01789  -0.01265
    D4        3.07704  -0.00005   0.00365   0.00783   0.01168   3.08872
    D5        1.65012   0.00009   0.00149  -0.14000  -0.13854   1.51158
    D6       -0.42465   0.00021   0.00172  -0.13578  -0.13408  -0.55874
    D7       -2.54184  -0.00002   0.00161  -0.14001  -0.13843  -2.68027
    D8       -1.46051  -0.00000   0.00162  -0.13487  -0.13321  -1.59372
    D9        2.74791   0.00012   0.00186  -0.13065  -0.12876   2.61915
   D10        0.63072  -0.00011   0.00175  -0.13487  -0.13311   0.49761
   D11       -1.81392  -0.00079   0.01175  -0.01356  -0.00219  -1.81611
   D12       -2.85774  -0.00069   0.00262   0.01422   0.01775  -2.83999
   D13       -0.68295  -0.00006  -0.00991   0.04580   0.03624  -0.64671
   D14       -2.30209   0.00037   0.00352  -0.05417  -0.05071  -2.35280
   D15       -0.08927   0.00018   0.00577  -0.04542  -0.03961  -0.12887
   D16        1.63067  -0.00055  -0.00377   0.00530   0.00157   1.63224
   D17       -0.36758   0.00043  -0.00305  -0.01250  -0.01559  -0.38317
   D18       -0.87658   0.00071  -0.00467   0.03806   0.03324  -0.84335
   D19        1.09162   0.00040  -0.00287   0.04687   0.04415   1.13577
   D20        1.15058  -0.00093   0.00002  -0.02271  -0.02360   1.12697
   D21       -0.91077  -0.00010   0.00309  -0.03655  -0.03254  -0.94331
   D22        2.34208  -0.00170   0.01058  -0.15334  -0.14252   2.19955
   D23       -1.68200  -0.00076  -0.00504  -0.12685  -0.13203  -1.81403
   D24        0.36167  -0.00065   0.01427  -0.17688  -0.16199   0.19968
   D25        2.62078   0.00028  -0.00136  -0.15039  -0.15149   2.46928
   D26        2.05123  -0.00033   0.01028   0.12661   0.13719   2.18842
   D27       -2.05437  -0.00016   0.00352   0.12432   0.12792  -1.92645
   D28       -2.33071  -0.00066   0.00457   0.16178   0.16637  -2.16434
   D29       -0.15313  -0.00049  -0.00219   0.15949   0.15710   0.00397
   D30        2.09240  -0.00047   0.00666   0.01716   0.02382   2.11622
   D31        0.56300   0.00020  -0.00719  -0.01723  -0.02472   0.53828
   D32        2.93454   0.00014  -0.00890  -0.02053  -0.02950   2.90504
         Item               Value     Threshold  Converged?
 Maximum Force            0.008298     0.000015     NO 
 RMS     Force            0.001485     0.000010     NO 
 Maximum Displacement     0.582712     0.000060     NO 
 RMS     Displacement     0.144226     0.000040     NO 
 Predicted change in Energy=-4.659915D-04
 GradGradGradGradGradGradGradGradGradGradGradGradGradGradGradGradGradGrad

                          Input orientation:                          
 ---------------------------------------------------------------------
 Center     Atomic      Atomic             Coordinates (Angstroms)
 Number     Number       Type             X           Y           Z
 ---------------------------------------------------------------------
      1          6           0        1.104738    0.710337   -0.382387
      2          8           0       -0.086748    0.423738   -0.435861
      3          8           0        1.899264    0.604198    0.625616
      4          1           0        1.414843    0.230701    1.487916
      5          6           0        1.785064    1.326000   -1.628897
      6          9           0        1.605473    2.660506   -1.593154
      7          9           0        1.227164    0.855111   -2.744577
      8          9           0        3.094634    1.075977   -1.667020
      9          8           0       -2.819748   -2.075667    3.000374
     10          1           0       -2.412875   -2.869802    3.354541
     11          1           0       -2.730713   -2.115012    2.025628
     12          8           0       -1.616690    0.387282    3.094220
     13          1           0       -2.112995   -0.452199    3.209860
     14          1           0       -2.012372    0.823884    2.317961
     15          8           0       -2.407503   -1.629090    0.318910
     16          1           0       -2.876687   -0.789313    0.207816
     17          1           0       -1.488485   -1.407386    0.120988
     18          8           0        0.821479   -0.295555    2.657392
     19          1           0        1.317061   -0.135929    3.466441
     20          1           0       -0.133177   -0.004437    2.828981
     21          8           0       -2.502906    1.272085    0.563731
     22          1           0       -2.896121    2.103547    0.285730
     23          1           0       -1.690611    1.144743    0.041576
 ---------------------------------------------------------------------
                    Distance matrix (angstroms):
                    1          2          3          4          5
     1  C    0.000000
     2  O    1.226637   0.000000
     3  O    1.287869   2.259102   0.000000
     4  H    1.955569   2.448052   1.057225   0.000000
     5  C    1.547795   2.396058   2.369993   3.324344   0.000000
     6  F    2.349436   3.034151   3.039351   3.928522   1.347010
     7  F    2.369786   2.691211   3.445704   4.282418   1.333316
     8  F    2.396592   3.473091   2.628244   3.672847   1.333768
     9  O    5.882728   5.052131   5.923700   5.053576   7.362458
    10  H    6.257446   5.534023   6.173349   5.267716   7.749973
    11  H    5.337773   4.415283   5.548948   4.793448   6.751915
    12  O    4.426888   3.847534   4.301510   3.434374   5.895842
    13  H    4.960801   4.261950   4.887997   3.984606   6.463004
    14  H    4.125670   3.384032   4.267691   3.575842   5.500030
    15  O    4.277917   3.188994   4.861058   4.408597   5.486722
    16  H    4.295234   3.109593   4.992608   4.593072   5.438748
    17  H    3.385697   2.372332   3.972148   3.602934   4.609730
    18  O    3.214392   3.303100   2.469674   1.413047   4.682970
    19  H    3.946483   4.184718   2.992830   2.014582   5.321535
    20  H    3.515143   3.293127   3.058770   2.061581   5.032136
    21  O    3.771711   2.748945   4.452977   4.157807   4.816348
    22  H    4.288857   3.351869   5.035800   4.851517   5.117017
    23  H    2.860495   1.822133   3.677022   3.545592   3.860524
                    6          7          8          9         10
     6  F    0.000000
     7  F    2.174475   0.000000
     8  F    2.175727   2.167338   0.000000
     9  O    7.944458   7.613896   8.166844   0.000000
    10  H    8.438667   8.020230   8.433142   0.960015   0.000000
    11  H    7.396192   6.873228   7.599521   0.979595   1.561006
    12  O    6.125468   6.511368   6.733519   2.742677   3.363075
    13  H    6.825312   6.951333   7.296484   1.782984   2.440423
    14  H    5.635495   6.010396   6.482679   3.086250   3.857228
    15  O    6.177426   5.363488   6.444750   2.749478   3.279398
    16  H    5.935866   5.316234   6.530772   3.075114   3.800714
    17  H    5.390603   4.550286   5.510811   3.241871   3.667290
    18  O    5.236419   5.538039   5.074334   4.067551   4.192113
    19  H    5.788155   6.290229   5.566049   4.592711   4.625905
    20  H    5.447945   5.801198   5.639156   3.396621   3.699128
    21  O    4.843413   5.003218   6.028861   4.152718   4.995193
    22  H    4.909660   5.267146   6.384221   4.984070   5.863899
    23  H    3.979202   4.044743   5.081594   4.516689   5.254900
                   11         12         13         14         15
    11  H    0.000000
    12  O    2.940138   0.000000
    13  H    2.132821   0.982049   0.000000
    14  H    3.039503   0.974558   1.560127   0.000000
    15  O    1.803738   3.520438   3.135187   3.188951   0.000000
    16  H    2.254600   3.362037   3.115949   2.793234   0.968349
    17  H    2.381495   3.475252   3.292950   3.174856   0.965878
    18  O    4.040745   2.569388   2.990133   3.065790   4.203943
    19  H    4.730453   3.003197   3.454149   3.650394   5.099888
    20  H    3.441961   1.557115   2.065245   2.116278   3.756662
    21  O    3.696141   2.823407   3.182324   1.875854   2.913049
    22  H    4.566272   3.531306   3.961774   2.559005   3.764628
    23  H    3.955284   3.146084   3.573046   2.321295   2.878367
                   16         17         18         19         20
    16  H    0.000000
    17  H    1.522057   0.000000
    18  O    4.463256   3.606306   0.000000
    19  H    5.350987   4.547498   0.962103   0.000000
    20  H    3.874711   3.337417   1.012700   1.589602   0.000000
    21  O    2.125030   2.899075   4.229947   5.000038   3.518023
    22  H    2.893974   3.786189   5.020062   5.734377   4.306458
    23  H    2.274859   2.561351   3.902250   4.734545   3.393501
                   21         22         23
    21  O    0.000000
    22  H    0.960849   0.000000
    23  H    0.974005   1.559542   0.000000
 Stoichiometry    C2H11F3O7
 Framework group  C1[X(C2H11F3O7)]
 Deg. of freedom    63
 Full point group                 C1      NOp   1
 Largest Abelian subgroup         C1      NOp   1
 Largest concise Abelian subgroup C1      NOp   1
                         Standard orientation:                         
 ---------------------------------------------------------------------
 Center     Atomic      Atomic             Coordinates (Angstroms)
 Number     Number       Type             X           Y           Z
 ---------------------------------------------------------------------
      1          6           0       -1.294707    0.272406   -0.146575
      2          8           0       -0.424908   -0.592504   -0.150961
      3          8           0       -1.138902    1.550667   -0.127059
      4          1           0       -0.121270    1.836140   -0.101470
      5          6           0       -2.780907   -0.158238   -0.108848
      6          9           0       -3.139554   -0.328426    1.178336
      7          9           0       -2.947083   -1.315671   -0.749524
      8          9           0       -3.586712    0.753015   -0.655873
      9          8           0        4.546815    0.029900   -0.797964
     10          1           0        4.800682    0.608121   -1.521041
     11          1           0        3.876469   -0.593110   -1.147394
     12          8           0        2.877128    0.819738    1.229492
     13          1           0        3.598632    0.593773    0.602760
     14          1           0        2.479261   -0.030117    1.492572
     15          8           0        2.382357   -1.594223   -1.284763
     16          1           0        2.308993   -2.047264   -0.432078
     17          1           0        1.557716   -1.095929   -1.352513
     18          8           0        1.223755    2.269272   -0.099780
     19          1           0        1.351780    3.182244    0.175417
     20          1           0        1.862552    1.700881    0.442836
     21          8           0        1.512739   -1.637805    1.495115
     22          1           0        1.284597   -2.154537    2.272398
     23          1           0        0.682531   -1.425830    1.031966
 ---------------------------------------------------------------------
 Rotational constants (GHZ):           1.1104242           0.3213181           0.2950863
 Standard basis: 6-31++G(d,p) (6D, 7F)
 There are   294 symmetry adapted cartesian basis functions of A   symmetry.
 There are   294 symmetry adapted basis functions of A   symmetry.
   294 basis functions,   472 primitive gaussians,   294 cartesian basis functions
    53 alpha electrons       53 beta electrons
       nuclear repulsion energy       853.0788060560 Hartrees.
 NAtoms=   23 NActive=   23 NUniq=   23 SFac= 1.00D+00 NAtFMM=   60 NAOKFM=F Big=F
 Integral buffers will be    131072 words long.
 Raffenetti 2 integral format.
 Two-electron integral symmetry is turned on.
 Nuclear repulsion after empirical dispersion term =      853.0676382679 Hartrees.
 One-electron integrals computed using PRISM.
 NBasis=   294 RedAO= T EigKep=  4.96D-05  NBF=   294
 NBsUse=   294 1.00D-06 EigRej= -1.00D+00 NBFU=   294
 Initial guess from the checkpoint file:  "/local_scratch/slurm.5660470/Gau-3748718.chk"
 B after Tr=     0.000000    0.000000    0.000000
         Rot=    0.999680    0.024997   -0.003578    0.001396 Ang=   2.90 deg.
 ExpMin= 3.60D-02 ExpMax= 7.00D+03 ExpMxC= 1.05D+03 IAcc=3 IRadAn=         5 AccDes= 0.00D+00
 Harris functional with IExCor= 4639 and IRadAn=       5 diagonalized for initial guess.
 HarFok:  IExCor= 4639 AccDes= 0.00D+00 IRadAn=         5 IDoV= 1 UseB2=F ITyADJ=14
 ICtDFT=  3500011 ScaDFX=  1.000000  1.000000  1.000000  1.000000
 FoFCou: FMM=F IPFlag=           0 FMFlag=      100000 FMFlg1=           0
         NFxFlg=           0 DoJE=T BraDBF=F KetDBF=T FulRan=T
         wScrn=  0.000000 ICntrl=       500 IOpCl=  0 I1Cent=   200000004 NGrid=           0
         NMat0=    1 NMatS0=      1 NMatT0=    0 NMatD0=    1 NMtDS0=    0 NMtDT0=    0
 Petite list used in FoFCou.
 Requested convergence on RMS density matrix=1.00D-10 within 128 cycles.
 Requested convergence on MAX density matrix=1.00D-08.
 Requested convergence on             energy=1.00D-08.
 No special actions if energy rises.
 SCF Done:  E(RwB97XD) =  -908.811909680     A.U. after   16 cycles
            NFock= 16  Conv=0.89D-10     -V/T= 2.0083
 Calling FoFJK, ICntrl=      2127 FMM=F ISym2X=0 I1Cent= 0 IOpClX= 0 NMat=1 NMatS=1 NMatT=0.
 ***** Axes restored to original set *****
 -------------------------------------------------------------------
 Center     Atomic                   Forces (Hartrees/Bohr)
 Number     Number              X              Y              Z
 -------------------------------------------------------------------
      1        6          -0.006172073   -0.002307347    0.002902100
      2        8           0.007402213    0.000502878    0.000789288
      3        8          -0.002578733   -0.000236394   -0.002380544
      4        1           0.001037604    0.000353738   -0.002372946
      5        6          -0.000243469   -0.000350425    0.001708776
      6        9           0.000811048   -0.000712472   -0.001303644
      7        9           0.000816842    0.000987363   -0.000600171
      8        9          -0.000646129    0.000838584   -0.000981558
      9        8          -0.000740352    0.000139277   -0.000893749
     10        1          -0.000322645    0.000421657   -0.000258943
     11        1           0.001299184   -0.000590870    0.000943369
     12        8          -0.001611274   -0.000225634   -0.001080121
     13        1           0.000837747    0.000854609    0.000359505
     14        1           0.000420020   -0.000699311    0.001181227
     15        8           0.000030993    0.001732454   -0.001165859
     16        1           0.000537930   -0.000575486    0.000720289
     17        1          -0.000709460   -0.000484592    0.000478940
     18        8          -0.000064730    0.001024756    0.002939003
     19        1          -0.000449587   -0.000469160   -0.000716690
     20        1           0.000530180   -0.000840850   -0.000244892
     21        8           0.000092493   -0.000590715   -0.002204878
     22        1          -0.000159243   -0.000804927    0.000118953
     23        1          -0.000118558    0.002032868    0.002062545
 -------------------------------------------------------------------
 Cartesian Forces:  Max     0.007402213 RMS     0.001620957

 GradGradGradGradGradGradGradGradGradGradGradGradGradGradGradGradGradGrad
 Berny optimization.
 Using GEDIIS/GDIIS optimizer.
 FormGI is forming the generalized inverse of G from B-inverse, IUseBI=4.
 Internal  Forces:  Max     0.007374671 RMS     0.001290968
 Search for a local minimum.
 Step number   5 out of a maximum of  138
 All quantities printed in internal units (Hartrees-Bohrs-Radians)
 Mixed Optimization -- RFO/linear search
 Update second derivatives using D2CorX and points    2    5    4
 ITU=  0  1 -1  1  0
 Use linear search instead of GDIIS.
     Eigenvalues ---   -0.00024  -0.00007  -0.00003   0.00011   0.00063
     Eigenvalues ---    0.00143   0.00290   0.00494   0.00516   0.00652
     Eigenvalues ---    0.00812   0.00972   0.01117   0.01212   0.01294
     Eigenvalues ---    0.01431   0.01546   0.01579   0.01889   0.02204
     Eigenvalues ---    0.02361   0.02584   0.02762   0.03102   0.03312
     Eigenvalues ---    0.03707   0.03712   0.03853   0.04479   0.04734
     Eigenvalues ---    0.06292   0.06539   0.07038   0.07744   0.08464
     Eigenvalues ---    0.09650   0.11103   0.11363   0.13825   0.19882
     Eigenvalues ---    0.20222   0.21613   0.23641   0.24623   0.28185
     Eigenvalues ---    0.33399   0.36886   0.37194   0.39018   0.39858
     Eigenvalues ---    0.47486   0.50083   0.51505   0.52117   0.53831
     Eigenvalues ---    0.55649   0.55843   0.56631   0.57407   0.57536
     Eigenvalues ---    0.61939   0.92116   1.17632
 RFO step:  Lambda=-1.11467433D-03 EMin=-2.41108658D-04
 Quartic linear search produced a step of -0.65737.
 Iteration  1 RMS(Cart)=  0.11704501 RMS(Int)=  0.05791808
 Iteration  2 RMS(Cart)=  0.08960172 RMS(Int)=  0.01087180
 Iteration  3 RMS(Cart)=  0.02480060 RMS(Int)=  0.00397178
 Iteration  4 RMS(Cart)=  0.00070202 RMS(Int)=  0.00394243
 Iteration  5 RMS(Cart)=  0.00000100 RMS(Int)=  0.00394243
 Iteration  6 RMS(Cart)=  0.00000002 RMS(Int)=  0.00394243
 Variable       Old X    -DE/DX   Delta X   Delta X   Delta X     New X
                                 (Linear)    (Quad)   (Total)
    R1        2.31801  -0.00737  -0.00368  -0.00949  -0.01296   2.30505
    R2        2.43372  -0.00324   0.00699  -0.00582   0.00215   2.43588
    R3        2.92491   0.00158  -0.00095   0.00773   0.00678   2.93169
    R4        3.44333   0.00053   0.01925   0.08444   0.10142   3.54476
    R5        1.99787  -0.00078  -0.03827   0.01412  -0.02299   1.97488
    R6        2.67027   0.00177   0.08861   0.00171   0.09145   2.76173
    R7        2.54548  -0.00085  -0.00171  -0.00034  -0.00204   2.54343
    R8        2.51960  -0.00019  -0.00133   0.00295   0.00161   2.52122
    R9        2.52046  -0.00076   0.00118  -0.00252  -0.00134   2.51912
   R10        1.81417  -0.00058   0.00004  -0.00141  -0.00137   1.81279
   R11        1.85117  -0.00087  -0.00035   0.00128   0.00093   1.85209
   R12        3.36935  -0.00060   0.02282  -0.02777  -0.00495   3.36440
   R13        3.40857   0.00012   0.00792  -0.03085  -0.02292   3.38565
   R14        1.85580  -0.00173  -0.00174  -0.00095  -0.00269   1.85311
   R15        1.84165  -0.00132  -0.00166  -0.00448  -0.00641   1.83524
   R16        2.94252   0.00037   0.05403   0.01075   0.06640   3.00892
   R17        3.54485   0.00014   0.03223   0.03693   0.06764   3.61249
   R18        1.82991  -0.00084   0.00103  -0.00060   0.00043   1.83034
   R19        1.82524  -0.00088  -0.00100  -0.00135  -0.00236   1.82289
   R20        1.81811  -0.00091  -0.00022  -0.00247  -0.00270   1.81541
   R21        1.91373  -0.00040  -0.01233   0.00056  -0.00996   1.90377
   R22        1.81574  -0.00067  -0.00000  -0.00160  -0.00160   1.81414
   R23        1.84060  -0.00112  -0.00120  -0.00609  -0.00870   1.83191
    A1        2.23206   0.00048  -0.00100  -0.00531  -0.00712   2.22494
    A2        2.07691   0.00006   0.00910   0.00093   0.01048   2.08738
    A3        1.97355  -0.00053  -0.00798   0.00428  -0.00338   1.97016
    A4        2.42054   0.00059   0.05324   0.03372   0.07448   2.49503
    A5        1.96581   0.00046  -0.01118  -0.01128  -0.02216   1.94365
    A6        1.89031   0.00189   0.00276   0.00476   0.00750   1.89781
    A7        1.92782   0.00173  -0.00024   0.00276   0.00252   1.93035
    A8        1.96062   0.00137  -0.00502   0.00891   0.00389   1.96451
    A9        1.89263  -0.00184   0.00114  -0.00740  -0.00626   1.88637
   A10        1.89376  -0.00172   0.00097  -0.00527  -0.00432   1.88944
   A11        1.89728  -0.00160   0.00059  -0.00445  -0.00386   1.89342
   A12        1.87062   0.00068  -0.00187   0.00880   0.00670   1.87731
   A13        2.14345   0.00088  -0.00130   0.04420   0.04285   2.18630
   A14        1.68852  -0.00324  -0.01102   0.00635  -0.00482   1.68370
   A15        2.81455  -0.00295   0.00063  -0.03128  -0.03067   2.78388
   A16        1.84582  -0.00114  -0.00415  -0.00234  -0.00119   1.84463
   A17        1.86137  -0.00001  -0.01703   0.01432  -0.00744   1.85393
   A18        1.94319  -0.00003   0.00360   0.01749   0.01775   1.96093
   A19        2.87563  -0.00377  -0.01661   0.03270   0.01608   2.89170
   A20        1.82902  -0.00079  -0.00225  -0.03274  -0.03525   1.79377
   A21        2.01111  -0.00017  -0.01324  -0.00007  -0.01373   1.99738
   A22        1.81156   0.00022   0.00047  -0.00476  -0.00467   1.80689
   A23        2.00190   0.00087   0.00343   0.01278   0.01560   2.01750
   A24        2.01421  -0.00044  -0.00990   0.00678   0.00090   2.01511
   A25        1.87067   0.00019  -0.00450   0.00252  -0.00337   1.86730
   A26        2.19486   0.00011   0.00510   0.00783   0.02086   2.21572
   A27        1.82555  -0.00016  -0.00296  -0.01051  -0.02480   1.80075
   A28        1.87478   0.00003  -0.00166   0.00861   0.00695   1.88173
   A29        2.75520   0.00062  -0.02646  -0.16910  -0.19265   2.56255
   A30        3.17142  -0.00066  -0.01731  -0.01010  -0.02966   3.14176
   A31        2.92506  -0.00024   0.01087   0.03067   0.02994   2.95500
   A32        3.14736  -0.00046   0.00383   0.01097   0.01587   3.16323
   A33        3.10684   0.00002   0.00759   0.01979   0.02466   3.13151
   A34        2.93751  -0.00057  -0.00963   0.01462   0.00694   2.94445
   A35        3.17884  -0.00031   0.00086   0.00086   0.01198   3.19082
    D1        1.39580   0.00047   0.06188   0.17545   0.23160   1.62740
    D2       -1.70349   0.00033   0.05789   0.17861   0.23240  -1.47109
    D3       -0.01265  -0.00012  -0.01176  -0.02993  -0.04264  -0.05529
    D4        3.08872   0.00002  -0.00768  -0.03299  -0.04310   3.04562
    D5        1.51158   0.00008   0.09107  -0.09424  -0.00388   1.50770
    D6       -0.55874   0.00017   0.08814  -0.08974  -0.00230  -0.56104
    D7       -2.68027   0.00004   0.09100  -0.09215  -0.00184  -2.68211
    D8       -1.59372  -0.00007   0.08757  -0.09131  -0.00304  -1.59676
    D9        2.61915   0.00002   0.08464  -0.08681  -0.00146   2.61768
   D10        0.49761  -0.00011   0.08750  -0.08922  -0.00100   0.49661
   D11       -1.81611  -0.00076   0.00144  -0.38818  -0.39182  -2.20793
   D12       -2.83999  -0.00069  -0.01167   0.11121   0.09833  -2.74166
   D13       -0.64671   0.00017  -0.02382   0.12923   0.10596  -0.54075
   D14       -2.35280   0.00046   0.03333  -0.50873  -0.47536  -2.82816
   D15       -0.12887   0.00016   0.02604  -0.45299  -0.42700  -0.55587
   D16        1.63224  -0.00041  -0.00103   0.36910   0.36826   2.00050
   D17       -0.38317   0.00084   0.01025   0.33369   0.34374  -0.03943
   D18       -0.84335   0.00066  -0.02185   0.37559   0.35351  -0.48983
   D19        1.13577   0.00035  -0.02902   0.34924   0.32044   1.45621
   D20        1.12697  -0.00049   0.01552  -0.21018  -0.19658   0.93039
   D21       -0.94331   0.00011   0.02139  -0.23609  -0.21279  -1.15610
   D22        2.19955  -0.00187   0.09369  -0.05689   0.03068   2.23024
   D23       -1.81403  -0.00098   0.08679  -0.03148   0.05504  -1.75898
   D24        0.19968  -0.00049   0.10649  -0.07232   0.02821   0.22789
   D25        2.46928   0.00040   0.09959  -0.04690   0.05257   2.52185
   D26        2.18842   0.00004  -0.09019  -0.14850  -0.23774   1.95068
   D27       -1.92645   0.00010  -0.08409  -0.12354  -0.21670  -2.14315
   D28       -2.16434  -0.00055  -0.10936  -0.12129  -0.23538  -2.39972
   D29        0.00397  -0.00049  -0.10327  -0.09633  -0.21433  -0.21036
   D30        2.11622  -0.00044  -0.01566  -0.01691  -0.03228   2.08394
   D31        0.53828   0.00020   0.01625   0.25961   0.26513   0.80341
   D32        2.90504   0.00025   0.01939   0.26790   0.27833  -3.09981
         Item               Value     Threshold  Converged?
 Maximum Force            0.007375     0.000015     NO 
 RMS     Force            0.001291     0.000010     NO 
 Maximum Displacement     0.433072     0.000060     NO 
 RMS     Displacement     0.120202     0.000040     NO 
 Predicted change in Energy=-1.118321D-03
 GradGradGradGradGradGradGradGradGradGradGradGradGradGradGradGradGradGrad

                          Input orientation:                          
 ---------------------------------------------------------------------
 Center     Atomic      Atomic             Coordinates (Angstroms)
 Number     Number       Type             X           Y           Z
 ---------------------------------------------------------------------
      1          6           0        1.148265    0.731796   -0.366939
      2          8           0       -0.051862    0.514093   -0.354358
      3          8           0        1.993862    0.519772    0.582565
      4          1           0        1.518772    0.165612    1.443386
      5          6           0        1.795309    1.385918   -1.616038
      6          9           0        1.699856    2.723599   -1.501932
      7          9           0        1.151600    1.017965   -2.725209
      8          9           0        3.083219    1.069051   -1.749965
      9          8           0       -2.896811   -2.005950    3.025166
     10          1           0       -2.642047   -2.806154    3.488849
     11          1           0       -2.692451   -2.136612    2.075572
     12          8           0       -1.595868    0.406903    3.042157
     13          1           0       -2.095113   -0.424577    3.187137
     14          1           0       -1.997008    0.821251    2.260771
     15          8           0       -2.371098   -1.740403    0.358128
     16          1           0       -2.863272   -0.915652    0.232872
     17          1           0       -1.458799   -1.489479    0.170351
     18          8           0        0.860987   -0.341765    2.645760
     19          1           0        1.335430   -0.200966    3.469152
     20          1           0       -0.082781   -0.020745    2.791247
     21          8           0       -2.551129    1.257799    0.484041
     22          1           0       -3.092918    2.003343    0.215278
     23          1           0       -1.714055    1.308917   -0.002205
 ---------------------------------------------------------------------
                    Distance matrix (angstroms):
                    1          2          3          4          5
     1  C    0.000000
     2  O    1.219778   0.000000
     3  O    1.289010   2.250076   0.000000
     4  H    1.932645   2.412512   1.045061   0.000000
     5  C    1.551384   2.400825   2.371390   3.305404   0.000000
     6  F    2.357911   3.044234   3.047691   3.905252   1.345928
     7  F    2.375572   2.706131   3.449489   4.270657   1.334170
     8  F    2.402197   3.476267   2.632319   3.668950   1.333061
     9  O    5.946786   5.085817   6.021980   5.168663   7.420346
    10  H    6.461474   5.701170   6.403118   5.507061   7.957605
    11  H    5.380029   4.461334   5.589898   4.840897   6.795306
    12  O    4.388366   3.732527   4.352986   3.509312   5.844428
    13  H    4.948551   4.195016   4.939160   4.055756   6.440790
    14  H    4.099463   3.273657   4.339850   3.668608   5.452537
    15  O    4.361583   3.311985   4.920532   4.465621   5.570473
    16  H    4.377932   3.208276   5.076857   4.672985   5.515258
    17  H    3.466918   2.503815   4.015952   3.636740   4.695563
    18  O    3.211139   3.250614   2.506476   1.461442   4.692629
    19  H    3.952299   4.129784   3.047192   2.066814   5.346854
    20  H    3.472165   3.190899   3.079428   2.101530   4.993004
    21  O    3.832279   2.739041   4.605576   4.321726   4.828900
    22  H    4.465807   3.433710   5.311422   5.114019   5.256396
    23  H    2.942613   1.875804   3.835799   3.721297   3.863421
                    6          7          8          9         10
     6  F    0.000000
     7  F    2.169372   0.000000
     8  F    2.170885   2.164454   0.000000
     9  O    7.999537   7.655097   8.247319   0.000000
    10  H    8.621959   8.223756   8.674160   0.959288   0.000000
    11  H    7.464083   6.911988   7.633437   0.980084   1.564667
    12  O    6.072695   6.417514   6.730284   2.741277   3.408483
    13  H    6.804423   6.897675   7.308969   1.780363   2.462128
    14  H    5.607465   5.900205   6.477354   3.063823   3.883596
    15  O    6.321377   5.433689   6.487424   2.731296   3.318230
    16  H    6.088992   5.348675   6.575062   2.997796   3.771515
    17  H    5.524822   4.635270   5.555503   3.237991   3.761135
    18  O    5.225275   5.548029   5.123584   4.127288   4.365233
    19  H    5.779062   6.315829   5.648618   4.622441   4.754758
    20  H    5.398204   5.747513   5.642147   3.451742   3.846426
    21  O    4.915642   4.905814   6.064016   4.150767   5.054983
    22  H    5.141815   5.256745   6.548263   4.899832   5.835307
    23  H    3.988144   3.963759   5.111364   4.642438   5.475622
                   11         12         13         14         15
    11  H    0.000000
    12  O    2.933641   0.000000
    13  H    2.126840   0.980625   0.000000
    14  H    3.044156   0.971165   1.555592   0.000000
    15  O    1.791608   3.523623   3.132228   3.212796   0.000000
    16  H    2.217085   3.353736   3.091748   2.807065   0.968576
    17  H    2.360200   3.444172   3.261887   3.162118   0.964631
    18  O    4.021630   2.598801   3.006406   3.109494   4.199502
    19  H    4.681091   3.023961   3.449372   3.689208   5.078060
    20  H    3.435034   1.592254   2.090285   2.157459   3.756819
    21  O    3.751661   2.860158   3.216375   1.911646   3.006240
    22  H    4.556346   3.575056   3.965142   2.604304   3.815372
    23  H    4.140783   3.177379   3.649946   2.332153   3.140048
                   16         17         18         19         20
    16  H    0.000000
    17  H    1.518463   0.000000
    18  O    4.474537   3.581383   0.000000
    19  H    5.349148   4.511105   0.960675   0.000000
    20  H    3.882947   3.304497   1.007431   1.582200   0.000000
    21  O    2.210069   2.973066   4.344441   5.113142   3.612564
    22  H    2.928067   3.856445   5.200012   5.920890   4.448986
    23  H    2.514889   2.815306   4.045653   4.861011   3.497489
                   21         22         23
    21  O    0.000000
    22  H    0.960002   0.000000
    23  H    0.969403   1.559099   0.000000
 Stoichiometry    C2H11F3O7
 Framework group  C1[X(C2H11F3O7)]
 Deg. of freedom    63
 Full point group                 C1      NOp   1
 Largest Abelian subgroup         C1      NOp   1
 Largest concise Abelian subgroup C1      NOp   1
                         Standard orientation:                         
 ---------------------------------------------------------------------
 Center     Atomic      Atomic             Coordinates (Angstroms)
 Number     Number       Type             X           Y           Z
 ---------------------------------------------------------------------
      1          6           0       -1.311550    0.301365   -0.141901
      2          8           0       -0.412177   -0.521338   -0.095564
      3          8           0       -1.199236    1.584916   -0.179679
      4          1           0       -0.199468    1.881720   -0.112415
      5          6           0       -2.787748   -0.174102   -0.102398
      6          9           0       -3.166326   -0.302589    1.182783
      7          9           0       -2.913537   -1.364249   -0.692091
      8          9           0       -3.617081    0.682662   -0.698398
      9          8           0        4.606997    0.064594   -0.670112
     10          1           0        5.036444    0.651635   -1.295564
     11          1           0        3.919957   -0.435894   -1.158018
     12          8           0        2.813522    0.750169    1.286425
     13          1           0        3.561113    0.582435    0.674381
     14          1           0        2.430424   -0.121409    1.478129
     15          8           0        2.466380   -1.441534   -1.450699
     16          1           0        2.401017   -1.965044   -0.638415
     17          1           0        1.637253   -0.948859   -1.468937
     18          8           0        1.197960    2.301748   -0.031274
     19          1           0        1.344579    3.196656    0.285803
     20          1           0        1.801405    1.697524    0.503222
     21          8           0        1.513024   -1.795567    1.378303
     22          1           0        1.420892   -2.445793    2.078533
     23          1           0        0.622901   -1.542871    1.089225
 ---------------------------------------------------------------------
 Rotational constants (GHZ):           1.1001929           0.3176375           0.2913156
 Standard basis: 6-31++G(d,p) (6D, 7F)
 There are   294 symmetry adapted cartesian basis functions of A   symmetry.
 There are   294 symmetry adapted basis functions of A   symmetry.
   294 basis functions,   472 primitive gaussians,   294 cartesian basis functions
    53 alpha electrons       53 beta electrons
       nuclear repulsion energy       849.4545156063 Hartrees.
 NAtoms=   23 NActive=   23 NUniq=   23 SFac= 1.00D+00 NAtFMM=   60 NAOKFM=F Big=F
 Integral buffers will be    131072 words long.
 Raffenetti 2 integral format.
 Two-electron integral symmetry is turned on.
 Nuclear repulsion after empirical dispersion term =      849.4435509723 Hartrees.
 One-electron integrals computed using PRISM.
 NBasis=   294 RedAO= T EigKep=  5.03D-05  NBF=   294
 NBsUse=   294 1.00D-06 EigRej= -1.00D+00 NBFU=   294
 Lowest energy guess from the checkpoint file:  "/local_scratch/slurm.5660470/Gau-3748718.chk"
 B after Tr=     0.000000    0.000000    0.000000
         Rot=    0.999982    0.005267   -0.000465   -0.002836 Ang=   0.69 deg.
 B after Tr=     0.000000    0.000000    0.000000
         Rot=    0.999789   -0.019821    0.003124   -0.004325 Ang=  -2.35 deg.
 Requested convergence on RMS density matrix=1.00D-10 within 128 cycles.
 Requested convergence on MAX density matrix=1.00D-08.
 Requested convergence on             energy=1.00D-08.
 No special actions if energy rises.
 SCF Done:  E(RwB97XD) =  -908.811940385     A.U. after   16 cycles
            NFock= 16  Conv=0.77D-10     -V/T= 2.0083
 Calling FoFJK, ICntrl=      2127 FMM=F ISym2X=0 I1Cent= 0 IOpClX= 0 NMat=1 NMatS=1 NMatT=0.
 ***** Axes restored to original set *****
 -------------------------------------------------------------------
 Center     Atomic                   Forces (Hartrees/Bohr)
 Number     Number              X              Y              Z
 -------------------------------------------------------------------
      1        6          -0.001485996    0.000309222    0.000045981
      2        8           0.001251056   -0.000330216   -0.000632949
      3        8          -0.000669435   -0.000553980    0.002051716
      4        1           0.000705828    0.000010774   -0.002343254
      5        6          -0.000128509   -0.000095224    0.000176648
      6        9          -0.000028823   -0.000077751    0.000181873
      7        9          -0.000143380   -0.000100967    0.000002649
      8        9           0.000133978   -0.000144136    0.000039875
      9        8           0.000705871   -0.000061231   -0.001063436
     10        1           0.000007093   -0.000048612    0.000070038
     11        1          -0.000883703   -0.000311358    0.000867683
     12        8           0.001069498   -0.001098039    0.000211474
     13        1          -0.000556309    0.000980592    0.000624258
     14        1          -0.000681353    0.000351833   -0.000616092
     15        8          -0.000222861    0.002728360   -0.000769822
     16        1           0.001470736    0.000253435    0.000054704
     17        1           0.000118756    0.000032502    0.000309267
     18        8          -0.000119134    0.001607228    0.000468220
     19        1           0.000177013   -0.000236251    0.000342532
     20        1           0.000355537   -0.000831999   -0.000450668
     21        8          -0.001650290   -0.000990938    0.000659723
     22        1           0.000092649    0.000100897    0.000108380
     23        1           0.000481779   -0.001494143   -0.000338802
 -------------------------------------------------------------------
 Cartesian Forces:  Max     0.002728360 RMS     0.000807721

 GradGradGradGradGradGradGradGradGradGradGradGradGradGradGradGradGradGrad
 Berny optimization.
 Using GEDIIS/GDIIS optimizer.
 FormGI is forming the generalized inverse of G from B-inverse, IUseBI=4.
 Internal  Forces:  Max     0.017267814 RMS     0.002935838
 Search for a local minimum.
 Step number   6 out of a maximum of  138
 All quantities printed in internal units (Hartrees-Bohrs-Radians)
 Mixed Optimization -- RFO/linear search
 Update second derivatives using D2CorX and points    2    5    6    4
 DE=  6.27D-05 DEPred=-1.12D-03 R=-5.60D-02
 Trust test=-5.60D-02 RLast= 1.31D+00 DXMaxT set to 2.12D-01
 ITU= -1  0  1 -1  1  0
 Use linear search instead of GDIIS.
 Energy rises -- skip Quadratic/GDIIS search.
 Quartic linear search produced a step of -0.47749.
 Iteration  1 RMS(Cart)=  0.04660220 RMS(Int)=  0.00683829
 Iteration  2 RMS(Cart)=  0.01362501 RMS(Int)=  0.00084750
 Iteration  3 RMS(Cart)=  0.00023741 RMS(Int)=  0.00083222
 Iteration  4 RMS(Cart)=  0.00000012 RMS(Int)=  0.00083222
 Variable       Old X    -DE/DX   Delta X   Delta X   Delta X     New X
                                 (Linear)    (Quad)   (Total)
    R1        2.30505  -0.00062   0.00352   0.00000   0.00366   2.30870
    R2        2.43588   0.00084   0.00405   0.00000   0.00401   2.43989
    R3        2.93169  -0.00057  -0.00393   0.00000  -0.00393   2.92776
    R4        3.54476   0.00031  -0.03445   0.00000  -0.03384   3.51091
    R5        1.97488  -0.00249  -0.01682   0.00000  -0.01710   1.95778
    R6        2.76173  -0.00025   0.02069   0.00000   0.02043   2.78216
    R7        2.54343  -0.00006  -0.00026   0.00000  -0.00026   2.54317
    R8        2.52122   0.00009  -0.00174   0.00000  -0.00174   2.51948
    R9        2.51912   0.00016   0.00150   0.00000   0.00150   2.52062
   R10        1.81279   0.00008   0.00068   0.00000   0.00068   1.81348
   R11        1.85209  -0.00071  -0.00070   0.00000  -0.00070   1.85139
   R12        3.36440  -0.00280   0.01894   0.00000   0.01894   3.38334
   R13        3.38565   0.00130   0.01670   0.00000   0.01670   3.40235
   R14        1.85311  -0.00334   0.00002   0.00000   0.00002   1.85313
   R15        1.83524  -0.00025   0.00186   0.00000   0.00180   1.83704
   R16        3.00892  -0.00017   0.00754   0.00000   0.00701   3.01594
   R17        3.61249  -0.00102  -0.00889   0.00000  -0.00868   3.60381
   R18        1.83034  -0.00054   0.00054   0.00000   0.00054   1.83089
   R19        1.82289   0.00006   0.00040   0.00000   0.00040   1.82329
   R20        1.81541   0.00035   0.00113   0.00000   0.00113   1.81654
   R21        1.90377  -0.00078  -0.00420   0.00000  -0.00475   1.89902
   R22        1.81414  -0.00000   0.00076   0.00000   0.00076   1.81490
   R23        1.83191   0.00083   0.00328   0.00000   0.00376   1.83567
    A1        2.22494   0.00079   0.00267   0.00000   0.00383   2.22877
    A2        2.08738  -0.00037   0.00161   0.00000   0.00102   2.08840
    A3        1.97016  -0.00040  -0.00418   0.00000  -0.00473   1.96543
    A4        2.49503  -0.00012   0.00311   0.00000   0.00562   2.50065
    A5        1.94365  -0.00029   0.00246   0.00000   0.00362   1.94727
    A6        1.89781  -0.00025  -0.00158   0.00000  -0.00157   1.89624
    A7        1.93035  -0.00018  -0.00138   0.00000  -0.00137   1.92897
    A8        1.96451  -0.00010  -0.00550   0.00000  -0.00549   1.95901
    A9        1.88637   0.00022   0.00382   0.00000   0.00382   1.89019
   A10        1.88944   0.00018   0.00277   0.00000   0.00278   1.89222
   A11        1.89342   0.00015   0.00227   0.00000   0.00228   1.89570
   A12        1.87731   0.00388  -0.00455   0.00000  -0.00436   1.87295
   A13        2.18630   0.00370  -0.02140   0.00000  -0.02132   2.16498
   A14        1.68370  -0.01199  -0.00570   0.00000  -0.00557   1.67813
   A15        2.78388  -0.00884   0.01510   0.00000   0.01510   2.79898
   A16        1.84463  -0.00634  -0.00245   0.00000  -0.00333   1.84130
   A17        1.85393   0.00079  -0.00882   0.00000  -0.00797   1.84595
   A18        1.96093   0.00098  -0.00586   0.00000  -0.00506   1.95587
   A19        2.89170  -0.01727  -0.01974   0.00000  -0.01974   2.87197
   A20        1.79377   0.00045   0.01519   0.00000   0.01521   1.80898
   A21        1.99738  -0.00036  -0.00306   0.00000  -0.00300   1.99438
   A22        1.80689  -0.00078   0.00258   0.00000   0.00259   1.80947
   A23        2.01750   0.00213  -0.00496   0.00000  -0.00482   2.01267
   A24        2.01511  -0.00050  -0.00763   0.00000  -0.00814   2.00697
   A25        1.86730  -0.00059  -0.00166   0.00000  -0.00144   1.86586
   A26        2.21572   0.00024  -0.00626   0.00000  -0.00792   2.20780
   A27        1.80075  -0.00189   0.00969   0.00000   0.01281   1.81356
   A28        1.88173   0.00030  -0.00453   0.00000  -0.00510   1.87663
   A29        2.56255   0.00098   0.07277   0.00000   0.07415   2.63669
   A30        3.14176  -0.00226   0.00159   0.00000   0.00266   3.14442
   A31        2.95500   0.00005  -0.00640   0.00000  -0.00381   2.95119
   A32        3.16323   0.00113  -0.00480   0.00000  -0.00479   3.15844
   A33        3.13151  -0.00047  -0.00626   0.00000  -0.00631   3.12520
   A34        2.94445  -0.00572  -0.01031   0.00000  -0.01062   2.93384
   A35        3.19082  -0.00130  -0.00509   0.00000  -0.00686   3.18397
    D1        1.62740   0.00099  -0.06564   0.00000  -0.06429   1.56311
    D2       -1.47109   0.00041  -0.06892   0.00000  -0.06790  -1.53898
    D3       -0.05529  -0.00042   0.01182   0.00000   0.01214  -0.04315
    D4        3.04562   0.00013   0.01500   0.00000   0.01564   3.06126
    D5        1.50770   0.00032   0.06800   0.00000   0.06818   1.57588
    D6       -0.56104   0.00031   0.06512   0.00000   0.06529  -0.49575
    D7       -2.68211   0.00032   0.06698   0.00000   0.06715  -2.61497
    D8       -1.59676  -0.00021   0.06506   0.00000   0.06490  -1.53187
    D9        2.61768  -0.00022   0.06218   0.00000   0.06201   2.67969
   D10        0.49661  -0.00021   0.06404   0.00000   0.06387   0.56048
   D11       -2.20793   0.00126   0.18814   0.00000   0.18877  -2.01916
   D12       -2.74166  -0.00265  -0.05543   0.00000  -0.05527  -2.79694
   D13       -0.54075  -0.00144  -0.06790   0.00000  -0.06806  -0.60881
   D14       -2.82816   0.00235   0.25119   0.00000   0.25122  -2.57694
   D15       -0.55587   0.00203   0.22280   0.00000   0.22278  -0.33309
   D16        2.00050  -0.00215  -0.17659   0.00000  -0.17673   1.82376
   D17       -0.03943   0.00113  -0.15669   0.00000  -0.15654  -0.19597
   D18       -0.48983   0.00155  -0.18467   0.00000  -0.18468  -0.67451
   D19        1.45621   0.00074  -0.17409   0.00000  -0.17408   1.28213
   D20        0.93039  -0.00207   0.10514   0.00000   0.10552   1.03592
   D21       -1.15610  -0.00045   0.11714   0.00000   0.11677  -1.03933
   D22        2.23024  -0.00584   0.05340   0.00000   0.05448   2.28472
   D23       -1.75898  -0.00454   0.03676   0.00000   0.03673  -1.72225
   D24        0.22789   0.00034   0.06388   0.00000   0.06502   0.29291
   D25        2.52185   0.00164   0.04724   0.00000   0.04727   2.56912
   D26        1.95068   0.00138   0.04801   0.00000   0.04769   1.99837
   D27       -2.14315   0.00126   0.04239   0.00000   0.04413  -2.09902
   D28       -2.39972  -0.00118   0.03295   0.00000   0.03357  -2.36615
   D29       -0.21036  -0.00130   0.02733   0.00000   0.03001  -0.18035
   D30        2.08394  -0.00052   0.00404   0.00000   0.00398   2.08793
   D31        0.80341   0.00049  -0.11479   0.00000  -0.11302   0.69039
   D32       -3.09981  -0.00036  -0.11882   0.00000  -0.11728   3.06609
         Item               Value     Threshold  Converged?
 Maximum Force            0.017268     0.000015     NO 
 RMS     Force            0.002936     0.000010     NO 
 Maximum Displacement     0.177925     0.000060     NO 
 RMS     Displacement     0.048340     0.000040     NO 
 Predicted change in Energy=-4.959326D-04
 GradGradGradGradGradGradGradGradGradGradGradGradGradGradGradGradGradGrad

                          Input orientation:                          
 ---------------------------------------------------------------------
 Center     Atomic      Atomic             Coordinates (Angstroms)
 Number     Number       Type             X           Y           Z
 ---------------------------------------------------------------------
      1          6           0        1.139501    0.739614   -0.384425
      2          8           0       -0.057471    0.495708   -0.403165
      3          8           0        1.969657    0.545916    0.585289
      4          1           0        1.492976    0.172429    1.425888
      5          6           0        1.805813    1.404092   -1.615216
      6          9           0        1.754209    2.740293   -1.463399
      7          9           0        1.150394    1.083943   -2.731230
      8          9           0        3.082880    1.044713   -1.753452
      9          8           0       -2.890802   -2.006495    3.059777
     10          1           0       -2.570355   -2.799247    3.495421
     11          1           0       -2.726242   -2.114467    2.100036
     12          8           0       -1.607931    0.423680    3.045468
     13          1           0       -2.116478   -0.398984    3.207495
     14          1           0       -2.010722    0.827249    2.258127
     15          8           0       -2.355554   -1.704925    0.386422
     16          1           0       -2.825279   -0.869550    0.244282
     17          1           0       -1.432022   -1.477859    0.223792
     18          8           0        0.829168   -0.376706    2.619765
     19          1           0        1.309803   -0.265991    3.444854
     20          1           0       -0.104748   -0.041271    2.778323
     21          8           0       -2.558905    1.221525    0.474618
     22          1           0       -3.066050    1.985287    0.188527
     23          1           0       -1.729754    1.214763   -0.031413
 ---------------------------------------------------------------------
                    Distance matrix (angstroms):
                    1          2          3          4          5
     1  C    0.000000
     2  O    1.221713   0.000000
     3  O    1.291132   2.255838   0.000000
     4  H    1.929735   2.419469   1.036014   0.000000
     5  C    1.549306   2.401261   2.367600   3.295933   0.000000
     6  F    2.354733   3.073181   3.009789   3.874294   1.345788
     7  F    2.371956   2.687908   3.458318   4.269643   1.333251
     8  F    2.396673   3.462151   2.637759   3.660175   1.333853
     9  O    5.970509   5.126475   6.021790   5.160892   7.452909
    10  H    6.429601   5.689489   6.345919   5.442838   7.933317
    11  H    5.409463   4.494593   5.605672   4.846253   6.835413
    12  O    4.405946   3.781822   4.343565   3.507390   5.859763
    13  H    4.979929   4.251687   4.946241   4.065562   6.472556
    14  H    4.112745   3.317768   4.326771   3.660234   5.468224
    15  O    4.334211   3.278326   4.879886   4.406374   5.566823
    16  H    4.324831   3.153392   5.011111   4.596655   5.483994
    17  H    3.449615   2.485444   3.974640   3.567085   4.708627
    18  O    3.219881   3.268843   2.508194   1.472254   4.696822
    19  H    3.962779   4.154139   3.044948   2.074123   5.351589
    20  H    3.487250   3.226832   3.075279   2.104155   5.004248
    21  O    3.827323   2.748542   4.580018   4.292232   4.842674
    22  H    4.423419   3.408885   5.252385   5.059865   5.227459
    23  H    2.929678   1.857895   3.809635   3.687299   3.878726
                    6          7          8          9         10
     6  F    0.000000
     7  F    2.171516   0.000000
     8  F    2.173589   2.166124   0.000000
     9  O    8.035374   7.708296   8.256023   0.000000
    10  H    8.601061   8.227656   8.618919   0.959650   0.000000
    11  H    7.506078   6.971317   7.653475   0.979715   1.562154
    12  O    6.082809   6.435413   6.739363   2.748038   3.393519
    13  H    6.830412   6.938298   7.329978   1.790388   2.459709
    14  H    5.628872   5.912041   6.487283   3.073644   3.872410
    15  O    6.330242   5.457950   6.458803   2.743038   3.302962
    16  H    6.076089   5.336271   6.523932   3.037095   3.789277
    17  H    5.549008   4.686561   5.536895   3.232693   3.707482
    18  O    5.219541   5.556062   5.121003   4.085095   4.265236
    19  H    5.772884   6.323903   5.646603   4.563192   4.634174
    20  H    5.402317   5.761655   5.646000   3.421026   3.768273
    21  O    4.966439   4.904619   6.068385   4.148893   5.029114
    22  H    5.151096   5.207284   6.516541   4.920275   5.837211
    23  H    4.063967   3.949859   5.114273   4.613023   5.409015
                   11         12         13         14         15
    11  H    0.000000
    12  O    2.930299   0.000000
    13  H    2.131000   0.980637   0.000000
    14  H    3.031610   0.972119   1.554391   0.000000
    15  O    1.800446   3.487180   3.117866   3.167664   0.000000
    16  H    2.236839   3.316778   3.082930   2.756483   0.968864
    17  H    2.366551   3.407146   3.245756   3.128407   0.964842
    18  O    3.991349   2.600248   3.003790   3.105682   4.110285
    19  H    4.638433   3.024620   3.437067   3.691799   4.985918
    20  H    3.410344   1.595965   2.087871   2.158163   3.681721
    21  O    3.714677   2.854852   3.207866   1.907056   2.934832
    22  H    4.536223   3.567470   3.962398   2.595768   3.763195
    23  H    4.076743   3.179284   3.639266   2.339038   3.015094
                   16         17         18         19         20
    16  H    0.000000
    17  H    1.520403   0.000000
    18  O    4.386433   3.473644   0.000000
    19  H    5.263729   4.400167   0.961270   0.000000
    20  H    3.809029   3.217308   1.004916   1.579783   0.000000
    21  O    2.120519   2.935890   4.316831   5.099206   3.595080
    22  H    2.865515   3.829448   5.163589   5.900848   4.425301
    23  H    2.370768   2.721026   4.013676   4.849327   3.480357
                   21         22         23
    21  O    0.000000
    22  H    0.960405   0.000000
    23  H    0.971392   1.558129   0.000000
 Stoichiometry    C2H11F3O7
 Framework group  C1[X(C2H11F3O7)]
 Deg. of freedom    63
 Full point group                 C1      NOp   1
 Largest Abelian subgroup         C1      NOp   1
 Largest concise Abelian subgroup C1      NOp   1
                         Standard orientation:                         
 ---------------------------------------------------------------------
 Center     Atomic      Atomic             Coordinates (Angstroms)
 Number     Number       Type             X           Y           Z
 ---------------------------------------------------------------------
      1          6           0       -1.317343    0.286541   -0.141325
      2          8           0       -0.431387   -0.554686   -0.139817
      3          8           0       -1.186493    1.571017   -0.136505
      4          1           0       -0.190496    1.852230   -0.089247
      5          6           0       -2.799823   -0.161356   -0.096739
      6          9           0       -3.184869   -0.247195    1.189930
      7          9           0       -2.942218   -1.362599   -0.657359
      8          9           0       -3.606013    0.698315   -0.721389
      9          8           0        4.627511    0.092406   -0.659026
     10          1           0        4.993939    0.712997   -1.292687
     11          1           0        3.951535   -0.438888   -1.128733
     12          8           0        2.819132    0.721078    1.312332
     13          1           0        3.580609    0.563453    0.714875
     14          1           0        2.435711   -0.156082    1.481431
     15          8           0        2.460492   -1.401736   -1.430927
     16          1           0        2.363520   -1.931744   -0.625703
     17          1           0        1.649889   -0.879195   -1.459066
     18          8           0        1.222431    2.263223   -0.041782
     19          1           0        1.378967    3.162990    0.258144
     20          1           0        1.820321    1.665808    0.501798
     21          8           0        1.523291   -1.822726    1.318193
     22          1           0        1.388016   -2.470484    2.014245
     23          1           0        0.649063   -1.577501    0.972949
 ---------------------------------------------------------------------
 Rotational constants (GHZ):           1.1192734           0.3164715           0.2905571
 Standard basis: 6-31++G(d,p) (6D, 7F)
 There are   294 symmetry adapted cartesian basis functions of A   symmetry.
 There are   294 symmetry adapted basis functions of A   symmetry.
   294 basis functions,   472 primitive gaussians,   294 cartesian basis functions
    53 alpha electrons       53 beta electrons
       nuclear repulsion energy       850.3366507370 Hartrees.
 NAtoms=   23 NActive=   23 NUniq=   23 SFac= 1.00D+00 NAtFMM=   60 NAOKFM=F Big=F
 Integral buffers will be    131072 words long.
 Raffenetti 2 integral format.
 Two-electron integral symmetry is turned on.
 Nuclear repulsion after empirical dispersion term =      850.3255274458 Hartrees.
 One-electron integrals computed using PRISM.
 NBasis=   294 RedAO= T EigKep=  4.97D-05  NBF=   294
 NBsUse=   294 1.00D-06 EigRej= -1.00D+00 NBFU=   294
 Lowest energy guess from the checkpoint file:  "/local_scratch/slurm.5660470/Gau-3748718.chk"
 B after Tr=     0.000000    0.000000    0.000000
         Rot=    0.999998    0.001091   -0.000531   -0.001353 Ang=   0.21 deg.
 B after Tr=    -0.000000   -0.000000   -0.000000
         Rot=    0.999990   -0.004153   -0.000077    0.001489 Ang=  -0.51 deg.
 Requested convergence on RMS density matrix=1.00D-10 within 128 cycles.
 Requested convergence on MAX density matrix=1.00D-08.
 Requested convergence on             energy=1.00D-08.
 No special actions if energy rises.
 SCF Done:  E(RwB97XD) =  -908.812371700     A.U. after   14 cycles
            NFock= 14  Conv=0.31D-10     -V/T= 2.0083
 Calling FoFJK, ICntrl=      2127 FMM=F ISym2X=0 I1Cent= 0 IOpClX= 0 NMat=1 NMatS=1 NMatT=0.
 ***** Axes restored to original set *****
 -------------------------------------------------------------------
 Center     Atomic                   Forces (Hartrees/Bohr)
 Number     Number              X              Y              Z
 -------------------------------------------------------------------
      1        6          -0.003672469   -0.000960228    0.001033491
      2        8           0.004785084    0.000013414    0.000462654
      3        8          -0.000966378    0.000714618   -0.002320463
      4        1          -0.000698030   -0.001080048    0.000523831
      5        6          -0.000182768   -0.000402010    0.000822569
      6        9           0.000314189   -0.000287257   -0.000590669
      7        9           0.000380698    0.000504885   -0.000307430
      8        9          -0.000232865    0.000442425   -0.000441750
      9        8           0.000022120   -0.000021509   -0.000917315
     10        1          -0.000184245    0.000171826   -0.000088219
     11        1           0.000264295   -0.000314305    0.000852963
     12        8          -0.000119050   -0.000933326   -0.000473054
     13        1           0.000037850    0.000751871    0.000504017
     14        1          -0.000069029    0.000181274    0.000235509
     15        8          -0.000203260    0.001870177   -0.000812101
     16        1           0.000990157    0.000036511    0.000318319
     17        1          -0.000272046   -0.000201132    0.000319989
     18        8           0.001174689    0.001137841    0.000905822
     19        1          -0.000178782   -0.000367478   -0.000162066
     20        1          -0.000691466   -0.000270860   -0.000059370
     21        8          -0.000330513   -0.000537232   -0.000968601
     22        1          -0.000180933   -0.000366837    0.000210387
     23        1           0.000012751   -0.000082619    0.000951488
 -------------------------------------------------------------------
 Cartesian Forces:  Max     0.004785084 RMS     0.000975952

 GradGradGradGradGradGradGradGradGradGradGradGradGradGradGradGradGradGrad
 Berny optimization.
 Using GEDIIS/GDIIS optimizer.
 FormGI is forming the generalized inverse of G from B-inverse, IUseBI=4.
 Internal  Forces:  Max     0.009471228 RMS     0.001780642
 Search for a local minimum.
 Step number   7 out of a maximum of  138
 All quantities printed in internal units (Hartrees-Bohrs-Radians)
 Mixed Optimization -- RFO/linear search
 Update second derivatives using D2CorX and points    4    7
 ITU=  0 -1  0  1 -1  1  0
 Use linear search instead of GDIIS.
     Eigenvalues ---   -0.09784  -0.00007  -0.00003   0.00020   0.00064
     Eigenvalues ---    0.00100   0.00179   0.00303   0.00496   0.00541
     Eigenvalues ---    0.00658   0.00843   0.01000   0.01145   0.01291
     Eigenvalues ---    0.01335   0.01516   0.01573   0.01842   0.01942
     Eigenvalues ---    0.02313   0.02461   0.02643   0.02881   0.03303
     Eigenvalues ---    0.03625   0.03711   0.03850   0.04463   0.04558
     Eigenvalues ---    0.05217   0.06487   0.06680   0.07610   0.08185
     Eigenvalues ---    0.08505   0.09800   0.11344   0.11831   0.13850
     Eigenvalues ---    0.20011   0.20372   0.21746   0.23665   0.24921
     Eigenvalues ---    0.28903   0.34055   0.37079   0.37373   0.39054
     Eigenvalues ---    0.47584   0.49662   0.51550   0.52040   0.53613
     Eigenvalues ---    0.54718   0.55659   0.56533   0.57376   0.57484
     Eigenvalues ---    0.61546   0.70426   1.32225
 RFO step:  Lambda=-9.85438428D-02 EMin=-9.78438603D-02
 I=     1 Eig=   -9.78D-02 Dot1= -4.40D-03
 I=     1 Stepn= -5.30D-01 RXN=   5.30D-01 EDone=F
 Mixed    1 eigenvectors in step.  Raw Step.Grad=  4.40D-03.
 RFO eigenvector is Hessian eigenvector with negative curvature.
 Taking step of  5.30D-01 in eigenvector direction(s).  Step.Grad= -1.66D-03.
 Quartic linear search produced a step of  0.00299.
 Maximum step size (   0.212) exceeded in Quadratic search.
    -- Step size not scaled.
 Iteration  1 RMS(Cart)=  0.19225116 RMS(Int)=  0.01510483
 Iteration  2 RMS(Cart)=  0.02381666 RMS(Int)=  0.00080721
 Iteration  3 RMS(Cart)=  0.00037523 RMS(Int)=  0.00078030
 Iteration  4 RMS(Cart)=  0.00000031 RMS(Int)=  0.00078030
 Variable       Old X    -DE/DX   Delta X   Delta X   Delta X     New X
                                 (Linear)    (Quad)   (Total)
    R1        2.30870  -0.00434  -0.00001  -0.17536  -0.17554   2.13317
    R2        2.43989  -0.00142  -0.00001  -0.09671  -0.09704   2.34285
    R3        2.92776   0.00064   0.00001   0.09329   0.09330   3.02107
    R4        3.51091   0.00044   0.00011   0.02306   0.02302   3.53393
    R5        1.95778   0.00118   0.00005   0.27020   0.27010   2.22788
    R6        2.78216   0.00004  -0.00007  -0.05308  -0.05331   2.72884
    R7        2.54317  -0.00036   0.00000  -0.01302  -0.01301   2.53016
    R8        2.51948  -0.00005   0.00001   0.01330   0.01330   2.53278
    R9        2.52062  -0.00030  -0.00000  -0.01159  -0.01160   2.50902
   R10        1.81348  -0.00024  -0.00000  -0.01625  -0.01625   1.79722
   R11        1.85139  -0.00069   0.00000  -0.02455  -0.02455   1.82685
   R12        3.38334  -0.00163  -0.00006   0.02080   0.02074   3.40409
   R13        3.40235   0.00066  -0.00005   0.00703   0.00697   3.40932
   R14        1.85313  -0.00224  -0.00000  -0.02810  -0.02810   1.82504
   R15        1.83704  -0.00068  -0.00001  -0.02562  -0.02531   1.81172
   R16        3.01594  -0.00020  -0.00003  -0.00662  -0.00647   3.00946
   R17        3.60381  -0.00044   0.00003   0.05598   0.05630   3.66011
   R18        1.83089  -0.00050  -0.00000  -0.02305  -0.02305   1.80784
   R19        1.82329  -0.00036  -0.00000  -0.02498  -0.02498   1.79831
   R20        1.81654  -0.00027  -0.00000  -0.02576  -0.02576   1.79077
   R21        1.89902   0.00037   0.00001   0.05910   0.05928   1.95829
   R22        1.81490  -0.00026  -0.00000  -0.01591  -0.01591   1.79899
   R23        1.83567  -0.00015  -0.00001  -0.03305  -0.03311   1.80256
    A1        2.22877   0.00012  -0.00001  -0.04353  -0.04450   2.18427
    A2        2.08840   0.00002  -0.00001   0.03945   0.03993   2.12834
    A3        1.96543  -0.00014   0.00001   0.00402   0.00449   1.96992
    A4        2.50065   0.00017  -0.00000  -0.00957  -0.00939   2.49125
    A5        1.94727   0.00032  -0.00000   0.04856   0.04697   1.99424
    A6        1.89624   0.00075   0.00001   0.07656   0.07443   1.97066
    A7        1.92897   0.00089   0.00000   0.07033   0.06817   1.99714
    A8        1.95901   0.00070   0.00002   0.05280   0.05086   2.00988
    A9        1.89019  -0.00086  -0.00001  -0.08024  -0.08232   1.80787
   A10        1.89222  -0.00079  -0.00001  -0.06800  -0.06967   1.82255
   A11        1.89570  -0.00077  -0.00001  -0.05902  -0.06073   1.83497
   A12        1.87295   0.00212   0.00002   0.01266   0.01290   1.88585
   A13        2.16498   0.00213   0.00007   0.05510   0.05522   2.22020
   A14        1.67813  -0.00720   0.00002  -0.03619  -0.03598   1.64215
   A15        2.79898  -0.00590  -0.00005  -0.09932  -0.09933   2.69965
   A16        1.84130  -0.00334   0.00001  -0.01642  -0.01624   1.82506
   A17        1.84595   0.00046   0.00003   0.05295   0.05298   1.89893
   A18        1.95587   0.00017   0.00002  -0.00169  -0.00125   1.95462
   A19        2.87197  -0.00947   0.00006  -0.09699  -0.09690   2.77507
   A20        1.80898  -0.00004  -0.00005  -0.06847  -0.06883   1.74015
   A21        1.99438  -0.00024   0.00001  -0.02543  -0.02531   1.96907
   A22        1.80947  -0.00037  -0.00001   0.02857   0.02766   1.83714
   A23        2.01267   0.00152   0.00002   0.07114   0.06955   2.08222
   A24        2.00697  -0.00052   0.00002   0.00423   0.00199   2.00895
   A25        1.86586  -0.00022   0.00001   0.03991   0.03799   1.90385
   A26        2.20780  -0.00006   0.00002  -0.02431  -0.02451   2.18329
   A27        1.81356  -0.00063  -0.00002   0.01574   0.01579   1.82935
   A28        1.87663   0.00012   0.00001   0.03782   0.03795   1.91457
   A29        2.63669   0.00119  -0.00023   0.08190   0.08078   2.71748
   A30        3.14442  -0.00128  -0.00000   0.04475   0.04432   3.18874
   A31        2.95119  -0.00016   0.00003  -0.01282  -0.01222   2.93898
   A32        3.15844   0.00020   0.00002  -0.06108  -0.06132   3.09712
   A33        3.12520  -0.00010   0.00002   0.03150   0.03327   3.15847
   A34        2.93384  -0.00310   0.00003  -0.00711  -0.00787   2.92597
   A35        3.18397  -0.00072   0.00001  -0.03381  -0.03412   3.14984
    D1        1.56311   0.00074   0.00022  -0.01298  -0.01365   1.54946
    D2       -1.53898   0.00043   0.00023  -0.01086  -0.01140  -1.55038
    D3       -0.04315  -0.00027  -0.00004  -0.00726  -0.00788  -0.05102
    D4        3.06126   0.00002  -0.00005  -0.00849  -0.00914   3.05212
    D5        1.57588   0.00018  -0.00022   0.00471   0.00457   1.58045
    D6       -0.49575   0.00025  -0.00021   0.01431   0.01384  -0.48191
    D7       -2.61497   0.00013  -0.00022   0.00378   0.00347  -2.61149
    D8       -1.53187  -0.00009  -0.00021   0.00773   0.00777  -1.52410
    D9        2.67969  -0.00002  -0.00020   0.01733   0.01704   2.69673
   D10        0.56048  -0.00015  -0.00021   0.00679   0.00667   0.56715
   D11       -2.01916   0.00008  -0.00061  -0.00804  -0.00943  -2.02859
   D12       -2.79694  -0.00158   0.00018  -0.06705  -0.06784  -2.86478
   D13       -0.60881  -0.00071   0.00022   0.04320   0.04476  -0.56405
   D14       -2.57694   0.00127  -0.00082   0.05239   0.05155  -2.52539
   D15       -0.33309   0.00097  -0.00073   0.10126   0.10056  -0.23253
   D16        1.82376  -0.00116   0.00058  -0.01032  -0.00991   1.81385
   D17       -0.19597   0.00094   0.00051  -0.02211  -0.02139  -0.21736
   D18       -0.67451   0.00116   0.00060   0.04159   0.04130  -0.63322
   D19        1.28213   0.00060   0.00057   0.02401   0.02548   1.30761
   D20        1.03592  -0.00137  -0.00034   0.01234   0.01232   1.04823
   D21       -1.03933  -0.00019  -0.00038  -0.00294  -0.00359  -1.04292
   D22        2.28472  -0.00362  -0.00017  -0.09023  -0.09047   2.19425
   D23       -1.72225  -0.00252  -0.00012   0.03251   0.03223  -1.69003
   D24        0.29291  -0.00018  -0.00021  -0.09948  -0.09909   0.19382
   D25        2.56912   0.00092  -0.00015   0.02326   0.02361   2.59273
   D26        1.99837   0.00047  -0.00016  -0.07128  -0.07147   1.92690
   D27       -2.09902   0.00059  -0.00013  -0.01678  -0.01688  -2.11589
   D28       -2.36615  -0.00090  -0.00011  -0.02012  -0.01997  -2.38612
   D29       -0.18035  -0.00078  -0.00008   0.03438   0.03462  -0.14573
   D30        2.08793  -0.00044  -0.00001  -0.04494  -0.04534   2.04259
   D31        0.69039   0.00043   0.00038  -0.00110  -0.00173   0.68866
   D32        3.06609  -0.00001   0.00039   0.00559   0.00631   3.07240
         Item               Value     Threshold  Converged?
 Maximum Force            0.009471     0.000015     NO 
 RMS     Force            0.001781     0.000010     NO 
 Maximum Displacement     0.709930     0.000060     NO 
 RMS     Displacement     0.202221     0.000040     NO 
 Predicted change in Energy=-1.813810D-02
 GradGradGradGradGradGradGradGradGradGradGradGradGradGradGradGradGradGrad

                          Input orientation:                          
 ---------------------------------------------------------------------
 Center     Atomic      Atomic             Coordinates (Angstroms)
 Number     Number       Type             X           Y           Z
 ---------------------------------------------------------------------
      1          6           0        1.095173    0.688252   -0.446062
      2          8           0        0.003136    0.402533   -0.438227
      3          8           0        1.878267    0.541180    0.503777
      4          1           0        1.378669    0.111751    1.481480
      5          6           0        1.776290    1.392172   -1.709531
      6          9           0        1.722490    2.728812   -1.653361
      7          9           0        1.198200    1.102932   -2.883640
      8          9           0        3.064440    1.119930   -1.880952
      9          8           0       -2.967057   -2.056469    2.967718
     10          1           0       -2.710322   -2.886281    3.355009
     11          1           0       -2.729296   -2.076819    2.030908
     12          8           0       -1.687631    0.346390    3.091226
     13          1           0       -2.219739   -0.442782    3.254857
     14          1           0       -2.058951    0.726398    2.293187
     15          8           0       -2.156872   -1.359284    0.477722
     16          1           0       -2.559572   -0.493871    0.541809
     17          1           0       -1.218882   -1.199029    0.468757
     18          8           0        0.812147   -0.373997    2.717747
     19          1           0        1.307850   -0.287261    3.520722
     20          1           0       -0.169073   -0.090517    2.893042
     21          8           0       -2.529802    1.079081    0.447844
     22          1           0       -3.045540    1.820423    0.146680
     23          1           0       -1.701838    1.050173   -0.024928
 ---------------------------------------------------------------------
                    Distance matrix (angstroms):
                    1          2          3          4          5
     1  C    0.000000
     2  O    1.128824   0.000000
     3  O    1.239782   2.103024   0.000000
     4  H    2.031783   2.379480   1.178945   0.000000
     5  C    1.598680   2.395762   2.373462   3.461233   0.000000
     6  F    2.452546   3.137564   3.076239   4.098104   1.338901
     7  F    2.474744   2.810477   3.500378   4.479875   1.340291
     8  F    2.474523   3.459436   2.725599   3.894123   1.327717
     9  O    5.974035   5.144822   6.024612   5.078918   7.501275
    10  H    6.458113   5.706819   6.397825   5.405382   8.005274
    11  H    5.329874   4.439594   5.515042   4.686906   6.806254
    12  O    4.513676   3.913934   4.410041   3.471100   6.011628
    13  H    5.095555   4.392562   5.032919   4.049804   6.631776
    14  H    4.177732   3.437690   4.328739   3.585233   5.583376
    15  O    3.952415   2.934041   4.460358   3.958728   5.274880
    16  H    3.966165   2.886431   4.557103   4.093837   5.236926
    17  H    3.123071   2.209286   3.552729   3.080751   4.519991
    18  O    3.349353   3.349279   2.622179   1.444041   4.863098
    19  H    4.090506   4.225089   3.180196   2.079119   5.513210
    20  H    3.654369   3.371958   3.209241   2.104501   5.212147
    21  O    3.753966   2.767420   4.441119   4.156956   4.826460
    22  H    4.333435   3.412763   5.099790   4.926955   5.184493
    23  H    2.851598   1.870077   3.654552   3.555197   3.879720
                    6          7          8          9         10
     6  F    0.000000
     7  F    2.105219   0.000000
     8  F    2.107399   2.118614   0.000000
     9  O    8.139111   7.846627   8.365289   0.000000
    10  H    8.732861   8.373237   8.764296   0.951050   0.000000
    11  H    7.515739   7.049029   7.686952   0.966725   1.552042
    12  O    6.309989   6.678278   6.921206   2.725053   3.400829
    13  H    7.049169   7.193933   7.532672   1.801365   2.494271
    14  H    5.821014   6.127834   6.620230   3.003997   3.821414
    15  O    6.025238   5.349558   6.242752   2.709713   3.304059
    16  H    5.791417   5.329571   6.332743   2.914239   3.696004
    17  H    5.346306   4.730737   5.407915   3.167984   3.660828
    18  O    5.437163   5.805677   5.334105   4.144343   4.373266
    19  H    6.003313   6.554427   5.851827   4.659478   4.788326
    20  H    5.674188   6.055064   5.891672   3.420418   3.806266
    21  O    5.021818   4.999735   6.059744   4.046311   4.920193
    22  H    5.176816   5.263740   6.475634   4.795280   5.706033
    23  H    4.146763   4.072497   5.115378   4.495324   5.285517
                   11         12         13         14         15
    11  H    0.000000
    12  O    2.842760   0.000000
    13  H    2.104229   0.965768   0.000000
    14  H    2.894163   0.958723   1.522381   0.000000
    15  O    1.804137   3.155933   2.925133   2.766870   0.000000
    16  H    2.179896   2.822383   2.734725   2.192488   0.956668
    17  H    2.343540   3.079836   3.055483   2.782361   0.951624
    18  O    3.989131   2.628181   3.079862   3.103921   3.847541
    19  H    4.660538   3.091745   3.541011   3.724205   4.734277
    20  H    3.353120   1.592540   2.111926   2.144484   3.375631
    21  O    3.536326   2.869418   3.208042   1.936848   2.466900
    22  H    4.340371   3.561887   3.932532   2.603410   3.318110
    23  H    3.880749   3.194672   3.640622   2.367704   2.503038
                   16         17         18         19         20
    16  H    0.000000
    17  H    1.516586   0.000000
    18  O    4.014668   3.140655   0.000000
    19  H    4.886058   4.065734   0.947636   0.000000
    20  H    3.377199   2.864970   1.036283   1.616785   0.000000
    21  O    1.576038   2.628448   4.293311   5.102651   3.594439
    22  H    2.397551   3.543657   5.129095   5.897330   4.412284
    23  H    1.854986   2.352846   3.983798   4.839276   3.487849
                   21         22         23
    21  O    0.000000
    22  H    0.951984   0.000000
    23  H    0.953873   1.558291   0.000000
 Stoichiometry    C2H11F3O7
 Framework group  C1[X(C2H11F3O7)]
 Deg. of freedom    63
 Full point group                 C1      NOp   1
 Largest Abelian subgroup         C1      NOp   1
 Largest concise Abelian subgroup C1      NOp   1
                         Standard orientation:                         
 ---------------------------------------------------------------------
 Center     Atomic      Atomic             Coordinates (Angstroms)
 Number     Number       Type             X           Y           Z
 ---------------------------------------------------------------------
      1          6           0       -1.274488    0.292326   -0.164766
      2          8           0       -0.450360   -0.475530   -0.238610
      3          8           0       -1.103623    1.518293   -0.094982
      4          1           0        0.027524    1.848333   -0.056370
      5          6           0       -2.815398   -0.125795   -0.083824
      6          9           0       -3.245960   -0.288548    1.173468
      7          9           0       -3.103524   -1.296536   -0.669253
      8          9           0       -3.665268    0.745509   -0.614278
      9          8           0        4.653535   -0.119495   -0.779616
     10          1           0        5.053458    0.426403   -1.447861
     11          1           0        3.889065   -0.562092   -1.172364
     12          8           0        2.997729    0.620175    1.254372
     13          1           0        3.748991    0.429833    0.678107
     14          1           0        2.570990   -0.228712    1.382576
     15          8           0        2.222979   -1.254183   -1.163572
     16          1           0        2.202159   -1.613136   -0.277043
     17          1           0        1.545655   -0.585919   -1.179187
     18          8           0        1.393806    2.306992    0.033957
     19          1           0        1.567243    3.195159    0.315194
     20          1           0        2.042020    1.663808    0.523871
     21          8           0        1.529369   -1.841925    1.129692
     22          1           0        1.388213   -2.511614    1.791406
     23          1           0        0.689292   -1.539678    0.793848
 ---------------------------------------------------------------------
 Rotational constants (GHZ):           1.2103249           0.3124370           0.2852912
 Standard basis: 6-31++G(d,p) (6D, 7F)
 There are   294 symmetry adapted cartesian basis functions of A   symmetry.
 There are   294 symmetry adapted basis functions of A   symmetry.
   294 basis functions,   472 primitive gaussians,   294 cartesian basis functions
    53 alpha electrons       53 beta electrons
       nuclear repulsion energy       858.6508091814 Hartrees.
 NAtoms=   23 NActive=   23 NUniq=   23 SFac= 1.00D+00 NAtFMM=   60 NAOKFM=F Big=F
 Integral buffers will be    131072 words long.
 Raffenetti 2 integral format.
 Two-electron integral symmetry is turned on.
 Nuclear repulsion after empirical dispersion term =      858.6390066061 Hartrees.
 One-electron integrals computed using PRISM.
 NBasis=   294 RedAO= T EigKep=  6.29D-05  NBF=   294
 NBsUse=   294 1.00D-06 EigRej= -1.00D+00 NBFU=   294
 Initial guess from the checkpoint file:  "/local_scratch/slurm.5660470/Gau-3748718.chk"
 B after Tr=    -0.000000    0.000000    0.000000
         Rot=    0.999823   -0.012686   -0.006613    0.012240 Ang=  -2.16 deg.
 ExpMin= 3.60D-02 ExpMax= 7.00D+03 ExpMxC= 1.05D+03 IAcc=3 IRadAn=         5 AccDes= 0.00D+00
 Harris functional with IExCor= 4639 and IRadAn=       5 diagonalized for initial guess.
 HarFok:  IExCor= 4639 AccDes= 0.00D+00 IRadAn=         5 IDoV= 1 UseB2=F ITyADJ=14
 ICtDFT=  3500011 ScaDFX=  1.000000  1.000000  1.000000  1.000000
 FoFCou: FMM=F IPFlag=           0 FMFlag=      100000 FMFlg1=           0
         NFxFlg=           0 DoJE=T BraDBF=F KetDBF=T FulRan=T
         wScrn=  0.000000 ICntrl=       500 IOpCl=  0 I1Cent=   200000004 NGrid=           0
         NMat0=    1 NMatS0=      1 NMatT0=    0 NMatD0=    1 NMtDS0=    0 NMtDT0=    0
 Petite list used in FoFCou.
 Requested convergence on RMS density matrix=1.00D-10 within 128 cycles.
 Requested convergence on MAX density matrix=1.00D-08.
 Requested convergence on             energy=1.00D-08.
 No special actions if energy rises.
 SCF Done:  E(RwB97XD) =  -908.765889830     A.U. after   17 cycles
            NFock= 17  Conv=0.51D-10     -V/T= 2.0074
 Calling FoFJK, ICntrl=      2127 FMM=F ISym2X=0 I1Cent= 0 IOpClX= 0 NMat=1 NMatS=1 NMatT=0.
 ***** Axes restored to original set *****
 -------------------------------------------------------------------
 Center     Atomic                   Forces (Hartrees/Bohr)
 Number     Number              X              Y              Z
 -------------------------------------------------------------------
      1        6           0.144589926    0.054404810   -0.041046092
      2        8          -0.202112827   -0.043436355   -0.018227296
      3        8           0.044215623   -0.019759546    0.089088720
      4        1           0.014811705    0.014361245   -0.027913243
      5        6           0.007220291    0.009900277   -0.020952469
      6        9          -0.010168008    0.012611449    0.019615728
      7        9          -0.015131157   -0.015877859    0.004899203
      8        9           0.011952113   -0.015347039    0.012303413
      9        8          -0.006560083    0.007736775    0.009364260
     10        1           0.002034090   -0.007656537    0.003474849
     11        1           0.004321770   -0.000697994   -0.012369748
     12        8           0.013632784    0.005595798    0.007225072
     13        1          -0.005373623   -0.013075150    0.003837785
     14        1          -0.002939488    0.008291583   -0.008403298
     15        8          -0.005068348   -0.034075193    0.004578897
     16        1          -0.008718587    0.005589275   -0.005364653
     17        1           0.011328832    0.000682393   -0.002683928
     18        8          -0.022893164    0.006953218   -0.024494056
     19        1           0.008467519    0.002990844    0.011301154
     20        1           0.016102849   -0.003343579   -0.003092696
     21        8          -0.011073884    0.013208398    0.015257638
     22        1          -0.004358999    0.006538605   -0.003969296
     23        1           0.015720666    0.004404582   -0.012429945
 -------------------------------------------------------------------
 Cartesian Forces:  Max     0.202112827 RMS     0.035634270

 GradGradGradGradGradGradGradGradGradGradGradGradGradGradGradGradGradGrad
 Berny optimization.
 Using GEDIIS/GDIIS optimizer.
 FormGI is forming the generalized inverse of G from B-inverse, IUseBI=4.
 Internal  Forces:  Max     0.195252395 RMS     0.035115823
 Search for a local minimum.
 Step number   8 out of a maximum of  138
 All quantities printed in internal units (Hartrees-Bohrs-Radians)
 Mixed Optimization -- RFO/linear search
 Update second derivatives using D2CorX and points    8    7
 ITU=  0  0 -1  0  1 -1  1  0
 Use linear search instead of GDIIS.
     Eigenvalues ---   -0.00007  -0.00003   0.00020   0.00064   0.00100
     Eigenvalues ---    0.00179   0.00302   0.00496   0.00538   0.00656
     Eigenvalues ---    0.00841   0.00999   0.01138   0.01290   0.01326
     Eigenvalues ---    0.01501   0.01570   0.01815   0.01922   0.02310
     Eigenvalues ---    0.02447   0.02642   0.02879   0.03300   0.03560
     Eigenvalues ---    0.03701   0.03836   0.04294   0.04536   0.04823
     Eigenvalues ---    0.06359   0.06601   0.07175   0.07771   0.08473
     Eigenvalues ---    0.09707   0.11128   0.11359   0.13814   0.19826
     Eigenvalues ---    0.20332   0.21482   0.23004   0.23683   0.25644
     Eigenvalues ---    0.32794   0.36549   0.37073   0.37436   0.39057
     Eigenvalues ---    0.47584   0.49970   0.51563   0.52210   0.53762
     Eigenvalues ---    0.55657   0.55756   0.56652   0.57413   0.57531
     Eigenvalues ---    0.62121   0.98510   1.83915
 RFO step:  Lambda=-5.26030444D-04 EMin=-6.84575069D-05
 Quartic linear search produced a step of -0.94929.
 Iteration  1 RMS(Cart)=  0.18867365 RMS(Int)=  0.02009373
 Iteration  2 RMS(Cart)=  0.02827258 RMS(Int)=  0.00287328
 Iteration  3 RMS(Cart)=  0.00085803 RMS(Int)=  0.00282190
 Iteration  4 RMS(Cart)=  0.00001236 RMS(Int)=  0.00282190
 Iteration  5 RMS(Cart)=  0.00000011 RMS(Int)=  0.00282190
 Variable       Old X    -DE/DX   Delta X   Delta X   Delta X     New X
                                 (Linear)    (Quad)   (Total)
    R1        2.13317   0.19525   0.16663   0.00803   0.17412   2.30728
    R2        2.34285   0.06807   0.09212  -0.00040   0.09192   2.43477
    R3        3.02107  -0.01899  -0.08857  -0.00112  -0.08970   2.93137
    R4        3.53393  -0.00738  -0.02185   0.06679   0.04248   3.57641
    R5        2.22788  -0.04602  -0.25640   0.01418  -0.24105   1.98684
    R6        2.72884  -0.01225   0.05061  -0.03898   0.01281   2.74166
    R7        2.53016   0.01382   0.01235   0.00080   0.01315   2.54331
    R8        2.53278   0.00566  -0.01263   0.00001  -0.01262   2.52016
    R9        2.50902   0.01315   0.01101   0.00049   0.01150   2.52052
   R10        1.79722   0.00864   0.01543   0.00002   0.01545   1.81267
   R11        1.82685   0.01640   0.02330   0.00133   0.02463   1.85148
   R12        3.40409   0.02702  -0.01969   0.00896  -0.01073   3.39335
   R13        3.40932  -0.00885  -0.00662  -0.02313  -0.02975   3.37957
   R14        1.82504   0.03846   0.02667   0.00037   0.02704   1.85208
   R15        1.81172   0.02300   0.02403   0.00062   0.02486   1.83658
   R16        3.00946   0.00389   0.00614  -0.01316  -0.00508   3.00438
   R17        3.66011   0.00733  -0.05344   0.00493  -0.04939   3.61073
   R18        1.80784   0.00837   0.02188  -0.00100   0.02087   1.82871
   R19        1.79831   0.01131   0.02371   0.00198   0.02570   1.82400
   R20        1.79077   0.01428   0.02446   0.00059   0.02505   1.81582
   R21        1.95829  -0.01274  -0.05627   0.00327  -0.05097   1.90732
   R22        1.79899   0.00871   0.01511   0.00028   0.01539   1.81438
   R23        1.80256   0.01113   0.03143  -0.00135   0.02844   1.83100
    A1        2.18427   0.01292   0.04225  -0.00183   0.03732   2.22159
    A2        2.12834  -0.00657  -0.03791   0.00023  -0.03608   2.09225
    A3        1.96992  -0.00655  -0.00427   0.00151  -0.00129   1.96863
    A4        2.49125  -0.01474   0.00892  -0.01898  -0.01758   2.47367
    A5        1.99424  -0.01323  -0.04459  -0.00663  -0.05340   1.94084
    A6        1.97066  -0.02348  -0.07065  -0.00124  -0.07185   1.89882
    A7        1.99714  -0.02489  -0.06471   0.00079  -0.06383   1.93331
    A8        2.00988  -0.01829  -0.04828  -0.00149  -0.04974   1.96013
    A9        1.80787   0.02771   0.07815   0.00070   0.07895   1.88682
   A10        1.82255   0.02546   0.06613   0.00098   0.06711   1.88965
   A11        1.83497   0.02399   0.05765   0.00058   0.05830   1.89327
   A12        1.88585  -0.04936  -0.01224   0.00266  -0.00968   1.87617
   A13        2.22020  -0.02309  -0.05242   0.00394  -0.04850   2.17170
   A14        1.64215   0.10611   0.03416  -0.00592   0.02818   1.67033
   A15        2.69965   0.09799   0.09429   0.00834   0.10264   2.80229
   A16        1.82506   0.03962   0.01542   0.00202   0.02101   1.84606
   A17        1.89893  -0.00681  -0.05029   0.00998  -0.04391   1.85502
   A18        1.95462   0.00969   0.00119   0.01338   0.01321   1.96783
   A19        2.77507   0.12501   0.09199  -0.03217   0.05982   2.83488
   A20        1.74015   0.00568   0.06534   0.00239   0.06800   1.80816
   A21        1.96907   0.00058   0.02403  -0.01551   0.00885   1.97792
   A22        1.83714   0.00399  -0.02626  -0.00753  -0.03328   1.80386
   A23        2.08222  -0.02147  -0.06602   0.00716  -0.05838   2.02384
   A24        2.00895   0.01648  -0.00189   0.00824   0.01004   2.01900
   A25        1.90385   0.00461  -0.03606   0.00034  -0.03658   1.86727
   A26        2.18329   0.00513   0.02327   0.01133   0.04039   2.22368
   A27        1.82935  -0.01064  -0.01499  -0.01630  -0.04121   1.78814
   A28        1.91457   0.01145  -0.03602   0.00190  -0.03313   1.88145
   A29        2.71748  -0.03869  -0.07669  -0.10547  -0.18263   2.53485
   A30        3.18874   0.01995  -0.04207  -0.00233  -0.04687   3.14187
   A31        2.93898   0.02178   0.01160   0.01047   0.01424   2.95321
   A32        3.09712  -0.00107   0.05821   0.01304   0.07322   3.17033
   A33        3.15847   0.00254  -0.03159   0.01682  -0.01551   3.14296
   A34        2.92597   0.04478   0.00747  -0.00646   0.00352   2.92949
   A35        3.14984   0.00881   0.03239  -0.00696   0.03151   3.18136
    D1        1.54946  -0.01223   0.01296   0.10554   0.11417   1.66363
    D2       -1.55038  -0.00594   0.01082   0.10849   0.11587  -1.43451
    D3       -0.05102   0.00791   0.00748  -0.01924  -0.01349  -0.06451
    D4        3.05212   0.00207   0.00868  -0.02198  -0.01591   3.03621
    D5        1.58045  -0.00277  -0.00434   0.02190   0.01712   1.59757
    D6       -0.48191  -0.00380  -0.01314   0.02134   0.00781  -0.47409
    D7       -2.61149  -0.00092  -0.00330   0.02111   0.01744  -2.59405
    D8       -1.52410   0.00237  -0.00737   0.02460   0.01757  -1.50652
    D9        2.69673   0.00133  -0.01617   0.02403   0.00827   2.70500
   D10        0.56715   0.00422  -0.00633   0.02380   0.01790   0.58504
   D11       -2.02859   0.00227   0.00895  -0.26562  -0.25838  -2.28697
   D12       -2.86478   0.02291   0.06440   0.09097   0.15394  -2.71084
   D13       -0.56405   0.01838  -0.04249   0.10403   0.06032  -0.50373
   D14       -2.52539  -0.00683  -0.04893  -0.03306  -0.08199  -2.60738
   D15       -0.23253   0.00122  -0.09546  -0.03058  -0.12604  -0.35858
   D16        1.81385   0.03519   0.00941  -0.13061  -0.12113   1.69272
   D17       -0.21736   0.01797   0.02030  -0.13073  -0.11050  -0.32786
   D18       -0.63322  -0.00893  -0.03920   0.04177   0.00295  -0.63027
   D19        1.30761  -0.00125  -0.02419   0.02907   0.00450   1.31211
   D20        1.04823   0.05205  -0.01169   0.14145   0.12875   1.17698
   D21       -1.04292   0.02267   0.00341   0.11981   0.12422  -0.91870
   D22        2.19425   0.04424   0.08589  -0.08923  -0.00741   2.18684
   D23       -1.69003   0.03789  -0.03059  -0.07360  -0.10467  -1.79470
   D24        0.19382  -0.00364   0.09407  -0.10781  -0.01819   0.17563
   D25        2.59273  -0.00999  -0.02241  -0.09218  -0.11545   2.47728
   D26        1.92690  -0.00631   0.06784  -0.04455   0.02406   1.95097
   D27       -2.11589  -0.00251   0.01602  -0.03973  -0.03039  -2.14628
   D28       -2.38612   0.01582   0.01896  -0.02963  -0.01325  -2.39937
   D29       -0.14573   0.01962  -0.03286  -0.02481  -0.06770  -0.21343
   D30        2.04259   0.00419   0.04304  -0.01842   0.02446   2.06706
   D31        0.68866  -0.00263   0.00164   0.16242   0.15666   0.84532
   D32        3.07240   0.00430  -0.00599   0.16564   0.15372  -3.05706
         Item               Value     Threshold  Converged?
 Maximum Force            0.195252     0.000015     NO 
 RMS     Force            0.035116     0.000010     NO 
 Maximum Displacement     0.619335     0.000060     NO 
 RMS     Displacement     0.203662     0.000040     NO 
 Predicted change in Energy=-4.601691D-03
 GradGradGradGradGradGradGradGradGradGradGradGradGradGradGradGradGradGrad

                          Input orientation:                          
 ---------------------------------------------------------------------
 Center     Atomic      Atomic             Coordinates (Angstroms)
 Number     Number       Type             X           Y           Z
 ---------------------------------------------------------------------
      1          6           0        1.106873    0.677846   -0.344816
      2          8           0       -0.094825    0.463811   -0.315517
      3          8           0        1.959327    0.473674    0.599471
      4          1           0        1.483722    0.138410    1.475152
      5          6           0        1.747853    1.314475   -1.605813
      6          9           0        1.762785    2.651931   -1.456378
      7          9           0        1.034459    1.027091   -2.695309
      8          9           0        3.001123    0.901441   -1.800082
      9          8           0       -2.812351   -2.061325    2.959197
     10          1           0       -2.458476   -2.852525    3.370153
     11          1           0       -2.618383   -2.115478    2.000358
     12          8           0       -1.636663    0.418638    3.049338
     13          1           0       -2.138779   -0.412096    3.184650
     14          1           0       -2.033806    0.843502    2.270675
     15          8           0       -2.250612   -1.615028    0.323264
     16          1           0       -2.755532   -0.796735    0.214071
     17          1           0       -1.336321   -1.330817    0.201005
     18          8           0        0.826895   -0.322407    2.683916
     19          1           0        1.292341   -0.151154    3.506928
     20          1           0       -0.123773   -0.008500    2.811970
     21          8           0       -2.591281    1.268312    0.493153
     22          1           0       -3.133421    2.009708    0.213403
     23          1           0       -1.749070    1.320944    0.016997
 ---------------------------------------------------------------------
                    Distance matrix (angstroms):
                    1          2          3          4          5
     1  C    0.000000
     2  O    1.220962   0.000000
     3  O    1.288427   2.248743   0.000000
     4  H    1.935275   2.409189   1.051389   0.000000
     5  C    1.551215   2.404986   2.369588   3.308359   0.000000
     6  F    2.358559   3.088713   3.001658   3.871632   1.345860
     7  F    2.377401   2.693692   3.466587   4.287696   1.333612
     8  F    2.399162   3.461264   2.650694   3.689428   1.333800
     9  O    5.812046   4.948234   5.896053   5.049502   7.282226
    10  H    6.243094   5.492640   6.185246   5.298834   7.734167
    11  H    5.213447   4.287698   5.442575   4.709896   6.620655
    12  O    4.372008   3.701561   4.351554   3.506193   5.824767
    13  H    4.917251   4.146822   4.925669   4.043260   6.405895
    14  H    4.090488   3.254566   4.344515   3.674645   5.435984
    15  O    4.120231   3.062193   4.707712   4.283298   5.318934
    16  H    4.171919   2.991454   4.898200   4.520629   5.296193
    17  H    3.209648   2.242497   3.778393   3.425597   4.446829
    18  O    3.201892   3.234858   2.502211   1.450822   4.682876
    19  H    3.944308   4.112602   3.047718   2.061210   5.338134
    20  H    3.457001   3.163082   3.076841   2.095878   4.976952
    21  O    3.837601   2.744716   4.620692   4.341273   4.820361
    22  H    4.479459   3.450017   5.333342   5.139239   5.255448
    23  H    2.949727   1.892556   3.848292   3.738388   3.855130
                    6          7          8          9         10
     6  F    0.000000
     7  F    2.169219   0.000000
     8  F    2.171596   2.164483   0.000000
     9  O    7.914794   7.503980   8.076213   0.000000
    10  H    8.450650   8.002615   8.404214   0.959223   0.000000
    11  H    7.339744   6.728171   7.424554   0.979760   1.563696
    12  O    6.070035   6.364439   6.727484   2.746013   3.388039
    13  H    6.793350   6.834809   7.279528   1.795686   2.468261
    14  H    5.619203   5.840287   6.474947   3.085161   3.879409
    15  O    6.122207   5.185004   6.198543   2.731827   3.295170
    16  H    5.924431   5.114183   6.330852   3.022935   3.778276
    17  H    5.311652   4.423682   5.272641   3.212465   3.690302
    18  O    5.183108   5.549801   5.131405   4.042738   4.203104
    19  H    5.719528   6.318426   5.673821   4.560401   4.624364
    20  H    5.371758   5.722243   5.644820   3.385886   3.721678
    21  O    4.967189   4.834302   6.055453   4.149305   5.027531
    22  H    5.212816   5.176617   6.550955   4.920954   5.836260
    23  H    4.034288   3.897561   5.103145   4.607262   5.400441
                   11         12         13         14         15
    11  H    0.000000
    12  O    2.913053   0.000000
    13  H    2.129338   0.980076   0.000000
    14  H    3.028261   0.971878   1.556565   0.000000
    15  O    1.788394   3.456040   3.105976   3.143849   0.000000
    16  H    2.224571   3.281423   3.058213   2.727798   0.967714
    17  H    2.344579   3.356158   3.223371   3.081830   0.965221
    18  O    3.943640   2.598422   3.008987   3.116684   4.088349
    19  H    4.628400   3.018793   3.456087   3.685229   4.983087
    20  H    3.364692   1.589851   2.088548   2.160355   3.646647
    21  O    3.704381   2.857853   3.205103   1.910714   2.908361
    22  H    4.525001   3.579709   3.960146   2.607980   3.732309
    23  H    4.061826   3.165736   3.631711   2.321227   2.994207
                   16         17         18         19         20
    16  H    0.000000
    17  H    1.516435   0.000000
    18  O    4.377088   3.444015   0.000000
    19  H    5.257846   4.385269   0.960893   0.000000
    20  H    3.781077   3.167953   1.009309   1.583886   0.000000
    21  O    2.090283   2.900990   4.360477   5.116663   3.618806
    22  H    2.831770   3.793260   5.217883   5.924863   4.459114
    23  H    2.352949   2.689992   4.055695   4.857661   3.495838
                   21         22         23
    21  O    0.000000
    22  H    0.960127   0.000000
    23  H    0.968925   1.558653   0.000000
 Stoichiometry    C2H11F3O7
 Framework group  C1[X(C2H11F3O7)]
 Deg. of freedom    63
 Full point group                 C1      NOp   1
 Largest Abelian subgroup         C1      NOp   1
 Largest concise Abelian subgroup C1      NOp   1
                         Standard orientation:                         
 ---------------------------------------------------------------------
 Center     Atomic      Atomic             Coordinates (Angstroms)
 Number     Number       Type             X           Y           Z
 ---------------------------------------------------------------------
      1          6           0       -1.268349    0.313590   -0.133633
      2          8           0       -0.366220   -0.508850   -0.111190
      3          8           0       -1.154667    1.596988   -0.136516
      4          1           0       -0.148302    1.889764   -0.053255
      5          6           0       -2.745589   -0.158827   -0.104447
      6          9           0       -3.158515   -0.212280    1.175387
      7          9           0       -2.862226   -1.379421   -0.628914
      8          9           0       -3.554326    0.666528   -0.770598
      9          8           0        4.499359    0.064732   -0.805570
     10          1           0        4.822353    0.697964   -1.449621
     11          1           0        3.773105   -0.439918   -1.227249
     12          8           0        2.845923    0.668630    1.302046
     13          1           0        3.578648    0.500517    0.673236
     14          1           0        2.452022   -0.200360    1.487104
     15          8           0        2.261682   -1.375769   -1.422530
     16          1           0        2.223671   -1.916498   -0.620883
     17          1           0        1.465720   -0.833011   -1.363271
     18          8           0        1.240329    2.293431    0.063543
     19          1           0        1.394652    3.168045    0.430353
     20          1           0        1.841151    1.654161    0.562593
     21          8           0        1.522812   -1.864080    1.347703
     22          1           0        1.428667   -2.538097    2.024964
     23          1           0        0.633807   -1.585234    1.081752
 ---------------------------------------------------------------------
 Rotational constants (GHZ):           1.1006423           0.3279676           0.3005081
 Standard basis: 6-31++G(d,p) (6D, 7F)
 There are   294 symmetry adapted cartesian basis functions of A   symmetry.
 There are   294 symmetry adapted basis functions of A   symmetry.
   294 basis functions,   472 primitive gaussians,   294 cartesian basis functions
    53 alpha electrons       53 beta electrons
       nuclear repulsion energy       855.6957700434 Hartrees.
 NAtoms=   23 NActive=   23 NUniq=   23 SFac= 1.00D+00 NAtFMM=   60 NAOKFM=F Big=F
 Integral buffers will be    131072 words long.
 Raffenetti 2 integral format.
 Two-electron integral symmetry is turned on.
 Nuclear repulsion after empirical dispersion term =      855.6844227751 Hartrees.
 One-electron integrals computed using PRISM.
 NBasis=   294 RedAO= T EigKep=  5.00D-05  NBF=   294
 NBsUse=   294 1.00D-06 EigRej= -1.00D+00 NBFU=   294
 Lowest energy guess from the checkpoint file:  "/local_scratch/slurm.5660470/Gau-3748718.chk"
 B after Tr=    -0.000000    0.000000    0.000000
         Rot=    0.999981   -0.003443   -0.004291    0.002818 Ang=  -0.71 deg.
 B after Tr=    -0.000000   -0.000000   -0.000000
         Rot=    0.999914    0.008459    0.002759   -0.009594 Ang=   1.50 deg.
 Requested convergence on RMS density matrix=1.00D-10 within 128 cycles.
 Requested convergence on MAX density matrix=1.00D-08.
 Requested convergence on             energy=1.00D-08.
 No special actions if energy rises.
 SCF Done:  E(RwB97XD) =  -908.812615884     A.U. after   16 cycles
            NFock= 16  Conv=0.52D-10     -V/T= 2.0083
 Calling FoFJK, ICntrl=      2127 FMM=F ISym2X=0 I1Cent= 0 IOpClX= 0 NMat=1 NMatS=1 NMatT=0.
 ***** Axes restored to original set *****
 -------------------------------------------------------------------
 Center     Atomic                   Forces (Hartrees/Bohr)
 Number     Number              X              Y              Z
 -------------------------------------------------------------------
      1        6          -0.001145862   -0.000064813    0.000971437
      2        8           0.001643426    0.000329899   -0.000979050
      3        8          -0.001791366   -0.001030615    0.002855765
      4        1           0.001589026    0.000744257   -0.003453281
      5        6           0.000099538    0.000006398   -0.000253761
      6        9          -0.000087147   -0.000210491    0.000200682
      7        9          -0.000141686   -0.000046852    0.000365312
      8        9          -0.000122982   -0.000114859    0.000239503
      9        8          -0.000564808    0.000644130    0.000024039
     10        1           0.000033084   -0.000076799   -0.000045135
     11        1           0.000225237   -0.000498227    0.000102052
     12        8           0.000320400    0.000310542   -0.000038151
     13        1           0.000533820   -0.000284787   -0.000012548
     14        1          -0.000448288   -0.000338019    0.000299517
     15        8          -0.000212361   -0.000092884    0.000001861
     16        1           0.000347666    0.000731512   -0.000168064
     17        1          -0.000019603    0.000280846   -0.000222172
     18        8          -0.001165828    0.001738891    0.000458553
     19        1           0.000178030   -0.000234626    0.000108803
     20        1           0.001239409   -0.001036838   -0.000394721
     21        8          -0.001310383    0.000190248    0.000713038
     22        1          -0.000064800   -0.000002794    0.000089892
     23        1           0.000865478   -0.000944118   -0.000863569
 -------------------------------------------------------------------
 Cartesian Forces:  Max     0.003453281 RMS     0.000841649

 GradGradGradGradGradGradGradGradGradGradGradGradGradGradGradGradGradGrad
 Berny optimization.
 Using GEDIIS/GDIIS optimizer.
 FormGI is forming the generalized inverse of G from B-inverse, IUseBI=4.
 Internal  Forces:  Max     0.004088259 RMS     0.000881742
 Search for a local minimum.
 Step number   9 out of a maximum of  138
 All quantities printed in internal units (Hartrees-Bohrs-Radians)
 Mixed Optimization -- En-DIIS/RFO-DIIS
 Update second derivatives using D2CorX and points    7    9
 DE= -2.44D-04 DEPred=-4.60D-03 R= 5.31D-02
 Trust test= 5.31D-02 RLast= 5.53D-01 DXMaxT set to 1.06D-01
 ITU= -1  0  0 -1  0  1 -1  1  0
 Use linear search instead of GDIIS.
     Eigenvalues ---   -0.00007  -0.00004   0.00038   0.00064   0.00119
     Eigenvalues ---    0.00178   0.00287   0.00485   0.00511   0.00640
     Eigenvalues ---    0.00842   0.00994   0.01096   0.01292   0.01322
     Eigenvalues ---    0.01508   0.01538   0.01673   0.01902   0.02324
     Eigenvalues ---    0.02411   0.02560   0.02875   0.03085   0.03342
     Eigenvalues ---    0.03686   0.03808   0.03850   0.04532   0.04755
     Eigenvalues ---    0.06103   0.06594   0.06975   0.07743   0.08499
     Eigenvalues ---    0.09717   0.11255   0.11393   0.13831   0.19712
     Eigenvalues ---    0.20287   0.21364   0.23351   0.23758   0.26098
     Eigenvalues ---    0.33040   0.36896   0.37189   0.37467   0.39060
     Eigenvalues ---    0.47564   0.50020   0.51534   0.52387   0.53750
     Eigenvalues ---    0.55657   0.55764   0.56660   0.57413   0.57525
     Eigenvalues ---    0.62086   0.98117   1.51179
 RFO step:  Lambda=-6.68439402D-04 EMin=-7.04021596D-05
 Quartic linear search produced a step of -0.23230.
 Maximum step size (   0.106) exceeded in Quadratic search.
    -- Step size scaled by   0.430
 Iteration  1 RMS(Cart)=  0.05635671 RMS(Int)=  0.00238919
 Iteration  2 RMS(Cart)=  0.00311900 RMS(Int)=  0.00023688
 Iteration  3 RMS(Cart)=  0.00003315 RMS(Int)=  0.00023641
 Iteration  4 RMS(Cart)=  0.00000002 RMS(Int)=  0.00023641
 Variable       Old X    -DE/DX   Delta X   Delta X   Delta X     New X
                                 (Linear)    (Quad)   (Total)
    R1        2.30728  -0.00134   0.00033  -0.00657  -0.00623   2.30106
    R2        2.43477  -0.00038   0.00119  -0.00384  -0.00262   2.43215
    R3        2.93137  -0.00070  -0.00084   0.00324   0.00240   2.93377
    R4        3.57641   0.00015  -0.01522  -0.00787  -0.02320   3.55321
    R5        1.98684  -0.00409  -0.00675   0.00517  -0.00156   1.98528
    R6        2.74166  -0.00026   0.00941   0.00063   0.01006   2.75172
    R7        2.54331  -0.00019  -0.00003  -0.00085  -0.00088   2.54243
    R8        2.52016  -0.00021  -0.00016  -0.00026  -0.00042   2.51974
    R9        2.52052  -0.00011   0.00002   0.00075   0.00077   2.52129
   R10        1.81267   0.00006   0.00019  -0.00068  -0.00049   1.81218
   R11        1.85148   0.00032  -0.00002  -0.00127  -0.00129   1.85019
   R12        3.39335  -0.00080  -0.00233  -0.00026  -0.00259   3.39077
   R13        3.37957   0.00064   0.00529   0.00030   0.00559   3.38516
   R14        1.85208  -0.00082   0.00025  -0.00133  -0.00109   1.85099
   R15        1.83658  -0.00031   0.00011  -0.00132  -0.00118   1.83540
   R16        3.00438   0.00003   0.00268   0.00209   0.00486   3.00924
   R17        3.61073  -0.00005  -0.00161   0.01741   0.01576   3.62649
   R18        1.82871   0.00046   0.00050  -0.00030   0.00020   1.82892
   R19        1.82400   0.00009  -0.00017  -0.00166  -0.00183   1.82218
   R20        1.81582   0.00014   0.00017  -0.00116  -0.00099   1.81483
   R21        1.90732  -0.00149  -0.00193  -0.00203  -0.00387   1.90345
   R22        1.81438   0.00001   0.00012  -0.00069  -0.00057   1.81381
   R23        1.83100   0.00139   0.00108   0.00183   0.00284   1.83385
    A1        2.22159   0.00056   0.00167   0.00014   0.00180   2.22339
    A2        2.09225  -0.00031  -0.00089   0.00381   0.00292   2.09518
    A3        1.96863  -0.00025  -0.00074  -0.00385  -0.00460   1.96403
    A4        2.47367  -0.00021   0.00627  -0.00338   0.00207   2.47574
    A5        1.94084  -0.00028   0.00149   0.00720   0.00868   1.94952
    A6        1.89882  -0.00028  -0.00060   0.00392   0.00332   1.90213
    A7        1.93331  -0.00042  -0.00101   0.00405   0.00304   1.93635
    A8        1.96013  -0.00030  -0.00026  -0.00118  -0.00144   1.95870
    A9        1.88682   0.00031   0.00078  -0.00256  -0.00178   1.88504
   A10        1.88965   0.00031   0.00060  -0.00234  -0.00175   1.88791
   A11        1.89327   0.00042   0.00056  -0.00211  -0.00155   1.89172
   A12        1.87617   0.00088  -0.00075   0.00174   0.00078   1.87695
   A13        2.17170   0.00071  -0.00156   0.02234   0.02070   2.19239
   A14        1.67033  -0.00239   0.00181   0.00896   0.01063   1.68096
   A15        2.80229  -0.00229  -0.00077  -0.00046  -0.00123   2.80106
   A16        1.84606  -0.00224  -0.00111  -0.00776  -0.00881   1.83725
   A17        1.85502   0.00063  -0.00211   0.03357   0.03107   1.88608
   A18        1.96783   0.00059  -0.00278   0.01061   0.00773   1.97556
   A19        2.83488  -0.00293   0.00861   0.00227   0.01088   2.84576
   A20        1.80816   0.00031   0.00019  -0.01257  -0.01236   1.79580
   A21        1.97792   0.00019   0.00382   0.00607   0.00991   1.98783
   A22        1.80386  -0.00061   0.00131   0.00207   0.00342   1.80727
   A23        2.02384   0.00056  -0.00259   0.01494   0.01222   2.03606
   A24        2.01900   0.00016  -0.00279   0.00918   0.00654   2.02554
   A25        1.86727  -0.00001  -0.00033   0.00467   0.00417   1.87144
   A26        2.22368   0.00021  -0.00369   0.03482   0.03135   2.25504
   A27        1.78814  -0.00092   0.00590   0.00177   0.00694   1.79508
   A28        1.88145   0.00031  -0.00112   0.00038  -0.00123   1.88022
   A29        2.53485   0.00041   0.02366   0.06199   0.08596   2.62081
   A30        3.14187  -0.00044   0.00059   0.01675   0.01727   3.15914
   A31        2.95321  -0.00062  -0.00047  -0.02136  -0.02227   2.93094
   A32        3.17033   0.00079  -0.00276  -0.00331  -0.00601   3.16432
   A33        3.14296   0.00005  -0.00413   0.00933   0.00509   3.14805
   A34        2.92949  -0.00166   0.00101  -0.02911  -0.02805   2.90144
   A35        3.18136  -0.00083   0.00061  -0.02672  -0.02537   3.15599
    D1        1.66363   0.00019  -0.02335  -0.04720  -0.07095   1.59268
    D2       -1.43451  -0.00001  -0.02427  -0.05041  -0.07496  -1.50947
    D3       -0.06451  -0.00018   0.00496   0.00364   0.00859  -0.05592
    D4        3.03621   0.00000   0.00582   0.00682   0.01249   3.04870
    D5        1.59757   0.00012  -0.00504   0.06504   0.05995   1.65752
    D6       -0.47409   0.00016  -0.00503   0.06334   0.05825  -0.41585
    D7       -2.59405   0.00013  -0.00486   0.06399   0.05907  -2.53498
    D8       -1.50652  -0.00008  -0.00589   0.06220   0.05637  -1.45015
    D9        2.70500  -0.00003  -0.00588   0.06050   0.05467   2.75967
   D10        0.58504  -0.00006  -0.00571   0.06115   0.05550   0.64054
   D11       -2.28697   0.00087   0.06221   0.07784   0.13957  -2.14740
   D12       -2.71084  -0.00089  -0.02000  -0.00198  -0.02208  -2.73292
   D13       -0.50373  -0.00016  -0.02441   0.02249  -0.00165  -0.50538
   D14       -2.60738   0.00035   0.00707  -0.03382  -0.02676  -2.63414
   D15       -0.35858   0.00032   0.00592  -0.00387   0.00206  -0.35651
   D16        1.69272  -0.00068   0.03044   0.09810   0.12870   1.82142
   D17       -0.32786  -0.00020   0.03064   0.07872   0.10920  -0.21865
   D18       -0.63027   0.00058  -0.01028   0.02550   0.01525  -0.61502
   D19        1.31211   0.00012  -0.00696   0.02352   0.01652   1.32863
   D20        1.17698  -0.00110  -0.03277  -0.04617  -0.07901   1.09797
   D21       -0.91870  -0.00096  -0.02802  -0.07115  -0.09911  -1.01780
   D22        2.18684  -0.00170   0.02274  -0.04133  -0.01881   2.16802
   D23       -1.79470  -0.00120   0.01683  -0.02034  -0.00346  -1.79816
   D24        0.17563   0.00003   0.02724  -0.06290  -0.03598   0.13966
   D25        2.47728   0.00053   0.02133  -0.04191  -0.02062   2.45666
   D26        1.95097   0.00022   0.01101  -0.00155   0.00937   1.96033
   D27       -2.14628   0.00006   0.01098   0.03005   0.04067  -2.10561
   D28       -2.39937  -0.00021   0.00772   0.02836   0.03565  -2.36372
   D29       -0.21343  -0.00038   0.00768   0.05996   0.06695  -0.14648
   D30        2.06706   0.00008   0.00485   0.00250   0.00734   2.07439
   D31        0.84532  -0.00004  -0.03599  -0.04153  -0.07812   0.76719
   D32       -3.05706  -0.00023  -0.03717   0.00310  -0.03464  -3.09171
         Item               Value     Threshold  Converged?
 Maximum Force            0.004088     0.000015     NO 
 RMS     Force            0.000882     0.000010     NO 
 Maximum Displacement     0.266535     0.000060     NO 
 RMS     Displacement     0.057986     0.000040     NO 
 Predicted change in Energy=-3.060343D-04
 GradGradGradGradGradGradGradGradGradGradGradGradGradGradGradGradGradGrad

                          Input orientation:                          
 ---------------------------------------------------------------------
 Center     Atomic      Atomic             Coordinates (Angstroms)
 Number     Number       Type             X           Y           Z
 ---------------------------------------------------------------------
      1          6           0        1.119523    0.703291   -0.367328
      2          8           0       -0.072363    0.454376   -0.354613
      3          8           0        1.964111    0.531252    0.588465
      4          1           0        1.496810    0.179395    1.461113
      5          6           0        1.765822    1.346857   -1.623642
      6          9           0        1.810219    2.681285   -1.458065
      7          9           0        1.044043    1.090776   -2.715146
      8          9           0        3.010027    0.911632   -1.830149
      9          8           0       -2.885114   -2.040693    2.968543
     10          1           0       -2.599520   -2.857448    3.382018
     11          1           0       -2.691196   -2.110942    2.011437
     12          8           0       -1.613460    0.391112    3.071462
     13          1           0       -2.130247   -0.430166    3.205085
     14          1           0       -2.022241    0.828959    2.306924
     15          8           0       -2.289522   -1.638350    0.330886
     16          1           0       -2.740461   -0.787714    0.232145
     17          1           0       -1.360132   -1.418038    0.198651
     18          8           0        0.864788   -0.291852    2.685385
     19          1           0        1.331260   -0.116237    3.506279
     20          1           0       -0.094321   -0.016379    2.822502
     21          8           0       -2.578578    1.232315    0.515119
     22          1           0       -3.105859    1.967486    0.194552
     23          1           0       -1.741503    1.232798    0.024162
 ---------------------------------------------------------------------
                    Distance matrix (angstroms):
                    1          2          3          4          5
     1  C    0.000000
     2  O    1.217666   0.000000
     3  O    1.287038   2.245558   0.000000
     4  H    1.939074   2.415528   1.050565   0.000000
     5  C    1.552484   2.405386   2.365998   3.309237   0.000000
     6  F    2.362039   3.117827   2.972307   3.857367   1.345393
     7  F    2.380776   2.687654   3.474686   4.298460   1.333389
     8  F    2.399429   3.447814   2.662391   3.695728   1.334208
     9  O    5.890212   5.017998   5.982864   5.138326   7.361717
    10  H    6.369280   5.596169   6.333557   5.449056   7.860599
    11  H    5.300944   4.363180   5.538766   4.804987   6.710826
    12  O    4.403627   3.757256   4.357055   3.508822   5.863190
    13  H    4.960631   4.205799   4.953260   4.070448   6.453973
    14  H    4.127723   3.320560   4.351176   3.677099   5.483338
    15  O    4.194326   3.124932   4.781936   4.349474   5.401616
    16  H    4.181141   3.000970   4.898942   4.516650   5.320425
    17  H    3.311957   2.338885   3.873278   3.508236   4.553788
    18  O    3.220909   3.267521   2.506608   1.456148   4.697333
    19  H    3.965008   4.147559   3.055059   2.073044   5.352157
    20  H    3.488030   3.211877   3.086740   2.103190   5.008667
    21  O    3.838558   2.764550   4.597052   4.314202   4.843679
    22  H    4.446094   3.434121   5.284177   5.097648   5.236820
    23  H    2.935832   1.880277   3.813421   3.696100   3.876803
                    6          7          8          9         10
     6  F    0.000000
     7  F    2.167256   0.000000
     8  F    2.170174   2.163425   0.000000
     9  O    7.996129   7.586086   8.154531   0.000000
    10  H    8.576115   8.126465   8.534616   0.958964   0.000000
    11  H    7.434085   6.822287   7.509840   0.979076   1.563383
    12  O    6.122343   6.405989   6.758208   2.746156   3.409091
    13  H    6.852252   6.887562   7.319592   1.794317   2.478552
    14  H    5.682781   5.889978   6.515055   3.068745   3.883127
    15  O    6.218316   5.276276   6.265597   2.733834   3.300259
    16  H    5.966527   5.151477   6.341053   3.013098   3.771653
    17  H    5.440614   4.534801   5.351793   3.222665   3.706994
    18  O    5.186671   5.577592   5.142030   4.147335   4.366807
    19  H    5.718413   6.343935   5.687904   4.665887   4.793819
    20  H    5.406285   5.760835   5.669687   3.450753   3.828936
    21  O    5.025386   4.855721   6.069236   4.101932   4.994568
    22  H    5.235310   5.143602   6.528270   4.879474   5.804852
    23  H    4.112157   3.909379   5.110642   4.548953   5.361110
                   11         12         13         14         15
    11  H    0.000000
    12  O    2.923259   0.000000
    13  H    2.136461   0.979501   0.000000
    14  H    3.029493   0.971252   1.550404   0.000000
    15  O    1.791352   3.476569   3.121874   3.172346   0.000000
    16  H    2.217937   3.274368   3.055908   2.726569   0.967821
    17  H    2.353304   3.404444   3.256932   3.151539   0.964255
    18  O    4.050718   2.599464   3.042935   3.119998   4.160095
    19  H    4.732183   3.019577   3.488739   3.684809   5.050744
    20  H    3.433479   1.592424   2.112482   2.167324   3.695653
    21  O    3.664563   2.859015   3.193863   1.919055   2.891057
    22  H    4.484038   3.604001   3.970374   2.632981   3.699601
    23  H    4.003970   3.163995   3.610379   2.335145   2.939029
                   16         17         18         19         20
    16  H    0.000000
    17  H    1.517807   0.000000
    18  O    4.388859   3.521705   0.000000
    19  H    5.267803   4.458551   0.960367   0.000000
    20  H    3.782455   3.232881   1.007262   1.584236   0.000000
    21  O    2.046167   2.934132   4.346252   5.104162   3.613141
    22  H    2.779578   3.809114   5.203354   5.915866   4.462197
    23  H    2.263546   2.683807   4.024850   4.836001   3.479131
                   21         22         23
    21  O    0.000000
    22  H    0.959825   0.000000
    23  H    0.970429   1.558931   0.000000
 Stoichiometry    C2H11F3O7
 Framework group  C1[X(C2H11F3O7)]
 Deg. of freedom    63
 Full point group                 C1      NOp   1
 Largest Abelian subgroup         C1      NOp   1
 Largest concise Abelian subgroup C1      NOp   1
                         Standard orientation:                         
 ---------------------------------------------------------------------
 Center     Atomic      Atomic             Coordinates (Angstroms)
 Number     Number       Type             X           Y           Z
 ---------------------------------------------------------------------
      1          6           0       -1.290108    0.294191   -0.146068
      2          8           0       -0.389003   -0.524519   -0.125156
      3          8           0       -1.180773    1.576405   -0.167021
      4          1           0       -0.177158    1.881654   -0.109854
      5          6           0       -2.768839   -0.176029   -0.096543
      6          9           0       -3.195419   -0.145186    1.179060
      7          9           0       -2.886002   -1.427995   -0.540144
      8          9           0       -3.571192    0.604536   -0.822532
      9          8           0        4.560819    0.002231   -0.759271
     10          1           0        4.941221    0.564647   -1.436467
     11          1           0        3.845535   -0.519891   -1.176821
     12          8           0        2.857908    0.768409    1.254293
     13          1           0        3.599190    0.564675    0.647321
     14          1           0        2.478457   -0.093251    1.492805
     15          8           0        2.324096   -1.444915   -1.373020
     16          1           0        2.242959   -1.908949   -0.527582
     17          1           0        1.533394   -0.893962   -1.405111
     18          8           0        1.206614    2.324747   -0.013875
     19          1           0        1.352328    3.213390    0.319870
     20          1           0        1.833619    1.712893    0.483192
     21          8           0        1.554386   -1.772294    1.394394
     22          1           0        1.426157   -2.435127    2.076651
     23          1           0        0.679120   -1.517758    1.061449
 ---------------------------------------------------------------------
 Rotational constants (GHZ):           1.1046252           0.3224843           0.2949744
 Standard basis: 6-31++G(d,p) (6D, 7F)
 There are   294 symmetry adapted cartesian basis functions of A   symmetry.
 There are   294 symmetry adapted basis functions of A   symmetry.
   294 basis functions,   472 primitive gaussians,   294 cartesian basis functions
    53 alpha electrons       53 beta electrons
       nuclear repulsion energy       852.8238251011 Hartrees.
 NAtoms=   23 NActive=   23 NUniq=   23 SFac= 1.00D+00 NAtFMM=   60 NAOKFM=F Big=F
 Integral buffers will be    131072 words long.
 Raffenetti 2 integral format.
 Two-electron integral symmetry is turned on.
 Nuclear repulsion after empirical dispersion term =      852.8126252627 Hartrees.
 One-electron integrals computed using PRISM.
 NBasis=   294 RedAO= T EigKep=  5.12D-05  NBF=   294
 NBsUse=   294 1.00D-06 EigRej= -1.00D+00 NBFU=   294
 Initial guess from the checkpoint file:  "/local_scratch/slurm.5660470/Gau-3748718.chk"
 B after Tr=    -0.000000   -0.000000    0.000000
         Rot=    0.999746    0.022407    0.001197   -0.002265 Ang=   2.58 deg.
 ExpMin= 3.60D-02 ExpMax= 7.00D+03 ExpMxC= 1.05D+03 IAcc=3 IRadAn=         5 AccDes= 0.00D+00
 Harris functional with IExCor= 4639 and IRadAn=       5 diagonalized for initial guess.
 HarFok:  IExCor= 4639 AccDes= 0.00D+00 IRadAn=         5 IDoV= 1 UseB2=F ITyADJ=14
 ICtDFT=  3500011 ScaDFX=  1.000000  1.000000  1.000000  1.000000
 FoFCou: FMM=F IPFlag=           0 FMFlag=      100000 FMFlg1=           0
         NFxFlg=           0 DoJE=T BraDBF=F KetDBF=T FulRan=T
         wScrn=  0.000000 ICntrl=       500 IOpCl=  0 I1Cent=   200000004 NGrid=           0
         NMat0=    1 NMatS0=      1 NMatT0=    0 NMatD0=    1 NMtDS0=    0 NMtDT0=    0
 Petite list used in FoFCou.
 Requested convergence on RMS density matrix=1.00D-10 within 128 cycles.
 Requested convergence on MAX density matrix=1.00D-08.
 Requested convergence on             energy=1.00D-08.
 No special actions if energy rises.
 SCF Done:  E(RwB97XD) =  -908.812760761     A.U. after   16 cycles
            NFock= 16  Conv=0.35D-10     -V/T= 2.0082
 Calling FoFJK, ICntrl=      2127 FMM=F ISym2X=0 I1Cent= 0 IOpClX= 0 NMat=1 NMatS=1 NMatT=0.
 ***** Axes restored to original set *****
 -------------------------------------------------------------------
 Center     Atomic                   Forces (Hartrees/Bohr)
 Number     Number              X              Y              Z
 -------------------------------------------------------------------
      1        6           0.001748597    0.000929696   -0.000842737
      2        8          -0.003651908   -0.000623933   -0.000872048
      3        8          -0.000222485   -0.001876182    0.004809293
      4        1           0.001809203    0.001642680   -0.003467237
      5        6           0.000312594    0.000480547   -0.000712885
      6        9          -0.000267262    0.000076306    0.000648427
      7        9          -0.000534576   -0.000451760    0.000586937
      8        9           0.000115853   -0.000550206    0.000497812
      9        8          -0.000566388    0.000785322    0.000199067
     10        1           0.000082790   -0.000234380    0.000111853
     11        1           0.000340805   -0.000549728   -0.000244157
     12        8          -0.000304878    0.000219594   -0.000216889
     13        1           0.000590461   -0.000848675    0.000544657
     14        1           0.000018675    0.000276588   -0.000096240
     15        8          -0.000062089   -0.000501969    0.000000428
     16        1          -0.000417413    0.000992670    0.000005966
     17        1           0.000368782    0.000121222   -0.000243019
     18        8          -0.000921199    0.000575067   -0.000619523
     19        1           0.000276306    0.000066216    0.000305427
     20        1           0.000852967   -0.000221354   -0.000152010
     21        8           0.000079279   -0.000887735   -0.000183805
     22        1          -0.000306484    0.000203433   -0.000014029
     23        1           0.000658369    0.000376580   -0.000045290
 -------------------------------------------------------------------
 Cartesian Forces:  Max     0.004809293 RMS     0.001045457

 GradGradGradGradGradGradGradGradGradGradGradGradGradGradGradGradGradGrad
 Berny optimization.
 Using GEDIIS/GDIIS optimizer.
 FormGI is forming the generalized inverse of G from B-inverse, IUseBI=4.
 Internal  Forces:  Max     0.004908256 RMS     0.000852986
 Search for a local minimum.
 Step number  10 out of a maximum of  138
 All quantities printed in internal units (Hartrees-Bohrs-Radians)
 Mixed Optimization -- En-DIIS/RFO-DIIS
 Swapping is turned off.
 Update second derivatives using D2CorX and points    8    7    9   10
 DE= -1.45D-04 DEPred=-3.06D-04 R= 4.73D-01
 Trust test= 4.73D-01 RLast= 3.57D-01 DXMaxT set to 1.06D-01
 ITU=  0 -1  0  0 -1  0  1 -1  1  0
     Eigenvalues ---   -0.00007  -0.00006   0.00053   0.00068   0.00130
     Eigenvalues ---    0.00177   0.00316   0.00505   0.00553   0.00666
     Eigenvalues ---    0.00850   0.01034   0.01117   0.01256   0.01316
     Eigenvalues ---    0.01376   0.01538   0.01648   0.01914   0.02199
     Eigenvalues ---    0.02413   0.02662   0.02869   0.03135   0.03395
     Eigenvalues ---    0.03721   0.03747   0.03883   0.04571   0.04904
     Eigenvalues ---    0.06339   0.06684   0.07055   0.07736   0.08448
     Eigenvalues ---    0.09731   0.11258   0.11397   0.13820   0.19876
     Eigenvalues ---    0.20125   0.21498   0.23645   0.24859   0.29145
     Eigenvalues ---    0.29524   0.34020   0.37096   0.37480   0.39061
     Eigenvalues ---    0.47649   0.49794   0.51485   0.52311   0.54154
     Eigenvalues ---    0.54659   0.55658   0.56548   0.57409   0.57473
     Eigenvalues ---    0.61451   0.72219   1.16584
 Eigenvalue     1 is  -7.22D-05 should be greater than     0.000000 Eigenvector:
                          D19       D18       D21       D20       D15
   1                    0.40996   0.38915   0.36050   0.34783  -0.33086
                          D14       D16       D17       D11       D31
   1                   -0.30344  -0.29463  -0.29173   0.14738  -0.06126
 Eigenvalue     2 is  -6.10D-05 should be greater than     0.000000 Eigenvector:
                          D5        D7        D8        D10       D6
   1                   -0.40133  -0.39607  -0.39490  -0.38964  -0.38697
                          D9        D14       D15       D16       D17
   1                   -0.38054   0.11455   0.10467  -0.08722  -0.08006
 Use linear search instead of GDIIS.
 RFO step:  Lambda=-3.88867950D-04 EMin=-1.00000000D-04
 Quartic linear search produced a step of -0.12221.
 Iteration  1 RMS(Cart)=  0.10735314 RMS(Int)=  0.00518653
 Iteration  2 RMS(Cart)=  0.00693742 RMS(Int)=  0.00040342
 Iteration  3 RMS(Cart)=  0.00002865 RMS(Int)=  0.00040301
 Iteration  4 RMS(Cart)=  0.00000000 RMS(Int)=  0.00040301
 Variable       Old X    -DE/DX   Delta X   Delta X   Delta X     New X
                                 (Linear)    (Quad)   (Total)
    R1        2.30106   0.00313   0.00076   0.00394   0.00483   2.30588
    R2        2.43215   0.00165   0.00032   0.00359   0.00399   2.43614
    R3        2.93377  -0.00117  -0.00029  -0.00343  -0.00372   2.93005
    R4        3.55321  -0.00050   0.00284  -0.00020   0.00261   3.55582
    R5        1.98528  -0.00491   0.00019  -0.01865  -0.01849   1.96679
    R6        2.75172  -0.00067  -0.00123   0.00891   0.00766   2.75938
    R7        2.54243   0.00015   0.00011  -0.00102  -0.00091   2.54151
    R8        2.51974  -0.00011   0.00005  -0.00220  -0.00215   2.51759
    R9        2.52129   0.00021  -0.00009   0.00256   0.00247   2.52376
   R10        1.81218   0.00027   0.00006   0.00044   0.00050   1.81268
   R11        1.85019   0.00051   0.00016   0.00035   0.00051   1.85069
   R12        3.39077  -0.00042   0.00032  -0.01540  -0.01509   3.37568
   R13        3.38516   0.00036  -0.00068   0.00567   0.00499   3.39015
   R14        1.85099   0.00007   0.00013   0.00171   0.00185   1.85284
   R15        1.83540   0.00026   0.00014  -0.00078  -0.00063   1.83477
   R16        3.00924   0.00004  -0.00059   0.00573   0.00509   3.01434
   R17        3.62649   0.00015  -0.00193   0.02087   0.01889   3.64538
   R18        1.82892   0.00107  -0.00002   0.00276   0.00274   1.83165
   R19        1.82218   0.00042   0.00022  -0.00025  -0.00002   1.82216
   R20        1.81483   0.00041   0.00012   0.00051   0.00063   1.81546
   R21        1.90345  -0.00085   0.00047  -0.00513  -0.00470   1.89875
   R22        1.81381   0.00033   0.00007   0.00046   0.00053   1.81433
   R23        1.83385   0.00008  -0.00035   0.00258   0.00228   1.83613
    A1        2.22339   0.00090  -0.00022   0.00105   0.00017   2.22356
    A2        2.09518  -0.00048  -0.00036   0.00721   0.00718   2.10236
    A3        1.96403  -0.00042   0.00056  -0.00814  -0.00725   1.95678
    A4        2.47574  -0.00013  -0.00025   0.01374   0.01345   2.48919
    A5        1.94952  -0.00077  -0.00106   0.00279   0.00059   1.95011
    A6        1.90213  -0.00076  -0.00041   0.00145   0.00104   1.90318
    A7        1.93635  -0.00124  -0.00037   0.00031  -0.00007   1.93628
    A8        1.95870  -0.00079   0.00018  -0.00900  -0.00883   1.94987
    A9        1.88504   0.00099   0.00022   0.00307   0.00329   1.88833
   A10        1.88791   0.00091   0.00021   0.00259   0.00280   1.89070
   A11        1.89172   0.00102   0.00019   0.00206   0.00224   1.89396
   A12        1.87695   0.00081  -0.00010   0.00113   0.00084   1.87780
   A13        2.19239   0.00022  -0.00253   0.00835   0.00565   2.19804
   A14        1.68096  -0.00106  -0.00130   0.02890   0.02747   1.70843
   A15        2.80106  -0.00180   0.00015  -0.01388  -0.01371   2.78735
   A16        1.83725  -0.00069   0.00108   0.00126   0.00269   1.83994
   A17        1.88608   0.00013  -0.00380   0.01958   0.01580   1.90188
   A18        1.97556   0.00029  -0.00095   0.01178   0.00973   1.98530
   A19        2.84576  -0.00154  -0.00133   0.01819   0.01687   2.86264
   A20        1.79580  -0.00021   0.00151  -0.00042   0.00109   1.79689
   A21        1.98783   0.00021  -0.00121  -0.00624  -0.00746   1.98037
   A22        1.80727  -0.00009  -0.00042  -0.00324  -0.00367   1.80360
   A23        2.03606  -0.00006  -0.00149   0.01091   0.00975   2.04581
   A24        2.02554   0.00046  -0.00080   0.01408   0.01204   2.03758
   A25        1.87144  -0.00013  -0.00051   0.00058   0.00020   1.87163
   A26        2.25504  -0.00008  -0.00383   0.02853   0.02514   2.28018
   A27        1.79508  -0.00046  -0.00085  -0.01402  -0.01578   1.77931
   A28        1.88022   0.00029   0.00015   0.00394   0.00445   1.88467
   A29        2.62081  -0.00106  -0.01051  -0.00911  -0.02000   2.60081
   A30        3.15914  -0.00049  -0.00211   0.01090   0.00763   3.16678
   A31        2.93094  -0.00029   0.00272  -0.02346  -0.02218   2.90876
   A32        3.16432   0.00087   0.00073   0.01036   0.00975   3.17407
   A33        3.14805  -0.00031  -0.00062   0.00747   0.00761   3.15567
   A34        2.90144  -0.00084   0.00343  -0.00631  -0.00233   2.89911
   A35        3.15599   0.00011   0.00310  -0.00980  -0.00682   3.14917
    D1        1.59268  -0.00004   0.00867  -0.01160  -0.00319   1.58949
    D2       -1.50947  -0.00010   0.00916  -0.01546  -0.00659  -1.51606
    D3       -0.05592  -0.00013  -0.00105  -0.00398  -0.00537  -0.06129
    D4        3.04870  -0.00008  -0.00153  -0.00009  -0.00194   3.04676
    D5        1.65752   0.00004  -0.00733   0.15357   0.14624   1.80375
    D6       -0.41585   0.00004  -0.00712   0.14869   0.14158  -0.27427
    D7       -2.53498   0.00017  -0.00722   0.15210   0.14488  -2.39010
    D8       -1.45015  -0.00004  -0.00689   0.15011   0.14322  -1.30693
    D9        2.75967  -0.00004  -0.00668   0.14523   0.13856   2.89823
   D10        0.64054   0.00009  -0.00678   0.14864   0.14186   0.78240
   D11       -2.14740   0.00033  -0.01706  -0.09672  -0.11360  -2.26100
   D12       -2.73292  -0.00030   0.00270   0.09170   0.09426  -2.63866
   D13       -0.50538   0.00010   0.00020   0.11413   0.11402  -0.39136
   D14       -2.63414  -0.00009   0.00327   0.01044   0.01360  -2.62053
   D15       -0.35651  -0.00005  -0.00025   0.03508   0.03493  -0.32158
   D16        1.82142  -0.00065  -0.01573   0.11108   0.09546   1.91688
   D17       -0.21865  -0.00092  -0.01335   0.08068   0.06725  -0.15141
   D18       -0.61502   0.00019  -0.00186   0.03180   0.02993  -0.58509
   D19        1.32863   0.00006  -0.00202   0.02515   0.02314   1.35177
   D20        1.09797  -0.00105   0.00966  -0.11712  -0.10783   0.99015
   D21       -1.01780  -0.00109   0.01211  -0.14173  -0.12923  -1.14703
   D22        2.16802  -0.00055   0.00230  -0.12075  -0.11859   2.04944
   D23       -1.79816  -0.00034   0.00042  -0.09649  -0.09611  -1.89427
   D24        0.13966  -0.00008   0.00440  -0.14559  -0.14158  -0.00192
   D25        2.45666   0.00013   0.00252  -0.12133  -0.11911   2.33756
   D26        1.96033   0.00015  -0.00114   0.00717   0.00622   1.96656
   D27       -2.10561   0.00016  -0.00497   0.02117   0.01574  -2.08988
   D28       -2.36372  -0.00012  -0.00436   0.02867   0.02421  -2.33951
   D29       -0.14648  -0.00010  -0.00818   0.04267   0.03372  -0.11276
   D30        2.07439   0.00011  -0.00090  -0.00832  -0.00921   2.06518
   D31        0.76719   0.00034   0.00955   0.06226   0.07150   0.83869
   D32       -3.09171   0.00011   0.00423   0.09080   0.09476  -2.99695
         Item               Value     Threshold  Converged?
 Maximum Force            0.004908     0.000015     NO 
 RMS     Force            0.000853     0.000010     NO 
 Maximum Displacement     0.422044     0.000060     NO 
 RMS     Displacement     0.108014     0.000040     NO 
 Predicted change in Energy=-2.581413D-04
 GradGradGradGradGradGradGradGradGradGradGradGradGradGradGradGradGradGrad

                          Input orientation:                          
 ---------------------------------------------------------------------
 Center     Atomic      Atomic             Coordinates (Angstroms)
 Number     Number       Type             X           Y           Z
 ---------------------------------------------------------------------
      1          6           0        1.117351    0.698884   -0.342642
      2          8           0       -0.079757    0.465822   -0.303236
      3          8           0        1.976130    0.547884    0.606883
      4          1           0        1.522432    0.239782    1.491451
      5          6           0        1.761924    1.286111   -1.624743
      6          9           0        1.997549    2.596796   -1.436672
      7          9           0        0.946462    1.155901   -2.670189
      8          9           0        2.920691    0.688297   -1.913671
      9          8           0       -2.840810   -2.094924    2.906157
     10          1           0       -2.547312   -2.926441    3.283723
     11          1           0       -2.692063   -2.140058    1.939228
     12          8           0       -1.619519    0.353349    3.091214
     13          1           0       -2.101766   -0.494200    3.193364
     14          1           0       -2.042633    0.802408    2.341548
     15          8           0       -2.351698   -1.601309    0.262236
     16          1           0       -2.762008   -0.723822    0.228418
     17          1           0       -1.419215   -1.417266    0.099848
     18          8           0        0.905885   -0.161833    2.752703
     19          1           0        1.347891    0.105697    3.562646
     20          1           0       -0.071045    0.044806    2.864429
     21          8           0       -2.595500    1.224555    0.542276
     22          1           0       -3.145537    1.936931    0.207941
     23          1           0       -1.745366    1.256347    0.072874
 ---------------------------------------------------------------------
                    Distance matrix (angstroms):
                    1          2          3          4          5
     1  C    0.000000
     2  O    1.220220   0.000000
     3  O    1.289147   2.249828   0.000000
     4  H    1.933587   2.416403   1.040783   0.000000
     5  C    1.550515   2.410611   2.360301   3.295880   0.000000
     6  F    2.360873   3.184482   2.893893   3.788820   1.344910
     7  F    2.378139   2.670543   3.488425   4.300031   1.332251
     8  F    2.391711   3.412577   2.695385   3.708254   1.335515
     9  O    5.833275   4.947832   5.956006   5.146856   7.290104
    10  H    6.302638   5.519289   6.300629   5.458940   7.772268
    11  H    5.270499   4.317801   5.549072   4.860670   6.654212
    12  O    4.404681   3.729049   4.374750   3.527605   5.877453
    13  H    4.928438   4.151672   4.940148   4.070633   6.427423
    14  H    4.147420   3.310749   4.384553   3.707951   5.517254
    15  O    4.206075   3.123221   4.844369   4.462003   5.368405
    16  H    4.171286   2.982010   4.920409   4.569487   5.285830
    17  H    3.332875   2.345773   3.955663   3.651802   4.516870
    18  O    3.219738   3.271729   2.500733   1.460200   4.689497
    19  H    3.956803   4.136776   3.053973   2.082857   5.336086
    20  H    3.482155   3.195534   3.088775   2.112405   5.005326
    21  O    3.852879   2.760350   4.621890   4.339133   4.866920
    22  H    4.473043   3.438673   5.321662   5.130073   5.278776
    23  H    2.945941   1.881660   3.825784   3.704628   3.896650
                    6          7          8          9         10
     6  F    0.000000
     7  F    2.168532   0.000000
     8  F    2.173036   2.165307   0.000000
     9  O    8.017614   7.483778   8.010740   0.000000
    10  H    8.569950   8.020039   8.365302   0.959227   0.000000
    11  H    7.471744   6.734162   7.372071   0.979344   1.564294
    12  O    6.214337   6.357838   6.765690   2.742233   3.413925
    13  H    6.913457   6.811445   7.259833   1.786334   2.474362
    14  H    5.815312   5.846123   6.538692   3.057843   3.879008
    15  O    6.279039   5.203766   6.146133   2.733716   3.305090
    16  H    6.037584   5.068336   6.235037   3.009388   3.772600
    17  H    5.490708   4.459901   5.227087   3.218000   3.699631
    18  O    5.133482   5.580845   5.153369   4.218781   4.455290
    19  H    5.623239   6.333428   5.727405   4.776916   4.944114
    20  H    5.412136   5.736014   5.674047   3.500254   3.890502
    21  O    5.186076   4.782274   6.061981   4.082531   4.974798
    22  H    5.439808   5.063408   6.546713   4.860976   5.785386
    23  H    4.252640   3.844532   5.103051   4.523109   5.333702
                   11         12         13         14         15
    11  H    0.000000
    12  O    2.948644   0.000000
    13  H    2.151779   0.980478   0.000000
    14  H    3.040021   0.970916   1.552508   0.000000
    15  O    1.793990   3.515663   3.143193   3.193260   0.000000
    16  H    2.222046   3.265146   3.046236   2.704108   0.969268
    17  H    2.350721   3.481878   3.299662   3.215715   0.964243
    18  O    4.185731   2.599552   3.057878   3.129308   4.345844
    19  H    4.898993   3.014814   3.520850   3.670442   5.243428
    20  H    3.535444   1.595118   2.126629   2.175896   3.831772
    21  O    3.644369   2.865069   3.197837   1.929054   2.850153
    22  H    4.452509   3.626255   3.989061   2.656279   3.626606
    23  H    3.989371   3.153033   3.595677   2.332661   2.927404
                   16         17         18         19         20
    16  H    0.000000
    17  H    1.516736   0.000000
    18  O    4.487905   3.744309   0.000000
    19  H    5.356907   4.686925   0.960703   0.000000
    20  H    3.844558   3.405602   1.004777   1.582592   0.000000
    21  O    1.980507   2.925510   4.366665   5.091642   3.627269
    22  H    2.688331   3.773925   5.224428   5.899014   4.482139
    23  H    2.231328   2.693569   4.027637   4.803202   3.473322
                   21         22         23
    21  O    0.000000
    22  H    0.960104   0.000000
    23  H    0.971636   1.562663   0.000000
 Stoichiometry    C2H11F3O7
 Framework group  C1[X(C2H11F3O7)]
 Deg. of freedom    63
 Full point group                 C1      NOp   1
 Largest Abelian subgroup         C1      NOp   1
 Largest concise Abelian subgroup C1      NOp   1
                         Standard orientation:                         
 ---------------------------------------------------------------------
 Center     Atomic      Atomic             Coordinates (Angstroms)
 Number     Number       Type             X           Y           Z
 ---------------------------------------------------------------------
      1          6           0       -1.281996    0.291070   -0.134488
      2          8           0       -0.360766   -0.504787   -0.051513
      3          8           0       -1.202469    1.575222   -0.215294
      4          1           0       -0.218100    1.905627   -0.144033
      5          6           0       -2.751709   -0.201989   -0.103947
      6          9           0       -3.273730    0.049233    1.109794
      7          9           0       -2.818200   -1.514630   -0.321763
      8          9           0       -3.500231    0.418330   -1.019655
      9          8           0        4.496510   -0.029044   -0.864891
     10          1           0        4.844560    0.476236   -1.602230
     11          1           0        3.796075   -0.617815   -1.213967
     12          8           0        2.886664    0.864226    1.167425
     13          1           0        3.590163    0.632913    0.524835
     14          1           0        2.529927    0.015674    1.476253
     15          8           0        2.298407   -1.604065   -1.265964
     16          1           0        2.231626   -1.945587   -0.361319
     17          1           0        1.495951   -1.078729   -1.365225
     18          8           0        1.151035    2.396474   -0.014727
     19          1           0        1.269661    3.275387    0.354583
     20          1           0        1.807491    1.789675    0.444009
     21          8           0        1.601865   -1.675340    1.496846
     22          1           0        1.498875   -2.323695    2.197438
     23          1           0        0.715486   -1.422059    1.189831
 ---------------------------------------------------------------------
 Rotational constants (GHZ):           1.0754921           0.3259672           0.2960472
 Standard basis: 6-31++G(d,p) (6D, 7F)
 There are   294 symmetry adapted cartesian basis functions of A   symmetry.
 There are   294 symmetry adapted basis functions of A   symmetry.
   294 basis functions,   472 primitive gaussians,   294 cartesian basis functions
    53 alpha electrons       53 beta electrons
       nuclear repulsion energy       852.5179962872 Hartrees.
 NAtoms=   23 NActive=   23 NUniq=   23 SFac= 1.00D+00 NAtFMM=   60 NAOKFM=F Big=F
 Integral buffers will be    131072 words long.
 Raffenetti 2 integral format.
 Two-electron integral symmetry is turned on.
 Nuclear repulsion after empirical dispersion term =      852.5069000410 Hartrees.
 One-electron integrals computed using PRISM.
 NBasis=   294 RedAO= T EigKep=  5.08D-05  NBF=   294
 NBsUse=   294 1.00D-06 EigRej= -1.00D+00 NBFU=   294
 Initial guess from the checkpoint file:  "/local_scratch/slurm.5660470/Gau-3748718.chk"
 B after Tr=    -0.000000    0.000000    0.000000
         Rot=    0.999362    0.035579   -0.000437   -0.003048 Ang=   4.09 deg.
 ExpMin= 3.60D-02 ExpMax= 7.00D+03 ExpMxC= 1.05D+03 IAcc=3 IRadAn=         5 AccDes= 0.00D+00
 Harris functional with IExCor= 4639 and IRadAn=       5 diagonalized for initial guess.
 HarFok:  IExCor= 4639 AccDes= 0.00D+00 IRadAn=         5 IDoV= 1 UseB2=F ITyADJ=14
 ICtDFT=  3500011 ScaDFX=  1.000000  1.000000  1.000000  1.000000
 FoFCou: FMM=F IPFlag=           0 FMFlag=      100000 FMFlg1=           0
         NFxFlg=           0 DoJE=T BraDBF=F KetDBF=T FulRan=T
         wScrn=  0.000000 ICntrl=       500 IOpCl=  0 I1Cent=   200000004 NGrid=           0
         NMat0=    1 NMatS0=      1 NMatT0=    0 NMatD0=    1 NMtDS0=    0 NMtDT0=    0
 Petite list used in FoFCou.
 Requested convergence on RMS density matrix=1.00D-10 within 128 cycles.
 Requested convergence on MAX density matrix=1.00D-08.
 Requested convergence on             energy=1.00D-08.
 No special actions if energy rises.
 SCF Done:  E(RwB97XD) =  -908.812990645     A.U. after   16 cycles
            NFock= 16  Conv=0.59D-10     -V/T= 2.0082
 Calling FoFJK, ICntrl=      2127 FMM=F ISym2X=0 I1Cent= 0 IOpClX= 0 NMat=1 NMatS=1 NMatT=0.
 ***** Axes restored to original set *****
 -------------------------------------------------------------------
 Center     Atomic                   Forces (Hartrees/Bohr)
 Number     Number              X              Y              Z
 -------------------------------------------------------------------
      1        6          -0.001618003   -0.000228306    0.001255495
      2        8           0.001329053    0.000409162   -0.000949692
      3        8           0.000185005   -0.000286095   -0.000715955
      4        1           0.000087645    0.000423878   -0.000016232
      5        6           0.000044341    0.000464577    0.000230991
      6        9           0.000027506   -0.000318779   -0.000244633
      7        9          -0.000141019   -0.000076203    0.000018230
      8        9          -0.000056652   -0.000090382    0.000073453
      9        8          -0.000616457    0.000070030    0.000163336
     10        1           0.000017879    0.000048530    0.000037439
     11        1           0.000424625   -0.000042719   -0.000091590
     12        8          -0.000690739    0.000016163   -0.000052654
     13        1           0.000760487   -0.000123169    0.000054998
     14        1           0.000114991   -0.000157749    0.000182920
     15        8           0.000196126   -0.000503688   -0.000135488
     16        1          -0.000397201    0.000368924    0.000093572
     17        1           0.000127368   -0.000159298   -0.000109161
     18        8           0.000073747   -0.000041009    0.000402449
     19        1          -0.000039671   -0.000074307   -0.000111723
     20        1          -0.000069065    0.000001173    0.000103602
     21        8           0.000689866   -0.000055118   -0.000450503
     22        1           0.000164584    0.000173223    0.000015293
     23        1          -0.000614415    0.000181160    0.000245850
 -------------------------------------------------------------------
 Cartesian Forces:  Max     0.001618003 RMS     0.000420658

 GradGradGradGradGradGradGradGradGradGradGradGradGradGradGradGradGradGrad
 Berny optimization.
 Using GEDIIS/GDIIS optimizer.
 FormGI is forming the generalized inverse of G from B-inverse, IUseBI=4.
 Internal  Forces:  Max     0.001681559 RMS     0.000411325
 Search for a local minimum.
 Step number  11 out of a maximum of  138
 All quantities printed in internal units (Hartrees-Bohrs-Radians)
 Mixed Optimization -- En-DIIS/RFO-DIIS
 Update second derivatives using D2CorX and points   10   11
 DE= -2.30D-04 DEPred=-2.58D-04 R= 8.91D-01
 TightC=F SS=  1.41D+00  RLast= 5.30D-01 DXNew= 1.7838D-01 1.5907D+00
 Trust test= 8.91D-01 RLast= 5.30D-01 DXMaxT set to 1.78D-01
 ITU=  1  0 -1  0  0 -1  0  1 -1  1  0
 Use linear search instead of GDIIS.
     Eigenvalues ---   -0.00008  -0.00006   0.00048   0.00072   0.00156
     Eigenvalues ---    0.00176   0.00314   0.00501   0.00544   0.00676
     Eigenvalues ---    0.00850   0.01029   0.01093   0.01212   0.01316
     Eigenvalues ---    0.01367   0.01550   0.01636   0.01905   0.02249
     Eigenvalues ---    0.02416   0.02670   0.02905   0.03141   0.03390
     Eigenvalues ---    0.03710   0.03760   0.03864   0.04555   0.04787
     Eigenvalues ---    0.06293   0.06651   0.06983   0.07734   0.08406
     Eigenvalues ---    0.09732   0.11247   0.11526   0.13824   0.19573
     Eigenvalues ---    0.20208   0.21564   0.23621   0.24763   0.26422
     Eigenvalues ---    0.30117   0.34005   0.37093   0.37569   0.39060
     Eigenvalues ---    0.47861   0.49765   0.51458   0.52612   0.53827
     Eigenvalues ---    0.54667   0.55657   0.56555   0.57394   0.57473
     Eigenvalues ---    0.61526   0.72388   1.26313
 RFO step:  Lambda=-2.22142589D-04 EMin=-7.88768643D-05
 Quartic linear search produced a step of  0.10871.
 Iteration  1 RMS(Cart)=  0.11638333 RMS(Int)=  0.02613713
 Iteration  2 RMS(Cart)=  0.04268187 RMS(Int)=  0.00186173
 Iteration  3 RMS(Cart)=  0.00195691 RMS(Int)=  0.00028105
 Iteration  4 RMS(Cart)=  0.00000338 RMS(Int)=  0.00028104
 Iteration  5 RMS(Cart)=  0.00000000 RMS(Int)=  0.00028104
 Variable       Old X    -DE/DX   Delta X   Delta X   Delta X     New X
                                 (Linear)    (Quad)   (Total)
    R1        2.30588  -0.00168   0.00052   0.00498   0.00546   2.31134
    R2        2.43614  -0.00024   0.00043   0.00231   0.00270   2.43884
    R3        2.93005  -0.00013  -0.00040  -0.00061  -0.00102   2.92903
    R4        3.55582  -0.00026   0.00028   0.00696   0.00718   3.56300
    R5        1.96679   0.00020  -0.00201  -0.00007  -0.00206   1.96473
    R6        2.75938   0.00037   0.00083  -0.00708  -0.00622   2.75315
    R7        2.54151  -0.00034  -0.00010  -0.00266  -0.00276   2.53875
    R8        2.51759   0.00008  -0.00023  -0.00285  -0.00309   2.51450
    R9        2.52376  -0.00002   0.00027   0.00564   0.00591   2.52966
   R10        1.81268  -0.00002   0.00005   0.00039   0.00044   1.81312
   R11        1.85069   0.00031   0.00005   0.00080   0.00086   1.85155
   R12        3.37568   0.00030  -0.00164  -0.00574  -0.00738   3.36830
   R13        3.39015   0.00004   0.00054  -0.01269  -0.01215   3.37800
   R14        1.85284   0.00004   0.00020   0.00045   0.00065   1.85349
   R15        1.83477   0.00011  -0.00007   0.00166   0.00163   1.83640
   R16        3.01434   0.00006   0.00055  -0.00860  -0.00799   3.00635
   R17        3.64538   0.00034   0.00205  -0.01670  -0.01463   3.63075
   R18        1.83165   0.00050   0.00030  -0.00030  -0.00000   1.83165
   R19        1.82216   0.00011  -0.00000   0.00101   0.00101   1.82317
   R20        1.81546  -0.00013   0.00007   0.00065   0.00071   1.81618
   R21        1.89875   0.00014  -0.00051   0.00171   0.00126   1.90001
   R22        1.81433   0.00003   0.00006   0.00061   0.00067   1.81500
   R23        1.83613  -0.00086   0.00025  -0.00138  -0.00117   1.83495
    A1        2.22356   0.00073   0.00002   0.00172   0.00100   2.22456
    A2        2.10236  -0.00061   0.00078   0.01147   0.01260   2.11496
    A3        1.95678  -0.00012  -0.00079  -0.01289  -0.01333   1.94345
    A4        2.48919   0.00000   0.00146   0.00310   0.00399   2.49318
    A5        1.95011   0.00000   0.00006   0.00497   0.00401   1.95411
    A6        1.90318   0.00050   0.00011   0.00881   0.00891   1.91209
    A7        1.93628  -0.00030  -0.00001   0.00303   0.00298   1.93926
    A8        1.94987  -0.00025  -0.00096  -0.01703  -0.01799   1.93188
    A9        1.88833  -0.00004   0.00036   0.00334   0.00365   1.89198
   A10        1.89070  -0.00004   0.00030   0.00196   0.00229   1.89299
   A11        1.89396   0.00014   0.00024   0.00042   0.00062   1.89458
   A12        1.87780  -0.00051   0.00009   0.00151   0.00155   1.87934
   A13        2.19804  -0.00034   0.00061   0.00632   0.00689   2.20493
   A14        1.70843   0.00108   0.00299   0.00164   0.00459   1.71302
   A15        2.78735   0.00106  -0.00149   0.02533   0.02384   2.81119
   A16        1.83994   0.00073   0.00029   0.00710   0.00760   1.84754
   A17        1.90188  -0.00017   0.00172   0.01156   0.01354   1.91543
   A18        1.98530  -0.00013   0.00106  -0.01206  -0.01154   1.97376
   A19        2.86264   0.00160   0.00183   0.01847   0.02031   2.88295
   A20        1.79689  -0.00022   0.00012  -0.00858  -0.00846   1.78843
   A21        1.98037   0.00007  -0.00081   0.01854   0.01774   1.99812
   A22        1.80360   0.00023  -0.00040   0.00321   0.00283   1.80643
   A23        2.04581  -0.00009   0.00106  -0.00147  -0.00034   2.04547
   A24        2.03758  -0.00014   0.00131   0.01324   0.01389   2.05147
   A25        1.87163   0.00019   0.00002  -0.00244  -0.00225   1.86938
   A26        2.28018  -0.00011   0.00273  -0.01917  -0.01614   2.26404
   A27        1.77931   0.00031  -0.00172   0.00855   0.00598   1.78529
   A28        1.88467  -0.00010   0.00048   0.00082   0.00145   1.88612
   A29        2.60081  -0.00051  -0.00217   0.01986   0.01727   2.61808
   A30        3.16678  -0.00016   0.00083   0.00207   0.00210   3.16887
   A31        2.90876   0.00025  -0.00241  -0.01287  -0.01611   2.89265
   A32        3.17407  -0.00049   0.00106  -0.00118  -0.00096   3.17311
   A33        3.15567  -0.00025   0.00083  -0.02296  -0.02177   3.13390
   A34        2.89911   0.00092  -0.00025   0.03511   0.03490   2.93401
   A35        3.14917   0.00017  -0.00074   0.00443   0.00398   3.15315
    D1        1.58949  -0.00023  -0.00035  -0.09458  -0.09516   1.49432
    D2       -1.51606  -0.00039  -0.00072  -0.10576  -0.10669  -1.62275
    D3       -0.06129  -0.00007  -0.00058   0.02254   0.02206  -0.03923
    D4        3.04676   0.00007  -0.00021   0.03335   0.03307   3.07983
    D5        1.80375   0.00009   0.01590   0.28383   0.29970   2.10346
    D6       -0.27427   0.00000   0.01539   0.27233   0.28765   0.01338
    D7       -2.39010   0.00021   0.01575   0.28141   0.29708  -2.09302
    D8       -1.30693  -0.00008   0.01557   0.27404   0.28970  -1.01723
    D9        2.89823  -0.00016   0.01506   0.26253   0.27765  -3.10731
   D10        0.78240   0.00004   0.01542   0.27162   0.28707   1.06947
   D11       -2.26100  -0.00021  -0.01235   0.00301  -0.00907  -2.27007
   D12       -2.63866   0.00025   0.01025   0.02215   0.03254  -2.60612
   D13       -0.39136   0.00039   0.01240   0.03865   0.05138  -0.33998
   D14       -2.62053  -0.00004   0.00148  -0.07222  -0.07076  -2.69130
   D15       -0.32158  -0.00007   0.00380  -0.06336  -0.05954  -0.38112
   D16        1.91688   0.00040   0.01038   0.18995   0.20037   2.11725
   D17       -0.15141   0.00030   0.00731   0.18294   0.19022   0.03881
   D18       -0.58509  -0.00006   0.00325   0.01241   0.01568  -0.56940
   D19        1.35177   0.00011   0.00252   0.01906   0.02156   1.37333
   D20        0.99015   0.00044  -0.01172  -0.17495  -0.18678   0.80337
   D21       -1.14703   0.00026  -0.01405  -0.17105  -0.18500  -1.33203
   D22        2.04944   0.00043  -0.01289  -0.07043  -0.08338   1.96606
   D23       -1.89427   0.00045  -0.01045  -0.06045  -0.07091  -1.96518
   D24       -0.00192  -0.00016  -0.01539  -0.07914  -0.09450  -0.09642
   D25        2.33756  -0.00014  -0.01295  -0.06915  -0.08202   2.25553
   D26        1.96656  -0.00004   0.00068   0.08368   0.08456   2.05112
   D27       -2.08988  -0.00005   0.00171   0.06299   0.06463  -2.02525
   D28       -2.33951   0.00025   0.00263   0.10088   0.10329  -2.23622
   D29       -0.11276   0.00024   0.00367   0.08019   0.08336  -0.02940
   D30        2.06518   0.00008  -0.00100   0.01825   0.01725   2.08243
   D31        0.83869  -0.00009   0.00777  -0.00547   0.00221   0.84091
   D32       -2.99695  -0.00006   0.01030  -0.02280  -0.01275  -3.00970
         Item               Value     Threshold  Converged?
 Maximum Force            0.001682     0.000015     NO 
 RMS     Force            0.000411     0.000010     NO 
 Maximum Displacement     0.680961     0.000060     NO 
 RMS     Displacement     0.147759     0.000040     NO 
 Predicted change in Energy=-1.939294D-04
 GradGradGradGradGradGradGradGradGradGradGradGradGradGradGradGradGradGrad

                          Input orientation:                          
 ---------------------------------------------------------------------
 Center     Atomic      Atomic             Coordinates (Angstroms)
 Number     Number       Type             X           Y           Z
 ---------------------------------------------------------------------
      1          6           0        1.103656    0.734646   -0.338847
      2          8           0       -0.097296    0.507295   -0.293899
      3          8           0        1.957730    0.636008    0.623657
      4          1           0        1.505317    0.360300    1.518232
      5          6           0        1.778061    1.231233   -1.643074
      6          9           0        2.357898    2.423112   -1.423821
      7          9           0        0.886114    1.371477   -2.620472
      8          9           0        2.719758    0.369492   -2.046271
      9          8           0       -2.812208   -2.159600    2.859662
     10          1           0       -2.529569   -3.000535    3.225053
     11          1           0       -2.656062   -2.187751    1.892795
     12          8           0       -1.647125    0.309363    3.116695
     13          1           0       -2.082011   -0.566943    3.187244
     14          1           0       -2.082208    0.762787    2.375437
     15          8           0       -2.342523   -1.658156    0.214523
     16          1           0       -2.791946   -0.800141    0.178400
     17          1           0       -1.421478   -1.437916    0.030220
     18          8           0        0.907228   -0.019925    2.791139
     19          1           0        1.327034    0.310792    3.589929
     20          1           0       -0.082974    0.117171    2.898924
     21          8           0       -2.610999    1.255468    0.595244
     22          1           0       -3.144273    1.996204    0.296232
     23          1           0       -1.760037    1.289335    0.128781
 ---------------------------------------------------------------------
                    Distance matrix (angstroms):
                    1          2          3          4          5
     1  C    0.000000
     2  O    1.223109   0.000000
     3  O    1.290576   2.254243   0.000000
     4  H    1.936546   2.423591   1.039691   0.000000
     5  C    1.549977   2.421017   2.350456   3.290406   0.000000
     6  F    2.366687   3.312863   2.747006   3.692934   1.343450
     7  F    2.378800   2.669616   3.494803   4.305201   1.330618
     8  F    2.379163   3.320480   2.789306   3.765718   1.338641
     9  O    5.825900   4.942471   5.963846   5.175940   7.269316
    10  H    6.312945   5.532073   6.334631   5.521662   7.756429
    11  H    5.258907   4.311865   5.556204   4.893867   6.622180
    12  O    4.437165   3.751439   4.395102   3.534907   5.936088
    13  H    4.927061   4.148666   4.933414   4.063779   6.439376
    14  H    4.185434   3.336241   4.405213   3.710408   5.591918
    15  O    4.231769   3.160493   4.891090   4.536485   5.364555
    16  H    4.218866   3.032094   4.981988   4.648466   5.322519
    17  H    3.351498   2.375364   4.009037   3.743513   4.490136
    18  O    3.225644   3.287018   2.496354   1.456906   4.688922
    19  H    3.957882   4.141431   3.049969   2.079943   5.332443
    20  H    3.503217   3.216600   3.100081   2.118511   5.033322
    21  O    3.865546   2.769303   4.610621   4.312457   4.926916
    22  H    4.476578   3.442263   5.290348   5.078203   5.345601
    23  H    2.954166   1.885458   3.807038   3.668271   3.957396
                    6          7          8          9         10
     6  F    0.000000
     7  F    2.168884   0.000000
     8  F    2.176176   2.167010   0.000000
     9  O    8.128929   7.495196   7.814546   0.000000
    10  H    8.655363   8.059251   8.166967   0.959461   0.000000
    11  H    7.576265   6.751643   7.138289   0.979799   1.565736
    12  O    6.412833   6.360854   6.762359   2.742127   3.427225
    13  H    7.065065   6.804175   7.164047   1.782430   2.474693
    14  H    6.074996   5.842990   6.539499   3.050856   3.883886
    15  O    6.436993   5.257373   5.903324   2.732913   3.301553
    16  H    6.283102   5.106636   6.057729   3.006278   3.767315
    17  H    5.595128   4.499315   4.972763   3.234301   3.725131
    18  O    5.083184   5.587663   5.180487   4.291516   4.569889
    19  H    5.537351   6.315737   5.806020   4.875393   5.096215
    20  H    5.473695   5.742485   5.689808   3.554427   3.976465
    21  O    5.489076   4.752272   6.014942   4.102532   5.003607
    22  H    5.780546   5.014126   6.520764   4.894094   5.824367
    23  H    4.544603   3.816707   5.064141   4.523266   5.346219
                   11         12         13         14         15
    11  H    0.000000
    12  O    2.958286   0.000000
    13  H    2.152243   0.980823   0.000000
    14  H    3.044327   0.971779   1.557952   0.000000
    15  O    1.787561   3.574537   3.177371   3.255500   0.000000
    16  H    2.209768   3.342931   3.100247   2.788089   0.969266
    17  H    2.357040   3.553903   3.340913   3.283246   0.964779
    18  O    4.266558   2.595984   3.064584   3.118040   4.459107
    19  H    4.998803   3.011574   3.543185   3.647221   5.360576
    20  H    3.598019   1.590890   2.132437   2.165132   3.932348
    21  O    3.679868   2.860399   3.212394   1.921312   2.950633
    22  H    4.504758   3.611357   4.007003   2.640529   3.742169
    23  H    4.000592   3.146542   3.592162   2.329916   3.005719
                   16         17         18         19         20
    16  H    0.000000
    17  H    1.518848   0.000000
    18  O    4.595544   3.880238   0.000000
    19  H    5.462481   4.825332   0.961081   0.000000
    20  H    3.947308   3.526947   1.005441   1.582119   0.000000
    21  O    2.105238   2.998088   4.338952   5.036731   3.604660
    22  H    2.820915   3.851229   5.167591   5.803589   4.435800
    23  H    2.330924   2.749953   3.989563   4.739947   3.443864
                   21         22         23
    21  O    0.000000
    22  H    0.960458   0.000000
    23  H    0.971015   1.563269   0.000000
 Stoichiometry    C2H11F3O7
 Framework group  C1[X(C2H11F3O7)]
 Deg. of freedom    63
 Full point group                 C1      NOp   1
 Largest Abelian subgroup         C1      NOp   1
 Largest concise Abelian subgroup C1      NOp   1
                         Standard orientation:                         
 ---------------------------------------------------------------------
 Center     Atomic      Atomic             Coordinates (Angstroms)
 Number     Number       Type             X           Y           Z
 ---------------------------------------------------------------------
      1          6           0       -1.284500    0.270683   -0.094412
      2          8           0       -0.356156   -0.512523    0.049676
      3          8           0       -1.216932    1.553286   -0.220706
      4          1           0       -0.239260    1.899959   -0.150472
      5          6           0       -2.754121   -0.221558   -0.112890
      6          9           0       -3.439378    0.371195    0.879040
      7          9           0       -2.820414   -1.539254    0.059816
      8          9           0       -3.341154    0.085600   -1.276078
      9          8           0        4.464726   -0.102079   -0.959612
     10          1           0        4.808723    0.329603   -1.744394
     11          1           0        3.752367   -0.711936   -1.243558
     12          8           0        2.944115    0.955934    1.062172
     13          1           0        3.601474    0.685504    0.386331
     14          1           0        2.604230    0.130886    1.447047
     15          8           0        2.278126   -1.722299   -1.209575
     16          1           0        2.251364   -2.022541   -0.288372
     17          1           0        1.454100   -1.230735   -1.310287
     18          8           0        1.116439    2.424402   -0.052431
     19          1           0        1.220341    3.308217    0.310545
     20          1           0        1.809794    1.841865    0.384400
     21          8           0        1.651831   -1.523207    1.666942
     22          1           0        1.556943   -2.078035    2.445172
     23          1           0        0.762965   -1.293529    1.350657
 ---------------------------------------------------------------------
 Rotational constants (GHZ):           1.0518756           0.3239690           0.2951887
 Standard basis: 6-31++G(d,p) (6D, 7F)
 There are   294 symmetry adapted cartesian basis functions of A   symmetry.
 There are   294 symmetry adapted basis functions of A   symmetry.
   294 basis functions,   472 primitive gaussians,   294 cartesian basis functions
    53 alpha electrons       53 beta electrons
       nuclear repulsion energy       849.8516775290 Hartrees.
 NAtoms=   23 NActive=   23 NUniq=   23 SFac= 1.00D+00 NAtFMM=   60 NAOKFM=F Big=F
 Integral buffers will be    131072 words long.
 Raffenetti 2 integral format.
 Two-electron integral symmetry is turned on.
 Nuclear repulsion after empirical dispersion term =      849.8407861023 Hartrees.
 One-electron integrals computed using PRISM.
 NBasis=   294 RedAO= T EigKep=  4.74D-05  NBF=   294
 NBsUse=   294 1.00D-06 EigRej= -1.00D+00 NBFU=   294
 Initial guess from the checkpoint file:  "/local_scratch/slurm.5660470/Gau-3748718.chk"
 B after Tr=    -0.000000    0.000000   -0.000000
         Rot=    0.998829    0.048345    0.001322   -0.001211 Ang=   5.55 deg.
 ExpMin= 3.60D-02 ExpMax= 7.00D+03 ExpMxC= 1.05D+03 IAcc=3 IRadAn=         5 AccDes= 0.00D+00
 Harris functional with IExCor= 4639 and IRadAn=       5 diagonalized for initial guess.
 HarFok:  IExCor= 4639 AccDes= 0.00D+00 IRadAn=         5 IDoV= 1 UseB2=F ITyADJ=14
 ICtDFT=  3500011 ScaDFX=  1.000000  1.000000  1.000000  1.000000
 FoFCou: FMM=F IPFlag=           0 FMFlag=      100000 FMFlg1=           0
         NFxFlg=           0 DoJE=T BraDBF=F KetDBF=T FulRan=T
         wScrn=  0.000000 ICntrl=       500 IOpCl=  0 I1Cent=   200000004 NGrid=           0
         NMat0=    1 NMatS0=      1 NMatT0=    0 NMatD0=    1 NMtDS0=    0 NMtDT0=    0
 Petite list used in FoFCou.
 Requested convergence on RMS density matrix=1.00D-10 within 128 cycles.
 Requested convergence on MAX density matrix=1.00D-08.
 Requested convergence on             energy=1.00D-08.
 No special actions if energy rises.
 SCF Done:  E(RwB97XD) =  -908.812830062     A.U. after   17 cycles
            NFock= 17  Conv=0.87D-10     -V/T= 2.0083
 Calling FoFJK, ICntrl=      2127 FMM=F ISym2X=0 I1Cent= 0 IOpClX= 0 NMat=1 NMatS=1 NMatT=0.
 ***** Axes restored to original set *****
 -------------------------------------------------------------------
 Center     Atomic                   Forces (Hartrees/Bohr)
 Number     Number              X              Y              Z
 -------------------------------------------------------------------
      1        6          -0.004796350    0.000271230    0.003710174
      2        8           0.006338196    0.000603420   -0.001953952
      3        8          -0.001026562   -0.000540489   -0.002319750
      4        1          -0.000157717   -0.000391648    0.000449396
      5        6           0.000312090    0.000943007    0.001775253
      6        9          -0.000406313   -0.001370936   -0.001567078
      7        9          -0.000406822    0.000129518   -0.000760116
      8        9          -0.000021089    0.000305920   -0.000186102
      9        8          -0.000063052    0.000159131   -0.000258407
     10        1          -0.000013149    0.000260276   -0.000195238
     11        1           0.000219195   -0.000687957    0.000583823
     12        8          -0.000100423    0.000019393   -0.000332064
     13        1          -0.000007240    0.000806753   -0.000085972
     14        1           0.000006791   -0.000787930    0.000439102
     15        8          -0.000049103    0.002042461   -0.000530041
     16        1           0.000444796    0.000031609    0.000196177
     17        1          -0.000324161    0.000032234    0.000285639
     18        8           0.000002725    0.000529011    0.001379004
     19        1          -0.000066975   -0.000339365   -0.000423698
     20        1          -0.000064283   -0.000331210   -0.000062382
     21        8           0.000065269   -0.001383514   -0.000377404
     22        1           0.000608602   -0.000277412    0.000026550
     23        1          -0.000494426   -0.000023502    0.000207085
 -------------------------------------------------------------------
 Cartesian Forces:  Max     0.006338196 RMS     0.001267003

 GradGradGradGradGradGradGradGradGradGradGradGradGradGradGradGradGradGrad
 Berny optimization.
 Using GEDIIS/GDIIS optimizer.
 FormGI is forming the generalized inverse of G from B-inverse, IUseBI=4.
 Internal  Forces:  Max     0.009904992 RMS     0.002019486
 Search for a local minimum.
 Step number  12 out of a maximum of  138
 All quantities printed in internal units (Hartrees-Bohrs-Radians)
 Mixed Optimization -- RFO/linear search
 Update second derivatives using D2CorX and points   10   12   11
 DE=  1.61D-04 DEPred=-1.94D-04 R=-8.28D-01
 Trust test=-8.28D-01 RLast= 8.65D-01 DXMaxT set to 8.92D-02
 ITU= -1  1  0 -1  0  0 -1  0  1 -1  1  0
 Use linear search instead of GDIIS.
     Eigenvalues ---   -0.00403  -0.00007   0.00035   0.00079   0.00126
     Eigenvalues ---    0.00189   0.00219   0.00333   0.00507   0.00608
     Eigenvalues ---    0.00856   0.00968   0.01039   0.01204   0.01314
     Eigenvalues ---    0.01367   0.01591   0.01610   0.01870   0.02059
     Eigenvalues ---    0.02358   0.02482   0.02887   0.03062   0.03385
     Eigenvalues ---    0.03497   0.03820   0.04136   0.04549   0.04641
     Eigenvalues ---    0.06307   0.06602   0.06814   0.07724   0.08428
     Eigenvalues ---    0.09709   0.10953   0.11261   0.13827   0.18885
     Eigenvalues ---    0.20026   0.21583   0.23611   0.24624   0.29222
     Eigenvalues ---    0.30662   0.34192   0.37155   0.37353   0.39166
     Eigenvalues ---    0.47563   0.49535   0.50931   0.51463   0.53438
     Eigenvalues ---    0.55188   0.55657   0.56571   0.57409   0.57510
     Eigenvalues ---    0.61589   0.77788   1.52325
 RFO step:  Lambda=-4.23033663D-03 EMin=-4.03103956D-03
 I=     1 Eig=   -4.03D-03 Dot1=  2.02D-04
 I=     1 Stepn=  2.23D-01 RXN=   2.23D-01 EDone=F
 Mixed    1 eigenvectors in step.  Raw Step.Grad=  2.02D-04.
 RFO eigenvector is Hessian eigenvector with negative curvature.
 Taking step of  2.23D-01 in eigenvector direction(s).  Step.Grad= -1.08D-04.
 Quartic linear search produced a step of -0.69082.
 Maximum step size (   0.089) exceeded in Quadratic search.
    -- Step size not scaled.
 Iteration  1 RMS(Cart)=  0.08350421 RMS(Int)=  0.01264386
 Iteration  2 RMS(Cart)=  0.01955730 RMS(Int)=  0.00044005
 Iteration  3 RMS(Cart)=  0.00043617 RMS(Int)=  0.00020746
 Iteration  4 RMS(Cart)=  0.00000021 RMS(Int)=  0.00020746
 Variable       Old X    -DE/DX   Delta X   Delta X   Delta X     New X
                                 (Linear)    (Quad)   (Total)
    R1        2.31134  -0.00639  -0.00377  -0.00813  -0.01182   2.29952
    R2        2.43884  -0.00139  -0.00187  -0.00003  -0.00183   2.43701
    R3        2.92903   0.00040   0.00070   0.00104   0.00174   2.93077
    R4        3.56300  -0.00021  -0.00496  -0.02003  -0.02496   3.53804
    R5        1.96473   0.00114   0.00143  -0.01067  -0.00927   1.95547
    R6        2.75315   0.00061   0.00430   0.02712   0.03141   2.78456
    R7        2.53875  -0.00165   0.00191  -0.00555  -0.00364   2.53511
    R8        2.51450   0.00084   0.00213   0.00268   0.00481   2.51931
    R9        2.52966  -0.00016  -0.00408   0.00102  -0.00306   2.52660
   R10        1.81312  -0.00031  -0.00031   0.00033   0.00002   1.81314
   R11        1.85155  -0.00052  -0.00059   0.00065   0.00006   1.85161
   R12        3.36830  -0.00175   0.00510   0.00355   0.00865   3.37695
   R13        3.37800   0.00068   0.00839   0.02985   0.03824   3.41624
   R14        1.85349  -0.00246  -0.00045  -0.00168  -0.00213   1.85136
   R15        1.83640  -0.00124  -0.00113  -0.00029  -0.00145   1.83495
   R16        3.00635  -0.00017   0.00552   0.00510   0.01056   3.01691
   R17        3.63075  -0.00029   0.01011   0.01649   0.02656   3.65731
   R18        1.83165  -0.00019   0.00000   0.00351   0.00352   1.83517
   R19        1.82317  -0.00036  -0.00070   0.00028  -0.00042   1.82275
   R20        1.81618  -0.00050  -0.00049  -0.00108  -0.00157   1.81461
   R21        1.90001  -0.00014  -0.00087   0.00040  -0.00052   1.89949
   R22        1.81500  -0.00056  -0.00046   0.00032  -0.00014   1.81486
   R23        1.83495  -0.00059   0.00081  -0.00509  -0.00423   1.83072
    A1        2.22456   0.00083  -0.00069   0.00887   0.00858   2.23314
    A2        2.11496  -0.00242  -0.00870  -0.01017  -0.01912   2.09584
    A3        1.94345   0.00161   0.00921   0.00179   0.01075   1.95420
    A4        2.49318   0.00029  -0.00275   0.02509   0.02279   2.51597
    A5        1.95411   0.00013  -0.00277   0.00578   0.00357   1.95769
    A6        1.91209   0.00234  -0.00616   0.01367   0.00749   1.91958
    A7        1.93926  -0.00017  -0.00206  -0.01074  -0.01275   1.92652
    A8        1.93188   0.00012   0.01243  -0.00422   0.00820   1.94007
    A9        1.89198  -0.00101  -0.00252   0.00076  -0.00172   1.89026
   A10        1.89299  -0.00098  -0.00158   0.00097  -0.00069   1.89230
   A11        1.89458  -0.00037  -0.00043  -0.00022  -0.00061   1.89398
   A12        1.87934   0.00310  -0.00107  -0.00077  -0.00227   1.87707
   A13        2.20493   0.00173  -0.00476  -0.03289  -0.03780   2.16713
   A14        1.71302  -0.00700  -0.00317  -0.00381  -0.00726   1.70576
   A15        2.81119  -0.00710  -0.01647  -0.00320  -0.01966   2.79152
   A16        1.84754  -0.00376  -0.00525   0.00457  -0.00083   1.84671
   A17        1.91543   0.00064  -0.00935   0.00448  -0.00517   1.91025
   A18        1.97376   0.00054   0.00797  -0.02278  -0.01470   1.95906
   A19        2.88295  -0.00990  -0.01403   0.01479   0.00077   2.88371
   A20        1.78843  -0.00016   0.00584  -0.00425   0.00158   1.79001
   A21        1.99812  -0.00013  -0.01226   0.02196   0.00969   2.00780
   A22        1.80643  -0.00025  -0.00195   0.00211   0.00013   1.80655
   A23        2.04547   0.00127   0.00024   0.01191   0.01218   2.05764
   A24        2.05147  -0.00099  -0.00960   0.01042   0.00096   2.05243
   A25        1.86938  -0.00009   0.00156   0.00151   0.00279   1.87217
   A26        2.26404  -0.00007   0.01115  -0.04747  -0.03645   2.22759
   A27        1.78529   0.00005  -0.00413   0.02516   0.02172   1.80700
   A28        1.88612  -0.00073  -0.00100   0.00324   0.00257   1.88869
   A29        2.61808   0.00093  -0.01193  -0.03946  -0.05102   2.56707
   A30        3.16887  -0.00153  -0.00145  -0.01431  -0.01545   3.15342
   A31        2.89265  -0.00079   0.01113   0.01401   0.02552   2.91817
   A32        3.17311   0.00022   0.00066  -0.01920  -0.01819   3.15493
   A33        3.13390  -0.00032   0.01504  -0.04470  -0.02980   3.10410
   A34        2.93401  -0.00330  -0.02411   0.03433   0.01049   2.94450
   A35        3.15315  -0.00075  -0.00275   0.01073   0.00777   3.16091
    D1        1.49432   0.00093   0.06574  -0.05310   0.01282   1.50714
    D2       -1.62275  -0.00036   0.07370  -0.08008  -0.00624  -1.62898
    D3       -0.03923  -0.00074  -0.01524   0.00112  -0.01444  -0.05367
    D4        3.07983   0.00040  -0.02285   0.02575   0.00298   3.08282
    D5        2.10346   0.00041  -0.20704  -0.03042  -0.23749   1.86597
    D6        0.01338   0.00026  -0.19872  -0.03345  -0.23214  -0.21876
    D7       -2.09302   0.00076  -0.20523  -0.02316  -0.22831  -2.32134
    D8       -1.01723  -0.00069  -0.20013  -0.05353  -0.25374  -1.27097
    D9       -3.10731  -0.00084  -0.19181  -0.05656  -0.24839   2.92749
   D10        1.06947  -0.00034  -0.19832  -0.04627  -0.24456   0.82491
   D11       -2.27007   0.00053   0.00627  -0.01014  -0.00395  -2.27402
   D12       -2.60612  -0.00169  -0.02248  -0.00670  -0.02957  -2.63569
   D13       -0.33998  -0.00107  -0.03549   0.03822   0.00237  -0.33761
   D14       -2.69130   0.00048   0.04888   0.00625   0.05514  -2.63616
   D15       -0.38112   0.00005   0.04113  -0.03428   0.00684  -0.37428
   D16        2.11725  -0.00226  -0.13842  -0.01115  -0.14923   1.96802
   D17        0.03881  -0.00103  -0.13141   0.01225  -0.11949  -0.08068
   D18       -0.56940   0.00049  -0.01083   0.04333   0.03248  -0.53693
   D19        1.37333   0.00004  -0.01490   0.05248   0.03761   1.41094
   D20        0.80337  -0.00255   0.12903  -0.03995   0.08904   0.89241
   D21       -1.33203  -0.00128   0.12780  -0.01784   0.11000  -1.22203
   D22        1.96606  -0.00329   0.05760  -0.03716   0.02048   1.98654
   D23       -1.96518  -0.00283   0.04898  -0.00322   0.04578  -1.91940
   D24       -0.09642   0.00047   0.06528  -0.02601   0.03896  -0.05746
   D25        2.25553   0.00092   0.05666   0.00792   0.06425   2.31978
   D26        2.05112   0.00070  -0.05842   0.01391  -0.04442   2.00670
   D27       -2.02525   0.00020  -0.04465   0.00677  -0.03820  -2.06345
   D28       -2.23622  -0.00074  -0.07136   0.02085  -0.05024  -2.28645
   D29       -0.02940  -0.00125  -0.05759   0.01371  -0.04402  -0.07341
   D30        2.08243  -0.00031  -0.01192   0.02326   0.01135   2.09378
   D31        0.84091   0.00045  -0.00153   0.01043   0.00873   0.84964
   D32       -3.00970  -0.00013   0.00881  -0.02864  -0.01947  -3.02917
         Item               Value     Threshold  Converged?
 Maximum Force            0.009905     0.000015     NO 
 RMS     Force            0.002019     0.000010     NO 
 Maximum Displacement     0.524039     0.000060     NO 
 RMS     Displacement     0.099656     0.000040     NO 
 Predicted change in Energy=-3.547872D-04
 GradGradGradGradGradGradGradGradGradGradGradGradGradGradGradGradGradGrad

                          Input orientation:                          
 ---------------------------------------------------------------------
 Center     Atomic      Atomic             Coordinates (Angstroms)
 Number     Number       Type             X           Y           Z
 ---------------------------------------------------------------------
      1          6           0        1.097811    0.741738   -0.331367
      2          8           0       -0.104186    0.555981   -0.293552
      3          8           0        1.952431    0.601362    0.624147
      4          1           0        1.499869    0.341439    1.517687
      5          6           0        1.770672    1.212421   -1.647043
      6          9           0        2.128709    2.501120   -1.543349
      7          9           0        0.923724    1.094168   -2.669795
      8          9           0        2.863649    0.490532   -1.915191
      9          8           0       -2.807821   -2.173147    2.855841
     10          1           0       -2.468928   -2.994591    3.217736
     11          1           0       -2.650327   -2.189108    1.888883
     12          8           0       -1.659245    0.306231    3.124742
     13          1           0       -2.104034   -0.564412    3.187568
     14          1           0       -2.070536    0.759623    2.370989
     15          8           0       -2.337954   -1.598029    0.209245
     16          1           0       -2.775268   -0.730946    0.205748
     17          1           0       -1.416996   -1.386660    0.015526
     18          8           0        0.893895   -0.069691    2.796375
     19          1           0        1.327892    0.204470    3.607893
     20          1           0       -0.091417    0.088437    2.916845
     21          8           0       -2.594050    1.279469    0.581761
     22          1           0       -3.145142    2.022806    0.324694
     23          1           0       -1.750662    1.350503    0.110402
 ---------------------------------------------------------------------
                    Distance matrix (angstroms):
                    1          2          3          4          5
     1  C    0.000000
     2  O    1.216853   0.000000
     3  O    1.289608   2.252534   0.000000
     4  H    1.934138   2.428911   1.034788   0.000000
     5  C    1.550899   2.403735   2.358969   3.293548   0.000000
     6  F    2.372146   3.214246   2.887593   3.798631   1.341524
     7  F    2.371235   2.644385   3.485850   4.293431   1.333164
     8  F    2.385328   3.382609   2.700155   3.696860   1.337022
     9  O    5.823127   4.967541   5.944608   5.164300   7.259520
    10  H    6.267209   5.525188   6.261469   5.456245   7.703196
    11  H    5.250515   4.333748   5.529165   4.874996   6.604423
    12  O    4.442489   3.763684   4.402759   3.544555   5.946044
    13  H    4.933633   4.168077   4.938124   4.073964   6.445459
    14  H    4.164309   3.317798   4.388709   3.694698   5.577140
    15  O    4.191808   3.143610   4.839099   4.494713   5.312743
    16  H    4.178280   3.006686   4.929629   4.598694   5.279685
    17  H    3.312804   2.364922   3.959254   3.708223   4.436281
    18  O    3.237710   3.306853   2.507865   1.473525   4.707071
    19  H    3.982382   4.170813   3.074136   2.101737   5.369020
    20  H    3.520219   3.244288   3.113980   2.133973   5.055669
    21  O    3.840936   2.736609   4.596969   4.303026   4.901312
    22  H    4.480423   3.432377   5.300512   5.081963   5.358142
    23  H    2.946107   1.872251   3.812879   3.683016   3.937952
                    6          7          8          9         10
     6  F    0.000000
     7  F    2.168037   0.000000
     8  F    2.172755   2.167282   0.000000
     9  O    8.097590   7.425121   7.875500   0.000000
    10  H    8.602850   7.930387   8.181039   0.959472   0.000000
    11  H    7.524469   6.658474   7.214942   0.979830   1.564467
    12  O    6.399781   6.392904   6.774324   2.745697   3.399950
    13  H    7.049480   6.799037   7.199231   1.787006   2.457606
    14  H    5.999042   5.872565   6.541401   3.062648   3.869085
    15  O    6.310760   5.116184   5.994330   2.748819   3.319421
    16  H    6.128179   5.028153   6.147176   3.017283   3.780212
    17  H    5.487891   4.341017   5.057217   3.258887   3.734454
    18  O    5.192980   5.588780   5.137376   4.258024   4.476735
    19  H    5.696596   6.353289   5.739760   4.829365   4.980166
    20  H    5.535641   5.766502   5.678262   3.535157   3.904889
    21  O    5.320993   4.793921   6.053401   4.139770   5.023108
    22  H    5.615324   5.136633   6.593217   4.911874   5.831057
    23  H    4.371307   3.866204   5.112185   4.590330   5.389923
                   11         12         13         14         15
    11  H    0.000000
    12  O    2.955725   0.000000
    13  H    2.150502   0.979695   0.000000
    14  H    3.043616   0.971013   1.555953   0.000000
    15  O    1.807799   3.547813   3.161249   3.209856   0.000000
    16  H    2.230424   3.292684   3.060970   2.721528   0.971128
    17  H    2.382119   3.548491   3.348128   3.252976   0.964556
    18  O    4.228117   2.601474   3.063553   3.107501   4.412925
    19  H    4.950802   3.027669   3.542029   3.658885   5.313967
    20  H    3.576582   1.596478   2.133103   2.159945   3.901564
    21  O    3.707123   2.878855   3.229589   1.935367   2.912791
    22  H    4.520149   3.604828   3.996704   2.633958   3.711512
    23  H    4.062172   3.191411   3.641527   2.358329   3.008076
                   16         17         18         19         20
    16  H    0.000000
    17  H    1.520213   0.000000
    18  O    4.539973   3.848083   0.000000
    19  H    5.411609   4.792829   0.960250   0.000000
    20  H    3.901857   3.514359   1.005165   1.582861   0.000000
    21  O    2.053289   2.968893   4.346321   5.068997   3.624134
    22  H    2.781025   3.834909   5.177023   5.838987   4.448175
    23  H    2.321925   2.759057   4.028037   4.798263   3.496001
                   21         22         23
    21  O    0.000000
    22  H    0.960382   0.000000
    23  H    0.968777   1.562846   0.000000
 Stoichiometry    C2H11F3O7
 Framework group  C1[X(C2H11F3O7)]
 Deg. of freedom    63
 Full point group                 C1      NOp   1
 Largest Abelian subgroup         C1      NOp   1
 Largest concise Abelian subgroup C1      NOp   1
                         Standard orientation:                         
 ---------------------------------------------------------------------
 Center     Atomic      Atomic             Coordinates (Angstroms)
 Number     Number       Type             X           Y           Z
 ---------------------------------------------------------------------
      1          6           0       -1.279614    0.289486   -0.066495
      2          8           0       -0.374775   -0.509983    0.084665
      3          8           0       -1.193824    1.570255   -0.190423
      4          1           0       -0.219776    1.907091   -0.097917
      5          6           0       -2.749651   -0.201605   -0.122247
      6          9           0       -3.385771    0.125833    1.012576
      7          9           0       -2.791504   -1.527159   -0.258191
      8          9           0       -3.404590    0.351360   -1.148362
      9          8           0        4.456798   -0.093109   -0.991707
     10          1           0        4.753398    0.398819   -1.760226
     11          1           0        3.733934   -0.687356   -1.282234
     12          8           0        2.966174    0.903225    1.087767
     13          1           0        3.618831    0.639094    0.406535
     14          1           0        2.598054    0.075164    1.436578
     15          8           0        2.230993   -1.690011   -1.219096
     16          1           0        2.215255   -1.989018   -0.295280
     17          1           0        1.407101   -1.196813   -1.310340
     18          8           0        1.159897    2.417560   -0.013059
     19          1           0        1.289923    3.306607    0.325718
     20          1           0        1.848294    1.828664    0.422449
     21          8           0        1.616260   -1.581892    1.626034
     22          1           0        1.558708   -2.143870    2.402695
     23          1           0        0.716473   -1.344345    1.356806
 ---------------------------------------------------------------------
 Rotational constants (GHZ):           1.0537293           0.3252958           0.2964336
 Standard basis: 6-31++G(d,p) (6D, 7F)
 There are   294 symmetry adapted cartesian basis functions of A   symmetry.
 There are   294 symmetry adapted basis functions of A   symmetry.
   294 basis functions,   472 primitive gaussians,   294 cartesian basis functions
    53 alpha electrons       53 beta electrons
       nuclear repulsion energy       850.8608217267 Hartrees.
 NAtoms=   23 NActive=   23 NUniq=   23 SFac= 1.00D+00 NAtFMM=   60 NAOKFM=F Big=F
 Integral buffers will be    131072 words long.
 Raffenetti 2 integral format.
 Two-electron integral symmetry is turned on.
 Nuclear repulsion after empirical dispersion term =      850.8498714153 Hartrees.
 One-electron integrals computed using PRISM.
 NBasis=   294 RedAO= T EigKep=  4.79D-05  NBF=   294
 NBsUse=   294 1.00D-06 EigRej= -1.00D+00 NBFU=   294
 Lowest energy guess from the checkpoint file:  "/local_scratch/slurm.5660470/Gau-3748718.chk"
 B after Tr=    -0.000000   -0.000000   -0.000000
         Rot=    0.999787    0.020528   -0.000498    0.001860 Ang=   2.36 deg.
 B after Tr=     0.000000   -0.000000   -0.000000
         Rot=    0.999612   -0.027660   -0.001818    0.002905 Ang=  -3.19 deg.
 Requested convergence on RMS density matrix=1.00D-10 within 128 cycles.
 Requested convergence on MAX density matrix=1.00D-08.
 Requested convergence on             energy=1.00D-08.
 No special actions if energy rises.
 SCF Done:  E(RwB97XD) =  -908.812883222     A.U. after   16 cycles
            NFock= 16  Conv=0.61D-10     -V/T= 2.0082
 Calling FoFJK, ICntrl=      2127 FMM=F ISym2X=0 I1Cent= 0 IOpClX= 0 NMat=1 NMatS=1 NMatT=0.
 ***** Axes restored to original set *****
 -------------------------------------------------------------------
 Center     Atomic                   Forces (Hartrees/Bohr)
 Number     Number              X              Y              Z
 -------------------------------------------------------------------
      1        6           0.002806343   -0.000294837   -0.001296708
      2        8          -0.001981573   -0.000327887    0.001040818
      3        8           0.000289542    0.001525829   -0.000593948
      4        1          -0.000674872   -0.001409091    0.000991492
      5        6          -0.000701492   -0.001813189   -0.000273416
      6        9           0.000233188    0.000715296    0.000326893
      7        9           0.000799788    0.000511361   -0.000383170
      8        9           0.000022648    0.000457641   -0.000378041
      9        8           0.000039237    0.000265744   -0.000955496
     10        1          -0.000080946    0.000053577   -0.000221673
     11        1           0.000211566   -0.000303829    0.000743696
     12        8           0.000484003    0.000775383   -0.000127033
     13        1          -0.000123105   -0.000248697   -0.000046501
     14        1          -0.000267309   -0.000269434   -0.000147600
     15        8          -0.000979066    0.002364114    0.000249068
     16        1           0.001386424   -0.001190521   -0.000237398
     17        1          -0.000527884    0.000172456    0.000300730
     18        8          -0.000608645    0.000739304    0.000397829
     19        1           0.000219075    0.000042732    0.000134613
     20        1           0.000357367   -0.000432640   -0.000318300
     21        8          -0.002316815   -0.000568452    0.001399914
     22        1           0.000478757   -0.000319936   -0.000132926
     23        1           0.000933770   -0.000444921   -0.000472844
 -------------------------------------------------------------------
 Cartesian Forces:  Max     0.002806343 RMS     0.000859439

 GradGradGradGradGradGradGradGradGradGradGradGradGradGradGradGradGradGrad
 Berny optimization.
 Using GEDIIS/GDIIS optimizer.
 FormGI is forming the generalized inverse of G from B-inverse, IUseBI=4.
 Internal  Forces:  Max     0.006938969 RMS     0.001420593
 Search for a local minimum.
 Step number  13 out of a maximum of  138
 All quantities printed in internal units (Hartrees-Bohrs-Radians)
 Mixed Optimization -- RFO/linear search
 Update second derivatives using D2CorX and points   10   13   11
 ITU=  0 -1  1  0 -1  0  0 -1  0  1 -1  1  0
 Use linear search instead of GDIIS.
 Energy rises -- skip Quadratic/GDIIS search.
 Quartic linear search produced a step of -0.63712.
 Iteration  1 RMS(Cart)=  0.06219483 RMS(Int)=  0.00134122
 Iteration  2 RMS(Cart)=  0.00205412 RMS(Int)=  0.00008807
 Iteration  3 RMS(Cart)=  0.00000104 RMS(Int)=  0.00008807
 Iteration  4 RMS(Cart)=  0.00000000 RMS(Int)=  0.00008807
 Variable       Old X    -DE/DX   Delta X   Delta X   Delta X     New X
                                 (Linear)    (Quad)   (Total)
    R1        2.29952   0.00296   0.00405   0.00000   0.00412   2.30364
    R2        2.43701   0.00031  -0.00056   0.00000  -0.00049   2.43652
    R3        2.93077   0.00071  -0.00046   0.00000  -0.00046   2.93031
    R4        3.53804   0.00080   0.01133   0.00000   0.01137   3.54941
    R5        1.95547   0.00159   0.00722   0.00000   0.00721   1.96267
    R6        2.78456   0.00007  -0.01604   0.00000  -0.01605   2.76851
    R7        2.53511   0.00078   0.00408   0.00000   0.00408   2.53919
    R8        2.51931  -0.00026  -0.00110   0.00000  -0.00110   2.51822
    R9        2.52660  -0.00015  -0.00181   0.00000  -0.00181   2.52479
   R10        1.81314  -0.00016  -0.00030   0.00000  -0.00030   1.81284
   R11        1.85161  -0.00104  -0.00058   0.00000  -0.00058   1.85102
   R12        3.37695  -0.00122  -0.00081   0.00000  -0.00081   3.37614
   R13        3.41624   0.00013  -0.01663   0.00000  -0.01663   3.39962
   R14        1.85136  -0.00097   0.00094   0.00000   0.00094   1.85230
   R15        1.83495  -0.00091  -0.00012   0.00000  -0.00016   1.83479
   R16        3.01691  -0.00006  -0.00164   0.00000  -0.00169   3.01521
   R17        3.65731  -0.00092  -0.00760   0.00000  -0.00764   3.64967
   R18        1.83517  -0.00169  -0.00224   0.00000  -0.00224   1.83293
   R19        1.82275  -0.00053  -0.00038   0.00000  -0.00038   1.82237
   R20        1.81461   0.00022   0.00054   0.00000   0.00054   1.81515
   R21        1.89949  -0.00051  -0.00047   0.00000  -0.00052   1.89896
   R22        1.81486  -0.00049  -0.00034   0.00000  -0.00034   1.81452
   R23        1.83072   0.00190   0.00344   0.00000   0.00349   1.83421
    A1        2.23314  -0.00120  -0.00610   0.00000  -0.00577   2.22736
    A2        2.09584   0.00148   0.00416   0.00000   0.00403   2.09987
    A3        1.95420  -0.00027   0.00165   0.00000   0.00152   1.95572
    A4        2.51597   0.00029  -0.01706   0.00000  -0.01685   2.49912
    A5        1.95769   0.00018  -0.00483   0.00000  -0.00444   1.95324
    A6        1.91958  -0.00102  -0.01045   0.00000  -0.01046   1.90912
    A7        1.92652   0.00178   0.00622   0.00000   0.00623   1.93275
    A8        1.94007   0.00081   0.00624   0.00000   0.00625   1.94632
    A9        1.89026  -0.00047  -0.00123   0.00000  -0.00124   1.88902
   A10        1.89230  -0.00033  -0.00102   0.00000  -0.00102   1.89128
   A11        1.89398  -0.00084  -0.00001   0.00000   0.00001   1.89399
   A12        1.87707   0.00184   0.00046   0.00000   0.00052   1.87759
   A13        2.16713   0.00132   0.01970   0.00000   0.01971   2.18684
   A14        1.70576  -0.00477   0.00170   0.00000   0.00174   1.70750
   A15        2.79152  -0.00439  -0.00266   0.00000  -0.00266   2.78886
   A16        1.84671  -0.00327  -0.00431   0.00000  -0.00426   1.84245
   A17        1.91025   0.00069  -0.00533   0.00000  -0.00539   1.90486
   A18        1.95906   0.00072   0.01672   0.00000   0.01669   1.97574
   A19        2.88371  -0.00694  -0.01343   0.00000  -0.01343   2.87028
   A20        1.79001   0.00057   0.00438   0.00000   0.00438   1.79440
   A21        2.00780  -0.00019  -0.01748   0.00000  -0.01747   1.99033
   A22        1.80655  -0.00060  -0.00188   0.00000  -0.00188   1.80468
   A23        2.05764   0.00067  -0.00754   0.00000  -0.00745   2.05019
   A24        2.05243   0.00002  -0.00946   0.00000  -0.00936   2.04308
   A25        1.87217  -0.00026  -0.00034   0.00000  -0.00032   1.87186
   A26        2.22759   0.00030   0.03351   0.00000   0.03345   2.26104
   A27        1.80700  -0.00068  -0.01765   0.00000  -0.01750   1.78951
   A28        1.88869  -0.00027  -0.00256   0.00000  -0.00265   1.88604
   A29        2.56707   0.00146   0.02150   0.00000   0.02172   2.58879
   A30        3.15342  -0.00016   0.00851   0.00000   0.00870   3.16213
   A31        2.91817  -0.00065  -0.00600   0.00000  -0.00598   2.91219
   A32        3.15493   0.00113   0.01220   0.00000   0.01229   3.16721
   A33        3.10410   0.00035   0.03285   0.00000   0.03276   3.13687
   A34        2.94450  -0.00291  -0.02892   0.00000  -0.02879   2.91571
   A35        3.16091  -0.00090  -0.00748   0.00000  -0.00762   3.15329
    D1        1.50714   0.00025   0.05247   0.00000   0.05255   1.55969
    D2       -1.62898   0.00056   0.07195   0.00000   0.07200  -1.55699
    D3       -0.05367   0.00005  -0.00486   0.00000  -0.00492  -0.05859
    D4        3.08282  -0.00024  -0.02297   0.00000  -0.02303   3.05979
    D5        1.86597   0.00008  -0.03964   0.00000  -0.03960   1.82637
    D6       -0.21876   0.00019  -0.03537   0.00000  -0.03534  -0.25410
    D7       -2.32134  -0.00047  -0.04381   0.00000  -0.04376  -2.36509
    D8       -1.27097   0.00035  -0.02291   0.00000  -0.02295  -1.29393
    D9        2.92749   0.00046  -0.01864   0.00000  -0.01869   2.90879
   D10        0.82491  -0.00021  -0.02708   0.00000  -0.02711   0.79780
   D11       -2.27402   0.00079   0.00830   0.00000   0.00817  -2.26585
   D12       -2.63569  -0.00129  -0.00189   0.00000  -0.00194  -2.63763
   D13       -0.33761  -0.00090  -0.03424   0.00000  -0.03451  -0.37213
   D14       -2.63616   0.00037   0.00995   0.00000   0.00995  -2.62621
   D15       -0.37428   0.00019   0.03358   0.00000   0.03358  -0.34070
   D16        1.96802  -0.00146  -0.03258   0.00000  -0.03262   1.93539
   D17       -0.08068  -0.00056  -0.04506   0.00000  -0.04502  -0.12570
   D18       -0.53693   0.00048  -0.03068   0.00000  -0.03068  -0.56761
   D19        1.41094   0.00003  -0.03770   0.00000  -0.03771   1.37324
   D20        0.89241  -0.00175   0.06227   0.00000   0.06225   0.95466
   D21       -1.22203  -0.00108   0.04778   0.00000   0.04780  -1.17423
   D22        1.98654  -0.00247   0.04007   0.00000   0.04003   2.02657
   D23       -1.91940  -0.00215   0.01601   0.00000   0.01598  -1.90342
   D24       -0.05746   0.00034   0.03539   0.00000   0.03531  -0.02216
   D25        2.31978   0.00066   0.01132   0.00000   0.01126   2.33104
   D26        2.00670   0.00056  -0.02557   0.00000  -0.02563   1.98107
   D27       -2.06345   0.00012  -0.01684   0.00000  -0.01688  -2.08033
   D28       -2.28645  -0.00042  -0.03381   0.00000  -0.03380  -2.32025
   D29       -0.07341  -0.00086  -0.02507   0.00000  -0.02505  -0.09847
   D30        2.09378  -0.00022  -0.01822   0.00000  -0.01822   2.07556
   D31        0.84964   0.00034  -0.00697   0.00000  -0.00698   0.84265
   D32       -3.02917   0.00002   0.02053   0.00000   0.02053  -3.00864
         Item               Value     Threshold  Converged?
 Maximum Force            0.006939     0.000015     NO 
 RMS     Force            0.001421     0.000010     NO 
 Maximum Displacement     0.237742     0.000060     NO 
 RMS     Displacement     0.061959     0.000040     NO 
 Predicted change in Energy=-4.899365D-05
 GradGradGradGradGradGradGradGradGradGradGradGradGradGradGradGradGradGrad

                          Input orientation:                          
 ---------------------------------------------------------------------
 Center     Atomic      Atomic             Coordinates (Angstroms)
 Number     Number       Type             X           Y           Z
 ---------------------------------------------------------------------
      1          6           0        1.110494    0.714308   -0.338664
      2          8           0       -0.088646    0.498367   -0.300197
      3          8           0        1.967589    0.567269    0.613275
      4          1           0        1.514366    0.276643    1.501432
      5          6           0        1.766380    1.259766   -1.633583
      6          9           0        2.046525    2.564458   -1.476172
      7          9           0        0.939459    1.133068   -2.670851
      8          9           0        2.902784    0.616340   -1.915807
      9          8           0       -2.830172   -2.123585    2.888236
     10          1           0       -2.520477   -2.951906    3.260069
     11          1           0       -2.677875   -2.158128    1.921245
     12          8           0       -1.634690    0.336322    3.104096
     13          1           0       -2.103520   -0.519978    3.192016
     14          1           0       -2.053429    0.786657    2.352726
     15          8           0       -2.346859   -1.600075    0.243326
     16          1           0       -2.766755   -0.726027    0.220590
     17          1           0       -1.418217   -1.406480    0.069753
     18          8           0        0.901641   -0.128368    2.769048
     19          1           0        1.340691    0.141641    3.579581
     20          1           0       -0.078606    0.060614    2.883945
     21          8           0       -2.595314    1.244093    0.556307
     22          1           0       -3.145724    1.968612    0.249527
     23          1           0       -1.747555    1.290104    0.085888
 ---------------------------------------------------------------------
                    Distance matrix (angstroms):
                    1          2          3          4          5
     1  C    0.000000
     2  O    1.219035   0.000000
     3  O    1.289349   2.251062   0.000000
     4  H    1.934067   2.421709   1.038603   0.000000
     5  C    1.550654   2.408064   2.359748   3.295203   0.000000
     6  F    2.364981   3.195404   2.891503   3.792547   1.343682
     7  F    2.375650   2.660799   3.487501   4.297898   1.332582
     8  F    2.389410   3.401877   2.696897   3.704135   1.336062
     9  O    5.830555   4.955472   5.952701   5.153575   7.281635
    10  H    6.290943   5.522108   6.287515   5.458598   7.750043
    11  H    5.264011   4.323873   5.542464   4.866132   6.638540
    12  O    4.419447   3.742422   4.385652   3.533929   5.904713
    13  H    4.931434   4.158400   4.940237   4.072073   6.436616
    14  H    4.154422   3.313832   4.386617   3.703239   5.541249
    15  O    4.200997   3.130240   4.842387   4.473697   5.349787
    16  H    4.173774   2.990423   4.923498   4.579727   5.284945
    17  H    3.325496   2.352246   3.956612   3.671872   4.489085
    18  O    3.226700   3.285381   2.503500   1.465032   4.696579
    19  H    3.966557   4.150052   3.061556   2.089759   5.348691
    20  H    3.496638   3.214107   3.098314   2.120276   5.024938
    21  O    3.848981   2.751925   4.613179   4.326510   4.880599
    22  H    4.476007   3.436502   5.314324   5.113361   5.308232
    23  H    2.946223   1.878267   3.821377   3.697431   3.912191
                    6          7          8          9         10
     6  F    0.000000
     7  F    2.168348   0.000000
     8  F    2.172930   2.166043   0.000000
     9  O    8.050340   7.464540   7.965727   0.000000
    10  H    8.586022   7.989618   8.302640   0.959316   0.000000
    11  H    7.494346   6.708534   7.318770   0.979520   1.564388
    12  O    6.284489   6.372682   6.772482   2.743522   3.409016
    13  H    6.966247   6.809221   7.241833   1.786578   2.468352
    14  H    5.884782   5.857791   6.543197   3.059348   3.875340
    15  O    6.292999   5.173238   6.093694   2.739197   3.310336
    16  H    6.072393   5.054967   6.205627   3.012229   3.775397
    17  H    5.492055   4.418015   5.167717   3.232909   3.712336
    18  O    5.155964   5.584367   5.148498   4.233382   4.463671
    19  H    5.650564   6.341278   5.732779   4.796385   4.957897
    20  H    5.458574   5.748249   5.677599   3.513099   3.896086
    21  O    5.236507   4.787641   6.060900   4.102963   4.992228
    22  H    5.503864   5.090724   6.565193   4.879389   5.802224
    23  H    4.296400   3.852833   5.107484   4.547361   5.354203
                   11         12         13         14         15
    11  H    0.000000
    12  O    2.951212   0.000000
    13  H    2.151343   0.980194   0.000000
    14  H    3.041031   0.970928   1.553773   0.000000
    15  O    1.799001   3.527155   3.149697   3.198775   0.000000
    16  H    2.225093   3.274869   3.051509   2.709807   0.969943
    17  H    2.362146   3.505918   3.317235   3.228825   0.964357
    18  O    4.201384   2.600225   3.059943   3.121383   4.370120
    19  H    4.918119   3.019417   3.528532   3.666234   5.268985
    20  H    3.550466   1.595582   2.128914   2.170083   3.856907
    21  O    3.666739   2.870205   3.209480   1.931323   2.872104
    22  H    4.476998   3.618862   3.992181   2.648315   3.657014
    23  H    4.015512   3.167337   3.612636   2.342130   2.955857
                   16         17         18         19         20
    16  H    0.000000
    17  H    1.518000   0.000000
    18  O    4.506546   3.781732   0.000000
    19  H    5.376503   4.725160   0.960538   0.000000
    20  H    3.865024   3.444793   1.004887   1.582681   0.000000
    21  O    2.005859   2.940719   4.359881   5.084065   3.626615
    22  H    2.721312   3.795767   5.208308   5.878350   4.470775
    23  H    2.263117   2.716669   4.028604   4.802304   3.482263
                   21         22         23
    21  O    0.000000
    22  H    0.960205   0.000000
    23  H    0.970622   1.562699   0.000000
 Stoichiometry    C2H11F3O7
 Framework group  C1[X(C2H11F3O7)]
 Deg. of freedom    63
 Full point group                 C1      NOp   1
 Largest Abelian subgroup         C1      NOp   1
 Largest concise Abelian subgroup C1      NOp   1
                         Standard orientation:                         
 ---------------------------------------------------------------------
 Center     Atomic      Atomic             Coordinates (Angstroms)
 Number     Number       Type             X           Y           Z
 ---------------------------------------------------------------------
      1          6           0       -1.281173    0.289668   -0.109800
      2          8           0       -0.365932   -0.508392   -0.002655
      3          8           0       -1.199332    1.572857   -0.205458
      4          1           0       -0.218689    1.905672   -0.126281
      5          6           0       -2.751935   -0.201644   -0.110677
      6          9           0       -3.316008    0.077230    1.076560
      7          9           0       -2.809107   -1.519443   -0.300182
      8          9           0       -3.467674    0.396091   -1.067490
      9          8           0        4.483972   -0.050840   -0.911375
     10          1           0        4.813602    0.449929   -1.660283
     11          1           0        3.775087   -0.641778   -1.239603
     12          8           0        2.916835    0.878781    1.139673
     13          1           0        3.602300    0.636255    0.482330
     14          1           0        2.555977    0.037149    1.462377
     15          8           0        2.274829   -1.634510   -1.250311
     16          1           0        2.226401   -1.960917   -0.338224
     17          1           0        1.464505   -1.120716   -1.347134
     18          8           0        1.154252    2.404109   -0.012649
     19          1           0        1.276918    3.286648    0.346117
     20          1           0        1.822709    1.803870    0.437547
     21          8           0        1.607681   -1.643388    1.543220
     22          1           0        1.520446   -2.261698    2.272656
     23          1           0        0.716047   -1.396395    1.249807
 ---------------------------------------------------------------------
 Rotational constants (GHZ):           1.0678818           0.3255456           0.2960158
 Standard basis: 6-31++G(d,p) (6D, 7F)
 There are   294 symmetry adapted cartesian basis functions of A   symmetry.
 There are   294 symmetry adapted basis functions of A   symmetry.
   294 basis functions,   472 primitive gaussians,   294 cartesian basis functions
    53 alpha electrons       53 beta electrons
       nuclear repulsion energy       851.8442346734 Hartrees.
 NAtoms=   23 NActive=   23 NUniq=   23 SFac= 1.00D+00 NAtFMM=   60 NAOKFM=F Big=F
 Integral buffers will be    131072 words long.
 Raffenetti 2 integral format.
 Two-electron integral symmetry is turned on.
 Nuclear repulsion after empirical dispersion term =      851.8331927504 Hartrees.
 One-electron integrals computed using PRISM.
 NBasis=   294 RedAO= T EigKep=  4.95D-05  NBF=   294
 NBsUse=   294 1.00D-06 EigRej= -1.00D+00 NBFU=   294
 Lowest energy guess from the checkpoint file:  "/local_scratch/slurm.5660470/Gau-3748718.chk"
 B after Tr=    -0.000000   -0.000000   -0.000000
         Rot=    0.999974    0.007157   -0.000182    0.000662 Ang=   0.82 deg.
 B after Tr=     0.000000   -0.000000    0.000000
         Rot=    0.999910   -0.013374    0.000314   -0.001198 Ang=  -1.54 deg.
 Requested convergence on RMS density matrix=1.00D-10 within 128 cycles.
 Requested convergence on MAX density matrix=1.00D-08.
 Requested convergence on             energy=1.00D-08.
 No special actions if energy rises.
 SCF Done:  E(RwB97XD) =  -908.813046450     A.U. after   13 cycles
            NFock= 13  Conv=0.60D-10     -V/T= 2.0082
 Calling FoFJK, ICntrl=      2127 FMM=F ISym2X=0 I1Cent= 0 IOpClX= 0 NMat=1 NMatS=1 NMatT=0.
 ***** Axes restored to original set *****
 -------------------------------------------------------------------
 Center     Atomic                   Forces (Hartrees/Bohr)
 Number     Number              X              Y              Z
 -------------------------------------------------------------------
      1        6          -0.000052350   -0.000181811    0.000300701
      2        8           0.000215675    0.000073746   -0.000161498
      3        8           0.000147094    0.000361266   -0.000648359
      4        1          -0.000205277   -0.000258605    0.000312973
      5        6          -0.000161382   -0.000383072    0.000010332
      6        9           0.000070582    0.000055282   -0.000017411
      7        9           0.000196120    0.000156925   -0.000101334
      8        9          -0.000036720    0.000120283   -0.000093604
      9        8          -0.000379279    0.000129328   -0.000245860
     10        1          -0.000017235    0.000053396   -0.000060314
     11        1           0.000349754   -0.000129076    0.000223782
     12        8          -0.000237096    0.000266873   -0.000060907
     13        1           0.000429376   -0.000159515    0.000006597
     14        1          -0.000049639   -0.000208636    0.000047418
     15        8          -0.000219117    0.000572975    0.000005000
     16        1           0.000241754   -0.000184191   -0.000020929
     17        1          -0.000105850   -0.000019254    0.000031353
     18        8          -0.000134197    0.000248422    0.000378244
     19        1           0.000054066   -0.000032273   -0.000025052
     20        1           0.000061043   -0.000145924   -0.000057147
     21        8          -0.000364004   -0.000229141    0.000190882
     22        1           0.000273951   -0.000020591   -0.000022626
     23        1          -0.000077270   -0.000086407    0.000007759
 -------------------------------------------------------------------
 Cartesian Forces:  Max     0.000648359 RMS     0.000212553

 GradGradGradGradGradGradGradGradGradGradGradGradGradGradGradGradGradGrad
 Berny optimization.
 Using GEDIIS/GDIIS optimizer.
 FormGI is forming the generalized inverse of G from B-inverse, IUseBI=4.
 Internal  Forces:  Max     0.001716063 RMS     0.000343159
 Search for a local minimum.
 Step number  14 out of a maximum of  138
 All quantities printed in internal units (Hartrees-Bohrs-Radians)
 Mixed Optimization -- En-DIIS/RFO-DIIS
 Update second derivatives using D2CorX and points   13   11   14
 ITU=  0  0 -1  1  0 -1  0  0 -1  0  1 -1  1  0
 Use linear search instead of GDIIS.
     Eigenvalues ---   -0.00007   0.00029   0.00081   0.00132   0.00169
     Eigenvalues ---    0.00234   0.00338   0.00509   0.00593   0.00713
     Eigenvalues ---    0.00858   0.01027   0.01085   0.01316   0.01334
     Eigenvalues ---    0.01479   0.01626   0.01765   0.01905   0.02416
     Eigenvalues ---    0.02430   0.02663   0.03051   0.03351   0.03409
     Eigenvalues ---    0.03682   0.04004   0.04541   0.04552   0.04966
     Eigenvalues ---    0.06439   0.06726   0.06850   0.07804   0.08526
     Eigenvalues ---    0.09811   0.11356   0.11788   0.13873   0.19906
     Eigenvalues ---    0.20432   0.22073   0.23620   0.24812   0.29607
     Eigenvalues ---    0.33786   0.36566   0.37290   0.38024   0.39138
     Eigenvalues ---    0.48632   0.49895   0.51448   0.52447   0.53854
     Eigenvalues ---    0.55117   0.55657   0.56583   0.57442   0.57511
     Eigenvalues ---    0.61941   0.78771   3.72355
 RFO step:  Lambda=-1.59105559D-04 EMin=-6.66110714D-05
 Quartic linear search produced a step of  0.00904.
 Maximum step size (   0.089) exceeded in Quadratic search.
    -- Step size scaled by   0.770
 Iteration  1 RMS(Cart)=  0.11133538 RMS(Int)=  0.00916179
 Iteration  2 RMS(Cart)=  0.01183595 RMS(Int)=  0.00024349
 Iteration  3 RMS(Cart)=  0.00014006 RMS(Int)=  0.00020401
 Iteration  4 RMS(Cart)=  0.00000003 RMS(Int)=  0.00020401
 Variable       Old X    -DE/DX   Delta X   Delta X   Delta X     New X
                                 (Linear)    (Quad)   (Total)
    R1        2.30364  -0.00006  -0.00002  -0.00036  -0.00040   2.30325
    R2        2.43652  -0.00011   0.00000   0.00000   0.00001   2.43652
    R3        2.93031   0.00018   0.00000   0.00047   0.00047   2.93079
    R4        3.54941   0.00013  -0.00006   0.00722   0.00719   3.55661
    R5        1.96267   0.00064  -0.00004  -0.00145  -0.00147   1.96121
    R6        2.76851   0.00022   0.00008   0.00148   0.00159   2.77010
    R7        2.53919   0.00007  -0.00002  -0.00208  -0.00210   2.53709
    R8        2.51822  -0.00006   0.00001  -0.00218  -0.00218   2.51604
    R9        2.52479  -0.00007   0.00001   0.00353   0.00354   2.52833
   R10        1.81284  -0.00008   0.00000  -0.00002  -0.00001   1.81283
   R11        1.85102  -0.00020   0.00000  -0.00015  -0.00015   1.85087
   R12        3.37614  -0.00032   0.00000   0.00305   0.00305   3.37920
   R13        3.39962   0.00009   0.00009   0.00065   0.00073   3.40035
   R14        1.85230  -0.00038  -0.00000  -0.00016  -0.00017   1.85213
   R15        1.83479  -0.00028   0.00000   0.00012   0.00008   1.83487
   R16        3.01521   0.00001   0.00001  -0.00312  -0.00312   3.01209
   R17        3.64967  -0.00013   0.00004  -0.00668  -0.00666   3.64301
   R18        1.83293  -0.00027   0.00001  -0.00030  -0.00029   1.83264
   R19        1.82237  -0.00011   0.00000   0.00017   0.00017   1.82254
   R20        1.81515  -0.00001  -0.00000  -0.00002  -0.00003   1.81513
   R21        1.89896  -0.00008   0.00000  -0.00116  -0.00117   1.89779
   R22        1.81452  -0.00017   0.00000   0.00010   0.00010   1.81463
   R23        1.83421   0.00012  -0.00002   0.00018   0.00016   1.83437
    A1        2.22736  -0.00004   0.00003   0.00201   0.00170   2.22906
    A2        2.09987   0.00018  -0.00002   0.00795   0.00809   2.10795
    A3        1.95572  -0.00014  -0.00001  -0.00981  -0.00966   1.94607
    A4        2.49912   0.00010   0.00009   0.00998   0.00956   2.50868
    A5        1.95324  -0.00000   0.00003   0.00966   0.00921   1.96246
    A6        1.90912  -0.00006   0.00005   0.00642   0.00646   1.91559
    A7        1.93275   0.00044  -0.00003   0.00337   0.00332   1.93607
    A8        1.94632   0.00016  -0.00003  -0.01100  -0.01103   1.93529
    A9        1.88902  -0.00019   0.00001   0.00127   0.00125   1.89027
   A10        1.89128  -0.00014   0.00001   0.00044   0.00045   1.89173
   A11        1.89399  -0.00023   0.00000  -0.00027  -0.00027   1.89372
   A12        1.87759   0.00046  -0.00000   0.00334   0.00339   1.88097
   A13        2.18684   0.00031  -0.00010  -0.01286  -0.01299   2.17385
   A14        1.70750  -0.00125  -0.00001   0.01559   0.01560   1.72309
   A15        2.78886  -0.00112   0.00001  -0.01346  -0.01345   2.77542
   A16        1.84245  -0.00083   0.00002  -0.00053  -0.00033   1.84212
   A17        1.90486   0.00018   0.00003   0.01317   0.01336   1.91822
   A18        1.97574   0.00015  -0.00009  -0.00396  -0.00448   1.97126
   A19        2.87028  -0.00172   0.00007  -0.00670  -0.00663   2.86365
   A20        1.79440   0.00009  -0.00002   0.00903   0.00895   1.80334
   A21        1.99033  -0.00002   0.00009   0.01372   0.01374   2.00407
   A22        1.80468  -0.00009   0.00001   0.00296   0.00287   1.80755
   A23        2.05019   0.00023   0.00004   0.00232   0.00237   2.05256
   A24        2.04308  -0.00010   0.00005   0.00726   0.00687   2.04995
   A25        1.87186   0.00001   0.00000   0.00212   0.00231   1.87417
   A26        2.26104   0.00003  -0.00017  -0.00621  -0.00621   2.25483
   A27        1.78951  -0.00004   0.00009   0.00753   0.00713   1.79664
   A28        1.88604  -0.00017   0.00001  -0.00055  -0.00029   1.88575
   A29        2.58879   0.00026  -0.00011   0.02822   0.02779   2.61658
   A30        3.16213  -0.00023  -0.00004   0.01242   0.01199   3.17411
   A31        2.91219  -0.00012   0.00003  -0.00969  -0.01037   2.90182
   A32        3.16721   0.00014  -0.00006  -0.00746  -0.00821   3.15901
   A33        3.13687  -0.00003  -0.00017  -0.01346  -0.01352   3.12334
   A34        2.91571  -0.00061   0.00015   0.00030   0.00011   2.91582
   A35        3.15329  -0.00023   0.00004  -0.00830  -0.00795   3.14534
    D1        1.55969  -0.00002  -0.00027  -0.09157  -0.09195   1.46773
    D2       -1.55699  -0.00002  -0.00037  -0.09980  -0.10020  -1.65718
    D3       -0.05859  -0.00003   0.00002   0.01479   0.01509  -0.04350
    D4        3.05979  -0.00003   0.00012   0.02265   0.02290   3.08269
    D5        1.82637   0.00008   0.00020   0.19532   0.19548   2.02185
    D6       -0.25410   0.00007   0.00018   0.18764   0.18775  -0.06635
    D7       -2.36509  -0.00004   0.00023   0.19313   0.19328  -2.17181
    D8       -1.29393   0.00007   0.00012   0.18817   0.18836  -1.10556
    D9        2.90879   0.00007   0.00010   0.18049   0.18063   3.08942
   D10        0.79780  -0.00005   0.00014   0.18597   0.18617   0.98396
   D11       -2.26585   0.00017  -0.00004   0.04459   0.04472  -2.22113
   D12       -2.63763  -0.00034   0.00001   0.02866   0.02890  -2.60872
   D13       -0.37213  -0.00012   0.00017   0.04611   0.04685  -0.32527
   D14       -2.62621   0.00010  -0.00005  -0.18487  -0.18497  -2.81117
   D15       -0.34070  -0.00000  -0.00017  -0.18966  -0.18978  -0.53048
   D16        1.93539  -0.00036   0.00017  -0.04219  -0.04208   1.89332
   D17       -0.12570  -0.00005   0.00023  -0.05344  -0.05316  -0.17886
   D18       -0.56761   0.00014   0.00016   0.22088   0.22097  -0.34664
   D19        1.37324   0.00007   0.00019   0.23519   0.23546   1.60869
   D20        0.95466  -0.00049  -0.00032   0.06563   0.06517   1.01983
   D21       -1.17423  -0.00029  -0.00025   0.06348   0.06337  -1.11086
   D22        2.02657  -0.00071  -0.00021  -0.08202  -0.08221   1.94436
   D23       -1.90342  -0.00057  -0.00008  -0.07311  -0.07326  -1.97668
   D24       -0.02216   0.00004  -0.00018  -0.08833  -0.08818  -0.11034
   D25        2.33104   0.00018  -0.00006  -0.07942  -0.07923   2.25181
   D26        1.98107   0.00020   0.00013   0.05425   0.05448   2.03554
   D27       -2.08033   0.00003   0.00009   0.05371   0.05374  -2.02659
   D28       -2.32025  -0.00003   0.00017   0.06572   0.06592  -2.25433
   D29       -0.09847  -0.00020   0.00013   0.06519   0.06519  -0.03328
   D30        2.07556  -0.00003   0.00009   0.01985   0.01997   2.09553
   D31        0.84265   0.00008   0.00004  -0.01147  -0.01152   0.83113
   D32       -3.00864  -0.00003  -0.00011  -0.01407  -0.01423  -3.02287
         Item               Value     Threshold  Converged?
 Maximum Force            0.001716     0.000015     NO 
 RMS     Force            0.000343     0.000010     NO 
 Maximum Displacement     0.458721     0.000060     NO 
 RMS     Displacement     0.110861     0.000040     NO 
 Predicted change in Energy=-1.126071D-04
 GradGradGradGradGradGradGradGradGradGradGradGradGradGradGradGradGradGrad

                          Input orientation:                          
 ---------------------------------------------------------------------
 Center     Atomic      Atomic             Coordinates (Angstroms)
 Number     Number       Type             X           Y           Z
 ---------------------------------------------------------------------
      1          6           0        1.091183    0.723309   -0.333376
      2          8           0       -0.109515    0.516623   -0.299640
      3          8           0        1.938019    0.612743    0.632583
      4          1           0        1.484950    0.349659    1.528462
      5          6           0        1.778283    1.198269   -1.640132
      6          9           0        2.287652    2.427901   -1.463948
      7          9           0        0.906515    1.246849   -2.645300
      8          9           0        2.774859    0.373595   -1.981919
      9          8           0       -2.756737   -2.181699    2.829973
     10          1           0       -2.416853   -2.998341    3.201250
     11          1           0       -2.586384   -2.198059    1.865600
     12          8           0       -1.661170    0.315279    3.136229
     13          1           0       -2.107726   -0.555366    3.192550
     14          1           0       -2.083428    0.776761    2.393585
     15          8           0       -2.369476   -1.586731    0.187199
     16          1           0       -2.808167   -0.722036    0.205849
     17          1           0       -1.459704   -1.373718   -0.051748
     18          8           0        0.894344   -0.026848    2.816177
     19          1           0        1.321781    0.296329    3.613336
     20          1           0       -0.094189    0.109137    2.929601
     21          8           0       -2.616185    1.255866    0.603885
     22          1           0       -3.154813    1.993773    0.308126
     23          1           0       -1.771152    1.290421    0.127445
 ---------------------------------------------------------------------
                    Distance matrix (angstroms):
                    1          2          3          4          5
     1  C    0.000000
     2  O    1.218825   0.000000
     3  O    1.289353   2.251816   0.000000
     4  H    1.939357   2.431493   1.037827   0.000000
     5  C    1.550905   2.413575   2.352359   3.293353   0.000000
     6  F    2.369677   3.279483   2.795082   3.730676   1.342570
     7  F    2.377644   2.658508   3.494369   4.308112   1.331429
     8  F    2.382175   3.342175   2.755561   3.739949   1.337934
     9  O    5.766484   4.907465   5.888817   5.108191   7.209191
    10  H    6.216959   5.471290   6.213122   5.406606   7.658308
    11  H    5.185980   4.265284   5.467281   4.814591   6.547940
    12  O    4.447482   3.775364   4.394416   3.533294   5.951734
    13  H    4.929521   4.163820   4.928079   4.061475   6.444464
    14  H    4.185371   3.349249   4.393185   3.696509   5.600122
    15  O    4.193261   3.125465   4.857012   4.517211   5.319705
    16  H    4.193414   3.012062   4.948740   4.618300   5.303843
    17  H    3.314191   2.336204   3.994854   3.760064   4.429745
    18  O    3.243634   3.318345   2.503281   1.465872   4.705417
    19  H    3.976433   4.172352   3.060189   2.091929   5.349843
    20  H    3.525525   3.254885   3.108019   2.124787   5.057156
    21  O    3.860914   2.765183   4.599479   4.300624   4.934601
    22  H    4.478179   3.438778   5.286725   5.071463   5.363206
    23  H    2.954139   1.882075   3.804256   3.667436   3.966272
                    6          7          8          9         10
     6  F    0.000000
     7  F    2.167491   0.000000
     8  F    2.173899   2.166415   0.000000
     9  O    8.070442   7.426505   7.764174   0.000000
    10  H    8.563910   7.952896   8.073975   0.959309   0.000000
    11  H    7.499442   6.664530   7.082354   0.979440   1.566254
    12  O    6.420125   6.394288   6.773271   2.743895   3.399318
    13  H    7.064150   6.812791   7.174799   1.788193   2.462471
    14  H    6.059140   5.878019   6.550613   3.065333   3.874905
    15  O    6.366506   5.175359   5.917105   2.736461   3.328572
    16  H    6.219140   5.079805   6.095647   3.003213   3.782476
    17  H    5.521711   4.380967   4.970934   3.261817   3.759991
    18  O    5.127043   5.608047   5.168986   4.239572   4.465655
    19  H    5.590646   6.344010   5.781375   4.836175   5.000205
    20  H    5.509365   5.777138   5.694243   3.513833   3.889085
    21  O    5.449516   4.792359   6.043852   4.097814   4.988419
    22  H    5.740135   5.076909   6.559748   4.894154   5.816868
    23  H    4.505584   3.854856   5.094723   4.508953   5.315890
                   11         12         13         14         15
    11  H    0.000000
    12  O    2.964352   0.000000
    13  H    2.165259   0.980105   0.000000
    14  H    3.062889   0.970973   1.553544   0.000000
    15  O    1.799390   3.579961   3.188160   3.245930   0.000000
    16  H    2.232175   3.313421   3.072260   2.749151   0.969791
    17  H    2.371745   3.613378   3.408094   3.315607   0.964445
    18  O    4.211083   2.598103   3.071386   3.113118   4.471832
    19  H    4.954826   3.020924   3.558646   3.648843   5.376775
    20  H    3.558973   1.593932   2.136595   2.165665   3.946349
    21  O    3.677284   2.865227   3.200044   1.927796   2.883548
    22  H    4.507803   3.611992   3.989286   2.641614   3.667613
    23  H    3.981869   3.164772   3.593756   2.344516   2.939314
                   16         17         18         19         20
    16  H    0.000000
    17  H    1.519671   0.000000
    18  O    4.583197   3.947227   0.000000
    19  H    5.450184   4.894748   0.960525   0.000000
    20  H    3.933873   3.598880   1.004269   1.583510   0.000000
    21  O    2.026669   2.946526   4.343203   5.048275   3.617237
    22  H    2.739752   3.787202   5.173868   5.817699   4.448753
    23  H    2.265289   2.688261   4.008660   4.765070   3.472710
                   21         22         23
    21  O    0.000000
    22  H    0.960260   0.000000
    23  H    0.970706   1.562647   0.000000
 Stoichiometry    C2H11F3O7
 Framework group  C1[X(C2H11F3O7)]
 Deg. of freedom    63
 Full point group                 C1      NOp   1
 Largest Abelian subgroup         C1      NOp   1
 Largest concise Abelian subgroup C1      NOp   1
                         Standard orientation:                         
 ---------------------------------------------------------------------
 Center     Atomic      Atomic             Coordinates (Angstroms)
 Number     Number       Type             X           Y           Z
 ---------------------------------------------------------------------
      1          6           0       -1.273127    0.273038   -0.080794
      2          8           0       -0.361223   -0.522184    0.066131
      3          8           0       -1.190514    1.553727   -0.205065
      4          1           0       -0.214250    1.897147   -0.127246
      5          6           0       -2.747247   -0.207606   -0.116284
      6          9           0       -3.415629    0.300699    0.931277
      7          9           0       -2.816135   -1.535684   -0.051739
      8          9           0       -3.353239    0.194902   -1.239150
      9          8           0        4.402798   -0.092896   -1.030693
     10          1           0        4.698476    0.388054   -1.806279
     11          1           0        3.673798   -0.685966   -1.306612
     12          8           0        2.970819    0.942989    1.068196
     13          1           0        3.618721    0.657786    0.390340
     14          1           0        2.618471    0.123801    1.452346
     15          8           0        2.232979   -1.754717   -1.166551
     16          1           0        2.237776   -2.015041   -0.232365
     17          1           0        1.385153   -1.307336   -1.272359
     18          8           0        1.147167    2.431933   -0.030655
     19          1           0        1.253534    3.316009    0.329488
     20          1           0        1.844650    1.848451    0.395516
     21          8           0        1.663193   -1.538736    1.651879
     22          1           0        1.579076   -2.101171    2.425629
     23          1           0        0.770125   -1.314517    1.344593
 ---------------------------------------------------------------------
 Rotational constants (GHZ):           1.0458195           0.3266623           0.2969710
 Standard basis: 6-31++G(d,p) (6D, 7F)
 There are   294 symmetry adapted cartesian basis functions of A   symmetry.
 There are   294 symmetry adapted basis functions of A   symmetry.
   294 basis functions,   472 primitive gaussians,   294 cartesian basis functions
    53 alpha electrons       53 beta electrons
       nuclear repulsion energy       850.9196852461 Hartrees.
 NAtoms=   23 NActive=   23 NUniq=   23 SFac= 1.00D+00 NAtFMM=   60 NAOKFM=F Big=F
 Integral buffers will be    131072 words long.
 Raffenetti 2 integral format.
 Two-electron integral symmetry is turned on.
 Nuclear repulsion after empirical dispersion term =      850.9087603817 Hartrees.
 One-electron integrals computed using PRISM.
 NBasis=   294 RedAO= T EigKep=  4.81D-05  NBF=   294
 NBsUse=   294 1.00D-06 EigRej= -1.00D+00 NBFU=   294
 Initial guess from the checkpoint file:  "/local_scratch/slurm.5660470/Gau-3748718.chk"
 B after Tr=     0.000000    0.000000   -0.000000
         Rot=    0.999445    0.033299   -0.001066    0.000418 Ang=   3.82 deg.
 ExpMin= 3.60D-02 ExpMax= 7.00D+03 ExpMxC= 1.05D+03 IAcc=3 IRadAn=         5 AccDes= 0.00D+00
 Harris functional with IExCor= 4639 and IRadAn=       5 diagonalized for initial guess.
 HarFok:  IExCor= 4639 AccDes= 0.00D+00 IRadAn=         5 IDoV= 1 UseB2=F ITyADJ=14
 ICtDFT=  3500011 ScaDFX=  1.000000  1.000000  1.000000  1.000000
 FoFCou: FMM=F IPFlag=           0 FMFlag=      100000 FMFlg1=           0
         NFxFlg=           0 DoJE=T BraDBF=F KetDBF=T FulRan=T
         wScrn=  0.000000 ICntrl=       500 IOpCl=  0 I1Cent=   200000004 NGrid=           0
         NMat0=    1 NMatS0=      1 NMatT0=    0 NMatD0=    1 NMtDS0=    0 NMtDT0=    0
 Petite list used in FoFCou.
 Requested convergence on RMS density matrix=1.00D-10 within 128 cycles.
 Requested convergence on MAX density matrix=1.00D-08.
 Requested convergence on             energy=1.00D-08.
 No special actions if energy rises.
 SCF Done:  E(RwB97XD) =  -908.813042527     A.U. after   16 cycles
            NFock= 16  Conv=0.48D-10     -V/T= 2.0082
 Calling FoFJK, ICntrl=      2127 FMM=F ISym2X=0 I1Cent= 0 IOpClX= 0 NMat=1 NMatS=1 NMatT=0.
 ***** Axes restored to original set *****
 -------------------------------------------------------------------
 Center     Atomic                   Forces (Hartrees/Bohr)
 Number     Number              X              Y              Z
 -------------------------------------------------------------------
      1        6           0.000284939    0.000538957    0.000962561
      2        8           0.000032245   -0.000209912   -0.000788764
      3        8           0.000234094    0.000123553   -0.000762862
      4        1          -0.000324567   -0.000581736    0.000588054
      5        6          -0.000021914    0.000293512    0.000670413
      6        9          -0.000042675   -0.000436183   -0.000466594
      7        9          -0.000243195    0.000054347   -0.000521065
      8        9           0.000057340    0.000038872   -0.000123131
      9        8           0.000159628    0.000091783   -0.000025079
     10        1          -0.000013474    0.000010906   -0.000191535
     11        1          -0.000737912    0.000140997    0.000219847
     12        8          -0.000678823    0.000546689    0.000086694
     13        1           0.000848043   -0.000359142   -0.000188922
     14        1           0.000015525   -0.000308127   -0.000044535
     15        8           0.000232743    0.000543857   -0.000430470
     16        1           0.000444070   -0.000345797    0.000410050
     17        1          -0.000223287    0.000102516    0.000291075
     18        8           0.000302552    0.000200370    0.000229411
     19        1          -0.000055777   -0.000051854   -0.000070141
     20        1          -0.000301369   -0.000033295   -0.000031994
     21        8          -0.000366198   -0.000549312   -0.000125589
     22        1           0.000354608   -0.000057642   -0.000085237
     23        1           0.000043402    0.000246639    0.000397813
 -------------------------------------------------------------------
 Cartesian Forces:  Max     0.000962561 RMS     0.000369117

 GradGradGradGradGradGradGradGradGradGradGradGradGradGradGradGradGradGrad
 Berny optimization.
 Using GEDIIS/GDIIS optimizer.
 FormGI is forming the generalized inverse of G from B-inverse, IUseBI=4.
 Internal  Forces:  Max     0.002521748 RMS     0.000531949
 Search for a local minimum.
 Step number  15 out of a maximum of  138
 All quantities printed in internal units (Hartrees-Bohrs-Radians)
 Mixed Optimization -- En-DIIS/RFO-DIIS
 Swapping is turned off.
 Update second derivatives using D2CorX and points   13   14   15
 DE=  3.92D-06 DEPred=-1.13D-04 R=-3.48D-02
 Trust test=-3.48D-02 RLast= 6.85D-01 DXMaxT set to 5.00D-02
 ITU= -1  0  0 -1  1  0 -1  0  0 -1  0  1 -1  1  0
     Eigenvalues ---   -0.00209   0.00033   0.00085   0.00131   0.00165
     Eigenvalues ---    0.00205   0.00246   0.00348   0.00515   0.00604
     Eigenvalues ---    0.00866   0.00967   0.01031   0.01128   0.01319
     Eigenvalues ---    0.01358   0.01568   0.01640   0.01884   0.02142
     Eigenvalues ---    0.02427   0.02475   0.02890   0.03166   0.03391
     Eigenvalues ---    0.03511   0.03802   0.04523   0.04546   0.04928
     Eigenvalues ---    0.06166   0.06618   0.06921   0.07773   0.08465
     Eigenvalues ---    0.09857   0.10819   0.11415   0.13797   0.18178
     Eigenvalues ---    0.20084   0.21427   0.23617   0.24611   0.27812
     Eigenvalues ---    0.32531   0.34321   0.37340   0.38087   0.39272
     Eigenvalues ---    0.48440   0.49841   0.51426   0.52283   0.53343
     Eigenvalues ---    0.55105   0.55661   0.56588   0.57373   0.57499
     Eigenvalues ---    0.61952   0.78447   3.31208
 Use linear search instead of GDIIS.
 RFO step:  Lambda=-2.21719743D-03 EMin=-2.09262671D-03
 I=     1 Eig=   -2.09D-03 Dot1= -6.51D-05
 I=     1 Stepn= -1.25D-01 RXN=   1.25D-01 EDone=F
 Mixed    1 eigenvectors in step.  Raw Step.Grad=  6.51D-05.
 RFO eigenvector is Hessian eigenvector with negative curvature.
 Taking step of  1.25D-01 in eigenvector direction(s).  Step.Grad= -7.20D-06.
 Quartic linear search produced a step of -0.50485.
 Maximum step size (   0.050) exceeded in Quadratic search.
    -- Step size not scaled.
 Iteration  1 RMS(Cart)=  0.06697797 RMS(Int)=  0.00230664
 Iteration  2 RMS(Cart)=  0.00359439 RMS(Int)=  0.00008518
 Iteration  3 RMS(Cart)=  0.00000721 RMS(Int)=  0.00008507
 Iteration  4 RMS(Cart)=  0.00000000 RMS(Int)=  0.00008507
 Variable       Old X    -DE/DX   Delta X   Delta X   Delta X     New X
                                 (Linear)    (Quad)   (Total)
    R1        2.30325  -0.00006   0.00020   0.00185   0.00199   2.30524
    R2        2.43652  -0.00001  -0.00000  -0.00215  -0.00222   2.43430
    R3        2.93079   0.00024  -0.00024   0.00157   0.00133   2.93212
    R4        3.55661  -0.00002  -0.00363   0.01642   0.01276   3.56937
    R5        1.96121   0.00096   0.00074   0.01373   0.01445   1.97566
    R6        2.77010   0.00017  -0.00080  -0.01825  -0.01907   2.75103
    R7        2.53709  -0.00048   0.00106   0.00384   0.00490   2.54199
    R8        2.51604   0.00055   0.00110  -0.00164  -0.00054   2.51549
    R9        2.52833   0.00005  -0.00179  -0.00105  -0.00284   2.52549
   R10        1.81283  -0.00009   0.00001  -0.00056  -0.00056   1.81227
   R11        1.85087  -0.00054   0.00008  -0.00125  -0.00117   1.84970
   R12        3.37920  -0.00050  -0.00154  -0.00109  -0.00263   3.37657
   R13        3.40035  -0.00010  -0.00037  -0.01602  -0.01639   3.38396
   R14        1.85213  -0.00048   0.00008   0.00052   0.00061   1.85274
   R15        1.83487  -0.00024  -0.00004  -0.00069  -0.00068   1.83419
   R16        3.01209   0.00001   0.00157  -0.00362  -0.00200   3.01009
   R17        3.64301  -0.00007   0.00336  -0.00848  -0.00506   3.63794
   R18        1.83264  -0.00050   0.00014  -0.00275  -0.00261   1.83003
   R19        1.82254  -0.00026  -0.00008  -0.00100  -0.00108   1.82146
   R20        1.81513  -0.00010   0.00001   0.00001   0.00002   1.81515
   R21        1.89779   0.00029   0.00059  -0.00005   0.00058   1.89837
   R22        1.81463  -0.00022  -0.00005  -0.00062  -0.00067   1.81395
   R23        1.83437  -0.00010  -0.00008   0.00276   0.00265   1.83702
    A1        2.22906   0.00010  -0.00086  -0.00574  -0.00678   2.22229
    A2        2.10795  -0.00081  -0.00408   0.00714   0.00306   2.11102
    A3        1.94607   0.00071   0.00487  -0.00160   0.00328   1.94935
    A4        2.50868   0.00007  -0.00483  -0.00685  -0.01158   2.49710
    A5        1.96246  -0.00010  -0.00465  -0.00042  -0.00522   1.95723
    A6        1.91559   0.00072  -0.00326  -0.00849  -0.01172   1.90386
    A7        1.93607   0.00011  -0.00167   0.00974   0.00803   1.94410
    A8        1.93529   0.00005   0.00557   0.00431   0.00985   1.94514
    A9        1.89027  -0.00036  -0.00063  -0.00232  -0.00292   1.88735
   A10        1.89173  -0.00034  -0.00023  -0.00236  -0.00257   1.88916
   A11        1.89372  -0.00020   0.00014  -0.00121  -0.00115   1.89257
   A12        1.88097   0.00059  -0.00171  -0.00018  -0.00202   1.87896
   A13        2.17385   0.00092   0.00656   0.01861   0.02516   2.19901
   A14        1.72309  -0.00252  -0.00787   0.00773  -0.00021   1.72288
   A15        2.77542  -0.00177   0.00679  -0.00051   0.00628   2.78170
   A16        1.84212  -0.00094   0.00017  -0.00655  -0.00660   1.83552
   A17        1.91822   0.00014  -0.00675   0.00506  -0.00169   1.91654
   A18        1.97126   0.00005   0.00226   0.01508   0.01756   1.98882
   A19        2.86365  -0.00207   0.00335  -0.01072  -0.00737   2.85629
   A20        1.80334  -0.00061  -0.00452   0.00381  -0.00070   1.80264
   A21        2.00407  -0.00003  -0.00694  -0.01088  -0.01780   1.98627
   A22        1.80755  -0.00013  -0.00145  -0.00005  -0.00150   1.80605
   A23        2.05256   0.00026  -0.00119  -0.00081  -0.00206   2.05050
   A24        2.04995  -0.00008  -0.00347  -0.00298  -0.00636   2.04359
   A25        1.87417  -0.00007  -0.00117   0.00266   0.00147   1.87564
   A26        2.25483   0.00002   0.00313   0.02372   0.02676   2.28160
   A27        1.79664   0.00003  -0.00360  -0.01737  -0.02072   1.77592
   A28        1.88575  -0.00028   0.00015  -0.00159  -0.00130   1.88445
   A29        2.61658   0.00022  -0.01403   0.03260   0.01845   2.63502
   A30        3.17411  -0.00023  -0.00605   0.01319   0.00714   3.18125
   A31        2.90182  -0.00010   0.00523  -0.01498  -0.00938   2.89244
   A32        3.15901   0.00013   0.00414   0.00745   0.01178   3.17078
   A33        3.12334   0.00012   0.00683   0.02243   0.02930   3.15264
   A34        2.91582  -0.00067  -0.00006  -0.01327  -0.01340   2.90242
   A35        3.14534  -0.00015   0.00402  -0.01103  -0.00708   3.13826
    D1        1.46773   0.00016   0.04642  -0.00234   0.04413   1.51186
    D2       -1.65718  -0.00025   0.05058   0.01515   0.06572  -1.59146
    D3       -0.04350  -0.00013  -0.00762   0.00616  -0.00151  -0.04501
    D4        3.08269   0.00023  -0.01156  -0.00992  -0.02143   3.06126
    D5        2.02185   0.00017  -0.09869   0.00771  -0.09101   1.93084
    D6       -0.06635   0.00009  -0.09479   0.00992  -0.08484  -0.15119
    D7       -2.17181   0.00024  -0.09758   0.00204  -0.09561  -2.26741
    D8       -1.10556  -0.00017  -0.09510   0.02264  -0.07244  -1.17800
    D9        3.08942  -0.00026  -0.09119   0.02485  -0.06627   3.02315
   D10        0.98396  -0.00011  -0.09399   0.01696  -0.07704   0.90692
   D11       -2.22113   0.00009  -0.02258   0.00139  -0.02111  -2.24224
   D12       -2.60872  -0.00030  -0.01459   0.01253  -0.00204  -2.61077
   D13       -0.32527  -0.00018  -0.02365   0.00314  -0.02054  -0.34581
   D14       -2.81117   0.00051   0.09338   0.01276   0.10619  -2.70499
   D15       -0.53048   0.00045   0.09581   0.03844   0.13420  -0.39628
   D16        1.89332  -0.00047   0.02124   0.02787   0.04923   1.94254
   D17       -0.17886   0.00043   0.02684   0.01111   0.03784  -0.14102
   D18       -0.34664   0.00039  -0.11156  -0.02992  -0.14148  -0.48812
   D19        1.60869  -0.00014  -0.11887  -0.03254  -0.15140   1.45729
   D20        1.01983  -0.00057  -0.03290  -0.00982  -0.04267   0.97716
   D21       -1.11086  -0.00014  -0.03199  -0.02678  -0.05882  -1.16968
   D22        1.94436  -0.00085   0.04151  -0.01109   0.03052   1.97488
   D23       -1.97668  -0.00068   0.03699  -0.01733   0.01975  -1.95692
   D24       -0.11034   0.00015   0.04452  -0.01920   0.02529  -0.08504
   D25        2.25181   0.00032   0.04000  -0.02544   0.01453   2.26634
   D26        2.03554   0.00028  -0.02750   0.01176  -0.01568   2.01987
   D27       -2.02659   0.00003  -0.02713   0.00628  -0.02077  -2.04736
   D28       -2.25433  -0.00007  -0.03328   0.01561  -0.01758  -2.27191
   D29       -0.03328  -0.00032  -0.03291   0.01013  -0.02267  -0.05595
   D30        2.09553  -0.00034  -0.01008  -0.01049  -0.02059   2.07494
   D31        0.83113   0.00023   0.00582   0.00495   0.01079   0.84193
   D32       -3.02287   0.00007   0.00718   0.02086   0.02823  -2.99463
         Item               Value     Threshold  Converged?
 Maximum Force            0.002522     0.000015     NO 
 RMS     Force            0.000532     0.000010     NO 
 Maximum Displacement     0.280495     0.000060     NO 
 RMS     Displacement     0.067184     0.000040     NO 
 Predicted change in Energy=-1.190857D-04
 GradGradGradGradGradGradGradGradGradGradGradGradGradGradGradGradGradGrad

                          Input orientation:                          
 ---------------------------------------------------------------------
 Center     Atomic      Atomic             Coordinates (Angstroms)
 Number     Number       Type             X           Y           Z
 ---------------------------------------------------------------------
      1          6           0        1.108583    0.698376   -0.341650
      2          8           0       -0.088531    0.467486   -0.300224
      3          8           0        1.959690    0.584786    0.618619
      4          1           0        1.505990    0.296044    1.515169
      5          6           0        1.773099    1.237056   -1.636152
      6          9           0        2.156210    2.510960   -1.436517
      7          9           0        0.925414    1.215237   -2.662257
      8          9           0        2.853222    0.522027   -1.964969
      9          8           0       -2.800534   -2.138195    2.857417
     10          1           0       -2.498403   -2.973961    3.217860
     11          1           0       -2.654571   -2.162059    1.889835
     12          8           0       -1.632905    0.328563    3.117554
     13          1           0       -2.096177   -0.531764    3.197891
     14          1           0       -2.067224    0.782772    2.377860
     15          8           0       -2.377057   -1.572978    0.221712
     16          1           0       -2.788840   -0.696479    0.223864
     17          1           0       -1.452370   -1.386295    0.023836
     18          8           0        0.912755   -0.070922    2.792944
     19          1           0        1.343365    0.248887    3.589768
     20          1           0       -0.073955    0.084002    2.900525
     21          8           0       -2.613650    1.219294    0.584276
     22          1           0       -3.150522    1.942119    0.251551
     23          1           0       -1.761504    1.238760    0.116872
 ---------------------------------------------------------------------
                    Distance matrix (angstroms):
                    1          2          3          4          5
     1  C    0.000000
     2  O    1.219880   0.000000
     3  O    1.288177   2.247941   0.000000
     4  H    1.941025   2.422301   1.045475   0.000000
     5  C    1.551610   2.417148   2.354626   3.299648   0.000000
     6  F    2.362566   3.241266   2.823534   3.747144   1.345161
     7  F    2.384516   2.677017   3.497334   4.316582   1.331142
     8  F    2.389567   3.380571   2.734458   3.738644   1.336433
     9  O    5.793216   4.910726   5.923392   5.125749   7.245868
    10  H    6.258315   5.479777   6.268598   5.443092   7.716205
    11  H    5.227135   4.277316   5.518383   4.846949   6.602335
    12  O    4.429289   3.753078   4.383728   3.524394   5.918102
    13  H    4.930727   4.155231   4.934509   4.061086   6.439564
    14  H    4.181937   3.344662   4.398882   3.707964   5.573754
    15  O    4.198346   3.110187   4.860129   4.499370   5.345254
    16  H    4.177958   2.986830   4.934167   4.593271   5.292400
    17  H    3.322335   2.324129   3.985107   3.715674   4.476738
    18  O    3.233550   3.295473   2.500743   1.455781   4.697647
    19  H    3.963989   4.150922   3.052935   2.081497   5.335858
    20  H    3.505360   3.223673   3.097353   2.111966   5.032154
    21  O    3.870880   2.779169   4.617274   4.323238   4.916724
    22  H    4.476467   3.443078   5.300128   5.097980   5.320017
    23  H    2.956291   1.888828   3.811393   3.677019   3.945442
                    6          7          8          9         10
     6  F    0.000000
     7  F    2.167071   0.000000
     8  F    2.172773   2.164069   0.000000
     9  O    8.038769   7.456206   7.892854   0.000000
    10  H    8.568138   7.990474   8.229430   0.959013   0.000000
    11  H    7.486343   6.704026   7.238757   0.978821   1.564361
    12  O    6.313462   6.382586   6.781946   2.741519   3.415525
    13  H    6.987037   6.820803   7.229256   1.786803   2.475179
    14  H    5.947562   5.877558   6.568023   3.049552   3.873571
    15  O    6.322877   5.195935   6.043710   2.728689   3.309740
    16  H    6.123564   5.077404   6.173217   3.002380   3.772968
    17  H    5.508454   4.431357   5.112255   3.226776   3.717076
    18  O    5.108877   5.604783   5.172497   4.250446   4.499354
    19  H    5.571465   6.340058   5.762757   4.838016   5.028344
    20  H    5.447356   5.763938   5.695021   3.517706   3.915327
    21  O    5.338873   4.802600   6.072192   4.058919   4.953022
    22  H    5.597728   5.062795   6.555498   4.854070   5.778589
    23  H    4.402271   3.865701   5.113068   4.471464   5.282628
                   11         12         13         14         15
    11  H    0.000000
    12  O    2.958766   0.000000
    13  H    2.163488   0.980427   0.000000
    14  H    3.042232   0.970611   1.549610   0.000000
    15  O    1.790716   3.543377   3.165542   3.208508   0.000000
    16  H    2.222929   3.280295   3.058063   2.710832   0.968411
    17  H    2.351393   3.541811   3.349528   3.259498   0.963873
    18  O    4.232526   2.597180   3.070835   3.127517   4.437371
    19  H    4.968494   3.014551   3.548722   3.658671   5.338963
    20  H    3.567334   1.592871   2.134707   2.175909   3.902038
    21  O    3.624873   2.858803   3.188254   1.925117   2.825634
    22  H    4.446821   3.622250   3.989067   2.653075   3.599312
    23  H    3.937834   3.138325   3.569234   2.326683   2.880237
                   16         17         18         19         20
    16  H    0.000000
    17  H    1.517238   0.000000
    18  O    4.548989   3.871948   0.000000
    19  H    5.412776   4.817243   0.960537   0.000000
    20  H    3.891564   3.512427   1.004575   1.584626   0.000000
    21  O    1.957236   2.907191   4.356421   5.062869   3.619938
    22  H    2.663415   3.743517   5.198195   5.848568   4.464855
    23  H    2.193630   2.644832   4.003535   4.762464   3.453985
                   21         22         23
    21  O    0.000000
    22  H    0.959903   0.000000
    23  H    0.972110   1.562761   0.000000
 Stoichiometry    C2H11F3O7
 Framework group  C1[X(C2H11F3O7)]
 Deg. of freedom    63
 Full point group                 C1      NOp   1
 Largest Abelian subgroup         C1      NOp   1
 Largest concise Abelian subgroup C1      NOp   1
                         Standard orientation:                         
 ---------------------------------------------------------------------
 Center     Atomic      Atomic             Coordinates (Angstroms)
 Number     Number       Type             X           Y           Z
 ---------------------------------------------------------------------
      1          6           0       -1.278026    0.276296   -0.121523
      2          8           0       -0.353844   -0.511958   -0.009052
      3          8           0       -1.203372    1.558447   -0.221094
      4          1           0       -0.218396    1.902263   -0.153034
      5          6           0       -2.750377   -0.213105   -0.108656
      6          9           0       -3.341384    0.200453    1.026746
      7          9           0       -2.820743   -1.541669   -0.152296
      8          9           0       -3.438555    0.280764   -1.142367
      9          8           0        4.444328   -0.069380   -0.956107
     10          1           0        4.769125    0.396239   -1.729031
     11          1           0        3.735771   -0.676719   -1.251364
     12          8           0        2.929396    0.929787    1.098784
     13          1           0        3.605120    0.668020    0.438395
     14          1           0        2.589517    0.095006    1.458934
     15          8           0        2.270159   -1.703085   -1.179133
     16          1           0        2.236868   -1.978478   -0.251302
     17          1           0        1.447386   -1.215360   -1.298384
     18          8           0        1.133061    2.428939   -0.028633
     19          1           0        1.233833    3.306641    0.348350
     20          1           0        1.817654    1.834536    0.404020
     21          8           0        1.659402   -1.586352    1.577233
     22          1           0        1.552650   -2.192548    2.313810
     23          1           0        0.773994   -1.345872    1.255955
 ---------------------------------------------------------------------
 Rotational constants (GHZ):           1.0609798           0.3263583           0.2958251
 Standard basis: 6-31++G(d,p) (6D, 7F)
 There are   294 symmetry adapted cartesian basis functions of A   symmetry.
 There are   294 symmetry adapted basis functions of A   symmetry.
   294 basis functions,   472 primitive gaussians,   294 cartesian basis functions
    53 alpha electrons       53 beta electrons
       nuclear repulsion energy       851.7914460191 Hartrees.
 NAtoms=   23 NActive=   23 NUniq=   23 SFac= 1.00D+00 NAtFMM=   60 NAOKFM=F Big=F
 Integral buffers will be    131072 words long.
 Raffenetti 2 integral format.
 Two-electron integral symmetry is turned on.
 Nuclear repulsion after empirical dispersion term =      851.7804226123 Hartrees.
 One-electron integrals computed using PRISM.
 NBasis=   294 RedAO= T EigKep=  5.02D-05  NBF=   294
 NBsUse=   294 1.00D-06 EigRej= -1.00D+00 NBFU=   294
 Lowest energy guess from the checkpoint file:  "/local_scratch/slurm.5660470/Gau-3748718.chk"
 B after Tr=    -0.000000    0.000000   -0.000000
         Rot=    0.999813    0.019286   -0.001148   -0.001208 Ang=   2.22 deg.
 B after Tr=    -0.000000    0.000000    0.000000
         Rot=    0.999900   -0.014034   -0.000140   -0.001573 Ang=  -1.62 deg.
 Requested convergence on RMS density matrix=1.00D-10 within 128 cycles.
 Requested convergence on MAX density matrix=1.00D-08.
 Requested convergence on             energy=1.00D-08.
 No special actions if energy rises.
 SCF Done:  E(RwB97XD) =  -908.812930556     A.U. after   16 cycles
            NFock= 16  Conv=0.47D-10     -V/T= 2.0082
 Calling FoFJK, ICntrl=      2127 FMM=F ISym2X=0 I1Cent= 0 IOpClX= 0 NMat=1 NMatS=1 NMatT=0.
 ***** Axes restored to original set *****
 -------------------------------------------------------------------
 Center     Atomic                   Forces (Hartrees/Bohr)
 Number     Number              X              Y              Z
 -------------------------------------------------------------------
      1        6          -0.001380843    0.000765554    0.001629977
      2        8           0.000106329    0.000097878   -0.002039838
      3        8           0.000144715   -0.001549292    0.001371344
      4        1           0.000918732    0.001176413   -0.001418841
      5        6           0.000788604    0.001837324    0.000570573
      6        9          -0.000260408   -0.000826157   -0.000411762
      7        9          -0.001049068   -0.000524058    0.000148639
      8        9           0.000052112   -0.000597878    0.000328584
      9        8          -0.000509539    0.000012155    0.000809737
     10        1           0.000049631   -0.000115853    0.000158540
     11        1           0.000046588    0.000285900   -0.000644766
     12        8          -0.001107702   -0.000143649    0.000203390
     13        1           0.001094735   -0.000407519    0.000055734
     14        1           0.000299579    0.000161848   -0.000057978
     15        8           0.000525777   -0.002052232   -0.000385422
     16        1          -0.000911157    0.000953368    0.000337346
     17        1           0.000453777   -0.000084378   -0.000157944
     18        8           0.000300895   -0.000372225   -0.000278100
     19        1          -0.000104821    0.000025637   -0.000078485
     20        1          -0.000212317    0.000269291    0.000217018
     21        8           0.001289834   -0.000088562   -0.000743919
     22        1           0.000071466    0.000387837   -0.000131063
     23        1          -0.000606918    0.000788597    0.000517234
 -------------------------------------------------------------------
 Cartesian Forces:  Max     0.002052232 RMS     0.000762213

 GradGradGradGradGradGradGradGradGradGradGradGradGradGradGradGradGradGrad
 Berny optimization.
 Using GEDIIS/GDIIS optimizer.
 FormGI is forming the generalized inverse of G from B-inverse, IUseBI=4.
 Internal  Forces:  Max     0.005676170 RMS     0.001188953
 Search for a local minimum.
 Step number  16 out of a maximum of  138
 All quantities printed in internal units (Hartrees-Bohrs-Radians)
 Mixed Optimization -- RFO/linear search
 Update second derivatives using D2CorX and points   13   11   16   14
 ITU=  0 -1  0  0 -1  1  0 -1  0  0 -1  0  1 -1  1  0
 Use linear search instead of GDIIS.
     Eigenvalues ---   -0.00104   0.00036   0.00083   0.00142   0.00154
     Eigenvalues ---    0.00236   0.00334   0.00505   0.00575   0.00698
     Eigenvalues ---    0.00869   0.01003   0.01061   0.01315   0.01326
     Eigenvalues ---    0.01445   0.01628   0.01719   0.01888   0.02412
     Eigenvalues ---    0.02428   0.02621   0.03146   0.03340   0.03394
     Eigenvalues ---    0.03619   0.04085   0.04545   0.04562   0.04917
     Eigenvalues ---    0.06523   0.06719   0.06853   0.07841   0.08445
     Eigenvalues ---    0.09923   0.11377   0.11877   0.13878   0.19725
     Eigenvalues ---    0.20736   0.22371   0.23595   0.24765   0.29883
     Eigenvalues ---    0.33917   0.36505   0.37451   0.37777   0.39208
     Eigenvalues ---    0.48558   0.49953   0.51380   0.51905   0.53772
     Eigenvalues ---    0.55104   0.55660   0.56577   0.57396   0.57501
     Eigenvalues ---    0.61955   0.77579   3.59564
 RFO step:  Lambda=-1.08915087D-03 EMin=-1.04021248D-03
 I=     1 Eig=   -1.04D-03 Dot1=  2.85D-05
 I=     1 Stepn=  1.25D-01 RXN=   1.25D-01 EDone=F
 Mixed    1 eigenvectors in step.  Raw Step.Grad=  2.85D-05.
 RFO eigenvector is Hessian eigenvector with negative curvature.
 Taking step of  1.25D-01 in eigenvector direction(s).  Step.Grad= -1.93D-06.
 Quartic linear search produced a step of -0.73216.
 Iteration  1 RMS(Cart)=  0.03136649 RMS(Int)=  0.00090537
 Iteration  2 RMS(Cart)=  0.00129780 RMS(Int)=  0.00005541
 Iteration  3 RMS(Cart)=  0.00000144 RMS(Int)=  0.00005540
 Iteration  4 RMS(Cart)=  0.00000000 RMS(Int)=  0.00005540
 Variable       Old X    -DE/DX   Delta X   Delta X   Delta X     New X
                                 (Linear)    (Quad)   (Total)
    R1        2.30524  -0.00112  -0.00117  -0.00168  -0.00290   2.30234
    R2        2.43430   0.00038   0.00162  -0.00081   0.00078   2.43509
    R3        2.93212  -0.00077  -0.00132   0.00102  -0.00030   2.93182
    R4        3.56937  -0.00075  -0.01461   0.00094  -0.01373   3.55564
    R5        1.97566  -0.00191  -0.00951   0.00282  -0.00666   1.96900
    R6        2.75103   0.00000   0.01280   0.00008   0.01290   2.76393
    R7        2.54199  -0.00092  -0.00205  -0.00044  -0.00248   2.53950
    R8        2.51549   0.00056   0.00199   0.00003   0.00202   2.51751
    R9        2.52549   0.00028  -0.00051   0.00027  -0.00024   2.52525
   R10        1.81227   0.00018   0.00042  -0.00011   0.00031   1.81258
   R11        1.84970   0.00088   0.00097  -0.00019   0.00078   1.85048
   R12        3.37657   0.00101  -0.00031  -0.00144  -0.00175   3.37482
   R13        3.38396  -0.00019   0.01146   0.00198   0.01344   3.39740
   R14        1.85274   0.00089  -0.00032  -0.00029  -0.00061   1.85213
   R15        1.83419   0.00081   0.00044  -0.00040   0.00007   1.83426
   R16        3.01009   0.00014   0.00375  -0.00075   0.00306   3.01315
   R17        3.63794   0.00069   0.00859   0.00246   0.01106   3.64900
   R18        1.83003   0.00125   0.00212   0.00012   0.00224   1.83227
   R19        1.82146   0.00045   0.00067  -0.00023   0.00044   1.82189
   R20        1.81515  -0.00010   0.00000  -0.00033  -0.00033   1.81482
   R21        1.89837   0.00041   0.00043   0.00031   0.00080   1.89917
   R22        1.81395   0.00030   0.00042  -0.00011   0.00031   1.81426
   R23        1.83702  -0.00153  -0.00206  -0.00079  -0.00290   1.83412
    A1        2.22229   0.00151   0.00372   0.00084   0.00450   2.22679
    A2        2.11102  -0.00194  -0.00816   0.00033  -0.00780   2.10321
    A3        1.94935   0.00044   0.00467  -0.00111   0.00359   1.95293
    A4        2.49710  -0.00037   0.00148   0.00697   0.00831   2.50541
    A5        1.95723  -0.00027  -0.00292   0.00162  -0.00131   1.95592
    A6        1.90386   0.00108   0.00385   0.00168   0.00553   1.90940
    A7        1.94410  -0.00186  -0.00831   0.00077  -0.00754   1.93656
    A8        1.94514  -0.00086   0.00087  -0.00079   0.00008   1.94522
    A9        1.88735   0.00048   0.00123  -0.00056   0.00067   1.88802
   A10        1.88916   0.00034   0.00155  -0.00058   0.00097   1.89013
   A11        1.89257   0.00091   0.00104  -0.00056   0.00048   1.89305
   A12        1.87896  -0.00162  -0.00100  -0.00055  -0.00152   1.87743
   A13        2.19901  -0.00099  -0.00891  -0.00140  -0.01029   2.18872
   A14        1.72288   0.00360  -0.01126   0.00162  -0.00962   1.71326
   A15        2.78170   0.00349   0.00525   0.00207   0.00732   2.78901
   A16        1.83552   0.00266   0.00507  -0.00045   0.00461   1.84014
   A17        1.91654  -0.00062  -0.00855   0.00470  -0.00391   1.91262
   A18        1.98882  -0.00056  -0.00957  -0.00094  -0.01034   1.97848
   A19        2.85629   0.00568   0.01025   0.00458   0.01483   2.87112
   A20        1.80264  -0.00063  -0.00604  -0.00134  -0.00737   1.79527
   A21        1.98627   0.00012   0.00297   0.00296   0.00594   1.99221
   A22        1.80605   0.00039  -0.00100   0.00072  -0.00027   1.80577
   A23        2.05050  -0.00071  -0.00022   0.00398   0.00367   2.05417
   A24        2.04359   0.00025  -0.00038   0.00314   0.00294   2.04653
   A25        1.87564   0.00026  -0.00277   0.00144  -0.00138   1.87425
   A26        2.28160  -0.00009  -0.01505  -0.00585  -0.02085   2.26074
   A27        1.77592   0.00045   0.00995  -0.00016   0.00967   1.78560
   A28        1.88445   0.00001   0.00116   0.00058   0.00164   1.88609
   A29        2.63502  -0.00160  -0.03385  -0.00028  -0.03415   2.60087
   A30        3.18125   0.00020  -0.01400  -0.00025  -0.01418   3.16707
   A31        2.89244   0.00070   0.01446  -0.00398   0.01060   2.90304
   A32        3.17078  -0.00080  -0.00261  -0.00240  -0.00479   3.16599
   A33        3.15264  -0.00016  -0.01155  -0.00695  -0.01854   3.13410
   A34        2.90242   0.00257   0.00973   0.01043   0.02011   2.92253
   A35        3.13826   0.00076   0.01101  -0.00039   0.01072   3.14897
    D1        1.51186  -0.00035   0.03502  -0.02086   0.01408   1.52595
    D2       -1.59146  -0.00080   0.02524  -0.02310   0.00208  -1.58938
    D3       -0.04501  -0.00006  -0.00994   0.00302  -0.00692  -0.05193
    D4        3.06126   0.00031  -0.00108   0.00512   0.00401   3.06527
    D5        1.93084   0.00003  -0.07649   0.01237  -0.06413   1.86672
    D6       -0.15119  -0.00011  -0.07534   0.01152  -0.06384  -0.21503
    D7       -2.26741   0.00061  -0.07152   0.01225  -0.05928  -2.32670
    D8       -1.17800  -0.00039  -0.08488   0.01042  -0.07444  -1.25244
    D9        3.02315  -0.00053  -0.08373   0.00956  -0.07415   2.94900
   D10        0.90692   0.00020  -0.07990   0.01029  -0.06959   0.83733
   D11       -2.24224  -0.00047  -0.01729  -0.01291  -0.03026  -2.27250
   D12       -2.61077   0.00113  -0.01967   0.01100  -0.00866  -2.61942
   D13       -0.34581   0.00097  -0.01927   0.02386   0.00463  -0.34118
   D14       -2.70499  -0.00020   0.05768   0.02363   0.08132  -2.62367
   D15       -0.39628  -0.00010   0.04069   0.02265   0.06333  -0.33295
   D16        1.94254   0.00123  -0.00523   0.03447   0.02922   1.97176
   D17       -0.14102   0.00072   0.01121   0.03456   0.04579  -0.09522
   D18       -0.48812  -0.00020  -0.05819  -0.02315  -0.08134  -0.56947
   D19        1.45729  -0.00004  -0.06154  -0.02180  -0.08334   1.37395
   D20        0.97716   0.00150  -0.01647  -0.04723  -0.06363   0.91353
   D21       -1.16968   0.00090  -0.00333  -0.04844  -0.05184  -1.22152
   D22        1.97488   0.00194   0.03785  -0.02694   0.01086   1.98574
   D23       -1.95692   0.00176   0.03918  -0.01667   0.02251  -1.93441
   D24       -0.08504  -0.00032   0.04604  -0.02873   0.01730  -0.06774
   D25        2.26634  -0.00050   0.04737  -0.01846   0.02896   2.29530
   D26        2.01987  -0.00022  -0.02841   0.01869  -0.00977   2.01009
   D27       -2.04736  -0.00013  -0.02414   0.01014  -0.01399  -2.06134
   D28       -2.27191   0.00062  -0.03539   0.02495  -0.01050  -2.28242
   D29       -0.05595   0.00071  -0.03113   0.01641  -0.01472  -0.07067
   D30        2.07494   0.00004   0.00045   0.00302   0.00347   2.07841
   D31        0.84193  -0.00015   0.00053   0.00807   0.00859   0.85051
   D32       -2.99463   0.00009  -0.01025   0.00093  -0.00945  -3.00408
         Item               Value     Threshold  Converged?
 Maximum Force            0.005676     0.000015     NO 
 RMS     Force            0.001189     0.000010     NO 
 Maximum Displacement     0.148633     0.000060     NO 
 RMS     Displacement     0.031772     0.000040     NO 
 Predicted change in Energy=-5.579626D-05
 GradGradGradGradGradGradGradGradGradGradGradGradGradGradGradGradGradGrad

                          Input orientation:                          
 ---------------------------------------------------------------------
 Center     Atomic      Atomic             Coordinates (Angstroms)
 Number     Number       Type             X           Y           Z
 ---------------------------------------------------------------------
      1          6           0        1.107370    0.714159   -0.336491
      2          8           0       -0.091790    0.503175   -0.293291
      3          8           0        1.963233    0.583798    0.617957
      4          1           0        1.510582    0.305981    1.514385
      5          6           0        1.769327    1.232578   -1.640354
      6          9           0        2.101002    2.526007   -1.488841
      7          9           0        0.930865    1.136584   -2.671155
      8          9           0        2.878411    0.546433   -1.931638
      9          8           0       -2.815239   -2.146410    2.862768
     10          1           0       -2.502044   -2.980424    3.218225
     11          1           0       -2.673448   -2.166086    1.894054
     12          8           0       -1.638676    0.318340    3.115935
     13          1           0       -2.095002   -0.545714    3.191990
     14          1           0       -2.064730    0.770688    2.370269
     15          8           0       -2.358902   -1.583149    0.222699
     16          1           0       -2.777418   -0.708546    0.216822
     17          1           0       -1.432164   -1.389754    0.040350
     18          8           0        0.909274   -0.079726    2.790661
     19          1           0        1.341226    0.217121    3.595392
     20          1           0       -0.076532    0.080801    2.902198
     21          8           0       -2.603157    1.243948    0.577294
     22          1           0       -3.147001    1.975325    0.275549
     23          1           0       -1.753101    1.288588    0.111006
 ---------------------------------------------------------------------
                    Distance matrix (angstroms):
                    1          2          3          4          5
     1  C    0.000000
     2  O    1.218345   0.000000
     3  O    1.288592   2.249443   0.000000
     4  H    1.937765   2.423670   1.041950   0.000000
     5  C    1.551452   2.410469   2.357644   3.298168   0.000000
     6  F    2.366011   3.213958   2.868755   3.781069   1.343846
     7  F    2.379128   2.664820   3.491363   4.306358   1.332210
     8  F    2.389396   3.392366   2.709129   3.715353   1.336304
     9  O    5.814205   4.939453   5.943653   5.152192   7.260435
    10  H    6.270073   5.502321   6.277242   5.459367   7.720090
    11  H    5.250307   4.309802   5.539774   4.874563   6.616737
    12  O    4.429073   3.748312   4.391368   3.533120   5.922213
    13  H    4.928757   4.154542   4.936671   4.066937   6.437928
    14  H    4.170368   3.325449   4.396591   3.705583   5.567624
    15  O    4.195874   3.123907   4.851056   4.495572   5.333063
    16  H    4.173946   2.990165   4.929994   4.593460   5.281094
    17  H    3.319291   2.343310   3.969541   3.702438   4.466647
    18  O    3.232426   3.294338   2.504344   1.462608   4.700610
    19  H    3.970069   4.154181   3.063734   2.089777   5.350464
    20  H    3.505977   3.223319   3.103450   2.120297   5.036722
    21  O    3.857939   2.759281   4.614041   4.322125   4.902725
    22  H    4.479375   3.438767   5.307361   5.100441   5.328474
    23  H    2.951697   1.881564   3.816395   3.686003   3.934196
                    6          7          8          9         10
     6  F    0.000000
     7  F    2.167390   0.000000
     8  F    2.172359   2.165202   0.000000
     9  O    8.058376   7.445512   7.915516   0.000000
    10  H    8.582848   7.963631   8.240698   0.959177   0.000000
    11  H    7.500339   6.688784   7.267518   0.979234   1.563955
    12  O    6.329530   6.384550   6.777470   2.742879   3.411409
    13  H    6.996578   6.808999   7.223516   1.785877   2.468640
    14  H    5.943669   5.875664   6.556778   3.052095   3.870544
    15  O    6.301212   5.156928   6.050268   2.737787   3.308481
    16  H    6.096770   5.049384   6.178937   3.011630   3.774345
    17  H    5.491345   4.395287   5.120412   3.232873   3.711302
    18  O    5.150166   5.595651   5.154579   4.260091   4.498216
    19  H    5.635392   6.346922   5.746255   4.837274   5.013708
    20  H    5.477400   5.761231   5.684582   3.530233   3.918428
    21  O    5.295442   4.801381   6.068679   4.094252   4.982977
    22  H    5.563979   5.100543   6.574116   4.877752   5.799548
    23  H    4.352566   3.868746   5.116062   4.527642   5.332934
                   11         12         13         14         15
    11  H    0.000000
    12  O    2.955692   0.000000
    13  H    2.155190   0.980106   0.000000
    14  H    3.036768   0.970649   1.552114   0.000000
    15  O    1.797827   3.536270   3.156360   3.199867   0.000000
    16  H    2.224486   3.279647   3.056769   2.708024   0.969598
    17  H    2.362137   3.524124   3.329353   3.239780   0.964104
    18  O    4.241780   2.599290   3.066575   3.121639   4.419919
    19  H    4.969088   3.019923   3.542924   3.661680   5.320431
    20  H    3.578943   1.594491   2.133242   2.170673   3.893284
    21  O    3.656108   2.869089   3.209010   1.930968   2.859698
    22  H    4.471586   3.617794   3.995994   2.647699   3.645082
    23  H    3.995130   3.159759   3.601948   2.338719   2.937063
                   16         17         18         19         20
    16  H    0.000000
    17  H    1.518188   0.000000
    18  O    4.540018   3.842227   0.000000
    19  H    5.406924   4.786655   0.960361   0.000000
    20  H    3.889614   3.491481   1.004999   1.584026   0.000000
    21  O    1.993123   2.931880   4.357554   5.071632   3.625179
    22  H    2.709834   3.784143   5.196382   5.852932   4.462766
    23  H    2.246990   2.698427   4.017596   4.781616   3.472807
                   21         22         23
    21  O    0.000000
    22  H    0.960067   0.000000
    23  H    0.970574   1.562575   0.000000
 Stoichiometry    C2H11F3O7
 Framework group  C1[X(C2H11F3O7)]
 Deg. of freedom    63
 Full point group                 C1      NOp   1
 Largest Abelian subgroup         C1      NOp   1
 Largest concise Abelian subgroup C1      NOp   1
                         Standard orientation:                         
 ---------------------------------------------------------------------
 Center     Atomic      Atomic             Coordinates (Angstroms)
 Number     Number       Type             X           Y           Z
 ---------------------------------------------------------------------
      1          6           0       -1.279179    0.285747   -0.102597
      2          8           0       -0.361543   -0.505647    0.023911
      3          8           0       -1.202364    1.567462   -0.211108
      4          1           0       -0.221310    1.909038   -0.130376
      5          6           0       -2.749665   -0.208762   -0.114269
      6          9           0       -3.342923    0.127575    1.043680
      7          9           0       -2.805781   -1.533798   -0.240415
      8          9           0       -3.442383    0.341428   -1.115838
      9          8           0        4.460491   -0.076563   -0.956939
     10          1           0        4.775290    0.397880   -1.728836
     11          1           0        3.751177   -0.683728   -1.252105
     12          8           0        2.937540    0.912241    1.098851
     13          1           0        3.606714    0.655352    0.430405
     14          1           0        2.586802    0.076996    1.447430
     15          8           0        2.258101   -1.684023   -1.203969
     16          1           0        2.223996   -1.976565   -0.280185
     17          1           0        1.442662   -1.180785   -1.310305
     18          8           0        1.142622    2.424957   -0.017513
     19          1           0        1.257782    3.306336    0.346084
     20          1           0        1.825574    1.829268    0.416947
     21          8           0        1.634397   -1.597069    1.585530
     22          1           0        1.547476   -2.190638    2.335096
     23          1           0        0.742740   -1.352788    1.290085
 ---------------------------------------------------------------------
 Rotational constants (GHZ):           1.0599109           0.3259043           0.2959454
 Standard basis: 6-31++G(d,p) (6D, 7F)
 There are   294 symmetry adapted cartesian basis functions of A   symmetry.
 There are   294 symmetry adapted basis functions of A   symmetry.
   294 basis functions,   472 primitive gaussians,   294 cartesian basis functions
    53 alpha electrons       53 beta electrons
       nuclear repulsion energy       851.5100495246 Hartrees.
 NAtoms=   23 NActive=   23 NUniq=   23 SFac= 1.00D+00 NAtFMM=   60 NAOKFM=F Big=F
 Integral buffers will be    131072 words long.
 Raffenetti 2 integral format.
 Two-electron integral symmetry is turned on.
 Nuclear repulsion after empirical dispersion term =      851.4990373759 Hartrees.
 One-electron integrals computed using PRISM.
 NBasis=   294 RedAO= T EigKep=  4.95D-05  NBF=   294
 NBsUse=   294 1.00D-06 EigRej= -1.00D+00 NBFU=   294
 Lowest energy guess from the checkpoint file:  "/local_scratch/slurm.5660470/Gau-3748718.chk"
 B after Tr=     0.000000    0.000000   -0.000000
         Rot=    0.999925    0.012204   -0.000761   -0.000400 Ang=   1.40 deg.
 B after Tr=     0.000000    0.000000   -0.000000
         Rot=    0.999975   -0.007057    0.000401    0.000791 Ang=  -0.81 deg.
 Requested convergence on RMS density matrix=1.00D-10 within 128 cycles.
 Requested convergence on MAX density matrix=1.00D-08.
 Requested convergence on             energy=1.00D-08.
 No special actions if energy rises.
 SCF Done:  E(RwB97XD) =  -908.813084613     A.U. after   15 cycles
            NFock= 15  Conv=0.53D-10     -V/T= 2.0082
 Calling FoFJK, ICntrl=      2127 FMM=F ISym2X=0 I1Cent= 0 IOpClX= 0 NMat=1 NMatS=1 NMatT=0.
 ***** Axes restored to original set *****
 -------------------------------------------------------------------
 Center     Atomic                   Forces (Hartrees/Bohr)
 Number     Number              X              Y              Z
 -------------------------------------------------------------------
      1        6           0.000764852    0.000371647    0.000061591
      2        8          -0.001233116   -0.000151811   -0.000644252
      3        8           0.000090158   -0.000333570    0.001183263
      4        1           0.000430872    0.000196283   -0.000832438
      5        6           0.000105561    0.000259363   -0.000036152
      6        9          -0.000037219   -0.000076889    0.000089822
      7        9          -0.000268165   -0.000125815    0.000066107
      8        9           0.000044954   -0.000193635    0.000087806
      9        8          -0.000458350    0.000168125    0.000022555
     10        1           0.000011450   -0.000061389    0.000029932
     11        1           0.000430310   -0.000064181   -0.000060603
     12        8          -0.000269847    0.000141133    0.000078115
     13        1           0.000447789   -0.000320909    0.000098095
     14        1           0.000035562    0.000073227   -0.000169334
     15        8          -0.000294690   -0.000104663   -0.000007286
     16        1           0.000050802    0.000081183   -0.000040018
     17        1           0.000097163    0.000041022   -0.000014993
     18        8          -0.000170651    0.000114770   -0.000114740
     19        1           0.000061224    0.000060573    0.000060648
     20        1           0.000114232   -0.000030595    0.000006240
     21        8          -0.000251180   -0.000250558    0.000262724
     22        1           0.000191463    0.000094814   -0.000100589
     23        1           0.000106826    0.000111873   -0.000026493
 -------------------------------------------------------------------
 Cartesian Forces:  Max     0.001233116 RMS     0.000311991

 GradGradGradGradGradGradGradGradGradGradGradGradGradGradGradGradGradGrad
 Berny optimization.
 Using GEDIIS/GDIIS optimizer.
 FormGI is forming the generalized inverse of G from B-inverse, IUseBI=4.
 Internal  Forces:  Max     0.001078296 RMS     0.000204428
 Search for a local minimum.
 Step number  17 out of a maximum of  138
 All quantities printed in internal units (Hartrees-Bohrs-Radians)
 Mixed Optimization -- En-DIIS/RFO-DIIS
 Update second derivatives using D2CorX and points   13   11   16   14   17
 ITU=  0  0 -1  0  0 -1  1  0 -1  0  0 -1  0  1 -1  1  0
 Use linear search instead of GDIIS.
     Eigenvalues ---    0.00021   0.00083   0.00097   0.00147   0.00163
     Eigenvalues ---    0.00244   0.00335   0.00508   0.00587   0.00753
     Eigenvalues ---    0.00878   0.01018   0.01124   0.01316   0.01332
     Eigenvalues ---    0.01473   0.01624   0.01795   0.01908   0.02420
     Eigenvalues ---    0.02432   0.02651   0.03163   0.03363   0.03417
     Eigenvalues ---    0.03663   0.04161   0.04547   0.04564   0.05040
     Eigenvalues ---    0.06674   0.06714   0.06871   0.07872   0.08527
     Eigenvalues ---    0.10014   0.11516   0.12141   0.13894   0.19871
     Eigenvalues ---    0.21030   0.23000   0.23604   0.24799   0.30245
     Eigenvalues ---    0.34255   0.37340   0.37728   0.39253   0.44185
     Eigenvalues ---    0.49745   0.49975   0.51499   0.53233   0.53709
     Eigenvalues ---    0.55661   0.55944   0.56697   0.57400   0.57555
     Eigenvalues ---    0.62069   0.86174   3.59063
 RFO step:  Lambda=-1.62672925D-04 EMin= 2.14325730D-04
 Quartic linear search produced a step of  0.55494.
 Maximum step size (   0.050) exceeded in Quadratic search.
    -- Step size scaled by   0.565
 Iteration  1 RMS(Cart)=  0.08707964 RMS(Int)=  0.00295192
 Iteration  2 RMS(Cart)=  0.00386806 RMS(Int)=  0.00021189
 Iteration  3 RMS(Cart)=  0.00000700 RMS(Int)=  0.00021182
 Iteration  4 RMS(Cart)=  0.00000000 RMS(Int)=  0.00021182
 Variable       Old X    -DE/DX   Delta X   Delta X   Delta X     New X
                                 (Linear)    (Quad)   (Total)
    R1        2.30234   0.00108  -0.00072   0.00101   0.00025   2.30259
    R2        2.43509   0.00053  -0.00079   0.00056  -0.00028   2.43480
    R3        2.93182  -0.00029   0.00084  -0.00021   0.00063   2.93245
    R4        3.55564  -0.00012   0.00346  -0.00421  -0.00072   3.55492
    R5        1.96900  -0.00101   0.00351  -0.00286   0.00063   1.96963
    R6        2.76393  -0.00006  -0.00254   0.00195  -0.00061   2.76332
    R7        2.53950  -0.00007   0.00017  -0.00212  -0.00195   2.53755
    R8        2.51751   0.00013  -0.00039  -0.00044  -0.00083   2.51668
    R9        2.52525   0.00012   0.00025   0.00237   0.00263   2.52788
   R10        1.81258   0.00007  -0.00015   0.00009  -0.00006   1.81253
   R11        1.85048   0.00016  -0.00030   0.00022  -0.00008   1.85040
   R12        3.37482   0.00002  -0.00073   0.00056  -0.00018   3.37464
   R13        3.39740   0.00004  -0.00123  -0.00084  -0.00207   3.39533
   R14        1.85213   0.00010  -0.00009  -0.00003  -0.00012   1.85201
   R15        1.83426   0.00015  -0.00029   0.00040   0.00011   1.83437
   R16        3.01315   0.00004  -0.00114  -0.00326  -0.00440   3.00875
   R17        3.64900  -0.00002  -0.00037  -0.00699  -0.00733   3.64167
   R18        1.83227   0.00005  -0.00036   0.00023  -0.00013   1.83215
   R19        1.82189   0.00010  -0.00026   0.00011  -0.00016   1.82173
   R20        1.81482   0.00010  -0.00019   0.00004  -0.00014   1.81468
   R21        1.89917  -0.00008   0.00012  -0.00014  -0.00002   1.89915
   R22        1.81426  -0.00000  -0.00015   0.00016   0.00001   1.81427
   R23        1.83412   0.00002  -0.00005  -0.00000  -0.00005   1.83407
    A1        2.22679   0.00028  -0.00032   0.00221   0.00136   2.22815
    A2        2.10321  -0.00037   0.00185   0.00140   0.00350   2.10671
    A3        1.95293   0.00008  -0.00155  -0.00341  -0.00471   1.94822
    A4        2.50541  -0.00010   0.00349   0.01056   0.01368   2.51909
    A5        1.95592  -0.00019   0.00149   0.00550   0.00622   1.96214
    A6        1.90940  -0.00003   0.00015   0.00555   0.00570   1.91509
    A7        1.93656  -0.00043   0.00211  -0.00060   0.00151   1.93806
    A8        1.94522  -0.00021  -0.00061  -0.00682  -0.00743   1.93779
    A9        1.88802   0.00024  -0.00056   0.00137   0.00080   1.88881
   A10        1.89013   0.00019  -0.00064   0.00074   0.00011   1.89024
   A11        1.89305   0.00026  -0.00052  -0.00003  -0.00056   1.89248
   A12        1.87743  -0.00004  -0.00009   0.00040   0.00027   1.87771
   A13        2.18872  -0.00003   0.00104   0.00156   0.00257   2.19129
   A14        1.71326   0.00008   0.00320   0.00817   0.01133   1.72459
   A15        2.78901   0.00011   0.00008   0.00527   0.00535   2.79436
   A16        1.84014   0.00000  -0.00128   0.00049  -0.00073   1.83941
   A17        1.91262  -0.00003   0.00431   0.00997   0.01456   1.92719
   A18        1.97848   0.00005   0.00152  -0.00481  -0.00366   1.97482
   A19        2.87112   0.00002   0.00046   0.00120   0.00166   2.87278
   A20        1.79527   0.00008   0.00048  -0.00025   0.00023   1.79550
   A21        1.99221  -0.00001   0.00105   0.00444   0.00548   1.99770
   A22        1.80577  -0.00007   0.00061   0.00076   0.00136   1.80713
   A23        2.05417  -0.00007   0.00221   0.00331   0.00550   2.05967
   A24        2.04653   0.00015   0.00192   0.00809   0.00940   2.05593
   A25        1.87425   0.00000   0.00133   0.00137   0.00281   1.87707
   A26        2.26074   0.00009  -0.00017  -0.00222  -0.00231   2.25843
   A27        1.78560  -0.00012  -0.00217   0.00272   0.00018   1.78577
   A28        1.88609  -0.00005   0.00003  -0.00201  -0.00175   1.88434
   A29        2.60087  -0.00033   0.00671   0.01885   0.02515   2.62602
   A30        3.16707  -0.00005   0.00274   0.00623   0.00841   3.17548
   A31        2.90304   0.00010  -0.00508  -0.01003  -0.01562   2.88741
   A32        3.16599   0.00009  -0.00068  -0.00542  -0.00678   3.15921
   A33        3.13410   0.00002  -0.00154  -0.01246  -0.01372   3.12037
   A34        2.92253   0.00003   0.00379   0.01013   0.01367   2.93620
   A35        3.14897   0.00005  -0.00240  -0.00313  -0.00535   3.14362
    D1        1.52595  -0.00010  -0.01873  -0.07662  -0.09541   1.43053
    D2       -1.58938  -0.00019  -0.01798  -0.08682  -0.10480  -1.69418
    D3       -0.05193  -0.00003   0.00370   0.01300   0.01693  -0.03501
    D4        3.06527   0.00005   0.00304   0.02253   0.02570   3.09097
    D5        1.86672   0.00004   0.02239   0.09803   0.12038   1.98710
    D6       -0.21503   0.00002   0.02168   0.09317   0.11480  -0.10023
    D7       -2.32670   0.00013   0.02131   0.09828   0.11954  -2.20716
    D8       -1.25244  -0.00004   0.02302   0.08925   0.11233  -1.14012
    D9        2.94900  -0.00006   0.02231   0.08439   0.10675   3.05574
   D10        0.83733   0.00005   0.02194   0.08950   0.11148   0.94881
   D11       -2.27250   0.00016  -0.00369   0.01226   0.00890  -2.26361
   D12       -2.61942   0.00003   0.01010   0.01869   0.02895  -2.59047
   D13       -0.34118   0.00011   0.01717   0.03787   0.05559  -0.28559
   D14       -2.62367  -0.00003   0.00141  -0.04524  -0.04385  -2.66752
   D15       -0.33295  -0.00005   0.00430  -0.03879  -0.03447  -0.36742
   D16        1.97176   0.00003   0.02018   0.04431   0.06451   2.03627
   D17       -0.09522   0.00004   0.01691   0.03568   0.05256  -0.04266
   D18       -0.56947   0.00006  -0.00103   0.05270   0.05166  -0.51781
   D19        1.37395   0.00002   0.00039   0.05531   0.05571   1.42966
   D20        0.91353  -0.00002  -0.02283  -0.04536  -0.06828   0.84525
   D21       -1.22152  -0.00006  -0.02624  -0.04540  -0.07156  -1.29308
   D22        1.98574  -0.00005  -0.02266  -0.05760  -0.08015   1.90559
   D23       -1.93441   0.00001  -0.01720  -0.04471  -0.06195  -1.99636
   D24       -0.06774  -0.00007  -0.02530  -0.06175  -0.08672  -0.15445
   D25        2.29530  -0.00001  -0.01984  -0.04886  -0.06852   2.22678
   D26        2.01009   0.00013   0.01611   0.04098   0.05723   2.06732
   D27       -2.06134  -0.00001   0.01054   0.03344   0.04407  -2.01727
   D28       -2.28242   0.00013   0.02100   0.05112   0.07215  -2.21027
   D29       -0.07067  -0.00001   0.01543   0.04358   0.05900  -0.01167
   D30        2.07841  -0.00001   0.00158   0.00509   0.00668   2.08509
   D31        0.85051   0.00005   0.00436   0.01271   0.01714   0.86765
   D32       -3.00408   0.00003   0.00253   0.01051   0.01310  -2.99098
         Item               Value     Threshold  Converged?
 Maximum Force            0.001078     0.000015     NO 
 RMS     Force            0.000204     0.000010     NO 
 Maximum Displacement     0.350143     0.000060     NO 
 RMS     Displacement     0.087405     0.000040     NO 
 Predicted change in Energy=-6.804670D-05
 GradGradGradGradGradGradGradGradGradGradGradGradGradGradGradGradGradGrad

                          Input orientation:                          
 ---------------------------------------------------------------------
 Center     Atomic      Atomic             Coordinates (Angstroms)
 Number     Number       Type             X           Y           Z
 ---------------------------------------------------------------------
      1          6           0        1.096455    0.729602   -0.331349
      2          8           0       -0.105175    0.532611   -0.286944
      3          8           0        1.946263    0.632664    0.632244
      4          1           0        1.494103    0.382626    1.537445
      5          6           0        1.778480    1.172642   -1.652939
      6          9           0        2.259395    2.419215   -1.519059
      7          9           0        0.911382    1.167146   -2.663746
      8          9           0        2.795494    0.361146   -1.963716
      9          8           0       -2.772911   -2.199036    2.808029
     10          1           0       -2.449092   -3.040502    3.135198
     11          1           0       -2.642999   -2.189173    1.837544
     12          8           0       -1.652278    0.281697    3.146000
     13          1           0       -2.079645   -0.598998    3.193099
     14          1           0       -2.089024    0.740990    2.410761
     15          8           0       -2.380792   -1.562028    0.174362
[truncated: 1,910,666 more chars]
