# Supplementary material for: The Hydration of Trifluoroacetic Acid from 0 to 298 K
Source: J Phys Chem A. 2026 Jan 20;130(4):927–35. doi: 10.1021/acs.jpca.5c08151 (PMC12862820; doi:10.1021/acs.jpca.5c08151)
Supplement: Supplementary file 1 [file jp5c08151_si_001.zip › TFA_SI/within1kcal-hightemps/5-H2O/20K-318-19852-wb97xd.xyz]

23
20K-318-19852-wb97xd.log	Energy: -570291.1836988
C          1.51616        0.04172        0.07006
O          0.97742        1.07344       -0.28526
O          0.99111       -0.99528        0.62856
H         -0.03726       -0.93397        0.77423
C          3.04370       -0.14107       -0.13069
F          3.29123       -1.20292       -0.91069
F          3.65124       -0.33748        1.04907
F          3.58478        0.93320       -0.70378
O         -4.71817       -0.11780       -0.76092
H         -4.78327        0.36327       -1.58949
H         -4.24650        0.46689       -0.13688
O         -3.13597       -2.33296       -0.62721
H         -3.61002       -3.11990       -0.34931
H         -3.80415       -1.62998       -0.77272
O         -1.46968       -1.01597        1.04782
H         -1.99999       -1.59562        0.45433
H         -1.99484       -0.20459        1.16552
O         -3.09906        1.28259        1.01153
H         -2.49536        1.90225        0.53186
H         -3.40457        1.72118        1.80916
O         -1.31943        2.55868       -0.45184
H         -0.51724        2.00090       -0.42669
H         -1.02092        3.46883       -0.50907
