# Supplementary material for: The Hydration of Trifluoroacetic Acid from 0 to 298 K
Source: J Phys Chem A. 2026 Jan 20;130(4):927–35. doi: 10.1021/acs.jpca.5c08151 (PMC12862820; doi:10.1021/acs.jpca.5c08151)
Supplement: Supplementary file 1 [file jp5c08151_si_001.zip › TFA_SI/within1kcal-hightemps/5-H2O/20K-276-19512-wb97xd.xyz]

23
20K-276-19512-wb97xd.log	Energy: -570291.5305616
C          1.54410       -0.05570       -0.23445
O          1.04016       -1.15358       -0.40834
O          1.05331        1.10595       -0.49782
H          0.08648        1.07400       -0.90554
C          2.96073        0.05117        0.38682
F          2.90774        0.72382        1.54644
F          3.78845        0.70512       -0.43951
F          3.47362       -1.15405        0.62608
O         -4.49678        0.32481        1.24568
H         -4.06605       -0.54315        1.08778
H         -5.42956        0.20557        1.05282
O         -1.23770        1.07119       -1.47596
H         -1.92761        1.56423       -0.96735
H         -1.56178        0.16427       -1.60435
O         -1.42941       -1.72191       -1.35488
H         -1.41614       -2.33804       -2.09191
H         -0.50380       -1.61916       -1.03975
O         -3.13902        2.28065       -0.02849
H         -3.67163        1.61597        0.46453
H         -2.90184        2.96903        0.59687
O         -3.25667       -2.03749        0.70700
H         -2.82622       -2.51264        1.42166
H         -2.61020       -1.98387       -0.02353
