# Supplementary material for: The Hydration of Trifluoroacetic Acid from 0 to 298 K
Source: J Phys Chem A. 2026 Jan 20;130(4):927–35. doi: 10.1021/acs.jpca.5c08151 (PMC12862820; doi:10.1021/acs.jpca.5c08151)
Supplement: Supplementary file 1 [file jp5c08151_si_001.zip › TFA_SI/within1kcal-hightemps/5-H2O/20K-485-12529-wb97xd.xyz]

23
20K-485-12529-wb97xd.log	Energy: -570289.6280244
C          1.66672        0.20580        0.02023
O          1.69348        1.41869        0.06188
O          0.63237       -0.57739       -0.03601
H         -0.25295       -0.06891       -0.02387
C          2.98352       -0.61239        0.02330
F          3.00513       -1.46590        1.05656
F          4.04255        0.18746        0.11747
F          3.09038       -1.32336       -1.10957
O         -4.93344       -1.40378        0.14320
H         -4.51468       -1.12442       -0.69828
H         -4.98558       -2.36203        0.12525
O         -3.29793       -0.13273        1.87020
H         -3.78539        0.44460        2.46186
H         -3.96350       -0.64297        1.35366
O         -3.45159       -0.34318       -1.88522
H         -3.07441       -0.70621       -2.68913
H         -2.72092        0.06174       -1.37772
O         -0.52399        3.08830       -0.21404
H          0.36412        2.70641       -0.09706
H         -0.56418        3.89400        0.30534
O         -1.62080        0.64884       -0.04910
H         -2.18865        0.44798        0.73730
H         -1.44261        1.61552       -0.06610
