# Supplementary material for: The Hydration of Trifluoroacetic Acid from 0 to 298 K
Source: J Phys Chem A. 2026 Jan 20;130(4):927–35. doi: 10.1021/acs.jpca.5c08151 (PMC12862820; doi:10.1021/acs.jpca.5c08151)
Supplement: Supplementary file 1 [file jp5c08151_si_001.zip › TFA_SI/within1kcal-hightemps/4-H2O/20K-1-563-13198-wb97xd.log]

 Entering Gaussian System, Link 0=g16
 Initial command:
 /software/commercial/MERCURY/GAUSSIAN/AVX2/g16/l1.exe "/local_scratch/slurm.5620379/Gau-664824.inp" -scrdir="/local_scratch/slurm.5620379/"
 Entering Link 1 = /software/commercial/MERCURY/GAUSSIAN/AVX2/g16/l1.exe PID=    664825.
  
 Copyright (c) 1988-2019, Gaussian, Inc.  All Rights Reserved.
  
 This is part of the Gaussian(R) 16 program.  It is based on
 the Gaussian(R) 09 system (copyright 2009, Gaussian, Inc.),
 the Gaussian(R) 03 system (copyright 2003, Gaussian, Inc.),
 the Gaussian(R) 98 system (copyright 1998, Gaussian, Inc.),
 the Gaussian(R) 94 system (copyright 1995, Gaussian, Inc.),
 the Gaussian 92(TM) system (copyright 1992, Gaussian, Inc.),
 the Gaussian 90(TM) system (copyright 1990, Gaussian, Inc.),
 the Gaussian 88(TM) system (copyright 1988, Gaussian, Inc.),
 the Gaussian 86(TM) system (copyright 1986, Carnegie Mellon
 University), and the Gaussian 82(TM) system (copyright 1983,
 Carnegie Mellon University). Gaussian is a federally registered
 trademark of Gaussian, Inc.
  
 This software contains proprietary and confidential information,
 including trade secrets, belonging to Gaussian, Inc.
  
 This software is provided under written license and may be
 used, copied, transmitted, or stored only in accord with that
 written license.
  
 The following legend is applicable only to US Government
 contracts under FAR:
  
                    RESTRICTED RIGHTS LEGEND
  
 Use, reproduction and disclosure by the US Government is
 subject to restrictions as set forth in subparagraphs (a)
 and (c) of the Commercial Computer Software - Restricted
 Rights clause in FAR 52.227-19.
  
 Gaussian, Inc.
 340 Quinnipiac St., Bldg. 40, Wallingford CT 06492
  
  
 ---------------------------------------------------------------
 Warning -- This program may not be used in any manner that
 competes with the business of Gaussian, Inc. or will provide
 assistance to any competitor of Gaussian, Inc.  The licensee
 of this program is prohibited from giving any competitor of
 Gaussian, Inc. access to this program.  By using this program,
 the user acknowledges that Gaussian, Inc. is engaged in the
 business of creating and licensing software in the field of
 computational chemistry and represents and warrants to the
 licensee that it is not a competitor of Gaussian, Inc. and that
 it will not use this program in any manner prohibited above.
 ---------------------------------------------------------------
  

 Cite this work as:
 Gaussian 16, Revision C.01,
 M. J. Frisch, G. W. Trucks, H. B. Schlegel, G. E. Scuseria, 
 M. A. Robb, J. R. Cheeseman, G. Scalmani, V. Barone, 
 G. A. Petersson, H. Nakatsuji, X. Li, M. Caricato, A. V. Marenich, 
 J. Bloino, B. G. Janesko, R. Gomperts, B. Mennucci, H. P. Hratchian, 
 J. V. Ortiz, A. F. Izmaylov, J. L. Sonnenberg, D. Williams-Young, 
 F. Ding, F. Lipparini, F. Egidi, J. Goings, B. Peng, A. Petrone, 
 T. Henderson, D. Ranasinghe, V. G. Zakrzewski, J. Gao, N. Rega, 
 G. Zheng, W. Liang, M. Hada, M. Ehara, K. Toyota, R. Fukuda, 
 J. Hasegawa, M. Ishida, T. Nakajima, Y. Honda, O. Kitao, H. Nakai, 
 T. Vreven, K. Throssell, J. A. Montgomery, Jr., J. E. Peralta, 
 F. Ogliaro, M. J. Bearpark, J. J. Heyd, E. N. Brothers, K. N. Kudin, 
 V. N. Staroverov, T. A. Keith, R. Kobayashi, J. Normand, 
 K. Raghavachari, A. P. Rendell, J. C. Burant, S. S. Iyengar, 
 J. Tomasi, M. Cossi, J. M. Millam, M. Klene, C. Adamo, R. Cammi, 
 J. W. Ochterski, R. L. Martin, K. Morokuma, O. Farkas, 
 J. B. Foresman, and D. J. Fox, Gaussian, Inc., Wallingford CT, 2019.
 
 ******************************************
 Gaussian 16:  ES64L-G16RevC.01  3-Jul-2019
                19-Sep-2025 
 ******************************************
 %nproc=20
 Will use up to   20 processors via shared memory.
 %mem=18gb
 ----------------------------------------------------------------------
 # wb97xd/6-31++g** scf(conver=10) opt(tight,maxcycles=300,calcfc) freq
 ----------------------------------------------------------------------
 1/6=300,7=10,10=4,18=20,19=15,26=3,38=1/1,3;
 2/9=110,12=2,17=6,18=5,40=1/2;
 3/5=1,6=6,7=1111,11=2,25=1,30=1,71=2,74=-58,140=1/1,2,3;
 4//1;
 5/5=2,6=10,38=5/2;
 8/6=4,10=90,11=11/1;
 11/6=1,8=1,9=11,15=111,16=1/1,2,10;
 10/6=1,13=1/2;
 6/7=2,8=2,9=2,10=2,28=1/1;
 7/10=1,25=1/1,2,3,16;
 1/6=300,7=10,10=4,18=20,19=15,26=3/3(2);
 2/9=110/2;
 99//99;
 2/9=110/2;
 3/5=1,6=6,7=1111,11=2,25=1,30=1,71=1,74=-58/1,2,3;
 4/5=5,16=3,69=1/1;
 5/5=2,6=10,38=5/2;
 7//1,2,3,16;
 1/6=300,7=10,18=20,19=15,26=3/3(-5);
 2/9=110/2;
 6/7=2,8=2,9=2,10=2,19=2,28=1/1;
 99/9=1/99;
 ---------------
 20K-1-563-13198
 ---------------
 Symbolic Z-matrix:
 Charge =  0 Multiplicity = 1
 C                     0.15716  -0.4725    0.72768 
 O                     0.16109  -1.2363   -0.20474 
 O                     1.07788   0.33732   1.10446 
 H                     1.84009   0.45669   0.382 
 C                    -1.04849  -0.47687   1.72041 
 F                    -1.23572   0.70698   2.31457 
 F                    -0.86848  -1.3834    2.6901 
 F                    -2.19347  -0.78491   1.09873 
 O                     2.76801   0.71397  -0.74291 
 H                     2.24343   1.14152  -1.42456 
 H                     3.14243  -0.10857  -1.15459 
 O                     3.67419  -1.48397  -1.88668 
 H                     2.92438  -2.11968  -1.90367 
 H                     4.39572  -1.93     -1.44082 
 O                    -0.99351   1.42638  -0.45602 
 H                    -1.86893   1.17832  -0.76401 
 H                    -1.1038    2.15161   0.16523 
 O                     1.52832  -3.08602  -1.77851 
 H                     1.00106  -3.24736  -2.56288 
 H                     0.98314  -2.53823  -1.19286 
 
 Add virtual bond connecting atoms O9         and H4         Dist= 2.80D+00.
 Add virtual bond connecting atoms O12        and H11        Dist= 3.11D+00.
 Add virtual bond connecting atoms O18        and H13        Dist= 3.22D+00.
 Add virtual bond connecting atoms H20        and O2         Dist= 3.46D+00.
 Add virtual bond connecting atoms O15        and C1         Dist= 4.75D+00.
 Add virtual bond connecting atoms H17        and F6         Dist= 4.90D+00.

 GradGradGradGradGradGradGradGradGradGradGradGradGradGradGradGradGradGrad
 Berny optimization.
 Initialization pass.
                           ----------------------------
                           !    Initial Parameters    !
                           ! (Angstroms and Degrees)  !
 --------------------------                            --------------------------
 ! Name  Definition              Value          Derivative Info.                !
 --------------------------------------------------------------------------------
 ! R1    R(1,2)                  1.2053         calculate D2E/DX2 analytically  !
 ! R2    R(1,3)                  1.2828         calculate D2E/DX2 analytically  !
 ! R3    R(1,5)                  1.5618         calculate D2E/DX2 analytically  !
 ! R4    R(1,15)                 2.5161         calculate D2E/DX2 analytically  !
 ! R5    R(2,20)                 1.8295         calculate D2E/DX2 analytically  !
 ! R6    R(3,4)                  1.057          calculate D2E/DX2 analytically  !
 ! R7    R(4,9)                  1.4808         calculate D2E/DX2 analytically  !
 ! R8    R(5,6)                  1.3378         calculate D2E/DX2 analytically  !
 ! R9    R(5,7)                  1.3396         calculate D2E/DX2 analytically  !
 ! R10   R(5,8)                  1.3388         calculate D2E/DX2 analytically  !
 ! R11   R(6,17)                 2.5931         calculate D2E/DX2 analytically  !
 ! R12   R(9,10)                 0.9605         calculate D2E/DX2 analytically  !
 ! R13   R(9,11)                 0.9931         calculate D2E/DX2 analytically  !
 ! R14   R(11,12)                1.6463         calculate D2E/DX2 analytically  !
 ! R15   R(12,13)                0.9832         calculate D2E/DX2 analytically  !
 ! R16   R(12,14)                0.9583         calculate D2E/DX2 analytically  !
 ! R17   R(13,18)                1.7025         calculate D2E/DX2 analytically  !
 ! R18   R(15,16)                0.9606         calculate D2E/DX2 analytically  !
 ! R19   R(15,17)                0.9613         calculate D2E/DX2 analytically  !
 ! R20   R(18,19)                0.9588         calculate D2E/DX2 analytically  !
 ! R21   R(18,20)                0.9697         calculate D2E/DX2 analytically  !
 ! A1    A(2,1,3)              128.6769         calculate D2E/DX2 analytically  !
 ! A2    A(2,1,5)              119.5028         calculate D2E/DX2 analytically  !
 ! A3    A(2,1,15)              96.6495         calculate D2E/DX2 analytically  !
 ! A4    A(3,1,5)              111.6638         calculate D2E/DX2 analytically  !
 ! A5    A(3,1,15)              89.4265         calculate D2E/DX2 analytically  !
 ! A6    A(5,1,15)              87.0253         calculate D2E/DX2 analytically  !
 ! A7    A(1,2,20)             150.4841         calculate D2E/DX2 analytically  !
 ! A8    A(1,3,4)              112.8387         calculate D2E/DX2 analytically  !
 ! A9    A(1,5,6)              112.8233         calculate D2E/DX2 analytically  !
 ! A10   A(1,5,7)              110.9942         calculate D2E/DX2 analytically  !
 ! A11   A(1,5,8)              111.4509         calculate D2E/DX2 analytically  !
 ! A12   A(6,5,7)              107.2276         calculate D2E/DX2 analytically  !
 ! A13   A(6,5,8)              106.8682         calculate D2E/DX2 analytically  !
 ! A14   A(7,5,8)              107.1787         calculate D2E/DX2 analytically  !
 ! A15   A(5,6,17)              96.7621         calculate D2E/DX2 analytically  !
 ! A16   A(4,9,10)             105.9159         calculate D2E/DX2 analytically  !
 ! A17   A(4,9,11)             114.0336         calculate D2E/DX2 analytically  !
 ! A18   A(10,9,11)            106.2835         calculate D2E/DX2 analytically  !
 ! A19   A(11,12,13)           107.5498         calculate D2E/DX2 analytically  !
 ! A20   A(11,12,14)           115.1597         calculate D2E/DX2 analytically  !
 ! A21   A(13,12,14)           106.338          calculate D2E/DX2 analytically  !
 ! A22   A(1,15,16)            111.8831         calculate D2E/DX2 analytically  !
 ! A23   A(1,15,17)            108.5295         calculate D2E/DX2 analytically  !
 ! A24   A(16,15,17)           107.3061         calculate D2E/DX2 analytically  !
 ! A25   A(6,17,15)             96.962          calculate D2E/DX2 analytically  !
 ! A26   A(13,18,19)           119.0993         calculate D2E/DX2 analytically  !
 ! A27   A(13,18,20)           100.6488         calculate D2E/DX2 analytically  !
 ! A28   A(19,18,20)           106.2584         calculate D2E/DX2 analytically  !
 ! A29   L(3,4,9,18,-1)        180.3012         calculate D2E/DX2 analytically  !
 ! A30   L(9,11,12,2,-1)       177.5494         calculate D2E/DX2 analytically  !
 ! A31   L(12,13,18,1,-1)      172.3605         calculate D2E/DX2 analytically  !
 ! A32   L(2,20,18,11,-1)      169.3299         calculate D2E/DX2 analytically  !
 ! A33   L(3,4,9,18,-2)        172.0576         calculate D2E/DX2 analytically  !
 ! A34   L(9,11,12,2,-2)       177.3739         calculate D2E/DX2 analytically  !
 ! A35   L(12,13,18,1,-2)      180.2779         calculate D2E/DX2 analytically  !
 ! A36   L(2,20,18,11,-2)      183.5734         calculate D2E/DX2 analytically  !
 ! D1    D(3,1,2,20)            47.7821         calculate D2E/DX2 analytically  !
 ! D2    D(5,1,2,20)          -127.2657         calculate D2E/DX2 analytically  !
 ! D3    D(15,1,2,20)          142.3943         calculate D2E/DX2 analytically  !
 ! D4    D(2,1,3,4)             12.617          calculate D2E/DX2 analytically  !
 ! D5    D(5,1,3,4)           -172.02           calculate D2E/DX2 analytically  !
 ! D6    D(15,1,3,4)           -85.4494         calculate D2E/DX2 analytically  !
 ! D7    D(2,1,5,6)           -152.8507         calculate D2E/DX2 analytically  !
 ! D8    D(2,1,5,7)             86.7735         calculate D2E/DX2 analytically  !
 ! D9    D(2,1,5,8)            -32.6119         calculate D2E/DX2 analytically  !
 ! D10   D(3,1,5,6)             31.3077         calculate D2E/DX2 analytically  !
 ! D11   D(3,1,5,7)            -89.0681         calculate D2E/DX2 analytically  !
 ! D12   D(3,1,5,8)            151.5466         calculate D2E/DX2 analytically  !
 ! D13   D(15,1,5,6)           -56.8914         calculate D2E/DX2 analytically  !
 ! D14   D(15,1,5,7)          -177.2672         calculate D2E/DX2 analytically  !
 ! D15   D(15,1,5,8)            63.3475         calculate D2E/DX2 analytically  !
 ! D16   D(2,1,15,16)           60.6437         calculate D2E/DX2 analytically  !
 ! D17   D(2,1,15,17)          178.8549         calculate D2E/DX2 analytically  !
 ! D18   D(3,1,15,16)         -170.4517         calculate D2E/DX2 analytically  !
 ! D19   D(3,1,15,17)          -52.2405         calculate D2E/DX2 analytically  !
 ! D20   D(5,1,15,16)          -58.724          calculate D2E/DX2 analytically  !
 ! D21   D(5,1,15,17)           59.4872         calculate D2E/DX2 analytically  !
 ! D22   D(1,2,18,13)          -45.5456         calculate D2E/DX2 analytically  !
 ! D23   D(1,2,18,19)         -167.7576         calculate D2E/DX2 analytically  !
 ! D24   D(1,3,9,10)            64.0754         calculate D2E/DX2 analytically  !
 ! D25   D(1,3,9,11)           -51.131          calculate D2E/DX2 analytically  !
 ! D26   D(1,5,6,17)            47.9221         calculate D2E/DX2 analytically  !
 ! D27   D(7,5,6,17)           170.433          calculate D2E/DX2 analytically  !
 ! D28   D(8,5,6,17)           -74.9122         calculate D2E/DX2 analytically  !
 ! D29   D(5,6,17,15)            2.1753         calculate D2E/DX2 analytically  !
 ! D30   D(4,9,12,13)           38.1819         calculate D2E/DX2 analytically  !
 ! D31   D(4,9,12,14)          -80.1607         calculate D2E/DX2 analytically  !
 ! D32   D(10,9,12,13)         -76.7822         calculate D2E/DX2 analytically  !
 ! D33   D(10,9,12,14)         164.8753         calculate D2E/DX2 analytically  !
 ! D34   D(11,12,18,19)        104.7337         calculate D2E/DX2 analytically  !
 ! D35   D(11,12,18,20)         -9.4426         calculate D2E/DX2 analytically  !
 ! D36   D(14,12,18,19)       -133.1606         calculate D2E/DX2 analytically  !
 ! D37   D(14,12,18,20)        112.6631         calculate D2E/DX2 analytically  !
 ! D38   D(1,15,17,6)          -28.6882         calculate D2E/DX2 analytically  !
 ! D39   D(16,15,17,6)          92.387          calculate D2E/DX2 analytically  !
 --------------------------------------------------------------------------------
 Trust Radius=3.00D-01 FncErr=1.00D-07 GrdErr=1.00D-06 EigMax=2.50D+02 EigMin=1.00D-04
 Number of steps in this run=    120 maximum allowed number of steps=    120.
 GradGradGradGradGradGradGradGradGradGradGradGradGradGradGradGradGradGrad

                          Input orientation:                          
 ---------------------------------------------------------------------
 Center     Atomic      Atomic             Coordinates (Angstroms)
 Number     Number       Type             X           Y           Z
 ---------------------------------------------------------------------
      1          6           0        0.157159   -0.472500    0.727683
      2          8           0        0.161088   -1.236302   -0.204740
      3          8           0        1.077877    0.337315    1.104460
      4          1           0        1.840095    0.456686    0.382005
      5          6           0       -1.048493   -0.476867    1.720407
      6          9           0       -1.235720    0.706980    2.314574
      7          9           0       -0.868477   -1.383402    2.690097
      8          9           0       -2.193475   -0.784912    1.098730
      9          8           0        2.768006    0.713971   -0.742908
     10          1           0        2.243427    1.141521   -1.424560
     11          1           0        3.142429   -0.108574   -1.154593
     12          8           0        3.674186   -1.483970   -1.886682
     13          1           0        2.924384   -2.119679   -1.903665
     14          1           0        4.395725   -1.930002   -1.440824
     15          8           0       -0.993513    1.426384   -0.456019
     16          1           0       -1.868927    1.178324   -0.764007
     17          1           0       -1.103798    2.151609    0.165227
     18          8           0        1.528318   -3.086017   -1.778513
     19          1           0        1.001058   -3.247359   -2.562876
     20          1           0        0.983137   -2.538233   -1.192862
 ---------------------------------------------------------------------
                    Distance matrix (angstroms):
                    1          2          3          4          5
     1  C    0.000000
     2  O    1.205330   0.000000
     3  O    1.282764   2.242940   0.000000
     4  H    1.953242   2.455512   1.056961   0.000000
     5  C    1.561767   2.397086   2.358757   3.317647   0.000000
     6  F    2.418575   3.474818   2.636998   3.641168   1.337753
     7  F    2.394314   3.075992   3.043584   4.006192   1.339593
     8  F    2.400157   2.728874   3.458493   4.280765   1.338790
     9  O    3.222868   3.299880   2.532030   1.480758   4.695922
    10  H    3.404369   3.387940   2.898481   1.973664   4.831845
    11  H    3.547851   3.326016   3.092655   2.092063   5.095596
    12  O    4.497495   3.902836   4.359454   3.503852   6.027359
    13  H    4.158693   3.361920   4.300608   3.610765   5.622854
    14  H    4.979174   4.465565   4.756818   3.943378   6.460998
    15  O    2.516139   2.913098   2.812796   3.109972   2.891750
    16  H    3.009216   3.203773   3.589167   3.948537   3.095978
    17  H    2.965184   3.635210   2.988900   3.403859   3.054591
    18  O    3.871894   2.787028   4.498181   4.161224   5.068536
    19  H    4.386318   3.211029   5.128854   4.805856   5.497527
    20  H    2.939045   1.829528   3.681772   3.490577   4.106567
                    6          7          8          9         10
     6  F    0.000000
     7  F    2.155361   0.000000
     8  F    2.149724   2.155519   0.000000
     9  O    5.037665   5.422961   5.500416   0.000000
    10  H    5.125857   5.743655   5.455660   0.960537   0.000000
    11  H    5.645214   5.700368   5.831532   0.993105   1.563273
    12  O    6.823342   6.449249   6.620485   2.638243   3.025530
    13  H    6.564298   6.002545   6.081813   3.066167   3.365809
    14  H    7.264287   6.713799   7.153888   3.182317   3.750587
    15  O    2.872697   4.220021   2.957530   3.839122   3.390722
    16  H    3.178171   4.415221   2.725696   4.660173   4.165229
    17  H    2.593077   4.350476   3.268329   4.228756   3.840782
    18  O    6.227366   5.349019   5.236922   4.129069   4.302178
    19  H    6.665545   5.879050   5.447572   4.703883   4.701224
    20  H    5.268476   4.454153   4.291432   3.736984   3.896486
                   11         12         13         14         15
    11  H    0.000000
    12  O    1.646340   0.000000
    13  H    2.157127   0.983167   0.000000
    14  H    2.229412   0.958306   1.554041   0.000000
    15  O    4.466555   5.683693   5.479065   6.424877   0.000000
    16  H    5.188675   6.250945   5.928868   7.026068   0.960593
    17  H    4.988065   6.344832   6.224987   7.034464   0.961280
    18  O    3.443805   2.680113   1.702489   3.110052   5.335764
    19  H    4.052246   3.272979   2.324952   3.810275   5.501002
    20  H    3.250731   2.972306   2.109234   3.475225   4.490909
                   16         17         18         19         20
    16  H    0.000000
    17  H    1.547960   0.000000
    18  O    5.545728   6.175668   0.000000
    19  H    5.573097   6.404827   0.958781   0.000000
    20  H    4.704358   5.309832   0.969678   1.542763   0.000000
 Stoichiometry    C2H9F3O6
 Framework group  C1[X(C2H9F3O6)]
 Deg. of freedom    54
 Full point group                 C1      NOp   1
 Largest Abelian subgroup         C1      NOp   1
 Largest concise Abelian subgroup C1      NOp   1
                         Standard orientation:                         
 ---------------------------------------------------------------------
 Center     Atomic      Atomic             Coordinates (Angstroms)
 Number     Number       Type             X           Y           Z
 ---------------------------------------------------------------------
      1          6           0        0.436037   -0.023888   -0.215285
      2          8           0       -0.319715   -0.721633    0.413055
      3          8           0        0.167045    1.000346   -0.939213
      4          1           0       -0.817601    1.356855   -0.795885
      5          6           0        1.948248   -0.405774   -0.295885
      6          9           0        2.741708    0.654290   -0.486323
      7          9           0        2.175068   -1.257454   -1.304698
      8          9           0        2.362621   -1.004329    0.827675
      9          8           0       -2.137167    1.906811   -0.409962
     10          1           0       -2.047105    2.191470    0.502995
     11          1           0       -2.872709    1.239666   -0.422355
     12          8           0       -4.057679    0.098858   -0.352810
     13          1           0       -3.657345   -0.722706    0.009661
     14          1           0       -4.444069   -0.139204   -1.196836
     15          8           0        1.059300    1.510305    1.679116
     16          1           0        1.474279    1.034744    2.403253
     17          1           0        1.697718    2.151862    1.355254
     18          8           0       -2.763457   -2.049728    0.591422
     19          1           0       -2.878868   -2.326430    1.502123
     20          1           0       -1.861209   -1.700511    0.526052
 ---------------------------------------------------------------------
 Rotational constants (GHZ):           1.2496331           0.4756772           0.4230964
 Standard basis: 6-31++G(d,p) (6D, 7F)
 There are   263 symmetry adapted cartesian basis functions of A   symmetry.
 There are   263 symmetry adapted basis functions of A   symmetry.
   263 basis functions,   424 primitive gaussians,   263 cartesian basis functions
    48 alpha electrons       48 beta electrons
       nuclear repulsion energy       754.1039395243 Hartrees.
 NAtoms=   20 NActive=   20 NUniq=   20 SFac= 1.00D+00 NAtFMM=   60 NAOKFM=F Big=F
 Integral buffers will be    131072 words long.
 Raffenetti 2 integral format.
 Two-electron integral symmetry is turned on.
 Nuclear repulsion after empirical dispersion term =      754.0945554442 Hartrees.
 One-electron integrals computed using PRISM.
 NBasis=   263 RedAO= T EigKep=  4.39D-05  NBF=   263
 NBsUse=   263 1.00D-06 EigRej= -1.00D+00 NBFU=   263
 ExpMin= 3.60D-02 ExpMax= 7.00D+03 ExpMxC= 1.05D+03 IAcc=3 IRadAn=         5 AccDes= 0.00D+00
 Harris functional with IExCor= 4639 and IRadAn=       5 diagonalized for initial guess.
 HarFok:  IExCor= 4639 AccDes= 0.00D+00 IRadAn=         5 IDoV= 1 UseB2=F ITyADJ=14
 ICtDFT=  3500011 ScaDFX=  1.000000  1.000000  1.000000  1.000000
 FoFCou: FMM=F IPFlag=           0 FMFlag=      100000 FMFlg1=           0
         NFxFlg=           0 DoJE=T BraDBF=F KetDBF=T FulRan=T
         wScrn=  0.000000 ICntrl=       500 IOpCl=  0 I1Cent=   200000004 NGrid=           0
         NMat0=    1 NMatS0=      1 NMatT0=    0 NMatD0=    1 NMtDS0=    0 NMtDT0=    0
 Petite list used in FoFCou.
 Requested convergence on RMS density matrix=1.00D-10 within 128 cycles.
 Requested convergence on MAX density matrix=1.00D-08.
 Requested convergence on             energy=1.00D-08.
 No special actions if energy rises.
 SCF Done:  E(RwB97XD) =  -832.373536963     A.U. after   18 cycles
            NFock= 18  Conv=0.37D-10     -V/T= 2.0080
 DoSCS=F DFT=T ScalE2(SS,OS)=  1.000000  1.000000
 Range of M.O.s used for correlation:     1   263
 NBasis=   263 NAE=    48 NBE=    48 NFC=     0 NFV=     0
 NROrb=    263 NOA=    48 NOB=    48 NVA=   215 NVB=   215

 **** Warning!!: The largest alpha MO coefficient is  0.42681633D+02

 Symmetrizing basis deriv contribution to polar:
 IMax=3 JMax=2 DiffMx= 0.00D+00
 G2DrvN: will do    21 centers at a time, making    1 passes.
 Calling FoFCou, ICntrl=  3107 FMM=F I1Cent=   0 AccDes= 0.00D+00.
 End of G2Drv F.D. properties file   721 does not exist.
 End of G2Drv F.D. properties file   722 does not exist.
 End of G2Drv F.D. properties file   788 does not exist.
          IDoAtm=11111111111111111111
          Differentiating once with respect to nuclear coordinates.
 Keep R1 ints in memory in canonical form, NReq=1236245053.
          There are    63 degrees of freedom in the 1st order CPHF.  IDoFFX=6 NUNeed=     0.
     57 vectors produced by pass  0 Test12= 1.64D-14 1.59D-09 XBig12= 1.35D-01 8.07D-02.
 AX will form    57 AO Fock derivatives at one time.
     57 vectors produced by pass  1 Test12= 1.64D-14 1.59D-09 XBig12= 2.99D-02 4.76D-02.
     57 vectors produced by pass  2 Test12= 1.64D-14 1.59D-09 XBig12= 7.61D-04 4.84D-03.
     57 vectors produced by pass  3 Test12= 1.64D-14 1.59D-09 XBig12= 9.37D-06 4.62D-04.
     57 vectors produced by pass  4 Test12= 1.64D-14 1.59D-09 XBig12= 7.71D-08 4.21D-05.
     57 vectors produced by pass  5 Test12= 1.64D-14 1.59D-09 XBig12= 4.94D-10 2.40D-06.
     50 vectors produced by pass  6 Test12= 1.64D-14 1.59D-09 XBig12= 3.00D-12 1.54D-07.
     12 vectors produced by pass  7 Test12= 1.64D-14 1.59D-09 XBig12= 1.51D-14 1.25D-08.
 InvSVY:  IOpt=1 It=  1 EMax= 2.22D-16
 Solved reduced A of dimension   404 with    63 vectors.
 End of Minotr F.D. properties file   721 does not exist.
 End of Minotr F.D. properties file   722 does not exist.
 End of Minotr F.D. properties file   788 does not exist.

 **********************************************************************

            Population analysis using the SCF Density.

 **********************************************************************

 Orbital symmetries:
       Occupied  (A) (A) (A) (A) (A) (A) (A) (A) (A) (A) (A) (A)
                 (A) (A) (A) (A) (A) (A) (A) (A) (A) (A) (A) (A)
                 (A) (A) (A) (A) (A) (A) (A) (A) (A) (A) (A) (A)
                 (A) (A) (A) (A) (A) (A) (A) (A) (A) (A) (A) (A)
       Virtual   (A) (A) (A) (A) (A) (A) (A) (A) (A) (A) (A) (A)
                 (A) (A) (A) (A) (A) (A) (A) (A) (A) (A) (A) (A)
                 (A) (A) (A) (A) (A) (A) (A) (A) (A) (A) (A) (A)
                 (A) (A) (A) (A) (A) (A) (A) (A) (A) (A) (A) (A)
                 (A) (A) (A) (A) (A) (A) (A) (A) (A) (A) (A) (A)
                 (A) (A) (A) (A) (A) (A) (A) (A) (A) (A) (A) (A)
                 (A) (A) (A) (A) (A) (A) (A) (A) (A) (A) (A) (A)
                 (A) (A) (A) (A) (A) (A) (A) (A) (A) (A) (A) (A)
                 (A) (A) (A) (A) (A) (A) (A) (A) (A) (A) (A) (A)
                 (A) (A) (A) (A) (A) (A) (A) (A) (A) (A) (A) (A)
                 (A) (A) (A) (A) (A) (A) (A) (A) (A) (A) (A) (A)
                 (A) (A) (A) (A) (A) (A) (A) (A) (A) (A) (A) (A)
                 (A) (A) (A) (A) (A) (A) (A) (A) (A) (A) (A) (A)
                 (A) (A) (A) (A) (A) (A) (A) (A) (A) (A) (A) (A)
                 (A) (A) (A) (A) (A) (A) (A) (A) (A) (A) (A) (A)
                 (A) (A) (A) (A) (A) (A) (A) (A) (A) (A) (A) (A)
                 (A) (A) (A) (A) (A) (A) (A) (A) (A) (A) (A) (A)
                 (A) (A) (A) (A) (A) (A) (A) (A) (A) (A) (A)
 The electronic state is 1-A.
 Alpha  occ. eigenvalues --  -24.88215 -24.88148 -24.88115 -19.32160 -19.30469
 Alpha  occ. eigenvalues --  -19.30272 -19.29936 -19.29407 -19.28921 -10.56583
 Alpha  occ. eigenvalues --  -10.46693  -1.43903  -1.34603  -1.34521  -1.23152
 Alpha  occ. eigenvalues --   -1.14863  -1.14352  -1.13919  -1.13178  -1.11987
 Alpha  occ. eigenvalues --   -0.85252  -0.75811  -0.70219  -0.69986  -0.67474
 Alpha  occ. eigenvalues --   -0.65411  -0.64951  -0.64647  -0.63881  -0.59803
 Alpha  occ. eigenvalues --   -0.58042  -0.57165  -0.56415  -0.55041  -0.53445
 Alpha  occ. eigenvalues --   -0.53130  -0.52900  -0.51409  -0.51071  -0.48972
 Alpha  occ. eigenvalues --   -0.47552  -0.46923  -0.42439  -0.42360  -0.42182
 Alpha  occ. eigenvalues --   -0.41949  -0.41672  -0.38792
 Alpha virt. eigenvalues --    0.03295   0.04506   0.05501   0.05837   0.07203
 Alpha virt. eigenvalues --    0.07889   0.08861   0.10580   0.11055   0.11348
 Alpha virt. eigenvalues --    0.12768   0.13638   0.14278   0.15175   0.16613
 Alpha virt. eigenvalues --    0.16745   0.19469   0.20496   0.21442   0.22122
 Alpha virt. eigenvalues --    0.22539   0.23694   0.24530   0.25449   0.27147
 Alpha virt. eigenvalues --    0.27605   0.27782   0.27973   0.28996   0.29492
 Alpha virt. eigenvalues --    0.30333   0.30465   0.30671   0.31203   0.31317
 Alpha virt. eigenvalues --    0.32346   0.32844   0.33338   0.33714   0.34616
 Alpha virt. eigenvalues --    0.36080   0.36632   0.36917   0.37423   0.37930
 Alpha virt. eigenvalues --    0.38650   0.38798   0.39508   0.40256   0.40625
 Alpha virt. eigenvalues --    0.42299   0.42711   0.43079   0.44041   0.44451
 Alpha virt. eigenvalues --    0.45218   0.46248   0.47342   0.48013   0.48771
 Alpha virt. eigenvalues --    0.50516   0.50965   0.51494   0.54013   0.55841
 Alpha virt. eigenvalues --    0.56412   0.57593   0.62972   0.64360   0.82057
 Alpha virt. eigenvalues --    0.86427   0.89177   0.90237   0.92029   0.93401
 Alpha virt. eigenvalues --    1.06336   1.07140   1.07687   1.10837   1.15348
 Alpha virt. eigenvalues --    1.17941   1.19466   1.21412   1.22814   1.23089
 Alpha virt. eigenvalues --    1.24564   1.25500   1.25713   1.26680   1.27327
 Alpha virt. eigenvalues --    1.28927   1.29006   1.29442   1.31901   1.32615
 Alpha virt. eigenvalues --    1.33366   1.34416   1.35166   1.36124   1.38582
 Alpha virt. eigenvalues --    1.39871   1.41216   1.44487   1.46593   1.48022
 Alpha virt. eigenvalues --    1.50354   1.52775   1.53805   1.55540   1.57949
 Alpha virt. eigenvalues --    1.59040   1.59637   1.60834   1.61500   1.62511
 Alpha virt. eigenvalues --    1.62953   1.65252   1.65580   1.67057   1.67186
 Alpha virt. eigenvalues --    1.67973   1.69748   1.70926   1.72461   1.73849
 Alpha virt. eigenvalues --    1.74485   1.75659   1.76383   1.76951   1.79315
 Alpha virt. eigenvalues --    1.80630   1.82521   1.84275   1.85801   1.86542
 Alpha virt. eigenvalues --    1.88868   1.90941   1.91576   1.92449   1.93057
 Alpha virt. eigenvalues --    1.94799   1.98718   2.00005   2.05469   2.13747
 Alpha virt. eigenvalues --    2.14796   2.15568   2.16973   2.17617   2.18072
 Alpha virt. eigenvalues --    2.23168   2.27582   2.30234   2.32805   2.33747
 Alpha virt. eigenvalues --    2.34783   2.35991   2.37468   2.40138   2.41191
 Alpha virt. eigenvalues --    2.42489   2.44375   2.46785   2.51300   2.56241
 Alpha virt. eigenvalues --    2.56960   2.63877   2.65019   2.65634   2.67160
 Alpha virt. eigenvalues --    2.70350   2.72270   2.73356   2.73489   2.76304
 Alpha virt. eigenvalues --    2.77091   2.77534   2.78973   2.82386   2.84360
 Alpha virt. eigenvalues --    2.85572   2.88486   2.92348   2.98190   3.00839
 Alpha virt. eigenvalues --    3.13042   3.13233   3.13911   3.14999   3.16195
 Alpha virt. eigenvalues --    3.26187   3.29413   3.32131   3.34771   3.40840
 Alpha virt. eigenvalues --    3.44082   3.51503   3.53228   3.56671   3.66683
 Alpha virt. eigenvalues --    3.73953   3.77312   3.79556   3.84700   4.32523
 Alpha virt. eigenvalues --    4.37233   4.46619   4.47590   4.53463   4.68427
 Alpha virt. eigenvalues --    4.80390   4.82916   5.82747   6.05508   6.65966
          Condensed to atoms (all electrons):
               1          2          3          4          5          6
     1  C    5.389930   0.528811   0.462964  -0.060923  -0.388150  -0.019871
     2  O    0.528811   8.272282  -0.174945  -0.002774  -0.126100   0.006497
     3  O    0.462964  -0.174945   8.291125   0.188928  -0.246166   0.008521
     4  H   -0.060923  -0.002774   0.188928   0.264509   0.037025   0.000013
     5  C   -0.388150  -0.126100  -0.246166   0.037025   5.201153   0.120079
     6  F   -0.019871   0.006497   0.008521   0.000013   0.120079   9.277551
     7  F   -0.049617   0.000870   0.008650   0.000764   0.180368  -0.040308
     8  F   -0.019355  -0.012656   0.008715   0.000402   0.165603  -0.046237
     9  O   -0.005232  -0.000770  -0.046334   0.060964   0.006743  -0.000479
    10  H   -0.000352  -0.003124   0.001425  -0.007199   0.001718   0.000024
    11  H    0.002358   0.000972   0.002322  -0.008194  -0.006897   0.000078
    12  O   -0.003589   0.004331  -0.000878  -0.003368  -0.003365   0.000001
    13  H   -0.001730   0.000286   0.001446   0.001624  -0.001714   0.000072
    14  H    0.000307   0.000080  -0.000060  -0.000327   0.000290  -0.000012
    15  O    0.109389  -0.061490  -0.036985  -0.000806  -0.062704  -0.000488
    16  H   -0.020304  -0.001844   0.003754  -0.000032   0.016366  -0.002856
    17  H   -0.022004   0.003555  -0.000944  -0.000198   0.019071   0.000653
    18  O   -0.007816   0.001081   0.000986   0.000624  -0.004077   0.000030
    19  H   -0.000474   0.000281  -0.000108   0.000108   0.000999  -0.000034
    20  H    0.001530   0.037158   0.001844  -0.001828  -0.013939   0.000122
               7          8          9         10         11         12
     1  C   -0.049617  -0.019355  -0.005232  -0.000352   0.002358  -0.003589
     2  O    0.000870  -0.012656  -0.000770  -0.003124   0.000972   0.004331
     3  O    0.008650   0.008715  -0.046334   0.001425   0.002322  -0.000878
     4  H    0.000764   0.000402   0.060964  -0.007199  -0.008194  -0.003368
     5  C    0.180368   0.165603   0.006743   0.001718  -0.006897  -0.003365
     6  F   -0.040308  -0.046237  -0.000479   0.000024   0.000078   0.000001
     7  F    9.228046  -0.042182   0.000153  -0.000077   0.000120  -0.000006
     8  F   -0.042182   9.256029   0.000138   0.000054  -0.000147   0.000016
     9  O    0.000153   0.000138   8.396140   0.275284   0.242385  -0.069928
    10  H   -0.000077   0.000054   0.275284   0.348066  -0.025227   0.002991
    11  H    0.000120  -0.000147   0.242385  -0.025227   0.264074   0.049215
    12  O   -0.000006   0.000016  -0.069928   0.002991   0.049215   8.406493
    13  H    0.000102   0.000055   0.002392  -0.001028  -0.004551   0.242677
    14  H   -0.000030   0.000001   0.004210   0.000994  -0.006527   0.267748
    15  O    0.002602   0.002052  -0.004746   0.002021   0.000180   0.000150
    16  H    0.000034  -0.000444   0.000432  -0.000269   0.000092  -0.000005
    17  H   -0.000046  -0.003445   0.000191  -0.000323   0.000093  -0.000019
    18  O    0.000119   0.000123  -0.000455   0.001133  -0.001461  -0.058265
    19  H   -0.000014  -0.000053   0.000695   0.000264  -0.000308   0.004086
    20  H   -0.000278   0.000016   0.000265  -0.000810   0.001100   0.002333
              13         14         15         16         17         18
     1  C   -0.001730   0.000307   0.109389  -0.020304  -0.022004  -0.007816
     2  O    0.000286   0.000080  -0.061490  -0.001844   0.003555   0.001081
     3  O    0.001446  -0.000060  -0.036985   0.003754  -0.000944   0.000986
     4  H    0.001624  -0.000327  -0.000806  -0.000032  -0.000198   0.000624
     5  C   -0.001714   0.000290  -0.062704   0.016366   0.019071  -0.004077
     6  F    0.000072  -0.000012  -0.000488  -0.002856   0.000653   0.000030
     7  F    0.000102  -0.000030   0.002602   0.000034  -0.000046   0.000119
     8  F    0.000055   0.000001   0.002052  -0.000444  -0.003445   0.000123
     9  O    0.002392   0.004210  -0.004746   0.000432   0.000191  -0.000455
    10  H   -0.001028   0.000994   0.002021  -0.000269  -0.000323   0.001133
    11  H   -0.004551  -0.006527   0.000180   0.000092   0.000093  -0.001461
    12  O    0.242677   0.267748   0.000150  -0.000005  -0.000019  -0.058265
    13  H    0.296864  -0.021458   0.000377   0.000005  -0.000022   0.040218
    14  H   -0.021458   0.362698  -0.000009  -0.000005  -0.000007   0.002639
    15  O    0.000377  -0.000009   8.230694   0.290903   0.291405  -0.000122
    16  H    0.000005  -0.000005   0.290903   0.345188  -0.030937   0.000100
    17  H   -0.000022  -0.000007   0.291405  -0.030937   0.344253   0.000001
    18  O    0.040218   0.002639  -0.000122   0.000100   0.000001   8.328585
    19  H   -0.007011   0.000095  -0.000110   0.000005   0.000003   0.275716
    20  H   -0.003933   0.000223  -0.000147  -0.000210   0.000053   0.230722
              19         20
     1  C   -0.000474   0.001530
     2  O    0.000281   0.037158
     3  O   -0.000108   0.001844
     4  H    0.000108  -0.001828
     5  C    0.000999  -0.013939
     6  F   -0.000034   0.000122
     7  F   -0.000014  -0.000278
     8  F   -0.000053   0.000016
     9  O    0.000695   0.000265
    10  H    0.000264  -0.000810
    11  H   -0.000308   0.001100
    12  O    0.004086   0.002333
    13  H   -0.007011  -0.003933
    14  H    0.000095   0.000223
    15  O   -0.000110  -0.000147
    16  H    0.000005  -0.000210
    17  H    0.000003   0.000053
    18  O    0.275716   0.230722
    19  H    0.365548  -0.019318
    20  H   -0.019318   0.298384
 Mulliken charges:
               1
     1  C    0.104130
     2  O   -0.472502
     3  O   -0.474261
     4  H    0.530686
     5  C    1.103696
     6  F   -0.303357
     7  F   -0.289269
     8  F   -0.308686
     9  O   -0.862048
    10  H    0.404434
    11  H    0.490323
    12  O   -0.840618
    13  H    0.455329
    14  H    0.389150
    15  O   -0.762167
    16  H    0.400028
    17  H    0.398665
    18  O   -0.809882
    19  H    0.379632
    20  H    0.466716
 Sum of Mulliken charges =  -0.00000
 Mulliken charges with hydrogens summed into heavy atoms:
               1
     1  C    0.104130
     2  O   -0.472502
     3  O    0.056425
     5  C    1.103696
     6  F   -0.303357
     7  F   -0.289269
     8  F   -0.308686
     9  O    0.032710
    12  O    0.003861
    15  O    0.036526
    18  O    0.036466
 APT charges:
               1
     1  C    0.008750
     2  O   -0.467207
     3  O   -0.432018
     4  H    0.576014
     5  C    0.481729
     6  F   -0.088446
     7  F   -0.096166
     8  F   -0.117681
     9  O   -0.922688
    10  H    0.466055
    11  H    0.526626
    12  O   -0.990227
    13  H    0.139502
    14  H    0.834913
    15  O   -1.402195
    16  H    0.690153
    17  H    0.719327
    18  O   -0.736711
    19  H    0.824587
    20  H   -0.014319
 Sum of APT charges =  -0.00000
 APT charges with hydrogens summed into heavy atoms:
               1
     1  C    0.008750
     2  O   -0.467207
     3  O    0.143996
     5  C    0.481729
     6  F   -0.088446
     7  F   -0.096166
     8  F   -0.117681
     9  O    0.069994
    12  O   -0.015811
    15  O    0.007285
    18  O    0.073557
 Electronic spatial extent (au):  <R**2>=           2650.0239
 Charge=              0.0000 electrons
 Dipole moment (field-independent basis, Debye):
    X=             -0.7660    Y=              0.6394    Z=              2.4697  Tot=              2.6637
 Quadrupole moment (field-independent basis, Debye-Ang):
   XX=            -61.3736   YY=            -64.4729   ZZ=            -56.8251
   XY=              6.9045   XZ=              5.0129   YZ=              1.7274
 Traceless Quadrupole moment (field-independent basis, Debye-Ang):
   XX=             -0.4831   YY=             -3.5823   ZZ=              4.0654
   XY=              6.9045   XZ=              5.0129   YZ=              1.7274
 Octapole moment (field-independent basis, Debye-Ang**2):
  XXX=              4.4794  YYY=              6.3212  ZZZ=             16.4161  XYY=             12.3938
  XXY=             -4.6066  XXZ=             -1.7461  XZZ=             -8.7232  YZZ=             -8.3080
  YYZ=             19.9358  XYZ=              9.9377
 Hexadecapole moment (field-independent basis, Debye-Ang**3):
 XXXX=          -1941.9656 YYYY=           -615.3853 ZZZZ=           -277.5593 XXXY=             76.4742
 XXXZ=            113.6231 YYYX=             17.5558 YYYZ=              2.0218 ZZZX=             23.7145
 ZZZY=             -8.4158 XXYY=           -423.0493 XXZZ=           -284.0837 YYZZ=           -142.3890
 XXYZ=              5.0595 YYXZ=            -34.9664 ZZXY=             36.2380
 N-N= 7.540945554442D+02 E-N=-3.475882228615D+03  KE= 8.257373306698D+02
  Exact polarizability:       0.000       0.000       0.000       0.000       0.000       0.000
 Approx polarizability:      66.541       3.258      68.511      -2.079      -7.162      65.817
 Calling FoFJK, ICntrl=    100127 FMM=F ISym2X=0 I1Cent= 0 IOpClX= 0 NMat=1 NMatS=1 NMatT=0.
 ***** Axes restored to original set *****
 -------------------------------------------------------------------
 Center     Atomic                   Forces (Hartrees/Bohr)
 Number     Number              X              Y              Z
 -------------------------------------------------------------------
      1        6          -0.008717535    0.000177931    0.013212719
      2        8          -0.000893756   -0.013060476   -0.012509195
      3        8           0.020388705    0.011057373   -0.002312547
      4        1          -0.011480253   -0.004908359    0.007169112
      5        6          -0.003786089    0.001670406   -0.000927819
      6        9           0.002280888    0.004017864    0.002276595
      7        9           0.004627547   -0.003409042    0.000609485
      8        9           0.000282138   -0.002354288   -0.004080347
      9        8          -0.001378168    0.000227761    0.003152169
     10        1          -0.000090080    0.001606812   -0.002062943
     11        1           0.000768125    0.000618843   -0.000394065
     12        8          -0.000486246    0.001642107    0.000536487
     13        1          -0.000126791   -0.002225044   -0.001619586
     14        1           0.002495111   -0.001023662    0.000232497
     15        8           0.000521994    0.003556265   -0.003936778
     16        1          -0.000771487    0.001652571    0.000557167
     17        1          -0.002091832   -0.000077417   -0.000739873
     18        8           0.002226482   -0.000916885   -0.000173758
     19        1          -0.000712986   -0.000701105   -0.001333043
     20        1          -0.003055768    0.002448346    0.002343723
 -------------------------------------------------------------------
 Cartesian Forces:  Max     0.020388705 RMS     0.005055790
 FormGI is forming the generalized inverse of G from B-inverse, IUseBI=4.

 GradGradGradGradGradGradGradGradGradGradGradGradGradGradGradGradGradGrad
 Berny optimization.
 Internal  Forces:  Max     0.016612774 RMS     0.003082088
 Search for a local minimum.
 Step number   1 out of a maximum of  120
 All quantities printed in internal units (Hartrees-Bohrs-Radians)
 Mixed Optimization -- RFO/linear search
 Second derivative matrix not updated -- analytic derivatives used.
 ITU=  0
     Eigenvalues ---    0.00021   0.00052   0.00072   0.00083   0.00115
     Eigenvalues ---    0.00237   0.00327   0.00371   0.00447   0.00495
     Eigenvalues ---    0.00881   0.01103   0.01133   0.01253   0.01489
     Eigenvalues ---    0.01531   0.01627   0.01802   0.02005   0.02447
     Eigenvalues ---    0.02560   0.02729   0.02841   0.03181   0.03377
     Eigenvalues ---    0.03692   0.04217   0.05337   0.06772   0.07011
     Eigenvalues ---    0.07174   0.07761   0.08818   0.08999   0.11082
     Eigenvalues ---    0.15493   0.16766   0.17835   0.21711   0.25871
     Eigenvalues ---    0.29863   0.35774   0.36522   0.44164   0.47650
     Eigenvalues ---    0.51798   0.52709   0.54514   0.56539   0.56615
     Eigenvalues ---    0.57259   0.57417   0.58308   0.91052
 RFO step:  Lambda=-5.25338559D-03 EMin= 2.11403078D-04
 Linear search not attempted -- first point.
 Maximum step size (   0.300) exceeded in Quadratic search.
    -- Step size scaled by   0.814
 Iteration  1 RMS(Cart)=  0.06395784 RMS(Int)=  0.00148579
 Iteration  2 RMS(Cart)=  0.00194184 RMS(Int)=  0.00036821
 Iteration  3 RMS(Cart)=  0.00000317 RMS(Int)=  0.00036821
 Iteration  4 RMS(Cart)=  0.00000000 RMS(Int)=  0.00036821
 Variable       Old X    -DE/DX   Delta X   Delta X   Delta X     New X
                                 (Linear)    (Quad)   (Total)
    R1        2.27774   0.01661   0.00000   0.01201   0.01194   2.28969
    R2        2.42407   0.01196   0.00000   0.02057   0.02046   2.44454
    R3        2.95131  -0.00443   0.00000  -0.01992  -0.02017   2.93114
    R4        4.75481   0.00551   0.00000   0.19669   0.19672   4.95153
    R5        3.45731  -0.00131   0.00000  -0.01918  -0.01910   3.43821
    R6        1.99737  -0.01361   0.00000  -0.06515  -0.06515   1.93222
    R7        2.79823   0.00016   0.00000   0.09149   0.09153   2.88976
    R8        2.52799   0.00438   0.00000   0.00248   0.00238   2.53036
    R9        2.53146   0.00337   0.00000   0.00687   0.00687   2.53833
   R10        2.52995   0.00219   0.00000  -0.00437  -0.00437   2.52557
   R11        4.90020   0.00145   0.00000   0.09744   0.09756   4.99776
   R12        1.81515   0.00223   0.00000   0.00170   0.00170   1.81685
   R13        1.87670   0.00203   0.00000  -0.00546  -0.00555   1.87114
   R14        3.11113   0.00211   0.00000   0.05230   0.05223   3.16336
   R15        1.85792   0.00272   0.00000   0.00104   0.00112   1.85904
   R16        1.81094   0.00246   0.00000   0.00278   0.00278   1.81372
   R17        3.21724   0.00121   0.00000   0.03051   0.03058   3.24782
   R18        1.81526   0.00010   0.00000   0.00033   0.00033   1.81559
   R19        1.81656  -0.00007   0.00000   0.00021   0.00034   1.81689
   R20        1.81183   0.00160   0.00000   0.00212   0.00212   1.81395
   R21        1.83243   0.00320   0.00000   0.00647   0.00651   1.83894
    A1        2.24584  -0.00022   0.00000  -0.00408  -0.00421   2.24162
    A2        2.08572  -0.00094   0.00000  -0.00070  -0.00074   2.08498
    A3        1.68685   0.00033   0.00000   0.00681   0.00707   1.69392
    A4        1.94890   0.00111   0.00000   0.00483   0.00500   1.95390
    A5        1.56079  -0.00026   0.00000  -0.01604  -0.01606   1.54473
    A6        1.51888   0.00069   0.00000   0.00967   0.00935   1.52823
    A7        2.62644  -0.00180   0.00000  -0.05714  -0.05759   2.56885
    A8        1.96941  -0.00372   0.00000  -0.01745  -0.01763   1.95178
    A9        1.96914  -0.00077   0.00000   0.00129   0.00122   1.97036
   A10        1.93721  -0.00515   0.00000  -0.02608  -0.02599   1.91122
   A11        1.94518  -0.00350   0.00000  -0.00786  -0.00807   1.93711
   A12        1.87147   0.00346   0.00000   0.00777   0.00774   1.87921
   A13        1.86520   0.00376   0.00000   0.01622   0.01620   1.88140
   A14        1.87062   0.00293   0.00000   0.01116   0.01091   1.88154
   A15        1.68882   0.00029   0.00000   0.01964   0.01950   1.70832
   A16        1.84858   0.00063   0.00000   0.04252   0.04215   1.89073
   A17        1.99026   0.00169   0.00000   0.01565   0.01543   2.00570
   A18        1.85500  -0.00032   0.00000   0.00432   0.00306   1.85806
   A19        1.87710   0.00149   0.00000  -0.00649  -0.00619   1.87090
   A20        2.00992  -0.00038   0.00000   0.02548   0.02549   2.03540
   A21        1.85595   0.00021   0.00000   0.00672   0.00671   1.86266
   A22        1.95273   0.00090   0.00000   0.02455   0.02450   1.97723
   A23        1.89420  -0.00081   0.00000  -0.03219  -0.03209   1.86211
   A24        1.87284  -0.00098   0.00000  -0.01599  -0.01574   1.85710
   A25        1.69231   0.00055   0.00000   0.01937   0.01981   1.71212
   A26        2.07868   0.00071   0.00000   0.01072   0.00995   2.08863
   A27        1.75665  -0.00011   0.00000   0.05085   0.05079   1.80744
   A28        1.85456  -0.00026   0.00000   0.00006  -0.00101   1.85355
   A29        3.14685   0.00384   0.00000   0.05504   0.05530   3.20215
   A30        3.09882   0.00074   0.00000  -0.03182  -0.03174   3.06708
   A31        3.00826  -0.00159   0.00000  -0.05269  -0.05230   2.95595
   A32        2.95536  -0.00137   0.00000   0.04070   0.04154   2.99690
   A33        3.00297   0.00126   0.00000   0.03016   0.02931   3.03228
   A34        3.09576   0.00109   0.00000   0.01808   0.01788   3.11364
   A35        3.14644  -0.00005   0.00000  -0.01390  -0.01402   3.13242
   A36        3.20396   0.00045   0.00000  -0.02246  -0.02246   3.18150
    D1        0.83395  -0.00029   0.00000  -0.04229  -0.04196   0.79200
    D2       -2.22121   0.00047   0.00000  -0.04330  -0.04301  -2.26422
    D3        2.48525  -0.00040   0.00000  -0.05825  -0.05773   2.42752
    D4        0.22021   0.00018   0.00000  -0.02156  -0.02097   0.19924
    D5       -3.00232  -0.00060   0.00000  -0.02080  -0.02018  -3.02250
    D6       -1.49137  -0.00000   0.00000  -0.01695  -0.01676  -1.50813
    D7       -2.66775  -0.00070   0.00000  -0.00324  -0.00311  -2.67086
    D8        1.51448  -0.00095   0.00000   0.00446   0.00444   1.51892
    D9       -0.56918   0.00110   0.00000   0.01297   0.01287  -0.55631
   D10        0.54642  -0.00002   0.00000  -0.00370  -0.00361   0.54282
   D11       -1.55453  -0.00027   0.00000   0.00399   0.00394  -1.55059
   D12        2.64499   0.00178   0.00000   0.01251   0.01237   2.65736
   D13       -0.99294   0.00006   0.00000   0.01003   0.01027  -0.98267
   D14       -3.09390  -0.00019   0.00000   0.01773   0.01782  -3.07608
   D15        1.10562   0.00186   0.00000   0.02625   0.02625   1.13187
   D16        1.05843   0.00045   0.00000   0.00409   0.00424   1.06268
   D17        3.12161  -0.00074   0.00000  -0.02142  -0.02133   3.10027
   D18       -2.97494   0.00021   0.00000  -0.00175  -0.00173  -2.97668
   D19       -0.91177  -0.00097   0.00000  -0.02726  -0.02731  -0.93908
   D20       -1.02493   0.00132   0.00000   0.00374   0.00385  -1.02108
   D21        1.03825   0.00013   0.00000  -0.02177  -0.02173   1.01652
   D22       -0.79492   0.00092   0.00000   0.02058   0.02184  -0.77308
   D23       -2.92792   0.00053   0.00000  -0.02443  -0.02479  -2.95271
   D24        1.11833   0.00054   0.00000   0.01487   0.01610   1.13442
   D25       -0.89240  -0.00127   0.00000  -0.04104  -0.04146  -0.93386
   D26        0.83640   0.00081   0.00000   0.00689   0.00657   0.84297
   D27        2.97462  -0.00375   0.00000  -0.01967  -0.01994   2.95468
   D28       -1.30747   0.00308   0.00000   0.00465   0.00456  -1.30290
   D29        0.03797  -0.00022   0.00000   0.00166   0.00082   0.03879
   D30        0.66640   0.00162   0.00000   0.00276   0.00301   0.66941
   D31       -1.39907   0.00054   0.00000  -0.00719  -0.00725  -1.40632
   D32       -1.34010  -0.00026   0.00000  -0.05340  -0.05303  -1.39313
   D33        2.87762  -0.00134   0.00000  -0.06335  -0.06329   2.81432
   D34        1.82795   0.00045   0.00000   0.02975   0.03028   1.85823
   D35       -0.16480   0.00087   0.00000  -0.00026  -0.00011  -0.16491
   D36       -2.32409   0.00058   0.00000   0.05016   0.05034  -2.27375
   D37        1.96634   0.00100   0.00000   0.02014   0.01995   1.98629
   D38       -0.50070   0.00122   0.00000   0.02729   0.02665  -0.47405
   D39        1.61246   0.00127   0.00000   0.02921   0.02939   1.64185
         Item               Value     Threshold  Converged?
 Maximum Force            0.016613     0.000015     NO 
 RMS     Force            0.003082     0.000010     NO 
 Maximum Displacement     0.268735     0.000060     NO 
 RMS     Displacement     0.063042     0.000040     NO 
 Predicted change in Energy=-2.842378D-03
 GradGradGradGradGradGradGradGradGradGradGradGradGradGradGradGradGradGrad

                          Input orientation:                          
 ---------------------------------------------------------------------
 Center     Atomic      Atomic             Coordinates (Angstroms)
 Number     Number       Type             X           Y           Z
 ---------------------------------------------------------------------
      1          6           0        0.119115   -0.489071    0.723581
      2          8           0        0.097568   -1.249415   -0.219557
      3          8           0        1.062300    0.320106    1.082768
      4          1           0        1.781757    0.409358    0.361731
      5          6           0       -1.054883   -0.497511    1.737262
      6          9           0       -1.222899    0.681399    2.349545
      7          9           0       -0.822031   -1.419923    2.685522
      8          9           0       -2.205443   -0.812433    1.134601
      9          8           0        2.762095    0.692025   -0.777333
     10          1           0        2.285376    1.138717   -1.482715
     11          1           0        3.173915   -0.112128   -1.182515
     12          8           0        3.747459   -1.520610   -1.882103
     13          1           0        2.999436   -2.159113   -1.905737
     14          1           0        4.471881   -1.960471   -1.431650
     15          8           0       -1.065138    1.526118   -0.460568
     16          1           0       -1.953920    1.320533   -0.762033
     17          1           0       -1.155810    2.219574    0.199203
     18          8           0        1.548294   -3.067149   -1.752457
     19          1           0        1.029995   -3.270186   -2.534477
     20          1           0        0.985419   -2.504846   -1.192138
 ---------------------------------------------------------------------
                    Distance matrix (angstroms):
                    1          2          3          4          5
     1  C    0.000000
     2  O    1.211651   0.000000
     3  O    1.293592   2.256137   0.000000
     4  H    1.924186   2.434321   1.022487   0.000000
     5  C    1.551094   2.392205   2.362060   3.280401   0.000000
     6  F    2.411381   3.474472   2.637687   3.612945   1.339010
     7  F    2.366739   3.051920   3.024438   3.940303   1.343228
     8  F    2.382661   2.707131   3.458826   4.241211   1.336475
     9  O    3.260840   3.343653   2.547078   1.529193   4.723083
    10  H    3.494298   3.476384   2.957658   2.046357   4.919637
    11  H    3.620372   3.418278   3.126860   2.143536   5.153286
    12  O    4.584599   4.019865   4.403269   3.552964   6.099921
    13  H    4.242476   3.477297   4.339376   3.636096   5.698234
    14  H    5.075097   4.594495   4.811296   4.008625   6.536619
    15  O    2.620239   3.018866   2.891772   3.166724   2.987580
    16  H    3.127170   3.332794   3.674470   4.006042   3.218699
    17  H    3.039270   3.712169   3.051013   3.454359   3.123838
    18  O    3.849650   2.785417   4.443893   4.075586   5.055464
    19  H    4.379412   3.211198   5.096636   4.742595   5.502926
    20  H    2.912699   1.819424   3.627873   3.397242   4.095561
                    6          7          8          9         10
     6  F    0.000000
     7  F    2.165439   0.000000
     8  F    2.161716   2.165232   0.000000
     9  O    5.065339   5.412731   5.531305   0.000000
    10  H    5.215683   5.794550   5.552008   0.961435   0.000000
    11  H    5.695358   5.713110   5.898894   0.990167   1.563405
    12  O    6.889133   6.461701   6.711116   2.662182   3.060917
    13  H    6.633554   6.019109   6.176404   3.075486   3.400663
    14  H    7.328535   6.728210   7.245019   3.222923   3.793201
    15  O    2.938566   4.316960   3.051833   3.929856   3.524317
    16  H    3.259570   4.547186   2.865315   4.757737   4.303960
    17  H    2.644703   4.420309   3.342120   4.317060   3.979807
    18  O    6.209472   5.294096   5.244940   4.068854   4.278476
    19  H    6.674145   5.839680   5.474554   4.667638   4.703255
    20  H    5.250937   4.413637   4.296462   3.680846   3.879416
                   11         12         13         14         15
    11  H    0.000000
    12  O    1.673976   0.000000
    13  H    2.177990   0.983760   0.000000
    14  H    2.272258   0.959777   1.559587   0.000000
    15  O    4.601590   5.870639   5.673641   6.614974   0.000000
    16  H    5.340788   6.467796   6.160498   7.245985   0.960770
    17  H    5.108082   6.508676   6.392945   7.197455   0.961458
    18  O    3.420472   2.691639   1.718673   3.142454   5.440322
    19  H    4.049386   3.297154   2.347019   3.844237   5.629850
    20  H    3.242639   3.012248   2.164490   3.536824   4.581337
                   16         17         18         19         20
    16  H    0.000000
    17  H    1.539230   0.000000
    18  O    5.700719   6.250647   0.000000
    19  H    5.754998   6.510623   0.959902   0.000000
    20  H    4.843370   5.370367   0.973123   1.545835   0.000000
 Stoichiometry    C2H9F3O6
 Framework group  C1[X(C2H9F3O6)]
 Deg. of freedom    54
 Full point group                 C1      NOp   1
 Largest Abelian subgroup         C1      NOp   1
 Largest concise Abelian subgroup C1      NOp   1
                         Standard orientation:                         
 ---------------------------------------------------------------------
 Center     Atomic      Atomic             Coordinates (Angstroms)
 Number     Number       Type             X           Y           Z
 ---------------------------------------------------------------------
      1          6           0        0.454481   -0.054044   -0.191180
      2          8           0       -0.282810   -0.715259    0.506885
      3          8           0        0.152510    0.932790   -0.971151
      4          1           0       -0.804874    1.258155   -0.819391
      5          6           0        1.953258   -0.439187   -0.297122
      6          9           0        2.740720    0.605705   -0.581821
      7          9           0        2.114698   -1.348989   -1.272036
      8          9           0        2.390093   -0.980975    0.843845
      9          8           0       -2.163170    1.869773   -0.473866
     10          1           0       -2.111674    2.239655    0.412075
     11          1           0       -2.919129    1.230308   -0.467395
     12          8           0       -4.124655    0.072509   -0.375707
     13          1           0       -3.727922   -0.728527    0.035057
     14          1           0       -4.515709   -0.207858   -1.206155
     15          8           0        1.147600    1.691599    1.635830
     16          1           0        1.592667    1.295917    2.389774
     17          1           0        1.784016    2.283577    1.224810
     18          8           0       -2.756883   -1.979938    0.702060
     19          1           0       -2.881036   -2.240953    1.617412
     20          1           0       -1.853097   -1.624339    0.641332
 ---------------------------------------------------------------------
 Rotational constants (GHZ):           1.2255909           0.4680546           0.4173380
 Standard basis: 6-31++G(d,p) (6D, 7F)
 There are   263 symmetry adapted cartesian basis functions of A   symmetry.
 There are   263 symmetry adapted basis functions of A   symmetry.
   263 basis functions,   424 primitive gaussians,   263 cartesian basis functions
    48 alpha electrons       48 beta electrons
       nuclear repulsion energy       749.1783475492 Hartrees.
 NAtoms=   20 NActive=   20 NUniq=   20 SFac= 1.00D+00 NAtFMM=   60 NAOKFM=F Big=F
 Integral buffers will be    131072 words long.
 Raffenetti 2 integral format.
 Two-electron integral symmetry is turned on.
 Nuclear repulsion after empirical dispersion term =      749.1691433704 Hartrees.
 One-electron integrals computed using PRISM.
 NBasis=   263 RedAO= T EigKep=  4.27D-05  NBF=   263
 NBsUse=   263 1.00D-06 EigRej= -1.00D+00 NBFU=   263
 Initial guess from the checkpoint file:  "/local_scratch/slurm.5620379/Gau-664825.chk"
 B after Tr=    -0.000000   -0.000000    0.000000
         Rot=    0.999578    0.028479   -0.005458    0.001419 Ang=   3.33 deg.
 ExpMin= 3.60D-02 ExpMax= 7.00D+03 ExpMxC= 1.05D+03 IAcc=3 IRadAn=         5 AccDes= 0.00D+00
 Harris functional with IExCor= 4639 and IRadAn=       5 diagonalized for initial guess.
 HarFok:  IExCor= 4639 AccDes= 0.00D+00 IRadAn=         5 IDoV= 1 UseB2=F ITyADJ=14
 ICtDFT=  3500011 ScaDFX=  1.000000  1.000000  1.000000  1.000000
 FoFCou: FMM=F IPFlag=           0 FMFlag=      100000 FMFlg1=           0
         NFxFlg=           0 DoJE=T BraDBF=F KetDBF=T FulRan=T
         wScrn=  0.000000 ICntrl=       500 IOpCl=  0 I1Cent=   200000004 NGrid=           0
         NMat0=    1 NMatS0=      1 NMatT0=    0 NMatD0=    1 NMtDS0=    0 NMtDT0=    0
 Petite list used in FoFCou.
 Requested convergence on RMS density matrix=1.00D-10 within 128 cycles.
 Requested convergence on MAX density matrix=1.00D-08.
 Requested convergence on             energy=1.00D-08.
 No special actions if energy rises.
 SCF Done:  E(RwB97XD) =  -832.376344368     A.U. after   16 cycles
            NFock= 16  Conv=0.48D-10     -V/T= 2.0081
 Calling FoFJK, ICntrl=      2127 FMM=F ISym2X=0 I1Cent= 0 IOpClX= 0 NMat=1 NMatS=1 NMatT=0.
 ***** Axes restored to original set *****
 -------------------------------------------------------------------
 Center     Atomic                   Forces (Hartrees/Bohr)
 Number     Number              X              Y              Z
 -------------------------------------------------------------------
      1        6          -0.001079380   -0.000495567    0.003028606
      2        8          -0.000650469   -0.003557231   -0.002368788
      3        8           0.002665861    0.002187198    0.001584052
      4        1          -0.000679969   -0.001125371   -0.000223139
      5        6          -0.000940773    0.000304729   -0.000106757
      6        9           0.000499424    0.000615156    0.000882979
      7        9           0.001003187   -0.000718870    0.000232139
      8        9          -0.000144561   -0.000641909   -0.000782367
      9        8          -0.000874141   -0.000036217    0.000531245
     10        1           0.000460433    0.000642048   -0.000584545
     11        1           0.000385412    0.000392569   -0.000016649
     12        8          -0.000295691    0.000138763    0.000311436
     13        1           0.000405890   -0.000592279   -0.000307465
     14        1           0.000705119   -0.000252680   -0.000322739
     15        8          -0.000118527    0.001999803   -0.001509444
     16        1          -0.000232248    0.000489083    0.000034069
     17        1          -0.000676327    0.000070265   -0.000456096
     18        8           0.000085154    0.000153145    0.000097168
     19        1          -0.000041238   -0.000482965   -0.000278877
     20        1          -0.000477157    0.000910333    0.000255171
 -------------------------------------------------------------------
 Cartesian Forces:  Max     0.003557231 RMS     0.001024653

 GradGradGradGradGradGradGradGradGradGradGradGradGradGradGradGradGradGrad
 Berny optimization.
 Using GEDIIS/GDIIS optimizer.
 FormGI is forming the generalized inverse of G from B-inverse, IUseBI=4.
 Internal  Forces:  Max     0.003731041 RMS     0.000679969
 Search for a local minimum.
 Step number   2 out of a maximum of  120
 All quantities printed in internal units (Hartrees-Bohrs-Radians)
 Mixed Optimization -- En-DIIS/RFO-DIIS
 Update second derivatives using D2CorX and points    1    2
 DE= -2.81D-03 DEPred=-2.84D-03 R= 9.88D-01
 TightC=F SS=  1.41D+00  RLast= 3.42D-01 DXNew= 5.0454D-01 1.0255D+00
 Trust test= 9.88D-01 RLast= 3.42D-01 DXMaxT set to 5.05D-01
 ITU=  1  0
 Use linear search instead of GDIIS.
     Eigenvalues ---    0.00021   0.00052   0.00072   0.00083   0.00115
     Eigenvalues ---    0.00237   0.00327   0.00371   0.00447   0.00495
     Eigenvalues ---    0.00878   0.01068   0.01133   0.01208   0.01503
     Eigenvalues ---    0.01531   0.01623   0.01802   0.02040   0.02448
     Eigenvalues ---    0.02590   0.02725   0.02844   0.03196   0.03362
     Eigenvalues ---    0.03634   0.04215   0.05331   0.06758   0.07017
     Eigenvalues ---    0.07171   0.07737   0.08816   0.09000   0.11081
     Eigenvalues ---    0.15501   0.16769   0.17823   0.21697   0.25948
     Eigenvalues ---    0.32153   0.35787   0.36522   0.44157   0.47646
     Eigenvalues ---    0.51752   0.52657   0.54487   0.56535   0.56613
     Eigenvalues ---    0.57238   0.57404   0.58099   0.90276
 RFO step:  Lambda=-9.95582021D-04 EMin= 2.11182870D-04
 Quartic linear search produced a step of  0.48820.
 Iteration  1 RMS(Cart)=  0.09042293 RMS(Int)=  0.02048990
 Iteration  2 RMS(Cart)=  0.04175559 RMS(Int)=  0.00240730
 Iteration  3 RMS(Cart)=  0.00134872 RMS(Int)=  0.00232188
 Iteration  4 RMS(Cart)=  0.00000627 RMS(Int)=  0.00232188
 Iteration  5 RMS(Cart)=  0.00000005 RMS(Int)=  0.00232188
 Variable       Old X    -DE/DX   Delta X   Delta X   Delta X     New X
                                 (Linear)    (Quad)   (Total)
    R1        2.28969   0.00373   0.00583   0.00044   0.00689   2.29658
    R2        2.44454   0.00271   0.00999  -0.00659   0.00347   2.44801
    R3        2.93114  -0.00057  -0.00985   0.00560  -0.00471   2.92643
    R4        4.95153   0.00253   0.09604   0.10318   0.19942   5.15096
    R5        3.43821  -0.00031  -0.00932  -0.03997  -0.04786   3.39035
    R6        1.93222  -0.00006  -0.03180   0.03371   0.00165   1.93387
    R7        2.88976   0.00039   0.04468  -0.05541  -0.01043   2.87933
    R8        2.53036   0.00099   0.00116  -0.00058   0.00060   2.53097
    R9        2.53833   0.00083   0.00335  -0.00091   0.00244   2.54078
   R10        2.52557   0.00063  -0.00214   0.00059  -0.00154   2.52403
   R11        4.99776   0.00090   0.04763   0.09868   0.14635   5.14412
   R12        1.81685   0.00050   0.00083  -0.00025   0.00058   1.81743
   R13        1.87114   0.00060  -0.00271   0.00025  -0.00408   1.86706
   R14        3.16336   0.00076   0.02550  -0.01191   0.01199   3.17535
   R15        1.85904   0.00056   0.00055   0.00033   0.00046   1.85949
   R16        1.81372   0.00050   0.00136  -0.00083   0.00053   1.81425
   R17        3.24782   0.00053   0.01493  -0.02382  -0.00905   3.23878
   R18        1.81559   0.00010   0.00016  -0.00005   0.00011   1.81570
   R19        1.81689  -0.00006   0.00016  -0.00043  -0.00028   1.81662
   R20        1.81395   0.00035   0.00103  -0.00069   0.00034   1.81429
   R21        1.83894   0.00072   0.00318   0.00243   0.00699   1.84593
    A1        2.24162  -0.00012  -0.00206   0.00885   0.00655   2.24818
    A2        2.08498  -0.00018  -0.00036  -0.00686  -0.00718   2.07780
    A3        1.69392   0.00019   0.00345  -0.01361  -0.00865   1.68527
    A4        1.95390   0.00028   0.00244  -0.00081   0.00168   1.95558
    A5        1.54473  -0.00011  -0.00784  -0.01529  -0.02350   1.52123
    A6        1.52823   0.00018   0.00456   0.01646   0.02024   1.54847
    A7        2.56885  -0.00060  -0.02812  -0.10910  -0.13903   2.42982
    A8        1.95178  -0.00092  -0.00861   0.01657   0.00805   1.95982
    A9        1.97036  -0.00027   0.00060  -0.00243  -0.00216   1.96820
   A10        1.91122  -0.00103  -0.01269   0.00718  -0.00512   1.90610
   A11        1.93711  -0.00056  -0.00394   0.00023  -0.00402   1.93309
   A12        1.87921   0.00070   0.00378  -0.00123   0.00248   1.88169
   A13        1.88140   0.00077   0.00791  -0.00328   0.00484   1.88624
   A14        1.88154   0.00049   0.00533  -0.00058   0.00458   1.88612
   A15        1.70832   0.00024   0.00952   0.01022   0.01957   1.72789
   A16        1.89073   0.00045   0.02058   0.01381   0.03400   1.92474
   A17        2.00570   0.00025   0.00753   0.03803   0.04550   2.05119
   A18        1.85806  -0.00002   0.00150   0.00406   0.00105   1.85911
   A19        1.87090   0.00030  -0.00302  -0.03571  -0.04153   1.82937
   A20        2.03540   0.00011   0.01244   0.02008   0.03363   2.06903
   A21        1.86266   0.00003   0.00328   0.00571   0.01064   1.87329
   A22        1.97723   0.00034   0.01196  -0.03390  -0.02160   1.95562
   A23        1.86211  -0.00041  -0.01566   0.00449  -0.01160   1.85051
   A24        1.85710  -0.00025  -0.00769   0.00004  -0.00803   1.84907
   A25        1.71212   0.00033   0.00967   0.00650   0.01591   1.72803
   A26        2.08863   0.00012   0.00486   0.02597   0.03013   2.11875
   A27        1.80744   0.00042   0.02480   0.03957   0.06585   1.87330
   A28        1.85355  -0.00007  -0.00050   0.00012  -0.00416   1.84938
   A29        3.20215   0.00098   0.02700   0.04603   0.07798   3.28013
   A30        3.06708  -0.00017  -0.01549  -0.01672  -0.03476   3.03233
   A31        2.95595  -0.00048  -0.02553  -0.03619  -0.06342   2.89253
   A32        2.99690   0.00007   0.02028   0.12352   0.15053   3.14743
   A33        3.03228   0.00045   0.01431  -0.01334  -0.00837   3.02391
   A34        3.11364   0.00026   0.00873  -0.01455  -0.01068   3.10297
   A35        3.13242  -0.00007  -0.00684  -0.01435  -0.02146   3.11096
   A36        3.18150  -0.00002  -0.01097  -0.00240  -0.01860   3.16289
    D1        0.79200  -0.00036  -0.02048  -0.24810  -0.26462   0.52738
    D2       -2.26422  -0.00008  -0.02100  -0.26680  -0.28336  -2.54758
    D3        2.42752  -0.00037  -0.02819  -0.27718  -0.30087   2.12665
    D4        0.19924   0.00001  -0.01024   0.04199   0.03784   0.23707
    D5       -3.02250  -0.00027  -0.00985   0.05926   0.05513  -2.96736
    D6       -1.50813  -0.00014  -0.00818   0.07087   0.06734  -1.44079
    D7       -2.67086  -0.00019  -0.00152   0.01663   0.01457  -2.65628
    D8        1.51892  -0.00019   0.00217   0.01482   0.01636   1.53529
    D9       -0.55631   0.00020   0.00628   0.01084   0.01640  -0.53991
   D10        0.54282   0.00005  -0.00176   0.00032  -0.00150   0.54132
   D11       -1.55059   0.00005   0.00193  -0.00149   0.00029  -1.55030
   D12        2.65736   0.00045   0.00604  -0.00547   0.00033   2.65769
   D13       -0.98267   0.00012   0.00501   0.01011   0.01575  -0.96692
   D14       -3.07608   0.00012   0.00870   0.00830   0.01754  -3.05854
   D15        1.13187   0.00051   0.01281   0.00432   0.01758   1.14945
   D16        1.06268   0.00013   0.00207  -0.03805  -0.03627   1.02641
   D17        3.10027  -0.00025  -0.01042  -0.05389  -0.06444   3.03584
   D18       -2.97668   0.00001  -0.00085  -0.03210  -0.03295  -3.00963
   D19       -0.93908  -0.00037  -0.01333  -0.04794  -0.06112  -1.00020
   D20       -1.02108   0.00028   0.00188  -0.03280  -0.03118  -1.05225
   D21        1.01652  -0.00010  -0.01061  -0.04864  -0.05935   0.95718
   D22       -0.77308   0.00025   0.01066   0.06012   0.07582  -0.69726
   D23       -2.95271  -0.00010  -0.01210  -0.01511  -0.02610  -2.97881
   D24        1.13442   0.00027   0.00786   0.00099   0.01400   1.14843
   D25       -0.93386  -0.00047  -0.02024  -0.04288  -0.05981  -0.99368
   D26        0.84297   0.00018   0.00321   0.00630   0.00868   0.85164
   D27        2.95468  -0.00080  -0.00974   0.01292   0.00261   2.95728
   D28       -1.30290   0.00052   0.00223   0.00993   0.01176  -1.29114
   D29        0.03879  -0.00009   0.00040  -0.04292  -0.04408  -0.00529
   D30        0.66941   0.00033   0.00147  -0.09603  -0.09493   0.57449
   D31       -1.40632   0.00008  -0.00354  -0.08925  -0.09320  -1.49952
   D32       -1.39313  -0.00036  -0.02589  -0.12892  -0.15320  -1.54633
   D33        2.81432  -0.00061  -0.03090  -0.12214  -0.15148   2.66285
   D34        1.85823   0.00023   0.01478   0.13613   0.15288   2.01111
   D35       -0.16491   0.00003  -0.00005   0.10035   0.09949  -0.06542
   D36       -2.27375   0.00044   0.02458   0.13982   0.16560  -2.10815
   D37        1.98629   0.00024   0.00974   0.10404   0.11221   2.09850
   D38       -0.47405   0.00036   0.01301   0.04452   0.05608  -0.41797
   D39        1.64185   0.00042   0.01435   0.00727   0.02108   1.66293
         Item               Value     Threshold  Converged?
 Maximum Force            0.003731     0.000015     NO 
 RMS     Force            0.000680     0.000010     NO 
 Maximum Displacement     0.454027     0.000060     NO 
 RMS     Displacement     0.114215     0.000040     NO 
 Predicted change in Energy=-9.722661D-04
 GradGradGradGradGradGradGradGradGradGradGradGradGradGradGradGradGradGrad

                          Input orientation:                          
 ---------------------------------------------------------------------
 Center     Atomic      Atomic             Coordinates (Angstroms)
 Number     Number       Type             X           Y           Z
 ---------------------------------------------------------------------
      1          6           0        0.051730   -0.582629    0.778750
      2          8           0       -0.025256   -1.362389   -0.150225
      3          8           0        1.040062    0.184220    1.115328
      4          1           0        1.744619    0.256094    0.376616
      5          6           0       -1.121313   -0.494802    1.785937
      6          9           0       -1.221644    0.710633    2.360969
      7          9           0       -0.935912   -1.401584    2.761186
      8          9           0       -2.282889   -0.764974    1.184498
      9          8           0        2.710018    0.622370   -0.743843
     10          1           0        2.255184    1.128278   -1.423646
     11          1           0        3.173723   -0.117020   -1.206914
     12          8           0        3.787679   -1.456370   -2.014802
     13          1           0        3.065336   -2.123694   -1.980756
     14          1           0        4.580518   -1.875352   -1.671911
     15          8           0       -0.992889    1.567051   -0.531771
     16          1           0       -1.879697    1.394168   -0.858688
     17          1           0       -1.085001    2.260677    0.127409
     18          8           0        1.614829   -2.986656   -1.682875
     19          1           0        1.060510   -3.296768   -2.402820
     20          1           0        1.044879   -2.416279   -1.131507
 ---------------------------------------------------------------------
                    Distance matrix (angstroms):
                    1          2          3          4          5
     1  C    0.000000
     2  O    1.215297   0.000000
     3  O    1.295431   2.264625   0.000000
     4  H    1.931590   2.455506   1.023358   0.000000
     5  C    1.548602   2.388047   2.362695   3.280792   0.000000
     6  F    2.407785   3.469130   2.635156   3.597636   1.339329
     7  F    2.361393   3.050761   3.021274   3.952129   1.344521
     8  F    2.376621   2.689850   3.456553   4.232739   1.335657
     9  O    3.291930   3.431235   2.537172   1.523673   4.725140
    10  H    3.554287   3.609075   2.968864   2.064539   4.933208
    11  H    3.729140   3.591796   3.167974   2.165437   5.248543
    12  O    4.746016   4.245463   4.476455   3.581272   6.282390
    13  H    4.367101   3.671810   4.360497   3.600678   5.862533
    14  H    5.309123   4.877685   4.954327   4.096565   6.809809
    15  O    2.725769   3.108618   2.959400   3.168237   3.104754
    16  H    3.212373   3.396981   3.726354   3.994603   3.337274
    17  H    3.130621   3.785068   3.131062   3.476665   3.216317
    18  O    3.779182   2.770765   4.267874   3.843667   5.072323
    19  H    4.301927   3.161470   4.949248   4.562466   5.491543
    20  H    2.828020   1.794098   3.436696   3.147324   4.110466
                    6          7          8          9         10
     6  F    0.000000
     7  F    2.168704   0.000000
     8  F    2.165119   2.169231   0.000000
     9  O    5.010550   5.447423   5.529226   0.000000
    10  H    5.156168   5.839188   5.566051   0.961743   0.000000
    11  H    5.721368   5.855341   5.992771   0.988005   1.562515
    12  O    6.995470   6.717542   6.896763   2.664179   3.062420
    13  H    6.727717   6.246394   6.361482   3.032667   3.397357
    14  H    7.524395   7.092799   7.516539   3.255563   3.806653
    15  O    3.025512   4.433915   3.169861   3.827390   3.396754
    16  H    3.356553   4.670166   2.999845   4.655571   4.181759
    17  H    2.722149   4.513442   3.421540   4.224369   3.852912
    18  O    6.169943   5.363619   5.324462   3.886681   4.172521
    19  H    6.630323   5.851870   5.518799   4.564287   4.686902
    20  H    5.206927   4.483993   4.377753   3.486597   3.756869
                   11         12         13         14         15
    11  H    0.000000
    12  O    1.680323   0.000000
    13  H    2.153443   0.984002   0.000000
    14  H    2.299353   0.960058   1.566153   0.000000
    15  O    4.544509   5.847588   5.673653   6.649279   0.000000
    16  H    5.286020   6.448358   6.171527   7.285977   0.960829
    17  H    5.056737   6.492189   6.394713   7.241711   0.961311
    18  O    3.300227   2.678288   1.713887   3.167085   5.372288
    19  H    4.000832   3.312865   2.360840   3.865890   5.601250
    20  H    3.134366   3.037201   2.211126   3.617372   4.514321
                   16         17         18         19         20
    16  H    0.000000
    17  H    1.534525   0.000000
    18  O    5.664152   6.172577   0.000000
    19  H    5.747525   6.472284   0.960083   0.000000
    20  H    4.811141   5.291046   0.976821   1.546526   0.000000
 Stoichiometry    C2H9F3O6
 Framework group  C1[X(C2H9F3O6)]
 Deg. of freedom    54
 Full point group                 C1      NOp   1
 Largest Abelian subgroup         C1      NOp   1
 Largest concise Abelian subgroup C1      NOp   1
                         Standard orientation:                         
 ---------------------------------------------------------------------
 Center     Atomic      Atomic             Coordinates (Angstroms)
 Number     Number       Type             X           Y           Z
 ---------------------------------------------------------------------
      1          6           0        0.492752   -0.154096   -0.191671
      2          8           0       -0.188818   -0.818390    0.564055
      3          8           0        0.117913    0.748233   -1.042224
      4          1           0       -0.849865    1.045052   -0.892004
      5          6           0        2.016800   -0.420087   -0.260185
      6          9           0        2.716929    0.665040   -0.615321
      7          9           0        2.257803   -1.380803   -1.169405
      8          9           0        2.477216   -0.842209    0.920412
      9          8           0       -2.180149    1.725107   -0.592922
     10          1           0       -2.128651    2.207472    0.237513
     11          1           0       -2.983100    1.152261   -0.535728
     12          8           0       -4.246485    0.066139   -0.317365
     13          1           0       -3.827591   -0.730385    0.080549
     14          1           0       -4.739694   -0.224863   -1.087932
     15          8           0        0.988702    1.885251    1.547557
     16          1           0        1.427838    1.579845    2.345730
     17          1           0        1.616362    2.464071    1.105822
     18          8           0       -2.738457   -1.892762    0.713064
     19          1           0       -2.822053   -2.219380    1.612004
     20          1           0       -1.839727   -1.515855    0.646690
 ---------------------------------------------------------------------
 Rotational constants (GHZ):           1.2505726           0.4552957           0.4086107
 Standard basis: 6-31++G(d,p) (6D, 7F)
 There are   263 symmetry adapted cartesian basis functions of A   symmetry.
 There are   263 symmetry adapted basis functions of A   symmetry.
   263 basis functions,   424 primitive gaussians,   263 cartesian basis functions
    48 alpha electrons       48 beta electrons
       nuclear repulsion energy       745.7407046989 Hartrees.
 NAtoms=   20 NActive=   20 NUniq=   20 SFac= 1.00D+00 NAtFMM=   60 NAOKFM=F Big=F
 Integral buffers will be    131072 words long.
 Raffenetti 2 integral format.
 Two-electron integral symmetry is turned on.
 Nuclear repulsion after empirical dispersion term =      745.7315650375 Hartrees.
 One-electron integrals computed using PRISM.
 NBasis=   263 RedAO= T EigKep=  4.41D-05  NBF=   263
 NBsUse=   263 1.00D-06 EigRej= -1.00D+00 NBFU=   263
 Initial guess from the checkpoint file:  "/local_scratch/slurm.5620379/Gau-664825.chk"
 B after Tr=     0.000000    0.000000   -0.000000
         Rot=    0.999408    0.032314    0.003290   -0.011304 Ang=   3.94 deg.
 ExpMin= 3.60D-02 ExpMax= 7.00D+03 ExpMxC= 1.05D+03 IAcc=3 IRadAn=         5 AccDes= 0.00D+00
 Harris functional with IExCor= 4639 and IRadAn=       5 diagonalized for initial guess.
 HarFok:  IExCor= 4639 AccDes= 0.00D+00 IRadAn=         5 IDoV= 1 UseB2=F ITyADJ=14
 ICtDFT=  3500011 ScaDFX=  1.000000  1.000000  1.000000  1.000000
 FoFCou: FMM=F IPFlag=           0 FMFlag=      100000 FMFlg1=           0
         NFxFlg=           0 DoJE=T BraDBF=F KetDBF=T FulRan=T
         wScrn=  0.000000 ICntrl=       500 IOpCl=  0 I1Cent=   200000004 NGrid=           0
         NMat0=    1 NMatS0=      1 NMatT0=    0 NMatD0=    1 NMtDS0=    0 NMtDT0=    0
 Petite list used in FoFCou.
 Requested convergence on RMS density matrix=1.00D-10 within 128 cycles.
 Requested convergence on MAX density matrix=1.00D-08.
 Requested convergence on             energy=1.00D-08.
 No special actions if energy rises.
 SCF Done:  E(RwB97XD) =  -832.377234732     A.U. after   16 cycles
            NFock= 16  Conv=0.72D-10     -V/T= 2.0082
 Calling FoFJK, ICntrl=      2127 FMM=F ISym2X=0 I1Cent= 0 IOpClX= 0 NMat=1 NMatS=1 NMatT=0.
 ***** Axes restored to original set *****
 -------------------------------------------------------------------
 Center     Atomic                   Forces (Hartrees/Bohr)
 Number     Number              X              Y              Z
 -------------------------------------------------------------------
      1        6          -0.000231780    0.000062329   -0.001219389
      2        8           0.000874363    0.000470342    0.001344306
      3        8           0.000361441   -0.000737907   -0.000470331
      4        1          -0.000916587    0.000291632    0.000596812
      5        6           0.000425845   -0.000382679    0.000340037
      6        9          -0.000163460   -0.000291362    0.000251152
      7        9          -0.000245756    0.000189071    0.000020418
      8        9          -0.000268548    0.000071518    0.000231262
      9        8          -0.000546252    0.000437668   -0.000164063
     10        1          -0.000168775    0.000423230    0.000281275
     11        1           0.000838031   -0.000932501   -0.000292101
     12        8           0.000415137    0.000122440   -0.000067128
     13        1           0.000184581    0.000036051    0.000223375
     14        1          -0.000148857   -0.000106537   -0.000247459
     15        8           0.000017665    0.000768484   -0.000346396
     16        1          -0.000007355   -0.000157253   -0.000268932
     17        1          -0.000007848    0.000066107    0.000016800
     18        8          -0.001068692    0.000738538    0.000257277
     19        1           0.000273299   -0.000416279   -0.000132019
     20        1           0.000383550   -0.000652892   -0.000354896
 -------------------------------------------------------------------
 Cartesian Forces:  Max     0.001344306 RMS     0.000478266

 GradGradGradGradGradGradGradGradGradGradGradGradGradGradGradGradGradGrad
 Berny optimization.
 Using GEDIIS/GDIIS optimizer.
 FormGI is forming the generalized inverse of G from B-inverse, IUseBI=4.
 Internal  Forces:  Max     0.001334821 RMS     0.000292388
 Search for a local minimum.
 Step number   3 out of a maximum of  120
 All quantities printed in internal units (Hartrees-Bohrs-Radians)
 Mixed Optimization -- En-DIIS/RFO-DIIS
 Swapping is turned off.
 Update second derivatives using D2CorX and points    2    3
 DE= -8.90D-04 DEPred=-9.72D-04 R= 9.16D-01
 TightC=F SS=  1.41D+00  RLast= 7.43D-01 DXNew= 8.4853D-01 2.2287D+00
 Trust test= 9.16D-01 RLast= 7.43D-01 DXMaxT set to 8.49D-01
 ITU=  1  1  0
     Eigenvalues ---    0.00025   0.00058   0.00073   0.00082   0.00120
     Eigenvalues ---    0.00235   0.00335   0.00390   0.00462   0.00488
     Eigenvalues ---    0.00846   0.00891   0.01141   0.01154   0.01484
     Eigenvalues ---    0.01503   0.01638   0.01755   0.02035   0.02444
     Eigenvalues ---    0.02583   0.02710   0.02836   0.03150   0.03378
     Eigenvalues ---    0.03590   0.04245   0.05329   0.06692   0.07031
     Eigenvalues ---    0.07159   0.07639   0.08811   0.09012   0.11083
     Eigenvalues ---    0.15493   0.16765   0.17819   0.21692   0.26234
     Eigenvalues ---    0.32145   0.35806   0.36524   0.44187   0.47633
     Eigenvalues ---    0.51701   0.52657   0.54457   0.56527   0.56611
     Eigenvalues ---    0.57233   0.57426   0.58190   0.90898
 En-DIIS/RFO-DIIS/Sim-DIIS IScMMF=       -3 using points:     3    2
 RFO step:  Lambda=-3.95497776D-04.
 DidBck=F Rises=F RFO-DIIS coefs:    1.43001   -0.43001
 Iteration  1 RMS(Cart)=  0.14293228 RMS(Int)=  0.00580834
 Iteration  2 RMS(Cart)=  0.01270103 RMS(Int)=  0.00099206
 Iteration  3 RMS(Cart)=  0.00005184 RMS(Int)=  0.00099161
 Iteration  4 RMS(Cart)=  0.00000010 RMS(Int)=  0.00099161
 Variable       Old X    -DE/DX   Delta X   Delta X   Delta X     New X
                                 (Linear)    (Quad)   (Total)
    R1        2.29658  -0.00104   0.00296  -0.00547  -0.00243   2.29415
    R2        2.44801  -0.00060   0.00149  -0.00171  -0.00038   2.44763
    R3        2.92643   0.00047  -0.00202   0.00247   0.00013   2.92656
    R4        5.15096   0.00054   0.08575   0.02502   0.11077   5.26173
    R5        3.39035   0.00024  -0.02058   0.04305   0.02290   3.41325
    R6        1.93387  -0.00071   0.00071  -0.00387  -0.00326   1.93061
    R7        2.87933   0.00031  -0.00449   0.01367   0.00935   2.88867
    R8        2.53097  -0.00010   0.00026   0.00003   0.00031   2.53127
    R9        2.54078  -0.00015   0.00105  -0.00283  -0.00178   2.53899
   R10        2.52403   0.00012  -0.00066   0.00161   0.00094   2.52497
   R11        5.14412   0.00037   0.06293   0.02314   0.08622   5.23034
   R12        1.81743   0.00010   0.00025   0.00085   0.00110   1.81854
   R13        1.86706   0.00133  -0.00176   0.00449   0.00231   1.86936
   R14        3.17535   0.00010   0.00516   0.01616   0.02092   3.19627
   R15        1.85949   0.00016   0.00020  -0.00139  -0.00127   1.85823
   R16        1.81425  -0.00017   0.00023  -0.00038  -0.00015   1.81409
   R17        3.23878   0.00033  -0.00389   0.03312   0.02922   3.26799
   R18        1.81570   0.00013   0.00005  -0.00002   0.00003   1.81573
   R19        1.81662   0.00014  -0.00012   0.00078   0.00072   1.81733
   R20        1.81429   0.00008   0.00015  -0.00033  -0.00018   1.81411
   R21        1.84593  -0.00056   0.00301  -0.00680  -0.00343   1.84250
    A1        2.24818  -0.00016   0.00282  -0.00692  -0.00559   2.24259
    A2        2.07780   0.00016  -0.00309   0.00413   0.00143   2.07923
    A3        1.68527   0.00017  -0.00372  -0.00374  -0.00670   1.67856
    A4        1.95558  -0.00002   0.00072   0.00326   0.00491   1.96049
    A5        1.52123  -0.00011  -0.01011  -0.02668  -0.03701   1.48422
    A6        1.54847   0.00015   0.00870   0.02619   0.03418   1.58265
    A7        2.42982   0.00082  -0.05979   0.13368   0.07138   2.50120
    A8        1.95982  -0.00017   0.00346  -0.02128  -0.01976   1.94006
    A9        1.96820  -0.00010  -0.00093  -0.00361  -0.00457   1.96363
   A10        1.90610   0.00037  -0.00220   0.00929   0.00737   1.91347
   A11        1.93309   0.00033  -0.00173  -0.00259  -0.00461   1.92849
   A12        1.88169  -0.00018   0.00107   0.00125   0.00245   1.88414
   A13        1.88624  -0.00021   0.00208  -0.00438  -0.00245   1.88379
   A14        1.88612  -0.00022   0.00197   0.00015   0.00212   1.88824
   A15        1.72789   0.00013   0.00842  -0.00015   0.00753   1.73542
   A16        1.92474  -0.00030   0.01462  -0.04267  -0.02782   1.89692
   A17        2.05119   0.00023   0.01956   0.00619   0.02510   2.07629
   A18        1.85911   0.00049   0.00045   0.00847   0.00788   1.86699
   A19        1.82937  -0.00030  -0.01786   0.02017   0.00070   1.83007
   A20        2.06903   0.00019   0.01446  -0.00267   0.01237   2.08140
   A21        1.87329  -0.00000   0.00457  -0.00751  -0.00210   1.87120
   A22        1.95562  -0.00002  -0.00929  -0.01392  -0.02298   1.93265
   A23        1.85051  -0.00025  -0.00499  -0.02242  -0.02881   1.82171
   A24        1.84907   0.00014  -0.00345   0.00301  -0.00103   1.84804
   A25        1.72803   0.00023   0.00684   0.03711   0.04331   1.77133
   A26        2.11875  -0.00004   0.01296  -0.00454   0.00876   2.12751
   A27        1.87330   0.00000   0.02832  -0.03157  -0.00390   1.86940
   A28        1.84938   0.00029  -0.00179   0.01331   0.01040   1.85978
   A29        3.28013  -0.00009   0.03353  -0.03061   0.00340   3.28353
   A30        3.03233  -0.00014  -0.01495   0.02237   0.00551   3.03783
   A31        2.89253  -0.00002  -0.02727   0.03587   0.00691   2.89944
   A32        3.14743  -0.00014   0.06473  -0.10735  -0.04151   3.10591
   A33        3.02391  -0.00013  -0.00360  -0.05206  -0.05911   2.96480
   A34        3.10297  -0.00010  -0.00459  -0.00014  -0.00661   3.09635
   A35        3.11096  -0.00018  -0.00923   0.01415   0.00494   3.11590
   A36        3.16289   0.00009  -0.00800   0.01273   0.00232   3.16522
    D1        0.52738  -0.00009  -0.11379   0.00105  -0.11146   0.41592
    D2       -2.54758   0.00017  -0.12185  -0.00872  -0.12918  -2.67675
    D3        2.12665  -0.00012  -0.12938  -0.03736  -0.16503   1.96162
    D4        0.23707   0.00037   0.01627   0.06163   0.08019   0.31727
    D5       -2.96736   0.00012   0.02371   0.07090   0.09684  -2.87052
    D6       -1.44079   0.00024   0.02896   0.08812   0.11828  -1.32251
    D7       -2.65628  -0.00016   0.00627   0.00181   0.00818  -2.64811
    D8        1.53529  -0.00012   0.00704  -0.00380   0.00300   1.53829
    D9       -0.53991  -0.00028   0.00705  -0.00822  -0.00140  -0.54131
   D10        0.54132   0.00006  -0.00064  -0.00601  -0.00644   0.53488
   D11       -1.55030   0.00010   0.00013  -0.01162  -0.01162  -1.56192
   D12        2.65769  -0.00005   0.00014  -0.01604  -0.01602   2.64167
   D13       -0.96692   0.00012   0.00677   0.01229   0.01973  -0.94719
   D14       -3.05854   0.00016   0.00754   0.00668   0.01456  -3.04398
   D15        1.14945   0.00001   0.00756   0.00226   0.01015   1.15960
   D16        1.02641  -0.00000  -0.01560  -0.03201  -0.04757   0.97884
   D17        3.03584   0.00001  -0.02771  -0.04854  -0.07563   2.96021
   D18       -3.00963  -0.00017  -0.01417  -0.04195  -0.05648  -3.06611
   D19       -1.00020  -0.00015  -0.02628  -0.05848  -0.08454  -1.08474
   D20       -1.05225  -0.00019  -0.01341  -0.03914  -0.05290  -1.10516
   D21        0.95718  -0.00017  -0.02552  -0.05567  -0.08096   0.87621
   D22       -0.69726   0.00000   0.03260  -0.04682  -0.01228  -0.70953
   D23       -2.97881  -0.00008  -0.01122  -0.01045  -0.02075  -2.99956
   D24        1.14843   0.00035   0.00602   0.00367   0.01114   1.15957
   D25       -0.99368  -0.00017  -0.02572   0.04678   0.02341  -0.97027
   D26        0.85164  -0.00015   0.00373  -0.00999  -0.00692   0.84473
   D27        2.95728   0.00013   0.00112   0.00022   0.00110   2.95838
   D28       -1.29114  -0.00034   0.00506  -0.00123   0.00359  -1.28755
   D29       -0.00529  -0.00003  -0.01895  -0.03482  -0.05576  -0.06105
   D30        0.57449  -0.00007  -0.04082  -0.03373  -0.07470   0.49979
   D31       -1.49952   0.00008  -0.04008  -0.04402  -0.08415  -1.58367
   D32       -1.54633  -0.00013  -0.06588   0.00548  -0.05987  -1.60620
   D33        2.66285   0.00001  -0.06514  -0.00481  -0.06933   2.59352
   D34        2.01111   0.00021   0.06574   0.02966   0.09623   2.10734
   D35       -0.06542  -0.00012   0.04278   0.03434   0.07705   0.01163
   D36       -2.10815   0.00030   0.07121   0.04448   0.11605  -1.99211
   D37        2.09850  -0.00003   0.04825   0.04916   0.09686   2.19536
   D38       -0.41797   0.00007   0.02412   0.03795   0.06117  -0.35680
   D39        1.66293  -0.00000   0.00907   0.01248   0.02107   1.68401
         Item               Value     Threshold  Converged?
 Maximum Force            0.001335     0.000015     NO 
 RMS     Force            0.000292     0.000010     NO 
 Maximum Displacement     0.535394     0.000060     NO 
 RMS     Displacement     0.150082     0.000040     NO 
 Predicted change in Energy=-2.353115D-04
 GradGradGradGradGradGradGradGradGradGradGradGradGradGradGradGradGradGrad

                          Input orientation:                          
 ---------------------------------------------------------------------
 Center     Atomic      Atomic             Coordinates (Angstroms)
 Number     Number       Type             X           Y           Z
 ---------------------------------------------------------------------
      1          6           0        0.066567   -0.640573    0.883115
      2          8           0        0.032569   -1.445300   -0.025228
      3          8           0        1.047972    0.121601    1.248561
      4          1           0        1.744206    0.207829    0.505892
      5          6           0       -1.168831   -0.491715    1.805078
      6          9           0       -1.274998    0.737922    2.325613
      7          9           0       -1.081306   -1.365695    2.821788
      8          9           0       -2.291503   -0.750314    1.128287
      9          8           0        2.632020    0.633462   -0.663425
     10          1           0        2.108353    1.166088   -1.270185
     11          1           0        3.079412   -0.063951   -1.203815
     12          8           0        3.671787   -1.333090   -2.152075
     13          1           0        3.003935   -2.049033   -2.060749
     14          1           0        4.527621   -1.714682   -1.943526
     15          8           0       -0.754789    1.550061   -0.626618
     16          1           0       -1.596379    1.371875   -1.054631
     17          1           0       -0.930427    2.236110    0.024027
     18          8           0        1.637093   -3.027445   -1.654430
     19          1           0        1.064376   -3.403248   -2.326994
     20          1           0        1.066808   -2.494930   -1.069754
 ---------------------------------------------------------------------
                    Distance matrix (angstroms):
                    1          2          3          4          5
     1  C    0.000000
     2  O    1.214014   0.000000
     3  O    1.295228   2.260257   0.000000
     4  H    1.917434   2.438159   1.021633   0.000000
     5  C    1.548671   2.388034   2.366450   3.265429   0.000000
     6  F    2.404338   3.464483   2.633644   3.564824   1.339491
     7  F    2.366826   3.058195   3.036596   3.977797   1.343578
     8  F    2.373320   2.686059   3.453520   4.194325   1.336156
     9  O    3.255227   3.389055   2.535134   1.528621   4.669690
    10  H    3.474136   3.560638   2.925653   2.050686   4.790145
    11  H    3.710122   3.546892   3.189879   2.186261   5.223408
    12  O    4.763357   4.216630   4.534849   3.626953   6.308609
    13  H    4.390698   3.651966   4.414632   3.642525   5.897612
    14  H    5.389305   4.894683   5.066489   4.176493   6.928004
    15  O    2.784385   3.154963   2.967616   3.054364   3.202098
    16  H    3.251183   3.413153   3.722965   3.866489   3.440015
    17  H    3.163437   3.805596   3.143993   3.391132   3.266498
    18  O    3.821367   2.780643   4.323299   3.891716   5.125556
    19  H    4.351184   3.193167   5.020899   4.639751   5.526143
    20  H    2.872772   1.806214   3.495880   3.201005   4.156394
                    6          7          8          9         10
     6  F    0.000000
     7  F    2.170003   0.000000
     8  F    2.163729   2.170535   0.000000
     9  O    4.920371   5.471027   5.419055   0.000000
    10  H    4.955820   5.773049   5.365073   0.962328   0.000000
    11  H    5.662221   5.933935   5.895466   0.989225   1.568553
    12  O    6.986376   6.879845   6.830902   2.676662   3.077003
    13  H    6.731757   6.402758   6.316509   3.047395   3.429878
    14  H    7.609940   7.368179   7.540987   3.278070   3.821659
    15  O    3.105778   4.527666   3.276112   3.508844   2.959594
    16  H    3.454161   4.773491   3.122821   4.310180   3.716699
    17  H    2.767777   4.563248   3.462751   3.966371   3.471904
    18  O    6.204756   5.494327   5.325664   3.920996   4.237387
    19  H    6.653474   5.938479   5.498995   4.638965   4.804744
    20  H    5.240601   4.586247   4.376451   3.521624   3.811567
                   11         12         13         14         15
    11  H    0.000000
    12  O    1.691395   0.000000
    13  H    2.163465   0.983332   0.000000
    14  H    2.317195   0.959978   1.564337   0.000000
    15  O    4.199916   5.498559   5.397983   6.347964   0.000000
    16  H    4.893554   6.022855   5.820461   6.915225   0.960842
    17  H    4.782958   6.217313   6.179639   7.019281   0.961691
    18  O    3.326505   2.694154   1.729347   3.187801   5.266029
    19  H    4.058670   3.333878   2.380477   3.871998   5.543998
    20  H    3.158830   3.050771   2.221116   3.653695   4.458311
                   16         17         18         19         20
    16  H    0.000000
    17  H    1.534241   0.000000
    18  O    5.492641   6.092157   0.000000
    19  H    5.612515   6.427199   0.959987   0.000000
    20  H    4.695207   5.250528   0.975009   1.551032   0.000000
 Stoichiometry    C2H9F3O6
 Framework group  C1[X(C2H9F3O6)]
 Deg. of freedom    54
 Full point group                 C1      NOp   1
 Largest Abelian subgroup         C1      NOp   1
 Largest concise Abelian subgroup C1      NOp   1
                         Standard orientation:                         
 ---------------------------------------------------------------------
 Center     Atomic      Atomic             Coordinates (Angstroms)
 Number     Number       Type             X           Y           Z
 ---------------------------------------------------------------------
      1          6           0        0.526505   -0.204306   -0.268273
      2          8           0       -0.186060   -0.903385    0.422646
      3          8           0        0.178898    0.687817   -1.140570
      4          1           0       -0.790469    0.979724   -1.003261
      5          6           0        2.062562   -0.386818   -0.193442
      6          9           0        2.727382    0.740601   -0.478359
      7          9           0        2.448602   -1.328244   -1.070876
      8          9           0        2.427689   -0.781834    1.029652
      9          8           0       -2.099063    1.683081   -0.643329
     10          1           0       -1.973066    2.166699    0.179054
     11          1           0       -2.920294    1.141909   -0.537132
     12          8           0       -4.226215    0.111619   -0.230716
     13          1           0       -3.818541   -0.723056    0.091868
     14          1           0       -4.818966   -0.120898   -0.949144
     15          8           0        0.660853    1.935093    1.508725
     16          1           0        0.987505    1.646133    2.364891
     17          1           0        1.344583    2.505149    1.144856
     18          8           0       -2.744200   -1.978371    0.602375
     19          1           0       -2.814175   -2.384461    1.469422
     20          1           0       -1.837751   -1.625993    0.532927
 ---------------------------------------------------------------------
 Rotational constants (GHZ):           1.2520775           0.4589038           0.4075830
 Standard basis: 6-31++G(d,p) (6D, 7F)
 There are   263 symmetry adapted cartesian basis functions of A   symmetry.
 There are   263 symmetry adapted basis functions of A   symmetry.
   263 basis functions,   424 primitive gaussians,   263 cartesian basis functions
    48 alpha electrons       48 beta electrons
       nuclear repulsion energy       745.4410881389 Hartrees.
 NAtoms=   20 NActive=   20 NUniq=   20 SFac= 1.00D+00 NAtFMM=   60 NAOKFM=F Big=F
 Integral buffers will be    131072 words long.
 Raffenetti 2 integral format.
 Two-electron integral symmetry is turned on.
 Nuclear repulsion after empirical dispersion term =      745.4318819210 Hartrees.
 One-electron integrals computed using PRISM.
 NBasis=   263 RedAO= T EigKep=  4.82D-05  NBF=   263
 NBsUse=   263 1.00D-06 EigRej= -1.00D+00 NBFU=   263
 Initial guess from the checkpoint file:  "/local_scratch/slurm.5620379/Gau-664825.chk"
 B after Tr=    -0.000000    0.000000    0.000000
         Rot=    0.999836   -0.000231    0.015193   -0.009856 Ang=  -2.08 deg.
 ExpMin= 3.60D-02 ExpMax= 7.00D+03 ExpMxC= 1.05D+03 IAcc=3 IRadAn=         5 AccDes= 0.00D+00
 Harris functional with IExCor= 4639 and IRadAn=       5 diagonalized for initial guess.
 HarFok:  IExCor= 4639 AccDes= 0.00D+00 IRadAn=         5 IDoV= 1 UseB2=F ITyADJ=14
 ICtDFT=  3500011 ScaDFX=  1.000000  1.000000  1.000000  1.000000
 FoFCou: FMM=F IPFlag=           0 FMFlag=      100000 FMFlg1=           0
         NFxFlg=           0 DoJE=T BraDBF=F KetDBF=T FulRan=T
         wScrn=  0.000000 ICntrl=       500 IOpCl=  0 I1Cent=   200000004 NGrid=           0
         NMat0=    1 NMatS0=      1 NMatT0=    0 NMatD0=    1 NMtDS0=    0 NMtDT0=    0
 Petite list used in FoFCou.
 Requested convergence on RMS density matrix=1.00D-10 within 128 cycles.
 Requested convergence on MAX density matrix=1.00D-08.
 Requested convergence on             energy=1.00D-08.
 No special actions if energy rises.
 SCF Done:  E(RwB97XD) =  -832.377550797     A.U. after   16 cycles
            NFock= 16  Conv=0.78D-10     -V/T= 2.0082
 Calling FoFJK, ICntrl=      2127 FMM=F ISym2X=0 I1Cent= 0 IOpClX= 0 NMat=1 NMatS=1 NMatT=0.
 ***** Axes restored to original set *****
 -------------------------------------------------------------------
 Center     Atomic                   Forces (Hartrees/Bohr)
 Number     Number              X              Y              Z
 -------------------------------------------------------------------
      1        6           0.000207556    0.000021881   -0.000927945
      2        8          -0.000630008   -0.000434901    0.000148267
      3        8          -0.000470353    0.000185370   -0.000004206
      4        1           0.000783510    0.000353503   -0.000098621
      5        6           0.000372983   -0.000316245    0.000154858
      6        9          -0.000153732   -0.000239218    0.000388474
      7        9          -0.000271675    0.000307559   -0.000071499
      8        9          -0.000300034   -0.000212649    0.000429158
      9        8           0.000895764   -0.000754714   -0.000287174
     10        1          -0.000486656   -0.000289199    0.000082913
     11        1          -0.000594647    0.000889035    0.000359283
     12        8          -0.000095325   -0.000272639    0.000193506
     13        1          -0.000065474    0.000134859   -0.000107294
     14        1          -0.000088006    0.000065178   -0.000001768
     15        8           0.000309582    0.000751320    0.000027876
     16        1           0.000098299   -0.000244976   -0.000303845
     17        1           0.000174423   -0.000187933   -0.000077838
     18        8           0.000306010    0.000022369   -0.000096050
     19        1          -0.000027118    0.000115079    0.000197635
     20        1           0.000034901    0.000106323   -0.000005731
 -------------------------------------------------------------------
 Cartesian Forces:  Max     0.000927945 RMS     0.000360330

 GradGradGradGradGradGradGradGradGradGradGradGradGradGradGradGradGradGrad
 Berny optimization.
 Using GEDIIS/GDIIS optimizer.
 FormGI is forming the generalized inverse of G from B-inverse, IUseBI=4.
 Internal  Forces:  Max     0.001154627 RMS     0.000272964
 Search for a local minimum.
 Step number   4 out of a maximum of  120
 All quantities printed in internal units (Hartrees-Bohrs-Radians)
 Mixed Optimization -- En-DIIS/RFO-DIIS
 Swapping is turned off.
 Update second derivatives using D2CorX and points    3    4
 DE= -3.16D-04 DEPred=-2.35D-04 R= 1.34D+00
 TightC=F SS=  1.41D+00  RLast= 4.72D-01 DXNew= 1.4270D+00 1.4171D+00
 Trust test= 1.34D+00 RLast= 4.72D-01 DXMaxT set to 1.42D+00
 ITU=  1  1  1  0
     Eigenvalues ---    0.00005   0.00047   0.00074   0.00096   0.00123
     Eigenvalues ---    0.00242   0.00283   0.00362   0.00482   0.00611
     Eigenvalues ---    0.00822   0.00888   0.01129   0.01189   0.01485
     Eigenvalues ---    0.01587   0.01647   0.02010   0.02416   0.02539
     Eigenvalues ---    0.02587   0.02705   0.02857   0.03256   0.03511
     Eigenvalues ---    0.03579   0.04452   0.05323   0.06797   0.07021
     Eigenvalues ---    0.07248   0.08339   0.08808   0.09425   0.11129
     Eigenvalues ---    0.15549   0.16966   0.17849   0.21713   0.26032
     Eigenvalues ---    0.32218   0.35798   0.36521   0.47621   0.47967
     Eigenvalues ---    0.51725   0.52624   0.54482   0.56524   0.56614
     Eigenvalues ---    0.57239   0.57435   0.58516   0.91419
 Eigenvalue     1 is   4.76D-05 Eigenvector:
                          D3        D2        D1        D6        D5
   1                    0.43050   0.35794   0.31765  -0.28616  -0.24023
                          D4        D36       R4        D34       D19
   1                   -0.20239  -0.19416  -0.18041  -0.17400   0.16814
 En-DIIS/RFO-DIIS/Sim-DIIS IScMMF=       -3 using points:     4    3    2
 RFO step:  Lambda=-8.00661995D-04.
 DidBck=F Rises=F RFO-DIIS coefs:    1.00335    1.09601   -1.09936
 Iteration  1 RMS(Cart)=  0.25972634 RMS(Int)=  0.04004527
 Iteration  2 RMS(Cart)=  0.12696155 RMS(Int)=  0.00537220
 Iteration  3 RMS(Cart)=  0.00486114 RMS(Int)=  0.00407018
 Iteration  4 RMS(Cart)=  0.00000820 RMS(Int)=  0.00407017
 Iteration  5 RMS(Cart)=  0.00000008 RMS(Int)=  0.00407017
 Variable       Old X    -DE/DX   Delta X   Delta X   Delta X     New X
                                 (Linear)    (Quad)   (Total)
    R1        2.29415  -0.00001   0.00757  -0.01016  -0.00347   2.29068
    R2        2.44763   0.00029   0.00382  -0.00547  -0.00284   2.44478
    R3        2.92656   0.00041  -0.00518   0.00790   0.00136   2.92792
    R4        5.26173   0.00000   0.21961  -0.03982   0.17934   5.44106
    R5        3.41325  -0.00008  -0.05254   0.07258   0.02001   3.43326
    R6        1.93061   0.00028   0.00180   0.00157   0.00352   1.93412
    R7        2.88867  -0.00038  -0.01144   0.00035  -0.00958   2.87910
    R8        2.53127  -0.00004   0.00066   0.00035   0.00099   2.53226
    R9        2.53899  -0.00027   0.00268  -0.00721  -0.00453   2.53446
   R10        2.52497   0.00008  -0.00169   0.00298   0.00129   2.52626
   R11        5.23034   0.00042   0.16118  -0.00385   0.15834   5.38868
   R12        1.81854   0.00005   0.00064   0.00259   0.00324   1.82177
   R13        1.86936  -0.00115  -0.00448   0.00680   0.00266   1.87203
   R14        3.19627  -0.00006   0.01325   0.01471   0.02849   3.22477
   R15        1.85823  -0.00023   0.00050  -0.00231  -0.00206   1.85617
   R16        1.81409  -0.00010   0.00058  -0.00106  -0.00047   1.81362
   R17        3.26799  -0.00017  -0.00985   0.03726   0.02710   3.29509
   R18        1.81573   0.00009   0.00012  -0.00014  -0.00002   1.81571
   R19        1.81733  -0.00007  -0.00030   0.00206   0.00239   1.81972
   R20        1.81411  -0.00017   0.00038  -0.00074  -0.00036   1.81375
   R21        1.84250  -0.00004   0.00767  -0.01162  -0.00419   1.83831
    A1        2.24259   0.00033   0.00718  -0.01017  -0.01348   2.22911
    A2        2.07923  -0.00003  -0.00789   0.00436  -0.00058   2.07864
    A3        1.67856   0.00012  -0.00953  -0.00777  -0.01479   1.66377
    A4        1.96049  -0.00030   0.00186   0.00660   0.01493   1.97542
    A5        1.48422  -0.00047  -0.02596  -0.06558  -0.09215   1.39207
    A6        1.58265   0.00043   0.02236   0.06321   0.08240   1.66505
    A7        2.50120  -0.00064  -0.15261   0.17570   0.00627   2.50747
    A8        1.94006   0.00026   0.00878  -0.03863  -0.03953   1.90054
    A9        1.96363  -0.00032  -0.00239  -0.00752  -0.01032   1.95331
   A10        1.91347   0.00050  -0.00561   0.02305   0.01863   1.93210
   A11        1.92849   0.00043  -0.00444  -0.00438  -0.00994   1.91855
   A12        1.88414  -0.00021   0.00273   0.00127   0.00499   1.88912
   A13        1.88379  -0.00002   0.00531  -0.01199  -0.00764   1.87615
   A14        1.88824  -0.00041   0.00504  -0.00059   0.00445   1.89269
   A15        1.73542   0.00010   0.02154  -0.00415   0.01357   1.74899
   A16        1.89692  -0.00038   0.03729  -0.12420  -0.08434   1.81258
   A17        2.07629   0.00007   0.05010   0.00377   0.05356   2.12986
   A18        1.86699   0.00007   0.00118   0.02108   0.02014   1.88713
   A19        1.83007   0.00012  -0.04566   0.02198  -0.02870   1.80137
   A20        2.08140  -0.00012   0.03701  -0.01635   0.02234   2.10374
   A21        1.87120   0.00007   0.01169  -0.01253   0.00256   1.87376
   A22        1.93265  -0.00007  -0.02383  -0.00853  -0.03161   1.90103
   A23        1.82171  -0.00036  -0.01285  -0.05960  -0.07829   1.74342
   A24        1.84804   0.00025  -0.00883   0.01038  -0.00142   1.84662
   A25        1.77133   0.00037   0.01763   0.07867   0.09406   1.86540
   A26        2.12751   0.00001   0.03315  -0.01126   0.02301   2.15052
   A27        1.86940   0.00006   0.07238  -0.06117   0.00243   1.87184
   A28        1.85978  -0.00017  -0.00454   0.01811   0.01354   1.87333
   A29        3.28353  -0.00029   0.08574  -0.06813   0.01725   3.30078
   A30        3.03783   0.00001  -0.03819   0.02665  -0.01848   3.01936
   A31        2.89944   0.00009  -0.06970   0.05556  -0.02267   2.87677
   A32        3.10591  -0.00013   0.16535  -0.15863  -0.00084   3.10508
   A33        2.96480  -0.00067  -0.00940  -0.15137  -0.16715   2.79765
   A34        3.09635   0.00034  -0.01176   0.01760  -0.00412   3.09223
   A35        3.11590  -0.00007  -0.02358   0.02600  -0.00092   3.11498
   A36        3.16522   0.00031  -0.02044   0.05390   0.02511   3.19032
    D1        0.41592  -0.00004  -0.29128  -0.03065  -0.32000   0.09592
    D2       -2.67675   0.00004  -0.31195  -0.05246  -0.36237  -3.03912
    D3        1.96162  -0.00052  -0.33131  -0.12169  -0.44911   1.51251
    D4        0.31727  -0.00000   0.04187   0.16224   0.20950   0.52677
    D5       -2.87052  -0.00007   0.06093   0.18282   0.24947  -2.62105
    D6       -1.32251   0.00023   0.07443   0.22372   0.29893  -1.02358
    D7       -2.64811  -0.00019   0.01605   0.01130   0.02874  -2.61937
    D8        1.53829  -0.00006   0.01800  -0.00121   0.01643   1.55471
    D9       -0.54131  -0.00013   0.01803  -0.01224   0.00543  -0.53588
   D10        0.53488  -0.00015  -0.00167  -0.00670  -0.00702   0.52786
   D11       -1.56192  -0.00002   0.00028  -0.01921  -0.01933  -1.58124
   D12        2.64167  -0.00009   0.00031  -0.03024  -0.03032   2.61135
   D13       -0.94719   0.00018   0.01738   0.03838   0.05864  -0.88855
   D14       -3.04398   0.00031   0.01933   0.02587   0.04633  -2.99766
   D15        1.15960   0.00024   0.01936   0.01484   0.03533   1.19493
   D16        0.97884  -0.00023  -0.04003  -0.04481  -0.08365   0.89518
   D17        2.96021  -0.00017  -0.07109  -0.06784  -0.13451   2.82570
   D18       -3.06611   0.00006  -0.03641  -0.05940  -0.09814   3.11893
   D19       -1.08474   0.00013  -0.06747  -0.08243  -0.14900  -1.23374
   D20       -1.10516  -0.00027  -0.03445  -0.05690  -0.09336  -1.19852
   D21        0.87621  -0.00020  -0.06551  -0.07992  -0.14422   0.73199
   D22       -0.70953  -0.00026   0.08332  -0.11652  -0.02972  -0.73925
   D23       -2.99956  -0.00009  -0.02876  -0.03428  -0.06183  -3.06139
   D24        1.15957  -0.00034   0.01543  -0.15673  -0.13664   1.02293
   D25       -0.97027   0.00011  -0.06568  -0.02256  -0.07663  -1.04689
   D26        0.84473  -0.00032   0.00951  -0.05610  -0.04919   0.79554
   D27        2.95838  -0.00004   0.00287  -0.03111  -0.02900   2.92938
   D28       -1.28755  -0.00064   0.01294  -0.03744  -0.02519  -1.31274
   D29       -0.06105  -0.00011  -0.04864  -0.02396  -0.08146  -0.14251
   D30        0.49979  -0.00005  -0.10461   0.00284  -0.09964   0.40015
   D31       -1.58367  -0.00013  -0.10274   0.00734  -0.09470  -1.67838
   D32       -1.60620   0.00028  -0.16862   0.13825  -0.02717  -1.63338
   D33        2.59352   0.00020  -0.16676   0.14275  -0.02224   2.57128
   D34        2.10734  -0.00005   0.16839   0.01916   0.18752   2.29486
   D35        0.01163   0.00013   0.10964   0.04550   0.15368   0.16532
   D36       -1.99211  -0.00004   0.18244   0.02001   0.20306  -1.78905
   D37        2.19536   0.00013   0.12369   0.04635   0.16923   2.36459
   D38       -0.35680   0.00013   0.06186   0.04158   0.09914  -0.25766
   D39        1.68401  -0.00001   0.02325   0.00968   0.03133   1.71533
         Item               Value     Threshold  Converged?
 Maximum Force            0.001155     0.000015     NO 
 RMS     Force            0.000273     0.000010     NO 
 Maximum Displacement     1.498909     0.000060     NO 
 RMS     Displacement     0.373677     0.000040     NO 
 Predicted change in Energy=-7.159900D-04
 GradGradGradGradGradGradGradGradGradGradGradGradGradGradGradGradGradGrad

                          Input orientation:                          
 ---------------------------------------------------------------------
 Center     Atomic      Atomic             Coordinates (Angstroms)
 Number     Number       Type             X           Y           Z
 ---------------------------------------------------------------------
      1          6           0        0.068272   -0.787308    1.069469
      2          8           0        0.084135   -1.641391    0.209430
      3          8           0        1.059590   -0.071975    1.492915
      4          1           0        1.723942    0.060850    0.725756
      5          6           0       -1.264894   -0.471153    1.792879
      6          9           0       -1.326150    0.806276    2.192962
      7          9           0       -1.417753   -1.256035    2.869613
      8          9           0       -2.293466   -0.682982    0.965655
      9          8           0        2.329389    0.640178   -0.546654
     10          1           0        1.590705    1.094617   -0.967613
     11          1           0        2.768038    0.069189   -1.227033
     12          8           0        3.330836   -1.027122   -2.407462
     13          1           0        2.844099   -1.853743   -2.196318
     14          1           0        4.262881   -1.249495   -2.461468
     15          8           0       -0.083236    1.431162   -0.759664
     16          1           0       -0.803190    1.277310   -1.377075
     17          1           0       -0.393663    2.118397   -0.160808
     18          8           0        1.747474   -3.039092   -1.538441
     19          1           0        1.184373   -3.593757   -2.082931
     20          1           0        1.173105   -2.578954   -0.902281
 ---------------------------------------------------------------------
                    Distance matrix (angstroms):
                    1          2          3          4          5
     1  C    0.000000
     2  O    1.212178   0.000000
     3  O    1.293723   2.249870   0.000000
     4  H    1.891759   2.419336   1.023494   0.000000
     5  C    1.549390   2.386765   2.377509   3.217907   0.000000
     6  F    2.397115   3.451721   2.636882   3.465749   1.340016
     7  F    2.380860   3.079081   3.071567   4.024992   1.341179
     8  F    2.366320   2.672716   3.448814   4.092727   1.336837
     9  O    3.124455   3.289132   2.505872   1.523553   4.430276
    10  H    3.163723   3.337802   2.774386   1.988447   4.269238
    11  H    3.646401   3.491826   3.215096   2.214405   5.067187
    12  O    4.773979   4.215035   4.613438   3.685491   6.250816
    13  H    4.416770   3.667440   4.468737   3.668642   5.891441
    14  H    5.502352   4.974857   5.223484   4.280375   7.018660
    15  O    2.879287   3.226103   2.939317   2.711111   3.395674
    16  H    3.317781   3.438482   3.677956   3.505435   3.649507
    17  H    3.189057   3.808067   3.105555   3.082815   3.358825
    18  O    3.832942   2.788426   4.297219   3.838852   5.173622
    19  H    4.365715   3.205804   5.020478   4.640691   5.547204
    20  H    2.884172   1.816805   3.469120   3.149998   4.201256
                    6          7          8          9         10
     6  F    0.000000
     7  F    2.172413   0.000000
     8  F    2.158674   2.172629   0.000000
     9  O    4.571220   5.413648   5.040697   0.000000
    10  H    4.310501   5.413011   4.688728   0.964040   0.000000
    11  H    5.385354   6.004963   5.567088   0.990635   1.582692
    12  O    6.797997   7.102747   6.567277   2.691727   3.098870
    13  H    6.613052   6.647126   6.145187   3.034133   3.431259
    14  H    7.558253   7.790384   7.419690   3.312970   3.855774
    15  O    3.263942   4.708887   3.511617   2.547898   1.720053
    16  H    3.638752   4.982959   3.398831   3.302815   2.435523
    17  H    2.851565   4.649624   3.567337   3.122342   2.374190
    18  O    6.177167   5.712170   5.305747   3.854776   4.175880
    19  H    6.629199   6.063307   5.464600   4.647302   4.836310
    20  H    5.223656   4.763385   4.370470   3.438935   3.697807
                   11         12         13         14         15
    11  H    0.000000
    12  O    1.706474   0.000000
    13  H    2.154755   0.982241   0.000000
    14  H    2.344635   0.959727   1.564725   0.000000
    15  O    3.194240   4.518217   4.628592   5.382453   0.000000
    16  H    3.773028   4.843788   4.876205   5.764177   0.960833
    17  H    3.915666   5.367834   5.514010   6.190246   0.962957
    18  O    3.286326   2.703748   1.743686   3.222097   4.892971
    19  H    4.081389   3.361583   2.407321   3.887939   5.348615
    20  H    3.108366   3.054432   2.234431   3.707458   4.204731
                   16         17         18         19         20
    16  H    0.000000
    17  H    1.534420   0.000000
    18  O    5.016299   5.751699   0.000000
    19  H    5.308102   6.230045   0.959794   0.000000
    20  H    4.359122   5.006960   0.972793   1.556884   0.000000
 Stoichiometry    C2H9F3O6
 Framework group  C1[X(C2H9F3O6)]
 Deg. of freedom    54
 Full point group                 C1      NOp   1
 Largest Abelian subgroup         C1      NOp   1
 Largest concise Abelian subgroup C1      NOp   1
                         Standard orientation:                         
 ---------------------------------------------------------------------
 Center     Atomic      Atomic             Coordinates (Angstroms)
 Number     Number       Type             X           Y           Z
 ---------------------------------------------------------------------
      1          6           0        0.622293   -0.333824   -0.393613
      2          8           0       -0.102805   -1.107324    0.194014
      3          8           0        0.301277    0.489870   -1.338174
      4          1           0       -0.671376    0.780618   -1.207979
      5          6           0        2.125752   -0.280814   -0.022924
      6          9           0        2.646716    0.938021   -0.219594
      7          9           0        2.825859   -1.159706   -0.755155
      8          9           0        2.287328   -0.583237    1.269193
      9          8           0       -1.864734    1.540918   -0.643128
     10          1           0       -1.533705    1.908195    0.184459
     11          1           0       -2.730976    1.097119   -0.458667
     12          8           0       -4.107084    0.192797   -0.010806
     13          1           0       -3.748138   -0.712056    0.120327
     14          1           0       -4.857243    0.119929   -0.604966
     15          8           0       -0.122776    1.968681    1.166398
     16          1           0       -0.036190    1.754431    2.099029
     17          1           0        0.614977    2.552798    0.961911
     18          8           0       -2.706838   -2.097485    0.311954
     19          1           0       -2.751479   -2.688327    1.067016
     20          1           0       -1.789597   -1.780234    0.246018
 ---------------------------------------------------------------------
 Rotational constants (GHZ):           1.3180911           0.4786564           0.4158916
 Standard basis: 6-31++G(d,p) (6D, 7F)
 There are   263 symmetry adapted cartesian basis functions of A   symmetry.
 There are   263 symmetry adapted basis functions of A   symmetry.
   263 basis functions,   424 primitive gaussians,   263 cartesian basis functions
    48 alpha electrons       48 beta electrons
       nuclear repulsion energy       753.8528285329 Hartrees.
 NAtoms=   20 NActive=   20 NUniq=   20 SFac= 1.00D+00 NAtFMM=   60 NAOKFM=F Big=F
 Integral buffers will be    131072 words long.
 Raffenetti 2 integral format.
 Two-electron integral symmetry is turned on.
 Nuclear repulsion after empirical dispersion term =      753.8431163555 Hartrees.
 One-electron integrals computed using PRISM.
 NBasis=   263 RedAO= T EigKep=  5.91D-05  NBF=   263
 NBsUse=   263 1.00D-06 EigRej= -1.00D+00 NBFU=   263
 Initial guess from the checkpoint file:  "/local_scratch/slurm.5620379/Gau-664825.chk"
 B after Tr=     0.000000   -0.000000   -0.000000
         Rot=    0.999077    0.010428    0.032528   -0.026027 Ang=   4.92 deg.
 ExpMin= 3.60D-02 ExpMax= 7.00D+03 ExpMxC= 1.05D+03 IAcc=3 IRadAn=         5 AccDes= 0.00D+00
 Harris functional with IExCor= 4639 and IRadAn=       5 diagonalized for initial guess.
 HarFok:  IExCor= 4639 AccDes= 0.00D+00 IRadAn=         5 IDoV= 1 UseB2=F ITyADJ=14
 ICtDFT=  3500011 ScaDFX=  1.000000  1.000000  1.000000  1.000000
 FoFCou: FMM=F IPFlag=           0 FMFlag=      100000 FMFlg1=           0
         NFxFlg=           0 DoJE=T BraDBF=F KetDBF=T FulRan=T
         wScrn=  0.000000 ICntrl=       500 IOpCl=  0 I1Cent=   200000004 NGrid=           0
         NMat0=    1 NMatS0=      1 NMatT0=    0 NMatD0=    1 NMtDS0=    0 NMtDT0=    0
 Petite list used in FoFCou.
 Requested convergence on RMS density matrix=1.00D-10 within 128 cycles.
 Requested convergence on MAX density matrix=1.00D-08.
 Requested convergence on             energy=1.00D-08.
 No special actions if energy rises.
 SCF Done:  E(RwB97XD) =  -832.374630092     A.U. after   18 cycles
            NFock= 18  Conv=0.71D-10     -V/T= 2.0081
 Calling FoFJK, ICntrl=      2127 FMM=F ISym2X=0 I1Cent= 0 IOpClX= 0 NMat=1 NMatS=1 NMatT=0.
 ***** Axes restored to original set *****
 -------------------------------------------------------------------
 Center     Atomic                   Forces (Hartrees/Bohr)
 Number     Number              X              Y              Z
 -------------------------------------------------------------------
      1        6           0.000842506   -0.001240580    0.000416070
      2        8          -0.003213508   -0.002340092   -0.002843134
      3        8          -0.002485320    0.002613516    0.003231202
      4        1           0.004980496    0.001602005   -0.004096335
      5        6           0.000410690   -0.000776090    0.000146491
      6        9           0.000043640    0.000455287    0.001198733
      7        9          -0.000045169    0.000520173   -0.000317316
      8        9          -0.001153034   -0.000993702    0.000490976
      9        8           0.018045731   -0.009072338   -0.000435804
     10        1          -0.002548172    0.000218233   -0.000834422
     11        1          -0.002222440    0.004303901    0.005256004
     12        8          -0.000025625   -0.001468482   -0.000659974
     13        1          -0.000052155    0.000454780   -0.000449941
     14        1          -0.000032940    0.000062896    0.000391756
     15        8          -0.014736920    0.006341544   -0.000803516
     16        1          -0.000086066   -0.000867243   -0.001358234
     17        1           0.001651054    0.000046808    0.000191404
     18        8           0.002363067   -0.000813031   -0.001282233
     19        1          -0.000624123    0.000707919    0.000761324
     20        1          -0.001111712    0.000244499    0.000996950
 -------------------------------------------------------------------
 Cartesian Forces:  Max     0.018045731 RMS     0.003750484

 GradGradGradGradGradGradGradGradGradGradGradGradGradGradGradGradGradGrad
 Berny optimization.
 Using GEDIIS/GDIIS optimizer.
 FormGI is forming the generalized inverse of G from B-inverse, IUseBI=4.
 Internal  Forces:  Max     0.022670498 RMS     0.006100873
 Search for a local minimum.
 Step number   5 out of a maximum of  120
 All quantities printed in internal units (Hartrees-Bohrs-Radians)
 Mixed Optimization -- RFO/linear search
 Update second derivatives using D2CorX and points    3    5    4
 DE=  2.92D-03 DEPred=-7.16D-04 R=-4.08D+00
 Trust test=-4.08D+00 RLast= 1.03D+00 DXMaxT set to 7.09D-01
 ITU= -1  1  1  1  0
 Use linear search instead of GDIIS.
     Eigenvalues ---    0.00047   0.00063   0.00079   0.00114   0.00192
     Eigenvalues ---    0.00233   0.00352   0.00401   0.00487   0.00662
     Eigenvalues ---    0.00876   0.01095   0.01117   0.01299   0.01480
     Eigenvalues ---    0.01524   0.01735   0.01804   0.02321   0.02424
     Eigenvalues ---    0.02574   0.02717   0.03107   0.03346   0.03376
     Eigenvalues ---    0.03988   0.05211   0.06488   0.06923   0.07041
     Eigenvalues ---    0.07403   0.08787   0.08807   0.10714   0.11007
     Eigenvalues ---    0.15962   0.17485   0.18114   0.21702   0.26157
     Eigenvalues ---    0.32782   0.35751   0.36509   0.44031   0.47582
     Eigenvalues ---    0.51581   0.52536   0.54356   0.56542   0.56607
     Eigenvalues ---    0.57226   0.57422   0.58487   0.90514
 RFO step:  Lambda=-1.39104511D-02 EMin= 4.65594349D-04
 Quartic linear search produced a step of -0.42339.
 Iteration  1 RMS(Cart)=  0.22762188 RMS(Int)=  0.01385159
 Iteration  2 RMS(Cart)=  0.01999178 RMS(Int)=  0.00276993
 Iteration  3 RMS(Cart)=  0.00029746 RMS(Int)=  0.00276756
 Iteration  4 RMS(Cart)=  0.00000158 RMS(Int)=  0.00276756
 Iteration  5 RMS(Cart)=  0.00000001 RMS(Int)=  0.00276756
 Variable       Old X    -DE/DX   Delta X   Delta X   Delta X     New X
                                 (Linear)    (Quad)   (Total)
    R1        2.29068   0.00303   0.00147   0.00242   0.00415   2.29484
    R2        2.44478   0.00976   0.00120  -0.00076  -0.00006   2.44472
    R3        2.92792   0.00392  -0.00058   0.00435   0.00428   2.93220
    R4        5.44106   0.00823  -0.07593   0.17575   0.10023   5.54129
    R5        3.43326   0.00165  -0.00847   0.00577  -0.00210   3.43117
    R6        1.93412   0.01065  -0.00149   0.00926   0.00764   1.94177
    R7        2.87910   0.00102   0.00405  -0.01839  -0.01364   2.86546
    R8        2.53226   0.00017  -0.00042   0.00075   0.00049   2.53275
    R9        2.53446  -0.00055   0.00192   0.00006   0.00198   2.53644
   R10        2.52626   0.00074  -0.00054   0.00039  -0.00015   2.52611
   R11        5.38868  -0.00292  -0.06704   0.07282   0.00516   5.39384
   R12        1.82177   0.00242  -0.00137   0.00283   0.00145   1.82323
   R13        1.87203  -0.00698  -0.00113  -0.00967  -0.01159   1.86044
   R14        3.22477   0.00039  -0.01206   0.00814  -0.00449   3.22028
   R15        1.85617  -0.00006   0.00087  -0.00210  -0.00166   1.85450
   R16        1.81362  -0.00007   0.00020  -0.00058  -0.00038   1.81324
   R17        3.29509   0.00060  -0.01147  -0.00974  -0.02152   3.27357
   R18        1.81571   0.00107   0.00001   0.00014   0.00015   1.81586
   R19        1.81972  -0.00135  -0.00101  -0.00274  -0.00418   1.81554
   R20        1.81375  -0.00047   0.00015  -0.00077  -0.00061   1.81314
   R21        1.83831   0.00263   0.00177   0.00476   0.00756   1.84588
    A1        2.22911  -0.00449   0.00571   0.00657   0.00982   2.23893
    A2        2.07864   0.00204   0.00025  -0.00375  -0.00263   2.07601
    A3        1.66377   0.00222   0.00626   0.00176   0.00844   1.67221
    A4        1.97542   0.00241  -0.00632  -0.00302  -0.00882   1.96660
    A5        1.39207   0.01230   0.03902   0.03846   0.07684   1.46891
    A6        1.66505  -0.00887  -0.03489  -0.00775  -0.04199   1.62306
    A7        2.50747  -0.01058  -0.00265  -0.14586  -0.14984   2.35763
    A8        1.90054   0.01727   0.01673   0.06400   0.07706   1.97759
    A9        1.95331   0.00534   0.00437   0.01170   0.01581   1.96912
   A10        1.93210  -0.00390  -0.00789  -0.00700  -0.01491   1.91719
   A11        1.91855   0.00234   0.00421   0.00274   0.00709   1.92564
   A12        1.88912  -0.00141  -0.00211  -0.00345  -0.00588   1.88325
   A13        1.87615  -0.00229   0.00323  -0.00301   0.00068   1.87683
   A14        1.89269  -0.00022  -0.00188  -0.00129  -0.00321   1.88948
   A15        1.74899  -0.00266  -0.00575   0.00277  -0.00219   1.74680
   A16        1.81258   0.00013   0.03571  -0.03348   0.00328   1.81586
   A17        2.12986   0.00040  -0.02268   0.04975   0.03027   2.16012
   A18        1.88713  -0.00390  -0.00853  -0.01738  -0.02971   1.85742
   A19        1.80137   0.00017   0.01215  -0.05629  -0.04489   1.75648
   A20        2.10374  -0.00083  -0.00946   0.02996   0.02072   2.12446
   A21        1.87376   0.00009  -0.00108   0.00751   0.00841   1.88216
   A22        1.90103   0.00043   0.01338  -0.05432  -0.04097   1.86007
   A23        1.74342   0.00315   0.03315  -0.00691   0.02718   1.77060
   A24        1.84662   0.00041   0.00060   0.00508   0.00686   1.85348
   A25        1.86540  -0.00160  -0.03983   0.02785  -0.01280   1.85260
   A26        2.15052   0.00268  -0.00974   0.04860   0.03714   2.18766
   A27        1.87184   0.00580  -0.00103   0.06611   0.06456   1.93640
   A28        1.87333  -0.00543  -0.00573  -0.01118  -0.02117   1.85216
   A29        3.30078  -0.00756  -0.00730   0.02347   0.02155   3.32233
   A30        3.01936  -0.00215   0.00782  -0.04675  -0.03934   2.98002
   A31        2.87677   0.00097   0.00960  -0.03316  -0.02502   2.85175
   A32        3.10508   0.01164   0.00035   0.14254   0.14707   3.25215
   A33        2.79765   0.02267   0.07077   0.07106   0.12975   2.92740
   A34        3.09223  -0.00483   0.00175  -0.09065  -0.09561   2.99662
   A35        3.11498   0.00584   0.00039   0.02039   0.02101   3.13599
   A36        3.19032  -0.01078  -0.01063  -0.11635  -0.13538   3.05495
    D1        0.09592  -0.00086   0.13548  -0.29329  -0.15259  -0.05667
    D2       -3.03912   0.00790   0.15342  -0.25214  -0.09254  -3.13166
    D3        1.51251   0.01652   0.19015  -0.24348  -0.04833   1.46418
    D4        0.52677  -0.00544  -0.08870   0.03090  -0.05085   0.47592
    D5       -2.62105  -0.01376  -0.10562  -0.00822  -0.10779  -2.72884
    D6       -1.02358  -0.01873  -0.12656   0.00005  -0.12027  -1.14385
    D7       -2.61937  -0.00213  -0.01217   0.00940  -0.00414  -2.62351
    D8        1.55471  -0.00126  -0.00696   0.01069   0.00310   1.55781
    D9       -0.53588  -0.00001  -0.00230   0.01497   0.01199  -0.52389
   D10        0.52786   0.00543   0.00297   0.04477   0.04688   0.57474
   D11       -1.58124   0.00630   0.00818   0.04606   0.05412  -1.52713
   D12        2.61135   0.00755   0.01284   0.05034   0.06300   2.67435
   D13       -0.88855  -0.00431  -0.02483   0.00625  -0.01886  -0.90741
   D14       -2.99766  -0.00344  -0.01961   0.00755  -0.01162  -3.00928
   D15        1.19493  -0.00219  -0.01496   0.01182  -0.00273   1.19220
   D16        0.89518   0.00144   0.03542  -0.10309  -0.06643   0.82875
   D17        2.82570   0.00339   0.05695  -0.11760  -0.06087   2.76482
   D18        3.11893  -0.00373   0.04155  -0.09749  -0.05628   3.06265
   D19       -1.23374  -0.00178   0.06309  -0.11199  -0.05073  -1.28447
   D20       -1.19852   0.00044   0.03953  -0.09830  -0.05846  -1.25698
   D21        0.73199   0.00239   0.06106  -0.11281  -0.05291   0.67909
   D22       -0.73925   0.01356   0.01258   0.15885   0.17702  -0.56223
   D23       -3.06139   0.00487   0.02618   0.00220   0.02942  -3.03197
   D24        1.02293   0.00470   0.05785  -0.02541   0.03812   1.06105
   D25       -1.04689   0.00496   0.03244  -0.02200   0.01461  -1.03229
   D26        0.79554   0.00644   0.02083   0.03984   0.06097   0.85651
   D27        2.92938   0.00402   0.01228   0.03623   0.04832   2.97770
   D28       -1.31274   0.00181   0.01066   0.03132   0.04187  -1.27086
   D29       -0.14251   0.00110   0.03449  -0.11791  -0.08070  -0.22321
   D30        0.40015  -0.00207   0.04219  -0.09648  -0.05555   0.34459
   D31       -1.67838  -0.00215   0.04010  -0.08790  -0.04878  -1.72715
   D32       -1.63338   0.00268   0.01150  -0.02696  -0.01318  -1.64656
   D33        2.57128   0.00261   0.00941  -0.01838  -0.00640   2.56488
   D34        2.29486   0.00336  -0.07939   0.23620   0.15791   2.45277
   D35        0.16532   0.00152  -0.06507   0.14474   0.07740   0.24272
   D36       -1.78905   0.00104  -0.08597   0.23318   0.14916  -1.63988
   D37        2.36459  -0.00080  -0.07165   0.14171   0.06865   2.43325
   D38       -0.25766  -0.00239  -0.04198   0.09036   0.04940  -0.20826
   D39        1.71533  -0.00059  -0.01326   0.03038   0.01751   1.73284
         Item               Value     Threshold  Converged?
 Maximum Force            0.022670     0.000015     NO 
 RMS     Force            0.006101     0.000010     NO 
 Maximum Displacement     0.815049     0.000060     NO 
 RMS     Displacement     0.221201     0.000040     NO 
 Predicted change in Energy=-9.126007D-03
 GradGradGradGradGradGradGradGradGradGradGradGradGradGradGradGradGradGrad

                          Input orientation:                          
 ---------------------------------------------------------------------
 Center     Atomic      Atomic             Coordinates (Angstroms)
 Number     Number       Type             X           Y           Z
 ---------------------------------------------------------------------
      1          6           0        0.002387   -0.773624    1.017868
      2          8           0       -0.067547   -1.640319    0.170130
      3          8           0        1.037772   -0.086914    1.378484
      4          1           0        1.736931    0.016541    0.632623
      5          6           0       -1.254331   -0.453142    1.869680
      6          9           0       -1.297090    0.824310    2.272942
      7          9           0       -1.274618   -1.231771    2.962794
      8          9           0       -2.365554   -0.690628    1.165617
      9          8           0        2.586116    0.538438   -0.510084
     10          1           0        1.971296    1.061189   -1.038843
     11          1           0        3.071700   -0.041544   -1.140220
     12          8           0        3.582383   -1.117692   -2.358851
     13          1           0        2.967760   -1.867629   -2.207516
     14          1           0        4.475064   -1.468917   -2.380114
     15          8           0       -0.475601    1.468861   -0.810063
     16          1           0       -1.234496    1.227269   -1.347711
     17          1           0       -0.782311    2.147548   -0.203153
     18          8           0        1.688754   -2.870855   -1.608736
     19          1           0        1.126488   -3.432983   -2.145814
     20          1           0        1.089382   -2.363166   -1.028100
 ---------------------------------------------------------------------
                    Distance matrix (angstroms):
                    1          2          3          4          5
     1  C    0.000000
     2  O    1.214377   0.000000
     3  O    1.293691   2.257193   0.000000
     4  H    1.944587   2.493036   1.027539   0.000000
     5  C    1.551655   2.388789   2.372579   3.270865   0.000000
     6  F    2.411896   3.465255   2.661196   3.542375   1.340273
     7  F    2.371367   3.069675   3.027851   4.007170   1.342227
     8  F    2.373997   2.678384   3.463006   4.196970   1.336758
     9  O    3.275942   3.500229   2.520937   1.516334   4.625531
    10  H    3.387211   3.593974   2.834269   1.984947   4.599714
    11  H    3.822821   3.758719   3.237714   2.219899   5.286156
    12  O    4.933252   4.471115   4.637372   3.693385   6.458784
    13  H    4.515904   3.862378   4.444682   3.623731   6.037412
    14  H    5.659907   5.212335   5.277497   4.333652   7.205450
    15  O    2.932327   3.285466   3.082283   3.014278   3.388441
    16  H    3.336078   3.447996   3.784497   3.770539   3.629845
    17  H    3.261884   3.872747   3.287415   3.403864   3.359022
    18  O    3.760486   2.786247   4.134923   3.655553   5.158144
    19  H    4.283069   3.162746   4.860528   4.471194   5.538225
    20  H    2.809660   1.815695   3.312950   2.973269   4.187877
                    6          7          8          9         10
     6  F    0.000000
     7  F    2.168841   0.000000
     8  F    2.159357   2.170903   0.000000
     9  O    4.786047   5.486328   5.370067   0.000000
    10  H    4.659010   5.639745   5.170762   0.964810   0.000000
    11  H    5.611212   6.094411   5.941542   0.984501   1.561149
    12  O    7.002437   7.205788   6.926919   2.674556   3.014223
    13  H    6.746109   6.718199   6.419314   2.969190   3.307070
    14  H    7.760643   7.852500   7.744159   3.330857   3.803853
    15  O    3.255028   4.708109   3.484053   3.213998   2.491153
    16  H    3.643545   4.962755   3.357743   3.971547   3.224916
    17  H    2.854295   4.656757   3.526391   3.745630   3.075859
    18  O    6.134894   5.689205   5.374740   3.692638   3.983162
    19  H    6.597248   6.058756   5.538993   4.536333   4.704963
    20  H    5.172246   4.774494   4.421127   3.305732   3.536113
                   11         12         13         14         15
    11  H    0.000000
    12  O    1.704099   0.000000
    13  H    2.117667   0.981361   0.000000
    14  H    2.354604   0.959526   1.568670   0.000000
    15  O    3.869582   5.055317   4.994174   5.966966   0.000000
    16  H    4.494025   5.451932   5.289293   6.397996   0.960913
    17  H    4.530300   5.861687   5.848261   6.742252   0.960743
    18  O    3.183873   2.687394   1.732298   3.213095   4.914819
    19  H    4.036945   3.381920   2.417524   3.889140   5.327194
    20  H    3.054846   3.088229   2.272638   3.753726   4.145015
                   16         17         18         19         20
    16  H    0.000000
    17  H    1.536684   0.000000
    18  O    5.040649   5.767685   0.000000
    19  H    5.284805   6.209652   0.959471   0.000000
    20  H    4.288798   4.952809   0.976796   1.547633   0.000000
 Stoichiometry    C2H9F3O6
 Framework group  C1[X(C2H9F3O6)]
 Deg. of freedom    54
 Full point group                 C1      NOp   1
 Largest Abelian subgroup         C1      NOp   1
 Largest concise Abelian subgroup C1      NOp   1
                         Standard orientation:                         
 ---------------------------------------------------------------------
 Center     Atomic      Atomic             Coordinates (Angstroms)
 Number     Number       Type             X           Y           Z
 ---------------------------------------------------------------------
      1          6           0        0.615404   -0.336398   -0.305867
      2          8           0       -0.028228   -1.121714    0.360262
      3          8           0        0.196582    0.452071   -1.242105
      4          1           0       -0.789350    0.721378   -1.136045
      5          6           0        2.154277   -0.275782   -0.116587
      6          9           0        2.661048    0.939985   -0.364432
      7          9           0        2.750002   -1.147818   -0.944981
      8          9           0        2.480991   -0.600113    1.138399
      9          8           0       -2.074697    1.461092   -0.819856
     10          1           0       -1.875365    1.939424   -0.006023
     11          1           0       -2.940988    1.016008   -0.676049
     12          8           0       -4.291106    0.140068   -0.115814
     13          1           0       -3.862050   -0.699382    0.156776
     14          1           0       -5.025360   -0.079099   -0.693332
     15          8           0        0.155558    1.977163    1.436119
     16          1           0        0.328515    1.682676    2.334293
     17          1           0        0.890582    2.546770    1.194635
     18          8           0       -2.691784   -1.923213    0.522252
     19          1           0       -2.717684   -2.506174    1.283876
     20          1           0       -1.785350   -1.560733    0.488851
 ---------------------------------------------------------------------
 Rotational constants (GHZ):           1.3099758           0.4477438           0.4038037
 Standard basis: 6-31++G(d,p) (6D, 7F)
 There are   263 symmetry adapted cartesian basis functions of A   symmetry.
 There are   263 symmetry adapted basis functions of A   symmetry.
   263 basis functions,   424 primitive gaussians,   263 cartesian basis functions
    48 alpha electrons       48 beta electrons
       nuclear repulsion energy       743.8653252058 Hartrees.
 NAtoms=   20 NActive=   20 NUniq=   20 SFac= 1.00D+00 NAtFMM=   60 NAOKFM=F Big=F
 Integral buffers will be    131072 words long.
 Raffenetti 2 integral format.
 Two-electron integral symmetry is turned on.
 Nuclear repulsion after empirical dispersion term =      743.8560393606 Hartrees.
 One-electron integrals computed using PRISM.
 NBasis=   263 RedAO= T EigKep=  5.29D-05  NBF=   263
 NBsUse=   263 1.00D-06 EigRej= -1.00D+00 NBFU=   263
 Lowest energy guess from the checkpoint file:  "/local_scratch/slurm.5620379/Gau-664825.chk"
 B after Tr=     0.000000   -0.000000   -0.000000
         Rot=    0.999424    0.015966    0.016091   -0.025254 Ang=   3.89 deg.
 B after Tr=    -0.000000    0.000000   -0.000000
         Rot=    0.999826    0.007898   -0.016893    0.000789 Ang=   2.14 deg.
 Requested convergence on RMS density matrix=1.00D-10 within 128 cycles.
 Requested convergence on MAX density matrix=1.00D-08.
 Requested convergence on             energy=1.00D-08.
 No special actions if energy rises.
 SCF Done:  E(RwB97XD) =  -832.377002425     A.U. after   16 cycles
            NFock= 16  Conv=0.89D-10     -V/T= 2.0082
 Calling FoFJK, ICntrl=      2127 FMM=F ISym2X=0 I1Cent= 0 IOpClX= 0 NMat=1 NMatS=1 NMatT=0.
 ***** Axes restored to original set *****
 -------------------------------------------------------------------
 Center     Atomic                   Forces (Hartrees/Bohr)
 Number     Number              X              Y              Z
 -------------------------------------------------------------------
      1        6           0.002172371   -0.002748797    0.000219063
      2        8          -0.001641272    0.002215932   -0.003305818
      3        8          -0.000905202    0.005866752    0.000128973
      4        1           0.000191172   -0.002504099    0.001126906
      5        6          -0.000591645   -0.000605864    0.000557427
      6        9           0.001536708   -0.000195825   -0.000543185
      7        9           0.000020454   -0.000007383   -0.000007295
      8        9          -0.000012612   -0.000620004    0.000047464
      9        8          -0.002343394    0.001658486    0.001234159
     10        1          -0.000635677    0.000371561   -0.000065442
     11        1          -0.000065714   -0.001025765   -0.001137110
     12        8           0.000550202    0.000872783   -0.000043279
     13        1          -0.000210701   -0.000938372   -0.000174814
     14        1          -0.000186497   -0.000429696    0.000396221
     15        8           0.002028551   -0.001057806    0.000111036
     16        1           0.000250530   -0.000122125   -0.000012580
     17        1          -0.000159370    0.000509936    0.000457613
     18        8          -0.001100072    0.001459836   -0.000427699
     19        1           0.000096689   -0.000281619   -0.000428232
     20        1           0.001005481   -0.002417931    0.001866592
 -------------------------------------------------------------------
 Cartesian Forces:  Max     0.005866752 RMS     0.001371214

 GradGradGradGradGradGradGradGradGradGradGradGradGradGradGradGradGradGrad
 Berny optimization.
 Using GEDIIS/GDIIS optimizer.
 FormGI is forming the generalized inverse of G from B-inverse, IUseBI=4.
 Internal  Forces:  Max     0.004089680 RMS     0.001223690
 Search for a local minimum.
 Step number   6 out of a maximum of  120
 All quantities printed in internal units (Hartrees-Bohrs-Radians)
 Mixed Optimization -- RFO/linear search
 Update second derivatives using D2CorX and points    3    6    4
 DE=  5.48D-04 DEPred=-9.13D-03 R=-6.01D-02
 Trust test=-6.01D-02 RLast= 1.29D+00 DXMaxT set to 3.54D-01
 ITU= -1 -1  1  1  1  0
 Use linear search instead of GDIIS.
 Energy rises -- skip Quadratic/GDIIS search.
 Quartic linear search produced a step of -0.72705.
 Iteration  1 RMS(Cart)=  0.12754788 RMS(Int)=  0.02287045
 Iteration  2 RMS(Cart)=  0.04890811 RMS(Int)=  0.00124905
 Iteration  3 RMS(Cart)=  0.00140663 RMS(Int)=  0.00098324
 Iteration  4 RMS(Cart)=  0.00000153 RMS(Int)=  0.00098324
 Iteration  5 RMS(Cart)=  0.00000000 RMS(Int)=  0.00098324
 Variable       Old X    -DE/DX   Delta X   Delta X   Delta X     New X
                                 (Linear)    (Quad)   (Total)
    R1        2.29484   0.00103  -0.00050   0.00000  -0.00033   2.29451
    R2        2.44472   0.00006   0.00211   0.00000   0.00238   2.44710
    R3        2.93220  -0.00122  -0.00410   0.00000  -0.00397   2.92823
    R4        5.54129  -0.00151  -0.20326   0.00000  -0.20323   5.33806
    R5        3.43117  -0.00050  -0.01303   0.00000  -0.01315   3.41802
    R6        1.94177  -0.00259  -0.00811   0.00000  -0.00818   1.93359
    R7        2.86546  -0.00128   0.01688   0.00000   0.01657   2.88203
    R8        2.53275  -0.00017  -0.00107   0.00000  -0.00115   2.53160
    R9        2.53644  -0.00000   0.00186   0.00000   0.00186   2.53830
   R10        2.52611   0.00010  -0.00083   0.00000  -0.00083   2.52528
   R11        5.39384   0.00032  -0.11887   0.00000  -0.11894   5.27489
   R12        1.82323   0.00064  -0.00341   0.00000  -0.00341   1.81982
   R13        1.86044   0.00181   0.00649   0.00000   0.00661   1.86705
   R14        3.22028   0.00040  -0.01745   0.00000  -0.01738   3.20290
   R15        1.85450   0.00042   0.00271   0.00000   0.00273   1.85724
   R16        1.81324  -0.00002   0.00062   0.00000   0.00062   1.81386
   R17        3.27357  -0.00044  -0.00405   0.00000  -0.00402   3.26955
   R18        1.81586  -0.00016  -0.00010   0.00000  -0.00010   1.81577
   R19        1.81554   0.00065   0.00130   0.00000   0.00133   1.81687
   R20        1.81314   0.00035   0.00071   0.00000   0.00071   1.81385
   R21        1.84588  -0.00109  -0.00246   0.00000  -0.00258   1.84330
    A1        2.23893   0.00269   0.00266   0.00000   0.00406   2.24299
    A2        2.07601  -0.00106   0.00234   0.00000   0.00175   2.07776
    A3        1.67221  -0.00028   0.00462   0.00000   0.00392   1.67614
    A4        1.96660  -0.00156  -0.00444   0.00000  -0.00523   1.96137
    A5        1.46891  -0.00263   0.01113   0.00000   0.01123   1.48013
    A6        1.62306   0.00215  -0.02938   0.00000  -0.02875   1.59431
    A7        2.35763   0.00189   0.10438   0.00000   0.10771   2.46534
    A8        1.97759  -0.00409  -0.02729   0.00000  -0.02514   1.95246
    A9        1.96912  -0.00225  -0.00399   0.00000  -0.00404   1.96508
   A10        1.91719   0.00086  -0.00271   0.00000  -0.00292   1.91427
   A11        1.92564  -0.00006   0.00207   0.00000   0.00231   1.92795
   A12        1.88325   0.00051   0.00065   0.00000   0.00060   1.88384
   A13        1.87683   0.00135   0.00506   0.00000   0.00514   1.88198
   A14        1.88948  -0.00033  -0.00090   0.00000  -0.00091   1.88857
   A15        1.74680   0.00124  -0.00827   0.00000  -0.00771   1.73909
   A16        1.81586  -0.00009   0.05893   0.00000   0.05791   1.87377
   A17        2.16012  -0.00027  -0.06095   0.00000  -0.06160   2.09852
   A18        1.85742   0.00063   0.00695   0.00000   0.00745   1.86487
   A19        1.75648   0.00067   0.05350   0.00000   0.05444   1.81092
   A20        2.12446   0.00006  -0.03131   0.00000  -0.03161   2.09285
   A21        1.88216  -0.00042  -0.00797   0.00000  -0.00873   1.87344
   A22        1.86007  -0.00026   0.05277   0.00000   0.05262   1.91269
   A23        1.77060  -0.00075   0.03715   0.00000   0.03851   1.80911
   A24        1.85348   0.00049  -0.00395   0.00000  -0.00358   1.84990
   A25        1.85260  -0.00002  -0.05909   0.00000  -0.05820   1.79440
   A26        2.18766  -0.00027  -0.04373   0.00000  -0.04391   2.14375
   A27        1.93640  -0.00105  -0.04871   0.00000  -0.04730   1.88909
   A28        1.85216   0.00136   0.00555   0.00000   0.00661   1.85877
   A29        3.32233   0.00099  -0.02821   0.00000  -0.02898   3.29335
   A30        2.98002   0.00087   0.04204   0.00000   0.04305   3.02307
   A31        2.85175  -0.00037   0.03467   0.00000   0.03615   2.88789
   A32        3.25215  -0.00245  -0.10632   0.00000  -0.10629   3.14586
   A33        2.92740  -0.00388   0.02719   0.00000   0.03054   2.95794
   A34        2.99662   0.00047   0.07251   0.00000   0.07478   3.07140
   A35        3.13599  -0.00144  -0.01460   0.00000  -0.01432   3.12167
   A36        3.05495   0.00284   0.08017   0.00000   0.08281   3.13775
    D1       -0.05667   0.00139   0.34359   0.00000   0.34237   0.28570
    D2       -3.13166   0.00013   0.33074   0.00000   0.32941  -2.80225
    D3        1.46418  -0.00201   0.36167   0.00000   0.36010   1.82427
    D4        0.47592  -0.00066  -0.11535   0.00000  -0.11753   0.35839
    D5       -2.72884   0.00054  -0.10301   0.00000  -0.10509  -2.83392
    D6       -1.14385   0.00193  -0.12989   0.00000  -0.13118  -1.27503
    D7       -2.62351  -0.00003  -0.01789   0.00000  -0.01789  -2.64140
    D8        1.55781   0.00022  -0.01420   0.00000  -0.01395   1.54387
    D9       -0.52389   0.00013  -0.01267   0.00000  -0.01243  -0.53632
   D10        0.57474  -0.00126  -0.02898   0.00000  -0.02916   0.54558
   D11       -1.52713  -0.00101  -0.02529   0.00000  -0.02521  -1.55234
   D12        2.67435  -0.00110  -0.02376   0.00000  -0.02369   2.65066
   D13       -0.90741   0.00072  -0.02892   0.00000  -0.02943  -0.93684
   D14       -3.00928   0.00097  -0.02523   0.00000  -0.02548  -3.03476
   D15        1.19220   0.00088  -0.02370   0.00000  -0.02396   1.16824
   D16        0.82875  -0.00108   0.10912   0.00000   0.10859   0.93735
   D17        2.76482  -0.00093   0.14205   0.00000   0.14111   2.90593
   D18        3.06265   0.00151   0.11228   0.00000   0.11315  -3.10738
   D19       -1.28447   0.00166   0.14522   0.00000   0.14566  -1.13880
   D20       -1.25698  -0.00028   0.11038   0.00000   0.11047  -1.14652
   D21        0.67909  -0.00014   0.14332   0.00000   0.14298   0.82206
   D22       -0.56223  -0.00199  -0.10709   0.00000  -0.10878  -0.67101
   D23       -3.03197  -0.00069   0.02357   0.00000   0.02277  -3.00920
   D24        1.06105  -0.00017   0.07163   0.00000   0.07027   1.13132
   D25       -1.03229   0.00004   0.04509   0.00000   0.04247  -0.98982
   D26        0.85651  -0.00091  -0.00857   0.00000  -0.00801   0.84850
   D27        2.97770  -0.00091  -0.01405   0.00000  -0.01384   2.96387
   D28       -1.27086  -0.00034  -0.01213   0.00000  -0.01191  -1.28277
   D29       -0.22321  -0.00100   0.11789   0.00000   0.11921  -0.10400
   D30        0.34459   0.00085   0.11283   0.00000   0.11295   0.45754
   D31       -1.72715   0.00057   0.10432   0.00000   0.10454  -1.62261
   D32       -1.64656   0.00020   0.02934   0.00000   0.02844  -1.61811
   D33        2.56488  -0.00008   0.02082   0.00000   0.02003   2.58491
   D34        2.45277  -0.00071  -0.25114   0.00000  -0.25173   2.20104
   D35        0.24272  -0.00074  -0.16801   0.00000  -0.16760   0.07512
   D36       -1.63988  -0.00016  -0.25609   0.00000  -0.25660  -1.89648
   D37        2.43325  -0.00019  -0.17295   0.00000  -0.17247   2.26078
   D38       -0.20826   0.00068  -0.10800   0.00000  -0.10778  -0.31604
   D39        1.73284   0.00026  -0.03550   0.00000  -0.03521   1.69763
         Item               Value     Threshold  Converged?
 Maximum Force            0.004090     0.000015     NO 
 RMS     Force            0.001224     0.000010     NO 
 Maximum Displacement     0.610907     0.000060     NO 
 RMS     Displacement     0.170994     0.000040     NO 
 Predicted change in Energy=-8.182826D-05
 GradGradGradGradGradGradGradGradGradGradGradGradGradGradGradGradGradGrad

                          Input orientation:                          
 ---------------------------------------------------------------------
 Center     Atomic      Atomic             Coordinates (Angstroms)
 Number     Number       Type             X           Y           Z
 ---------------------------------------------------------------------
      1          6           0        0.045183   -0.677160    0.916135
      2          8           0        0.001531   -1.497343    0.021886
      3          8           0        1.040931    0.066131    1.280684
      4          1           0        1.738303    0.160180    0.537861
      5          6           0       -1.196829   -0.485721    1.822707
      6          9           0       -1.287958    0.756838    2.315091
      7          9           0       -1.136005   -1.337950    2.859151
      8          9           0       -2.317241   -0.738342    1.139618
      9          8           0        2.617834    0.613223   -0.622792
     10          1           0        2.068244    1.142722   -1.210126
     11          1           0        3.079841   -0.053612   -1.186730
     12          8           0        3.661407   -1.275849   -2.206833
     13          1           0        3.007757   -2.001689   -2.098171
     14          1           0        4.532359   -1.650365   -2.056836
     15          8           0       -0.692357    1.537011   -0.675364
     16          1           0       -1.513409    1.343736   -1.135553
     17          1           0       -0.903812    2.218958   -0.031457
     18          8           0        1.663770   -2.990046   -1.639541
     19          1           0        1.092962   -3.421606   -2.279260
     20          1           0        1.081975   -2.464144   -1.059536
 ---------------------------------------------------------------------
                    Distance matrix (angstroms):
                    1          2          3          4          5
     1  C    0.000000
     2  O    1.214202   0.000000
     3  O    1.294949   2.260393   0.000000
     4  H    1.926365   2.455603   1.023210   0.000000
     5  C    1.549553   2.387970   2.367678   3.268488   0.000000
     6  F    2.406386   3.464521   2.640227   3.559888   1.339664
     7  F    2.367944   3.060959   3.033489   3.986781   1.343209
     8  F    2.373760   2.683675   3.456067   4.197248   1.336320
     9  O    3.263727   3.422738   2.531630   1.525103   4.662595
    10  H    3.453366   3.571989   2.901475   2.032169   4.744534
    11  H    3.744329   3.608476   3.203064   2.195369   5.247221
    12  O    4.815437   4.290797   4.564053   3.646074   6.361128
    13  H    4.429138   3.713004   4.422776   3.637837   5.945585
    14  H    5.469958   4.987275   5.125961   4.221052   7.016470
    15  O    2.824782   3.189819   2.998983   3.045601   3.253659
    16  H    3.274547   3.421467   3.741006   3.843793   3.492627
    17  H    3.191555   3.825361   3.184085   3.397566   3.292274
    18  O    3.807984   2.784159   4.272688   3.830217   5.142162
    19  H    4.340549   3.192065   4.983996   4.602371   5.539738
    20  H    2.858587   1.808739   3.446825   3.141579   4.173059
                    6          7          8          9         10
     6  F    0.000000
     7  F    2.169614   0.000000
     8  F    2.162574   2.170632   0.000000
     9  O    4.889477   5.479262   5.411819   0.000000
    10  H    4.882638   5.742819   5.319040   0.963005   0.000000
    11  H    5.656611   5.982644   5.916861   0.988001   1.566873
    12  O    7.005414   6.977336   6.872545   2.677093   3.062855
    13  H    6.748298   6.495103   6.358847   3.027631   3.399799
    14  H    7.667103   7.509653   7.613550   3.293285   3.819702
    15  O    3.147417   4.577666   3.333413   3.437078   2.839428
    16  H    3.507453   4.826131   3.187099   4.226551   3.588064
    17  H    2.791353   4.589240   3.480636   3.915360   3.373524
    18  O    6.196043   5.550351   5.351854   3.863621   4.174658
    19  H    6.651033   5.976051   5.524321   4.620494   4.788247
    20  H    5.232534   4.641536   4.401061   3.466958   3.742311
                   11         12         13         14         15
    11  H    0.000000
    12  O    1.694902   0.000000
    13  H    2.151959   0.982807   0.000000
    14  H    2.327341   0.959854   1.565104   0.000000
    15  O    4.125657   5.404890   5.313908   6.274193   0.000000
    16  H    4.801368   5.898185   5.706088   6.809164   0.960862
    17  H    4.729558   6.147126   6.114372   6.973219   0.961448
    18  O    3.291343   2.692739   1.730171   3.193382   5.193767
    19  H    4.060134   3.347599   2.390689   3.875076   5.508877
    20  H    3.133418   3.062973   2.236351   3.682662   4.393755
                   16         17         18         19         20
    16  H    0.000000
    17  H    1.535139   0.000000
    18  O    5.397234   6.025955   0.000000
    19  H    5.550650   6.391845   0.959846   0.000000
    20  H    4.608877   5.189580   0.975430   1.550671   0.000000
 Stoichiometry    C2H9F3O6
 Framework group  C1[X(C2H9F3O6)]
 Deg. of freedom    54
 Full point group                 C1      NOp   1
 Largest Abelian subgroup         C1      NOp   1
 Largest concise Abelian subgroup C1      NOp   1
                         Standard orientation:                         
 ---------------------------------------------------------------------
 Center     Atomic      Atomic             Coordinates (Angstroms)
 Number     Number       Type             X           Y           Z
 ---------------------------------------------------------------------
      1          6           0        0.548487   -0.240976   -0.275774
      2          8           0       -0.145668   -0.960191    0.413548
      3          8           0        0.179044    0.622082   -1.167701
      4          1           0       -0.793921    0.911139   -1.038306
      5          6           0        2.090017   -0.361467   -0.174367
      6          9           0        2.715732    0.789383   -0.454946
      7          9           0        2.528773   -1.292069   -1.037896
      8          9           0        2.449548   -0.732791    1.057951
      9          8           0       -2.095750    1.626249   -0.692187
     10          1           0       -1.948699    2.110036    0.127389
     11          1           0       -2.930464    1.110889   -0.574702
     12          8           0       -4.252887    0.118987   -0.200508
     13          1           0       -3.838170   -0.716307    0.109660
     14          1           0       -4.886058   -0.112488   -0.883761
     15          8           0        0.537860    1.963512    1.490440
     16          1           0        0.825181    1.679273    2.362168
     17          1           0        1.238050    2.528842    1.152034
     18          8           0       -2.736996   -1.964155    0.582713
     19          1           0       -2.797963   -2.420066    1.425170
     20          1           0       -1.830278   -1.609231    0.524773
 ---------------------------------------------------------------------
 Rotational constants (GHZ):           1.2646598           0.4548264           0.4054560
 Standard basis: 6-31++G(d,p) (6D, 7F)
 There are   263 symmetry adapted cartesian basis functions of A   symmetry.
 There are   263 symmetry adapted basis functions of A   symmetry.
   263 basis functions,   424 primitive gaussians,   263 cartesian basis functions
    48 alpha electrons       48 beta electrons
       nuclear repulsion energy       744.5106347740 Hartrees.
 NAtoms=   20 NActive=   20 NUniq=   20 SFac= 1.00D+00 NAtFMM=   60 NAOKFM=F Big=F
 Integral buffers will be    131072 words long.
 Raffenetti 2 integral format.
 Two-electron integral symmetry is turned on.
 Nuclear repulsion after empirical dispersion term =      744.5014219631 Hartrees.
 One-electron integrals computed using PRISM.
 NBasis=   263 RedAO= T EigKep=  4.93D-05  NBF=   263
 NBsUse=   263 1.00D-06 EigRej= -1.00D+00 NBFU=   263
 Lowest energy guess from the checkpoint file:  "/local_scratch/slurm.5620379/Gau-664825.chk"
 B after Tr=    -0.000000   -0.000000    0.000000
         Rot=    0.999958    0.005524    0.003883   -0.006258 Ang=   1.05 deg.
 B after Tr=    -0.000000   -0.000000    0.000000
         Rot=    0.999692   -0.010341   -0.012146    0.019025 Ang=  -2.85 deg.
 Requested convergence on RMS density matrix=1.00D-10 within 128 cycles.
 Requested convergence on MAX density matrix=1.00D-08.
 Requested convergence on             energy=1.00D-08.
 No special actions if energy rises.
 SCF Done:  E(RwB97XD) =  -832.377638315     A.U. after   14 cycles
            NFock= 14  Conv=0.61D-10     -V/T= 2.0082
 Calling FoFJK, ICntrl=      2127 FMM=F ISym2X=0 I1Cent= 0 IOpClX= 0 NMat=1 NMatS=1 NMatT=0.
 ***** Axes restored to original set *****
 -------------------------------------------------------------------
 Center     Atomic                   Forces (Hartrees/Bohr)
 Number     Number              X              Y              Z
 -------------------------------------------------------------------
      1        6           0.000904061   -0.000565625   -0.000797299
      2        8          -0.000737200    0.000285964   -0.000631285
      3        8          -0.000829487    0.001611073    0.000025520
      4        1           0.000524302   -0.000665976    0.000205736
      5        6           0.000143700   -0.000394879    0.000231115
      6        9           0.000260756   -0.000159210    0.000104187
      7        9          -0.000194084    0.000201528   -0.000049763
      8        9          -0.000169851   -0.000283167    0.000290666
      9        8          -0.000097781    0.000070624   -0.000027848
     10        1          -0.000285221   -0.000230359    0.000121159
     11        1          -0.000490777    0.000299601   -0.000041973
     12        8           0.000055996    0.000037457    0.000152542
     13        1          -0.000165469   -0.000151425   -0.000071748
     14        1          -0.000103114   -0.000027588    0.000123581
     15        8           0.000828700    0.000130708    0.000102424
     16        1           0.000130316   -0.000184854   -0.000153666
     17        1           0.000055994   -0.000021041    0.000028974
     18        8           0.000032264    0.000336436   -0.000231208
     19        1          -0.000004078    0.000060172    0.000029841
     20        1           0.000140975   -0.000349437    0.000589043
 -------------------------------------------------------------------
 Cartesian Forces:  Max     0.001611073 RMS     0.000398154

 GradGradGradGradGradGradGradGradGradGradGradGradGradGradGradGradGradGrad
 Berny optimization.
 Using GEDIIS/GDIIS optimizer.
 FormGI is forming the generalized inverse of G from B-inverse, IUseBI=4.
 Internal  Forces:  Max     0.001501464 RMS     0.000399355
 Search for a local minimum.
 Step number   7 out of a maximum of  120
 All quantities printed in internal units (Hartrees-Bohrs-Radians)
 Mixed Optimization -- En-DIIS/RFO-DIIS
 Update second derivatives using D2CorX and points    4    7
 ITU=  0 -1 -1  1  1  1  0
 Use linear search instead of GDIIS.
     Eigenvalues ---    0.00010   0.00050   0.00073   0.00100   0.00127
     Eigenvalues ---    0.00243   0.00349   0.00419   0.00481   0.00668
     Eigenvalues ---    0.00841   0.00928   0.01125   0.01180   0.01477
     Eigenvalues ---    0.01514   0.01670   0.01955   0.02324   0.02436
     Eigenvalues ---    0.02578   0.02720   0.02882   0.03277   0.03424
     Eigenvalues ---    0.03587   0.04811   0.05365   0.06772   0.07011
     Eigenvalues ---    0.07242   0.08303   0.08814   0.09280   0.11073
     Eigenvalues ---    0.15803   0.17200   0.18051   0.21720   0.26550
     Eigenvalues ---    0.32129   0.35801   0.36503   0.47087   0.47974
     Eigenvalues ---    0.51601   0.52598   0.54468   0.56507   0.56601
     Eigenvalues ---    0.57229   0.57441   0.58158   0.91009
 RFO step:  Lambda=-8.73230164D-04 EMin= 1.00189515D-04
 Quartic linear search produced a step of -0.04169.
 Maximum step size (   0.354) exceeded in Quadratic search.
    -- Step size scaled by   0.886
 Iteration  1 RMS(Cart)=  0.21189154 RMS(Int)=  0.01211332
 Iteration  2 RMS(Cart)=  0.03072366 RMS(Int)=  0.00084995
 Iteration  3 RMS(Cart)=  0.00032912 RMS(Int)=  0.00082880
 Iteration  4 RMS(Cart)=  0.00000029 RMS(Int)=  0.00082880
 Variable       Old X    -DE/DX   Delta X   Delta X   Delta X     New X
                                 (Linear)    (Quad)   (Total)
    R1        2.29451   0.00003  -0.00001  -0.00180  -0.00204   2.29247
    R2        2.44710  -0.00010   0.00002  -0.00000  -0.00010   2.44700
    R3        2.92823  -0.00005  -0.00007   0.00245   0.00201   2.93025
    R4        5.33806  -0.00055  -0.00318   0.19234   0.18898   5.52705
    R5        3.41802  -0.00030  -0.00020   0.03488   0.03450   3.45252
    R6        1.93359  -0.00053  -0.00012  -0.00042  -0.00041   1.93318
    R7        2.88203  -0.00059   0.00028   0.00113   0.00164   2.88366
    R8        2.53160  -0.00006  -0.00001   0.00071   0.00039   2.53199
    R9        2.53830  -0.00017   0.00003  -0.00300  -0.00298   2.53532
   R10        2.52528   0.00005  -0.00001   0.00063   0.00062   2.52590
   R11        5.27489   0.00034  -0.00186   0.18544   0.18395   5.45884
   R12        1.81982  -0.00004  -0.00005   0.00271   0.00266   1.82247
   R13        1.86705  -0.00044   0.00010   0.00105   0.00135   1.86840
   R14        3.20290  -0.00005  -0.00028   0.03166   0.03160   3.23450
   R15        1.85724  -0.00008   0.00004  -0.00393  -0.00391   1.85333
   R16        1.81386  -0.00006   0.00001  -0.00056  -0.00055   1.81331
   R17        3.26955  -0.00031  -0.00006   0.03575   0.03562   3.30517
   R18        1.81577   0.00000  -0.00000   0.00001   0.00001   1.81578
   R19        1.81687   0.00007   0.00002   0.00185   0.00233   1.81921
   R20        1.81385  -0.00004   0.00001  -0.00035  -0.00033   1.81351
   R21        1.84330  -0.00022  -0.00003  -0.00353  -0.00375   1.83954
    A1        2.24299   0.00091  -0.00002  -0.00823  -0.01045   2.23254
    A2        2.07776  -0.00029   0.00006   0.00035  -0.00014   2.07762
    A3        1.67614  -0.00002   0.00010   0.00103   0.00151   1.67765
    A4        1.96137  -0.00061  -0.00004   0.00887   0.01136   1.97273
    A5        1.48013  -0.00099   0.00017  -0.08678  -0.08712   1.39301
    A6        1.59431   0.00084  -0.00049   0.07376   0.07246   1.66676
    A7        2.46534  -0.00008   0.00149   0.03290   0.03165   2.49699
    A8        1.95246  -0.00095  -0.00052  -0.02548  -0.02752   1.92494
    A9        1.96508  -0.00075  -0.00006  -0.00667  -0.00669   1.95839
   A10        1.91427   0.00058  -0.00003   0.01148   0.01158   1.92585
   A11        1.92795   0.00024   0.00002  -0.00507  -0.00526   1.92269
   A12        1.88384  -0.00003   0.00001   0.00252   0.00303   1.88687
   A13        1.88198   0.00032   0.00008  -0.00467  -0.00518   1.87679
   A14        1.88857  -0.00036  -0.00001   0.00265   0.00265   1.89122
   A15        1.73909   0.00035  -0.00015   0.01298   0.01116   1.75025
   A16        1.87377  -0.00023   0.00096  -0.06888  -0.06721   1.80656
   A17        2.09852  -0.00002  -0.00093   0.03928   0.03819   2.13671
   A18        1.86487   0.00014   0.00009   0.02007   0.02089   1.88576
   A19        1.81092   0.00016   0.00080  -0.00848  -0.00862   1.80230
   A20        2.09285  -0.00006  -0.00048   0.02046   0.02026   2.11311
   A21        1.87344  -0.00001  -0.00009   0.00039   0.00075   1.87419
   A22        1.91269  -0.00014   0.00083   0.00566   0.00640   1.91909
   A23        1.80911  -0.00038   0.00053  -0.07767  -0.07786   1.73125
   A24        1.84990   0.00025  -0.00008   0.00296   0.00293   1.85284
   A25        1.79440   0.00024  -0.00096   0.07746   0.07693   1.87133
   A26        2.14375  -0.00007  -0.00068   0.01536   0.01506   2.15882
   A27        1.88909  -0.00021  -0.00082   0.00410   0.00146   1.89055
   A28        1.85877   0.00019   0.00004   0.01028   0.01096   1.86973
   A29        3.29335   0.00030  -0.00041   0.00078  -0.00035   3.29300
   A30        3.02307   0.00021   0.00062  -0.01011  -0.01062   3.01245
   A31        2.88789  -0.00006   0.00048  -0.00584  -0.00694   2.88095
   A32        3.14586  -0.00061  -0.00167  -0.04196  -0.04582   3.10004
   A33        2.95794  -0.00150   0.00029  -0.10058  -0.10040   2.85753
   A34        3.07140   0.00038   0.00104   0.01158   0.01177   3.08317
   A35        3.12167  -0.00039  -0.00024  -0.00027  -0.00070   3.12097
   A36        3.13775   0.00083   0.00114   0.02757   0.02798   3.16573
    D1        0.28570   0.00037   0.00543  -0.10954  -0.10421   0.18149
    D2       -2.80225   0.00008   0.00523  -0.13473  -0.12964  -2.93189
    D3        1.82427  -0.00083   0.00573  -0.22050  -0.21438   1.60990
    D4        0.35839  -0.00019  -0.00171   0.10734   0.10622   0.46461
    D5       -2.83392   0.00009  -0.00153   0.13097   0.13013  -2.70379
    D6       -1.27503   0.00065  -0.00198   0.17438   0.17145  -1.10358
    D7       -2.64140  -0.00011  -0.00028   0.00562   0.00611  -2.63529
    D8        1.54387   0.00002  -0.00023  -0.00112  -0.00130   1.54256
    D9       -0.53632  -0.00004  -0.00021  -0.00845  -0.00859  -0.54491
   D10        0.54558  -0.00041  -0.00045  -0.01523  -0.01509   0.53049
   D11       -1.55234  -0.00028  -0.00040  -0.02196  -0.02251  -1.57485
   D12        2.65066  -0.00034  -0.00037  -0.02930  -0.02979   2.62087
   D13       -0.93684   0.00030  -0.00043   0.04841   0.04926  -0.88758
   D14       -3.03476   0.00044  -0.00038   0.04167   0.04184  -2.99292
   D15        1.16824   0.00037  -0.00036   0.03434   0.03456   1.20280
   D16        0.93735  -0.00041   0.00173  -0.04788  -0.04594   0.89141
   D17        2.90593  -0.00037   0.00226  -0.08009  -0.07684   2.82909
   D18       -3.10738   0.00045   0.00172  -0.06166  -0.05925   3.11655
   D19       -1.13880   0.00049   0.00225  -0.09386  -0.09014  -1.22895
   D20       -1.14652  -0.00023   0.00172  -0.05825  -0.05736  -1.20387
   D21        0.82206  -0.00018   0.00226  -0.09046  -0.08825   0.73381
   D22       -0.67101  -0.00065  -0.00161  -0.07552  -0.07668  -0.74769
   D23       -3.00920  -0.00018   0.00040  -0.09085  -0.09041  -3.09961
   D24        1.13132  -0.00027   0.00118  -0.06751  -0.06672   1.06460
   D25       -0.98982   0.00008   0.00082  -0.02936  -0.02671  -1.01653
   D26        0.84850  -0.00047  -0.00016  -0.05385  -0.05437   0.79413
   D27        2.96387  -0.00024  -0.00023  -0.04195  -0.04202   2.92185
   D28       -1.28277  -0.00051  -0.00020  -0.03996  -0.04005  -1.32282
   D29       -0.10400  -0.00033   0.00179  -0.02805  -0.02896  -0.13296
   D30        0.45754   0.00016   0.00176  -0.06765  -0.06570   0.39184
   D31       -1.62261   0.00007   0.00162  -0.07271  -0.07090  -1.69352
   D32       -1.61811   0.00021   0.00050  -0.01451  -0.01388  -1.63199
   D33        2.58491   0.00011   0.00036  -0.01957  -0.01908   2.56583
   D34        2.20104  -0.00020  -0.00391   0.12327   0.11914   2.32018
   D35        0.07512  -0.00008  -0.00265   0.09312   0.09051   0.16563
   D36       -1.89648  -0.00009  -0.00399   0.14737   0.14321  -1.75327
   D37        2.26078   0.00002  -0.00273   0.11722   0.11459   2.37536
   D38       -0.31604   0.00028  -0.00170   0.05956   0.05689  -0.25915
   D39        1.69763   0.00006  -0.00057   0.03349   0.03303   1.73066
         Item               Value     Threshold  Converged?
 Maximum Force            0.001501     0.000015     NO 
 RMS     Force            0.000399     0.000010     NO 
 Maximum Displacement     0.972599     0.000060     NO 
 RMS     Displacement     0.235346     0.000040     NO 
 Predicted change in Energy=-6.065757D-04
 GradGradGradGradGradGradGradGradGradGradGradGradGradGradGradGradGradGrad

                          Input orientation:                          
 ---------------------------------------------------------------------
 Center     Atomic      Atomic             Coordinates (Angstroms)
 Number     Number       Type             X           Y           Z
 ---------------------------------------------------------------------
      1          6           0        0.045322   -0.759218    1.026364
      2          8           0        0.046866   -1.603194    0.154943
      3          8           0        1.034757   -0.025012    1.424759
      4          1           0        1.712439    0.097861    0.668344
      5          6           0       -1.260138   -0.501820    1.822567
      6          9           0       -1.344745    0.761179    2.261801
      7          9           0       -1.327071   -1.318237    2.885095
      8          9           0       -2.325028   -0.730904    1.047866
      9          8           0        2.422084    0.631337   -0.572779
     10          1           0        1.728148    1.110708   -1.040483
     11          1           0        2.874550    0.037598   -1.221089
     12          8           0        3.444777   -1.100148   -2.365657
     13          1           0        2.910446   -1.899783   -2.173503
     14          1           0        4.366097   -1.367898   -2.381105
     15          8           0       -0.260103    1.534970   -0.761872
     16          1           0       -0.998731    1.389328   -1.358936
     17          1           0       -0.557748    2.189989   -0.122251
     18          8           0        1.738878   -3.039758   -1.551441
     19          1           0        1.189548   -3.595794   -2.108240
     20          1           0        1.144138   -2.566231   -0.943452
 ---------------------------------------------------------------------
                    Distance matrix (angstroms):
                    1          2          3          4          5
     1  C    0.000000
     2  O    1.213124   0.000000
     3  O    1.294898   2.253668   0.000000
     4  H    1.908413   2.435426   1.022992   0.000000
     5  C    1.550619   2.387939   2.377424   3.244697   0.000000
     6  F    2.402124   3.459146   2.642114   3.510765   1.339870
     7  F    2.377151   3.069631   3.063209   4.019694   1.341634
     8  F    2.370617   2.680314   3.453764   4.139085   1.336649
     9  O    3.184321   3.341312   2.519053   1.525969   4.536572
    10  H    3.255823   3.408961   2.801441   1.986504   4.441526
    11  H    3.700066   3.547035   3.223239   2.219030   5.162408
    12  O    4.814388   4.260549   4.618590   3.693425   6.327357
    13  H    4.443982   3.702664   4.469951   3.674493   5.942782
    14  H    5.536284   5.014246   5.233142   4.299941   7.076403
    15  O    2.924786   3.283726   2.981873   2.828732   3.439173
    16  H    3.375790   3.512875   3.726177   3.623286   3.710355
    17  H    3.221930   3.851056   3.136167   3.186815   3.394334
    18  O    3.835892   2.799708   4.294444   3.843539   5.178722
    19  H    4.379630   3.224620   5.025587   4.650368   5.569999
    20  H    2.890133   1.826997   3.475368   3.165160   4.206328
                    6          7          8          9         10
     6  F    0.000000
     7  F    2.170893   0.000000
     8  F    2.158912   2.171701   0.000000
     9  O    4.716005   5.460210   5.197813   0.000000
    10  H    4.524370   5.535730   4.917415   0.964412   0.000000
    11  H    5.518745   6.029317   5.724890   0.988715   1.580640
    12  O    6.915015   7.098486   6.714099   2.694133   3.096899
    13  H    6.697708   6.624513   6.257291   3.034367   3.427042
    14  H    7.661806   7.755482   7.545513   3.323578   3.859991
    15  O    3.304209   4.751798   3.559951   2.836624   2.052015
    16  H    3.691075   5.044850   3.470900   3.590901   2.759513
    17  H    2.888696   4.684404   3.608887   3.392900   2.689483
    18  O    6.204568   5.660966   5.348134   3.860244   4.181813
    19  H    6.671065   6.037718   5.524568   4.663198   4.856064
    20  H    5.247842   4.724631   4.401010   3.463378   3.724294
                   11         12         13         14         15
    11  H    0.000000
    12  O    1.711625   0.000000
    13  H    2.159126   0.980739   0.000000
    14  H    2.354946   0.959562   1.563624   0.000000
    15  O    3.504148   4.821007   4.882890   5.696516   0.000000
    16  H    4.104691   5.191892   5.173340   6.117885   0.960868
    17  H    4.197726   5.646068   5.741276   6.481145   0.962683
    18  O    3.296817   2.708344   1.749022   3.222692   5.054452
    19  H    4.102171   3.373510   2.417065   3.889529   5.498994
    20  H    3.138683   3.076525   2.253225   3.726107   4.338746
                   16         17         18         19         20
    16  H    0.000000
    17  H    1.537828   0.000000
    18  O    5.210410   5.887897   0.000000
    19  H    5.495587   6.361799   0.959669   0.000000
    20  H    4.517850   5.117853   0.973444   1.555247   0.000000
 Stoichiometry    C2H9F3O6
 Framework group  C1[X(C2H9F3O6)]
 Deg. of freedom    54
 Full point group                 C1      NOp   1
 Largest Abelian subgroup         C1      NOp   1
 Largest concise Abelian subgroup C1      NOp   1
                         Standard orientation:                         
 ---------------------------------------------------------------------
 Center     Atomic      Atomic             Coordinates (Angstroms)
 Number     Number       Type             X           Y           Z
 ---------------------------------------------------------------------
      1          6           0        0.607842   -0.309644   -0.342251
      2          8           0       -0.107564   -1.059286    0.288544
      3          8           0        0.266009    0.514801   -1.280440
      4          1           0       -0.708805    0.801828   -1.162684
      5          6           0        2.133294   -0.313297   -0.064034
      6          9           0        2.695272    0.878466   -0.307202
      7          9           0        2.745275   -1.227440   -0.832021
      8          9           0        2.367255   -0.614952    1.216941
      9          8           0       -1.957474    1.543693   -0.694665
     10          1           0       -1.675635    1.963290    0.126673
     11          1           0       -2.815413    1.082706   -0.524403
     12          8           0       -4.177169    0.148670   -0.074003
     13          1           0       -3.791868   -0.732284    0.119158
     14          1           0       -4.908553    0.014933   -0.680593
     15          8           0        0.038476    2.077448    1.248972
     16          1           0        0.163677    1.886903    2.182399
     17          1           0        0.787244    2.621289    0.983752
     18          8           0       -2.712591   -2.078229    0.406681
     19          1           0       -2.768409   -2.650643    1.174920
     20          1           0       -1.796780   -1.751818    0.358316
 ---------------------------------------------------------------------
 Rotational constants (GHZ):           1.2789796           0.4673102           0.4066245
 Standard basis: 6-31++G(d,p) (6D, 7F)
 There are   263 symmetry adapted cartesian basis functions of A   symmetry.
 There are   263 symmetry adapted basis functions of A   symmetry.
   263 basis functions,   424 primitive gaussians,   263 cartesian basis functions
    48 alpha electrons       48 beta electrons
       nuclear repulsion energy       747.1884532713 Hartrees.
 NAtoms=   20 NActive=   20 NUniq=   20 SFac= 1.00D+00 NAtFMM=   60 NAOKFM=F Big=F
 Integral buffers will be    131072 words long.
 Raffenetti 2 integral format.
 Two-electron integral symmetry is turned on.
 Nuclear repulsion after empirical dispersion term =      747.1791084734 Hartrees.
 One-electron integrals computed using PRISM.
 NBasis=   263 RedAO= T EigKep=  5.60D-05  NBF=   263
 NBsUse=   263 1.00D-06 EigRej= -1.00D+00 NBFU=   263
 Initial guess from the checkpoint file:  "/local_scratch/slurm.5620379/Gau-664825.chk"
 B after Tr=    -0.000000    0.000000   -0.000000
         Rot=    0.999579    0.012602    0.020503   -0.016181 Ang=   3.32 deg.
 ExpMin= 3.60D-02 ExpMax= 7.00D+03 ExpMxC= 1.05D+03 IAcc=3 IRadAn=         5 AccDes= 0.00D+00
 Harris functional with IExCor= 4639 and IRadAn=       5 diagonalized for initial guess.
 HarFok:  IExCor= 4639 AccDes= 0.00D+00 IRadAn=         5 IDoV= 1 UseB2=F ITyADJ=14
 ICtDFT=  3500011 ScaDFX=  1.000000  1.000000  1.000000  1.000000
 FoFCou: FMM=F IPFlag=           0 FMFlag=      100000 FMFlg1=           0
         NFxFlg=           0 DoJE=T BraDBF=F KetDBF=T FulRan=T
         wScrn=  0.000000 ICntrl=       500 IOpCl=  0 I1Cent=   200000004 NGrid=           0
         NMat0=    1 NMatS0=      1 NMatT0=    0 NMatD0=    1 NMtDS0=    0 NMtDT0=    0
 Petite list used in FoFCou.
 Requested convergence on RMS density matrix=1.00D-10 within 128 cycles.
 Requested convergence on MAX density matrix=1.00D-08.
 Requested convergence on             energy=1.00D-08.
 No special actions if energy rises.
 SCF Done:  E(RwB97XD) =  -832.378540288     A.U. after   17 cycles
            NFock= 17  Conv=0.28D-10     -V/T= 2.0082
 Calling FoFJK, ICntrl=      2127 FMM=F ISym2X=0 I1Cent= 0 IOpClX= 0 NMat=1 NMatS=1 NMatT=0.
 ***** Axes restored to original set *****
 -------------------------------------------------------------------
 Center     Atomic                   Forces (Hartrees/Bohr)
 Number     Number              X              Y              Z
 -------------------------------------------------------------------
      1        6           0.001661149   -0.001658250   -0.000286815
      2        8          -0.002520516   -0.000863512   -0.001983805
      3        8          -0.002735544    0.002829369    0.002026789
      4        1           0.003130808   -0.000290171   -0.002216501
      5        6           0.000198344   -0.000069804    0.000030014
      6        9           0.000570198    0.000364636    0.000643332
      7        9           0.000061918    0.000213927   -0.000196706
      8        9          -0.000342308   -0.000968144    0.000268893
      9        8           0.005679967   -0.003163345    0.000451273
     10        1          -0.002725663    0.000258735   -0.000787559
     11        1          -0.002315347    0.002529073    0.002248853
     12        8           0.000087451    0.000135482   -0.000208962
     13        1          -0.000715632   -0.000636909   -0.000089601
     14        1           0.000086620    0.000014626    0.000415830
     15        8          -0.001905365    0.001552808    0.000061848
     16        1           0.000146194   -0.000261266   -0.000367130
     17        1           0.001060864   -0.000521711   -0.000499570
     18        8           0.001537630   -0.000335633   -0.000607078
     19        1          -0.000531349    0.000527162    0.000416229
     20        1          -0.000429420    0.000342926    0.000680668
 -------------------------------------------------------------------
 Cartesian Forces:  Max     0.005679967 RMS     0.001494400

 GradGradGradGradGradGradGradGradGradGradGradGradGradGradGradGradGradGrad
 Berny optimization.
 Using GEDIIS/GDIIS optimizer.
 FormGI is forming the generalized inverse of G from B-inverse, IUseBI=4.
 Internal  Forces:  Max     0.003936762 RMS     0.000898839
 Search for a local minimum.
 Step number   8 out of a maximum of  120
 All quantities printed in internal units (Hartrees-Bohrs-Radians)
 Mixed Optimization -- En-DIIS/RFO-DIIS
 Swapping is turned off.
 Update second derivatives using D2CorX and points    5    6    7    8
 DE= -9.02D-04 DEPred=-6.07D-04 R= 1.49D+00
 TightC=F SS=  1.41D+00  RLast= 6.22D-01 DXNew= 5.9581D-01 1.8652D+00
 Trust test= 1.49D+00 RLast= 6.22D-01 DXMaxT set to 5.96D-01
 ITU=  1  0 -1 -1  1  1  1  0
     Eigenvalues ---    0.00011   0.00068   0.00078   0.00091   0.00125
     Eigenvalues ---    0.00240   0.00306   0.00360   0.00477   0.00709
     Eigenvalues ---    0.00874   0.00881   0.01129   0.01201   0.01477
     Eigenvalues ---    0.01600   0.01744   0.01989   0.02336   0.02421
     Eigenvalues ---    0.02557   0.02717   0.03099   0.03133   0.03334
     Eigenvalues ---    0.03707   0.04122   0.05327   0.06758   0.07001
     Eigenvalues ---    0.07249   0.08421   0.08764   0.09439   0.11139
     Eigenvalues ---    0.15165   0.16824   0.17796   0.21689   0.24961
     Eigenvalues ---    0.32352   0.35767   0.36494   0.47141   0.48294
     Eigenvalues ---    0.51577   0.52559   0.54404   0.56588   0.56850
     Eigenvalues ---    0.57229   0.57431   0.58390   0.90744
 En-DIIS/RFO-DIIS/Sim-DIIS IScMMF=       -3 using points:     8    7
 RFO step:  Lambda=-1.15687195D-03.
 DidBck=T Rises=F RFO-DIIS coefs:    0.33898    0.66102
 Iteration  1 RMS(Cart)=  0.13432882 RMS(Int)=  0.00435610
 Iteration  2 RMS(Cart)=  0.00691765 RMS(Int)=  0.00034773
 Iteration  3 RMS(Cart)=  0.00001013 RMS(Int)=  0.00034766
 Iteration  4 RMS(Cart)=  0.00000000 RMS(Int)=  0.00034766
 Variable       Old X    -DE/DX   Delta X   Delta X   Delta X     New X
                                 (Linear)    (Quad)   (Total)
    R1        2.29247   0.00119   0.00135   0.00139   0.00266   2.29513
    R2        2.44700   0.00193   0.00006   0.00072   0.00069   2.44770
    R3        2.93025  -0.00014  -0.00133   0.00069  -0.00045   2.92980
    R4        5.52705   0.00097  -0.12492   0.08283  -0.04203   5.48502
    R5        3.45252  -0.00036  -0.02281   0.00845  -0.01441   3.43811
    R6        1.93318   0.00240   0.00027   0.00599   0.00622   1.93940
    R7        2.88366  -0.00151  -0.00108  -0.01874  -0.01993   2.86373
    R8        2.53199   0.00048  -0.00026   0.00024   0.00012   2.53211
    R9        2.53532  -0.00029   0.00197  -0.00019   0.00177   2.53710
   R10        2.52590   0.00028  -0.00041  -0.00023  -0.00064   2.52526
   R11        5.45884   0.00020  -0.12160   0.11602  -0.00574   5.45311
   R12        1.82247   0.00247  -0.00176   0.00291   0.00115   1.82363
   R13        1.86840  -0.00394  -0.00089  -0.00186  -0.00267   1.86573
   R14        3.23450   0.00018  -0.02089   0.00960  -0.01120   3.22330
   R15        1.85333   0.00064   0.00258  -0.00125   0.00147   1.85480
   R16        1.81331   0.00007   0.00036  -0.00014   0.00022   1.81353
   R17        3.30517  -0.00028  -0.02355   0.00639  -0.01704   3.28814
   R18        1.81578   0.00016  -0.00001  -0.00005  -0.00006   1.81572
   R19        1.81921  -0.00090  -0.00154  -0.00013  -0.00187   1.81733
   R20        1.81351  -0.00024   0.00022  -0.00006   0.00016   1.81367
   R21        1.83954   0.00048   0.00248  -0.00007   0.00236   1.84190
    A1        2.23254   0.00104   0.00691   0.00262   0.01015   2.24269
    A2        2.07762   0.00003   0.00009   0.00051   0.00114   2.07876
    A3        1.67765  -0.00009  -0.00100  -0.00470  -0.00597   1.67168
    A4        1.97273  -0.00109  -0.00751  -0.00302  -0.01157   1.96116
    A5        1.39301   0.00081   0.05759  -0.02569   0.03214   1.42516
    A6        1.66676  -0.00015  -0.04789   0.02877  -0.01868   1.64808
    A7        2.49699  -0.00301  -0.02092  -0.00473  -0.02559   2.47141
    A8        1.92494   0.00176   0.01819   0.00160   0.01951   1.94445
    A9        1.95839  -0.00032   0.00442  -0.00433   0.00014   1.95853
   A10        1.92585  -0.00025  -0.00766   0.00137  -0.00636   1.91949
   A11        1.92269   0.00042   0.00348   0.00173   0.00528   1.92797
   A12        1.88687   0.00011  -0.00200   0.00029  -0.00196   1.88491
   A13        1.87679   0.00043   0.00343   0.00127   0.00492   1.88172
   A14        1.89122  -0.00038  -0.00175  -0.00025  -0.00200   1.88922
   A15        1.75025  -0.00011  -0.00738   0.00777   0.00118   1.75143
   A16        1.80656  -0.00060   0.04443  -0.03728   0.00679   1.81335
   A17        2.13671  -0.00050  -0.02525   0.00296  -0.02258   2.11414
   A18        1.88576  -0.00033  -0.01381   0.00891  -0.00531   1.88045
   A19        1.80230   0.00063   0.00570   0.00482   0.01112   1.81342
   A20        2.11311  -0.00057  -0.01339   0.00386  -0.00966   2.10344
   A21        1.87419   0.00003  -0.00049  -0.00031  -0.00107   1.87312
   A22        1.91909  -0.00008  -0.00423   0.01467   0.01023   1.92932
   A23        1.73125  -0.00016   0.05147  -0.01500   0.03664   1.76789
   A24        1.85284   0.00062  -0.00194   0.00583   0.00353   1.85636
   A25        1.87133   0.00027  -0.05086   0.00688  -0.04412   1.82721
   A26        2.15882   0.00048  -0.00996   0.00402  -0.00597   2.15285
   A27        1.89055   0.00044  -0.00096   0.00460   0.00396   1.89451
   A28        1.86973  -0.00098  -0.00725   0.00025  -0.00701   1.86272
   A29        3.29300  -0.00028   0.00023   0.00345   0.00312   3.29612
   A30        3.01245  -0.00013   0.00702  -0.00381   0.00359   3.01603
   A31        2.88095   0.00026   0.00459  -0.00058   0.00468   2.88563
   A32        3.10004   0.00068   0.03029  -0.02341   0.00684   3.10688
   A33        2.85753   0.00063   0.06637  -0.02027   0.04638   2.90392
   A34        3.08317   0.00013  -0.00778   0.01634   0.00894   3.09211
   A35        3.12097   0.00038   0.00046   0.00004   0.00053   3.12150
   A36        3.16573  -0.00045  -0.01849   0.02381   0.00563   3.17135
    D1        0.18149   0.00010   0.06888   0.06560   0.13434   0.31583
    D2       -2.93189   0.00083   0.08569   0.06020   0.14575  -2.78614
    D3        1.60990   0.00105   0.14171   0.02940   0.17066   1.78056
    D4        0.46461  -0.00111  -0.07021  -0.02231  -0.09305   0.37156
    D5       -2.70379  -0.00179  -0.08602  -0.01714  -0.10368  -2.80747
    D6       -1.10358  -0.00144  -0.11333   0.00421  -0.10906  -1.21264
    D7       -2.63529  -0.00020  -0.00404   0.00840   0.00409  -2.63120
    D8        1.54256   0.00006   0.00086   0.00999   0.01088   1.55344
    D9       -0.54491   0.00043   0.00568   0.00834   0.01405  -0.53086
   D10        0.53049   0.00040   0.00998   0.00369   0.01344   0.54392
   D11       -1.57485   0.00066   0.01488   0.00528   0.02022  -1.55463
   D12        2.62087   0.00103   0.01969   0.00363   0.02339   2.64426
   D13       -0.88758  -0.00038  -0.03256   0.01977  -0.01342  -0.90100
   D14       -2.99292  -0.00012  -0.02766   0.02136  -0.00664  -2.99955
   D15        1.20280   0.00024  -0.02284   0.01971  -0.00346   1.19934
   D16        0.89141  -0.00041   0.03037  -0.01292   0.01758   0.90898
   D17        2.82909   0.00018   0.05079  -0.00864   0.04220   2.87129
   D18        3.11655   0.00066   0.03916  -0.00951   0.02878  -3.13785
   D19       -1.22895   0.00125   0.05959  -0.00522   0.05341  -1.17554
   D20       -1.20387  -0.00040   0.03791  -0.01780   0.02055  -1.18332
   D21        0.73381   0.00019   0.05834  -0.01351   0.04518   0.77899
   D22       -0.74769   0.00100   0.05069  -0.05335  -0.00300  -0.75069
   D23       -3.09961   0.00053   0.05976  -0.05118   0.00856  -3.09105
   D24        1.06460  -0.00002   0.04410  -0.01650   0.02786   1.09246
   D25       -1.01653   0.00125   0.01766   0.01087   0.02774  -0.98879
   D26        0.79413   0.00053   0.03594  -0.02576   0.01032   0.80444
   D27        2.92185   0.00008   0.02778  -0.02661   0.00110   2.92295
   D28       -1.32282  -0.00008   0.02647  -0.02609   0.00031  -1.32251
   D29       -0.13296  -0.00039   0.01914   0.00541   0.02574  -0.10722
   D30        0.39184  -0.00034   0.04343  -0.00428   0.03913   0.43097
   D31       -1.69352  -0.00055   0.04687  -0.00694   0.03983  -1.65369
   D32       -1.63199   0.00112   0.00917   0.03484   0.04401  -1.58799
   D33        2.56583   0.00091   0.01261   0.03218   0.04471   2.61054
   D34        2.32018   0.00006  -0.07875   0.00770  -0.07107   2.24912
   D35        0.16563   0.00052  -0.05983  -0.00071  -0.06056   0.10507
   D36       -1.75327  -0.00026  -0.09467   0.01556  -0.07909  -1.83236
   D37        2.37536   0.00020  -0.07574   0.00715  -0.06859   2.30678
   D38       -0.25915   0.00012  -0.03760   0.00905  -0.02802  -0.28717
   D39        1.73066   0.00016  -0.02183   0.02091  -0.00083   1.72983
         Item               Value     Threshold  Converged?
 Maximum Force            0.003937     0.000015     NO 
 RMS     Force            0.000899     0.000010     NO 
 Maximum Displacement     0.535187     0.000060     NO 
 RMS     Displacement     0.132812     0.000040     NO 
 Predicted change in Energy=-6.090565D-04
 GradGradGradGradGradGradGradGradGradGradGradGradGradGradGradGradGradGrad

                          Input orientation:                          
 ---------------------------------------------------------------------
 Center     Atomic      Atomic             Coordinates (Angstroms)
 Number     Number       Type             X           Y           Z
 ---------------------------------------------------------------------
      1          6           0        0.039647   -0.714098    0.953265
      2          8           0        0.010458   -1.533262    0.057047
      3          8           0        1.028338    0.032367    1.331407
      4          1           0        1.726214    0.135651    0.586046
      5          6           0       -1.220833   -0.514220    1.833561
      6          9           0       -1.312705    0.734491    2.310742
      7          9           0       -1.188698   -1.356358    2.878680
      8          9           0       -2.327827   -0.764822    1.128233
      9          8           0        2.526975    0.626319   -0.603292
     10          1           0        1.884454    1.119766   -1.127642
     11          1           0        2.984872   -0.006973   -1.206648
     12          8           0        3.572920   -1.204816   -2.269086
     13          1           0        2.971112   -1.966184   -2.122367
     14          1           0        4.471691   -1.530934   -2.186352
     15          8           0       -0.498851    1.585065   -0.734528
     16          1           0       -1.281940    1.433922   -1.270374
     17          1           0       -0.741976    2.246358   -0.079981
     18          8           0        1.698334   -3.027707   -1.592436
     19          1           0        1.136588   -3.519915   -2.195181
     20          1           0        1.105713   -2.529675   -1.000160
 ---------------------------------------------------------------------
                    Distance matrix (angstroms):
                    1          2          3          4          5
     1  C    0.000000
     2  O    1.214532   0.000000
     3  O    1.295264   2.260811   0.000000
     4  H    1.923910   2.451312   1.026285   0.000000
     5  C    1.550381   2.389671   2.368477   3.265533   0.000000
     6  F    2.402085   3.460145   2.632975   3.545167   1.339933
     7  F    2.372457   3.070974   3.039384   3.997370   1.342574
     8  F    2.374473   2.684309   3.455522   4.188086   1.336310
     9  O    3.225893   3.381227   2.518283   1.515420   4.613582
    10  H    3.331148   3.457443   2.821754   1.982486   4.591453
    11  H    3.720161   3.574021   3.204886   2.195066   5.214223
    12  O    4.807116   4.267307   4.579199   3.654990   6.347338
    13  H    4.429528   3.701721   4.438145   3.647326   5.943902
    14  H    5.492488   4.993540   5.164806   4.242799   7.042601
    15  O    2.902547   3.257292   3.001877   2.965743   3.394604
    16  H    3.362314   3.498074   3.751134   3.765739   3.665160
    17  H    3.231537   3.856224   3.166668   3.315213   3.392895
    18  O    3.818982   2.793401   4.285068   3.841015   5.155251
    19  H    4.357591   3.207412   5.006720   4.630987   5.551792
    20  H    2.872052   1.819370   3.465003   3.163073   4.183879
                    6          7          8          9         10
     6  F    0.000000
     7  F    2.170157   0.000000
     8  F    2.162577   2.170621   0.000000
     9  O    4.821456   5.464555   5.338778   0.000000
    10  H    4.710918   5.623706   5.136531   0.965021   0.000000
    11  H    5.602765   5.994116   5.852416   0.987303   1.576928
    12  O    6.971733   7.013947   6.823062   2.687364   3.091519
    13  H    6.730319   6.533481   6.331542   3.037419   3.419559
    14  H    7.669109   7.597698   7.603081   3.307830   3.852385
    15  O    3.264890   4.709897   3.512407   3.176797   2.459916
    16  H    3.648910   5.000900   3.417845   3.950324   3.185141
    17  H    2.885659   4.683246   3.611358   3.685706   3.043837
    18  O    6.201233   5.578462   5.360286   3.875172   4.177584
    19  H    6.663508   5.985983   5.535141   4.653873   4.819292
    20  H    5.240763   4.656865   4.408396   3.483932   3.733778
                   11         12         13         14         15
    11  H    0.000000
    12  O    1.705697   0.000000
    13  H    2.162692   0.981519   0.000000
    14  H    2.343695   0.959681   1.563737   0.000000
    15  O    3.859250   5.168909   5.155396   6.043470   0.000000
    16  H    4.503990   5.615161   5.511358   6.537098   0.960835
    17  H    4.498476   5.943157   5.975272   6.773999   0.961691
    18  O    3.305880   2.700899   1.740006   3.206957   5.180859
    19  H    4.090734   3.361674   2.405173   3.883173   5.555987
    20  H    3.152443   3.074497   2.248685   3.705987   4.424508
                   16         17         18         19         20
    16  H    0.000000
    17  H    1.539042   0.000000
    18  O    5.375118   6.004865   0.000000
    19  H    5.589726   6.422848   0.959754   0.000000
    20  H    4.635084   5.202997   0.974694   1.552290   0.000000
 Stoichiometry    C2H9F3O6
 Framework group  C1[X(C2H9F3O6)]
 Deg. of freedom    54
 Full point group                 C1      NOp   1
 Largest Abelian subgroup         C1      NOp   1
 Largest concise Abelian subgroup C1      NOp   1
                         Standard orientation:                         
 ---------------------------------------------------------------------
 Center     Atomic      Atomic             Coordinates (Angstroms)
 Number     Number       Type             X           Y           Z
 ---------------------------------------------------------------------
      1          6           0        0.571969   -0.270800   -0.286010
      2          8           0       -0.133399   -0.982211    0.400603
      3          8           0        0.217755    0.566032   -1.209025
      4          1           0       -0.762089    0.851190   -1.100170
      5          6           0        2.111696   -0.354835   -0.125201
      6          9           0        2.715004    0.807159   -0.410173
      7          9           0        2.608290   -1.292692   -0.947589
      8          9           0        2.433101   -0.685547    1.129014
      9          8           0       -2.034009    1.580913   -0.717778
     10          1           0       -1.805212    2.029725    0.105318
     11          1           0       -2.878303    1.091270   -0.568834
     12          8           0       -4.218037    0.115895   -0.164906
     13          1           0       -3.815349   -0.736632    0.107891
     14          1           0       -4.891323   -0.082571   -0.819341
     15          8           0        0.302311    2.096101    1.372254
     16          1           0        0.510644    1.891892    2.287733
     17          1           0        1.025268    2.639024    1.044508
     18          8           0       -2.722143   -2.024252    0.525690
     19          1           0       -2.783384   -2.524137    1.342692
     20          1           0       -1.809613   -1.686052    0.471494
 ---------------------------------------------------------------------
 Rotational constants (GHZ):           1.2520513           0.4608243           0.4044442
 Standard basis: 6-31++G(d,p) (6D, 7F)
 There are   263 symmetry adapted cartesian basis functions of A   symmetry.
 There are   263 symmetry adapted basis functions of A   symmetry.
   263 basis functions,   424 primitive gaussians,   263 cartesian basis functions
    48 alpha electrons       48 beta electrons
       nuclear repulsion energy       744.1975356868 Hartrees.
 NAtoms=   20 NActive=   20 NUniq=   20 SFac= 1.00D+00 NAtFMM=   60 NAOKFM=F Big=F
 Integral buffers will be    131072 words long.
 Raffenetti 2 integral format.
 Two-electron integral symmetry is turned on.
 Nuclear repulsion after empirical dispersion term =      744.1883569677 Hartrees.
 One-electron integrals computed using PRISM.
 NBasis=   263 RedAO= T EigKep=  5.10D-05  NBF=   263
 NBsUse=   263 1.00D-06 EigRej= -1.00D+00 NBFU=   263
 Initial guess from the checkpoint file:  "/local_scratch/slurm.5620379/Gau-664825.chk"
 B after Tr=     0.000000    0.000000    0.000000
         Rot=    0.999894    0.000520   -0.011366    0.009099 Ang=   1.67 deg.
 ExpMin= 3.60D-02 ExpMax= 7.00D+03 ExpMxC= 1.05D+03 IAcc=3 IRadAn=         5 AccDes= 0.00D+00
 Harris functional with IExCor= 4639 and IRadAn=       5 diagonalized for initial guess.
 HarFok:  IExCor= 4639 AccDes= 0.00D+00 IRadAn=         5 IDoV= 1 UseB2=F ITyADJ=14
 ICtDFT=  3500011 ScaDFX=  1.000000  1.000000  1.000000  1.000000
 FoFCou: FMM=F IPFlag=           0 FMFlag=      100000 FMFlg1=           0
         NFxFlg=           0 DoJE=T BraDBF=F KetDBF=T FulRan=T
         wScrn=  0.000000 ICntrl=       500 IOpCl=  0 I1Cent=   200000004 NGrid=           0
         NMat0=    1 NMatS0=      1 NMatT0=    0 NMatD0=    1 NMtDS0=    0 NMtDT0=    0
 Petite list used in FoFCou.
 Requested convergence on RMS density matrix=1.00D-10 within 128 cycles.
 Requested convergence on MAX density matrix=1.00D-08.
 Requested convergence on             energy=1.00D-08.
 No special actions if energy rises.
 SCF Done:  E(RwB97XD) =  -832.378344580     A.U. after   16 cycles
            NFock= 16  Conv=0.64D-10     -V/T= 2.0082
 Calling FoFJK, ICntrl=      2127 FMM=F ISym2X=0 I1Cent= 0 IOpClX= 0 NMat=1 NMatS=1 NMatT=0.
 ***** Axes restored to original set *****
 -------------------------------------------------------------------
 Center     Atomic                   Forces (Hartrees/Bohr)
 Number     Number              X              Y              Z
 -------------------------------------------------------------------
      1        6           0.001107241   -0.000703741   -0.000516386
      2        8          -0.000827171    0.000410575   -0.000174184
      3        8          -0.001159752    0.000605741   -0.000016713
      4        1           0.000451799   -0.000555753    0.000003840
      5        6           0.000252402    0.000019940    0.000024628
      6        9          -0.000068224   -0.000069994    0.000174248
      7        9          -0.000003096    0.000111938   -0.000104851
      8        9           0.000041603   -0.000325407    0.000297221
      9        8          -0.000134932    0.000433741    0.000436342
     10        1          -0.000100487   -0.000612097   -0.000437744
     11        1          -0.001161286    0.000654943   -0.000050081
     12        8           0.000110491    0.000355075    0.000046500
     13        1          -0.000676829   -0.000415551   -0.000017986
     14        1           0.000031780    0.000047330    0.000269407
     15        8           0.001627211   -0.000212153   -0.000047481
     16        1           0.000117067    0.000074615    0.000129285
     17        1           0.000019088   -0.000248538   -0.000284566
     18        8           0.000509373   -0.000152894    0.000068334
     19        1          -0.000205642    0.000271074    0.000121143
     20        1           0.000069366    0.000311154    0.000079042
 -------------------------------------------------------------------
 Cartesian Forces:  Max     0.001627211 RMS     0.000454989

 GradGradGradGradGradGradGradGradGradGradGradGradGradGradGradGradGradGrad
 Berny optimization.
 Using GEDIIS/GDIIS optimizer.
 FormGI is forming the generalized inverse of G from B-inverse, IUseBI=4.
 Internal  Forces:  Max     0.002397859 RMS     0.000658357
 Search for a local minimum.
 Step number   9 out of a maximum of  120
 All quantities printed in internal units (Hartrees-Bohrs-Radians)
 Mixed Optimization -- En-DIIS/RFO-DIIS
 Swapping is turned off.
 Update second derivatives using D2CorX and points    5    4    7    8    9
 DE=  1.96D-04 DEPred=-6.09D-04 R=-3.21D-01
 Trust test=-3.21D-01 RLast= 3.90D-01 DXMaxT set to 2.98D-01
 ITU= -1  1  0 -1 -1  1  1  1  0
     Eigenvalues ---   -0.31624   0.00008   0.00062   0.00074   0.00096
     Eigenvalues ---    0.00127   0.00244   0.00366   0.00478   0.00506
     Eigenvalues ---    0.00738   0.00881   0.01012   0.01209   0.01381
     Eigenvalues ---    0.01484   0.01717   0.01765   0.02230   0.02460
     Eigenvalues ---    0.02518   0.02734   0.02895   0.03214   0.03391
     Eigenvalues ---    0.03675   0.04449   0.05281   0.06566   0.06967
     Eigenvalues ---    0.07219   0.07673   0.08811   0.08953   0.10642
     Eigenvalues ---    0.13269   0.16180   0.17671   0.21580   0.25153
     Eigenvalues ---    0.32085   0.35739   0.36374   0.45364   0.47373
     Eigenvalues ---    0.51482   0.52663   0.54389   0.56179   0.56594
     Eigenvalues ---    0.57251   0.57446   0.58299   0.90734
 Eigenvalue     2 is   8.30D-05 Eigenvector:
                          R4        D36       R11       D34       D37
   1                    0.38558   0.35678   0.31922   0.31120   0.25133
                          D31       D35       D30       D23       D3
   1                   -0.20975   0.20575  -0.18775  -0.18021  -0.16125
 Use linear search instead of GDIIS.
 RFO step:  Lambda=-3.16277845D-01 EMin=-3.16235128D-01
 I=     1 Eig=   -3.16D-01 Dot1=  2.21D-03
 I=     1 Stepn=  6.00D-01 RXN=   6.00D-01 EDone=F
 Mixed    1 eigenvectors in step.  Raw Step.Grad=  2.21D-03.
 RFO eigenvector is Hessian eigenvector with negative curvature.
 Taking step of  6.00D-01 in eigenvector direction(s).  Step.Grad=  4.20D-04.
 Quartic linear search produced a step of -0.67808.
 Maximum step size (   0.298) exceeded in Quadratic search.
    -- Step size not scaled.
 Iteration  1 RMS(Cart)=  0.27399509 RMS(Int)=  0.01661446
 Iteration  2 RMS(Cart)=  0.03607004 RMS(Int)=  0.00315313
 Iteration  3 RMS(Cart)=  0.00049790 RMS(Int)=  0.00314226
 Iteration  4 RMS(Cart)=  0.00000247 RMS(Int)=  0.00314226
 Iteration  5 RMS(Cart)=  0.00000002 RMS(Int)=  0.00314226
 Variable       Old X    -DE/DX   Delta X   Delta X   Delta X     New X
                                 (Linear)    (Quad)   (Total)
    R1        2.29513  -0.00056  -0.00180  -0.00315  -0.00450   2.29063
    R2        2.44770  -0.00111  -0.00047  -0.00071  -0.00111   2.44659
    R3        2.92980  -0.00054   0.00031  -0.00399  -0.00184   2.92796
    R4        5.48502  -0.00096   0.02850  -0.04420  -0.01325   5.47177
    R5        3.43811  -0.00054   0.00977  -0.06741  -0.05667   3.38144
    R6        1.93940  -0.00074  -0.00422   0.01565   0.01107   1.95047
    R7        2.86373  -0.00075   0.01352  -0.16030  -0.14582   2.71791
    R8        2.53211   0.00007  -0.00008   0.01088   0.01068   2.54279
    R9        2.53710  -0.00015  -0.00120  -0.02262  -0.02382   2.51328
   R10        2.52526  -0.00013   0.00043   0.00854   0.00898   2.53424
   R11        5.45311   0.00063   0.00389   0.07072   0.07171   5.52482
   R12        1.82363  -0.00001  -0.00078   0.05635   0.05557   1.87920
   R13        1.86573  -0.00108   0.00181  -0.11754  -0.11655   1.74918
   R14        3.22330  -0.00018   0.00760   0.00283   0.00959   3.23289
   R15        1.85480   0.00030  -0.00100   0.02288   0.02096   1.87576
   R16        1.81353   0.00004  -0.00015  -0.00254  -0.00269   1.81084
   R17        3.28814  -0.00049   0.01155  -0.07261  -0.06162   3.22651
   R18        1.81572  -0.00018   0.00004  -0.00136  -0.00132   1.81439
   R19        1.81733  -0.00014   0.00127  -0.01421  -0.01435   1.80298
   R20        1.81367  -0.00009  -0.00011  -0.00600  -0.00611   1.80756
   R21        1.84190  -0.00034  -0.00160  -0.01244  -0.01333   1.82858
    A1        2.24269   0.00110  -0.00688   0.14572   0.13232   2.37501
    A2        2.07876  -0.00033  -0.00077  -0.02215  -0.02502   2.05373
    A3        1.67168  -0.00032   0.00405  -0.01731  -0.00733   1.66435
    A4        1.96116  -0.00074   0.00785  -0.12262  -0.10671   1.85444
    A5        1.42516  -0.00151  -0.02180  -0.11739  -0.12644   1.29872
    A6        1.64808   0.00127   0.01267   0.12596   0.13821   1.78629
    A7        2.47141   0.00006   0.01735  -0.12438  -0.10750   2.36391
    A8        1.94445  -0.00125  -0.01323  -0.02194  -0.03214   1.91231
    A9        1.95853  -0.00078  -0.00010  -0.10413  -0.09975   1.85878
   A10        1.91949   0.00051   0.00431   0.06170   0.06455   1.98403
   A11        1.92797  -0.00004  -0.00358   0.04781   0.04370   1.97167
   A12        1.88491   0.00016   0.00133   0.00276   0.00388   1.88878
   A13        1.88172   0.00042  -0.00334   0.04708   0.04479   1.92650
   A14        1.88922  -0.00025   0.00136  -0.05594  -0.05573   1.83349
   A15        1.75143   0.00026  -0.00080   0.03374   0.03284   1.78427
   A16        1.81335   0.00014  -0.00460  -0.03901  -0.04272   1.77063
   A17        2.11414  -0.00032   0.01531  -0.05309  -0.03668   2.07745
   A18        1.88045  -0.00035   0.00360  -0.02394  -0.02428   1.85617
   A19        1.81342   0.00021  -0.00754   0.04116   0.03096   1.84438
   A20        2.10344  -0.00016   0.00655  -0.03338  -0.02772   2.07573
   A21        1.87312   0.00002   0.00072   0.00086   0.00532   1.87844
   A22        1.92932  -0.00006  -0.00693  -0.01742  -0.02338   1.90594
   A23        1.76789  -0.00055  -0.02484  -0.07708  -0.10003   1.66786
   A24        1.85636   0.00008  -0.00239   0.04992   0.04463   1.90099
   A25        1.82721   0.00042   0.02992   0.06486   0.09218   1.91940
   A26        2.15285  -0.00016   0.00405   0.00237   0.00553   2.15838
   A27        1.89451  -0.00061  -0.00268  -0.02106  -0.02397   1.87053
   A28        1.86272   0.00025   0.00475  -0.00654  -0.00174   1.86099
   A29        3.29612   0.00078  -0.00212   0.03891   0.04198   3.33810
   A30        3.01603   0.00034  -0.00243   0.02179   0.01716   3.03319
   A31        2.88563  -0.00000  -0.00317   0.00323  -0.00363   2.88201
   A32        3.10688  -0.00092  -0.00464  -0.03780  -0.04078   3.06610
   A33        2.90392  -0.00240  -0.03145  -0.19778  -0.23147   2.67245
   A34        3.09211   0.00077  -0.00606   0.06830   0.05699   3.14910
   A35        3.12150  -0.00039  -0.00036  -0.03642  -0.04049   3.08101
   A36        3.17135   0.00096  -0.00381   0.08810   0.08392   3.25528
    D1        0.31583   0.00035  -0.09109   0.05377  -0.03339   0.28244
    D2       -2.78614  -0.00059  -0.09883   0.02454  -0.07298  -2.85913
    D3        1.78056  -0.00181  -0.11572  -0.10740  -0.22331   1.55726
    D4        0.37156   0.00002   0.06309  -0.08167  -0.02191   0.34964
    D5       -2.80747   0.00091   0.07030  -0.05263   0.01550  -2.79197
    D6       -1.21264   0.00178   0.07395   0.05354   0.14194  -1.07070
    D7       -2.63120   0.00023  -0.00278  -0.00882  -0.01584  -2.64704
    D8        1.55344   0.00019  -0.00738   0.01405   0.00447   1.55791
    D9       -0.53086   0.00021  -0.00953   0.01422   0.00150  -0.52936
   D10        0.54392  -0.00060  -0.00911  -0.03913  -0.04935   0.49457
   D11       -1.55463  -0.00064  -0.01371  -0.01626  -0.02904  -1.58367
   D12        2.64426  -0.00063  -0.01586  -0.01609  -0.03201   2.61225
   D13       -0.90100   0.00053   0.00910   0.04002   0.04940  -0.85160
   D14       -2.99955   0.00050   0.00450   0.06289   0.06971  -2.92984
   D15        1.19934   0.00051   0.00235   0.06306   0.06674   1.26608
   D16        0.90898  -0.00037  -0.01192  -0.05536  -0.06924   0.83974
   D17        2.87129  -0.00056  -0.02862  -0.04299  -0.07219   2.79911
   D18       -3.13785   0.00076  -0.01952   0.09220   0.07609  -3.06176
   D19       -1.17554   0.00056  -0.03622   0.10457   0.07314  -1.10239
   D20       -1.18332  -0.00018  -0.01394  -0.05061  -0.06903  -1.25235
   D21        0.77899  -0.00038  -0.03064  -0.03824  -0.07198   0.70702
   D22       -0.75069  -0.00134   0.00204  -0.05374  -0.05000  -0.80069
   D23       -3.09105  -0.00043  -0.00581  -0.00117  -0.00793  -3.09898
   D24        1.09246  -0.00100  -0.01889  -0.06133  -0.07486   1.01760
   D25       -0.98879   0.00003  -0.01881   0.08513   0.07004  -0.91875
   D26        0.80444  -0.00085  -0.00700  -0.06687  -0.07426   0.73018
   D27        2.92295  -0.00059  -0.00074  -0.05343  -0.05340   2.86955
   D28       -1.32251  -0.00058  -0.00021  -0.09293  -0.09356  -1.41607
   D29       -0.10722  -0.00025  -0.01745  -0.04915  -0.06579  -0.17301
   D30        0.43097   0.00013  -0.02653  -0.00645  -0.03107   0.39991
   D31       -1.65369   0.00007  -0.02701  -0.01726  -0.04242  -1.69611
   D32       -1.58799   0.00011  -0.02984   0.07351   0.04569  -1.54230
   D33        2.61054   0.00005  -0.03032   0.06270   0.03433   2.64487
   D34        2.24912  -0.00046   0.04819  -0.03717   0.01004   2.25916
   D35        0.10507   0.00008   0.04106   0.00529   0.04687   0.15194
   D36       -1.83236  -0.00040   0.05363  -0.04102   0.01316  -1.81921
   D37        2.30678   0.00014   0.04651   0.00144   0.04998   2.35676
   D38       -0.28717   0.00040   0.01900   0.04606   0.06489  -0.22228
   D39        1.72983   0.00014   0.00056   0.01245   0.01141   1.74124
         Item               Value     Threshold  Converged?
 Maximum Force            0.002398     0.000015     NO 
 RMS     Force            0.000658     0.000010     NO 
 Maximum Displacement     1.233953     0.000060     NO 
 RMS     Displacement     0.300664     0.000040     NO 
 Predicted change in Energy=-5.823231D-02
 GradGradGradGradGradGradGradGradGradGradGradGradGradGradGradGradGradGrad

                          Input orientation:                          
 ---------------------------------------------------------------------
 Center     Atomic      Atomic             Coordinates (Angstroms)
 Number     Number       Type             X           Y           Z
 ---------------------------------------------------------------------
      1          6           0        0.052035   -0.826094    0.949674
      2          8           0       -0.030838   -1.672943    0.086373
      3          8           0        0.973871   -0.031252    1.390850
      4          1           0        1.709805    0.075569    0.675093
      5          6           0       -1.209839   -0.542449    1.802838
      6          9           0       -1.124325    0.741407    2.196539
      7          9           0       -1.302994   -1.304986    2.888506
      8          9           0       -2.352476   -0.750191    1.132263
      9          8           0        2.238743    0.689827   -0.512967
     10          1           0        1.414631    1.062865   -0.925972
     11          1           0        2.634038    0.155356   -1.157071
     12          8           0        3.242294   -0.963676   -2.299230
     13          1           0        2.793711   -1.825397   -2.095552
     14          1           0        4.185862   -1.127920   -2.330140
     15          8           0        0.082172    1.420320   -0.877032
     16          1           0       -0.628961    1.318864   -1.514102
     17          1           0       -0.174472    2.070777   -0.227927
     18          8           0        1.740638   -3.037985   -1.516008
     19          1           0        1.206112   -3.591813   -2.083890
     20          1           0        1.134479   -2.615305   -0.891313
 ---------------------------------------------------------------------
                    Distance matrix (angstroms):
                    1          2          3          4          5
     1  C    0.000000
     2  O    1.212151   0.000000
     3  O    1.294678   2.325134   0.000000
     4  H    1.906985   2.536479   1.032142   0.000000
     5  C    1.549410   2.369454   2.280274   3.190310   0.000000
     6  F    2.322833   3.387861   2.376671   3.284879   1.345586
     7  F    2.413403   3.099310   3.008237   3.985234   1.329968
     8  F    2.412628   2.708386   3.412964   4.170493   1.341061
     9  O    3.036284   3.330599   2.396742   1.438254   4.332918
    10  H    2.990464   3.255590   2.599812   1.904020   4.112333
    11  H    3.473954   3.462716   3.046782   2.053631   4.901366
    12  O    4.555442   4.111880   4.430783   3.503591   6.068433
    13  H    4.217676   3.572411   4.322704   3.530580   5.733395
    14  H    5.285527   4.890516   5.036400   4.075619   6.821868
    15  O    2.895537   3.241789   2.836455   2.620427   3.564191
    16  H    3.336883   3.445313   3.581987   3.436304   3.847597
    17  H    3.135269   3.759636   2.890961   2.889084   3.467700
    18  O    3.717987   2.751199   4.251847   3.807374   5.093894
    19  H    4.264224   3.149944   4.980496   4.616859   5.499281
    20  H    2.786072   1.789380   3.451289   3.166297   4.129287
                    6          7          8          9         10
     6  F    0.000000
     7  F    2.167595   0.000000
     8  F    2.205879   2.119811   0.000000
     9  O    4.319063   5.300302   5.085245   0.000000
    10  H    4.037289   5.248090   4.659892   0.994430   0.000000
    11  H    5.071040   5.830911   5.561150   0.925628   1.537509
    12  O    6.495121   6.905703   6.566747   2.632854   3.055005
    13  H    6.353073   6.472608   6.169124   3.023064   3.407614
    14  H    7.223800   7.575827   7.408156   3.224530   3.801440
    15  O    3.370963   4.850284   3.830913   2.305854   1.380441
    16  H    3.787836   5.169320   3.775545   3.101884   2.141892
    17  H    2.923607   4.730909   3.814666   2.794974   2.007088
    18  O    6.022859   5.627320   5.385250   3.892401   4.155887
    19  H    6.521488   6.020790   5.575123   4.676170   4.801071
    20  H    5.089651   4.684575   4.442113   3.505202   3.688987
                   11         12         13         14         15
    11  H    0.000000
    12  O    1.710770   0.000000
    13  H    2.197640   0.992610   0.000000
    14  H    2.330460   0.958255   1.574671   0.000000
    15  O    2.861919   4.206240   4.401353   5.044336   0.000000
    16  H    3.482583   4.562130   4.683924   5.462160   0.960136
    17  H    3.524185   5.017220   5.241975   5.802024   0.954096
    18  O    3.335330   2.677904   1.707398   3.207847   4.799509
    19  H    4.115731   3.331593   2.375044   3.874315   5.276478
    20  H    3.161624   3.025391   2.197089   3.686933   4.170590
                   16         17         18         19         20
    16  H    0.000000
    17  H    1.557620   0.000000
    18  O    4.959550   5.605913   0.000000
    19  H    5.273225   6.116824   0.956521   0.000000
    20  H    4.356062   4.910479   0.967642   1.543028   0.000000
 Stoichiometry    C2H9F3O6
 Framework group  C1[X(C2H9F3O6)]
 Deg. of freedom    54
 Full point group                 C1      NOp   1
 Largest Abelian subgroup         C1      NOp   1
 Largest concise Abelian subgroup C1      NOp   1
                         Standard orientation:                         
 ---------------------------------------------------------------------
 Center     Atomic      Atomic             Coordinates (Angstroms)
 Number     Number       Type             X           Y           Z
 ---------------------------------------------------------------------
      1          6           0        0.573396   -0.331410   -0.287979
      2          8           0       -0.067433   -1.144152    0.342970
      3          8           0        0.315950    0.566237   -1.184719
      4          1           0       -0.687506    0.806120   -1.155586
      5          6           0        2.100419   -0.265181   -0.034040
      6          9           0        2.476739    1.000052   -0.295134
      7          9           0        2.807245   -1.078513   -0.813593
      8          9           0        2.437704   -0.603608    1.219017
      9          8           0       -1.797215    1.538666   -0.607411
     10          1           0       -1.436812    1.808745    0.279188
     11          1           0       -2.591344    1.093130   -0.441147
     12          8           0       -3.955438    0.120581   -0.094547
     13          1           0       -3.607495   -0.803693    0.005086
     14          1           0       -4.676974    0.092681   -0.724516
     15          8           0       -0.397732    1.972066    1.173199
     16          1           0       -0.333997    1.798277    2.115322
     17          1           0        0.315363    2.551690    0.916622
     18          8           0       -2.614641   -2.176277    0.218295
     19          1           0       -2.690440   -2.775487    0.960005
     20          1           0       -1.696802   -1.870264    0.202251
 ---------------------------------------------------------------------
 Rotational constants (GHZ):           1.3156589           0.5012671           0.4274764
 Standard basis: 6-31++G(d,p) (6D, 7F)
 There are   263 symmetry adapted cartesian basis functions of A   symmetry.
 There are   263 symmetry adapted basis functions of A   symmetry.
   263 basis functions,   424 primitive gaussians,   263 cartesian basis functions
    48 alpha electrons       48 beta electrons
       nuclear repulsion energy       762.8696655115 Hartrees.
 NAtoms=   20 NActive=   20 NUniq=   20 SFac= 1.00D+00 NAtFMM=   60 NAOKFM=F Big=F
 Integral buffers will be    131072 words long.
 Raffenetti 2 integral format.
 Two-electron integral symmetry is turned on.
 Nuclear repulsion after empirical dispersion term =      762.8598716903 Hartrees.
 One-electron integrals computed using PRISM.
 NBasis=   263 RedAO= T EigKep=  5.00D-05  NBF=   263
 NBsUse=   263 1.00D-06 EigRej= -1.00D+00 NBFU=   263
 Lowest energy guess from the checkpoint file:  "/local_scratch/slurm.5620379/Gau-664825.chk"
 B after Tr=     0.000000    0.000000    0.000000
         Rot=    0.999621   -0.017836    0.011058   -0.017822 Ang=  -3.16 deg.
 B after Tr=     0.000000   -0.000000   -0.000000
         Rot=    0.999185   -0.019469    0.023017   -0.026833 Ang=  -4.63 deg.
 Requested convergence on RMS density matrix=1.00D-10 within 128 cycles.
 Requested convergence on MAX density matrix=1.00D-08.
 Requested convergence on             energy=1.00D-08.
 No special actions if energy rises.
 SCF Done:  E(RwB97XD) =  -832.349143200     A.U. after   17 cycles
            NFock= 17  Conv=0.53D-10     -V/T= 2.0076
 Calling FoFJK, ICntrl=      2127 FMM=F ISym2X=0 I1Cent= 0 IOpClX= 0 NMat=1 NMatS=1 NMatT=0.
 ***** Axes restored to original set *****
 -------------------------------------------------------------------
 Center     Atomic                   Forces (Hartrees/Bohr)
 Number     Number              X              Y              Z
 -------------------------------------------------------------------
      1        6          -0.025082795    0.004586162    0.025469915
      2        8           0.016583794    0.001177624   -0.006217021
      3        8           0.008467072   -0.023650814   -0.008619723
      4        1           0.006102842    0.008063707   -0.008714379
      5        6          -0.005422628    0.003100843    0.000105859
      6        9          -0.018707961    0.001813068    0.002534693
      7        9           0.007976548   -0.005368906    0.009632813
      8        9           0.003314711    0.008901752   -0.006015523
      9        8          -0.002512177    0.028818099    0.034048317
     10        1           0.021244686   -0.006456163    0.007718863
     11        1           0.032077431   -0.034189592   -0.037569323
     12        8          -0.003156355   -0.010293049   -0.002187403
     13        1           0.004253031    0.008450623   -0.002835341
     14        1           0.001223385   -0.000794665   -0.000003175
     15        8          -0.041389155    0.009011795   -0.012105539
     16        1          -0.001739827    0.001479405   -0.000538105
     17        1          -0.003676447    0.006827784    0.005701193
     18        8           0.006638957   -0.003761901   -0.001833902
     19        1          -0.001645968   -0.001827015   -0.002304238
     20        1          -0.004549145    0.004111244    0.003732020
 -------------------------------------------------------------------
 Cartesian Forces:  Max     0.041389155 RMS     0.013993884

 GradGradGradGradGradGradGradGradGradGradGradGradGradGradGradGradGradGrad
 Berny optimization.
 Using GEDIIS/GDIIS optimizer.
 FormGI is forming the generalized inverse of G from B-inverse, IUseBI=4.
 Internal  Forces:  Max     0.090283990 RMS     0.023374620
 Search for a local minimum.
 Step number  10 out of a maximum of  120
 All quantities printed in internal units (Hartrees-Bohrs-Radians)
 Mixed Optimization -- RFO/linear search
 Update second derivatives using D2CorX and points    5    6    9   10    8
 ITU=  0 -1  1  0 -1 -1  1  1  1  0
 Use linear search instead of GDIIS.
     Eigenvalues ---    0.00010   0.00067   0.00078   0.00092   0.00126
     Eigenvalues ---    0.00241   0.00330   0.00396   0.00481   0.00723
     Eigenvalues ---    0.00879   0.00923   0.01146   0.01214   0.01481
     Eigenvalues ---    0.01568   0.01749   0.02050   0.02379   0.02474
     Eigenvalues ---    0.02695   0.02800   0.03071   0.03316   0.03502
     Eigenvalues ---    0.03932   0.05244   0.05894   0.06934   0.07102
     Eigenvalues ---    0.07269   0.08249   0.08836   0.10528   0.12387
     Eigenvalues ---    0.16015   0.17565   0.21470   0.24504   0.29454
     Eigenvalues ---    0.35560   0.36305   0.42039   0.47183   0.51042
     Eigenvalues ---    0.52507   0.54163   0.55223   0.56303   0.56667
     Eigenvalues ---    0.57303   0.57433   0.71823   0.91121
 RFO step:  Lambda=-4.96583309D-03 EMin= 9.82981914D-05
 Quartic linear search produced a step of -0.93337.
 Iteration  1 RMS(Cart)=  0.21748296 RMS(Int)=  0.01029984
 Iteration  2 RMS(Cart)=  0.02055460 RMS(Int)=  0.00187472
 Iteration  3 RMS(Cart)=  0.00024091 RMS(Int)=  0.00187268
 Iteration  4 RMS(Cart)=  0.00000018 RMS(Int)=  0.00187268
 Variable       Old X    -DE/DX   Delta X   Delta X   Delta X     New X
                                 (Linear)    (Quad)   (Total)
    R1        2.29063   0.00598   0.00172   0.00162   0.00356   2.29419
    R2        2.44659   0.01894   0.00039  -0.00232  -0.00173   2.44485
    R3        2.92796   0.02049   0.00213   0.00181   0.00293   2.93089
    R4        5.47177   0.02272   0.05159  -0.02344   0.02682   5.49859
    R5        3.38144   0.01004   0.06635  -0.06824  -0.00174   3.37970
    R6        1.95047   0.04089  -0.01614   0.01778   0.00145   1.95191
    R7        2.71791   0.01428   0.15471  -0.11551   0.03924   2.75714
    R8        2.54279  -0.00170  -0.01008   0.00576  -0.00442   2.53837
    R9        2.51328   0.01038   0.02058  -0.00914   0.01143   2.52471
   R10        2.53424  -0.00120  -0.00778   0.00281  -0.00498   2.52926
   R11        5.52482  -0.00630  -0.06158   0.06148   0.00152   5.52634
   R12        1.87920  -0.02323  -0.05295   0.02852  -0.02442   1.85478
   R13        1.74918   0.05978   0.11127  -0.05572   0.05536   1.80455
   R14        3.23289   0.00019   0.00151  -0.01867  -0.01738   3.21551
   R15        1.87576  -0.00951  -0.02094   0.01380  -0.00726   1.86850
   R16        1.81084   0.00134   0.00231  -0.00111   0.00120   1.81203
   R17        3.22651   0.00192   0.07342  -0.07344  -0.00011   3.22640
   R18        1.81439   0.00149   0.00129  -0.00083   0.00047   1.81486
   R19        1.80298   0.00849   0.01515  -0.00896   0.00707   1.81005
   R20        1.80756   0.00334   0.00555  -0.00276   0.00280   1.81036
   R21        1.82858   0.01485   0.01023  -0.00243   0.00799   1.83657
    A1        2.37501  -0.03336  -0.13297   0.07967  -0.05071   2.32430
    A2        2.05373   0.01321   0.02229  -0.01333   0.00984   2.06357
    A3        1.66435   0.00134   0.01241  -0.01028  -0.00044   1.66391
    A4        1.85444   0.02015   0.11040  -0.06635   0.04037   1.89481
    A5        1.29872   0.04225   0.08801  -0.02177   0.05652   1.35524
    A6        1.78629  -0.03687  -0.11157   0.06830  -0.04407   1.74223
    A7        2.36391  -0.01198   0.12422  -0.10448   0.01832   2.38223
    A8        1.91231   0.05324   0.01179   0.02204   0.03444   1.94675
    A9        1.85878   0.03252   0.09297  -0.04367   0.04720   1.90598
   A10        1.98403  -0.02133  -0.05431   0.01923  -0.03417   1.94987
   A11        1.97167  -0.00206  -0.04572   0.03057  -0.01516   1.95651
   A12        1.88878  -0.00498  -0.00178  -0.00202  -0.00340   1.88539
   A13        1.92650  -0.01850  -0.04640   0.02764  -0.02027   1.90623
   A14        1.83349   0.01246   0.05388  -0.03025   0.02441   1.85791
   A15        1.78427  -0.01680  -0.03175   0.01566  -0.01678   1.76749
   A16        1.77063   0.00281   0.03354  -0.01878   0.01733   1.78796
   A17        2.07745   0.00172   0.05531  -0.04616   0.01043   2.08789
   A18        1.85617  -0.01311   0.02762  -0.03219  -0.00290   1.85327
   A19        1.84438  -0.00752  -0.03927   0.02901  -0.01148   1.83290
   A20        2.07573   0.00522   0.03489  -0.02510   0.01086   2.08658
   A21        1.87844  -0.00104  -0.00397   0.00011  -0.00436   1.87409
   A22        1.90594   0.00509   0.01227   0.00229   0.01426   1.92020
   A23        1.66786   0.01109   0.05917  -0.03259   0.02527   1.69313
   A24        1.90099  -0.00669  -0.04495   0.02673  -0.01713   1.88386
   A25        1.91940  -0.00353  -0.04486   0.02292  -0.02034   1.89906
   A26        2.15838   0.00496   0.00041   0.00652   0.00718   2.16556
   A27        1.87053   0.02485   0.01868   0.00467   0.02329   1.89383
   A28        1.86099  -0.01490   0.00816  -0.01442  -0.00549   1.85550
   A29        3.33810  -0.02373  -0.04209   0.02510  -0.01573   3.32237
   A30        3.03319  -0.01211  -0.01936   0.01409  -0.00644   3.02675
   A31        2.88201   0.00146  -0.00098  -0.00087  -0.00243   2.87958
   A32        3.06610   0.04745   0.03167   0.01989   0.05061   3.11671
   A33        2.67245   0.09028   0.17275  -0.01210   0.16011   2.83256
   A34        3.14910  -0.01994  -0.06154   0.02982  -0.03446   3.11464
   A35        3.08101   0.02405   0.03730  -0.00072   0.03499   3.11600
   A36        3.25528  -0.03443  -0.08358   0.04191  -0.04390   3.21138
    D1        0.28244  -0.00888  -0.09422   0.17383   0.07726   0.35970
    D2       -2.85913   0.02291  -0.06792   0.18353   0.11589  -2.74324
    D3        1.55726   0.06143   0.04913   0.11379   0.16477   1.72203
    D4        0.34964  -0.01161   0.10730  -0.18933  -0.07672   0.27292
    D5       -2.79197  -0.04093   0.08231  -0.19828  -0.11262  -2.90459
    D6       -1.07070  -0.07445  -0.03069  -0.11501  -0.15219  -1.22289
    D7       -2.64704   0.00167   0.01097   0.00262   0.01550  -2.63154
    D8        1.55791  -0.00141  -0.01432   0.02301   0.00919   1.56710
    D9       -0.52936  -0.00057  -0.01452   0.02592   0.01273  -0.51663
   D10        0.49457   0.02464   0.03352   0.00963   0.04522   0.53979
   D11       -1.58367   0.02156   0.00823   0.03003   0.03891  -1.54476
   D12        2.61225   0.02239   0.00804   0.03294   0.04244   2.65470
   D13       -0.85160  -0.01388  -0.03358   0.02604  -0.00771  -0.85932
   D14       -2.92984  -0.01696  -0.05887   0.04644  -0.01402  -2.94387
   D15        1.26608  -0.01612  -0.05906   0.04935  -0.01049   1.25559
   D16        0.83974   0.01437   0.04822  -0.02897   0.02021   0.85995
   D17        2.79911   0.01296   0.02798  -0.01290   0.01608   2.81519
   D18       -3.06176  -0.02773  -0.09789   0.06127  -0.03881  -3.10056
   D19       -1.10239  -0.02913  -0.11812   0.07734  -0.04293  -1.14533
   D20       -1.25235   0.00871   0.04524  -0.02780   0.01979  -1.23255
   D21        0.70702   0.00731   0.02501  -0.01173   0.01567   0.72269
   D22       -0.80069   0.04162   0.04947   0.00712   0.05470  -0.74599
   D23       -3.09898   0.01332  -0.00059   0.01518   0.01442  -3.08455
   D24        1.01760   0.01618   0.04387   0.03080   0.07430   1.09189
   D25       -0.91875   0.00910  -0.09126   0.10442   0.01666  -0.90209
   D26        0.73018   0.01859   0.05969  -0.04748   0.01287   0.74304
   D27        2.86955   0.00920   0.04882  -0.05099  -0.00249   2.86706
   D28       -1.41607   0.01145   0.08703  -0.07350   0.01391  -1.40215
   D29       -0.17301   0.01253   0.03738  -0.00126   0.03417  -0.13884
   D30        0.39991  -0.00941  -0.00753   0.02875   0.02158   0.42148
   D31       -1.69611  -0.00640   0.00242   0.02550   0.02691  -1.66920
   D32       -1.54230   0.00140  -0.08372   0.08597   0.00383  -1.53847
   D33        2.64487   0.00441  -0.07377   0.08273   0.00916   2.65404
   D34        2.25916   0.01131   0.05696  -0.07810  -0.02155   2.23760
   D35        0.15194  -0.00236   0.01278  -0.06377  -0.05235   0.09959
   D36       -1.81921   0.00435   0.06154  -0.09328  -0.03190  -1.85110
   D37        2.35676  -0.00932   0.01736  -0.07896  -0.06269   2.29407
   D38       -0.22228  -0.01303  -0.03442   0.01220  -0.02277  -0.24504
   D39        1.74124  -0.00460  -0.00988   0.00789  -0.00142   1.73982
         Item               Value     Threshold  Converged?
 Maximum Force            0.090284     0.000015     NO 
 RMS     Force            0.023375     0.000010     NO 
 Maximum Displacement     0.899240     0.000060     NO 
 RMS     Displacement     0.231373     0.000040     NO 
 Predicted change in Energy=-1.083902D-02
 GradGradGradGradGradGradGradGradGradGradGradGradGradGradGradGradGradGrad

                          Input orientation:                          
 ---------------------------------------------------------------------
 Center     Atomic      Atomic             Coordinates (Angstroms)
 Number     Number       Type             X           Y           Z
 ---------------------------------------------------------------------
      1          6           0        0.024135   -0.744076    0.900978
      2          8           0       -0.058222   -1.568312    0.013435
      3          8           0        0.971242    0.047282    1.288993
      4          1           0        1.711738    0.131695    0.573845
      5          6           0       -1.192138   -0.558726    1.845329
      6          9           0       -1.216411    0.708172    2.291076
      7          9           0       -1.122854   -1.368736    2.905531
      8          9           0       -2.350746   -0.832941    1.233919
      9          8           0        2.468319    0.650057   -0.560886
     10          1           0        1.775605    1.104773   -1.086940
     11          1           0        2.899801    0.042287   -1.157811
     12          8           0        3.498096   -1.145705   -2.218978
     13          1           0        2.913086   -1.930761   -2.080748
     14          1           0        4.404766   -1.445141   -2.130926
     15          8           0       -0.340400    1.561491   -0.836261
     16          1           0       -1.104818    1.429018   -1.402345
     17          1           0       -0.584595    2.185860   -0.152168
     18          8           0        1.681669   -3.000880   -1.577294
     19          1           0        1.124195   -3.498016   -2.177165
     20          1           0        1.082021   -2.522369   -0.980653
 ---------------------------------------------------------------------
                    Distance matrix (angstroms):
                    1          2          3          4          5
     1  C    0.000000
     2  O    1.214035   0.000000
     3  O    1.293760   2.301519   0.000000
     4  H    1.929247   2.517309   1.032907   0.000000
     5  C    1.550959   2.379256   2.314513   3.244356   0.000000
     6  F    2.362276   3.422196   2.495350   3.443147   1.343246
     7  F    2.392492   3.088282   3.000590   3.965220   1.336019
     8  F    2.399752   2.699262   3.437068   4.227292   1.338427
     9  O    3.170913   3.410926   2.454920   1.459017   4.544224
    10  H    3.230743   3.423321   2.722195   1.925919   4.491428
    11  H    3.623042   3.565914   3.115480   2.101933   5.111167
    12  O    4.686559   4.220150   4.484871   3.552842   6.233894
    13  H    4.317980   3.653169   4.363320   3.569850   5.843751
    14  H    5.373440   4.952951   5.070725   4.129721   6.922548
    15  O    2.909729   3.255346   2.920607   2.871234   3.523025
    16  H    3.361869   3.476173   3.669131   3.677140   3.808692
    17  H    3.172411   3.794509   3.011826   3.165412   3.448456
    18  O    3.739307   2.758603   4.244007   3.800175   5.092860
    19  H    4.274258   3.149698   4.960522   4.592174   5.494113
    20  H    2.796781   1.788461   3.430258   3.139596   4.124787
                    6          7          8          9         10
     6  F    0.000000
     7  F    2.167915   0.000000
     8  F    2.186167   2.142214   0.000000
     9  O    4.659861   5.384060   5.352009   0.000000
    10  H    4.529949   5.518979   5.115456   0.981505   0.000000
    11  H    5.411231   5.889269   5.835636   0.954924   1.548456
    12  O    6.782626   6.903877   6.799212   2.652257   3.051743
    13  H    6.567309   6.439539   6.316657   3.027939   3.390573
    14  H    7.469169   7.478390   7.571916   3.256487   3.808472
    15  O    3.357944   4.816583   3.749726   2.965712   2.179199
    16  H    3.764762   5.136686   3.690350   3.752618   2.915724
    17  H    2.924413   4.719576   3.762138   3.441806   2.759183
    18  O    6.092636   5.533982   5.372453   3.870561   4.135898
    19  H    6.567772   5.951206   5.550976   4.650326   4.774787
    20  H    5.140369   4.614625   4.420677   3.487451   3.694390
                   11         12         13         14         15
    11  H    0.000000
    12  O    1.701574   0.000000
    13  H    2.178280   0.988766   0.000000
    14  H    2.329015   0.958887   1.569539   0.000000
    15  O    3.593088   4.896414   4.932519   5.764772   0.000000
    16  H    4.244972   5.336938   5.281278   6.256767   0.960383
    17  H    4.212748   5.660335   5.735832   6.480230   0.957837
    18  O    3.304644   2.674480   1.707340   3.184665   5.045109
    19  H    4.089694   3.342233   2.380276   3.870216   5.435225
    20  H    3.148518   3.044023   2.216531   3.677524   4.326898
                   16         17         18         19         20
    16  H    0.000000
    17  H    1.551253   0.000000
    18  O    5.236326   5.836883   0.000000
    19  H    5.463013   6.271126   0.958001   0.000000
    20  H    4.535807   5.062748   0.971870   1.544444   0.000000
 Stoichiometry    C2H9F3O6
 Framework group  C1[X(C2H9F3O6)]
 Deg. of freedom    54
 Full point group                 C1      NOp   1
 Largest Abelian subgroup         C1      NOp   1
 Largest concise Abelian subgroup C1      NOp   1
                         Standard orientation:                         
 ---------------------------------------------------------------------
 Center     Atomic      Atomic             Coordinates (Angstroms)
 Number     Number       Type             X           Y           Z
 ---------------------------------------------------------------------
      1          6           0        0.558911   -0.272233   -0.226727
      2          8           0       -0.093955   -1.021833    0.470226
      3          8           0        0.241253    0.601787   -1.126170
      4          1           0       -0.761917    0.843874   -1.082129
      5          6           0        2.105032   -0.330361   -0.118997
      6          9           0        2.613620    0.879747   -0.404102
      7          9           0        2.627656   -1.211049   -0.977018
      8          9           0        2.511161   -0.702733    1.100751
      9          8           0       -1.986309    1.552231   -0.724600
     10          1           0       -1.753302    1.954176    0.139981
     11          1           0       -2.791728    1.059797   -0.580765
     12          8           0       -4.116138    0.055833   -0.215595
     13          1           0       -3.716650   -0.808652    0.050364
     14          1           0       -4.771292   -0.127279   -0.891398
     15          8           0        0.039025    2.103731    1.370470
     16          1           0        0.207182    1.919694    2.297933
     17          1           0        0.766795    2.629964    1.037483
     18          8           0       -2.645158   -2.071233    0.466059
     19          1           0       -2.708090   -2.585124    1.272112
     20          1           0       -1.736330   -1.728696    0.430969
 ---------------------------------------------------------------------
 Rotational constants (GHZ):           1.2534424           0.4753696           0.4134605
 Standard basis: 6-31++G(d,p) (6D, 7F)
 There are   263 symmetry adapted cartesian basis functions of A   symmetry.
 There are   263 symmetry adapted basis functions of A   symmetry.
   263 basis functions,   424 primitive gaussians,   263 cartesian basis functions
    48 alpha electrons       48 beta electrons
       nuclear repulsion energy       749.5384495014 Hartrees.
 NAtoms=   20 NActive=   20 NUniq=   20 SFac= 1.00D+00 NAtFMM=   60 NAOKFM=F Big=F
 Integral buffers will be    131072 words long.
 Raffenetti 2 integral format.
 Two-electron integral symmetry is turned on.
 Nuclear repulsion after empirical dispersion term =      749.5291402837 Hartrees.
 One-electron integrals computed using PRISM.
 NBasis=   263 RedAO= T EigKep=  4.70D-05  NBF=   263
 NBsUse=   263 1.00D-06 EigRej= -1.00D+00 NBFU=   263
 Lowest energy guess from the checkpoint file:  "/local_scratch/slurm.5620379/Gau-664825.chk"
 B after Tr=    -0.000000    0.000000    0.000000
         Rot=    0.999958   -0.005739   -0.006319   -0.003355 Ang=  -1.05 deg.
 B after Tr=    -0.000000    0.000000   -0.000000
         Rot=    0.999640    0.013413   -0.018144    0.014533 Ang=   3.08 deg.
 Requested convergence on RMS density matrix=1.00D-10 within 128 cycles.
 Requested convergence on MAX density matrix=1.00D-08.
 Requested convergence on             energy=1.00D-08.
 No special actions if energy rises.
 SCF Done:  E(RwB97XD) =  -832.375223705     A.U. after   17 cycles
            NFock= 17  Conv=0.24D-10     -V/T= 2.0081
 Calling FoFJK, ICntrl=      2127 FMM=F ISym2X=0 I1Cent= 0 IOpClX= 0 NMat=1 NMatS=1 NMatT=0.
 ***** Axes restored to original set *****
 -------------------------------------------------------------------
 Center     Atomic                   Forces (Hartrees/Bohr)
 Number     Number              X              Y              Z
 -------------------------------------------------------------------
      1        6          -0.014572113    0.000908013    0.015374382
      2        8           0.010249234    0.002676059   -0.003039305
      3        8           0.005780308   -0.012110204   -0.007851998
      4        1          -0.000402496    0.003580888   -0.000945985
      5        6          -0.003373771    0.002416004   -0.000283789
      6        9          -0.008609222   -0.000422603    0.001031703
      7        9           0.005057940   -0.002799888    0.004482020
      8        9           0.001734524    0.004994080   -0.003040447
      9        8          -0.021611779    0.026572903    0.006120454
     10        1           0.008048277   -0.005137617    0.009054865
     11        1           0.015441232   -0.019414817   -0.017817471
     12        8          -0.002539729   -0.004567601   -0.000536014
     13        1           0.002860652    0.004295139   -0.001091389
     14        1           0.000803595   -0.000430744    0.000029350
     15        8           0.004248163   -0.003399936   -0.003928316
     16        1          -0.000556549    0.001518326    0.001161974
     17        1          -0.002548537    0.002300350    0.001677081
     18        8           0.002933729   -0.002374664   -0.000580456
     19        1          -0.000733292   -0.001008088   -0.001575570
     20        1          -0.002210166    0.002404401    0.001758911
 -------------------------------------------------------------------
 Cartesian Forces:  Max     0.026572903 RMS     0.007614494

 GradGradGradGradGradGradGradGradGradGradGradGradGradGradGradGradGradGrad
 Berny optimization.
 Using GEDIIS/GDIIS optimizer.
 FormGI is forming the generalized inverse of G from B-inverse, IUseBI=4.
 Internal  Forces:  Max     0.031242094 RMS     0.004541072
 Search for a local minimum.
 Step number  11 out of a maximum of  120
 All quantities printed in internal units (Hartrees-Bohrs-Radians)
 Mixed Optimization -- RFO/linear search
 Update second derivatives using D2CorX and points    5    6    9   11    8
 DE=  3.32D-03 DEPred=-1.08D-02 R=-3.06D-01
 Trust test=-3.06D-01 RLast= 6.01D-01 DXMaxT set to 1.49D-01
 ITU= -1  0 -1  1  0 -1 -1  1  1  1  0
 Use linear search instead of GDIIS.
 Energy rises -- skip Quadratic/GDIIS search.
 Quartic linear search produced a step of -0.76653.
 Iteration  1 RMS(Cart)=  0.09222737 RMS(Int)=  0.00339752
 Iteration  2 RMS(Cart)=  0.00624920 RMS(Int)=  0.00023350
 Iteration  3 RMS(Cart)=  0.00001032 RMS(Int)=  0.00023340
 Iteration  4 RMS(Cart)=  0.00000000 RMS(Int)=  0.00023340
 Variable       Old X    -DE/DX   Delta X   Delta X   Delta X     New X
                                 (Linear)    (Quad)   (Total)
    R1        2.29419   0.00191  -0.00132   0.00000  -0.00118   2.29301
    R2        2.44485  -0.00179   0.00165   0.00000   0.00176   2.44661
    R3        2.93089   0.00342  -0.00049   0.00000  -0.00055   2.93034
    R4        5.49859  -0.00004   0.02181   0.00000   0.02174   5.52033
    R5        3.37970   0.00182   0.05582   0.00000   0.05592   3.43562
    R6        1.95191   0.00462  -0.01436   0.00000  -0.01439   1.93752
    R7        2.75714   0.00394   0.09698   0.00000   0.09701   2.85415
    R8        2.53837  -0.00005  -0.00489   0.00000  -0.00491   2.53346
    R9        2.52471   0.00552   0.00813   0.00000   0.00813   2.53284
   R10        2.52926  -0.00114  -0.00258   0.00000  -0.00258   2.52668
   R11        5.52634   0.00183  -0.05174   0.00000  -0.05165   5.47469
   R12        1.85478  -0.01291  -0.02476   0.00000  -0.02476   1.83002
   R13        1.80455   0.03124   0.04895   0.00000   0.04882   1.85337
   R14        3.21551   0.00070   0.01456   0.00000   0.01443   3.22994
   R15        1.86850  -0.00498  -0.01163   0.00000  -0.01174   1.85676
   R16        1.81203   0.00090   0.00098   0.00000   0.00098   1.81301
   R17        3.22640   0.00058   0.06038   0.00000   0.06030   3.28670
   R18        1.81486  -0.00045   0.00070   0.00000   0.00070   1.81556
   R19        1.81005   0.00465   0.00702   0.00000   0.00708   1.81713
   R20        1.81036   0.00194   0.00242   0.00000   0.00242   1.81278
   R21        1.83657   0.00558   0.00228   0.00000   0.00238   1.83894
    A1        2.32430  -0.01022  -0.07033   0.00000  -0.06985   2.25445
    A2        2.06357   0.00324   0.01077   0.00000   0.01063   2.07420
    A3        1.66391  -0.00067   0.01053   0.00000   0.01050   1.67440
    A4        1.89481   0.00703   0.05973   0.00000   0.05938   1.95420
    A5        1.35524  -0.00034   0.02895   0.00000   0.02817   1.38341
    A6        1.74223  -0.00222  -0.05785   0.00000  -0.05799   1.68423
    A7        2.38223   0.00686   0.08797   0.00000   0.08855   2.47079
    A8        1.94675   0.00471  -0.01671   0.00000  -0.01590   1.93085
    A9        1.90598   0.00636   0.04018   0.00000   0.04010   1.94607
   A10        1.94987  -0.00394  -0.01841   0.00000  -0.01835   1.93152
   A11        1.95651  -0.00393  -0.02592   0.00000  -0.02595   1.93056
   A12        1.88539  -0.00029   0.00114   0.00000   0.00118   1.88657
   A13        1.90623  -0.00386  -0.02256   0.00000  -0.02271   1.88352
   A14        1.85791   0.00561   0.02554   0.00000   0.02560   1.88350
   A15        1.76749  -0.00284  -0.01321   0.00000  -0.01329   1.75420
   A16        1.78796  -0.00165   0.01426   0.00000   0.01463   1.80259
   A17        2.08789  -0.00098   0.03743   0.00000   0.03792   2.12581
   A18        1.85327   0.00313   0.02491   0.00000   0.02503   1.87830
   A19        1.83290  -0.00219  -0.02345   0.00000  -0.02366   1.80924
   A20        2.08658   0.00138   0.02033   0.00000   0.02043   2.10701
   A21        1.87409   0.00059   0.00008   0.00000   0.00012   1.87421
   A22        1.92020   0.00151  -0.00085   0.00000  -0.00087   1.91933
   A23        1.69313   0.00038   0.02922   0.00000   0.02915   1.72228
   A24        1.88386  -0.00322  -0.02378   0.00000  -0.02372   1.86014
   A25        1.89906   0.00062  -0.02125   0.00000  -0.02114   1.87792
   A26        2.16556  -0.00209  -0.00517   0.00000  -0.00531   2.16025
   A27        1.89383   0.00187  -0.00251   0.00000  -0.00222   1.89161
   A28        1.85550   0.00031   0.01091   0.00000   0.01088   1.86637
   A29        3.32237  -0.00023  -0.02252   0.00000  -0.02167   3.30070
   A30        3.02675  -0.00195  -0.01096   0.00000  -0.01094   3.01580
   A31        2.87958  -0.00023   0.00105   0.00000   0.00101   2.88059
   A32        3.11671   0.00283  -0.01278   0.00000  -0.01232   3.10439
   A33        2.83256   0.00052   0.01915   0.00000   0.01898   2.85154
   A34        3.11464   0.00045  -0.02412   0.00000  -0.02454   3.09010
   A35        3.11600  -0.00031   0.00381   0.00000   0.00353   3.11953
   A36        3.21138  -0.00001  -0.03499   0.00000  -0.03516   3.17622
    D1        0.35970   0.00005  -0.13660   0.00000  -0.13664   0.22306
    D2       -2.74324  -0.00219  -0.14461   0.00000  -0.14453  -2.88777
    D3        1.72203   0.00001  -0.08595   0.00000  -0.08570   1.63633
    D4        0.27292   0.00208   0.14693   0.00000   0.14751   0.42044
    D5       -2.90459   0.00414   0.15392   0.00000   0.15438  -2.75022
    D6       -1.22289   0.00037   0.09145   0.00000   0.09123  -1.13165
    D7       -2.63154   0.00230  -0.00288   0.00000  -0.00285  -2.63439
    D8        1.56710   0.00096  -0.01881   0.00000  -0.01888   1.54822
    D9       -0.51663  -0.00079  -0.02168   0.00000  -0.02168  -0.53831
   D10        0.53979   0.00093  -0.00713   0.00000  -0.00687   0.53292
   D11       -1.54476  -0.00040  -0.02307   0.00000  -0.02290  -1.56765
   D12        2.65470  -0.00216  -0.02593   0.00000  -0.02569   2.62900
   D13       -0.85932   0.00115  -0.02166   0.00000  -0.02169  -0.88101
   D14       -2.94387  -0.00018  -0.03760   0.00000  -0.03772  -2.98159
   D15        1.25559  -0.00193  -0.04046   0.00000  -0.04052   1.21507
   D16        0.85995   0.00431   0.02411   0.00000   0.02401   0.88397
   D17        2.81519   0.00136   0.01065   0.00000   0.01059   2.82578
   D18       -3.10056  -0.00601  -0.05064   0.00000  -0.05063   3.13199
   D19       -1.14533  -0.00896  -0.06410   0.00000  -0.06406  -1.20939
   D20       -1.23255   0.00158   0.02198   0.00000   0.02214  -1.21042
   D21        0.72269  -0.00137   0.00853   0.00000   0.00871   0.73140
   D22       -0.74599  -0.00242  -0.00130   0.00000  -0.00145  -0.74744
   D23       -3.08455  -0.00158  -0.01154   0.00000  -0.01167  -3.09623
   D24        1.09189   0.00055  -0.02092   0.00000  -0.02081   1.07109
   D25       -0.90209  -0.00158  -0.08772   0.00000  -0.08739  -0.98948
   D26        0.74304  -0.00213   0.03916   0.00000   0.03922   0.78226
   D27        2.86706  -0.00330   0.04200   0.00000   0.04198   2.90905
   D28       -1.40215   0.00114   0.06081   0.00000   0.06084  -1.34131
   D29       -0.13884   0.00440   0.00451   0.00000   0.00432  -0.13452
   D30        0.42148  -0.00101  -0.02272   0.00000  -0.02267   0.39882
   D31       -1.66920  -0.00021  -0.01864   0.00000  -0.01874  -1.68793
   D32       -1.53847  -0.00031  -0.07169   0.00000  -0.07144  -1.60991
   D33        2.65404   0.00049  -0.06761   0.00000  -0.06751   2.58653
   D34        2.23760  -0.00054   0.06330   0.00000   0.06325   2.30085
   D35        0.09959  -0.00133   0.05062   0.00000   0.05047   0.15006
   D36       -1.85110  -0.00002   0.07499   0.00000   0.07500  -1.77610
   D37        2.29407  -0.00082   0.06231   0.00000   0.06223   2.35630
   D38       -0.24504  -0.00181  -0.01081   0.00000  -0.01088  -0.25593
   D39        1.73982  -0.00090  -0.00703   0.00000  -0.00699   1.73284
         Item               Value     Threshold  Converged?
 Maximum Force            0.031242     0.000015     NO 
 RMS     Force            0.004541     0.000010     NO 
 Maximum Displacement     0.363414     0.000060     NO 
 RMS     Displacement     0.091912     0.000040     NO 
 Predicted change in Energy=-3.924847D-04
 GradGradGradGradGradGradGradGradGradGradGradGradGradGradGradGradGradGrad

                          Input orientation:                          
 ---------------------------------------------------------------------
 Center     Atomic      Atomic             Coordinates (Angstroms)
 Number     Number       Type             X           Y           Z
 ---------------------------------------------------------------------
      1          6           0        0.039940   -0.756140    0.998093
      2          8           0        0.022467   -1.596176    0.122652
      3          8           0        1.019249   -0.007154    1.393317
      4          1           0        1.711957    0.105927    0.645925
      5          6           0       -1.246874   -0.514773    1.829013
      6          9           0       -1.317346    0.749420    2.269679
      7          9           0       -1.282625   -1.329063    2.893025
      8          9           0       -2.335679   -0.754406    1.090895
      9          8           0        2.433662    0.635853   -0.570415
     10          1           0        1.739673    1.109211   -1.052198
     11          1           0        2.882035    0.038733   -1.206263
     12          8           0        3.460261   -1.110171   -2.331904
     13          1           0        2.913695   -1.906635   -2.152124
     14          1           0        4.379330   -1.385296   -2.323236
     15          8           0       -0.278988    1.539718   -0.779805
     16          1           0       -1.023437    1.396710   -1.370054
     17          1           0       -0.564865    2.188047   -0.129741
     18          8           0        1.726592   -3.030433   -1.558116
     19          1           0        1.174657   -3.572533   -2.125313
     20          1           0        1.130782   -2.555864   -0.952498
 ---------------------------------------------------------------------
                    Distance matrix (angstroms):
                    1          2          3          4          5
     1  C    0.000000
     2  O    1.213409   0.000000
     3  O    1.294692   2.265646   0.000000
     4  H    1.913850   2.454658   1.025294   0.000000
     5  C    1.550670   2.385859   2.362799   3.246482   0.000000
     6  F    2.392879   3.450600   2.607698   3.496761   1.340648
     7  F    2.380795   3.074017   3.048801   4.009511   1.340323
     8  F    2.377432   2.684571   3.450419   4.161915   1.337064
     9  O    3.182415   3.357999   2.504050   1.510351   4.541755
    10  H    3.251510   3.412944   2.783133   1.972554   4.456250
    11  H    3.683546   3.551912   3.198421   2.191848   5.154334
    12  O    4.786733   4.251997   4.588296   3.661001   6.310693
    13  H    4.416556   3.691909   4.446021   3.650159   5.924277
    14  H    5.500670   5.000910   5.196363   4.260815   7.046500
    15  O    2.921233   3.277062   2.966596   2.837662   3.458854
    16  H    3.372485   3.504205   3.712091   3.634924   3.733326
    17  H    3.210301   3.837838   3.106128   3.181320   3.406918
    18  O    3.814630   2.790361   4.283865   3.833375   5.161655
    19  H    4.356066   3.207316   5.011670   4.636758   5.554314
    20  H    2.869450   1.818052   3.465719   3.158774   4.190000
                    6          7          8          9         10
     6  F    0.000000
     7  F    2.170220   0.000000
     8  F    2.165186   2.164908   0.000000
     9  O    4.706282   5.446751   5.238262   0.000000
    10  H    4.528762   5.535725   4.967335   0.968403   0.000000
    11  H    5.497459   6.001618   5.755914   0.980762   1.573102
    12  O    6.888989   7.059941   6.740552   2.684278   3.086053
    13  H    6.671482   6.587580   6.277000   3.032570   3.418112
    14  H    7.622598   7.698720   7.559475   3.308028   3.847842
    15  O    3.316943   4.767271   3.604512   2.866930   2.081953
    16  H    3.708507   5.066641   3.522151   3.629031   2.796152
    17  H    2.897083   4.692798   3.644690   3.405094   2.706605
    18  O    6.181008   5.635841   5.357201   3.862273   4.170464
    19  H    6.648707   6.021222   5.532476   4.659755   4.836274
    20  H    5.225003   4.702938   4.408748   3.468507   3.716647
                   11         12         13         14         15
    11  H    0.000000
    12  O    1.709209   0.000000
    13  H    2.163357   0.982553   0.000000
    14  H    2.348910   0.959405   1.564980   0.000000
    15  O    3.525179   4.838688   4.894265   5.712951   0.000000
    16  H    4.138073   5.226199   5.198532   6.151261   0.960755
    17  H    4.202329   5.650611   5.740804   6.482690   0.961582
    18  O    3.298277   2.700327   1.739247   3.213862   5.051178
    19  H    4.098907   3.365990   2.408358   3.884986   5.482571
    20  H    3.140576   3.069082   2.244856   3.715134   4.334866
                   16         17         18         19         20
    16  H    0.000000
    17  H    1.541064   0.000000
    18  O    5.215134   5.875675   0.000000
    19  H    5.485929   6.339758   0.959279   0.000000
    20  H    4.520825   5.104590   0.973128   1.552751   0.000000
 Stoichiometry    C2H9F3O6
 Framework group  C1[X(C2H9F3O6)]
 Deg. of freedom    54
 Full point group                 C1      NOp   1
 Largest Abelian subgroup         C1      NOp   1
 Largest concise Abelian subgroup C1      NOp   1
                         Standard orientation:                         
 ---------------------------------------------------------------------
 Center     Atomic      Atomic             Coordinates (Angstroms)
 Number     Number       Type             X           Y           Z
 ---------------------------------------------------------------------
      1          6           0        0.596571   -0.300822   -0.316591
      2          8           0       -0.104538   -1.052073    0.328723
      3          8           0        0.259922    0.537744   -1.243791
      4          1           0       -0.722419    0.813307   -1.142307
      5          6           0        2.128595   -0.316870   -0.077380
      6          9           0        2.677778    0.879979   -0.328950
      7          9           0        2.721526   -1.221552   -0.868865
      8          9           0        2.403599   -0.637165    1.191291
      9          8           0       -1.966307    1.546586   -0.699356
     10          1           0       -1.695761    1.960887    0.133088
     11          1           0       -2.812202    1.077745   -0.536439
     12          8           0       -4.166377    0.127299   -0.107188
     13          1           0       -3.777088   -0.750309    0.101782
     14          1           0       -4.881164   -0.017281   -0.730594
     15          8           0        0.037497    2.080582    1.280267
     16          1           0        0.172626    1.889913    2.212166
     17          1           0        0.781743    2.621177    1.000098
     18          8           0       -2.698204   -2.077242    0.418387
     19          1           0       -2.754840   -2.636859    1.195458
     20          1           0       -1.783967   -1.746963    0.372945
 ---------------------------------------------------------------------
 Rotational constants (GHZ):           1.2743542           0.4686477           0.4077503
 Standard basis: 6-31++G(d,p) (6D, 7F)
 There are   263 symmetry adapted cartesian basis functions of A   symmetry.
 There are   263 symmetry adapted basis functions of A   symmetry.
   263 basis functions,   424 primitive gaussians,   263 cartesian basis functions
    48 alpha electrons       48 beta electrons
       nuclear repulsion energy       747.5931945303 Hartrees.
 NAtoms=   20 NActive=   20 NUniq=   20 SFac= 1.00D+00 NAtFMM=   60 NAOKFM=F Big=F
 Integral buffers will be    131072 words long.
 Raffenetti 2 integral format.
 Two-electron integral symmetry is turned on.
 Nuclear repulsion after empirical dispersion term =      747.5838619404 Hartrees.
 One-electron integrals computed using PRISM.
 NBasis=   263 RedAO= T EigKep=  5.39D-05  NBF=   263
 NBsUse=   263 1.00D-06 EigRej= -1.00D+00 NBFU=   263
 Lowest energy guess from the checkpoint file:  "/local_scratch/slurm.5620379/Gau-664825.chk"
 B after Tr=     0.000000   -0.000000   -0.000000
         Rot=    0.999996   -0.002112   -0.001462   -0.000870 Ang=  -0.31 deg.
 B after Tr=     0.000000   -0.000000   -0.000000
         Rot=    0.999979    0.003613    0.004856    0.002488 Ang=   0.75 deg.
 Requested convergence on RMS density matrix=1.00D-10 within 128 cycles.
 Requested convergence on MAX density matrix=1.00D-08.
 Requested convergence on             energy=1.00D-08.
 No special actions if energy rises.
 SCF Done:  E(RwB97XD) =  -832.378869200     A.U. after   14 cycles
            NFock= 14  Conv=0.38D-10     -V/T= 2.0082
 Calling FoFJK, ICntrl=      2127 FMM=F ISym2X=0 I1Cent= 0 IOpClX= 0 NMat=1 NMatS=1 NMatT=0.
 ***** Axes restored to original set *****
 -------------------------------------------------------------------
 Center     Atomic                   Forces (Hartrees/Bohr)
 Number     Number              X              Y              Z
 -------------------------------------------------------------------
      1        6          -0.002165897   -0.000816383    0.003037949
      2        8           0.000696617    0.000139990   -0.001887131
      3        8          -0.001054995   -0.000969748   -0.000358971
      4        1           0.002284150    0.000545174   -0.001911840
      5        6          -0.000530590    0.000538495   -0.000074161
      6        9          -0.001379332    0.000144347    0.000449004
      7        9           0.001073717   -0.000481563    0.000929982
      8        9           0.000343510    0.000407306   -0.000371535
      9        8          -0.000829055    0.003413235    0.001779465
     10        1          -0.000090234   -0.001214637    0.001485148
     11        1           0.001531553   -0.002031434   -0.002246687
     12        8          -0.000488528   -0.000965613   -0.000232746
     13        1           0.000047979    0.000524844   -0.000369788
     14        1           0.000243479   -0.000082121    0.000313013
     15        8          -0.000312213    0.000333680   -0.000759343
     16        1          -0.000024120    0.000181488   -0.000023733
     17        1           0.000204661    0.000105602   -0.000094771
     18        8           0.001823253   -0.000752856   -0.000582206
     19        1          -0.000566640    0.000148443   -0.000036364
     20        1          -0.000807315    0.000831750    0.000954714
 -------------------------------------------------------------------
 Cartesian Forces:  Max     0.003413235 RMS     0.001122544

 GradGradGradGradGradGradGradGradGradGradGradGradGradGradGradGradGradGrad
 Berny optimization.
 Using GEDIIS/GDIIS optimizer.
 FormGI is forming the generalized inverse of G from B-inverse, IUseBI=4.
 Internal  Forces:  Max     0.003673954 RMS     0.000750527
 Search for a local minimum.
 Step number  12 out of a maximum of  120
 All quantities printed in internal units (Hartrees-Bohrs-Radians)
 Mixed Optimization -- En-DIIS/RFO-DIIS
 Update second derivatives using D2CorX and points    5    7    9   10   11
                                                      8   12
 ITU=  0 -1  0 -1  1  0 -1 -1  1  1  1  0
 Use linear search instead of GDIIS.
     Eigenvalues ---    0.00009   0.00068   0.00075   0.00092   0.00122
     Eigenvalues ---    0.00241   0.00262   0.00392   0.00482   0.00737
     Eigenvalues ---    0.00879   0.01064   0.01188   0.01375   0.01477
     Eigenvalues ---    0.01488   0.01769   0.02056   0.02394   0.02484
     Eigenvalues ---    0.02719   0.02744   0.03082   0.03324   0.03417
     Eigenvalues ---    0.04075   0.05264   0.06733   0.06977   0.07254
     Eigenvalues ---    0.07935   0.08590   0.09042   0.10877   0.13853
     Eigenvalues ---    0.16128   0.17712   0.21586   0.24555   0.29452
     Eigenvalues ---    0.35685   0.36470   0.45222   0.47205   0.50991
     Eigenvalues ---    0.52553   0.54343   0.55350   0.56618   0.57282
     Eigenvalues ---    0.57425   0.58500   0.72268   0.91041
 RFO step:  Lambda=-1.14819248D-03 EMin= 9.19966741D-05
 Quartic linear search produced a step of -0.00357.
 Maximum step size (   0.149) exceeded in Quadratic search.
    -- Step size scaled by   0.262
 Iteration  1 RMS(Cart)=  0.02568826 RMS(Int)=  0.00020188
 Iteration  2 RMS(Cart)=  0.00028372 RMS(Int)=  0.00005705
 Iteration  3 RMS(Cart)=  0.00000004 RMS(Int)=  0.00005705
 Variable       Old X    -DE/DX   Delta X   Delta X   Delta X     New X
                                 (Linear)    (Quad)   (Total)
    R1        2.29301   0.00106  -0.00000   0.00089   0.00088   2.29389
    R2        2.44661   0.00053   0.00000   0.00040   0.00038   2.44700
    R3        2.93034   0.00044  -0.00000   0.00111   0.00106   2.93140
    R4        5.52033   0.00068   0.00002   0.09665   0.09665   5.61698
    R5        3.43562   0.00007   0.00006   0.01068   0.01074   3.44636
    R6        1.93752   0.00267  -0.00002   0.00572   0.00570   1.94322
    R7        2.85415  -0.00050   0.00011  -0.01322  -0.01312   2.84103
    R8        2.53346   0.00030  -0.00001  -0.00005  -0.00011   2.53335
    R9        2.53284   0.00100   0.00001   0.00029   0.00030   2.53315
   R10        2.52668  -0.00015  -0.00000  -0.00055  -0.00055   2.52613
   R11        5.47469   0.00057  -0.00006   0.08899   0.08899   5.56368
   R12        1.83002  -0.00127  -0.00003   0.00157   0.00155   1.83156
   R13        1.85337   0.00367   0.00005   0.00141   0.00146   1.85483
   R14        3.22994   0.00030   0.00002   0.00988   0.00990   3.23983
   R15        1.85676  -0.00069  -0.00001  -0.00171  -0.00171   1.85504
   R16        1.81301   0.00026   0.00000  -0.00009  -0.00008   1.81293
   R17        3.28670  -0.00012   0.00007   0.01008   0.01015   3.29685
   R18        1.81556   0.00001   0.00000  -0.00001  -0.00001   1.81555
   R19        1.81713   0.00030   0.00001   0.00073   0.00080   1.81793
   R20        1.81278   0.00026   0.00000   0.00008   0.00008   1.81286
   R21        1.83894   0.00156   0.00000   0.00015   0.00015   1.83910
    A1        2.25445  -0.00150  -0.00008  -0.00178  -0.00195   2.25250
    A2        2.07420   0.00088   0.00001   0.00082   0.00076   2.07495
    A3        1.67440  -0.00027   0.00001   0.00000   0.00006   1.67446
    A4        1.95420   0.00061   0.00007   0.00091   0.00114   1.95534
    A5        1.38341   0.00058   0.00003  -0.01950  -0.01948   1.36393
    A6        1.68423  -0.00045  -0.00006   0.02322   0.02304   1.70727
    A7        2.47079  -0.00063   0.00009   0.00255   0.00258   2.47337
    A8        1.93085   0.00216  -0.00002   0.00720   0.00711   1.93796
    A9        1.94607   0.00108   0.00004   0.00050   0.00044   1.94651
   A10        1.93152  -0.00105  -0.00002  -0.00168  -0.00168   1.92984
   A11        1.93056  -0.00057  -0.00003   0.00086   0.00086   1.93142
   A12        1.88657   0.00008   0.00000  -0.00013  -0.00004   1.88652
   A13        1.88352  -0.00047  -0.00002  -0.00055  -0.00060   1.88293
   A14        1.88350   0.00096   0.00003   0.00103   0.00105   1.88455
   A15        1.75420  -0.00063  -0.00001   0.00601   0.00577   1.75997
   A16        1.80259  -0.00095   0.00001  -0.03331  -0.03328   1.76931
   A17        2.12581  -0.00065   0.00004   0.00615   0.00617   2.13198
   A18        1.87830   0.00055   0.00003   0.00548   0.00546   1.88375
   A19        1.80924  -0.00003  -0.00002   0.00303   0.00301   1.81225
   A20        2.10701  -0.00010   0.00002   0.00542   0.00543   2.11244
   A21        1.87421   0.00014  -0.00000  -0.00060  -0.00060   1.87361
   A22        1.91933   0.00027  -0.00000   0.01259   0.01259   1.93191
   A23        1.72228  -0.00008   0.00003  -0.03052  -0.03042   1.69186
   A24        1.86014  -0.00022  -0.00003   0.00339   0.00351   1.86365
   A25        1.87792   0.00034  -0.00002   0.02380   0.02389   1.90181
   A26        2.16025  -0.00011  -0.00001   0.00603   0.00601   2.16626
   A27        1.89161   0.00068  -0.00000   0.00647   0.00642   1.89803
   A28        1.86637  -0.00062   0.00001  -0.00064  -0.00070   1.86567
   A29        3.30070  -0.00007  -0.00003  -0.00051  -0.00056   3.30014
   A30        3.01580  -0.00047  -0.00001  -0.00532  -0.00534   3.01046
   A31        2.88059   0.00012   0.00000   0.00008   0.00008   2.88067
   A32        3.10439   0.00101  -0.00002  -0.01389  -0.01390   3.09049
   A33        2.85154   0.00031   0.00002   0.00214   0.00213   2.85367
   A34        3.09010   0.00034  -0.00002   0.00468   0.00464   3.09474
   A35        3.11953   0.00027   0.00001   0.00604   0.00600   3.12553
   A36        3.17622  -0.00015  -0.00004   0.00302   0.00298   3.17920
    D1        0.22306   0.00002  -0.00015   0.03327   0.03312   0.25618
    D2       -2.88777   0.00010  -0.00016   0.03529   0.03510  -2.85266
    D3        1.63633   0.00059  -0.00009   0.00816   0.00812   1.64445
    D4        0.42044  -0.00032   0.00016  -0.01897  -0.01877   0.40167
    D5       -2.75022  -0.00039   0.00017  -0.02087  -0.02064  -2.77086
    D6       -1.13165  -0.00076   0.00010  -0.00337  -0.00333  -1.13498
    D7       -2.63439   0.00039  -0.00000   0.00552   0.00558  -2.62881
    D8        1.54822   0.00027  -0.00002   0.00649   0.00648   1.55470
    D9       -0.53831   0.00012  -0.00002   0.00573   0.00569  -0.53262
   D10        0.53292   0.00049  -0.00001   0.00725   0.00729   0.54021
   D11       -1.56765   0.00038  -0.00003   0.00822   0.00819  -1.55946
   D12        2.62900   0.00022  -0.00003   0.00746   0.00741   2.63641
   D13       -0.88101   0.00001  -0.00002   0.01919   0.01931  -0.86170
   D14       -2.98159  -0.00011  -0.00004   0.02016   0.02021  -2.96137
   D15        1.21507  -0.00026  -0.00004   0.01940   0.01943   1.23450
   D16        0.88397   0.00073   0.00003  -0.00249  -0.00240   0.88157
   D17        2.82578   0.00054   0.00001  -0.00860  -0.00857   2.81721
   D18        3.13199  -0.00076  -0.00006  -0.00392  -0.00387   3.12811
   D19       -1.20939  -0.00096  -0.00007  -0.01004  -0.01004  -1.21943
   D20       -1.21042  -0.00004   0.00002  -0.00764  -0.00764  -1.21806
   D21        0.73140  -0.00023   0.00001  -0.01375  -0.01381   0.71759
   D22       -0.74744   0.00008  -0.00000  -0.01671  -0.01670  -0.76414
   D23       -3.09623   0.00001  -0.00001  -0.02639  -0.02638  -3.12260
   D24        1.07109  -0.00005  -0.00002  -0.00460  -0.00456   1.06653
   D25       -0.98948   0.00048  -0.00010   0.01530   0.01522  -0.97426
   D26        0.78226  -0.00015   0.00004  -0.02444  -0.02439   0.75787
   D27        2.90905  -0.00072   0.00005  -0.02630  -0.02623   2.88282
   D28       -1.34131   0.00021   0.00007  -0.02545  -0.02533  -1.36664
   D29       -0.13452   0.00061   0.00001   0.01243   0.01232  -0.12220
   D30        0.39882  -0.00053  -0.00002  -0.00485  -0.00486   0.39396
   D31       -1.68793  -0.00046  -0.00002  -0.00807  -0.00810  -1.69603
   D32       -1.60991   0.00072  -0.00008   0.03271   0.03267  -1.57724
   D33        2.58653   0.00079  -0.00007   0.02949   0.02943   2.61596
   D34        2.30085  -0.00010   0.00007   0.01501   0.01511   2.31596
   D35        0.15006   0.00008   0.00006   0.00211   0.00216   0.15223
   D36       -1.77610  -0.00022   0.00008   0.02206   0.02217  -1.75393
   D37        2.35630  -0.00004   0.00007   0.00916   0.00922   2.36552
   D38       -0.25593  -0.00023  -0.00001   0.00535   0.00528  -0.25064
   D39        1.73284  -0.00003  -0.00001   0.00802   0.00805   1.74089
         Item               Value     Threshold  Converged?
 Maximum Force            0.003674     0.000015     NO 
 RMS     Force            0.000751     0.000010     NO 
 Maximum Displacement     0.121466     0.000060     NO 
 RMS     Displacement     0.025710     0.000040     NO 
 Predicted change in Energy=-2.802655D-04
 GradGradGradGradGradGradGradGradGradGradGradGradGradGradGradGradGradGrad

                          Input orientation:                          
 ---------------------------------------------------------------------
 Center     Atomic      Atomic             Coordinates (Angstroms)
 Number     Number       Type             X           Y           Z
 ---------------------------------------------------------------------
      1          6           0        0.031476   -0.756522    0.996897
      2          8           0        0.015928   -1.593939    0.118273
      3          8           0        1.007144    0.001565    1.384359
      4          1           0        1.705808    0.114206    0.638302
      5          6           0       -1.249610   -0.534117    1.842874
      6          9           0       -1.335203    0.729227    2.283120
      7          9           0       -1.257638   -1.347607    2.908268
      8          9           0       -2.343511   -0.791564    1.118955
      9          8           0        2.432408    0.638379   -0.568981
     10          1           0        1.717929    1.094441   -1.039000
     11          1           0        2.882312    0.043454   -1.206996
     12          8           0        3.461990   -1.113209   -2.331907
     13          1           0        2.915276   -1.908738   -2.153387
     14          1           0        4.380430   -1.390374   -2.327435
     15          8           0       -0.263143    1.587458   -0.806987
     16          1           0       -1.000066    1.460987   -1.410303
     17          1           0       -0.556455    2.213053   -0.137615
     18          8           0        1.728778   -3.038443   -1.553647
     19          1           0        1.183592   -3.594323   -2.114064
     20          1           0        1.127043   -2.568963   -0.949793
 ---------------------------------------------------------------------
                    Distance matrix (angstroms):
                    1          2          3          4          5
     1  C    0.000000
     2  O    1.213874   0.000000
     3  O    1.294894   2.265197   0.000000
     4  H    1.920974   2.458431   1.028309   0.000000
     5  C    1.551232   2.387269   2.364345   3.256656   0.000000
     6  F    2.393665   3.450974   2.612251   3.511613   1.340590
     7  F    2.380029   3.076804   3.044963   4.008946   1.340483
     8  F    2.378380   2.685540   3.453460   4.177132   1.336771
     9  O    3.187820   3.360794   2.500489   1.503409   4.555112
    10  H    3.227237   3.385775   2.751775   1.942769   4.445636
    11  H    3.691120   3.557183   3.198926   2.189588   5.167985
    12  O    4.793390   4.255565   4.591256   3.662359   6.321655
    13  H    4.423595   3.696723   4.450379   3.653580   5.933461
    14  H    5.510567   5.007176   5.205187   4.267665   7.058470
    15  O    2.972379   3.324947   2.988425   2.852385   3.534962
    16  H    3.431623   3.563896   3.737505   3.651350   3.824378
    17  H    3.232824   3.858275   3.106755   3.181986   3.456840
    18  O    3.820114   2.795669   4.288856   3.839839   5.165152
    19  H    4.365612   3.216878   5.020011   4.647733   5.562616
    20  H    2.876598   1.823737   3.474228   3.171185   4.193813
                    6          7          8          9         10
     6  F    0.000000
     7  F    2.170269   0.000000
     8  F    2.164433   2.165628   0.000000
     9  O    4.726270   5.445350   5.263389   0.000000
    10  H    4.526752   5.513485   4.970823   0.969222   0.000000
    11  H    5.517121   6.000803   5.780703   0.981536   1.577524
    12  O    6.906962   7.056151   6.761343   2.689984   3.096301
    13  H    6.686407   6.583953   6.293739   3.038308   3.419734
    14  H    7.643193   7.694298   7.579417   3.317046   3.863066
    15  O    3.381514   4.838052   3.700936   2.867646   2.054639
    16  H    3.780101   5.157964   3.643621   3.628551   2.767619
    17  H    2.944172   4.737865   3.714870   3.405726   2.690094
    18  O    6.189031   5.629058   5.364216   3.870876   4.164817
    19  H    6.661280   6.019233   5.545118   4.675746   4.840019
    20  H    5.233780   4.697132   4.414025   3.483682   3.711823
                   11         12         13         14         15
    11  H    0.000000
    12  O    1.714445   0.000000
    13  H    2.169746   0.981647   0.000000
    14  H    2.357033   0.959360   1.563864   0.000000
    15  O    3.526733   4.847227   4.913098   5.722064   0.000000
    16  H    4.138066   5.233143   5.218920   6.158013   0.960749
    17  H    4.204266   5.659226   5.753730   6.492521   0.962007
    18  O    3.308911   2.704854   1.744620   3.216541   5.091582
    19  H    4.116047   3.375571   2.416914   3.888791   5.536457
    20  H    3.157823   3.079194   2.254399   3.724446   4.385072
                   16         17         18         19         20
    16  H    0.000000
    17  H    1.543414   0.000000
    18  O    5.264219   5.899630   0.000000
    19  H    5.551559   6.376498   0.959322   0.000000
    20  H    4.580083   5.134343   0.973209   1.552446   0.000000
 Stoichiometry    C2H9F3O6
 Framework group  C1[X(C2H9F3O6)]
 Deg. of freedom    54
 Full point group                 C1      NOp   1
 Largest Abelian subgroup         C1      NOp   1
 Largest concise Abelian subgroup C1      NOp   1
                         Standard orientation:                         
 ---------------------------------------------------------------------
 Center     Atomic      Atomic             Coordinates (Angstroms)
 Number     Number       Type             X           Y           Z
 ---------------------------------------------------------------------
      1          6           0        0.602572   -0.298660   -0.303209
      2          8           0       -0.099009   -1.042737    0.350720
      3          8           0        0.262498    0.535894   -1.233058
      4          1           0       -0.725159    0.807378   -1.142228
      5          6           0        2.136813   -0.322679   -0.075508
      6          9           0        2.690635    0.871343   -0.330019
      7          9           0        2.717358   -1.229477   -0.873994
      8          9           0        2.420826   -0.645508    1.190224
      9          8           0       -1.972688    1.533127   -0.721281
     10          1           0       -1.686389    1.938270    0.111355
     11          1           0       -2.818565    1.064166   -0.554005
     12          8           0       -4.170287    0.103945   -0.117948
     13          1           0       -3.777211   -0.767832    0.103702
     14          1           0       -4.885386   -0.053919   -0.737694
     15          8           0       -0.000944    2.152007    1.266835
     16          1           0        0.121461    1.992034    2.206231
     17          1           0        0.755566    2.668039    0.972110
     18          8           0       -2.689337   -2.091061    0.434294
     19          1           0       -2.747398   -2.654854    1.208287
     20          1           0       -1.774464   -1.761869    0.392160
 ---------------------------------------------------------------------
 Rotational constants (GHZ):           1.2562763           0.4673243           0.4049157
 Standard basis: 6-31++G(d,p) (6D, 7F)
 There are   263 symmetry adapted cartesian basis functions of A   symmetry.
 There are   263 symmetry adapted basis functions of A   symmetry.
   263 basis functions,   424 primitive gaussians,   263 cartesian basis functions
    48 alpha electrons       48 beta electrons
       nuclear repulsion energy       745.6973557871 Hartrees.
 NAtoms=   20 NActive=   20 NUniq=   20 SFac= 1.00D+00 NAtFMM=   60 NAOKFM=F Big=F
 Integral buffers will be    131072 words long.
 Raffenetti 2 integral format.
 Two-electron integral symmetry is turned on.
 Nuclear repulsion after empirical dispersion term =      745.6881388920 Hartrees.
 One-electron integrals computed using PRISM.
 NBasis=   263 RedAO= T EigKep=  5.33D-05  NBF=   263
 NBsUse=   263 1.00D-06 EigRej= -1.00D+00 NBFU=   263
 Initial guess from the checkpoint file:  "/local_scratch/slurm.5620379/Gau-664825.chk"
 B after Tr=     0.000000   -0.000000   -0.000000
         Rot=    0.999985    0.005102    0.000501   -0.001663 Ang=   0.62 deg.
 ExpMin= 3.60D-02 ExpMax= 7.00D+03 ExpMxC= 1.05D+03 IAcc=3 IRadAn=         5 AccDes= 0.00D+00
 Harris functional with IExCor= 4639 and IRadAn=       5 diagonalized for initial guess.
 HarFok:  IExCor= 4639 AccDes= 0.00D+00 IRadAn=         5 IDoV= 1 UseB2=F ITyADJ=14
 ICtDFT=  3500011 ScaDFX=  1.000000  1.000000  1.000000  1.000000
 FoFCou: FMM=F IPFlag=           0 FMFlag=      100000 FMFlg1=           0
         NFxFlg=           0 DoJE=T BraDBF=F KetDBF=T FulRan=T
         wScrn=  0.000000 ICntrl=       500 IOpCl=  0 I1Cent=   200000004 NGrid=           0
         NMat0=    1 NMatS0=      1 NMatT0=    0 NMatD0=    1 NMtDS0=    0 NMtDT0=    0
 Petite list used in FoFCou.
 Requested convergence on RMS density matrix=1.00D-10 within 128 cycles.
 Requested convergence on MAX density matrix=1.00D-08.
 Requested convergence on             energy=1.00D-08.
 No special actions if energy rises.
 SCF Done:  E(RwB97XD) =  -832.379092095     A.U. after   15 cycles
            NFock= 15  Conv=0.56D-10     -V/T= 2.0082
 Calling FoFJK, ICntrl=      2127 FMM=F ISym2X=0 I1Cent= 0 IOpClX= 0 NMat=1 NMatS=1 NMatT=0.
 ***** Axes restored to original set *****
 -------------------------------------------------------------------
 Center     Atomic                   Forces (Hartrees/Bohr)
 Number     Number              X              Y              Z
 -------------------------------------------------------------------
      1        6          -0.001085123   -0.001175114    0.002580486
      2        8           0.000377916    0.000458133   -0.001528875
      3        8          -0.001356212   -0.000728158   -0.000465780
      4        1           0.001682950   -0.000145404   -0.001249212
      5        6          -0.000290085    0.000629328   -0.000156758
      6        9          -0.001158147    0.000269021    0.000400738
      7        9           0.000977878   -0.000419014    0.000762948
      8        9           0.000435938    0.000226470   -0.000359193
      9        8          -0.001487998    0.003017882    0.001643094
     10        1           0.000763039   -0.000728469    0.000631830
     11        1           0.000831643   -0.001689079   -0.001760008
     12        8          -0.000401932   -0.000441950   -0.000280689
     13        1          -0.000274758    0.000127444   -0.000128106
     14        1           0.000277983   -0.000029404    0.000355573
     15        8          -0.000116452    0.000125081   -0.000350895
     16        1          -0.000029098    0.000304434    0.000204672
     17        1           0.000355103   -0.000245173   -0.000555801
     18        8           0.001494808   -0.000693873   -0.000370267
     19        1          -0.000495685    0.000160040   -0.000064491
     20        1          -0.000501767    0.000977805    0.000690734
 -------------------------------------------------------------------
 Cartesian Forces:  Max     0.003017882 RMS     0.000927288

 GradGradGradGradGradGradGradGradGradGradGradGradGradGradGradGradGradGrad
 Berny optimization.
 Using GEDIIS/GDIIS optimizer.
 FormGI is forming the generalized inverse of G from B-inverse, IUseBI=4.
 Internal  Forces:  Max     0.002652502 RMS     0.000546478
 Search for a local minimum.
 Step number  13 out of a maximum of  120
 All quantities printed in internal units (Hartrees-Bohrs-Radians)
 Mixed Optimization -- En-DIIS/RFO-DIIS
 Swapping is turned off.
 Update second derivatives using D2CorX and points    5    9   10   11    8
                                                     12   13
 DE= -2.23D-04 DEPred=-2.80D-04 R= 7.95D-01
 TightC=F SS=  1.41D+00  RLast= 1.83D-01 DXNew= 2.5051D-01 5.4788D-01
 Trust test= 7.95D-01 RLast= 1.83D-01 DXMaxT set to 2.51D-01
 ITU=  1  0 -1  0 -1  1  0 -1 -1  1  1  1  0
     Eigenvalues ---    0.00019   0.00067   0.00090   0.00096   0.00163
     Eigenvalues ---    0.00223   0.00243   0.00405   0.00500   0.00745
     Eigenvalues ---    0.00863   0.01035   0.01177   0.01326   0.01410
     Eigenvalues ---    0.01558   0.01794   0.01867   0.02423   0.02535
     Eigenvalues ---    0.02685   0.02799   0.03087   0.03358   0.03727
     Eigenvalues ---    0.04507   0.05251   0.06638   0.06972   0.07304
     Eigenvalues ---    0.07627   0.08443   0.09171   0.10784   0.13531
     Eigenvalues ---    0.16111   0.17697   0.21568   0.24496   0.29338
     Eigenvalues ---    0.35611   0.36459   0.44021   0.47240   0.51010
     Eigenvalues ---    0.52566   0.54294   0.55401   0.56604   0.57272
     Eigenvalues ---    0.57414   0.57936   0.73247   0.91222
 En-DIIS/RFO-DIIS/Sim-DIIS IScMMF=       -3 using points:    13   12
 RFO step:  Lambda=-9.32053532D-04.
 DidBck=F Rises=F RFO-DIIS coefs:    3.00000   -2.00000
 Maximum step size (   0.251) exceeded in Quadratic search.
    -- Step size scaled by   0.701
 Iteration  1 RMS(Cart)=  0.06220200 RMS(Int)=  0.00151780
 Iteration  2 RMS(Cart)=  0.00192138 RMS(Int)=  0.00046678
 Iteration  3 RMS(Cart)=  0.00000157 RMS(Int)=  0.00046678
 Iteration  4 RMS(Cart)=  0.00000000 RMS(Int)=  0.00046678
 Variable       Old X    -DE/DX   Delta X   Delta X   Delta X     New X
                                 (Linear)    (Quad)   (Total)
    R1        2.29389   0.00043   0.00123   0.00202   0.00323   2.29711
    R2        2.44700  -0.00035   0.00054  -0.00350  -0.00304   2.44396
    R3        2.93140  -0.00006   0.00149  -0.00181  -0.00028   2.93112
    R4        5.61698   0.00017   0.13541  -0.04707   0.08828   5.70526
    R5        3.44636  -0.00020   0.01505  -0.05727  -0.04220   3.40417
    R6        1.94322   0.00172   0.00798   0.01713   0.02502   1.96825
    R7        2.84103  -0.00025  -0.01838  -0.05099  -0.06947   2.77156
    R8        2.53335   0.00040  -0.00015   0.00180   0.00143   2.53478
    R9        2.53315   0.00085   0.00042   0.00184   0.00226   2.53541
   R10        2.52613  -0.00020  -0.00078  -0.00217  -0.00294   2.52319
   R11        5.56368   0.00058   0.12467   0.03571   0.16045   5.72413
   R12        1.83156  -0.00121   0.00217   0.00142   0.00359   1.83515
   R13        1.85483   0.00265   0.00205   0.00459   0.00664   1.86147
   R14        3.23983   0.00012   0.01386  -0.02852  -0.01465   3.22518
   R15        1.85504  -0.00026  -0.00240   0.00439   0.00209   1.85714
   R16        1.81293   0.00028  -0.00012   0.00099   0.00087   1.81380
   R17        3.29685  -0.00029   0.01422  -0.03885  -0.02451   3.27235
   R18        1.81555  -0.00015  -0.00002  -0.00045  -0.00047   1.81509
   R19        1.81793  -0.00028   0.00113  -0.00193  -0.00057   1.81736
   R20        1.81286   0.00023   0.00011   0.00087   0.00098   1.81384
   R21        1.83910   0.00103   0.00021   0.00392   0.00417   1.84327
    A1        2.25250  -0.00091  -0.00273   0.00591   0.00205   2.25454
    A2        2.07495   0.00075   0.00106   0.00747   0.00901   2.08397
    A3        1.67446  -0.00050   0.00009  -0.03973  -0.03946   1.63500
    A4        1.95534   0.00017   0.00160  -0.01289  -0.01076   1.94458
    A5        1.36393   0.00025  -0.02730   0.00770  -0.01914   1.34479
    A6        1.70727  -0.00015   0.03227   0.02094   0.05276   1.76003
    A7        2.47337  -0.00061   0.00362  -0.03725  -0.03414   2.43923
    A8        1.93796   0.00164   0.00997   0.01529   0.02480   1.96276
    A9        1.94651   0.00080   0.00061  -0.00561  -0.00605   1.94046
   A10        1.92984  -0.00086  -0.00235  -0.00247  -0.00477   1.92507
   A11        1.93142  -0.00068   0.00120   0.00130   0.00293   1.93435
   A12        1.88652   0.00019  -0.00006   0.00005   0.00053   1.88705
   A13        1.88293  -0.00025  -0.00083   0.00485   0.00413   1.88705
   A14        1.88455   0.00085   0.00147   0.00226   0.00364   1.88819
   A15        1.75997  -0.00061   0.00809   0.01081   0.01723   1.77720
   A16        1.76931   0.00010  -0.04663   0.00715  -0.03941   1.72990
   A17        2.13198  -0.00111   0.00864  -0.04182  -0.03403   2.09794
   A18        1.88375   0.00002   0.00764  -0.00321   0.00352   1.88728
   A19        1.81225   0.00009   0.00422   0.01718   0.02122   1.83346
   A20        2.11244  -0.00012   0.00761  -0.03625  -0.02866   2.08378
   A21        1.87361  -0.00001  -0.00084  -0.00295  -0.00350   1.87010
   A22        1.93191   0.00022   0.01763   0.01540   0.03268   1.96459
   A23        1.69186  -0.00008  -0.04262   0.01350  -0.02931   1.66255
   A24        1.86365  -0.00023   0.00491   0.00036   0.00594   1.86959
   A25        1.90181   0.00036   0.03347  -0.02742   0.00571   1.90752
   A26        2.16626  -0.00010   0.00841  -0.01203  -0.00421   2.16205
   A27        1.89803   0.00027   0.00900  -0.02244  -0.01394   1.88409
   A28        1.86567  -0.00035  -0.00099  -0.00669  -0.00759   1.85808
   A29        3.30014   0.00043  -0.00079   0.03512   0.03353   3.33367
   A30        3.01046  -0.00030  -0.00748   0.01741   0.00947   3.01993
   A31        2.88067   0.00024   0.00011   0.00151   0.00139   2.88206
   A32        3.09049   0.00076  -0.01947   0.03853   0.01811   3.10860
   A33        2.85367   0.00014   0.00298  -0.00023   0.00318   2.85685
   A34        3.09474   0.00032   0.00650   0.03909   0.04559   3.14032
   A35        3.12553   0.00041   0.00841   0.01776   0.02549   3.15102
   A36        3.17920  -0.00016   0.00417   0.03952   0.04427   3.22347
    D1        0.25618   0.00015   0.04640   0.04709   0.09299   0.34916
    D2       -2.85266  -0.00018   0.04918   0.02747   0.07604  -2.77662
    D3        1.64445   0.00011   0.01137   0.02473   0.03596   1.68040
    D4        0.40167  -0.00037  -0.02629  -0.04760  -0.07405   0.32762
    D5       -2.77086  -0.00005  -0.02892  -0.02878  -0.05791  -2.82876
    D6       -1.13498  -0.00014  -0.00466  -0.00047  -0.00557  -1.14056
    D7       -2.62881   0.00059   0.00781   0.05545   0.06335  -2.56546
    D8        1.55470   0.00040   0.00908   0.06079   0.06985   1.62455
    D9       -0.53262   0.00034   0.00798   0.05873   0.06651  -0.46611
   D10        0.54021   0.00033   0.01022   0.03874   0.04908   0.58929
   D11       -1.55946   0.00015   0.01148   0.04408   0.05558  -1.50388
   D12        2.63641   0.00008   0.01038   0.04201   0.05224   2.68865
   D13       -0.86170   0.00011   0.02706   0.02322   0.05099  -0.81071
   D14       -2.96137  -0.00008   0.02832   0.02856   0.05749  -2.90389
   D15        1.23450  -0.00014   0.02722   0.02650   0.05414   1.28864
   D16        0.88157   0.00059  -0.00336   0.03629   0.03275   0.91431
   D17        2.81721   0.00037  -0.01200   0.04700   0.03438   2.85159
   D18        3.12811  -0.00026  -0.00543   0.04943   0.04467  -3.11040
   D19       -1.21943  -0.00048  -0.01407   0.06014   0.04631  -1.17312
   D20       -1.21806  -0.00004  -0.01071   0.03314   0.02265  -1.19541
   D21        0.71759  -0.00026  -0.01935   0.04385   0.02429   0.74188
   D22       -0.76414  -0.00007  -0.02340  -0.00404  -0.02763  -0.79177
   D23       -3.12260  -0.00002  -0.03696   0.04418   0.00653  -3.11608
   D24        1.06653  -0.00001  -0.00638   0.04462   0.03939   1.10593
   D25       -0.97426   0.00041   0.02133   0.06225   0.08308  -0.89119
   D26        0.75787  -0.00026  -0.03417  -0.04495  -0.07873   0.67915
   D27        2.88282  -0.00071  -0.03675  -0.05152  -0.08807   2.79475
   D28       -1.36664   0.00026  -0.03549  -0.04629  -0.08132  -1.44796
   D29       -0.12220   0.00045   0.01726   0.06819   0.08641  -0.03579
   D30        0.39396  -0.00032  -0.00680   0.00431  -0.00245   0.39151
   D31       -1.69603  -0.00017  -0.01135   0.02163   0.01022  -1.68581
   D32       -1.57724   0.00014   0.04577   0.00362   0.04982  -1.52742
   D33        2.61596   0.00030   0.04123   0.02093   0.06249   2.67844
   D34        2.31596  -0.00016   0.02117  -0.09307  -0.07216   2.24380
   D35        0.15223  -0.00000   0.00303  -0.04901  -0.04589   0.10634
   D36       -1.75393  -0.00030   0.03106  -0.13312  -0.10217  -1.85610
   D37        2.36552  -0.00014   0.01292  -0.08906  -0.07590   2.28962
   D38       -0.25064  -0.00008   0.00740  -0.03835  -0.03011  -0.28076
   D39        1.74089   0.00006   0.01128  -0.01646  -0.00467   1.73622
         Item               Value     Threshold  Converged?
 Maximum Force            0.002653     0.000015     NO 
 RMS     Force            0.000546     0.000010     NO 
 Maximum Displacement     0.206662     0.000060     NO 
 RMS     Displacement     0.062177     0.000040     NO 
 Predicted change in Energy=-5.205872D-04
 GradGradGradGradGradGradGradGradGradGradGradGradGradGradGradGradGradGrad

                          Input orientation:                          
 ---------------------------------------------------------------------
 Center     Atomic      Atomic             Coordinates (Angstroms)
 Number     Number       Type             X           Y           Z
 ---------------------------------------------------------------------
      1          6           0        0.017547   -0.770090    0.975105
      2          8           0       -0.015310   -1.588516    0.076921
      3          8           0        0.987694    0.002962    1.340881
      4          1           0        1.711089    0.111585    0.599443
      5          6           0       -1.232620   -0.572983    1.871816
      6          9           0       -1.345298    0.702075    2.272739
      7          9           0       -1.148984   -1.347936    2.963858
      8          9           0       -2.346376   -0.900924    1.212425
      9          8           0        2.456338    0.663021   -0.537029
     10          1           0        1.732585    1.133490   -0.981907
     11          1           0        2.878619    0.060499   -1.191986
     12          8           0        3.455394   -1.115462   -2.286173
     13          1           0        2.885565   -1.902460   -2.138753
     14          1           0        4.366706   -1.410209   -2.223776
     15          8           0       -0.249803    1.583164   -0.897233
     16          1           0       -0.999663    1.498052   -1.491396
     17          1           0       -0.500145    2.211626   -0.213682
     18          8           0        1.696032   -3.024221   -1.568421
     19          1           0        1.124475   -3.536888   -2.144434
     20          1           0        1.110642   -2.551811   -0.947464
 ---------------------------------------------------------------------
                    Distance matrix (angstroms):
                    1          2          3          4          5
     1  C    0.000000
     2  O    1.215581   0.000000
     3  O    1.293285   2.266366   0.000000
     4  H    1.945908   2.478674   1.041551   0.000000
     5  C    1.551083   2.394744   2.354442   3.279175   0.000000
     6  F    2.389240   3.440537   2.607675   3.534133   1.341346
     7  F    2.376939   3.110869   3.004059   3.987566   1.341680
     8  F    2.379405   2.682540   3.456810   4.226576   1.335213
     9  O    3.207501   3.399323   2.473689   1.466645   4.575877
    10  H    3.224108   3.403758   2.688550   1.882929   4.455134
    11  H    3.684006   3.564295   3.161380   2.138914   5.166282
    12  O    4.751212   4.225373   4.527244   3.588178   6.289724
    13  H    4.382226   3.663720   4.397772   3.596316   5.900137
    14  H    5.436706   4.952480   5.110924   4.163979   6.987651
    15  O    3.019094   3.326186   3.006259   2.872400   3.644520
    16  H    3.501830   3.599371   3.769175   3.693518   3.956595
    17  H    3.251438   3.841952   3.083590   3.156089   3.555258
    18  O    3.790507   2.774363   4.257889   3.812236   5.140117
    19  H    4.314161   3.166967   4.969574   4.602644   5.520045
    20  H    2.840011   1.801408   3.431983   3.138015   4.165931
                    6          7          8          9         10
     6  F    0.000000
     7  F    2.172264   0.000000
     8  F    2.167033   2.168199   0.000000
     9  O    4.727447   5.412810   5.345333   0.000000
    10  H    4.500245   5.479962   5.058840   0.971122   0.000000
    11  H    5.500674   5.956200   5.831475   0.985049   1.583931
    12  O    6.865403   6.986929   6.778403   2.687121   3.118808
    13  H    6.644175   6.528531   6.293383   3.054742   3.447412
    14  H    7.570163   7.572203   7.558592   3.285255   3.866682
    15  O    3.467729   4.930304   3.875174   2.880905   2.034512
    16  H    3.862869   5.288784   3.857379   3.681310   2.803152
    17  H    3.029078   4.815416   3.889771   3.353137   2.595695
    18  O    6.155443   5.607638   5.346266   3.903535   4.199035
    19  H    6.601515   6.004563   5.501238   4.690079   4.851154
    20  H    5.195106   4.674791   4.397900   3.509202   3.737572
                   11         12         13         14         15
    11  H    0.000000
    12  O    1.706692   0.000000
    13  H    2.179364   0.982754   0.000000
    14  H    2.332804   0.959822   1.563112   0.000000
    15  O    3.491764   4.789595   4.849895   5.659695   0.000000
    16  H    4.146960   5.225865   5.203610   6.147542   0.960502
    17  H    4.123163   5.568755   5.665213   6.390963   0.961706
    18  O    3.325014   2.693303   1.731650   3.188577   5.046263
    19  H    4.114046   3.364012   2.402670   3.878289   5.446016
    20  H    3.163811   3.058284   2.234094   3.678883   4.353315
                   16         17         18         19         20
    16  H    0.000000
    17  H    1.546370   0.000000
    18  O    5.265327   5.837175   0.000000
    19  H    5.503549   6.277947   0.959842   0.000000
    20  H    4.598983   5.081674   0.975418   1.550259   0.000000
 Stoichiometry    C2H9F3O6
 Framework group  C1[X(C2H9F3O6)]
 Deg. of freedom    54
 Full point group                 C1      NOp   1
 Largest Abelian subgroup         C1      NOp   1
 Largest concise Abelian subgroup C1      NOp   1
                         Standard orientation:                         
 ---------------------------------------------------------------------
 Center     Atomic      Atomic             Coordinates (Angstroms)
 Number     Number       Type             X           Y           Z
 ---------------------------------------------------------------------
      1          6           0        0.605579   -0.291743   -0.266630
      2          8           0       -0.085730   -1.026300    0.411717
      3          8           0        0.249829    0.549387   -1.182343
      4          1           0       -0.758433    0.802974   -1.119640
      5          6           0        2.146010   -0.315147   -0.086680
      6          9           0        2.676747    0.899030   -0.294768
      7          9           0        2.703523   -1.169217   -0.958374
      8          9           0        2.474015   -0.705808    1.147253
      9          8           0       -1.983427    1.532154   -0.775067
     10          1           0       -1.684255    1.956367    0.045675
     11          1           0       -2.814663    1.040614   -0.580753
     12          8           0       -4.133256    0.037428   -0.171203
     13          1           0       -3.729828   -0.818125    0.095404
     14          1           0       -4.799844   -0.158196   -0.833510
     15          8           0       -0.114327    2.172925    1.321475
     16          1           0        0.025534    2.057456    2.264699
     17          1           0        0.613932    2.706795    0.990569
     18          8           0       -2.638556   -2.111450    0.462892
     19          1           0       -2.677616   -2.631847    1.268471
     20          1           0       -1.729183   -1.763891    0.402195
 ---------------------------------------------------------------------
 Rotational constants (GHZ):           1.2366987           0.4690050           0.4066722
 Standard basis: 6-31++G(d,p) (6D, 7F)
 There are   263 symmetry adapted cartesian basis functions of A   symmetry.
 There are   263 symmetry adapted basis functions of A   symmetry.
   263 basis functions,   424 primitive gaussians,   263 cartesian basis functions
    48 alpha electrons       48 beta electrons
       nuclear repulsion energy       745.0762763296 Hartrees.
 NAtoms=   20 NActive=   20 NUniq=   20 SFac= 1.00D+00 NAtFMM=   60 NAOKFM=F Big=F
 Integral buffers will be    131072 words long.
 Raffenetti 2 integral format.
 Two-electron integral symmetry is turned on.
 Nuclear repulsion after empirical dispersion term =      745.0671559647 Hartrees.
 One-electron integrals computed using PRISM.
 NBasis=   263 RedAO= T EigKep=  5.08D-05  NBF=   263
 NBsUse=   263 1.00D-06 EigRej= -1.00D+00 NBFU=   263
 Initial guess from the checkpoint file:  "/local_scratch/slurm.5620379/Gau-664825.chk"
 B after Tr=    -0.000000    0.000000    0.000000
         Rot=    0.999972   -0.003518    0.000674   -0.006557 Ang=  -0.86 deg.
 ExpMin= 3.60D-02 ExpMax= 7.00D+03 ExpMxC= 1.05D+03 IAcc=3 IRadAn=         5 AccDes= 0.00D+00
 Harris functional with IExCor= 4639 and IRadAn=       5 diagonalized for initial guess.
 HarFok:  IExCor= 4639 AccDes= 0.00D+00 IRadAn=         5 IDoV= 1 UseB2=F ITyADJ=14
 ICtDFT=  3500011 ScaDFX=  1.000000  1.000000  1.000000  1.000000
 FoFCou: FMM=F IPFlag=           0 FMFlag=      100000 FMFlg1=           0
         NFxFlg=           0 DoJE=T BraDBF=F KetDBF=T FulRan=T
         wScrn=  0.000000 ICntrl=       500 IOpCl=  0 I1Cent=   200000004 NGrid=           0
         NMat0=    1 NMatS0=      1 NMatT0=    0 NMatD0=    1 NMtDS0=    0 NMtDT0=    0
 Petite list used in FoFCou.
 Requested convergence on RMS density matrix=1.00D-10 within 128 cycles.
 Requested convergence on MAX density matrix=1.00D-08.
 Requested convergence on             energy=1.00D-08.
 No special actions if energy rises.
 SCF Done:  E(RwB97XD) =  -832.379253672     A.U. after   16 cycles
            NFock= 16  Conv=0.46D-10     -V/T= 2.0082
 Calling FoFJK, ICntrl=      2127 FMM=F ISym2X=0 I1Cent= 0 IOpClX= 0 NMat=1 NMatS=1 NMatT=0.
 ***** Axes restored to original set *****
 -------------------------------------------------------------------
 Center     Atomic                   Forces (Hartrees/Bohr)
 Number     Number              X              Y              Z
 -------------------------------------------------------------------
      1        6          -0.000208251    0.000774761    0.000607363
      2        8           0.000327530    0.000675679    0.000900231
      3        8           0.001169482   -0.002522188   -0.000693344
      4        1          -0.001766195    0.000251168    0.001063426
      5        6           0.001017736   -0.000237696   -0.000449575
      6        9          -0.001911841   -0.000362404    0.000299252
      7        9           0.000164960    0.000146731    0.000292902
      8        9          -0.000031652    0.000382756    0.000204988
      9        8          -0.001904867    0.002496651    0.000025423
     10        1           0.001951479   -0.001597663   -0.001252296
     11        1           0.000140154   -0.000861443   -0.000851407
     12        8          -0.000121664   -0.000298716   -0.000308258
     13        1          -0.000035331    0.000487856    0.000160377
     14        1          -0.000009311    0.000113090    0.000144996
     15        8           0.001491632    0.000364303    0.000605800
     16        1           0.000203498    0.000357417    0.000146692
     17        1          -0.000761647   -0.000150510   -0.000550649
     18        8           0.000216535   -0.000645625    0.000364562
     19        1           0.000019296    0.000208567   -0.000027605
     20        1           0.000048456    0.000417264   -0.000682878
 -------------------------------------------------------------------
 Cartesian Forces:  Max     0.002522188 RMS     0.000868772

 GradGradGradGradGradGradGradGradGradGradGradGradGradGradGradGradGradGrad
 Berny optimization.
 Using GEDIIS/GDIIS optimizer.
 FormGI is forming the generalized inverse of G from B-inverse, IUseBI=4.
 Internal  Forces:  Max     0.001980255 RMS     0.000708307
 Search for a local minimum.
 Step number  14 out of a maximum of  120
 All quantities printed in internal units (Hartrees-Bohrs-Radians)
 Mixed Optimization -- En-DIIS/RFO-DIIS
 Swapping is turned off.
 Update second derivatives using D2CorX and points    9   11   12   13   14
 DE= -1.62D-04 DEPred=-5.21D-04 R= 3.10D-01
 Trust test= 3.10D-01 RLast= 4.38D-01 DXMaxT set to 2.51D-01
 ITU=  0  1  0 -1  0 -1  1  0 -1 -1  1  1  1  0
     Eigenvalues ---    0.00017   0.00068   0.00070   0.00090   0.00118
     Eigenvalues ---    0.00226   0.00281   0.00404   0.00591   0.00740
     Eigenvalues ---    0.00912   0.00974   0.01159   0.01284   0.01481
     Eigenvalues ---    0.01575   0.01771   0.02011   0.02309   0.02565
     Eigenvalues ---    0.02720   0.03035   0.03112   0.03495   0.03925
     Eigenvalues ---    0.04666   0.05166   0.05665   0.06721   0.07019
     Eigenvalues ---    0.07448   0.08216   0.08829   0.10430   0.11614
     Eigenvalues ---    0.15798   0.16589   0.17754   0.21869   0.25285
     Eigenvalues ---    0.32441   0.35745   0.36428   0.47360   0.48935
     Eigenvalues ---    0.51495   0.52776   0.54595   0.56539   0.56740
     Eigenvalues ---    0.57303   0.57423   0.58626   0.91133
 En-DIIS/RFO-DIIS/Sim-DIIS IScMMF=       -3 using points:    14   13   12
 RFO step:  Lambda=-8.90653902D-04.
 DidBck=F Rises=F RFO-DIIS coefs:    0.80640    2.19360   -2.00000
 Maximum step size (   0.251) exceeded in Quadratic search.
    -- Step size scaled by   0.755
 Iteration  1 RMS(Cart)=  0.05863941 RMS(Int)=  0.00116108
 Iteration  2 RMS(Cart)=  0.00166798 RMS(Int)=  0.00063486
 Iteration  3 RMS(Cart)=  0.00000138 RMS(Int)=  0.00063486
 Iteration  4 RMS(Cart)=  0.00000000 RMS(Int)=  0.00063486
 Variable       Old X    -DE/DX   Delta X   Delta X   Delta X     New X
                                 (Linear)    (Quad)   (Total)
    R1        2.29711  -0.00063   0.00086  -0.00027   0.00052   2.29763
    R2        2.44396  -0.00155   0.00102  -0.00032   0.00063   2.44458
    R3        2.93112   0.00013   0.00165  -0.00123   0.00021   2.93133
    R4        5.70526  -0.00005   0.13311   0.01665   0.14955   5.85481
    R5        3.40417   0.00027   0.02240  -0.01663   0.00575   3.40992
    R6        1.96825  -0.00007   0.00495  -0.00371   0.00123   1.96948
    R7        2.77156   0.00198  -0.00966   0.01464   0.00498   2.77653
    R8        2.53478  -0.00006  -0.00037   0.00054  -0.00027   2.53451
    R9        2.53541   0.00016   0.00013   0.00063   0.00075   2.53616
   R10        2.52319  -0.00017  -0.00041  -0.00155  -0.00195   2.52123
   R11        5.72413   0.00053   0.11097   0.05613   0.16741   5.89154
   R12        1.83515  -0.00165   0.00181  -0.00012   0.00170   1.83685
   R13        1.86147   0.00088   0.00124  -0.00106   0.00022   1.86169
   R14        3.22518  -0.00033   0.01709   0.00298   0.02012   3.24530
   R15        1.85714  -0.00082  -0.00289   0.00059  -0.00226   1.85488
   R16        1.81380  -0.00003  -0.00025   0.00025  -0.00001   1.81380
   R17        3.27235  -0.00046   0.01892  -0.00631   0.01265   3.28500
   R18        1.81509  -0.00028   0.00005  -0.00036  -0.00031   1.81477
   R19        1.81736  -0.00003   0.00130  -0.00070   0.00119   1.81855
   R20        1.81384  -0.00011  -0.00002   0.00004   0.00002   1.81386
   R21        1.84327   0.00005  -0.00038   0.00073   0.00033   1.84360
    A1        2.25454  -0.00043  -0.00325  -0.00041  -0.00512   2.24942
    A2        2.08397  -0.00073  -0.00017  -0.00038  -0.00072   2.08325
    A3        1.63500   0.00085   0.00587  -0.00721  -0.00098   1.63402
    A4        1.94458   0.00116   0.00330   0.00092   0.00589   1.95048
    A5        1.34479  -0.00117  -0.02664  -0.02084  -0.04745   1.29734
    A6        1.76003  -0.00004   0.02709   0.02265   0.04865   1.80868
    A7        2.43923   0.00151   0.00890  -0.01835  -0.01014   2.42909
    A8        1.96276  -0.00135   0.00712  -0.00181   0.00489   1.96765
    A9        1.94046   0.00096   0.00154  -0.00052  -0.00066   1.93980
   A10        1.92507   0.00019  -0.00184  -0.00001  -0.00185   1.92322
   A11        1.93435  -0.00026   0.00087  -0.00187  -0.00022   1.93413
   A12        1.88705  -0.00048  -0.00014   0.00043   0.00135   1.88840
   A13        1.88705  -0.00062  -0.00150   0.00039  -0.00108   1.88597
   A14        1.88819   0.00017   0.00106   0.00170   0.00260   1.89080
   A15        1.77720  -0.00031   0.00620   0.00891   0.01254   1.78973
   A16        1.72990   0.00130  -0.04452   0.03360  -0.01126   1.71864
   A17        2.09794   0.00072   0.01430  -0.01595  -0.00204   2.09590
   A18        1.88728  -0.00197   0.00773  -0.00876  -0.00188   1.88540
   A19        1.83346  -0.00077   0.00144  -0.00529  -0.00387   1.82959
   A20        2.08378   0.00028   0.01239  -0.00920   0.00325   2.08703
   A21        1.87010   0.00019  -0.00040  -0.00064  -0.00087   1.86923
   A22        1.96459   0.00037   0.01423   0.03267   0.04669   2.01128
   A23        1.66255   0.00007  -0.04167  -0.00406  -0.04492   1.61762
   A24        1.86959  -0.00084   0.00443   0.00254   0.00882   1.87840
   A25        1.90752   0.00012   0.03526  -0.00448   0.03122   1.93875
   A26        2.16205  -0.00044   0.00969  -0.00350   0.00643   2.16848
   A27        1.88409  -0.00026   0.01174  -0.00681   0.00479   1.88888
   A28        1.85808   0.00037   0.00005   0.00103   0.00135   1.85943
   A29        3.33367  -0.00069  -0.00575   0.00085  -0.00522   3.32845
   A30        3.01993   0.00053  -0.00946   0.00320  -0.00649   3.01345
   A31        2.88206  -0.00023  -0.00009   0.00033   0.00008   2.88214
   A32        3.10860   0.00051  -0.02365   0.02061  -0.00354   3.10506
   A33        2.85685   0.00109   0.00275   0.01210   0.01471   2.87156
   A34        3.14032  -0.00077   0.00034  -0.00073  -0.00066   3.13967
   A35        3.15102  -0.00035   0.00534  -0.00324   0.00181   3.15283
   A36        3.22347  -0.00070  -0.00198  -0.01783  -0.01992   3.20355
    D1        0.34916   0.00036   0.03644   0.00476   0.04084   0.39000
    D2       -2.77662  -0.00009   0.04191  -0.00610   0.03548  -2.74114
    D3        1.68040  -0.00040   0.00701  -0.02814  -0.02070   1.65970
    D4        0.32762   0.00033  -0.01752   0.01498  -0.00235   0.32527
    D5       -2.82876   0.00074  -0.02271   0.02514   0.00264  -2.82613
    D6       -1.14056   0.00006  -0.00421   0.04199   0.03739  -1.10317
    D7       -2.56546   0.00003  -0.00084   0.02479   0.02431  -2.54115
    D8        1.62455  -0.00012  -0.00043   0.02459   0.02427   1.64882
    D9       -0.46611  -0.00029  -0.00112   0.02368   0.02237  -0.44374
   D10        0.58929  -0.00034   0.00384   0.01575   0.01991   0.60920
   D11       -1.50388  -0.00048   0.00425   0.01555   0.01986  -1.48402
   D12        2.68865  -0.00066   0.00355   0.01465   0.01796   2.70661
   D13       -0.81071   0.00079   0.02172   0.02992   0.05297  -0.75775
   D14       -2.90389   0.00065   0.02213   0.02972   0.05292  -2.85097
   D15        1.28864   0.00047   0.02144   0.02881   0.05102   1.33966
   D16        0.91431  -0.00017  -0.00841  -0.00062  -0.00875   0.90556
   D17        2.85159  -0.00098  -0.01797   0.00868  -0.00998   2.84161
   D18       -3.11040  -0.00070  -0.01239   0.00292  -0.00777  -3.11818
   D19       -1.17312  -0.00151  -0.02194   0.01223  -0.00900  -1.18212
   D20       -1.19541   0.00036  -0.01486  -0.00263  -0.01772  -1.21312
   D21        0.74188  -0.00044  -0.02442   0.00667  -0.01895   0.72293
   D22       -0.79177  -0.00063  -0.02119  -0.02239  -0.04383  -0.83561
   D23       -3.11608  -0.00043  -0.04080  -0.02195  -0.06265   3.10446
   D24        1.10593  -0.00171  -0.01264  -0.02621  -0.03803   1.06790
   D25       -0.89119  -0.00091   0.01085  -0.04105  -0.03044  -0.92162
   D26        0.67915  -0.00092  -0.02533  -0.04032  -0.06477   0.61438
   D27        2.79475  -0.00040  -0.02675  -0.04037  -0.06658   2.72816
   D28       -1.44796  -0.00078  -0.02638  -0.03793  -0.06337  -1.51133
   D29       -0.03579   0.00095   0.00597   0.03992   0.04661   0.01082
   D30        0.39151   0.00037  -0.00698   0.01762   0.01077   0.40228
   D31       -1.68581   0.00037  -0.01373   0.02778   0.01410  -1.67172
   D32       -1.52742  -0.00037   0.04207  -0.01179   0.03044  -1.49698
   D33        2.67844  -0.00038   0.03532  -0.00164   0.03377   2.71221
   D34        2.24380  -0.00029   0.03338  -0.00287   0.03043   2.27423
   D35        0.10634  -0.00012   0.00998   0.00545   0.01547   0.12181
   D36       -1.85610  -0.00034   0.04843  -0.01757   0.03081  -1.82529
   D37        2.28962  -0.00017   0.02503  -0.00925   0.01585   2.30547
   D38       -0.28076  -0.00023   0.01239  -0.01246   0.00024  -0.28051
   D39        1.73622  -0.00001   0.01285   0.02175   0.03517   1.77139
         Item               Value     Threshold  Converged?
 Maximum Force            0.001980     0.000015     NO 
 RMS     Force            0.000708     0.000010     NO 
 Maximum Displacement     0.241463     0.000060     NO 
 RMS     Displacement     0.059387     0.000040     NO 
 Predicted change in Energy=-4.194959D-04
 GradGradGradGradGradGradGradGradGradGradGradGradGradGradGradGradGradGrad

                          Input orientation:                          
 ---------------------------------------------------------------------
 Center     Atomic      Atomic             Coordinates (Angstroms)
 Number     Number       Type             X           Y           Z
 ---------------------------------------------------------------------
      1          6           0       -0.002516   -0.785476    0.982298
      2          8           0       -0.037355   -1.595510    0.076245
      3          8           0        0.964406   -0.001228    1.333670
      4          1           0        1.674099    0.125455    0.581023
      5          6           0       -1.242636   -0.615278    1.898454
      6          9           0       -1.384032    0.659919    2.289236
      7          9           0       -1.116466   -1.378237    2.995335
      8          9           0       -2.356793   -0.978326    1.260581
      9          8           0        2.404523    0.681537   -0.566161
     10          1           0        1.658198    1.112238   -1.015959
     11          1           0        2.843018    0.079724   -1.211216
     12          8           0        3.444969   -1.111159   -2.292284
     13          1           0        2.884529   -1.901127   -2.133173
     14          1           0        4.359194   -1.395144   -2.223020
     15          8           0       -0.164880    1.649876   -0.926038
     16          1           0       -0.885664    1.625829   -1.560183
     17          1           0       -0.421350    2.246547   -0.215900
     18          8           0        1.705899   -3.033127   -1.540503
     19          1           0        1.155390   -3.583433   -2.102123
     20          1           0        1.101954   -2.558106   -0.939349
 ---------------------------------------------------------------------
                    Distance matrix (angstroms):
                    1          2          3          4          5
     1  C    0.000000
     2  O    1.215854   0.000000
     3  O    1.293618   2.264151   0.000000
     4  H    1.949835   2.479032   1.042205   0.000000
     5  C    1.551195   2.394578   2.359464   3.285065   0.000000
     6  F    2.388690   3.434797   2.620188   3.543418   1.341205
     7  F    2.375830   3.119739   2.997885   3.984626   1.342078
     8  F    2.378498   2.676446   3.462720   4.234173   1.334179
     9  O    3.216160   3.400058   2.479811   1.469277   4.588880
    10  H    3.217502   3.376346   2.691080   1.877323   4.460151
    11  H    3.695557   3.572187   3.164203   2.140230   5.181278
    12  O    4.765932   4.239234   4.531300   3.594591   6.307283
    13  H    4.391568   3.675913   4.394939   3.597087   5.911084
    14  H    5.447042   4.965522   5.110541   4.169486   6.998230
    15  O    3.098232   3.399024   3.017898   2.824346   3.777596
    16  H    3.613661   3.711409   3.800587   3.658999   4.136684
    17  H    3.286983   3.872235   3.061695   3.086263   3.651717
    18  O    3.786178   2.778408   4.243006   3.805066   5.134811
    19  H    4.322380   3.181158   4.967227   4.606972   5.528570
    20  H    2.838098   1.804452   3.423910   3.136939   4.162308
                    6          7          8          9         10
     6  F    0.000000
     7  F    2.173533   0.000000
     8  F    2.165235   2.169726   0.000000
     9  O    4.744145   5.415190   5.363046   0.000000
    10  H    4.514872   5.476468   5.066877   0.972020   0.000000
    11  H    5.518854   5.958040   5.853827   0.985166   1.583669
    12  O    6.888127   6.988342   6.804479   2.697366   3.124907
    13  H    6.658624   6.525563   6.311940   3.058772   3.439829
    14  H    7.587383   7.564018   7.577182   3.298260   3.878058
    15  O    3.578314   5.045012   4.061185   2.769300   1.902828
    16  H    3.999922   5.461723   4.111271   3.564422   2.651640
    17  H    3.117667   4.892266   4.040512   3.249230   2.500254
    18  O    6.152493   5.592695   5.345442   3.903351   4.178693
    19  H    6.613527   6.000691   5.516320   4.702072   4.845812
    20  H    5.192261   4.668535   4.392986   3.511587   3.713045
                   11         12         13         14         15
    11  H    0.000000
    12  O    1.717339   0.000000
    13  H    2.185291   0.981559   0.000000
    14  H    2.344733   0.959819   1.561643   0.000000
    15  O    3.405019   4.745624   4.833807   5.605493   0.000000
    16  H    4.051579   5.175080   5.194429   6.088856   0.960338
    17  H    4.042508   5.525756   5.639855   6.335932   0.962335
    18  O    3.330362   2.698796   1.738347   3.191988   5.080148
    19  H    4.130439   3.374978   2.412683   3.881699   5.523931
    20  H    3.172281   3.068193   2.243750   3.689160   4.394560
                   16         17         18         19         20
    16  H    0.000000
    17  H    1.551765   0.000000
    18  O    5.331272   5.844204   0.000000
    19  H    5.621034   6.327133   0.959851   0.000000
    20  H    4.673476   5.092006   0.975593   1.551191   0.000000
 Stoichiometry    C2H9F3O6
 Framework group  C1[X(C2H9F3O6)]
 Deg. of freedom    54
 Full point group                 C1      NOp   1
 Largest Abelian subgroup         C1      NOp   1
 Largest concise Abelian subgroup C1      NOp   1
                         Standard orientation:                         
 ---------------------------------------------------------------------
 Center     Atomic      Atomic             Coordinates (Angstroms)
 Number     Number       Type             X           Y           Z
 ---------------------------------------------------------------------
      1          6           0        0.624316   -0.292455   -0.245601
      2          8           0       -0.061877   -1.016689    0.449328
      3          8           0        0.254797    0.535771   -1.168067
      4          1           0       -0.753621    0.790194   -1.100595
      5          6           0        2.165935   -0.312198   -0.074645
      6          9           0        2.690653    0.905523   -0.276285
      7          9           0        2.719117   -1.158350   -0.957363
      8          9           0        2.501691   -0.708917    1.154141
      9          8           0       -1.989902    1.508345   -0.762002
     10          1           0       -1.696542    1.913302    0.071528
     11          1           0       -2.818775    1.007128   -0.582268
     12          8           0       -4.133769   -0.025027   -0.188949
     13          1           0       -3.716576   -0.870895    0.082924
     14          1           0       -4.787755   -0.235528   -0.859207
     15          8           0       -0.242185    2.283871    1.241263
     16          1           0       -0.148172    2.256560    2.196597
     17          1           0        0.497447    2.789509    0.890030
     18          8           0       -2.599480   -2.148056    0.460822
     19          1           0       -2.645812   -2.689687    1.251899
     20          1           0       -1.695520   -1.782690    0.426978
 ---------------------------------------------------------------------
 Rotational constants (GHZ):           1.2190957           0.4689674           0.4020475
 Standard basis: 6-31++G(d,p) (6D, 7F)
 There are   263 symmetry adapted cartesian basis functions of A   symmetry.
 There are   263 symmetry adapted basis functions of A   symmetry.
   263 basis functions,   424 primitive gaussians,   263 cartesian basis functions
    48 alpha electrons       48 beta electrons
       nuclear repulsion energy       743.3802071183 Hartrees.
 NAtoms=   20 NActive=   20 NUniq=   20 SFac= 1.00D+00 NAtFMM=   60 NAOKFM=F Big=F
 Integral buffers will be    131072 words long.
 Raffenetti 2 integral format.
 Two-electron integral symmetry is turned on.
 Nuclear repulsion after empirical dispersion term =      743.3711807218 Hartrees.
 One-electron integrals computed using PRISM.
 NBasis=   263 RedAO= T EigKep=  5.02D-05  NBF=   263
 NBsUse=   263 1.00D-06 EigRej= -1.00D+00 NBFU=   263
 Initial guess from the checkpoint file:  "/local_scratch/slurm.5620379/Gau-664825.chk"
 B after Tr=    -0.000000   -0.000000   -0.000000
         Rot=    0.999942    0.008045    0.002608   -0.006641 Ang=   1.23 deg.
 ExpMin= 3.60D-02 ExpMax= 7.00D+03 ExpMxC= 1.05D+03 IAcc=3 IRadAn=         5 AccDes= 0.00D+00
 Harris functional with IExCor= 4639 and IRadAn=       5 diagonalized for initial guess.
 HarFok:  IExCor= 4639 AccDes= 0.00D+00 IRadAn=         5 IDoV= 1 UseB2=F ITyADJ=14
 ICtDFT=  3500011 ScaDFX=  1.000000  1.000000  1.000000  1.000000
 FoFCou: FMM=F IPFlag=           0 FMFlag=      100000 FMFlg1=           0
         NFxFlg=           0 DoJE=T BraDBF=F KetDBF=T FulRan=T
         wScrn=  0.000000 ICntrl=       500 IOpCl=  0 I1Cent=   200000004 NGrid=           0
         NMat0=    1 NMatS0=      1 NMatT0=    0 NMatD0=    1 NMtDS0=    0 NMtDT0=    0
 Petite list used in FoFCou.
 Requested convergence on RMS density matrix=1.00D-10 within 128 cycles.
 Requested convergence on MAX density matrix=1.00D-08.
 Requested convergence on             energy=1.00D-08.
 No special actions if energy rises.
 SCF Done:  E(RwB97XD) =  -832.379497674     A.U. after   16 cycles
            NFock= 16  Conv=0.29D-10     -V/T= 2.0082
 Calling FoFJK, ICntrl=      2127 FMM=F ISym2X=0 I1Cent= 0 IOpClX= 0 NMat=1 NMatS=1 NMatT=0.
 ***** Axes restored to original set *****
 -------------------------------------------------------------------
 Center     Atomic                   Forces (Hartrees/Bohr)
 Number     Number              X              Y              Z
 -------------------------------------------------------------------
      1        6           0.000883276    0.000436168   -0.000843900
      2        8          -0.000109719    0.000634307    0.000958190
      3        8          -0.000046040   -0.001530264    0.000201472
      4        1          -0.000992809   -0.000299047    0.000449633
      5        6           0.001883714   -0.000131739   -0.000325863
      6        9          -0.001562672   -0.000159942    0.000574338
      7        9          -0.000232654    0.000427199    0.000068154
      8        9          -0.000232140   -0.000086015    0.000347194
      9        8          -0.000672894    0.000070518   -0.000413090
     10        1           0.002106542   -0.000144942   -0.000710483
     11        1           0.000085164   -0.000492742    0.000365884
     12        8           0.000107291    0.000166963   -0.000475298
     13        1          -0.000356365   -0.000047197    0.000343593
     14        1          -0.000040008    0.000166522    0.000186983
     15        8          -0.000428235    0.000615575    0.000327341
     16        1          -0.000215034    0.000730286    0.000616009
     17        1          -0.000519014   -0.000462950   -0.001334029
     18        8          -0.000034694   -0.000402504    0.000422905
     19        1          -0.000000412    0.000268987    0.000016046
     20        1           0.000376704    0.000240815   -0.000775079
 -------------------------------------------------------------------
 Cartesian Forces:  Max     0.002106542 RMS     0.000648445

 GradGradGradGradGradGradGradGradGradGradGradGradGradGradGradGradGradGrad
 Berny optimization.
 Using GEDIIS/GDIIS optimizer.
 FormGI is forming the generalized inverse of G from B-inverse, IUseBI=4.
 Internal  Forces:  Max     0.003840156 RMS     0.000858846
 Search for a local minimum.
 Step number  15 out of a maximum of  120
 All quantities printed in internal units (Hartrees-Bohrs-Radians)
 Mixed Optimization -- En-DIIS/RFO-DIIS
 Swapping is turned off.
 Update second derivatives using D2CorX and points   14   15
 DE= -2.44D-04 DEPred=-4.19D-04 R= 5.82D-01
 TightC=F SS=  1.41D+00  RLast= 3.29D-01 DXNew= 4.2130D-01 9.8574D-01
 Trust test= 5.82D-01 RLast= 3.29D-01 DXMaxT set to 4.21D-01
 ITU=  1  0  1  0 -1  0 -1  1  0 -1 -1  1  1  1  0
     Eigenvalues ---    0.00021   0.00068   0.00087   0.00093   0.00142
     Eigenvalues ---    0.00227   0.00298   0.00407   0.00623   0.00734
     Eigenvalues ---    0.00860   0.01033   0.01206   0.01222   0.01365
     Eigenvalues ---    0.01613   0.01773   0.01855   0.02410   0.02582
     Eigenvalues ---    0.02662   0.02760   0.03094   0.03331   0.03559
     Eigenvalues ---    0.04798   0.05264   0.06527   0.06942   0.07245
     Eigenvalues ---    0.07388   0.08106   0.09109   0.10633   0.13356
     Eigenvalues ---    0.15757   0.17503   0.18468   0.21826   0.25288
     Eigenvalues ---    0.32613   0.35729   0.36447   0.47356   0.48945
     Eigenvalues ---    0.51496   0.52772   0.54757   0.56306   0.56615
     Eigenvalues ---    0.57289   0.57418   0.58446   0.91008
 En-DIIS/RFO-DIIS/Sim-DIIS IScMMF=       -3 using points:    15   14   13   12
 RFO step:  Lambda=-1.35567138D-03.
 DidBck=F Rises=F RFO-DIIS coefs:    1.45802   -1.01895    1.09419   -0.53327
 Iteration  1 RMS(Cart)=  0.05825207 RMS(Int)=  0.00087778
 Iteration  2 RMS(Cart)=  0.00142050 RMS(Int)=  0.00031106
 Iteration  3 RMS(Cart)=  0.00000142 RMS(Int)=  0.00031105
 Iteration  4 RMS(Cart)=  0.00000000 RMS(Int)=  0.00031105
 Variable       Old X    -DE/DX   Delta X   Delta X   Delta X     New X
                                 (Linear)    (Quad)   (Total)
    R1        2.29763  -0.00090  -0.00110   0.00033  -0.00081   2.29682
    R2        2.44458  -0.00093   0.00220  -0.00088   0.00121   2.44579
    R3        2.93133   0.00034   0.00082  -0.00097  -0.00040   2.93093
    R4        5.85481   0.00091   0.07052  -0.00719   0.06322   5.91803
    R5        3.40992   0.00031   0.03203  -0.01711   0.01501   3.42493
    R6        1.96948   0.00052  -0.01043  -0.00219  -0.01268   1.95680
    R7        2.77653   0.00140   0.03425   0.01366   0.04792   2.82445
    R8        2.53451   0.00008  -0.00098   0.00029  -0.00071   2.53380
    R9        2.53616  -0.00021  -0.00076   0.00237   0.00161   2.53777
   R10        2.52123   0.00005   0.00046  -0.00165  -0.00118   2.52005
   R11        5.89154   0.00016   0.03413   0.01304   0.04737   5.93891
   R12        1.83685  -0.00135  -0.00041  -0.00475  -0.00516   1.83169
   R13        1.86169  -0.00023  -0.00284   0.00607   0.00317   1.86487
   R14        3.24530  -0.00036   0.02271  -0.00836   0.01431   3.25961
   R15        1.85488  -0.00004  -0.00312   0.00055  -0.00253   1.85235
   R16        1.81380  -0.00007  -0.00054   0.00049  -0.00004   1.81375
   R17        3.28500  -0.00036   0.02496  -0.01184   0.01317   3.29817
   R18        1.81477  -0.00026   0.00011  -0.00011   0.00000   1.81478
   R19        1.81855  -0.00095   0.00129  -0.00078   0.00063   1.81918
   R20        1.81386  -0.00016  -0.00050   0.00054   0.00004   1.81389
   R21        1.84360  -0.00032  -0.00211   0.00223   0.00020   1.84380
    A1        2.24942  -0.00032  -0.00453  -0.00462  -0.00889   2.24053
    A2        2.08325  -0.00004  -0.00498   0.00394  -0.00164   2.08161
    A3        1.63402   0.00058   0.02172  -0.01114   0.01067   1.64469
    A4        1.95048   0.00035   0.00934   0.00066   0.01040   1.96087
    A5        1.29734   0.00137  -0.02139   0.01431  -0.00738   1.28995
    A6        1.80868  -0.00135   0.00497  -0.00100   0.00372   1.81240
    A7        2.42909  -0.00031   0.01589  -0.01230   0.00310   2.43219
    A8        1.96765   0.00071  -0.00788   0.00634  -0.00209   1.96556
    A9        1.93980   0.00165   0.00332   0.00697   0.01049   1.95029
   A10        1.92322  -0.00013   0.00093  -0.00594  -0.00489   1.91834
   A11        1.93413   0.00015  -0.00129  -0.00228  -0.00377   1.93036
   A12        1.88840  -0.00064   0.00030  -0.00132  -0.00099   1.88741
   A13        1.88597  -0.00099  -0.00313  -0.00129  -0.00453   1.88144
   A14        1.89080  -0.00012  -0.00029   0.00392   0.00364   1.89444
   A15        1.78973  -0.00084  -0.00084   0.00892   0.00840   1.79813
   A16        1.71864   0.00144  -0.00080   0.04348   0.04287   1.76151
   A17        2.09590   0.00009   0.02145  -0.01780   0.00364   2.09954
   A18        1.88540  -0.00142   0.00007  -0.00576  -0.00551   1.87989
   A19        1.82959  -0.00055  -0.01207  -0.00202  -0.01406   1.81554
   A20        2.08703   0.00014   0.02046  -0.01633   0.00407   2.09111
   A21        1.86923  -0.00002   0.00125  -0.00128   0.00023   1.86947
   A22        2.01128   0.00039   0.00977   0.01458   0.02465   2.03593
   A23        1.61762   0.00055  -0.02036   0.01728  -0.00270   1.61492
   A24        1.87840  -0.00094   0.00258  -0.00731  -0.00434   1.87407
   A25        1.93875  -0.00002   0.02384  -0.02506  -0.00057   1.93817
   A26        2.16848   0.00011   0.00851  -0.01122  -0.00283   2.16565
   A27        1.88888   0.00024   0.01344  -0.00716   0.00637   1.89524
   A28        1.85943  -0.00024   0.00450  -0.00168   0.00262   1.86206
   A29        3.32845  -0.00089  -0.02150  -0.00126  -0.02267   3.30578
   A30        3.01345   0.00005  -0.01113   0.00910  -0.00229   3.01115
   A31        2.88214  -0.00001  -0.00070   0.00237   0.00164   2.88378
   A32        3.10506   0.00177  -0.01919   0.02883   0.00997   3.11503
   A33        2.87156   0.00384   0.00609   0.04843   0.05409   2.92566
   A34        3.13967  -0.00138  -0.02340   0.00014  -0.02361   3.11606
   A35        3.15283   0.00084  -0.01027   0.00169  -0.00867   3.14416
   A36        3.20355  -0.00188  -0.03237  -0.01484  -0.04735   3.15620
    D1        0.39000  -0.00024  -0.01579   0.03770   0.02219   0.41220
    D2       -2.74114   0.00085  -0.00768   0.04093   0.03341  -2.70773
    D3        1.65970   0.00209  -0.02532   0.04794   0.02292   1.68262
    D4        0.32527  -0.00035   0.03045  -0.02448   0.00641   0.33168
    D5       -2.82613  -0.00136   0.02268  -0.02749  -0.00423  -2.83035
    D6       -1.10317  -0.00243   0.01848  -0.02357  -0.00518  -1.10835
    D7       -2.54115   0.00011  -0.02142   0.03422   0.01303  -2.52812
    D8        1.64882  -0.00006  -0.02461   0.03527   0.01072   1.65954
    D9       -0.44374   0.00007  -0.02403   0.03570   0.01174  -0.43200
   D10        0.60920   0.00102  -0.01452   0.03696   0.02264   0.63184
   D11       -1.48402   0.00084  -0.01771   0.03801   0.02033  -1.46369
   D12        2.70661   0.00097  -0.01712   0.03844   0.02135   2.72796
   D13       -0.75775  -0.00005   0.00596   0.02162   0.02763  -0.73011
   D14       -2.85097  -0.00023   0.00277   0.02267   0.02532  -2.82564
   D15        1.33966  -0.00010   0.00336   0.02310   0.02635   1.36601
   D16        0.90556   0.00039  -0.02366   0.01805  -0.00479   0.90077
   D17        2.84161  -0.00030  -0.02843   0.02219  -0.00539   2.83622
   D18       -3.11818  -0.00033  -0.03068   0.01454  -0.01639  -3.13457
   D19       -1.18212  -0.00102  -0.03545   0.01868  -0.01699  -1.19911
   D20       -1.21312   0.00055  -0.02490   0.01773  -0.00743  -1.22055
   D21        0.72293  -0.00014  -0.02967   0.02186  -0.00802   0.71491
   D22       -0.83561   0.00142  -0.01348   0.00932  -0.00362  -0.83923
   D23        3.10446   0.00047  -0.04642   0.02229  -0.02414   3.08032
   D24        1.06790   0.00035  -0.04194   0.03206  -0.00997   1.05792
   D25       -0.92162  -0.00006  -0.05242  -0.00243  -0.05402  -0.97565
   D26        0.61438   0.00029   0.00149  -0.02621  -0.02510   0.58927
   D27        2.72816   0.00074   0.00491  -0.03011  -0.02531   2.70285
   D28       -1.51133  -0.00027   0.00308  -0.02688  -0.02397  -1.53530
   D29        0.01082   0.00060  -0.02055   0.04676   0.02492   0.03574
   D30        0.40228   0.00010   0.00372   0.02217   0.02605   0.42833
   D31       -1.67172   0.00027  -0.00359   0.03480   0.03140  -1.64032
   D32       -1.49698  -0.00061   0.00342  -0.02431  -0.02086  -1.51784
   D33        2.71221  -0.00045  -0.00389  -0.01168  -0.01551   2.69670
   D34        2.27423   0.00025   0.06247  -0.04811   0.01444   2.28866
   D35        0.12181  -0.00001   0.03398  -0.02933   0.00480   0.12661
   D36       -1.82529  -0.00015   0.08324  -0.07169   0.01160  -1.81369
   D37        2.30547  -0.00042   0.05475  -0.05291   0.00196   2.30744
   D38       -0.28051  -0.00036   0.01982  -0.02246  -0.00343  -0.28394
   D39        1.77139   0.00006   0.02303  -0.00182   0.02099   1.79238
         Item               Value     Threshold  Converged?
 Maximum Force            0.003840     0.000015     NO 
 RMS     Force            0.000859     0.000010     NO 
 Maximum Displacement     0.203442     0.000060     NO 
 RMS     Displacement     0.058922     0.000040     NO 
 Predicted change in Energy=-5.564697D-04
 GradGradGradGradGradGradGradGradGradGradGradGradGradGradGradGradGradGrad

                          Input orientation:                          
 ---------------------------------------------------------------------
 Center     Atomic      Atomic             Coordinates (Angstroms)
 Number     Number       Type             X           Y           Z
 ---------------------------------------------------------------------
      1          6           0       -0.015463   -0.772652    0.974297
      2          8           0       -0.053846   -1.573186    0.060554
      3          8           0        0.955152    0.013423    1.313548
      4          1           0        1.641333    0.151209    0.550383
      5          6           0       -1.241010   -0.636464    1.915062
      6          9           0       -1.419795    0.629917    2.317734
      7          9           0       -1.068014   -1.401378    3.005219
      8          9           0       -2.354618   -1.027999    1.294628
      9          8           0        2.412927    0.675143   -0.617553
     10          1           0        1.708756    1.108226   -1.123616
     11          1           0        2.880168    0.053303   -1.224897
     12          8           0        3.509366   -1.164021   -2.272534
     13          1           0        2.927540   -1.936974   -2.114879
     14          1           0        4.414330   -1.465096   -2.164817
     15          8           0       -0.227874    1.727496   -0.899629
     16          1           0       -0.947393    1.729201   -1.535664
     17          1           0       -0.485384    2.303671   -0.172688
     18          8           0        1.700773   -3.035932   -1.537421
     19          1           0        1.165847   -3.592710   -2.107687
     20          1           0        1.081691   -2.540203   -0.969109
 ---------------------------------------------------------------------
                    Distance matrix (angstroms):
                    1          2          3          4          5
     1  C    0.000000
     2  O    1.215424   0.000000
     3  O    1.294257   2.259514   0.000000
     4  H    1.943758   2.467205   1.035495   0.000000
     5  C    1.550983   2.392908   2.367974   3.284916   0.000000
     6  F    2.396700   3.437200   2.651194   3.566959   1.340832
     7  F    2.372299   3.119152   2.992761   3.972066   1.342931
     8  F    2.374755   2.667156   3.469798   4.232264   1.333552
     9  O    3.244561   3.405845   2.508412   1.494637   4.635268
    10  H    3.303313   3.420379   2.776019   1.929430   4.580243
    11  H    3.728718   3.592532   3.186060   2.167007   5.226780
    12  O    4.808274   4.278690   4.557452   3.631561   6.354553
    13  H    4.422661   3.708573   4.410043   3.621942   5.942101
    14  H    5.473261   4.992850   5.123568   4.204077   7.022458
    15  O    3.131686   3.441909   3.039037   2.842737   3.812772
    16  H    3.664379   3.775196   3.831656   3.680103   4.194054
    17  H    3.316650   3.907768   3.086953   3.111085   3.684300
    18  O    3.791653   2.787802   4.240583   3.810555   5.131391
    19  H    4.341295   3.204277   4.975283   4.616097   5.542099
    20  H    2.846895   1.812394   3.427469   3.140980   4.163845
                    6          7          8          9         10
     6  F    0.000000
     7  F    2.173141   0.000000
     8  F    2.160862   2.172760   0.000000
     9  O    4.827807   5.436301   5.411711   0.000000
    10  H    4.675415   5.572777   5.188677   0.969287   0.000000
    11  H    5.601107   5.966416   5.909332   0.986846   1.579660
    12  O    6.970323   6.990238   6.865089   2.706227   3.118544
    13  H    6.718356   6.516650   6.352336   3.054499   3.426555
    14  H    7.649795   7.535876   7.614294   3.313647   3.876366
    15  O    3.602330   5.073808   4.114675   2.856719   2.045532
    16  H    4.034882   5.516765   4.194400   3.639467   2.758717
    17  H    3.142735   4.915887   4.092320   3.354134   2.673500
    18  O    6.167546   5.565388   5.338399   3.889138   4.164774
    19  H    6.640819   5.994488   5.526949   4.689379   4.833419
    20  H    5.206768   4.659768   4.384004   3.497746   3.705148
                   11         12         13         14         15
    11  H    0.000000
    12  O    1.724909   0.000000
    13  H    2.180715   0.980220   0.000000
    14  H    2.354281   0.959796   1.560675   0.000000
    15  O    3.545228   4.920640   4.986162   5.774375   0.000000
    16  H    4.189920   5.364365   5.365766   6.272754   0.960339
    17  H    4.183089   5.691420   5.779553   6.494565   0.962669
    18  O    3.321448   2.704708   1.745314   3.197584   5.178485
    19  H    4.124515   3.379021   2.417659   3.883638   5.630848
    20  H    3.166421   3.080000   2.254736   3.700278   4.464644
                   16         17         18         19         20
    16  H    0.000000
    17  H    1.549571   0.000000
    18  O    5.451540   5.929009   0.000000
    19  H    5.754627   6.421689   0.959870   0.000000
    20  H    4.760881   5.152973   0.975699   1.552808   0.000000
 Stoichiometry    C2H9F3O6
 Framework group  C1[X(C2H9F3O6)]
 Deg. of freedom    54
 Full point group                 C1      NOp   1
 Largest Abelian subgroup         C1      NOp   1
 Largest concise Abelian subgroup C1      NOp   1
                         Standard orientation:                         
 ---------------------------------------------------------------------
 Center     Atomic      Atomic             Coordinates (Angstroms)
 Number     Number       Type             X           Y           Z
 ---------------------------------------------------------------------
      1          6           0        0.625764   -0.281104   -0.225552
      2          8           0       -0.060576   -0.978176    0.495755
      3          8           0        0.243710    0.531024   -1.158067
      4          1           0       -0.752258    0.799890   -1.068585
      5          6           0        2.169614   -0.336359   -0.087626
      6          9           0        2.730616    0.862592   -0.301218
      7          9           0        2.677955   -1.200915   -0.980709
      8          9           0        2.517372   -0.736988    1.135861
      9          8           0       -2.033382    1.501771   -0.752317
     10          1           0       -1.803702    1.935672    0.083443
     11          1           0       -2.860929    0.984829   -0.604665
     12          8           0       -4.177562   -0.063006   -0.225412
     13          1           0       -3.744475   -0.888271    0.078241
     14          1           0       -4.804529   -0.308284   -0.909487
     15          8           0       -0.160185    2.386313    1.214804
     16          1           0       -0.061071    2.405551    2.169821
     17          1           0        0.588606    2.860024    0.838451
     18          8           0       -2.599752   -2.128710    0.522137
     19          1           0       -2.662014   -2.657099    1.321061
     20          1           0       -1.703412   -1.743454    0.510167
 ---------------------------------------------------------------------
 Rotational constants (GHZ):           1.1971989           0.4640457           0.3964335
 Standard basis: 6-31++G(d,p) (6D, 7F)
 There are   263 symmetry adapted cartesian basis functions of A   symmetry.
 There are   263 symmetry adapted basis functions of A   symmetry.
   263 basis functions,   424 primitive gaussians,   263 cartesian basis functions
    48 alpha electrons       48 beta electrons
       nuclear repulsion energy       740.0259224935 Hartrees.
 NAtoms=   20 NActive=   20 NUniq=   20 SFac= 1.00D+00 NAtFMM=   60 NAOKFM=F Big=F
 Integral buffers will be    131072 words long.
 Raffenetti 2 integral format.
 Two-electron integral symmetry is turned on.
 Nuclear repulsion after empirical dispersion term =      740.0170629703 Hartrees.
 One-electron integrals computed using PRISM.
 NBasis=   263 RedAO= T EigKep=  4.90D-05  NBF=   263
 NBsUse=   263 1.00D-06 EigRej= -1.00D+00 NBFU=   263
 Initial guess from the checkpoint file:  "/local_scratch/slurm.5620379/Gau-664825.chk"
 B after Tr=    -0.000000    0.000000    0.000000
         Rot=    0.999948    0.009180   -0.003418    0.002870 Ang=   1.17 deg.
 ExpMin= 3.60D-02 ExpMax= 7.00D+03 ExpMxC= 1.05D+03 IAcc=3 IRadAn=         5 AccDes= 0.00D+00
 Harris functional with IExCor= 4639 and IRadAn=       5 diagonalized for initial guess.
 HarFok:  IExCor= 4639 AccDes= 0.00D+00 IRadAn=         5 IDoV= 1 UseB2=F ITyADJ=14
 ICtDFT=  3500011 ScaDFX=  1.000000  1.000000  1.000000  1.000000
 FoFCou: FMM=F IPFlag=           0 FMFlag=      100000 FMFlg1=           0
         NFxFlg=           0 DoJE=T BraDBF=F KetDBF=T FulRan=T
         wScrn=  0.000000 ICntrl=       500 IOpCl=  0 I1Cent=   200000004 NGrid=           0
         NMat0=    1 NMatS0=      1 NMatT0=    0 NMatD0=    1 NMtDS0=    0 NMtDT0=    0
 Petite list used in FoFCou.
 Requested convergence on RMS density matrix=1.00D-10 within 128 cycles.
 Requested convergence on MAX density matrix=1.00D-08.
 Requested convergence on             energy=1.00D-08.
 No special actions if energy rises.
 SCF Done:  E(RwB97XD) =  -832.379684157     A.U. after   16 cycles
            NFock= 16  Conv=0.31D-10     -V/T= 2.0082
 Calling FoFJK, ICntrl=      2127 FMM=F ISym2X=0 I1Cent= 0 IOpClX= 0 NMat=1 NMatS=1 NMatT=0.
 ***** Axes restored to original set *****
 -------------------------------------------------------------------
 Center     Atomic                   Forces (Hartrees/Bohr)
 Number     Number              X              Y              Z
 -------------------------------------------------------------------
      1        6           0.002205477   -0.000644800   -0.002387933
      2        8          -0.001047183    0.000524908    0.000447904
      3        8          -0.001204102    0.001269566    0.000715226
      4        1          -0.000116232   -0.001209849    0.000219025
      5        6           0.001573656    0.000079408    0.000028422
      6        9           0.000097190    0.000159484    0.000328215
      7        9          -0.000677776    0.000532160   -0.000404434
      8        9          -0.000317794   -0.000931153    0.000577248
      9        8          -0.000661327   -0.001203007   -0.001424151
     10        1           0.000610149    0.000531561    0.000956330
     11        1          -0.000801886    0.000546757    0.001205202
     12        8           0.000341312    0.001128189   -0.000172792
     13        1          -0.000895937   -0.000955985    0.000441531
     14        1          -0.000039558    0.000155923    0.000203817
     15        8           0.001019963   -0.000294459    0.000099409
     16        1          -0.000513473    0.000758090    0.000898207
     17        1           0.000072652   -0.000761330   -0.001663006
     18        8          -0.000211486    0.000238697    0.000280239
     19        1          -0.000107379    0.000335720    0.000151287
     20        1           0.000673735   -0.000259881   -0.000499748
 -------------------------------------------------------------------
 Cartesian Forces:  Max     0.002387933 RMS     0.000826566

 GradGradGradGradGradGradGradGradGradGradGradGradGradGradGradGradGradGrad
 Berny optimization.
 Using GEDIIS/GDIIS optimizer.
 FormGI is forming the generalized inverse of G from B-inverse, IUseBI=4.
 Internal  Forces:  Max     0.001908342 RMS     0.000644503
 Search for a local minimum.
 Step number  16 out of a maximum of  120
 All quantities printed in internal units (Hartrees-Bohrs-Radians)
 Mixed Optimization -- En-DIIS/RFO-DIIS
 Swapping is turned off.
 Update second derivatives using D2CorX and points   14   15   16
 DE= -1.86D-04 DEPred=-5.56D-04 R= 3.35D-01
 Trust test= 3.35D-01 RLast= 1.88D-01 DXMaxT set to 4.21D-01
 ITU=  0  1  0  1  0 -1  0 -1  1  0 -1 -1  1  1  1  0
     Eigenvalues ---    0.00018   0.00069   0.00074   0.00097   0.00124
     Eigenvalues ---    0.00227   0.00293   0.00406   0.00654   0.00778
     Eigenvalues ---    0.00910   0.01042   0.01205   0.01324   0.01441
     Eigenvalues ---    0.01624   0.01768   0.01980   0.02407   0.02600
     Eigenvalues ---    0.02719   0.03020   0.03155   0.03480   0.03943
     Eigenvalues ---    0.05094   0.05295   0.06646   0.06958   0.07332
     Eigenvalues ---    0.07606   0.08310   0.10165   0.11865   0.13262
     Eigenvalues ---    0.15779   0.17476   0.19107   0.21859   0.25361
     Eigenvalues ---    0.34186   0.35861   0.36474   0.47464   0.49085
     Eigenvalues ---    0.51604   0.52940   0.54988   0.56178   0.56613
     Eigenvalues ---    0.57295   0.57417   0.58419   0.90976
 En-DIIS/RFO-DIIS/Sim-DIIS IScMMF=       -3 using points:    16   15   14   13   12
 RFO step:  Lambda=-4.61115618D-04.
 DidBck=T Rises=F RFO-DIIS coefs:    0.60951    1.12803   -0.78802    0.06053   -0.01004
 Iteration  1 RMS(Cart)=  0.03794743 RMS(Int)=  0.00070668
 Iteration  2 RMS(Cart)=  0.00066451 RMS(Int)=  0.00041344
 Iteration  3 RMS(Cart)=  0.00000033 RMS(Int)=  0.00041344
 Variable       Old X    -DE/DX   Delta X   Delta X   Delta X     New X
                                 (Linear)    (Quad)   (Total)
    R1        2.29682  -0.00096   0.00055  -0.00116  -0.00062   2.29620
    R2        2.44579  -0.00110   0.00015  -0.00071  -0.00059   2.44520
    R3        2.93093  -0.00049   0.00034   0.00109   0.00119   2.93212
    R4        5.91803  -0.00032   0.08213   0.00879   0.09070   6.00873
    R5        3.42493  -0.00030   0.00062   0.00190   0.00254   3.42747
    R6        1.95680  -0.00182   0.00466  -0.00179   0.00284   1.95964
    R7        2.82445  -0.00126  -0.01167  -0.00528  -0.01698   2.80747
    R8        2.53380   0.00029   0.00001   0.00059   0.00035   2.53416
    R9        2.53777  -0.00072  -0.00019  -0.00108  -0.00126   2.53651
   R10        2.52005   0.00027  -0.00084   0.00068  -0.00016   2.51989
   R11        5.93891   0.00048   0.09777   0.00120   0.09927   6.03818
   R12        1.83169  -0.00070   0.00310  -0.00143   0.00167   1.83336
   R13        1.86487  -0.00191  -0.00140  -0.00140  -0.00280   1.86207
   R14        3.25961  -0.00044   0.01009  -0.01332  -0.00323   3.25638
   R15        1.85235   0.00111  -0.00080   0.00172   0.00096   1.85331
   R16        1.81375  -0.00006  -0.00003  -0.00005  -0.00008   1.81367
   R17        3.29817  -0.00033   0.00553  -0.00944  -0.00387   3.29430
   R18        1.81478  -0.00021  -0.00021   0.00020  -0.00001   1.81477
   R19        1.81918  -0.00150   0.00067  -0.00049   0.00062   1.81980
   R20        1.81389  -0.00022  -0.00005  -0.00009  -0.00014   1.81375
   R21        1.84380  -0.00115  -0.00004  -0.00071  -0.00074   1.84306
    A1        2.24053   0.00131  -0.00043   0.00412   0.00330   2.24382
    A2        2.08161   0.00006  -0.00034   0.00310   0.00249   2.08410
    A3        1.64469  -0.00055  -0.00290  -0.01035  -0.01293   1.63176
    A4        1.96087  -0.00137   0.00084  -0.00736  -0.00581   1.95507
    A5        1.28995   0.00015  -0.03134   0.01164  -0.01972   1.27023
    A6        1.81240   0.00057   0.03199   0.00752   0.03864   1.85103
    A7        2.43219  -0.00055  -0.00694   0.00912   0.00202   2.43420
    A8        1.96556  -0.00071   0.00324   0.00134   0.00410   1.96966
    A9        1.95029  -0.00054  -0.00427  -0.00266  -0.00846   1.94184
   A10        1.91834   0.00074   0.00077   0.00216   0.00304   1.92137
   A11        1.93036   0.00044   0.00117   0.00282   0.00458   1.93494
   A12        1.88741  -0.00006   0.00135  -0.00106   0.00114   1.88854
   A13        1.88144   0.00018   0.00076   0.00075   0.00168   1.88312
   A14        1.89444  -0.00080   0.00033  -0.00214  -0.00196   1.89248
   A15        1.79813  -0.00003   0.00516   0.01088   0.01412   1.81225
   A16        1.76151  -0.00014  -0.02339   0.01462  -0.00873   1.75278
   A17        2.09954  -0.00059  -0.00115   0.00385   0.00245   2.10199
   A18        1.87989   0.00097   0.00064   0.00267   0.00362   1.88351
   A19        1.81554   0.00022   0.00159   0.00130   0.00282   1.81836
   A20        2.09111  -0.00025   0.00231  -0.01197  -0.00963   2.08148
   A21        1.86947  -0.00011  -0.00056   0.00003  -0.00051   1.86896
   A22        2.03593   0.00002   0.02329  -0.01913   0.00382   2.03975
   A23        1.61492  -0.00013  -0.03090  -0.00491  -0.03574   1.57919
   A24        1.87407  -0.00031   0.00793  -0.01097  -0.00214   1.87193
   A25        1.93817   0.00035   0.02320  -0.00098   0.02232   1.96050
   A26        2.16565   0.00022   0.00612  -0.00996  -0.00397   2.16167
   A27        1.89524  -0.00060   0.00182  -0.00308  -0.00139   1.89385
   A28        1.86206   0.00008   0.00035  -0.00117  -0.00094   1.86111
   A29        3.30578   0.00119   0.00330   0.00385   0.00676   3.31254
   A30        3.01115   0.00021  -0.00442   0.01010   0.00546   3.01661
   A31        2.88378   0.00014  -0.00065   0.00448   0.00375   2.88753
   A32        3.11503  -0.00070  -0.00756   0.00347  -0.00412   3.11091
   A33        2.92566  -0.00140  -0.01041   0.01429   0.00382   2.92948
   A34        3.11606   0.00040   0.00648   0.00516   0.01179   3.12784
   A35        3.14416   0.00013   0.00349  -0.00011   0.00364   3.14780
   A36        3.15620   0.00049   0.00160   0.00869   0.01025   3.16644
    D1        0.41220  -0.00015   0.01709  -0.00088   0.01616   0.42836
    D2       -2.70773  -0.00029   0.00964   0.00836   0.01772  -2.69001
    D3        1.68262  -0.00063  -0.02595   0.00506  -0.02047   1.66215
    D4        0.33168  -0.00016  -0.00068  -0.02685  -0.02742   0.30426
    D5       -2.83035  -0.00003   0.00631  -0.03547  -0.02880  -2.85916
    D6       -1.10835   0.00097   0.02985  -0.02114   0.00810  -1.10025
    D7       -2.52812   0.00043   0.00970   0.02907   0.03916  -2.48896
    D8        1.65954   0.00035   0.01025   0.03068   0.04119   1.70073
    D9       -0.43200   0.00060   0.00861   0.03017   0.03874  -0.39325
   D10        0.63184   0.00028   0.00344   0.03678   0.04039   0.67223
   D11       -1.46369   0.00021   0.00399   0.03840   0.04241  -1.42128
   D12        2.72796   0.00046   0.00235   0.03788   0.03997   2.76793
   D13       -0.73011   0.00014   0.02589   0.02250   0.04919  -0.68093
   D14       -2.82564   0.00007   0.02644   0.02411   0.05122  -2.77443
   D15        1.36601   0.00031   0.02480   0.02360   0.04877   1.41478
   D16        0.90077   0.00010  -0.00626   0.03084   0.02504   0.92581
   D17        2.83622  -0.00032  -0.00708   0.01100   0.00385   2.84008
   D18       -3.13457   0.00163  -0.00163   0.03678   0.03587  -3.09869
   D19       -1.19911   0.00120  -0.00245   0.01694   0.01469  -1.18442
   D20       -1.22055   0.00009  -0.01139   0.02924   0.01754  -1.20301
   D21        0.71491  -0.00034  -0.01221   0.00939  -0.00365   0.71126
   D22       -0.83923  -0.00023  -0.02969   0.03977   0.01040  -0.82883
   D23        3.08032   0.00014  -0.03737   0.05898   0.02153   3.10185
   D24        1.05792   0.00081  -0.02619   0.07338   0.04684   1.10477
   D25       -0.97565   0.00019  -0.00540   0.05353   0.04833  -0.92731
   D26        0.58927  -0.00011  -0.03424  -0.02610  -0.05980   0.52947
   D27        2.70285   0.00043  -0.03504  -0.02578  -0.06053   2.64232
   D28       -1.53530  -0.00044  -0.03353  -0.02846  -0.06134  -1.59664
   D29        0.03574  -0.00055   0.02041   0.03446   0.05539   0.09113
   D30        0.42833  -0.00001  -0.00216  -0.01367  -0.01597   0.41236
   D31       -1.64032   0.00010  -0.00246  -0.00831  -0.01075  -1.65107
   D32       -1.51784  -0.00032   0.02841  -0.04204  -0.01381  -1.53165
   D33        2.69670  -0.00021   0.02810  -0.03668  -0.00859   2.68811
   D34        2.28866  -0.00012   0.02060  -0.03578  -0.01515   2.27352
   D35        0.12661   0.00023   0.01187  -0.02155  -0.00968   0.11693
   D36       -1.81369  -0.00030   0.02358  -0.04880  -0.02521  -1.83891
   D37        2.30744   0.00005   0.01485  -0.03457  -0.01975   2.28769
   D38       -0.28394   0.00041   0.00309  -0.01376  -0.01049  -0.29443
   D39        1.79238   0.00031   0.01806  -0.03859  -0.02006   1.77232
         Item               Value     Threshold  Converged?
 Maximum Force            0.001908     0.000015     NO 
 RMS     Force            0.000645     0.000010     NO 
 Maximum Displacement     0.157240     0.000060     NO 
 RMS     Displacement     0.038011     0.000040     NO 
 Predicted change in Energy=-2.182609D-04
 GradGradGradGradGradGradGradGradGradGradGradGradGradGradGradGradGradGrad

                          Input orientation:                          
 ---------------------------------------------------------------------
 Center     Atomic      Atomic             Coordinates (Angstroms)
 Number     Number       Type             X           Y           Z
 ---------------------------------------------------------------------
      1          6           0       -0.025839   -0.779882    0.977752
      2          8           0       -0.063278   -1.579106    0.063260
      3          8           0        0.934777    0.020575    1.310585
      4          1           0        1.628901    0.154091    0.551819
      5          6           0       -1.240222   -0.661341    1.936251
      6          9           0       -1.451501    0.612522    2.298137
      7          9           0       -1.022654   -1.382361    3.047315
      8          9           0       -2.351587   -1.111207    1.352619
      9          8           0        2.414343    0.677530   -0.595459
     10          1           0        1.717198    1.134997   -1.091390
     11          1           0        2.869237    0.058682   -1.212743
     12          8           0        3.494146   -1.154038   -2.265462
     13          1           0        2.909731   -1.927146   -2.115152
     14          1           0        4.397466   -1.456520   -2.148657
     15          8           0       -0.184588    1.737403   -0.958339
     16          1           0       -0.907038    1.753617   -1.590832
     17          1           0       -0.439253    2.299911   -0.219359
     18          8           0        1.686483   -3.032880   -1.549466
     19          1           0        1.146732   -3.575191   -2.128924
     20          1           0        1.071432   -2.544681   -0.971024
 ---------------------------------------------------------------------
                    Distance matrix (angstroms):
                    1          2          3          4          5
     1  C    0.000000
     2  O    1.215096   0.000000
     3  O    1.293944   2.260733   0.000000
     4  H    1.947277   2.471058   1.036995   0.000000
     5  C    1.551612   2.394909   2.363703   3.288381   0.000000
     6  F    2.390548   3.424190   2.649526   3.570527   1.341018
     7  F    2.374808   3.140653   2.969175   3.952079   1.342262
     8  F    2.378951   2.667909   3.476045   4.252828   1.333469
     9  O    3.248620   3.415395   2.500741   1.485649   4.643057
    10  H    3.314557   3.445237   2.761087   1.915753   4.597801
    11  H    3.725979   3.593073   3.179743   2.158985   5.227069
    12  O    4.800909   4.273043   4.551725   3.623178   6.349125
    13  H    4.415862   3.702079   4.407917   3.617293   5.936181
    14  H    5.458745   4.980546   5.112570   4.189462   7.007304
    15  O    3.179682   3.472407   3.057530   2.841865   3.904740
    16  H    3.713860   3.815100   3.848888   3.685162   4.287581
    17  H    3.330032   3.907430   3.069863   3.078396   3.749297
    18  O    3.794058   2.788549   4.250710   3.817787   5.132254
    19  H    4.340520   3.202210   4.980429   4.618053   5.541996
    20  H    2.848903   1.813737   3.435833   3.148522   4.164488
                    6          7          8          9         10
     6  F    0.000000
     7  F    2.173645   0.000000
     8  F    2.162267   2.170618   0.000000
     9  O    4.829273   5.415340   5.450567   0.000000
    10  H    4.669318   5.565317   5.251059   0.970173   0.000000
    11  H    5.594801   5.947396   5.933526   0.985363   1.581257
    12  O    6.957486   6.977050   6.874951   2.703614   3.126607
    13  H    6.704281   6.512412   6.353949   3.056013   3.441939
    14  H    7.633173   7.508750   7.611038   3.301419   3.875256
    15  O    3.670840   5.145925   4.260398   2.830098   1.999346
    16  H    4.089330   5.600012   4.354060   3.630469   2.742033
    17  H    3.195265   4.956879   4.214720   3.304025   2.601489
    18  O    6.159542   5.585162   5.331130   3.899622   4.193086
    19  H    6.624698   6.025628   5.516393   4.695103   4.856725
    20  H    5.198128   4.677952   4.378496   3.510998   3.737851
                   11         12         13         14         15
    11  H    0.000000
    12  O    1.723200   0.000000
    13  H    2.181627   0.980730   0.000000
    14  H    2.346754   0.959752   1.560758   0.000000
    15  O    3.494091   4.858199   4.933757   5.710799   0.000000
    16  H    4.156441   5.317895   5.328288   6.225263   0.960336
    17  H    4.117769   5.620315   5.716445   6.420811   0.962995
    18  O    3.327167   2.703765   1.743268   3.192706   5.158095
    19  H    4.124493   3.375053   2.413381   3.880262   5.600566
    20  H    3.173016   3.078800   2.251605   3.692346   4.462510
                   16         17         18         19         20
    16  H    0.000000
    17  H    1.548612   0.000000
    18  O    5.444136   5.892928   0.000000
    19  H    5.736175   6.377979   0.959794   0.000000
    20  H    4.772198   5.130034   0.975306   1.551887   0.000000
 Stoichiometry    C2H9F3O6
 Framework group  C1[X(C2H9F3O6)]
 Deg. of freedom    54
 Full point group                 C1      NOp   1
 Largest Abelian subgroup         C1      NOp   1
 Largest concise Abelian subgroup C1      NOp   1
                         Standard orientation:                         
 ---------------------------------------------------------------------
 Center     Atomic      Atomic             Coordinates (Angstroms)
 Number     Number       Type             X           Y           Z
 ---------------------------------------------------------------------
      1          6           0        0.637328   -0.273968   -0.213044
      2          8           0       -0.045324   -0.978194    0.504250
      3          8           0        0.255059    0.546384   -1.137806
      4          1           0       -0.748310    0.797615   -1.063692
      5          6           0        2.182732   -0.326796   -0.084846
      6          9           0        2.725697    0.888987   -0.244185
      7          9           0        2.695380   -1.140964   -1.020790
      8          9           0        2.544444   -0.783057    1.114791
      9          8           0       -2.037025    1.480640   -0.781124
     10          1           0       -1.814279    1.941992    0.042753
     11          1           0       -2.855874    0.955876   -0.622851
     12          8           0       -4.160486   -0.104542   -0.244799
     13          1           0       -3.721395   -0.923166    0.069659
     14          1           0       -4.772328   -0.361317   -0.938225
     15          8           0       -0.273389    2.410390    1.227509
     16          1           0       -0.174712    2.445699    2.182109
     17          1           0        0.475937    2.879258    0.845366
     18          8           0       -2.574246   -2.152912    0.528741
     19          1           0       -2.635726   -2.666386    1.337300
     20          1           0       -1.680069   -1.763805    0.512424
 ---------------------------------------------------------------------
 Rotational constants (GHZ):           1.1865635           0.4633797           0.3953843
 Standard basis: 6-31++G(d,p) (6D, 7F)
 There are   263 symmetry adapted cartesian basis functions of A   symmetry.
 There are   263 symmetry adapted basis functions of A   symmetry.
   263 basis functions,   424 primitive gaussians,   263 cartesian basis functions
    48 alpha electrons       48 beta electrons
       nuclear repulsion energy       739.1858108832 Hartrees.
 NAtoms=   20 NActive=   20 NUniq=   20 SFac= 1.00D+00 NAtFMM=   60 NAOKFM=F Big=F
 Integral buffers will be    131072 words long.
 Raffenetti 2 integral format.
 Two-electron integral symmetry is turned on.
 Nuclear repulsion after empirical dispersion term =      739.1770145752 Hartrees.
 One-electron integrals computed using PRISM.
 NBasis=   263 RedAO= T EigKep=  4.90D-05  NBF=   263
 NBsUse=   263 1.00D-06 EigRej= -1.00D+00 NBFU=   263
 Initial guess from the checkpoint file:  "/local_scratch/slurm.5620379/Gau-664825.chk"
 B after Tr=     0.000000   -0.000000   -0.000000
         Rot=    0.999975   -0.003212    0.002241   -0.005859 Ang=  -0.81 deg.
 ExpMin= 3.60D-02 ExpMax= 7.00D+03 ExpMxC= 1.05D+03 IAcc=3 IRadAn=         5 AccDes= 0.00D+00
 Harris functional with IExCor= 4639 and IRadAn=       5 diagonalized for initial guess.
 HarFok:  IExCor= 4639 AccDes= 0.00D+00 IRadAn=         5 IDoV= 1 UseB2=F ITyADJ=14
 ICtDFT=  3500011 ScaDFX=  1.000000  1.000000  1.000000  1.000000
 FoFCou: FMM=F IPFlag=           0 FMFlag=      100000 FMFlg1=           0
         NFxFlg=           0 DoJE=T BraDBF=F KetDBF=T FulRan=T
         wScrn=  0.000000 ICntrl=       500 IOpCl=  0 I1Cent=   200000004 NGrid=           0
         NMat0=    1 NMatS0=      1 NMatT0=    0 NMatD0=    1 NMtDS0=    0 NMtDT0=    0
 Petite list used in FoFCou.
 Requested convergence on RMS density matrix=1.00D-10 within 128 cycles.
 Requested convergence on MAX density matrix=1.00D-08.
 Requested convergence on             energy=1.00D-08.
 No special actions if energy rises.
 SCF Done:  E(RwB97XD) =  -832.379979214     A.U. after   15 cycles
            NFock= 15  Conv=0.79D-10     -V/T= 2.0082
 Calling FoFJK, ICntrl=      2127 FMM=F ISym2X=0 I1Cent= 0 IOpClX= 0 NMat=1 NMatS=1 NMatT=0.
 ***** Axes restored to original set *****
 -------------------------------------------------------------------
 Center     Atomic                   Forces (Hartrees/Bohr)
 Number     Number              X              Y              Z
 -------------------------------------------------------------------
      1        6           0.001497740   -0.001040357   -0.001138052
      2        8          -0.000712159    0.000281319    0.000032824
      3        8          -0.001097128    0.000698029    0.000739499
      4        1          -0.000004047   -0.001029343    0.000037474
      5        6           0.001537950    0.000269891   -0.000641420
      6        9          -0.000607034    0.000426818    0.000704303
      7        9          -0.000329559    0.000465798   -0.000140178
      8        9           0.000080378   -0.000623025    0.000384731
      9        8          -0.001272881    0.000303733   -0.000517013
     10        1           0.000959788   -0.000196053    0.000259650
     11        1          -0.000201568   -0.000297891    0.000380019
     12        8           0.000095351    0.000862802   -0.000158865
     13        1          -0.000626434   -0.000642225    0.000379997
     14        1           0.000031065    0.000084883    0.000156780
     15        8           0.000459525    0.000536299    0.000825263
     16        1          -0.000180630    0.000507182    0.000569892
     17        1           0.000088465   -0.000932587   -0.001729521
     18        8          -0.000037544    0.000045152    0.000279363
     19        1          -0.000130674    0.000239051    0.000069199
     20        1           0.000449395    0.000040521   -0.000493947
 -------------------------------------------------------------------
 Cartesian Forces:  Max     0.001729521 RMS     0.000640361

 GradGradGradGradGradGradGradGradGradGradGradGradGradGradGradGradGradGrad
 Berny optimization.
 Using GEDIIS/GDIIS optimizer.
 FormGI is forming the generalized inverse of G from B-inverse, IUseBI=4.
 Internal  Forces:  Max     0.001638171 RMS     0.000410662
 Search for a local minimum.
 Step number  17 out of a maximum of  120
 All quantities printed in internal units (Hartrees-Bohrs-Radians)
 Mixed Optimization -- En-DIIS/RFO-DIIS
 Swapping is turned off.
 Update second derivatives using D2CorX and points   15   16   17
 DE= -2.95D-04 DEPred=-2.18D-04 R= 1.35D+00
 TightC=F SS=  1.41D+00  RLast= 2.59D-01 DXNew= 7.0854D-01 7.7767D-01
 Trust test= 1.35D+00 RLast= 2.59D-01 DXMaxT set to 7.09D-01
 ITU=  1  0  1  0  1  0 -1  0 -1  1  0 -1 -1  1  1  1  0
     Eigenvalues ---    0.00019   0.00038   0.00070   0.00097   0.00111
     Eigenvalues ---    0.00219   0.00294   0.00389   0.00636   0.00769
     Eigenvalues ---    0.00898   0.01064   0.01179   0.01332   0.01435
     Eigenvalues ---    0.01599   0.01777   0.01946   0.02360   0.02580
     Eigenvalues ---    0.02675   0.03051   0.03140   0.03554   0.03959
     Eigenvalues ---    0.04796   0.05220   0.06629   0.07073   0.07300
     Eigenvalues ---    0.07622   0.08348   0.10439   0.11238   0.12859
     Eigenvalues ---    0.15879   0.17660   0.18944   0.21530   0.25471
     Eigenvalues ---    0.33960   0.35735   0.36530   0.47318   0.49545
     Eigenvalues ---    0.51605   0.52345   0.54156   0.56171   0.56586
     Eigenvalues ---    0.57260   0.57418   0.58254   0.91062
 En-DIIS/RFO-DIIS/Sim-DIIS IScMMF=       -3 using points:    17   16   15   14   13   12
 RFO step:  Lambda=-6.45951686D-04.
 DidBck=F Rises=F RFO-DIIS coefs:    2.60479   -2.00000    1.10543   -0.37272   -0.57247
                  RFO-DIIS coefs:    0.23497
 Iteration  1 RMS(Cart)=  0.12306964 RMS(Int)=  0.02070402
 Iteration  2 RMS(Cart)=  0.02412556 RMS(Int)=  0.00320955
 Iteration  3 RMS(Cart)=  0.00022494 RMS(Int)=  0.00320694
 Iteration  4 RMS(Cart)=  0.00000055 RMS(Int)=  0.00320694
 Variable       Old X    -DE/DX   Delta X   Delta X   Delta X     New X
                                 (Linear)    (Quad)   (Total)
    R1        2.29620  -0.00035   0.00058  -0.00120  -0.00062   2.29558
    R2        2.44520  -0.00106  -0.00210  -0.00073  -0.00281   2.44239
    R3        2.93212  -0.00060   0.00187  -0.00374  -0.00360   2.92852
    R4        6.00873  -0.00000   0.23386   0.11859   0.35175   6.36048
    R5        3.42747  -0.00021  -0.01454   0.00576  -0.00877   3.41870
    R6        1.95964  -0.00078   0.01755  -0.00721   0.01035   1.96999
    R7        2.80747  -0.00050  -0.06303   0.02056  -0.04244   2.76503
    R8        2.53416   0.00065   0.00116   0.00311   0.00267   2.53683
    R9        2.53651  -0.00042  -0.00144   0.00075  -0.00069   2.53581
   R10        2.51989  -0.00003  -0.00204  -0.00166  -0.00369   2.51620
   R11        6.03818   0.00036   0.29272   0.02138   0.31544   6.35361
   R12        1.83336  -0.00092   0.00678  -0.00649   0.00029   1.83365
   R13        1.86207  -0.00058  -0.00370   0.00414   0.00044   1.86250
   R14        3.25638  -0.00045  -0.00382  -0.01104  -0.01487   3.24151
   R15        1.85331   0.00059   0.00205   0.00102   0.00304   1.85635
   R16        1.81367   0.00002   0.00019   0.00006   0.00026   1.81393
   R17        3.29430  -0.00040  -0.01308  -0.00504  -0.01814   3.27615
   R18        1.81477  -0.00023  -0.00039  -0.00012  -0.00050   1.81427
   R19        1.81980  -0.00164   0.00120  -0.00256   0.00146   1.82126
   R20        1.81375  -0.00010   0.00008  -0.00001   0.00007   1.81382
   R21        1.84306  -0.00076   0.00034  -0.00131  -0.00097   1.84209
    A1        2.24382   0.00089   0.00632  -0.00117   0.00077   2.24459
    A2        2.08410   0.00002   0.00699   0.00402   0.01280   2.09690
    A3        1.63176  -0.00000  -0.03900  -0.00485  -0.04156   1.59020
    A4        1.95507  -0.00091  -0.01315  -0.00299  -0.01350   1.94157
    A5        1.27023  -0.00002  -0.06431  -0.00289  -0.06353   1.20671
    A6        1.85103  -0.00002   0.10748   0.01539   0.11542   1.96645
    A7        2.43420  -0.00007  -0.01732   0.02460   0.00692   2.44112
    A8        1.96966  -0.00092   0.01758  -0.01235   0.00466   1.97431
    A9        1.94184   0.00036  -0.02033   0.00729  -0.02696   1.91488
   A10        1.92137   0.00035   0.00428  -0.00070   0.00418   1.92555
   A11        1.93494  -0.00007   0.00947  -0.00213   0.01304   1.94798
   A12        1.88854  -0.00034   0.00336  -0.00416   0.00503   1.89358
   A13        1.88312   0.00001   0.00525  -0.00133   0.00730   1.89042
   A14        1.89248  -0.00034  -0.00175   0.00082  -0.00227   1.89021
   A15        1.81225  -0.00047   0.03271   0.03240   0.04974   1.86199
   A16        1.75278   0.00036  -0.04443   0.05156   0.00737   1.76016
   A17        2.10199  -0.00028  -0.01190   0.00177  -0.01060   2.09139
   A18        1.88351  -0.00002   0.00656  -0.00562   0.00134   1.88485
   A19        1.81836  -0.00005   0.01379  -0.01349  -0.00051   1.81785
   A20        2.08148  -0.00009  -0.02570  -0.00071  -0.02645   2.05503
   A21        1.86896  -0.00003  -0.00257   0.00084  -0.00190   1.86706
   A22        2.03975   0.00006   0.03762   0.00339   0.03740   2.07715
   A23        1.57919   0.00011  -0.09093  -0.02513  -0.11605   1.46314
   A24        1.87193  -0.00039   0.00572  -0.01850  -0.01041   1.86152
   A25        1.96050   0.00033   0.05454   0.02350   0.07604   2.03653
   A26        2.16167   0.00010  -0.00353  -0.01269  -0.01616   2.14552
   A27        1.89385  -0.00045  -0.00756  -0.00391  -0.01224   1.88161
   A28        1.86111   0.00010  -0.00398   0.00384  -0.00037   1.86075
   A29        3.31254   0.00061   0.02754  -0.02516   0.00181   3.31435
   A30        3.01661   0.00029   0.00951   0.00923   0.01813   3.03473
   A31        2.88753  -0.00002   0.00588   0.00003   0.00513   2.89265
   A32        3.11091  -0.00012  -0.00369   0.01844   0.01429   3.12520
   A33        2.92948  -0.00050  -0.00422   0.04494   0.04072   2.97020
   A34        3.12784  -0.00020   0.04208  -0.04143   0.00096   3.12880
   A35        3.14780  -0.00006   0.01774  -0.02330  -0.00536   3.14244
   A36        3.16644   0.00006   0.03525  -0.05469  -0.01948   3.14696
    D1        0.42836   0.00001   0.06977   0.00993   0.07858   0.50694
    D2       -2.69001  -0.00023   0.05785   0.01869   0.07411  -2.61590
    D3        1.66215  -0.00021  -0.04639   0.00244  -0.04031   1.62183
    D4        0.30426  -0.00024  -0.06878  -0.02175  -0.09007   0.21419
    D5       -2.85916  -0.00001  -0.05737  -0.02990  -0.08564  -2.94480
    D6       -1.10025   0.00018   0.04050  -0.01321   0.02505  -1.07520
    D7       -2.48896   0.00029   0.09503   0.07987   0.17503  -2.31393
    D8        1.70073   0.00026   0.10115   0.08082   0.18327   1.88399
    D9       -0.39325   0.00050   0.09453   0.08162   0.17483  -0.21842
   D10        0.67223   0.00007   0.08485   0.08725   0.17116   0.84338
   D11       -1.42128   0.00004   0.09097   0.08820   0.17940  -1.24188
   D12        2.76793   0.00028   0.08435   0.08900   0.17096   2.93889
   D13       -0.68093   0.00029   0.11830   0.08564   0.20793  -0.47300
   D14       -2.77443   0.00025   0.12442   0.08660   0.21617  -2.55826
   D15        1.41478   0.00049   0.11779   0.08740   0.20773   1.62251
   D16        0.92581  -0.00002   0.04747   0.00184   0.04866   0.97446
   D17        2.84008  -0.00039   0.01484  -0.03215  -0.02169   2.81839
   D18       -3.09869   0.00093   0.07451   0.00281   0.08219  -3.01650
   D19       -1.18442   0.00055   0.04188  -0.03118   0.01185  -1.17257
   D20       -1.20301  -0.00004   0.02793  -0.00449   0.02141  -1.18160
   D21        0.71126  -0.00041  -0.00470  -0.03849  -0.04893   0.66233
   D22       -0.82883  -0.00012  -0.01840   0.05369   0.03551  -0.79332
   D23        3.10185   0.00005   0.00800   0.04912   0.05731  -3.12403
   D24        1.10477   0.00006   0.06647   0.00651   0.07266   1.17743
   D25       -0.92731  -0.00005   0.10176  -0.04326   0.05874  -0.86858
   D26        0.52947  -0.00017  -0.15289  -0.07327  -0.22046   0.30901
   D27        2.64232   0.00027  -0.15799  -0.07234  -0.22856   2.41376
   D28       -1.59664  -0.00031  -0.15546  -0.07429  -0.22458  -1.82122
   D29        0.09113  -0.00004   0.13841   0.05479   0.20241   0.29354
   D30        0.41236   0.00011  -0.02796   0.05134   0.02324   0.43560
   D31       -1.65107   0.00014  -0.01430   0.05328   0.03885  -1.61222
   D32       -1.53165  -0.00022   0.01684  -0.00547   0.01136  -1.52029
   D33        2.68811  -0.00019   0.03049  -0.00352   0.02697   2.71508
   D34        2.27352  -0.00015  -0.03631  -0.03475  -0.07088   2.20264
   D35        0.11693   0.00016  -0.02244  -0.02132  -0.04375   0.07318
   D36       -1.83891  -0.00027  -0.06285  -0.04093  -0.10372  -1.94263
   D37        2.28769   0.00003  -0.04899  -0.02751  -0.07659   2.21110
   D38       -0.29443   0.00017  -0.02671  -0.00175  -0.02697  -0.32140
   D39        1.77232   0.00021  -0.01898  -0.01043  -0.02586   1.74646
         Item               Value     Threshold  Converged?
 Maximum Force            0.001638     0.000015     NO 
 RMS     Force            0.000411     0.000010     NO 
 Maximum Displacement     0.603210     0.000060     NO 
 RMS     Displacement     0.133243     0.000040     NO 
 Predicted change in Energy=-5.549685D-04
 GradGradGradGradGradGradGradGradGradGradGradGradGradGradGradGradGradGrad

                          Input orientation:                          
 ---------------------------------------------------------------------
 Center     Atomic      Atomic             Coordinates (Angstroms)
 Number     Number       Type             X           Y           Z
 ---------------------------------------------------------------------
      1          6           0       -0.058848   -0.797705    0.981554
      2          8           0       -0.101598   -1.572134    0.046621
      3          8           0        0.870928    0.046187    1.287835
      4          1           0        1.569669    0.179807    0.525827
      5          6           0       -1.215980   -0.756620    2.011575
      6          9           0       -1.582572    0.516130    2.230294
      7          9           0       -0.821815   -1.292333    3.177048
      8          9           0       -2.280440   -1.430412    1.580464
      9          8           0        2.395417    0.680297   -0.573525
     10          1           0        1.732905    1.159309   -1.096170
     11          1           0        2.853372    0.044555   -1.171443
     12          8           0        3.503144   -1.171178   -2.192301
     13          1           0        2.888808   -1.929940   -2.083379
     14          1           0        4.385427   -1.494591   -1.996429
     15          8           0       -0.093121    1.836178   -1.113736
     16          1           0       -0.808766    1.916826   -1.748624
     17          1           0       -0.364028    2.324961   -0.328530
     18          8           0        1.622309   -3.010350   -1.599340
     19          1           0        1.075510   -3.487910   -2.227211
     20          1           0        1.014165   -2.516105   -1.019598
 ---------------------------------------------------------------------
                    Distance matrix (angstroms):
                    1          2          3          4          5
     1  C    0.000000
     2  O    1.214770   0.000000
     3  O    1.292457   2.259509   0.000000
     4  H    1.953275   2.468212   1.042473   0.000000
     5  C    1.549706   2.401657   2.350209   3.293051   0.000000
     6  F    2.367963   3.364901   2.669969   3.599298   1.342431
     7  F    2.376336   3.224372   2.868125   3.862042   1.341895
     8  F    2.386312   2.668354   3.492434   4.304464   1.331513
     9  O    3.259782   3.419519   2.488137   1.463190   4.667941
    10  H    3.370048   3.483124   2.768669   1.901827   4.693058
    11  H    3.718309   3.581789   3.158819   2.132349   5.228108
    12  O    4.785459   4.262359   4.530109   3.598848   6.333606
    13  H    4.400504   3.688828   4.397954   3.605428   5.915624
    14  H    5.394961   4.930868   5.050949   4.134474   6.927082
    15  O    3.365822   3.600429   3.146586   2.862971   4.213192
    16  H    3.922362   3.986958   3.942175   3.721198   4.631656
    17  H    3.400073   3.923895   3.054597   3.011776   3.962077
    18  O    3.792505   2.783794   4.271156   3.833563   5.116043
    19  H    4.338218   3.197826   4.988711   4.612543   5.538789
    20  H    2.847607   1.809097   3.451102   3.156718   4.154197
                    6          7          8          9         10
     6  F    0.000000
     7  F    2.178447   0.000000
     8  F    2.167562   2.166964   0.000000
     9  O    4.869574   5.320588   5.564028   0.000000
    10  H    4.740404   5.549553   5.475214   0.970326   0.000000
    11  H    5.609973   5.848388   6.008706   0.985594   1.582337
    12  O    6.947724   6.895640   6.910196   2.697305   3.125128
    13  H    6.677145   6.468953   6.355659   3.055557   3.442986
    14  H    7.584536   7.343101   7.565188   3.273367   3.858695
    15  O    3.891468   5.359981   4.765888   2.796554   1.947519
    16  H    4.288650   5.878870   4.944962   3.629965   2.731230
    17  H    3.362187   5.058009   4.628144   3.221720   2.518957
    18  O    6.113380   5.633756   5.276250   3.907796   4.201365
    19  H    6.554928   6.134037   5.476686   4.674482   4.827843
    20  H    5.147746   4.741337   4.335145   3.510531   3.745814
                   11         12         13         14         15
    11  H    0.000000
    12  O    1.715332   0.000000
    13  H    2.175204   0.982340   0.000000
    14  H    2.323094   0.959888   1.561076   0.000000
    15  O    3.448923   4.810470   4.900587   5.650714   0.000000
    16  H    4.153286   5.322141   5.346187   6.219229   0.960070
    17  H    4.032669   5.536393   5.636011   6.318875   0.963767
    18  O    3.321304   2.696608   1.733667   3.176480   5.164044
    19  H    4.093134   3.355871   2.394996   3.870675   5.563402
    20  H    3.156378   3.062528   2.233720   3.655557   4.491917
                   16         17         18         19         20
    16  H    0.000000
    17  H    1.543059   0.000000
    18  O    5.496315   5.833184   0.000000
    19  H    5.743754   6.282254   0.959830   0.000000
    20  H    4.848241   5.080641   0.974791   1.551288   0.000000
 Stoichiometry    C2H9F3O6
 Framework group  C1[X(C2H9F3O6)]
 Deg. of freedom    54
 Full point group                 C1      NOp   1
 Largest Abelian subgroup         C1      NOp   1
 Largest concise Abelian subgroup C1      NOp   1
                         Standard orientation:                         
 ---------------------------------------------------------------------
 Center     Atomic      Atomic             Coordinates (Angstroms)
 Number     Number       Type             X           Y           Z
 ---------------------------------------------------------------------
      1          6           0        0.670281   -0.246648   -0.158333
      2          8           0       -0.006521   -0.936297    0.577866
      3          8           0        0.280995    0.582595   -1.070066
      4          1           0       -0.738557    0.794649   -1.022139
      5          6           0        2.216730   -0.316079   -0.085790
      6          9           0        2.724641    0.926059   -0.050576
      7          9           0        2.706194   -0.945651   -1.165023
      8          9           0        2.627982   -0.967188    1.000422
      9          8           0       -2.056486    1.403969   -0.841257
     10          1           0       -1.911224    1.915884   -0.029853
     11          1           0       -2.846507    0.831230   -0.702579
     12          8           0       -4.110531   -0.278648   -0.366753
     13          1           0       -3.651619   -1.054348    0.023992
     14          1           0       -4.628681   -0.603077   -1.106787
     15          8           0       -0.568524    2.560654    1.224841
     16          1           0       -0.492713    2.684802    2.173827
     17          1           0        0.207256    2.973691    0.829350
     18          8           0       -2.489402   -2.194494    0.619742
     19          1           0       -2.570514   -2.624061    1.474240
     20          1           0       -1.615110   -1.763622    0.606287
 ---------------------------------------------------------------------
 Rotational constants (GHZ):           1.1411259           0.4611393           0.3910570
 Standard basis: 6-31++G(d,p) (6D, 7F)
 There are   263 symmetry adapted cartesian basis functions of A   symmetry.
 There are   263 symmetry adapted basis functions of A   symmetry.
   263 basis functions,   424 primitive gaussians,   263 cartesian basis functions
    48 alpha electrons       48 beta electrons
       nuclear repulsion energy       735.9827602249 Hartrees.
 NAtoms=   20 NActive=   20 NUniq=   20 SFac= 1.00D+00 NAtFMM=   60 NAOKFM=F Big=F
 Integral buffers will be    131072 words long.
 Raffenetti 2 integral format.
 Two-electron integral symmetry is turned on.
 Nuclear repulsion after empirical dispersion term =      735.9741788400 Hartrees.
 One-electron integrals computed using PRISM.
 NBasis=   263 RedAO= T EigKep=  4.67D-05  NBF=   263
 NBsUse=   263 1.00D-06 EigRej= -1.00D+00 NBFU=   263
 Initial guess from the checkpoint file:  "/local_scratch/slurm.5620379/Gau-664825.chk"
 B after Tr=     0.000000    0.000000   -0.000000
         Rot=    0.999852   -0.002996    0.005053   -0.016140 Ang=  -1.97 deg.
 ExpMin= 3.60D-02 ExpMax= 7.00D+03 ExpMxC= 1.05D+03 IAcc=3 IRadAn=         5 AccDes= 0.00D+00
 Harris functional with IExCor= 4639 and IRadAn=       5 diagonalized for initial guess.
 HarFok:  IExCor= 4639 AccDes= 0.00D+00 IRadAn=         5 IDoV= 1 UseB2=F ITyADJ=14
 ICtDFT=  3500011 ScaDFX=  1.000000  1.000000  1.000000  1.000000
 FoFCou: FMM=F IPFlag=           0 FMFlag=      100000 FMFlg1=           0
         NFxFlg=           0 DoJE=T BraDBF=F KetDBF=T FulRan=T
         wScrn=  0.000000 ICntrl=       500 IOpCl=  0 I1Cent=   200000004 NGrid=           0
         NMat0=    1 NMatS0=      1 NMatT0=    0 NMatD0=    1 NMtDS0=    0 NMtDT0=    0
 Petite list used in FoFCou.
 Requested convergence on RMS density matrix=1.00D-10 within 128 cycles.
 Requested convergence on MAX density matrix=1.00D-08.
 Requested convergence on             energy=1.00D-08.
 No special actions if energy rises.
 SCF Done:  E(RwB97XD) =  -832.380491914     A.U. after   17 cycles
            NFock= 17  Conv=0.29D-10     -V/T= 2.0082
 Calling FoFJK, ICntrl=      2127 FMM=F ISym2X=0 I1Cent= 0 IOpClX= 0 NMat=1 NMatS=1 NMatT=0.
 ***** Axes restored to original set *****
 -------------------------------------------------------------------
 Center     Atomic                   Forces (Hartrees/Bohr)
 Number     Number              X              Y              Z
 -------------------------------------------------------------------
      1        6           0.001587086   -0.002500346    0.000042458
      2        8          -0.001091557   -0.000551457   -0.000699476
      3        8           0.000052476    0.000519401    0.000413200
      4        1           0.000083088   -0.000143232    0.000412207
      5        6           0.002397377    0.000291637   -0.001367496
      6        9          -0.002564544    0.000398788    0.002089885
      7        9          -0.000650054    0.001158917   -0.000218610
      8        9           0.000167401    0.000250093    0.000001946
      9        8          -0.000871407    0.000354234   -0.000196609
     10        1           0.000705951   -0.000135513   -0.000589937
     11        1           0.000157442   -0.000291564   -0.000075649
     12        8          -0.000343134    0.000159053    0.000205373
     13        1           0.000101600    0.000078529    0.000136310
     14        1           0.000097227    0.000001304   -0.000081345
     15        8          -0.000909686    0.001895905    0.002260181
     16        1           0.000215866   -0.000208317   -0.000428703
     17        1           0.000850168   -0.001306598   -0.001746139
     18        8           0.000230110   -0.000033925   -0.000147950
     19        1          -0.000142556    0.000118426    0.000136197
     20        1          -0.000072854   -0.000055335   -0.000145844
 -------------------------------------------------------------------
 Cartesian Forces:  Max     0.002564544 RMS     0.000910034

 GradGradGradGradGradGradGradGradGradGradGradGradGradGradGradGradGradGrad
 Berny optimization.
 Using GEDIIS/GDIIS optimizer.
 FormGI is forming the generalized inverse of G from B-inverse, IUseBI=4.
 Internal  Forces:  Max     0.002374952 RMS     0.000579835
 Search for a local minimum.
 Step number  18 out of a maximum of  120
 All quantities printed in internal units (Hartrees-Bohrs-Radians)
 Mixed Optimization -- En-DIIS/RFO-DIIS
 Swapping is turned off.
 Update second derivatives using D2CorX and points   17   18
 DE= -5.13D-04 DEPred=-5.55D-04 R= 9.24D-01
 TightC=F SS=  1.41D+00  RLast= 9.31D-01 DXNew= 1.1916D+00 2.7940D+00
 Trust test= 9.24D-01 RLast= 9.31D-01 DXMaxT set to 1.19D+00
 ITU=  1  1  0  1  0  1  0 -1  0 -1  1  0 -1 -1  1  1  1  0
     Eigenvalues ---    0.00017   0.00046   0.00070   0.00097   0.00122
     Eigenvalues ---    0.00215   0.00289   0.00387   0.00629   0.00781
     Eigenvalues ---    0.00898   0.01093   0.01169   0.01329   0.01442
     Eigenvalues ---    0.01583   0.01753   0.01958   0.02282   0.02541
     Eigenvalues ---    0.02671   0.03041   0.03133   0.03530   0.03940
     Eigenvalues ---    0.04730   0.05323   0.06645   0.07066   0.07291
     Eigenvalues ---    0.07614   0.08427   0.10360   0.11276   0.12701
     Eigenvalues ---    0.15930   0.17729   0.19750   0.21285   0.25498
     Eigenvalues ---    0.34393   0.35628   0.36504   0.47408   0.49551
     Eigenvalues ---    0.51442   0.51825   0.53838   0.56212   0.56606
     Eigenvalues ---    0.57261   0.57423   0.58406   0.91470
 En-DIIS/RFO-DIIS/Sim-DIIS IScMMF=       -3 using points:    18   17   16   15   14   13   12
 RFO step:  Lambda=-3.71290366D-04.
 DidBck=F Rises=F RFO-DIIS coefs:    1.53721    0.72467   -1.46587    0.60278   -0.54629
                  RFO-DIIS coefs:   -0.02085    0.16836
 Iteration  1 RMS(Cart)=  0.11094347 RMS(Int)=  0.01860163
 Iteration  2 RMS(Cart)=  0.02035517 RMS(Int)=  0.00471783
 Iteration  3 RMS(Cart)=  0.00017846 RMS(Int)=  0.00471699
 Iteration  4 RMS(Cart)=  0.00000077 RMS(Int)=  0.00471699
 Variable       Old X    -DE/DX   Delta X   Delta X   Delta X     New X
                                 (Linear)    (Quad)   (Total)
    R1        2.29558   0.00092  -0.00136   0.00085  -0.00041   2.29517
    R2        2.44239   0.00042  -0.00187   0.00011  -0.00167   2.44072
    R3        2.92852   0.00017  -0.00041   0.00021  -0.00342   2.92510
    R4        6.36048  -0.00001   0.32086   0.01185   0.33137   6.69185
    R5        3.41870  -0.00004   0.00214   0.00137   0.00361   3.42231
    R6        1.96999   0.00027   0.00757   0.00014   0.00770   1.97769
    R7        2.76503   0.00058  -0.03957   0.00816  -0.03138   2.73365
    R8        2.53683   0.00115   0.00172   0.00465   0.00432   2.54115
    R9        2.53581  -0.00084  -0.00238   0.00213  -0.00026   2.53556
   R10        2.51620  -0.00026  -0.00219  -0.00169  -0.00388   2.51232
   R11        6.35361   0.00052   0.31317  -0.00761   0.30787   6.66148
   R12        1.83365  -0.00023   0.00321  -0.00351  -0.00030   1.83335
   R13        1.86250   0.00004  -0.00508   0.00528   0.00008   1.86258
   R14        3.24151  -0.00027  -0.00646  -0.01263  -0.01922   3.22229
   R15        1.85635  -0.00019   0.00244  -0.00040   0.00195   1.85831
   R16        1.81393   0.00007  -0.00007   0.00022   0.00014   1.81407
   R17        3.27615  -0.00011  -0.01036  -0.00405  -0.01448   3.26167
   R18        1.81427   0.00010  -0.00033  -0.00023  -0.00056   1.81371
   R19        1.82126  -0.00176   0.00186  -0.00491   0.00149   1.82275
   R20        1.81382  -0.00007  -0.00030   0.00033   0.00002   1.81384
   R21        1.84209  -0.00011  -0.00201   0.00101  -0.00090   1.84119
    A1        2.24459   0.00057   0.00437   0.00247   0.00184   2.24643
    A2        2.09690  -0.00024   0.00861  -0.00537   0.00447   2.10137
    A3        1.59020   0.00095  -0.03540   0.01549  -0.01523   1.57497
    A4        1.94157  -0.00032  -0.01296   0.00301  -0.00620   1.93537
    A5        1.20671  -0.00024  -0.07033  -0.00100  -0.06569   1.14102
    A6        1.96645  -0.00135   0.11774  -0.02329   0.08201   2.04846
    A7        2.44112   0.00001   0.00619  -0.00104   0.00522   2.44635
    A8        1.97431  -0.00067   0.00519   0.00110   0.00620   1.98052
    A9        1.91488   0.00237  -0.02674   0.02714  -0.01968   1.89519
   A10        1.92555   0.00045   0.00732  -0.00644   0.00020   1.92575
   A11        1.94798  -0.00069   0.01289  -0.00828   0.01426   1.96224
   A12        1.89358  -0.00154   0.00481  -0.01070   0.00299   1.89657
   A13        1.89042  -0.00090   0.00602  -0.00539   0.00519   1.89561
   A14        1.89021   0.00022  -0.00410   0.00320  -0.00291   1.88730
   A15        1.86199  -0.00184   0.04432  -0.00673   0.01630   1.87830
   A16        1.76016   0.00074  -0.00887   0.03117   0.02249   1.78265
   A17        2.09139   0.00011  -0.00019  -0.00280  -0.00331   2.08807
   A18        1.88485  -0.00062   0.00423  -0.00261   0.00182   1.88666
   A19        1.81785   0.00009   0.00098   0.00144   0.00161   1.81946
   A20        2.05503   0.00001  -0.02258   0.01075  -0.01171   2.04333
   A21        1.86706  -0.00004  -0.00144   0.00228   0.00085   1.86791
   A22        2.07715   0.00029   0.03157   0.06099   0.08831   2.16547
   A23        1.46314   0.00027  -0.11536   0.01878  -0.09551   1.36763
   A24        1.86152  -0.00021  -0.00536   0.01876   0.01833   1.87985
   A25        2.03653   0.00060   0.07672  -0.00886   0.06461   2.10114
   A26        2.14552   0.00017  -0.01094   0.00323  -0.00785   2.13767
   A27        1.88161  -0.00011  -0.00675  -0.00062  -0.00786   1.87375
   A28        1.86075  -0.00011  -0.00014  -0.00348  -0.00400   1.85674
   A29        3.31435  -0.00044   0.00719  -0.00921  -0.00214   3.31221
   A30        3.03473   0.00018   0.01401   0.00100   0.01445   3.04918
   A31        2.89265   0.00006   0.00696  -0.00135   0.00488   2.89754
   A32        3.12520  -0.00009  -0.00130   0.00929   0.00810   3.13330
   A33        2.97020   0.00011   0.02071   0.01678   0.03715   3.00735
   A34        3.12880  -0.00047   0.01244  -0.02235  -0.00973   3.11908
   A35        3.14244  -0.00012  -0.00057  -0.00908  -0.00939   3.13305
   A36        3.14696  -0.00002  -0.00285   0.00350   0.00050   3.14746
    D1        0.50694   0.00017   0.05508   0.00293   0.05657   0.56352
    D2       -2.61590  -0.00060   0.05238  -0.00510   0.04349  -2.57241
    D3        1.62183   0.00048  -0.06709   0.01430  -0.04688   1.57495
    D4        0.21419  -0.00002  -0.07114  -0.01004  -0.08033   0.13387
    D5       -2.94480   0.00069  -0.06842  -0.00267  -0.06815  -3.01295
    D6       -1.07520  -0.00079   0.04102  -0.02962   0.00812  -1.06708
    D7       -2.31393   0.00031   0.14020   0.01053   0.15116  -2.16277
    D8        1.88399   0.00044   0.14653   0.01069   0.15956   2.04355
    D9       -0.21842   0.00031   0.13856   0.01650   0.15356  -0.06486
   D10        0.84338  -0.00034   0.13776   0.00379   0.14017   0.98355
   D11       -1.24188  -0.00021   0.14410   0.00394   0.14856  -1.09331
   D12        2.93889  -0.00034   0.13613   0.00976   0.14257   3.08146
   D13       -0.47300   0.00042   0.17848   0.01074   0.19532  -0.27768
   D14       -2.55826   0.00056   0.18481   0.01090   0.20371  -2.35455
   D15        1.62251   0.00042   0.17685   0.01671   0.19772   1.82023
   D16        0.97446  -0.00048   0.05079  -0.05654  -0.00519   0.96927
   D17        2.81839  -0.00056  -0.01330  -0.02219  -0.04052   2.77787
   D18       -3.01650  -0.00023   0.08373  -0.06107   0.02943  -2.98707
   D19       -1.17257  -0.00031   0.01963  -0.02672  -0.00590  -1.17847
   D20       -1.18160  -0.00029   0.02603  -0.05147  -0.02884  -1.21043
   D21        0.66233  -0.00036  -0.03807  -0.01712  -0.06416   0.59816
   D22       -0.79332   0.00009   0.02235   0.03120   0.05410  -0.73922
   D23       -3.12403   0.00004   0.04138   0.03015   0.07158  -3.05244
   D24        1.17743  -0.00032   0.07997   0.01713   0.09698   1.27441
   D25       -0.86858  -0.00020   0.07661  -0.00825   0.06852  -0.80006
   D26        0.30901  -0.00027  -0.19888  -0.00177  -0.18924   0.11978
   D27        2.41376   0.00076  -0.20315   0.00009  -0.19886   2.21490
   D28       -1.82122  -0.00032  -0.20217  -0.00490  -0.19782  -2.01904
   D29        0.29354   0.00095   0.17732  -0.00565   0.18213   0.47567
   D30        0.43560   0.00032  -0.00751   0.00987   0.00212   0.43771
   D31       -1.61222   0.00019   0.00637  -0.00359   0.00265  -1.60958
   D32       -1.52029  -0.00020  -0.00778  -0.02188  -0.02968  -1.54996
   D33        2.71508  -0.00033   0.00610  -0.03534  -0.02914   2.68593
   D34        2.20264  -0.00013  -0.03990  -0.02511  -0.06477   2.13787
   D35        0.07318   0.00004  -0.02413  -0.01868  -0.04276   0.03042
   D36       -1.94263  -0.00005  -0.06627  -0.00989  -0.07613  -2.01875
   D37        2.21110   0.00012  -0.05050  -0.00346  -0.05412   2.15698
   D38       -0.32140  -0.00056  -0.02338   0.00397  -0.01962  -0.34102
   D39        1.74646  -0.00018  -0.03013   0.07370   0.04743   1.79389
         Item               Value     Threshold  Converged?
 Maximum Force            0.002375     0.000015     NO 
 RMS     Force            0.000580     0.000010     NO 
 Maximum Displacement     0.502978     0.000060     NO 
 RMS     Displacement     0.117871     0.000040     NO 
 Predicted change in Energy=-2.010118D-04
 GradGradGradGradGradGradGradGradGradGradGradGradGradGradGradGradGradGrad

                          Input orientation:                          
 ---------------------------------------------------------------------
 Center     Atomic      Atomic             Coordinates (Angstroms)
 Number     Number       Type             X           Y           Z
 ---------------------------------------------------------------------
      1          6           0       -0.084743   -0.821685    0.994180
      2          8           0       -0.130459   -1.586694    0.051946
      3          8           0        0.808881    0.069618    1.268349
      4          1           0        1.513028    0.202380    0.505585
      5          6           0       -1.194872   -0.840181    2.072722
      6          9           0       -1.721535    0.393518    2.166920
      7          9           0       -0.681269   -1.180007    3.264800
      8          9           0       -2.169543   -1.696576    1.782776
      9          8           0        2.376883    0.676021   -0.553671
     10          1           0        1.763615    1.189360   -1.102863
     11          1           0        2.837335    0.026204   -1.134361
     12          8           0        3.497197   -1.184609   -2.137400
     13          1           0        2.866363   -1.934814   -2.058229
     14          1           0        4.365066   -1.521240   -1.902856
     15          8           0       -0.019702    1.934755   -1.227915
     16          1           0       -0.681619    2.096203   -1.903906
     17          1           0       -0.325907    2.349246   -0.412559
     18          8           0        1.573569   -2.998851   -1.639191
     19          1           0        1.016027   -3.417368   -2.298954
     20          1           0        0.976172   -2.510305   -1.044441
 ---------------------------------------------------------------------
                    Distance matrix (angstroms):
                    1          2          3          4          5
     1  C    0.000000
     2  O    1.214551   0.000000
     3  O    1.291571   2.259507   0.000000
     4  H    1.959670   2.471361   1.046546   0.000000
     5  C    1.547896   2.402872   2.343028   3.297814   0.000000
     6  F    2.351835   3.305432   2.704690   3.641287   1.344716
     7  F    2.374858   3.284999   2.787100   3.786714   1.341759
     8  F    2.394516   2.676885   3.500727   4.335733   1.329460
     9  O    3.270867   3.431241   2.479135   1.446583   4.685536
    10  H    3.443592   3.553531   2.790697   1.903689   4.791245
    11  H    3.713239   3.580023   3.144762   2.115242   5.224433
    12  O    4.771666   4.256147   4.516553   3.584136   6.313420
    13  H    4.389224   3.681707   4.395123   3.601701   5.895474
    14  H    5.355651   4.902578   5.023328   4.111638   6.868914
    15  O    3.541172   3.748456   3.224379   2.890573   4.469397
    16  H    4.155627   4.206289   4.048684   3.769442   4.969844
    17  H    3.477338   3.968071   3.051212   2.972155   4.135718
    18  O    3.797985   2.785289   4.295816   3.853778   5.109052
[truncated: 1,958,031 more chars]
