# Supplementary material for: The Hydration of Trifluoroacetic Acid from 0 to 298 K
Source: J Phys Chem A. 2026 Jan 20;130(4):927–35. doi: 10.1021/acs.jpca.5c08151 (PMC12862820; doi:10.1021/acs.jpca.5c08151)
Supplement: Supplementary file 1 [file jp5c08151_si_001.zip › TFA_SI/within1kcal-hightemps/4-H2O/20K-542-16580-wb97xd.log]

 Entering Gaussian System, Link 0=g16
 Initial command:
 /software/commercial/MERCURY/GAUSSIAN/AVX2/g16/l1.exe "/local_scratch/slurm.5620372/Gau-2990746.inp" -scrdir="/local_scratch/slurm.5620372/"
 Entering Link 1 = /software/commercial/MERCURY/GAUSSIAN/AVX2/g16/l1.exe PID=   2990747.
  
 Copyright (c) 1988-2019, Gaussian, Inc.  All Rights Reserved.
  
 This is part of the Gaussian(R) 16 program.  It is based on
 the Gaussian(R) 09 system (copyright 2009, Gaussian, Inc.),
 the Gaussian(R) 03 system (copyright 2003, Gaussian, Inc.),
 the Gaussian(R) 98 system (copyright 1998, Gaussian, Inc.),
 the Gaussian(R) 94 system (copyright 1995, Gaussian, Inc.),
 the Gaussian 92(TM) system (copyright 1992, Gaussian, Inc.),
 the Gaussian 90(TM) system (copyright 1990, Gaussian, Inc.),
 the Gaussian 88(TM) system (copyright 1988, Gaussian, Inc.),
 the Gaussian 86(TM) system (copyright 1986, Carnegie Mellon
 University), and the Gaussian 82(TM) system (copyright 1983,
 Carnegie Mellon University). Gaussian is a federally registered
 trademark of Gaussian, Inc.
  
 This software contains proprietary and confidential information,
 including trade secrets, belonging to Gaussian, Inc.
  
 This software is provided under written license and may be
 used, copied, transmitted, or stored only in accord with that
 written license.
  
 The following legend is applicable only to US Government
 contracts under FAR:
  
                    RESTRICTED RIGHTS LEGEND
  
 Use, reproduction and disclosure by the US Government is
 subject to restrictions as set forth in subparagraphs (a)
 and (c) of the Commercial Computer Software - Restricted
 Rights clause in FAR 52.227-19.
  
 Gaussian, Inc.
 340 Quinnipiac St., Bldg. 40, Wallingford CT 06492
  
  
 ---------------------------------------------------------------
 Warning -- This program may not be used in any manner that
 competes with the business of Gaussian, Inc. or will provide
 assistance to any competitor of Gaussian, Inc.  The licensee
 of this program is prohibited from giving any competitor of
 Gaussian, Inc. access to this program.  By using this program,
 the user acknowledges that Gaussian, Inc. is engaged in the
 business of creating and licensing software in the field of
 computational chemistry and represents and warrants to the
 licensee that it is not a competitor of Gaussian, Inc. and that
 it will not use this program in any manner prohibited above.
 ---------------------------------------------------------------
  

 Cite this work as:
 Gaussian 16, Revision C.01,
 M. J. Frisch, G. W. Trucks, H. B. Schlegel, G. E. Scuseria, 
 M. A. Robb, J. R. Cheeseman, G. Scalmani, V. Barone, 
 G. A. Petersson, H. Nakatsuji, X. Li, M. Caricato, A. V. Marenich, 
 J. Bloino, B. G. Janesko, R. Gomperts, B. Mennucci, H. P. Hratchian, 
 J. V. Ortiz, A. F. Izmaylov, J. L. Sonnenberg, D. Williams-Young, 
 F. Ding, F. Lipparini, F. Egidi, J. Goings, B. Peng, A. Petrone, 
 T. Henderson, D. Ranasinghe, V. G. Zakrzewski, J. Gao, N. Rega, 
 G. Zheng, W. Liang, M. Hada, M. Ehara, K. Toyota, R. Fukuda, 
 J. Hasegawa, M. Ishida, T. Nakajima, Y. Honda, O. Kitao, H. Nakai, 
 T. Vreven, K. Throssell, J. A. Montgomery, Jr., J. E. Peralta, 
 F. Ogliaro, M. J. Bearpark, J. J. Heyd, E. N. Brothers, K. N. Kudin, 
 V. N. Staroverov, T. A. Keith, R. Kobayashi, J. Normand, 
 K. Raghavachari, A. P. Rendell, J. C. Burant, S. S. Iyengar, 
 J. Tomasi, M. Cossi, J. M. Millam, M. Klene, C. Adamo, R. Cammi, 
 J. W. Ochterski, R. L. Martin, K. Morokuma, O. Farkas, 
 J. B. Foresman, and D. J. Fox, Gaussian, Inc., Wallingford CT, 2019.
 
 ******************************************
 Gaussian 16:  ES64L-G16RevC.01  3-Jul-2019
                19-Sep-2025 
 ******************************************
 %nproc=20
 Will use up to   20 processors via shared memory.
 %mem=18gb
 ----------------------------------------------------------------------
 # wb97xd/6-31++g** scf(conver=10) opt(tight,maxcycles=300,calcfc) freq
 ----------------------------------------------------------------------
 1/6=300,7=10,10=4,18=20,19=15,26=3,38=1/1,3;
 2/9=110,12=2,17=6,18=5,40=1/2;
 3/5=1,6=6,7=1111,11=2,25=1,30=1,71=2,74=-58,140=1/1,2,3;
 4//1;
 5/5=2,6=10,38=5/2;
 8/6=4,10=90,11=11/1;
 11/6=1,8=1,9=11,15=111,16=1/1,2,10;
 10/6=1,13=1/2;
 6/7=2,8=2,9=2,10=2,28=1/1;
 7/10=1,25=1/1,2,3,16;
 1/6=300,7=10,10=4,18=20,19=15,26=3/3(2);
 2/9=110/2;
 99//99;
 2/9=110/2;
 3/5=1,6=6,7=1111,11=2,25=1,30=1,71=1,74=-58/1,2,3;
 4/5=5,16=3,69=1/1;
 5/5=2,6=10,38=5/2;
 7//1,2,3,16;
 1/6=300,7=10,18=20,19=15,26=3/3(-5);
 2/9=110/2;
 6/7=2,8=2,9=2,10=2,19=2,28=1/1;
 99/9=1/99;
 -------------
 20K-542-16580
 -------------
 Symbolic Z-matrix:
 Charge =  0 Multiplicity = 1
 C                     0.42667  -2.20399  -2.87956 
 O                     0.98371  -2.81384  -2.00346 
 O                    -0.72101  -1.63508  -2.85372 
 H                    -1.25448  -1.74755  -1.92646 
 C                     1.11268  -2.02132  -4.27232 
 F                     0.40988  -2.61855  -5.24389 
 F                     2.34111  -2.5422   -4.29034 
 F                     1.22104  -0.72716  -4.59803 
 O                     1.78805  -2.69206   0.68264 
 H                     1.97199  -3.58536   0.97954 
 H                     1.64807  -2.74753  -0.27354 
 O                    -0.58599  -1.61336   1.40969 
 H                    -0.91008  -2.26371   2.05226 
 H                     0.33105  -1.88748   1.20263 
 O                    -2.0306   -1.8117   -0.71308 
 H                    -1.43754  -1.74674   0.10461 
 H                    -2.59359  -1.03445  -0.69695 
 O                    -1.63795  -3.52778   3.16445 
 H                    -2.43323  -3.96822   2.85795 
 H                    -1.77214  -3.28877   4.08398 
 
 Add virtual bond connecting atoms O15        and H4         Dist= 2.72D+00.
 Add virtual bond connecting atoms H16        and O12        Dist= 2.96D+00.
 Add virtual bond connecting atoms O2         and H11        Dist= 3.50D+00.
 Add virtual bond connecting atoms H14        and O9         Dist= 3.30D+00.
 Add virtual bond connecting atoms O18        and H13        Dist= 3.47D+00.

 GradGradGradGradGradGradGradGradGradGradGradGradGradGradGradGradGradGrad
 Berny optimization.
 Initialization pass.
                           ----------------------------
                           !    Initial Parameters    !
                           ! (Angstroms and Degrees)  !
 --------------------------                            --------------------------
 ! Name  Definition              Value          Derivative Info.                !
 --------------------------------------------------------------------------------
 ! R1    R(1,2)                  1.2041         calculate D2E/DX2 analytically  !
 ! R2    R(1,3)                  1.2812         calculate D2E/DX2 analytically  !
 ! R3    R(1,5)                  1.5633         calculate D2E/DX2 analytically  !
 ! R4    R(2,11)                 1.8543         calculate D2E/DX2 analytically  !
 ! R5    R(3,4)                  1.0757         calculate D2E/DX2 analytically  !
 ! R6    R(4,15)                 1.4418         calculate D2E/DX2 analytically  !
 ! R7    R(5,6)                  1.3396         calculate D2E/DX2 analytically  !
 ! R8    R(5,7)                  1.3344         calculate D2E/DX2 analytically  !
 ! R9    R(5,8)                  1.3389         calculate D2E/DX2 analytically  !
 ! R10   R(9,10)                 0.9592         calculate D2E/DX2 analytically  !
 ! R11   R(9,11)                 0.968          calculate D2E/DX2 analytically  !
 ! R12   R(9,14)                 1.7437         calculate D2E/DX2 analytically  !
 ! R13   R(12,13)                0.97           calculate D2E/DX2 analytically  !
 ! R14   R(12,14)                0.9793         calculate D2E/DX2 analytically  !
 ! R15   R(12,16)                1.564          calculate D2E/DX2 analytically  !
 ! R16   R(13,18)                1.8343         calculate D2E/DX2 analytically  !
 ! R17   R(15,16)                1.0122         calculate D2E/DX2 analytically  !
 ! R18   R(15,17)                0.9599         calculate D2E/DX2 analytically  !
 ! R19   R(18,19)                0.9594         calculate D2E/DX2 analytically  !
 ! R20   R(18,20)                0.9595         calculate D2E/DX2 analytically  !
 ! A1    A(2,1,3)              128.6571         calculate D2E/DX2 analytically  !
 ! A2    A(2,1,5)              120.2931         calculate D2E/DX2 analytically  !
 ! A3    A(3,1,5)              111.0495         calculate D2E/DX2 analytically  !
 ! A4    A(1,2,11)             145.7366         calculate D2E/DX2 analytically  !
 ! A5    A(1,3,4)              114.5323         calculate D2E/DX2 analytically  !
 ! A6    A(1,5,6)              111.3365         calculate D2E/DX2 analytically  !
 ! A7    A(1,5,7)              111.7401         calculate D2E/DX2 analytically  !
 ! A8    A(1,5,8)              111.4197         calculate D2E/DX2 analytically  !
 ! A9    A(6,5,7)              107.406          calculate D2E/DX2 analytically  !
 ! A10   A(6,5,8)              107.2744         calculate D2E/DX2 analytically  !
 ! A11   A(7,5,8)              107.4281         calculate D2E/DX2 analytically  !
 ! A12   A(10,9,11)            106.2685         calculate D2E/DX2 analytically  !
 ! A13   A(10,9,14)            119.8458         calculate D2E/DX2 analytically  !
 ! A14   A(11,9,14)            101.5481         calculate D2E/DX2 analytically  !
 ! A15   A(13,12,14)           105.3832         calculate D2E/DX2 analytically  !
 ! A16   A(13,12,16)           108.2814         calculate D2E/DX2 analytically  !
 ! A17   A(14,12,16)           108.0321         calculate D2E/DX2 analytically  !
 ! A18   A(4,15,16)            111.1986         calculate D2E/DX2 analytically  !
 ! A19   A(4,15,17)            107.0886         calculate D2E/DX2 analytically  !
 ! A20   A(16,15,17)           106.1475         calculate D2E/DX2 analytically  !
 ! A21   A(13,18,19)           116.8461         calculate D2E/DX2 analytically  !
 ! A22   A(13,18,20)           117.7039         calculate D2E/DX2 analytically  !
 ! A23   A(19,18,20)           107.734          calculate D2E/DX2 analytically  !
 ! A24   L(3,4,15,9,-1)        183.378          calculate D2E/DX2 analytically  !
 ! A25   L(2,11,9,16,-1)       167.5871         calculate D2E/DX2 analytically  !
 ! A26   L(12,13,18,10,-1)     181.6945         calculate D2E/DX2 analytically  !
 ! A27   L(9,14,12,1,-1)       174.095          calculate D2E/DX2 analytically  !
 ! A28   L(12,16,15,2,-1)      183.0577         calculate D2E/DX2 analytically  !
 ! A29   L(3,4,15,9,-2)        177.1799         calculate D2E/DX2 analytically  !
 ! A30   L(2,11,9,16,-2)       177.1684         calculate D2E/DX2 analytically  !
 ! A31   L(12,13,18,10,-2)     184.792          calculate D2E/DX2 analytically  !
 ! A32   L(9,14,12,1,-2)       167.9276         calculate D2E/DX2 analytically  !
 ! A33   L(12,16,15,2,-2)      180.2839         calculate D2E/DX2 analytically  !
 ! D1    D(3,1,2,11)           -58.4558         calculate D2E/DX2 analytically  !
 ! D2    D(5,1,2,11)           121.3468         calculate D2E/DX2 analytically  !
 ! D3    D(2,1,3,4)             -1.6459         calculate D2E/DX2 analytically  !
 ! D4    D(5,1,3,4)            178.5367         calculate D2E/DX2 analytically  !
 ! D5    D(2,1,5,6)            116.6772         calculate D2E/DX2 analytically  !
 ! D6    D(2,1,5,7)             -3.4225         calculate D2E/DX2 analytically  !
 ! D7    D(2,1,5,8)           -123.6076         calculate D2E/DX2 analytically  !
 ! D8    D(3,1,5,6)            -63.4879         calculate D2E/DX2 analytically  !
 ! D9    D(3,1,5,7)            176.4124         calculate D2E/DX2 analytically  !
 ! D10   D(3,1,5,8)             56.2272         calculate D2E/DX2 analytically  !
 ! D11   D(1,2,9,10)           162.3386         calculate D2E/DX2 analytically  !
 ! D12   D(1,2,9,14)            39.221          calculate D2E/DX2 analytically  !
 ! D13   D(1,3,15,16)           37.967          calculate D2E/DX2 analytically  !
 ! D14   D(1,3,15,17)          152.9589         calculate D2E/DX2 analytically  !
 ! D15   D(10,9,12,13)           9.8548         calculate D2E/DX2 analytically  !
 ! D16   D(10,9,12,16)        -102.1823         calculate D2E/DX2 analytically  !
 ! D17   D(11,9,12,13)         123.6062         calculate D2E/DX2 analytically  !
 ! D18   D(11,9,12,16)          11.5691         calculate D2E/DX2 analytically  !
 ! D19   D(13,12,15,4)        -137.6321         calculate D2E/DX2 analytically  !
 ! D20   D(13,12,15,17)        106.2852         calculate D2E/DX2 analytically  !
 ! D21   D(14,12,15,4)         -23.5678         calculate D2E/DX2 analytically  !
 ! D22   D(14,12,15,17)       -139.6506         calculate D2E/DX2 analytically  !
 ! D23   D(14,12,18,19)       -121.7773         calculate D2E/DX2 analytically  !
 ! D24   D(14,12,18,20)        108.235          calculate D2E/DX2 analytically  !
 ! D25   D(16,12,18,19)         -7.0905         calculate D2E/DX2 analytically  !
 ! D26   D(16,12,18,20)       -137.0782         calculate D2E/DX2 analytically  !
 --------------------------------------------------------------------------------
 Trust Radius=3.00D-01 FncErr=1.00D-07 GrdErr=1.00D-06 EigMax=2.50D+02 EigMin=1.00D-04
 Number of steps in this run=    120 maximum allowed number of steps=    120.
 GradGradGradGradGradGradGradGradGradGradGradGradGradGradGradGradGradGrad

                          Input orientation:                          
 ---------------------------------------------------------------------
 Center     Atomic      Atomic             Coordinates (Angstroms)
 Number     Number       Type             X           Y           Z
 ---------------------------------------------------------------------
      1          6           0        0.426666   -2.203990   -2.879557
      2          8           0        0.983714   -2.813841   -2.003461
      3          8           0       -0.721014   -1.635076   -2.853724
      4          1           0       -1.254483   -1.747547   -1.926457
      5          6           0        1.112678   -2.021319   -4.272321
      6          9           0        0.409885   -2.618545   -5.243888
      7          9           0        2.341110   -2.542201   -4.290340
      8          9           0        1.221038   -0.727156   -4.598033
      9          8           0        1.788050   -2.692057    0.682635
     10          1           0        1.971992   -3.585357    0.979540
     11          1           0        1.648075   -2.747531   -0.273537
     12          8           0       -0.585994   -1.613360    1.409691
     13          1           0       -0.910079   -2.263712    2.052259
     14          1           0        0.331049   -1.887476    1.202627
     15          8           0       -2.030600   -1.811698   -0.713083
     16          1           0       -1.437539   -1.746742    0.104612
     17          1           0       -2.593588   -1.034453   -0.696948
     18          8           0       -1.637952   -3.527782    3.164454
     19          1           0       -2.433228   -3.968217    2.857949
     20          1           0       -1.772140   -3.288774    4.083979
 ---------------------------------------------------------------------
                    Distance matrix (angstroms):
                    1          2          3          4          5
     1  C    0.000000
     2  O    1.204062   0.000000
     3  O    1.281210   2.240208   0.000000
     4  H    1.985700   2.480411   1.075669   0.000000
     5  C    1.563257   2.406751   2.350325   3.343872   0.000000
     6  F    2.400458   3.296633   2.821175   3.812362   1.339604
     7  F    2.402038   2.673224   3.501905   4.375809   1.334424
     8  F    2.401088   3.338021   2.763783   3.782423   1.338913
     9  O    3.844579   2.806581   4.463008   4.117823   5.045553
    10  H    4.380506   3.235773   5.074425   4.715136   5.546772
    11  H    2.928927   1.854294   3.675255   3.486682   4.099305
    12  O    4.446568   3.943950   4.265607   3.405109   5.944508
    13  H    5.110114   4.509763   4.949707   4.026813   6.644593
    14  H    4.095553   3.400459   4.198158   3.510650   5.532081
    15  O    3.299342   3.428623   2.515662   1.441787   4.753137
    16  H    3.548183   3.383067   3.045920   2.039302   5.073120
    17  H    3.905577   4.203604   2.918726   1.952792   5.243434
    18  O    6.522664   5.838680   6.375075   5.406816   8.070999
    19  H    6.649095   6.053212   6.403002   5.404753   8.197842
    20  H    7.382570   6.699046   7.209113   6.226451   8.930642
                    6          7          8          9         10
     6  F    0.000000
     7  F    2.155159   0.000000
     8  F    2.156954   2.154907   0.000000
     9  O    6.085098   5.005877   5.662843   0.000000
    10  H    6.488910   5.384798   6.312097   0.959152   0.000000
    11  H    5.123879   4.081318   4.792237   0.967955   1.541778
    12  O    6.802373   6.474645   6.335887   2.707079   3.258388
    13  H    7.423070   7.132766   7.150458   3.056018   3.347209
    14  H    6.488315   5.885719   5.982147   1.743729   2.371764
    15  O    5.209142   5.695810   5.180947   4.159945   4.693781
    16  H    5.725336   5.850346   5.497496   3.410594   3.971260
    17  H    5.674932   6.287846   5.464820   4.883610   5.492016
    18  O    8.701756   8.507541   8.733472   4.312232   4.220054
    19  H    8.691643   8.713544   8.913462   4.917292   4.804265
    20  H    9.603101   9.359776   9.534062   4.959855   4.872785
                   11         12         13         14         15
    11  H    0.000000
    12  O    3.018387   0.000000
    13  H    3.491069   0.969992   0.000000
    14  H    2.157154   0.979277   1.550429   0.000000
    15  O    3.821208   2.575343   3.017781   3.041887   0.000000
    16  H    3.265821   1.564017   2.082979   2.086468   1.012209
    17  H    4.594084   2.967068   3.450133   3.590200   0.959857
    18  O    4.819393   2.801932   1.834298   3.227435   4.258452
    19  H    5.287089   3.324917   2.423727   3.835466   4.191056
    20  H    5.565857   3.371316   2.433472   3.832653   5.025969
                   16         17         18         19         20
    16  H    0.000000
    17  H    1.576801   0.000000
    18  O    3.546111   4.694716   0.000000
    19  H    3.675216   4.611939   0.959371   0.000000
    20  H    4.280792   5.349206   0.959509   1.549784   0.000000
 Stoichiometry    C2H9F3O6
 Framework group  C1[X(C2H9F3O6)]
 Deg. of freedom    54
 Full point group                 C1      NOp   1
 Largest Abelian subgroup         C1      NOp   1
 Largest concise Abelian subgroup C1      NOp   1
                         Standard orientation:                         
 ---------------------------------------------------------------------
 Center     Atomic      Atomic             Coordinates (Angstroms)
 Number     Number       Type             X           Y           Z
 ---------------------------------------------------------------------
      1          6           0       -1.171200   -0.126583   -0.150084
      2          8           0       -0.449636    0.794385   -0.434561
      3          8           0       -0.853681   -1.337638    0.121996
      4          1           0        0.199385   -1.548001    0.059845
      5          6           0       -2.718823    0.079376   -0.071245
      6          9           0       -3.356175   -0.658789   -0.989632
      7          9           0       -3.059025    1.353233   -0.276763
      8          9           0       -3.198918   -0.275575    1.127174
      9          8           0        1.827848    2.221021    0.374559
     10          1           0        2.147526    2.723555   -0.377264
     11          1           0        0.973274    1.851341    0.110030
     12          8           0        3.131844   -0.075515    0.969369
     13          1           0        3.908918   -0.016858    0.391790
     14          1           0        2.682581    0.790925    0.889196
     15          8           0        1.592550   -1.918682    0.038939
     16          1           0        2.175423   -1.171753    0.395201
     17          1           0        1.698145   -2.653217    0.647735
     18          8           0        5.320276   -0.029717   -0.779770
     19          1           0        5.323218   -0.719065   -1.446991
     20          1           0        6.205122    0.025652   -0.412838
 ---------------------------------------------------------------------
 Rotational constants (GHZ):           1.5642417           0.3187533           0.2886128
 Standard basis: 6-31++G(d,p) (6D, 7F)
 There are   263 symmetry adapted cartesian basis functions of A   symmetry.
 There are   263 symmetry adapted basis functions of A   symmetry.
   263 basis functions,   424 primitive gaussians,   263 cartesian basis functions
    48 alpha electrons       48 beta electrons
       nuclear repulsion energy       706.7767517251 Hartrees.
 NAtoms=   20 NActive=   20 NUniq=   20 SFac= 1.00D+00 NAtFMM=   60 NAOKFM=F Big=F
 Integral buffers will be    131072 words long.
 Raffenetti 2 integral format.
 Two-electron integral symmetry is turned on.
 Nuclear repulsion after empirical dispersion term =      706.7693074413 Hartrees.
 One-electron integrals computed using PRISM.
 NBasis=   263 RedAO= T EigKep=  5.57D-05  NBF=   263
 NBsUse=   263 1.00D-06 EigRej= -1.00D+00 NBFU=   263
 ExpMin= 3.60D-02 ExpMax= 7.00D+03 ExpMxC= 1.05D+03 IAcc=3 IRadAn=         5 AccDes= 0.00D+00
 Harris functional with IExCor= 4639 and IRadAn=       5 diagonalized for initial guess.
 HarFok:  IExCor= 4639 AccDes= 0.00D+00 IRadAn=         5 IDoV= 1 UseB2=F ITyADJ=14
 ICtDFT=  3500011 ScaDFX=  1.000000  1.000000  1.000000  1.000000
 FoFCou: FMM=F IPFlag=           0 FMFlag=      100000 FMFlg1=           0
         NFxFlg=           0 DoJE=T BraDBF=F KetDBF=T FulRan=T
         wScrn=  0.000000 ICntrl=       500 IOpCl=  0 I1Cent=   200000004 NGrid=           0
         NMat0=    1 NMatS0=      1 NMatT0=    0 NMatD0=    1 NMtDS0=    0 NMtDT0=    0
 Petite list used in FoFCou.
 Requested convergence on RMS density matrix=1.00D-10 within 128 cycles.
 Requested convergence on MAX density matrix=1.00D-08.
 Requested convergence on             energy=1.00D-08.
 No special actions if energy rises.
 SCF Done:  E(RwB97XD) =  -832.376897111     A.U. after   17 cycles
            NFock= 17  Conv=0.91D-10     -V/T= 2.0081
 DoSCS=F DFT=T ScalE2(SS,OS)=  1.000000  1.000000
 Range of M.O.s used for correlation:     1   263
 NBasis=   263 NAE=    48 NBE=    48 NFC=     0 NFV=     0
 NROrb=    263 NOA=    48 NOB=    48 NVA=   215 NVB=   215

 **** Warning!!: The largest alpha MO coefficient is  0.33022830D+02

 Symmetrizing basis deriv contribution to polar:
 IMax=3 JMax=2 DiffMx= 0.00D+00
 G2DrvN: will do    21 centers at a time, making    1 passes.
 Calling FoFCou, ICntrl=  3107 FMM=F I1Cent=   0 AccDes= 0.00D+00.
 End of G2Drv F.D. properties file   721 does not exist.
 End of G2Drv F.D. properties file   722 does not exist.
 End of G2Drv F.D. properties file   788 does not exist.
          IDoAtm=11111111111111111111
          Differentiating once with respect to nuclear coordinates.
 Keep R1 ints in memory in canonical form, NReq=1236245060.
          There are    63 degrees of freedom in the 1st order CPHF.  IDoFFX=6 NUNeed=     0.
     57 vectors produced by pass  0 Test12= 1.64D-14 1.59D-09 XBig12= 1.60D-01 7.04D-02.
 AX will form    57 AO Fock derivatives at one time.
     57 vectors produced by pass  1 Test12= 1.64D-14 1.59D-09 XBig12= 4.83D-02 6.66D-02.
     57 vectors produced by pass  2 Test12= 1.64D-14 1.59D-09 XBig12= 1.33D-03 4.65D-03.
     57 vectors produced by pass  3 Test12= 1.64D-14 1.59D-09 XBig12= 1.42D-05 5.87D-04.
     57 vectors produced by pass  4 Test12= 1.64D-14 1.59D-09 XBig12= 1.11D-07 3.79D-05.
     57 vectors produced by pass  5 Test12= 1.64D-14 1.59D-09 XBig12= 6.46D-10 2.49D-06.
     49 vectors produced by pass  6 Test12= 1.64D-14 1.59D-09 XBig12= 3.60D-12 2.20D-07.
     16 vectors produced by pass  7 Test12= 1.64D-14 1.59D-09 XBig12= 1.75D-14 1.28D-08.
 InvSVY:  IOpt=1 It=  1 EMax= 1.94D-16
 Solved reduced A of dimension   407 with    63 vectors.
 End of Minotr F.D. properties file   721 does not exist.
 End of Minotr F.D. properties file   722 does not exist.
 End of Minotr F.D. properties file   788 does not exist.

 **********************************************************************

            Population analysis using the SCF Density.

 **********************************************************************

 Orbital symmetries:
       Occupied  (A) (A) (A) (A) (A) (A) (A) (A) (A) (A) (A) (A)
                 (A) (A) (A) (A) (A) (A) (A) (A) (A) (A) (A) (A)
                 (A) (A) (A) (A) (A) (A) (A) (A) (A) (A) (A) (A)
                 (A) (A) (A) (A) (A) (A) (A) (A) (A) (A) (A) (A)
       Virtual   (A) (A) (A) (A) (A) (A) (A) (A) (A) (A) (A) (A)
                 (A) (A) (A) (A) (A) (A) (A) (A) (A) (A) (A) (A)
                 (A) (A) (A) (A) (A) (A) (A) (A) (A) (A) (A) (A)
                 (A) (A) (A) (A) (A) (A) (A) (A) (A) (A) (A) (A)
                 (A) (A) (A) (A) (A) (A) (A) (A) (A) (A) (A) (A)
                 (A) (A) (A) (A) (A) (A) (A) (A) (A) (A) (A) (A)
                 (A) (A) (A) (A) (A) (A) (A) (A) (A) (A) (A) (A)
                 (A) (A) (A) (A) (A) (A) (A) (A) (A) (A) (A) (A)
                 (A) (A) (A) (A) (A) (A) (A) (A) (A) (A) (A) (A)
                 (A) (A) (A) (A) (A) (A) (A) (A) (A) (A) (A) (A)
                 (A) (A) (A) (A) (A) (A) (A) (A) (A) (A) (A) (A)
                 (A) (A) (A) (A) (A) (A) (A) (A) (A) (A) (A) (A)
                 (A) (A) (A) (A) (A) (A) (A) (A) (A) (A) (A) (A)
                 (A) (A) (A) (A) (A) (A) (A) (A) (A) (A) (A) (A)
                 (A) (A) (A) (A) (A) (A) (A) (A) (A) (A) (A) (A)
                 (A) (A) (A) (A) (A) (A) (A) (A) (A) (A) (A) (A)
                 (A) (A) (A) (A) (A) (A) (A) (A) (A) (A) (A) (A)
                 (A) (A) (A) (A) (A) (A) (A) (A) (A) (A) (A)
 The electronic state is 1-A.
 Alpha  occ. eigenvalues --  -24.87744 -24.87729 -24.87587 -19.33120 -19.32442
 Alpha  occ. eigenvalues --  -19.30508 -19.29408 -19.29179 -19.27701 -10.56313
 Alpha  occ. eigenvalues --  -10.46623  -1.43444  -1.34126  -1.34091  -1.23344
 Alpha  occ. eigenvalues --   -1.16530  -1.15101  -1.13899  -1.12744  -1.10672
 Alpha  occ. eigenvalues --   -0.85002  -0.75496  -0.69757  -0.69555  -0.67480
 Alpha  occ. eigenvalues --   -0.67438  -0.64793  -0.64565  -0.62757  -0.59638
 Alpha  occ. eigenvalues --   -0.57544  -0.56908  -0.55698  -0.55171  -0.53953
 Alpha  occ. eigenvalues --   -0.52710  -0.52563  -0.52121  -0.50527  -0.49919
 Alpha  occ. eigenvalues --   -0.47360  -0.46292  -0.44834  -0.42698  -0.41997
 Alpha  occ. eigenvalues --   -0.41666  -0.40260  -0.38950
 Alpha virt. eigenvalues --    0.01869   0.04836   0.04952   0.05564   0.06343
 Alpha virt. eigenvalues --    0.08841   0.09839   0.10635   0.10953   0.11596
 Alpha virt. eigenvalues --    0.13349   0.13689   0.15060   0.16056   0.16427
 Alpha virt. eigenvalues --    0.18363   0.19795   0.20186   0.20795   0.21969
 Alpha virt. eigenvalues --    0.22482   0.23476   0.23944   0.24694   0.25840
 Alpha virt. eigenvalues --    0.26678   0.26876   0.27160   0.27414   0.28609
 Alpha virt. eigenvalues --    0.29291   0.29405   0.30188   0.30677   0.31494
 Alpha virt. eigenvalues --    0.32174   0.32300   0.32878   0.33487   0.34091
 Alpha virt. eigenvalues --    0.34698   0.35476   0.35616   0.37443   0.38395
 Alpha virt. eigenvalues --    0.38655   0.39177   0.39392   0.39864   0.41493
 Alpha virt. eigenvalues --    0.42062   0.42326   0.43106   0.43337   0.44136
 Alpha virt. eigenvalues --    0.44755   0.45580   0.45930   0.47017   0.47421
 Alpha virt. eigenvalues --    0.48387   0.48845   0.51209   0.53529   0.54513
 Alpha virt. eigenvalues --    0.55624   0.56499   0.59754   0.63033   0.81670
 Alpha virt. eigenvalues --    0.83910   0.86526   0.90683   0.91896   0.93062
 Alpha virt. eigenvalues --    1.01158   1.06712   1.07711   1.08514   1.17822
 Alpha virt. eigenvalues --    1.19173   1.19502   1.20412   1.21517   1.21787
 Alpha virt. eigenvalues --    1.23044   1.23819   1.25264   1.26189   1.26869
 Alpha virt. eigenvalues --    1.27965   1.28581   1.29156   1.29602   1.31638
 Alpha virt. eigenvalues --    1.32207   1.33527   1.35763   1.36074   1.37416
 Alpha virt. eigenvalues --    1.38161   1.39543   1.43501   1.45099   1.47727
 Alpha virt. eigenvalues --    1.49524   1.52681   1.55124   1.55657   1.57504
 Alpha virt. eigenvalues --    1.57888   1.58774   1.59621   1.61410   1.62144
 Alpha virt. eigenvalues --    1.62748   1.63871   1.65628   1.66327   1.66968
 Alpha virt. eigenvalues --    1.68468   1.69229   1.69745   1.71462   1.73086
 Alpha virt. eigenvalues --    1.73845   1.74847   1.74929   1.75635   1.77355
 Alpha virt. eigenvalues --    1.78481   1.80941   1.82636   1.84265   1.85314
 Alpha virt. eigenvalues --    1.89180   1.90501   1.91069   1.91717   1.92866
 Alpha virt. eigenvalues --    1.93664   1.94810   1.95398   1.96767   2.02055
 Alpha virt. eigenvalues --    2.12922   2.13138   2.16127   2.17329   2.17599
 Alpha virt. eigenvalues --    2.18318   2.24978   2.28863   2.30263   2.30364
 Alpha virt. eigenvalues --    2.31553   2.33489   2.35655   2.37660   2.38356
 Alpha virt. eigenvalues --    2.43188   2.44586   2.51369   2.52813   2.54675
 Alpha virt. eigenvalues --    2.56796   2.58614   2.60346   2.64541   2.66465
 Alpha virt. eigenvalues --    2.68132   2.70509   2.70656   2.72395   2.74167
 Alpha virt. eigenvalues --    2.76901   2.77807   2.80741   2.82622   2.83267
 Alpha virt. eigenvalues --    2.86522   2.91431   2.92685   2.94342   3.00475
 Alpha virt. eigenvalues --    3.09619   3.11904   3.14151   3.15389   3.16542
 Alpha virt. eigenvalues --    3.23791   3.25541   3.28278   3.38762   3.39761
 Alpha virt. eigenvalues --    3.41871   3.46190   3.53731   3.60756   3.62030
 Alpha virt. eigenvalues --    3.76563   3.77313   3.81098   3.87206   4.24421
 Alpha virt. eigenvalues --    4.38112   4.42628   4.44658   4.49307   4.60095
 Alpha virt. eigenvalues --    4.78113   4.80490   5.58565   5.90315   6.61807
          Condensed to atoms (all electrons):
               1          2          3          4          5          6
     1  C    5.036966   0.417509   0.335092  -0.035750   0.072228  -0.049127
     2  O    0.417509   8.315537  -0.171484  -0.003107  -0.064820   0.001054
     3  O    0.335092  -0.171484   8.385328   0.179803  -0.219840   0.017426
     4  H   -0.035750  -0.003107   0.179803   0.270048  -0.003689   0.001475
     5  C    0.072228  -0.064820  -0.219840  -0.003689   4.780943   0.165424
     6  F   -0.049127   0.001054   0.017426   0.001475   0.165424   9.236610
     7  F   -0.079664   0.001915   0.012461   0.001865   0.205229  -0.038657
     8  F   -0.063523   0.004446   0.016142   0.000390   0.178083  -0.046088
     9  O    0.000695  -0.013682   0.000606   0.000690  -0.005407   0.000010
    10  H    0.000074  -0.000158   0.000003   0.000002   0.000298   0.000005
    11  H   -0.009352   0.033081   0.001070  -0.001850  -0.000717  -0.000186
    12  O   -0.004438   0.005621  -0.000162   0.001182  -0.003107   0.000004
    13  H   -0.000605   0.001968  -0.000513   0.001941   0.000490  -0.000006
    14  H    0.000495  -0.002275   0.000600  -0.001179   0.000477   0.000013
    15  O   -0.005161   0.001326  -0.058111   0.077879  -0.012993   0.000188
    16  H    0.000800  -0.007172   0.002156  -0.008024  -0.002921   0.000262
    17  H    0.005874   0.002352   0.002997  -0.015476   0.002421  -0.000231
    18  O    0.000087  -0.000016   0.000007   0.000006  -0.000001   0.000000
    19  H   -0.000025   0.000009  -0.000006   0.000040  -0.000011  -0.000000
    20  H    0.000003  -0.000048   0.000012  -0.000092  -0.000018   0.000000
               7          8          9         10         11         12
     1  C   -0.079664  -0.063523   0.000695   0.000074  -0.009352  -0.004438
     2  O    0.001915   0.004446  -0.013682  -0.000158   0.033081   0.005621
     3  O    0.012461   0.016142   0.000606   0.000003   0.001070  -0.000162
     4  H    0.001865   0.000390   0.000690   0.000002  -0.001850   0.001182
     5  C    0.205229   0.178083  -0.005407   0.000298  -0.000717  -0.003107
     6  F   -0.038657  -0.046088   0.000010   0.000005  -0.000186   0.000004
     7  F    9.242144  -0.039305   0.000140  -0.000028   0.000118   0.000007
     8  F   -0.039305   9.237682   0.000061  -0.000017   0.000112  -0.000007
     9  O    0.000140   0.000061   8.306796   0.286026   0.245308  -0.054277
    10  H   -0.000028  -0.000017   0.286026   0.365448  -0.025694   0.004187
    11  H    0.000118   0.000112   0.245308  -0.025694   0.310917  -0.003476
    12  O    0.000007  -0.000007  -0.054277   0.004187  -0.003476   8.486712
    13  H   -0.000001  -0.000002   0.001970  -0.002999   0.002561   0.243655
    14  H   -0.000027   0.000022   0.031017  -0.004783  -0.001160   0.256201
    15  O    0.000112  -0.000060   0.000607  -0.000365   0.001476  -0.096413
    16  H    0.000095   0.000087   0.000312   0.001351  -0.002244   0.083427
    17  H   -0.000102  -0.000057  -0.000281   0.000017   0.000126   0.003260
    18  O    0.000000  -0.000000  -0.000419  -0.000104   0.000382  -0.044155
    19  H   -0.000000  -0.000000   0.000361  -0.000109   0.000006   0.000331
    20  H    0.000000   0.000000  -0.000198   0.000179  -0.000075   0.003697
              13         14         15         16         17         18
     1  C   -0.000605   0.000495  -0.005161   0.000800   0.005874   0.000087
     2  O    0.001968  -0.002275   0.001326  -0.007172   0.002352  -0.000016
     3  O   -0.000513   0.000600  -0.058111   0.002156   0.002997   0.000007
     4  H    0.001941  -0.001179   0.077879  -0.008024  -0.015476   0.000006
     5  C    0.000490   0.000477  -0.012993  -0.002921   0.002421  -0.000001
     6  F   -0.000006   0.000013   0.000188   0.000262  -0.000231   0.000000
     7  F   -0.000001  -0.000027   0.000112   0.000095  -0.000102   0.000000
     8  F   -0.000002   0.000022  -0.000060   0.000087  -0.000057  -0.000000
     9  O    0.001970   0.031017   0.000607   0.000312  -0.000281  -0.000419
    10  H   -0.002999  -0.004783  -0.000365   0.001351   0.000017  -0.000104
    11  H    0.002561  -0.001160   0.001476  -0.002244   0.000126   0.000382
    12  O    0.243655   0.256201  -0.096413   0.083427   0.003260  -0.044155
    13  H    0.327040  -0.021359   0.010358  -0.012830  -0.002662   0.014783
    14  H   -0.021359   0.291226   0.004718  -0.006219   0.001242  -0.002120
    15  O    0.010358   0.004718   8.461526   0.213045   0.255566  -0.000912
    16  H   -0.012830  -0.006219   0.213045   0.260499  -0.019517  -0.001108
    17  H   -0.002662   0.001242   0.255566  -0.019517   0.373567   0.000736
    18  O    0.014783  -0.002120  -0.000912  -0.001108   0.000736   8.207827
    19  H   -0.001146   0.001071   0.000581  -0.000306  -0.000161   0.290513
    20  H   -0.003402  -0.000164  -0.000309   0.000366   0.000147   0.285326
              19         20
     1  C   -0.000025   0.000003
     2  O    0.000009  -0.000048
     3  O   -0.000006   0.000012
     4  H    0.000040  -0.000092
     5  C   -0.000011  -0.000018
     6  F   -0.000000   0.000000
     7  F   -0.000000   0.000000
     8  F   -0.000000   0.000000
     9  O    0.000361  -0.000198
    10  H   -0.000109   0.000179
    11  H    0.000006  -0.000075
    12  O    0.000331   0.003697
    13  H   -0.001146  -0.003402
    14  H    0.001071  -0.000164
    15  O    0.000581  -0.000309
    16  H   -0.000306   0.000366
    17  H   -0.000161   0.000147
    18  O    0.290513   0.285326
    19  H    0.353730  -0.025825
    20  H   -0.025825   0.353744
 Mulliken charges:
               1
     1  C    0.377824
     2  O   -0.522057
     3  O   -0.503585
     4  H    0.533847
     5  C    0.907929
     6  F   -0.288176
     7  F   -0.306302
     8  F   -0.287964
     9  O   -0.800334
    10  H    0.376668
    11  H    0.449597
    12  O   -0.882249
    13  H    0.440761
    14  H    0.452206
    15  O   -0.853058
    16  H    0.497939
    17  H    0.390182
    18  O   -0.750832
    19  H    0.380946
    20  H    0.386658
 Sum of Mulliken charges =   0.00000
 Mulliken charges with hydrogens summed into heavy atoms:
               1
     1  C    0.377824
     2  O   -0.522057
     3  O    0.030262
     5  C    0.907929
     6  F   -0.288176
     7  F   -0.306302
     8  F   -0.287964
     9  O    0.025931
    12  O    0.010717
    15  O    0.035063
    18  O    0.016773
 APT charges:
               1
     1  C    0.222760
     2  O   -0.569257
     3  O   -0.418450
     4  H    0.508236
     5  C    0.363075
     6  F   -0.052340
     7  F   -0.089978
     8  F   -0.087210
     9  O   -0.843213
    10  H    0.810025
    11  H    0.076523
    12  O   -0.965843
    13  H    0.845026
    14  H    0.203148
    15  O   -1.160448
    16  H    0.420833
    17  H    0.794144
    18  O   -2.015090
    19  H    0.575792
    20  H    1.382267
 Sum of APT charges =   0.00000
 APT charges with hydrogens summed into heavy atoms:
               1
     1  C    0.222760
     2  O   -0.569257
     3  O    0.089786
     5  C    0.363075
     6  F   -0.052340
     7  F   -0.089978
     8  F   -0.087210
     9  O    0.043335
    12  O    0.082331
    15  O    0.054529
    18  O   -0.057031
 Electronic spatial extent (au):  <R**2>=           3566.1808
 Charge=              0.0000 electrons
 Dipole moment (field-independent basis, Debye):
    X=              6.9057    Y=             -1.6211    Z=             -1.5741  Tot=              7.2660
 Quadrupole moment (field-independent basis, Debye-Ang):
   XX=            -36.9021   YY=            -60.4446   ZZ=            -65.6153
   XY=             -6.0182   XZ=             -8.6687   YZ=             -3.7856
 Traceless Quadrupole moment (field-independent basis, Debye-Ang):
   XX=             17.4186   YY=             -6.1239   ZZ=            -11.2946
   XY=             -6.0182   XZ=             -8.6687   YZ=             -3.7856
 Octapole moment (field-independent basis, Debye-Ang**2):
  XXX=            251.9961  YYY=             -9.7920  ZZZ=             -9.0613  XYY=             20.1576
  XXY=            -25.2853  XXZ=            -41.2558  XZZ=             -0.3810  YZZ=             -4.2995
  YYZ=             -2.4259  XYZ=             -1.8541
 Hexadecapole moment (field-independent basis, Debye-Ang**3):
 XXXX=          -1520.7968 YYYY=           -494.6995 ZZZZ=           -200.0976 XXXY=           -158.2072
 XXXZ=           -208.7003 YYYX=            -15.4533 YYYZ=            -61.5638 ZZZX=            -36.2534
 ZZZY=              2.0727 XXYY=           -577.5301 XXZZ=           -540.8201 YYZZ=           -124.8081
 XXYZ=             43.7039 YYXZ=            -14.7099 ZZXY=            -24.2642
 N-N= 7.067693074413D+02 E-N=-3.381258939804D+03  KE= 8.257064447888D+02
  Exact polarizability:       0.000       0.000       0.000       0.000       0.000       0.000
 Approx polarizability:      67.589       3.741      73.338      -0.860      -3.453      58.340
 Calling FoFJK, ICntrl=    100127 FMM=F ISym2X=0 I1Cent= 0 IOpClX= 0 NMat=1 NMatS=1 NMatT=0.
 ***** Axes restored to original set *****
 -------------------------------------------------------------------
 Center     Atomic                   Forces (Hartrees/Bohr)
 Number     Number              X              Y              Z
 -------------------------------------------------------------------
      1        6           0.004289197    0.005529128   -0.016763585
      2        8           0.009685734   -0.009818101    0.013614680
      3        8          -0.020566367    0.004189886    0.010769889
      4        1           0.009367622   -0.000351004   -0.011291501
      5        6           0.003564480   -0.000767996   -0.002919813
      6        9          -0.004583472   -0.002915526    0.000464855
      7        9          -0.000124913   -0.001341699    0.004065447
      8        9          -0.001357478    0.004183408    0.002854240
      9        8           0.001989984    0.002270792    0.001750445
     10        1           0.000125655   -0.000797750    0.000347228
     11        1          -0.000445870   -0.001671313   -0.003703812
     12        8          -0.000675320    0.001874650   -0.002190230
     13        1          -0.001099664   -0.000986586    0.002422988
     14        1           0.001238342   -0.001610233    0.002016794
     15        8           0.004246965    0.000965121   -0.003155396
     16        1          -0.002723439    0.000246394   -0.000235725
     17        1          -0.002744808    0.001416528    0.001470547
     18        8           0.003116148    0.000599249   -0.001317541
     19        1          -0.001671570   -0.000572169    0.000826346
     20        1          -0.001631227   -0.000442780    0.000974142
 -------------------------------------------------------------------
 Cartesian Forces:  Max     0.020566367 RMS     0.005318338
 FormGI is forming the generalized inverse of G from B-inverse, IUseBI=4.

 GradGradGradGradGradGradGradGradGradGradGradGradGradGradGradGradGradGrad
 Berny optimization.
 Internal  Forces:  Max     0.018528568 RMS     0.003612613
 Search for a local minimum.
 Step number   1 out of a maximum of  120
 All quantities printed in internal units (Hartrees-Bohrs-Radians)
 Mixed Optimization -- RFO/linear search
 Second derivative matrix not updated -- analytic derivatives used.
 ITU=  0
     Eigenvalues ---   -0.00004   0.00010   0.00038   0.00062   0.00090
     Eigenvalues ---    0.00234   0.00319   0.00436   0.00575   0.00870
     Eigenvalues ---    0.00979   0.01030   0.01115   0.01249   0.01293
     Eigenvalues ---    0.01381   0.01602   0.01830   0.01943   0.02258
     Eigenvalues ---    0.02354   0.02872   0.03579   0.03624   0.03821
     Eigenvalues ---    0.03864   0.04476   0.06217   0.07176   0.07505
     Eigenvalues ---    0.08559   0.09062   0.11663   0.13586   0.19667
     Eigenvalues ---    0.20374   0.21748   0.23269   0.25827   0.27423
     Eigenvalues ---    0.35995   0.37500   0.38635   0.39537   0.48898
     Eigenvalues ---    0.52518   0.52961   0.55752   0.56271   0.56718
     Eigenvalues ---    0.57113   0.57612   0.59792   0.92435
 RFO step:  Lambda=-4.95458860D-03 EMin=-4.14015691D-05
 Linear search not attempted -- first point.
 Maximum step size (   0.300) exceeded in Quadratic search.
    -- Step size scaled by   0.923
 Iteration  1 RMS(Cart)=  0.09990463 RMS(Int)=  0.00291273
 Iteration  2 RMS(Cart)=  0.00397323 RMS(Int)=  0.00084909
 Iteration  3 RMS(Cart)=  0.00000760 RMS(Int)=  0.00084908
 Iteration  4 RMS(Cart)=  0.00000001 RMS(Int)=  0.00084908
 Variable       Old X    -DE/DX   Delta X   Delta X   Delta X     New X
                                 (Linear)    (Quad)   (Total)
    R1        2.27535   0.01853   0.00000   0.01345   0.01307   2.28842
    R2        2.42114   0.01205   0.00000   0.02746   0.02707   2.44820
    R3        2.95413  -0.00517   0.00000  -0.02217  -0.02217   2.93195
    R4        3.50411  -0.00081   0.00000   0.01615   0.01578   3.51989
    R5        2.03272  -0.01460   0.00000  -0.11497  -0.11496   1.91776
    R6        2.72458  -0.00021   0.00000   0.16819   0.16815   2.89273
    R7        2.53148   0.00337   0.00000   0.00344   0.00344   2.53493
    R8        2.52170   0.00035   0.00000  -0.00571  -0.00571   2.51599
    R9        2.53018   0.00324   0.00000   0.00265   0.00265   2.53283
   R10        1.81253   0.00088   0.00000   0.00177   0.00177   1.81430
   R11        1.82917   0.00306   0.00000   0.00515   0.00483   1.83400
   R12        3.29517   0.00224   0.00000   0.05866   0.05896   3.35413
   R13        1.83302   0.00329   0.00000   0.00269   0.00269   1.83571
   R14        1.85056   0.00345   0.00000   0.00055   0.00092   1.85148
   R15        2.95556   0.00215   0.00000   0.09353   0.09395   3.04952
   R16        3.46632   0.00066   0.00000   0.03759   0.03760   3.50392
   R17        1.91280   0.00042   0.00000  -0.02222  -0.02180   1.89100
   R18        1.81387   0.00278   0.00000   0.00226   0.00226   1.81613
   R19        1.81295   0.00138   0.00000   0.00281   0.00281   1.81576
   R20        1.81321   0.00105   0.00000   0.00230   0.00230   1.81551
    A1        2.24549  -0.00060   0.00000  -0.00725  -0.00906   2.23643
    A2        2.09951   0.00026   0.00000   0.00833   0.00922   2.10873
    A3        1.93818   0.00034   0.00000  -0.00106  -0.00017   1.93801
    A4        2.54358  -0.00126   0.00000   0.04767   0.04590   2.58948
    A5        1.99897  -0.00247   0.00000  -0.02491  -0.02717   1.97179
    A6        1.94319  -0.00508   0.00000  -0.01582  -0.01592   1.92727
    A7        1.95023  -0.00511   0.00000  -0.01266  -0.01275   1.93748
    A8        1.94464  -0.00471   0.00000  -0.01216  -0.01224   1.93240
    A9        1.87459   0.00533   0.00000   0.01460   0.01451   1.88909
   A10        1.87229   0.00543   0.00000   0.01435   0.01425   1.88655
   A11        1.87497   0.00521   0.00000   0.01460   0.01453   1.88950
   A12        1.85473  -0.00086   0.00000  -0.00574  -0.00574   1.84899
   A13        2.09170   0.00018   0.00000  -0.01492  -0.01467   2.07704
   A14        1.77235  -0.00034   0.00000   0.02354   0.02308   1.79543
   A15        1.83928  -0.00085   0.00000   0.01247   0.01166   1.85095
   A16        1.88987   0.00102   0.00000   0.04888   0.04805   1.93791
   A17        1.88552   0.00133   0.00000   0.01051   0.01044   1.89596
   A18        1.94078   0.00333   0.00000   0.06534   0.06390   2.00468
   A19        1.86905   0.00056   0.00000   0.06217   0.06029   1.92934
   A20        1.85262  -0.00052   0.00000  -0.00023  -0.00374   1.84889
   A21        2.03935   0.00071   0.00000  -0.00138  -0.00140   2.03795
   A22        2.05432   0.00096   0.00000   0.01179   0.01177   2.06609
   A23        1.88031  -0.00168   0.00000  -0.01666  -0.01669   1.86363
   A24        3.20055   0.00313   0.00000   0.03827   0.03677   3.23732
   A25        2.92495  -0.00189   0.00000   0.03349   0.03251   2.95745
   A26        3.17117  -0.00075   0.00000  -0.00879  -0.00905   3.16212
   A27        3.03853  -0.00057   0.00000  -0.06750  -0.06688   2.97166
   A28        3.19496  -0.00011   0.00000  -0.02378  -0.02302   3.17194
   A29        3.09237  -0.00031   0.00000   0.01674   0.01655   3.10893
   A30        3.09217  -0.00117   0.00000  -0.00274  -0.00184   3.09033
   A31        3.22523   0.00017   0.00000  -0.00831  -0.00804   3.21719
   A32        2.93089   0.00163   0.00000   0.08690   0.08780   3.01869
   A33        3.14655   0.00095   0.00000   0.01160   0.01125   3.15780
    D1       -1.02025   0.00048   0.00000   0.06359   0.06387  -0.95638
    D2        2.11790   0.00077   0.00000   0.07411   0.07434   2.19224
    D3       -0.02873   0.00016   0.00000   0.01274   0.01289  -0.01584
    D4        3.11605  -0.00011   0.00000   0.00299   0.00324   3.11929
    D5        2.03640  -0.00025   0.00000  -0.00348  -0.00349   2.03292
    D6       -0.05973  -0.00007   0.00000  -0.00258  -0.00260  -0.06233
    D7       -2.15736   0.00003   0.00000  -0.00415  -0.00414  -2.16150
    D8       -1.10807  -0.00001   0.00000   0.00531   0.00531  -1.10276
    D9        3.07898   0.00017   0.00000   0.00621   0.00620   3.08518
   D10        0.98135   0.00027   0.00000   0.00464   0.00466   0.98601
   D11        2.83334  -0.00058   0.00000   0.04459   0.04435   2.87769
   D12        0.68454   0.00009   0.00000   0.04501   0.04486   0.72940
   D13        0.66265  -0.00156   0.00000  -0.10921  -0.11171   0.55094
   D14        2.66964  -0.00013   0.00000  -0.03466  -0.03180   2.63784
   D15        0.17200   0.00031   0.00000  -0.00681  -0.00697   0.16503
   D16       -1.78342  -0.00125   0.00000  -0.08207  -0.08199  -1.86541
   D17        2.15734  -0.00085   0.00000  -0.00387  -0.00355   2.15378
   D18        0.20192  -0.00240   0.00000  -0.07912  -0.07857   0.12335
   D19       -2.40213  -0.00005   0.00000   0.02411   0.02418  -2.37796
   D20        1.85503  -0.00169   0.00000  -0.07813  -0.07832   1.77671
   D21       -0.41134   0.00034   0.00000   0.06875   0.06942  -0.34192
   D22       -2.43736  -0.00130   0.00000  -0.03350  -0.03307  -2.47044
   D23       -2.12541  -0.00090   0.00000  -0.01023  -0.01077  -2.13618
   D24        1.88906  -0.00033   0.00000   0.00181   0.00125   1.89031
   D25       -0.12375   0.00051   0.00000   0.03012   0.03068  -0.09307
   D26       -2.39247   0.00108   0.00000   0.04216   0.04270  -2.34976
         Item               Value     Threshold  Converged?
 Maximum Force            0.018529     0.000015     NO 
 RMS     Force            0.003613     0.000010     NO 
 Maximum Displacement     0.228058     0.000060     NO 
 RMS     Displacement     0.098566     0.000040     NO 
 Predicted change in Energy=-2.820467D-03
 GradGradGradGradGradGradGradGradGradGradGradGradGradGradGradGradGradGrad

                          Input orientation:                          
 ---------------------------------------------------------------------
 Center     Atomic      Atomic             Coordinates (Angstroms)
 Number     Number       Type             X           Y           Z
 ---------------------------------------------------------------------
      1          6           0        0.456214   -2.170049   -2.935530
      2          8           0        1.027854   -2.732091   -2.027890
      3          8           0       -0.712317   -1.610831   -2.920744
      4          1           0       -1.176722   -1.687312   -2.021652
      5          6           0        1.111154   -2.054883   -4.337319
      6          9           0        0.382979   -2.715437   -5.249926
      7          9           0        2.339723   -2.567956   -4.333790
      8          9           0        1.192641   -0.772565   -4.718716
      9          8           0        1.830343   -2.636088    0.675404
     10          1           0        2.085710   -3.524490    0.934821
     11          1           0        1.673085   -2.672705   -0.281582
     12          8           0       -0.608038   -1.683366    1.488709
     13          1           0       -0.955596   -2.326129    2.128791
     14          1           0        0.312730   -1.959878    1.299869
     15          8           0       -1.993628   -1.722489   -0.727560
     16          1           0       -1.450516   -1.722519    0.112905
     17          1           0       -2.568123   -0.954171   -0.670409
     18          8           0       -1.712064   -3.589693    3.255375
     19          1           0       -2.509655   -4.025328    2.943408
     20          1           0       -1.868132   -3.348853    4.172236
 ---------------------------------------------------------------------
                    Distance matrix (angstroms):
                    1          2          3          4          5
     1  C    0.000000
     2  O    1.210980   0.000000
     3  O    1.295534   2.254464   0.000000
     4  H    1.932534   2.439623   1.014834   0.000000
     5  C    1.551523   2.408114   2.351364   3.275942   0.000000
     6  F    2.378916   3.285978   2.800877   3.729806   1.341425
     7  F    2.379300   2.658029   3.496818   4.299640   1.331405
     8  F    2.382235   3.332783   2.750320   3.704700   1.340315
     9  O    3.891563   2.821525   4.522008   4.149305   5.097296
    10  H    4.412412   3.244166   5.133852   4.770684   5.559224
    11  H    2.962579   1.862644   3.712533   3.481415   4.140830
    12  O    4.576394   4.017765   4.411283   3.556129   6.085742
    13  H    5.259745   4.623514   5.105746   4.205136   6.793792
    14  H    4.243037   3.490229   4.357308   3.650379   5.694242
    15  O    3.328238   3.440859   2.542496   1.530767   4.772894
    16  H    3.623376   3.427033   3.124170   2.152333   5.145592
    17  H    3.969351   4.234951   2.989854   2.073488   5.309885
    18  O    6.711491   6.012946   6.561999   5.634950   8.244708
    19  H    6.841077   6.237005   6.591547   5.647553   8.366713
    20  H    7.570501   6.870858   7.393713   6.450040   9.108404
                    6          7          8          9         10
     6  F    0.000000
     7  F    2.165619   0.000000
     8  F    2.170826   2.165039   0.000000
     9  O    6.100056   5.035487   5.742466   0.000000
    10  H    6.465675   5.360759   6.350838   0.960087   0.000000
    11  H    5.133287   4.108012   4.850723   0.970512   1.541244
    12  O    6.888867   6.585840   6.527185   2.741322   3.309503
    13  H    7.509248   7.258276   7.342809   3.157509   3.480111
    14  H    6.593604   6.018021   6.197364   1.774927   2.392641
    15  O    5.204421   5.700671   5.194613   4.174413   4.759382
    16  H    5.753915   5.903708   5.588672   3.451819   4.053091
    17  H    5.725647   6.333373   5.528573   4.897608   5.553509
    18  O    8.803048   8.663507   8.942016   4.484893   4.451102
    19  H    8.787141   8.865552   9.110193   5.090129   5.040103
    20  H    9.708030   9.521992   9.749596   5.139512   5.113176
                   11         12         13         14         15
    11  H    0.000000
    12  O    3.052253   0.000000
    13  H    3.583292   0.971414   0.000000
    14  H    2.204468   0.979762   1.558814   0.000000
    15  O    3.814000   2.614046   3.098489   3.079953   0.000000
    16  H    3.288672   1.613735   2.161733   2.138753   1.000675
    17  H    4.592646   3.005903   3.509706   3.632183   0.961053
    18  O    4.980981   2.823838   1.854192   3.252706   4.407890
    19  H    5.452106   3.349191   2.442535   3.864345   4.364098
    20  H    5.730087   3.400441   2.460559   3.864700   5.164185
                   16         17         18         19         20
    16  H    0.000000
    17  H    1.566200   0.000000
    18  O    3.664678   4.805267   0.000000
    19  H    3.799533   4.742900   0.960860   0.000000
    20  H    4.392896   5.447540   0.960727   1.542462   0.000000
 Stoichiometry    C2H9F3O6
 Framework group  C1[X(C2H9F3O6)]
 Deg. of freedom    54
 Full point group                 C1      NOp   1
 Largest Abelian subgroup         C1      NOp   1
 Largest concise Abelian subgroup C1      NOp   1
                         Standard orientation:                         
 ---------------------------------------------------------------------
 Center     Atomic      Atomic             Coordinates (Angstroms)
 Number     Number       Type             X           Y           Z
 ---------------------------------------------------------------------
      1          6           0       -1.222743   -0.118909   -0.108432
      2          8           0       -0.480040    0.807846   -0.345055
      3          8           0       -0.909617   -1.348615    0.152685
      4          1           0        0.091294   -1.515081    0.133845
      5          6           0       -2.761691    0.078013   -0.099242
      6          9           0       -3.333043   -0.653670   -1.067548
      7          9           0       -3.080704    1.355134   -0.298823
      8          9           0       -3.281902   -0.306300    1.074695
      9          8           0        1.822071    2.244543    0.427726
     10          1           0        2.082456    2.797117   -0.312968
     11          1           0        0.968554    1.853656    0.181538
     12          8           0        3.238277   -0.052437    0.910520
     13          1           0        4.017687   -0.022586    0.331491
     14          1           0        2.806685    0.823377    0.829209
     15          8           0        1.569541   -1.912502    0.143239
     16          1           0        2.198518   -1.186685    0.424182
     17          1           0        1.718978   -2.641251    0.751694
     18          8           0        5.447670   -0.066687   -0.848015
     19          1           0        5.442321   -0.764382   -1.508654
     20          1           0        6.337742   -0.032454   -0.488021
 ---------------------------------------------------------------------
 Rotational constants (GHZ):           1.5446006           0.3084548           0.2799059
 Standard basis: 6-31++G(d,p) (6D, 7F)
 There are   263 symmetry adapted cartesian basis functions of A   symmetry.
 There are   263 symmetry adapted basis functions of A   symmetry.
   263 basis functions,   424 primitive gaussians,   263 cartesian basis functions
    48 alpha electrons       48 beta electrons
       nuclear repulsion energy       701.8901795310 Hartrees.
 NAtoms=   20 NActive=   20 NUniq=   20 SFac= 1.00D+00 NAtFMM=   60 NAOKFM=F Big=F
 Integral buffers will be    131072 words long.
 Raffenetti 2 integral format.
 Two-electron integral symmetry is turned on.
 Nuclear repulsion after empirical dispersion term =      701.8829116155 Hartrees.
 One-electron integrals computed using PRISM.
 NBasis=   263 RedAO= T EigKep=  5.22D-05  NBF=   263
 NBsUse=   263 1.00D-06 EigRej= -1.00D+00 NBFU=   263
 Initial guess from the checkpoint file:  "/local_scratch/slurm.5620372/Gau-2990747.chk"
 B after Tr=     0.000000   -0.000000    0.000000
         Rot=    0.999999    0.001024    0.001186    0.000309 Ang=   0.18 deg.
 ExpMin= 3.60D-02 ExpMax= 7.00D+03 ExpMxC= 1.05D+03 IAcc=3 IRadAn=         5 AccDes= 0.00D+00
 Harris functional with IExCor= 4639 and IRadAn=       5 diagonalized for initial guess.
 HarFok:  IExCor= 4639 AccDes= 0.00D+00 IRadAn=         5 IDoV= 1 UseB2=F ITyADJ=14
 ICtDFT=  3500011 ScaDFX=  1.000000  1.000000  1.000000  1.000000
 FoFCou: FMM=F IPFlag=           0 FMFlag=      100000 FMFlg1=           0
         NFxFlg=           0 DoJE=T BraDBF=F KetDBF=T FulRan=T
         wScrn=  0.000000 ICntrl=       500 IOpCl=  0 I1Cent=   200000004 NGrid=           0
         NMat0=    1 NMatS0=      1 NMatT0=    0 NMatD0=    1 NMtDS0=    0 NMtDT0=    0
 Petite list used in FoFCou.
 Requested convergence on RMS density matrix=1.00D-10 within 128 cycles.
 Requested convergence on MAX density matrix=1.00D-08.
 Requested convergence on             energy=1.00D-08.
 No special actions if energy rises.
 SCF Done:  E(RwB97XD) =  -832.379449828     A.U. after   16 cycles
            NFock= 16  Conv=0.72D-10     -V/T= 2.0081
 Calling FoFJK, ICntrl=      2127 FMM=F ISym2X=0 I1Cent= 0 IOpClX= 0 NMat=1 NMatS=1 NMatT=0.
 ***** Axes restored to original set *****
 -------------------------------------------------------------------
 Center     Atomic                   Forces (Hartrees/Bohr)
 Number     Number              X              Y              Z
 -------------------------------------------------------------------
      1        6           0.000245447    0.000733721   -0.001771098
      2        8           0.001924453   -0.000986158    0.001483573
      3        8           0.001078746    0.000900566   -0.006157203
      4        1          -0.002426209   -0.000985656    0.005521453
      5        6           0.000286625   -0.000277295   -0.000213739
      6        9          -0.000462562   -0.000312490   -0.000053898
      7        9           0.000199074   -0.000154327    0.000262814
      8        9          -0.000091522    0.000501754    0.000177799
      9        8           0.000654925    0.000496142   -0.000296013
     10        1           0.000230101    0.000047642    0.000209599
     11        1          -0.000432175   -0.000603718   -0.000330698
     12        8           0.000370277   -0.000478599   -0.000230698
     13        1          -0.000064188    0.000217671    0.000311021
     14        1          -0.000511521   -0.000335425    0.000841833
     15        8           0.000403957    0.001604611   -0.000856441
     16        1          -0.000476738   -0.000093110    0.000430095
     17        1          -0.000837906   -0.000116101    0.000454813
     18        8           0.000346075   -0.000018785    0.000087680
     19        1          -0.000137641   -0.000107484    0.000055356
     20        1          -0.000299217   -0.000032959    0.000073752
 -------------------------------------------------------------------
 Cartesian Forces:  Max     0.006157203 RMS     0.001271688

 GradGradGradGradGradGradGradGradGradGradGradGradGradGradGradGradGradGrad
 Berny optimization.
 Using GEDIIS/GDIIS optimizer.
 FormGI is forming the generalized inverse of G from B-inverse, IUseBI=4.
 Internal  Forces:  Max     0.006618672 RMS     0.000902749
 Search for a local minimum.
 Step number   2 out of a maximum of  120
 All quantities printed in internal units (Hartrees-Bohrs-Radians)
 Mixed Optimization -- En-DIIS/RFO-DIIS
 Update second derivatives using D2CorX and points    1    2
 DE= -2.55D-03 DEPred=-2.82D-03 R= 9.05D-01
 TightC=F SS=  1.41D+00  RLast= 3.80D-01 DXNew= 5.0454D-01 1.1409D+00
 Trust test= 9.05D-01 RLast= 3.80D-01 DXMaxT set to 5.05D-01
 ITU=  1  0
 Use linear search instead of GDIIS.
     Eigenvalues ---   -0.00004   0.00010   0.00038   0.00061   0.00090
     Eigenvalues ---    0.00234   0.00310   0.00437   0.00575   0.00848
     Eigenvalues ---    0.00981   0.01024   0.01104   0.01289   0.01351
     Eigenvalues ---    0.01405   0.01615   0.01854   0.02025   0.02344
     Eigenvalues ---    0.02390   0.02817   0.03563   0.03603   0.03819
     Eigenvalues ---    0.03852   0.04468   0.06185   0.07162   0.07502
     Eigenvalues ---    0.08544   0.09042   0.11661   0.13581   0.19681
     Eigenvalues ---    0.20386   0.21747   0.23268   0.25871   0.32172
     Eigenvalues ---    0.35674   0.37499   0.38626   0.39448   0.48818
     Eigenvalues ---    0.52392   0.52916   0.55522   0.56262   0.56679
     Eigenvalues ---    0.57109   0.57612   0.59289   0.89654
 RFO step:  Lambda=-1.09209536D-03 EMin=-4.15038958D-05
 Quartic linear search produced a step of  0.04118.
 Iteration  1 RMS(Cart)=  0.13841117 RMS(Int)=  0.00630433
 Iteration  2 RMS(Cart)=  0.00984463 RMS(Int)=  0.00136074
 Iteration  3 RMS(Cart)=  0.00002828 RMS(Int)=  0.00136055
 Iteration  4 RMS(Cart)=  0.00000002 RMS(Int)=  0.00136055
 Variable       Old X    -DE/DX   Delta X   Delta X   Delta X     New X
                                 (Linear)    (Quad)   (Total)
    R1        2.28842   0.00252   0.00054   0.00655   0.00692   2.29534
    R2        2.44820   0.00177   0.00111  -0.00138  -0.00064   2.44757
    R3        2.93195  -0.00020  -0.00091  -0.00240  -0.00331   2.92864
    R4        3.51989   0.00007   0.00065  -0.04417  -0.04376   3.47613
    R5        1.91776   0.00662  -0.00473   0.04528   0.04033   1.95809
    R6        2.89273   0.00058   0.00692  -0.08098  -0.07430   2.81843
    R7        2.53493   0.00044   0.00014   0.00189   0.00203   2.53696
    R8        2.51599   0.00024  -0.00023   0.00028   0.00005   2.51604
    R9        2.53283   0.00042   0.00011   0.00169   0.00180   2.53462
   R10        1.81430   0.00008   0.00007  -0.00019  -0.00012   1.81418
   R11        1.83400   0.00061   0.00020   0.00322   0.00326   1.83726
   R12        3.35413   0.00097   0.00243  -0.00835  -0.00554   3.34859
   R13        1.83571   0.00036   0.00011   0.00026   0.00037   1.83607
   R14        1.85148   0.00040   0.00004   0.00182   0.00231   1.85379
   R15        3.04952   0.00069   0.00387  -0.01263  -0.00848   3.04104
   R16        3.50392   0.00028   0.00155   0.01104   0.01259   3.51651
   R17        1.89100   0.00081  -0.00090   0.00492   0.00429   1.89530
   R18        1.81613   0.00044   0.00009   0.00047   0.00056   1.81669
   R19        1.81576   0.00014   0.00012   0.00052   0.00064   1.81640
   R20        1.81551   0.00011   0.00009   0.00050   0.00060   1.81611
    A1        2.23643  -0.00000  -0.00037  -0.00021  -0.00334   2.23309
    A2        2.10873  -0.00010   0.00038  -0.00385  -0.00210   2.10663
    A3        1.93801   0.00010  -0.00001   0.00403   0.00540   1.94341
    A4        2.58948   0.00006   0.00189   0.01537   0.01352   2.60300
    A5        1.97179  -0.00035  -0.00112   0.00416  -0.00123   1.97057
    A6        1.92727  -0.00045  -0.00066  -0.00284  -0.00350   1.92377
    A7        1.93748  -0.00028  -0.00053   0.00072   0.00019   1.93767
    A8        1.93240  -0.00042  -0.00050  -0.00214  -0.00265   1.92975
    A9        1.88909   0.00039   0.00060   0.00133   0.00192   1.89101
   A10        1.88655   0.00044   0.00059   0.00171   0.00229   1.88883
   A11        1.88950   0.00037   0.00060   0.00141   0.00201   1.89151
   A12        1.84899  -0.00026  -0.00024   0.00372   0.00307   1.85206
   A13        2.07704  -0.00025  -0.00060   0.05568   0.05456   2.13159
   A14        1.79543   0.00072   0.00095   0.01192   0.01105   1.80648
   A15        1.85095   0.00000   0.00048   0.01458   0.01454   1.86548
   A16        1.93791   0.00025   0.00198   0.05093   0.05239   1.99030
   A17        1.89596   0.00029   0.00043   0.01273   0.01115   1.90710
   A18        2.00468   0.00023   0.00263   0.05659   0.05574   2.06042
   A19        1.92934   0.00058   0.00248   0.04383   0.04479   1.97413
   A20        1.84889   0.00024  -0.00015   0.00385   0.00083   1.84972
   A21        2.03795   0.00005  -0.00006   0.01046   0.01037   2.04833
   A22        2.06609   0.00013   0.00048   0.00106   0.00152   2.06761
   A23        1.86363  -0.00021  -0.00069  -0.00405  -0.00477   1.85886
   A24        3.23732   0.00008   0.00151   0.02711   0.02506   3.26238
   A25        2.95745   0.00019   0.00134   0.07233   0.07099   3.02845
   A26        3.16212  -0.00012  -0.00037   0.01654   0.01572   3.17783
   A27        2.97166  -0.00006  -0.00275  -0.07280  -0.07621   2.89545
   A28        3.17194  -0.00064  -0.00095   0.00074  -0.00156   3.17038
   A29        3.10893   0.00002   0.00068   0.01475   0.01614   3.12507
   A30        3.09033  -0.00004  -0.00008   0.01518   0.01808   3.10841
   A31        3.21719  -0.00000  -0.00033  -0.02115  -0.02103   3.19616
   A32        3.01869   0.00079   0.00362   0.09176   0.09668   3.11537
   A33        3.15780   0.00016   0.00046   0.01093   0.00954   3.16734
    D1       -0.95638   0.00059   0.00263   0.15923   0.16273  -0.79365
    D2        2.19224   0.00061   0.00306   0.16438   0.16798   2.36022
    D3       -0.01584   0.00013   0.00053  -0.00166  -0.00115  -0.01699
    D4        3.11929   0.00011   0.00013  -0.00642  -0.00602   3.11327
    D5        2.03292   0.00001  -0.00014  -0.00094  -0.00097   2.03194
    D6       -0.06233   0.00000  -0.00011  -0.00120  -0.00119  -0.06353
    D7       -2.16150  -0.00000  -0.00017  -0.00203  -0.00208  -2.16358
    D8       -1.10276   0.00002   0.00022   0.00340   0.00350  -1.09926
    D9        3.08518   0.00002   0.00026   0.00314   0.00328   3.08846
   D10        0.98601   0.00001   0.00019   0.00232   0.00240   0.98841
   D11        2.87769   0.00034   0.00183   0.12575   0.12793   3.00562
   D12        0.72940   0.00034   0.00185   0.03599   0.03823   0.76763
   D13        0.55094  -0.00093  -0.00460  -0.16450  -0.17177   0.37917
   D14        2.63784  -0.00001  -0.00131  -0.07968  -0.07862   2.55922
   D15        0.16503   0.00001  -0.00029  -0.11392  -0.11544   0.04959
   D16       -1.86541  -0.00059  -0.00338  -0.19429  -0.19662  -2.06203
   D17        2.15378   0.00018  -0.00015  -0.07618  -0.07529   2.07849
   D18        0.12335  -0.00043  -0.00324  -0.15654  -0.15647  -0.03313
   D19       -2.37796   0.00033   0.00100   0.10262   0.10410  -2.27385
   D20        1.77671  -0.00066  -0.00323   0.01319   0.00984   1.78654
   D21       -0.34192   0.00060   0.00286   0.16006   0.16422  -0.17769
   D22       -2.47044  -0.00039  -0.00136   0.07063   0.06996  -2.40048
   D23       -2.13618  -0.00018  -0.00044   0.03389   0.03265  -2.10354
   D24        1.89031  -0.00009   0.00005   0.03224   0.03148   1.92179
   D25       -0.09307   0.00027   0.00126   0.09221   0.09429   0.00122
   D26       -2.34976   0.00035   0.00176   0.09056   0.09312  -2.25664
         Item               Value     Threshold  Converged?
 Maximum Force            0.006619     0.000015     NO 
 RMS     Force            0.000903     0.000010     NO 
 Maximum Displacement     0.379678     0.000060     NO 
 RMS     Displacement     0.138794     0.000040     NO 
 Predicted change in Energy=-7.382008D-04
 GradGradGradGradGradGradGradGradGradGradGradGradGradGradGradGradGradGrad

                          Input orientation:                          
 ---------------------------------------------------------------------
 Center     Atomic      Atomic             Coordinates (Angstroms)
 Number     Number       Type             X           Y           Z
 ---------------------------------------------------------------------
      1          6           0        0.472997   -2.149765   -2.951434
      2          8           0        1.080062   -2.648575   -2.025143
      3          8           0       -0.695221   -1.590920   -2.929261
      4          1           0       -1.132265   -1.607121   -1.989903
      5          6           0        1.075303   -2.141637   -4.379352
      6          9           0        0.309292   -2.866273   -5.210276
      7          9           0        2.302437   -2.658198   -4.383014
      8          9           0        1.142216   -0.889478   -4.855389
      9          8           0        1.851304   -2.501926    0.670163
     10          1           0        2.286627   -3.326748    0.897783
     11          1           0        1.657021   -2.552875   -0.281102
     12          8           0       -0.631718   -1.770667    1.549316
     13          1           0       -1.001775   -2.431257    2.158168
     14          1           0        0.300900   -2.026201    1.384236
     15          8           0       -1.910947   -1.566476   -0.718519
     16          1           0       -1.410025   -1.665158    0.144755
     17          1           0       -2.442249   -0.770556   -0.626747
     18          8           0       -1.804332   -3.699168    3.258664
     19          1           0       -2.571522   -4.162903    2.911867
     20          1           0       -2.020465   -3.450932    4.161586
 ---------------------------------------------------------------------
                    Distance matrix (angstroms):
                    1          2          3          4          5
     1  C    0.000000
     2  O    1.214642   0.000000
     3  O    1.295196   2.255592   0.000000
     4  H    1.948299   2.445456   1.036178   0.000000
     5  C    1.549771   2.408176   2.353892   3.296746   0.000000
     6  F    2.375405   3.284289   2.799750   3.746245   1.342499
     7  F    2.377978   2.655909   3.498347   4.316123   1.331430
     8  F    2.379333   3.332953   2.752846   3.728174   1.341265
     9  O    3.890979   2.807311   4.502286   4.096134   5.121484
    10  H    4.414862   3.234070   5.152745   4.794233   5.542558
    11  H    2.948742   1.839488   3.670306   3.405079   4.159707
    12  O    4.649824   4.059270   4.482633   3.578179   6.180668
    13  H    5.325619   4.677752   5.165470   4.231160   6.865661
    14  H    4.340843   3.552225   4.448369   3.689770   5.816526
    15  O    3.318029   3.438653   2.523087   1.491447   4.759222
    16  H    3.656091   3.446172   3.156903   2.153435   5.183767
    17  H    3.975556   4.229555   3.004443   2.067388   5.323071
    18  O    6.793541   6.110818   6.630631   5.689973   8.310084
    19  H    6.906527   6.324659   6.652397   5.712340   8.399210
    20  H    7.648885   6.966539   7.449566   6.483005   9.178544
                    6          7          8          9         10
     6  F    0.000000
     7  F    2.168014   0.000000
     8  F    2.174265   2.167400   0.000000
     9  O    6.090165   5.075682   5.799527   0.000000
    10  H    6.436635   5.322971   6.352082   0.960025   0.000000
    11  H    5.119701   4.153714   4.894488   0.972239   1.544362
    12  O    6.912159   6.677539   6.703997   2.733688   3.370849
    13  H    7.496806   7.331875   7.494248   3.218574   3.633740
    14  H    6.647810   6.137324   6.397880   1.771995   2.423050
    15  O    5.176370   5.689726   5.185925   4.118014   4.830178
    16  H    5.751094   5.938788   5.667191   3.407713   4.122277
    17  H    5.742103   6.339146   5.544722   4.807725   5.587538
    18  O    8.768356   8.737530   9.078236   4.636529   4.737975
    19  H    8.714904   8.901399   9.210723   5.229290   5.325157
    20  H    9.674781   9.608648   9.892898   5.299174   5.405449
                   11         12         13         14         15
    11  H    0.000000
    12  O    3.033250   0.000000
    13  H    3.610267   0.971608   0.000000
    14  H    2.211289   0.980982   1.568440   0.000000
    15  O    3.727560   2.611742   3.138434   3.086291   0.000000
    16  H    3.221206   1.609250   2.192580   2.143345   1.002947
    17  H    4.483318   3.002248   3.548048   3.625681   0.961349
    18  O    5.081820   2.831256   1.860857   3.277850   4.514170
    19  H    5.537853   3.367815   2.455761   3.892295   4.511929
    20  H    5.836770   3.402332   2.468026   3.890022   5.232456
                   16         17         18         19         20
    16  H    0.000000
    17  H    1.568762   0.000000
    18  O    3.740201   4.907151   0.000000
    19  H    3.904448   4.903725   0.961196   0.000000
    20  H    4.438080   5.503676   0.961042   1.540248   0.000000
 Stoichiometry    C2H9F3O6
 Framework group  C1[X(C2H9F3O6)]
 Deg. of freedom    54
 Full point group                 C1      NOp   1
 Largest Abelian subgroup         C1      NOp   1
 Largest concise Abelian subgroup C1      NOp   1
                         Standard orientation:                         
 ---------------------------------------------------------------------
 Center     Atomic      Atomic             Coordinates (Angstroms)
 Number     Number       Type             X           Y           Z
 ---------------------------------------------------------------------
      1          6           0       -1.240578   -0.107010   -0.053777
      2          8           0       -0.499272    0.838049   -0.234561
      3          8           0       -0.918109   -1.331523    0.218459
      4          1           0        0.106642   -1.478174    0.263671
      5          6           0       -2.777832    0.062975   -0.152503
      6          9           0       -3.262276   -0.674574   -1.164254
      7          9           0       -3.104767    1.335595   -0.367577
      8          9           0       -3.370224   -0.339945    0.981392
      9          8           0        1.806244    2.238200    0.543365
     10          1           0        1.969154    2.923769   -0.108634
     11          1           0        0.968767    1.815872    0.287399
     12          8           0        3.324232   -0.017559    0.826770
     13          1           0        4.077602   -0.018158    0.213209
     14          1           0        2.908722    0.869060    0.766897
     15          8           0        1.544500   -1.866553    0.342033
     16          1           0        2.219746   -1.144165    0.509665
     17          1           0        1.716265   -2.547038    0.999018
     18          8           0        5.487120   -0.123001   -0.997185
     19          1           0        5.436645   -0.801288   -1.676360
     20          1           0        6.384598   -0.146252   -0.654265
 ---------------------------------------------------------------------
 Rotational constants (GHZ):           1.5253761           0.3030058           0.2769734
 Standard basis: 6-31++G(d,p) (6D, 7F)
 There are   263 symmetry adapted cartesian basis functions of A   symmetry.
 There are   263 symmetry adapted basis functions of A   symmetry.
   263 basis functions,   424 primitive gaussians,   263 cartesian basis functions
    48 alpha electrons       48 beta electrons
       nuclear repulsion energy       700.1106332525 Hartrees.
 NAtoms=   20 NActive=   20 NUniq=   20 SFac= 1.00D+00 NAtFMM=   60 NAOKFM=F Big=F
 Integral buffers will be    131072 words long.
 Raffenetti 2 integral format.
 Two-electron integral symmetry is turned on.
 Nuclear repulsion after empirical dispersion term =      700.1034640303 Hartrees.
 One-electron integrals computed using PRISM.
 NBasis=   263 RedAO= T EigKep=  5.05D-05  NBF=   263
 NBsUse=   263 1.00D-06 EigRej= -1.00D+00 NBFU=   263
 Initial guess from the checkpoint file:  "/local_scratch/slurm.5620372/Gau-2990747.chk"
 B after Tr=    -0.000000    0.000000   -0.000000
         Rot=    0.999986    0.004992    0.001258   -0.000757 Ang=   0.60 deg.
 ExpMin= 3.60D-02 ExpMax= 7.00D+03 ExpMxC= 1.05D+03 IAcc=3 IRadAn=         5 AccDes= 0.00D+00
 Harris functional with IExCor= 4639 and IRadAn=       5 diagonalized for initial guess.
 HarFok:  IExCor= 4639 AccDes= 0.00D+00 IRadAn=         5 IDoV= 1 UseB2=F ITyADJ=14
 ICtDFT=  3500011 ScaDFX=  1.000000  1.000000  1.000000  1.000000
 FoFCou: FMM=F IPFlag=           0 FMFlag=      100000 FMFlg1=           0
         NFxFlg=           0 DoJE=T BraDBF=F KetDBF=T FulRan=T
         wScrn=  0.000000 ICntrl=       500 IOpCl=  0 I1Cent=   200000004 NGrid=           0
         NMat0=    1 NMatS0=      1 NMatT0=    0 NMatD0=    1 NMtDS0=    0 NMtDT0=    0
 Petite list used in FoFCou.
 Requested convergence on RMS density matrix=1.00D-10 within 128 cycles.
 Requested convergence on MAX density matrix=1.00D-08.
 Requested convergence on             energy=1.00D-08.
 No special actions if energy rises.
 SCF Done:  E(RwB97XD) =  -832.380093237     A.U. after   16 cycles
            NFock= 16  Conv=0.82D-10     -V/T= 2.0082
 Calling FoFJK, ICntrl=      2127 FMM=F ISym2X=0 I1Cent= 0 IOpClX= 0 NMat=1 NMatS=1 NMatT=0.
 ***** Axes restored to original set *****
 -------------------------------------------------------------------
 Center     Atomic                   Forces (Hartrees/Bohr)
 Number     Number              X              Y              Z
 -------------------------------------------------------------------
      1        6          -0.000527425   -0.000638484    0.002933130
      2        8           0.000590024    0.000576504   -0.001972569
      3        8          -0.000928434   -0.000231097    0.002296565
      4        1           0.001287462    0.000011098   -0.003612944
      5        6          -0.000561465    0.000069459    0.000324307
      6        9           0.000572967    0.000381788   -0.000045283
      7        9          -0.000072790    0.000116497   -0.000442927
      8        9           0.000158434   -0.000586995   -0.000266331
      9        8           0.000085183   -0.000123466   -0.000489334
     10        1           0.000151133    0.000233889    0.000102529
     11        1          -0.000052670   -0.000230722    0.000388038
     12        8           0.000923277   -0.000949336    0.000191581
     13        1           0.000170972    0.000271639   -0.000280546
     14        1          -0.001436753    0.000407389    0.000142387
     15        8           0.000153438    0.001360446    0.001836390
     16        1          -0.000311077   -0.000430166   -0.000685330
     17        1          -0.000212010   -0.000227834   -0.000437529
     18        8          -0.000390267   -0.000103992    0.000327782
     19        1           0.000265366   -0.000002268   -0.000168246
     20        1           0.000134637    0.000095651   -0.000141668
 -------------------------------------------------------------------
 Cartesian Forces:  Max     0.003612944 RMS     0.000892567

 GradGradGradGradGradGradGradGradGradGradGradGradGradGradGradGradGradGrad
 Berny optimization.
 Using GEDIIS/GDIIS optimizer.
 FormGI is forming the generalized inverse of G from B-inverse, IUseBI=4.
 Internal  Forces:  Max     0.003056014 RMS     0.000526861
 Search for a local minimum.
 Step number   3 out of a maximum of  120
 All quantities printed in internal units (Hartrees-Bohrs-Radians)
 Mixed Optimization -- En-DIIS/RFO-DIIS
 Swapping is turned off.
 Update second derivatives using D2CorX and points    2    3
 DE= -6.43D-04 DEPred=-7.38D-04 R= 8.72D-01
 TightC=F SS=  1.41D+00  RLast= 5.44D-01 DXNew= 8.4853D-01 1.6326D+00
 Trust test= 8.72D-01 RLast= 5.44D-01 DXMaxT set to 8.49D-01
 ITU=  1  1  0
     Eigenvalues ---   -0.00004   0.00010   0.00038   0.00061   0.00086
     Eigenvalues ---    0.00234   0.00313   0.00434   0.00574   0.00823
     Eigenvalues ---    0.00970   0.01026   0.01068   0.01283   0.01293
     Eigenvalues ---    0.01435   0.01605   0.01849   0.02044   0.02338
     Eigenvalues ---    0.02529   0.02847   0.03468   0.03597   0.03806
     Eigenvalues ---    0.03960   0.04506   0.06229   0.07160   0.07564
     Eigenvalues ---    0.08644   0.09073   0.11661   0.13583   0.19679
     Eigenvalues ---    0.20437   0.21745   0.23223   0.25830   0.35511
     Eigenvalues ---    0.36342   0.37501   0.38636   0.39487   0.49064
     Eigenvalues ---    0.52508   0.52938   0.55781   0.56266   0.56671
     Eigenvalues ---    0.57108   0.57612   0.59191   0.90378
 Eigenvalue     1 is  -4.23D-05 should be greater than     0.000000 Eigenvector:
                          D21       D19       D12       D22       D26
   1                    0.28809   0.27749   0.25561   0.25464   0.24624
                          D20       D17       D11       D13       D1
   1                    0.24404  -0.24170   0.22865  -0.22831  -0.22767
 Eigenvalue     2 is   9.74D-05 Eigenvector:
                          D5        D7        D6        D8        D10
   1                    0.42483   0.42325   0.40517   0.38809   0.38651
                          D9        D11       D15       D2        D16
   1                    0.36843   0.07774  -0.06707  -0.06381  -0.05665
 Use linear search instead of GDIIS.
 RFO step:  Lambda=-5.95791435D-04 EMin=-1.00000000D-04
 Quartic linear search produced a step of  0.18796.
 Iteration  1 RMS(Cart)=  0.22043965 RMS(Int)=  0.01272392
 Iteration  2 RMS(Cart)=  0.02761683 RMS(Int)=  0.00165907
 Iteration  3 RMS(Cart)=  0.00028899 RMS(Int)=  0.00165358
 Iteration  4 RMS(Cart)=  0.00000044 RMS(Int)=  0.00165358
 Variable       Old X    -DE/DX   Delta X   Delta X   Delta X     New X
                                 (Linear)    (Quad)   (Total)
    R1        2.29534  -0.00154   0.00130  -0.00309  -0.00129   2.29405
    R2        2.44757  -0.00008  -0.00012   0.00154   0.00189   2.44946
    R3        2.92864   0.00043  -0.00062   0.00336   0.00274   2.93138
    R4        3.47613  -0.00004  -0.00822   0.01252   0.00440   3.48053
    R5        1.95809  -0.00306   0.00758  -0.02710  -0.01956   1.93853
    R6        2.81843   0.00076  -0.01397   0.05412   0.04018   2.85860
    R7        2.53696  -0.00051   0.00038  -0.00090  -0.00052   2.53643
    R8        2.51604  -0.00011   0.00001   0.00035   0.00036   2.51639
    R9        2.53462  -0.00045   0.00034  -0.00126  -0.00092   2.53370
   R10        1.81418  -0.00011  -0.00002  -0.00069  -0.00072   1.81346
   R11        1.83726  -0.00037   0.00061  -0.00103  -0.00034   1.83693
   R12        3.34859   0.00045  -0.00104   0.01954   0.01831   3.36690
   R13        1.83607  -0.00041   0.00007  -0.00075  -0.00066   1.83541
   R14        1.85379  -0.00101   0.00043  -0.00472  -0.00458   1.84920
   R15        3.04104   0.00011  -0.00159   0.01236   0.01045   3.05149
   R16        3.51651   0.00001   0.00237   0.00146   0.00382   3.52033
   R17        1.89530  -0.00058   0.00081  -0.00550  -0.00504   1.89025
   R18        1.81669  -0.00011   0.00011  -0.00123  -0.00113   1.81556
   R19        1.81640  -0.00015   0.00012   0.00001   0.00013   1.81653
   R20        1.81611  -0.00014   0.00011  -0.00039  -0.00028   1.81583
    A1        2.23309   0.00108  -0.00063   0.00414   0.00194   2.23503
    A2        2.10663  -0.00049  -0.00039   0.00006   0.00045   2.10708
    A3        1.94341  -0.00059   0.00101  -0.00421  -0.00241   1.94100
    A4        2.60300  -0.00066   0.00254   0.00452   0.00432   2.60732
    A5        1.97057   0.00022  -0.00023   0.00420   0.00100   1.97157
    A6        1.92377   0.00057  -0.00066   0.00137   0.00071   1.92448
    A7        1.93767   0.00052   0.00004   0.00047   0.00050   1.93817
    A8        1.92975   0.00062  -0.00050   0.00265   0.00215   1.93190
    A9        1.89101  -0.00057   0.00036  -0.00165  -0.00129   1.88973
   A10        1.88883  -0.00062   0.00043  -0.00151  -0.00109   1.88775
   A11        1.89151  -0.00059   0.00038  -0.00150  -0.00112   1.89039
   A12        1.85206  -0.00010   0.00058   0.00718   0.00881   1.86087
   A13        2.13159   0.00026   0.01025   0.04574   0.05609   2.18768
   A14        1.80648  -0.00018   0.00208  -0.00086  -0.00237   1.80411
   A15        1.86548  -0.00008   0.00273   0.00806   0.01271   1.87819
   A16        1.99030   0.00006   0.00985  -0.01340  -0.00224   1.98806
   A17        1.90710   0.00024   0.00209   0.01200   0.01070   1.91781
   A18        2.06042  -0.00015   0.01048   0.01761   0.02301   2.08343
   A19        1.97413  -0.00004   0.00842   0.01741   0.02622   2.00034
   A20        1.84972   0.00070   0.00016   0.00531   0.00482   1.85454
   A21        2.04833  -0.00013   0.00195  -0.05715  -0.05588   1.99244
   A22        2.06761  -0.00014   0.00029  -0.00062  -0.00097   2.06664
   A23        1.85886   0.00022  -0.00090   0.00210   0.00017   1.85903
   A24        3.26238  -0.00046   0.00471  -0.00096  -0.00025   3.26213
   A25        3.02845  -0.00042   0.01334   0.02735   0.03634   3.06479
   A26        3.17783  -0.00007   0.00295   0.03763   0.04119   3.21902
   A27        2.89545   0.00037  -0.01432  -0.03279  -0.05201   2.84344
   A28        3.17038  -0.00003  -0.00029   0.00981   0.00433   3.17471
   A29        3.12507   0.00005   0.00303   0.00343   0.00746   3.13252
   A30        3.10841  -0.00009   0.00340   0.02087   0.02766   3.13607
   A31        3.19616   0.00005  -0.00395   0.05193   0.04756   3.24372
   A32        3.11537   0.00042   0.01817   0.01163   0.03258   3.14795
   A33        3.16734   0.00028   0.00179  -0.01700  -0.01589   3.15145
    D1       -0.79365   0.00028   0.03059   0.07793   0.10897  -0.68467
    D2        2.36022   0.00025   0.03157   0.07839   0.11047   2.47069
    D3       -0.01699   0.00002  -0.00022  -0.00363  -0.00318  -0.02018
    D4        3.11327   0.00004  -0.00113  -0.00404  -0.00455   3.10872
    D5        2.03194   0.00002  -0.00018  -0.01016  -0.01037   2.02157
    D6       -0.06353   0.00002  -0.00022  -0.00930  -0.00955  -0.07308
    D7       -2.16358   0.00001  -0.00039  -0.00948  -0.00990  -2.17348
    D8       -1.09926  -0.00002   0.00066  -0.00982  -0.00913  -1.10839
    D9        3.08846  -0.00001   0.00062  -0.00896  -0.00832   3.08014
   D10        0.98841  -0.00002   0.00045  -0.00914  -0.00866   0.97975
   D11        3.00562  -0.00008   0.02405   0.13535   0.15976  -3.11780
   D12        0.76763  -0.00016   0.00719   0.06681   0.07383   0.84145
   D13        0.37917  -0.00056  -0.03229  -0.14328  -0.17526   0.20392
   D14        2.55922   0.00026  -0.01478  -0.09749  -0.11103   2.44819
   D15        0.04959  -0.00008  -0.02170  -0.21739  -0.23993  -0.19035
   D16       -2.06203  -0.00041  -0.03696  -0.19940  -0.23465  -2.29668
   D17        2.07849  -0.00005  -0.01415  -0.18748  -0.20058   1.87791
   D18       -0.03313  -0.00038  -0.02941  -0.16949  -0.19529  -0.22842
   D19       -2.27385   0.00021   0.01957   0.21583   0.23610  -2.03776
   D20        1.78654  -0.00012   0.00185   0.16517   0.16707   1.95362
   D21       -0.17769   0.00038   0.03087   0.22401   0.25669   0.07899
   D22       -2.40048   0.00005   0.01315   0.17335   0.18766  -2.21282
   D23       -2.10354  -0.00001   0.00614   0.08330   0.09058  -2.01296
   D24        1.92179  -0.00009   0.00592   0.16053   0.16690   2.08868
   D25        0.00122   0.00023   0.01772   0.09068   0.10796   0.10918
   D26       -2.25664   0.00015   0.01750   0.16791   0.18428  -2.07237
         Item               Value     Threshold  Converged?
 Maximum Force            0.003056     0.000015     NO 
 RMS     Force            0.000527     0.000010     NO 
 Maximum Displacement     0.792248     0.000060     NO 
 RMS     Displacement     0.239979     0.000040     NO 
 Predicted change in Energy=-4.334736D-04
 GradGradGradGradGradGradGradGradGradGradGradGradGradGradGradGradGradGrad

                          Input orientation:                          
 ---------------------------------------------------------------------
 Center     Atomic      Atomic             Coordinates (Angstroms)
 Number     Number       Type             X           Y           Z
 ---------------------------------------------------------------------
      1          6           0        0.442863   -2.176225   -2.902933
      2          8           0        1.086351   -2.600258   -1.964949
      3          8           0       -0.712869   -1.589840   -2.879125
      4          1           0       -1.101801   -1.510160   -1.933238
      5          6           0        0.970940   -2.317094   -4.354681
      6          9           0        0.156415   -3.107668   -5.070994
      7          9           0        2.190768   -2.850935   -4.370206
      8          9           0        1.027199   -1.120295   -4.956506
      9          8           0        1.913031   -2.291097    0.704941
     10          1           0        2.505049   -3.012181    0.929593
     11          1           0        1.673546   -2.408905   -0.229762
     12          8           0       -0.596911   -1.764358    1.647160
     13          1           0       -0.966083   -2.499241    2.163878
     14          1           0        0.349692   -1.957754    1.491870
     15          8           0       -1.830593   -1.339468   -0.618700
     16          1           0       -1.344774   -1.514620    0.237957
     17          1           0       -2.268239   -0.490983   -0.511080
     18          8           0       -1.854243   -3.891041    3.026658
     19          1           0       -2.530482   -4.317122    2.492628
     20          1           0       -2.252220   -3.717586    3.883888
 ---------------------------------------------------------------------
                    Distance matrix (angstroms):
                    1          2          3          4          5
     1  C    0.000000
     2  O    1.213959   0.000000
     3  O    1.296198   2.256957   0.000000
     4  H    1.941633   2.444858   1.025826   0.000000
     5  C    1.551220   2.409216   2.354013   3.287976   0.000000
     6  F    2.377000   3.281731   2.804237   3.739071   1.342223
     7  F    2.379768   2.658540   3.499256   4.310163   1.331618
     8  F    2.381932   3.338144   2.750241   3.718170   1.340778
     9  O    3.897607   2.811990   4.498070   4.081551   5.146648
    10  H    4.431669   3.249732   5.185015   4.843680   5.546187
    11  H    2.952044   1.841816   3.658547   3.378183   4.185336
    12  O    4.685521   4.071784   4.531132   3.624745   6.227822
    13  H    5.268970   4.611930   5.130595   4.216996   6.802709
    14  H    4.401217   3.592364   4.513313   3.746804   5.890437
    15  O    3.329637   3.451165   2.534071   1.512707   4.770943
    16  H    3.674038   3.455687   3.181378   2.184753   5.205653
    17  H    3.988869   4.220906   3.038799   2.102816   5.347919
    18  O    6.586148   5.935432   6.440228   5.552957   8.058731
    19  H    6.521986   5.991586   6.292655   5.432168   7.946428
    20  H    7.463258   6.826667   7.255016   6.327334   8.956795
                    6          7          8          9         10
     6  F    0.000000
     7  F    2.166935   0.000000
     8  F    2.172792   2.166277   0.000000
     9  O    6.092118   5.113480   5.848714   0.000000
    10  H    6.444552   5.311558   6.356842   0.959644   0.000000
    11  H    5.121277   4.195973   4.941699   0.972060   1.549015
    12  O    6.892428   6.720156   6.830882   2.732222   3.419666
    13  H    7.346670   7.265236   7.521605   3.234365   3.719586
    14  H    6.665647   6.208967   6.537730   1.781686   2.464454
    15  O    5.186295   5.703479   5.199190   4.083177   4.898262
    16  H    5.742502   5.959947   5.724002   3.381461   4.188339
    17  H    5.789543   6.351769   5.569360   4.711914   5.587151
    18  O    8.380238   8.494559   8.928083   4.705586   4.916655
    19  H    8.117301   8.458037   8.852480   5.200520   5.431622
    20  H    9.293193   9.413889   9.780240   5.430460   5.644206
                   11         12         13         14         15
    11  H    0.000000
    12  O    3.015501   0.000000
    13  H    3.564451   0.971256   0.000000
    14  H    2.218140   0.978557   1.573552   0.000000
    15  O    3.684284   2.614693   3.136110   3.096841   0.000000
    16  H    3.182571   1.614781   2.195918   2.154038   1.000280
    17  H    4.392633   3.012112   3.589444   3.607879   0.960751
    18  O    5.024569   2.829608   1.862881   3.309154   4.449687
    19  H    5.359716   3.312117   2.420767   3.855326   4.363098
    20  H    5.834930   3.399721   2.469200   3.948253   5.109454
                   16         17         18         19         20
    16  H    0.000000
    17  H    1.568973   0.000000
    18  O    3.699161   4.924163   0.000000
    19  H    3.787276   4.871382   0.961267   0.000000
    20  H    4.355380   5.452244   0.960894   1.540285   0.000000
 Stoichiometry    C2H9F3O6
 Framework group  C1[X(C2H9F3O6)]
 Deg. of freedom    54
 Full point group                 C1      NOp   1
 Largest Abelian subgroup         C1      NOp   1
 Largest concise Abelian subgroup C1      NOp   1
                         Standard orientation:                         
 ---------------------------------------------------------------------
 Center     Atomic      Atomic             Coordinates (Angstroms)
 Number     Number       Type             X           Y           Z
 ---------------------------------------------------------------------
      1          6           0       -1.212542   -0.096495    0.004815
      2          8           0       -0.476371    0.856031   -0.151516
      3          8           0       -0.893363   -1.305508    0.346199
      4          1           0        0.116645   -1.431981    0.473511
      5          6           0       -2.741173    0.037514   -0.222367
      6          9           0       -3.128124   -0.735629   -1.249052
      7          9           0       -3.075044    1.296602   -0.498834
      8          9           0       -3.417865   -0.347764    0.869116
      9          8           0        1.804183    2.278953    0.674110
     10          1           0        1.896872    3.059022    0.122913
     11          1           0        0.991837    1.829683    0.385751
     12          8           0        3.400250    0.065616    0.811022
     13          1           0        4.054179    0.029087    0.093817
     14          1           0        2.988650    0.953184    0.791498
     15          8           0        1.571163   -1.797569    0.671011
     16          1           0        2.258050   -1.071676    0.713736
     17          1           0        1.740772   -2.372869    1.421547
     18          8           0        5.237636   -0.248071   -1.317897
     19          1           0        4.957582   -0.926542   -1.938607
     20          1           0        6.159003   -0.428521   -1.113353
 ---------------------------------------------------------------------
 Rotational constants (GHZ):           1.4196807           0.3091244           0.2863181
 Standard basis: 6-31++G(d,p) (6D, 7F)
 There are   263 symmetry adapted cartesian basis functions of A   symmetry.
 There are   263 symmetry adapted basis functions of A   symmetry.
   263 basis functions,   424 primitive gaussians,   263 cartesian basis functions
    48 alpha electrons       48 beta electrons
       nuclear repulsion energy       700.6353598270 Hartrees.
 NAtoms=   20 NActive=   20 NUniq=   20 SFac= 1.00D+00 NAtFMM=   60 NAOKFM=F Big=F
 Integral buffers will be    131072 words long.
 Raffenetti 2 integral format.
 Two-electron integral symmetry is turned on.
 Nuclear repulsion after empirical dispersion term =      700.6281836572 Hartrees.
 One-electron integrals computed using PRISM.
 NBasis=   263 RedAO= T EigKep=  5.09D-05  NBF=   263
 NBsUse=   263 1.00D-06 EigRej= -1.00D+00 NBFU=   263
 Initial guess from the checkpoint file:  "/local_scratch/slurm.5620372/Gau-2990747.chk"
 B after Tr=     0.000000    0.000000   -0.000000
         Rot=    0.999779    0.020865   -0.002430   -0.000269 Ang=   2.41 deg.
 ExpMin= 3.60D-02 ExpMax= 7.00D+03 ExpMxC= 1.05D+03 IAcc=3 IRadAn=         5 AccDes= 0.00D+00
 Harris functional with IExCor= 4639 and IRadAn=       5 diagonalized for initial guess.
 HarFok:  IExCor= 4639 AccDes= 0.00D+00 IRadAn=         5 IDoV= 1 UseB2=F ITyADJ=14
 ICtDFT=  3500011 ScaDFX=  1.000000  1.000000  1.000000  1.000000
 FoFCou: FMM=F IPFlag=           0 FMFlag=      100000 FMFlg1=           0
         NFxFlg=           0 DoJE=T BraDBF=F KetDBF=T FulRan=T
         wScrn=  0.000000 ICntrl=       500 IOpCl=  0 I1Cent=   200000004 NGrid=           0
         NMat0=    1 NMatS0=      1 NMatT0=    0 NMatD0=    1 NMtDS0=    0 NMtDT0=    0
 Petite list used in FoFCou.
 Requested convergence on RMS density matrix=1.00D-10 within 128 cycles.
 Requested convergence on MAX density matrix=1.00D-08.
 Requested convergence on             energy=1.00D-08.
 No special actions if energy rises.
 SCF Done:  E(RwB97XD) =  -832.380513818     A.U. after   16 cycles
            NFock= 16  Conv=0.88D-10     -V/T= 2.0082
 Calling FoFJK, ICntrl=      2127 FMM=F ISym2X=0 I1Cent= 0 IOpClX= 0 NMat=1 NMatS=1 NMatT=0.
 ***** Axes restored to original set *****
 -------------------------------------------------------------------
 Center     Atomic                   Forces (Hartrees/Bohr)
 Number     Number              X              Y              Z
 -------------------------------------------------------------------
      1        6          -0.000101604   -0.000384166    0.002033902
      2        8           0.000318927    0.000270326   -0.001902045
      3        8           0.000364318   -0.000267774   -0.000640733
      4        1          -0.000211169   -0.000026247   -0.000090552
      5        6          -0.000102965    0.000065610    0.000180043
      6        9           0.000136057    0.000158301    0.000123785
      7        9          -0.000146917    0.000047584    0.000028320
      8        9          -0.000010896   -0.000219422    0.000067739
      9        8          -0.000338333    0.000177922   -0.000148521
     10        1           0.000032273    0.000062338   -0.000220910
     11        1           0.000554262   -0.000222680    0.000316160
     12        8          -0.000168314    0.000451232    0.000270568
     13        1           0.000424055   -0.000080966   -0.000107046
     14        1          -0.000587040   -0.000450083   -0.000139567
     15        8           0.000051111    0.000974416    0.000456994
     16        1          -0.000015951   -0.000613298    0.000168719
     17        1          -0.000226859    0.000065140   -0.000308124
     18        8          -0.000141320   -0.000003904   -0.000108800
     19        1           0.000111045   -0.000085181    0.000032457
     20        1           0.000059319    0.000080852   -0.000012390
 -------------------------------------------------------------------
 Cartesian Forces:  Max     0.002033902 RMS     0.000455830

 GradGradGradGradGradGradGradGradGradGradGradGradGradGradGradGradGradGrad
 Berny optimization.
 Using GEDIIS/GDIIS optimizer.
 FormGI is forming the generalized inverse of G from B-inverse, IUseBI=4.
 Internal  Forces:  Max     0.001490116 RMS     0.000329612
 Search for a local minimum.
 Step number   4 out of a maximum of  120
 All quantities printed in internal units (Hartrees-Bohrs-Radians)
 Mixed Optimization -- En-DIIS/RFO-DIIS
 Update second derivatives using D2CorX and points    3    4
 DE= -4.21D-04 DEPred=-4.33D-04 R= 9.70D-01
 TightC=F SS=  1.41D+00  RLast= 7.59D-01 DXNew= 1.4270D+00 2.2782D+00
 Trust test= 9.70D-01 RLast= 7.59D-01 DXMaxT set to 1.43D+00
 ITU=  1  1  1  0
 Use linear search instead of GDIIS.
     Eigenvalues ---   -0.00010   0.00010   0.00038   0.00050   0.00079
     Eigenvalues ---    0.00230   0.00283   0.00432   0.00572   0.00801
     Eigenvalues ---    0.00911   0.01008   0.01025   0.01255   0.01292
     Eigenvalues ---    0.01504   0.01584   0.01818   0.02052   0.02286
     Eigenvalues ---    0.02367   0.02889   0.03326   0.03595   0.03795
     Eigenvalues ---    0.03952   0.04346   0.06268   0.07097   0.07327
     Eigenvalues ---    0.08249   0.09053   0.11662   0.13582   0.19591
     Eigenvalues ---    0.20233   0.21744   0.23198   0.25702   0.35620
     Eigenvalues ---    0.36403   0.37499   0.38624   0.39716   0.48887
     Eigenvalues ---    0.52303   0.52912   0.55546   0.56264   0.56675
     Eigenvalues ---    0.57107   0.57612   0.59166   0.89538
 RFO step:  Lambda=-3.87310968D-04 EMin=-9.60707527D-05
 Quartic linear search produced a step of  0.50219.
 Iteration  1 RMS(Cart)=  0.14633767 RMS(Int)=  0.03577341
 Iteration  2 RMS(Cart)=  0.06643010 RMS(Int)=  0.00528137
 Iteration  3 RMS(Cart)=  0.00483307 RMS(Int)=  0.00494447
 Iteration  4 RMS(Cart)=  0.00003222 RMS(Int)=  0.00494444
 Iteration  5 RMS(Cart)=  0.00000070 RMS(Int)=  0.00494444
 Variable       Old X    -DE/DX   Delta X   Delta X   Delta X     New X
                                 (Linear)    (Quad)   (Total)
    R1        2.29405  -0.00149  -0.00065  -0.00917  -0.00972   2.28433
    R2        2.44946  -0.00005   0.00095  -0.00282  -0.00213   2.44733
    R3        2.93138  -0.00042   0.00137   0.00133   0.00271   2.93409
    R4        3.48053  -0.00005   0.00221  -0.00694  -0.00349   3.47704
    R5        1.93853   0.00025  -0.00982  -0.00721  -0.01730   1.92123
    R6        2.85860   0.00026   0.02018   0.03187   0.05221   2.91082
    R7        2.53643  -0.00024  -0.00026  -0.00106  -0.00133   2.53511
    R8        2.51639  -0.00015   0.00018  -0.00060  -0.00042   2.51598
    R9        2.53370  -0.00023  -0.00046   0.00115   0.00069   2.53439
   R10        1.81346  -0.00008  -0.00036  -0.00042  -0.00078   1.81268
   R11        1.83693  -0.00045  -0.00017  -0.00123   0.00005   1.83698
   R12        3.36690   0.00037   0.00920   0.00500   0.01318   3.38008
   R13        1.83541  -0.00021  -0.00033  -0.00162  -0.00195   1.83346
   R14        1.84920  -0.00006  -0.00230  -0.00108  -0.00421   1.84500
   R15        3.05149  -0.00004   0.00525   0.00461   0.00951   3.06101
   R16        3.52033  -0.00005   0.00192   0.00394   0.00586   3.52619
   R17        1.89025   0.00022  -0.00253  -0.00393  -0.00673   1.88352
   R18        1.81556   0.00013  -0.00057  -0.00106  -0.00163   1.81393
   R19        1.81653  -0.00006   0.00007  -0.00098  -0.00091   1.81562
   R20        1.81583  -0.00002  -0.00014  -0.00013  -0.00028   1.81555
    A1        2.23503   0.00110   0.00097   0.01494   0.01312   2.24815
    A2        2.10708  -0.00061   0.00023  -0.00618  -0.00453   2.10255
    A3        1.94100  -0.00049  -0.00121  -0.00868  -0.00853   1.93247
    A4        2.60732  -0.00070   0.00217  -0.16349  -0.16724   2.44008
    A5        1.97157   0.00032   0.00050   0.05316   0.05010   2.02167
    A6        1.92448  -0.00001   0.00036   0.00341   0.00376   1.92824
    A7        1.93817  -0.00006   0.00025   0.00121   0.00145   1.93962
    A8        1.93190   0.00007   0.00108  -0.00234  -0.00126   1.93064
    A9        1.88973   0.00002  -0.00065  -0.00047  -0.00112   1.88861
   A10        1.88775  -0.00004  -0.00055  -0.00098  -0.00153   1.88622
   A11        1.89039   0.00001  -0.00056  -0.00092  -0.00148   1.88890
   A12        1.86087  -0.00044   0.00442  -0.02472  -0.02795   1.83292
   A13        2.18768   0.00024   0.02817   0.03931   0.06885   2.25653
   A14        1.80411   0.00023  -0.00119   0.07765   0.07221   1.87632
   A15        1.87819  -0.00038   0.00638  -0.01342  -0.00480   1.87339
   A16        1.98806   0.00010  -0.00112   0.09662   0.09935   2.08741
   A17        1.91781   0.00015   0.00538  -0.06129  -0.05810   1.85971
   A18        2.08343  -0.00048   0.01156   0.03484   0.04209   2.12552
   A19        2.00034   0.00010   0.01317   0.00482   0.01413   2.01447
   A20        1.85454   0.00062   0.00242   0.02400   0.02630   1.88084
   A21        1.99244   0.00013  -0.02806   0.09638   0.06781   2.06025
   A22        2.06664  -0.00015  -0.00049  -0.02427  -0.02526   2.04138
   A23        1.85903   0.00004   0.00009   0.00417   0.00353   1.86257
   A24        3.26213  -0.00033  -0.00013   0.08762   0.08959   3.35172
   A25        3.06479  -0.00054   0.01825   0.09900   0.12204   3.18683
   A26        3.21902  -0.00013   0.02069  -0.06026  -0.03970   3.17932
   A27        2.84344   0.00057  -0.02612   0.01605  -0.01546   2.82798
   A28        3.17471  -0.00040   0.00217  -0.09267  -0.09444   3.08027
   A29        3.13252   0.00006   0.00374   0.00281   0.02343   3.15595
   A30        3.13607  -0.00013   0.01389   0.00070   0.02601   3.16207
   A31        3.24372  -0.00001   0.02388  -0.11010  -0.08595   3.15777
   A32        3.14795   0.00049   0.01636   0.02745   0.04044   3.18840
   A33        3.15145   0.00039  -0.00798   0.02794   0.01117   3.16263
    D1       -0.68467   0.00015   0.05473   0.34210   0.38611  -0.29856
    D2        2.47069   0.00011   0.05548   0.33454   0.37771   2.84840
    D3       -0.02018   0.00001  -0.00160  -0.04575  -0.06384  -0.08401
    D4        3.10872   0.00005  -0.00228  -0.03878  -0.05608   3.05263
    D5        2.02157   0.00002  -0.00521   0.06261   0.05802   2.07959
    D6       -0.07308   0.00004  -0.00480   0.06017   0.05598  -0.01710
    D7       -2.17348   0.00002  -0.00497   0.06209   0.05773  -2.11574
    D8       -1.10839  -0.00002  -0.00459   0.05605   0.05086  -1.05753
    D9        3.08014  -0.00000  -0.00418   0.05361   0.04882   3.12897
   D10        0.97975  -0.00002  -0.00435   0.05553   0.05057   1.03032
   D11       -3.11780  -0.00008   0.08023  -0.11100  -0.03733   3.12805
   D12        0.84145  -0.00017   0.03708  -0.20813  -0.17540   0.66606
   D13        0.20392  -0.00039  -0.08801   0.02365  -0.07894   0.12498
   D14        2.44819   0.00016  -0.05576   0.11453   0.05465   2.50284
   D15       -0.19035   0.00004  -0.12049   0.00172  -0.12300  -0.31335
   D16       -2.29668  -0.00024  -0.11784  -0.08477  -0.20580  -2.50248
   D17        1.87791   0.00002  -0.10073   0.08006  -0.01931   1.85860
   D18       -0.22842  -0.00026  -0.09807  -0.00643  -0.10210  -0.33052
   D19       -2.03776   0.00036   0.11857  -0.01107   0.10858  -1.92917
   D20        1.95362   0.00021   0.08390  -0.05349   0.03048   1.98410
   D21        0.07899   0.00005   0.12891  -0.01817   0.10590   0.18489
   D22       -2.21282  -0.00009   0.09424  -0.06059   0.02780  -2.18502
   D23       -2.01296   0.00011   0.04549  -0.00167   0.04367  -1.96929
   D24        2.08868   0.00002   0.08381  -0.10629  -0.02309   2.06559
   D25        0.10918   0.00006   0.05422  -0.00660   0.04823   0.15741
   D26       -2.07237  -0.00003   0.09254  -0.11123  -0.01853  -2.09090
         Item               Value     Threshold  Converged?
 Maximum Force            0.001490     0.000015     NO 
 RMS     Force            0.000330     0.000010     NO 
 Maximum Displacement     0.421990     0.000060     NO 
 RMS     Displacement     0.167221     0.000040     NO 
 Predicted change in Energy=-3.557174D-04
 GradGradGradGradGradGradGradGradGradGradGradGradGradGradGradGradGradGrad

                          Input orientation:                          
 ---------------------------------------------------------------------
 Center     Atomic      Atomic             Coordinates (Angstroms)
 Number     Number       Type             X           Y           Z
 ---------------------------------------------------------------------
      1          6           0        0.582107   -2.160798   -2.945667
      2          8           0        1.294191   -2.576093   -2.061532
      3          8           0       -0.543715   -1.527690   -2.851273
      4          1           0       -0.914756   -1.421501   -1.910703
      5          6           0        0.973709   -2.366355   -4.433996
      6          9           0        0.040212   -3.090747   -5.069228
      7          9           0        2.138127   -3.003083   -4.540424
      8          9           0        1.082293   -1.185856   -5.061129
      9          8           0        1.755398   -2.233952    0.690464
     10          1           0        2.460907   -2.854251    0.884398
     11          1           0        1.565216   -2.356299   -0.254955
     12          8           0       -0.752707   -1.819695    1.695217
     13          1           0       -1.104671   -2.571915    2.196835
     14          1           0        0.192379   -1.998408    1.527601
     15          8           0       -1.755308   -1.199337   -0.639185
     16          1           0       -1.409882   -1.433310    0.266012
     17          1           0       -2.188383   -0.345062   -0.575579
     18          8           0       -1.851113   -3.993854    3.146991
     19          1           0       -2.504578   -4.540429    2.702757
     20          1           0       -2.201785   -3.798199    4.019794
 ---------------------------------------------------------------------
                    Distance matrix (angstroms):
                    1          2          3          4          5
     1  C    0.000000
     2  O    1.208813   0.000000
     3  O    1.295072   2.258482   0.000000
     4  H    1.964259   2.497055   1.016671   0.000000
     5  C    1.552652   2.403183   2.347541   3.290298   0.000000
     6  F    2.380749   3.299026   2.775508   3.697922   1.341521
     7  F    2.381993   2.653197   3.496040   4.328618   1.331397
     8  F    2.382410   3.312890   2.764818   3.737501   1.341143
     9  O    3.821441   2.811273   4.281195   3.815216   5.185428
    10  H    4.322055   3.180739   4.974209   4.610907   5.543926
    11  H    2.871351   1.839969   3.446020   3.124998   4.220708
    12  O    4.841063   4.344548   4.560648   3.631456   6.391135
    13  H    5.427667   4.887560   5.185409   4.269823   6.951967
    14  H    4.493149   3.798629   4.465193   3.657937   6.023828
    15  O    3.421663   3.635653   2.543443   1.540338   4.817682
    16  H    3.848655   3.746389   3.236760   2.232348   5.351837
    17  H    4.073062   4.394756   3.046691   2.136212   5.382550
    18  O    6.811839   6.247536   6.615922   5.751003   8.252257
    19  H    6.862577   6.402165   6.615801   5.791309   8.231544
    20  H    7.677811   7.120247   7.424013   6.517356   9.143331
                    6          7          8          9         10
     6  F    0.000000
     7  F    2.165310   0.000000
     8  F    2.171315   2.165233   0.000000
     9  O    6.070422   5.300966   5.884930   0.000000
    10  H    6.431280   5.436454   6.327196   0.959231   0.000000
    11  H    5.103164   4.371705   4.970157   0.972088   1.532430
    12  O    6.928348   6.974278   7.029736   2.733447   3.472038
    13  H    7.373983   7.489480   7.705972   3.250133   3.809928
    14  H    6.688387   6.451065   6.698026   1.788661   2.508465
    15  O    5.140681   5.799311   5.254117   3.894028   4.778757
    16  H    5.771885   6.176924   5.886476   3.292444   4.169470
    17  H    5.718243   6.442342   5.614661   4.552382   5.481192
    18  O    8.479326   8.717341   9.157672   4.705179   5.001154
    19  H    8.305497   8.739669   9.186769   5.245623   5.550285
    20  H    9.388150   9.630389  10.003632   5.402833   5.697582
                   11         12         13         14         15
    11  H    0.000000
    12  O    3.076342   0.000000
    13  H    3.631261   0.970223   0.000000
    14  H    2.278217   0.976331   1.568159   0.000000
    15  O    3.537241   2.615241   3.217190   3.021087   0.000000
    16  H    3.158247   1.619814   2.262223   2.116172   0.996717
    17  H    4.270525   3.064674   3.717471   3.581194   0.959889
    18  O    5.091771   2.835685   1.865981   3.283305   4.706765
    19  H    5.484680   3.389186   2.467944   3.887987   4.784650
    20  H    5.877317   3.379047   2.455730   3.896447   5.353458
                   16         17         18         19         20
    16  H    0.000000
    17  H    1.580704   0.000000
    18  O    3.879576   5.223502   0.000000
    19  H    4.097594   5.333721   0.960783   0.000000
    20  H    4.506738   5.748199   0.960748   1.541810   0.000000
 Stoichiometry    C2H9F3O6
 Framework group  C1[X(C2H9F3O6)]
 Deg. of freedom    54
 Full point group                 C1      NOp   1
 Largest Abelian subgroup         C1      NOp   1
 Largest concise Abelian subgroup C1      NOp   1
                         Standard orientation:                         
 ---------------------------------------------------------------------
 Center     Atomic      Atomic             Coordinates (Angstroms)
 Number     Number       Type             X           Y           Z
 ---------------------------------------------------------------------
      1          6           0       -1.270223    0.005919    0.054218
      2          8           0       -0.610417    1.016664   -0.011191
      3          8           0       -0.890683   -1.192382    0.366048
      4          1           0        0.107705   -1.316956    0.512071
      5          6           0       -2.789344    0.035360   -0.265367
      6          9           0       -3.066058   -0.766923   -1.304333
      7          9           0       -3.191549    1.266940   -0.572061
      8          9           0       -3.502001   -0.388324    0.788804
      9          8           0        1.849261    2.059270    0.864145
     10          1           0        1.868189    2.944603    0.495431
     11          1           0        1.014028    1.673484    0.550283
     12          8           0        3.521575   -0.099070    0.735048
     13          1           0        4.156783   -0.061232    0.002646
     14          1           0        3.093944    0.776590    0.794826
     15          8           0        1.552484   -1.819638    0.692532
     16          1           0        2.328433   -1.194158    0.703551
     17          1           0        1.681433   -2.458696    1.397063
     18          8           0        5.383459   -0.063488   -1.403465
     19          1           0        5.192956   -0.613005   -2.168216
     20          1           0        6.304959   -0.214379   -1.177396
 ---------------------------------------------------------------------
 Rotational constants (GHZ):           1.4449275           0.2946297           0.2778409
 Standard basis: 6-31++G(d,p) (6D, 7F)
 There are   263 symmetry adapted cartesian basis functions of A   symmetry.
 There are   263 symmetry adapted basis functions of A   symmetry.
   263 basis functions,   424 primitive gaussians,   263 cartesian basis functions
    48 alpha electrons       48 beta electrons
       nuclear repulsion energy       697.0516031349 Hartrees.
 NAtoms=   20 NActive=   20 NUniq=   20 SFac= 1.00D+00 NAtFMM=   60 NAOKFM=F Big=F
 Integral buffers will be    131072 words long.
 Raffenetti 2 integral format.
 Two-electron integral symmetry is turned on.
 Nuclear repulsion after empirical dispersion term =      697.0445103994 Hartrees.
 One-electron integrals computed using PRISM.
 NBasis=   263 RedAO= T EigKep=  5.24D-05  NBF=   263
 NBsUse=   263 1.00D-06 EigRej= -1.00D+00 NBFU=   263
 Initial guess from the checkpoint file:  "/local_scratch/slurm.5620372/Gau-2990747.chk"
 B after Tr=     0.000000   -0.000000    0.000000
         Rot=    0.999594   -0.028349    0.002141   -0.001873 Ang=  -3.27 deg.
 ExpMin= 3.60D-02 ExpMax= 7.00D+03 ExpMxC= 1.05D+03 IAcc=3 IRadAn=         5 AccDes= 0.00D+00
 Harris functional with IExCor= 4639 and IRadAn=       5 diagonalized for initial guess.
 HarFok:  IExCor= 4639 AccDes= 0.00D+00 IRadAn=         5 IDoV= 1 UseB2=F ITyADJ=14
 ICtDFT=  3500011 ScaDFX=  1.000000  1.000000  1.000000  1.000000
 FoFCou: FMM=F IPFlag=           0 FMFlag=      100000 FMFlg1=           0
         NFxFlg=           0 DoJE=T BraDBF=F KetDBF=T FulRan=T
         wScrn=  0.000000 ICntrl=       500 IOpCl=  0 I1Cent=   200000004 NGrid=           0
         NMat0=    1 NMatS0=      1 NMatT0=    0 NMatD0=    1 NMtDS0=    0 NMtDT0=    0
 Petite list used in FoFCou.
 Requested convergence on RMS density matrix=1.00D-10 within 128 cycles.
 Requested convergence on MAX density matrix=1.00D-08.
 Requested convergence on             energy=1.00D-08.
 No special actions if energy rises.
 SCF Done:  E(RwB97XD) =  -832.380160041     A.U. after   16 cycles
            NFock= 16  Conv=0.64D-10     -V/T= 2.0082
 Calling FoFJK, ICntrl=      2127 FMM=F ISym2X=0 I1Cent= 0 IOpClX= 0 NMat=1 NMatS=1 NMatT=0.
 ***** Axes restored to original set *****
 -------------------------------------------------------------------
 Center     Atomic                   Forces (Hartrees/Bohr)
 Number     Number              X              Y              Z
 -------------------------------------------------------------------
      1        6          -0.002561154    0.001559541   -0.004507581
      2        8           0.003492825   -0.002563740    0.005529152
      3        8          -0.001516273    0.000405716   -0.003940920
      4        1          -0.000898012   -0.000022346    0.002622587
      5        6           0.000172250    0.000373449   -0.000466370
      6        9          -0.000144641   -0.000086741    0.000374108
      7        9           0.000032846   -0.000044685    0.000516000
      8        9          -0.000117023    0.000299117    0.000241977
      9        8           0.000492811   -0.001296320   -0.001074709
     10        1           0.000602125   -0.000001288    0.002214007
     11        1          -0.000606212    0.001439802   -0.001244833
     12        8          -0.000372948    0.001049963    0.000687735
     13        1          -0.000463177   -0.000535371   -0.000323548
     14        1           0.000994765   -0.000362647   -0.000190964
     15        8           0.000338095   -0.000074258   -0.002036746
     16        1           0.000257752   -0.000496137    0.000863830
     17        1           0.000277548    0.000225691    0.000776001
     18        8           0.000369671    0.000232054   -0.000072611
     19        1          -0.000146628   -0.000006604    0.000012468
     20        1          -0.000204619   -0.000095196    0.000020416
 -------------------------------------------------------------------
 Cartesian Forces:  Max     0.005529152 RMS     0.001457488

 GradGradGradGradGradGradGradGradGradGradGradGradGradGradGradGradGradGrad
 Berny optimization.
 Using GEDIIS/GDIIS optimizer.
 FormGI is forming the generalized inverse of G from B-inverse, IUseBI=4.
 Internal  Forces:  Max     0.007206339 RMS     0.001064565
 Search for a local minimum.
 Step number   5 out of a maximum of  120
 All quantities printed in internal units (Hartrees-Bohrs-Radians)
 Mixed Optimization -- RFO/linear search
 Update second derivatives using D2CorX and points    5    4
 DE=  3.54D-04 DEPred=-3.56D-04 R=-9.95D-01
 Trust test=-9.95D-01 RLast= 7.52D-01 DXMaxT set to 7.14D-01
 ITU= -1  1  1  1  0
 Use linear search instead of GDIIS.
     Eigenvalues ---   -0.00017   0.00010   0.00041   0.00068   0.00127
     Eigenvalues ---    0.00226   0.00288   0.00486   0.00572   0.00775
     Eigenvalues ---    0.00901   0.01004   0.01116   0.01275   0.01286
     Eigenvalues ---    0.01465   0.01592   0.01795   0.02048   0.02321
     Eigenvalues ---    0.02412   0.02875   0.03286   0.03582   0.03782
     Eigenvalues ---    0.03946   0.04259   0.06302   0.06780   0.07792
     Eigenvalues ---    0.08116   0.09058   0.11662   0.13583   0.19493
     Eigenvalues ---    0.20158   0.21740   0.23128   0.25531   0.35607
     Eigenvalues ---    0.36504   0.37500   0.38620   0.39288   0.48878
     Eigenvalues ---    0.52461   0.52889   0.55536   0.56264   0.56669
     Eigenvalues ---    0.57141   0.57612   0.59107   0.92982
 RFO step:  Lambda=-6.11927594D-04 EMin=-1.71842660D-04
 Quartic linear search produced a step of -0.67354.
 Iteration  1 RMS(Cart)=  0.26336179 RMS(Int)=  0.04213951
 Iteration  2 RMS(Cart)=  0.09411651 RMS(Int)=  0.00543052
 Iteration  3 RMS(Cart)=  0.00452460 RMS(Int)=  0.00491567
 Iteration  4 RMS(Cart)=  0.00003860 RMS(Int)=  0.00491565
 Iteration  5 RMS(Cart)=  0.00000115 RMS(Int)=  0.00491565
 Iteration  6 RMS(Cart)=  0.00000002 RMS(Int)=  0.00491565
 Variable       Old X    -DE/DX   Delta X   Delta X   Delta X     New X
                                 (Linear)    (Quad)   (Total)
    R1        2.28433   0.00721   0.00655  -0.00374   0.00417   2.28850
    R2        2.44733   0.00141   0.00143  -0.00111   0.00026   2.44759
    R3        2.93409  -0.00072  -0.00182   0.00001  -0.00181   2.93228
    R4        3.47704  -0.00006   0.00235   0.07071   0.07477   3.55181
    R5        1.92123   0.00226   0.01165  -0.00701   0.00322   1.92444
    R6        2.91082  -0.00063  -0.03517   0.01930  -0.01728   2.89354
    R7        2.53511  -0.00003   0.00089  -0.00073   0.00016   2.53527
    R8        2.51598   0.00001   0.00028   0.00115   0.00143   2.51741
    R9        2.53439   0.00014  -0.00046  -0.00161  -0.00207   2.53232
   R10        1.81268   0.00089   0.00053   0.00004   0.00055   1.81324
   R11        1.83698   0.00113  -0.00003  -0.00217  -0.00143   1.83554
   R12        3.38008  -0.00023  -0.00888   0.04684   0.03859   3.41867
   R13        1.83346   0.00029   0.00132  -0.00056   0.00078   1.83423
   R14        1.84500   0.00089   0.00283  -0.00524  -0.00210   1.84290
   R15        3.06101   0.00011  -0.00641   0.00234  -0.00528   3.05572
   R16        3.52619  -0.00013  -0.00395  -0.00557  -0.00952   3.51667
   R17        1.88352   0.00110   0.00453   0.00055   0.00373   1.88725
   R18        1.81393   0.00013   0.00110  -0.00143  -0.00033   1.81359
   R19        1.81562   0.00010   0.00062  -0.00027   0.00034   1.81596
   R20        1.81555   0.00007   0.00019  -0.00024  -0.00005   1.81550
    A1        2.24815   0.00080  -0.00883   0.00457  -0.00658   2.24157
    A2        2.10255  -0.00041   0.00305  -0.00138   0.00283   2.10538
    A3        1.93247  -0.00039   0.00575  -0.00320   0.00366   1.93613
    A4        2.44008   0.00136   0.11264   0.10693   0.22019   2.66027
    A5        2.02167  -0.00256  -0.03375  -0.00350  -0.04457   1.97710
    A6        1.92824  -0.00047  -0.00254   0.00004  -0.00250   1.92574
    A7        1.93962  -0.00072  -0.00098  -0.00145  -0.00243   1.93720
    A8        1.93064  -0.00037   0.00085   0.00474   0.00558   1.93622
    A9        1.88861   0.00053   0.00075  -0.00139  -0.00064   1.88796
   A10        1.88622   0.00051   0.00103  -0.00076   0.00027   1.88648
   A11        1.88890   0.00059   0.00100  -0.00130  -0.00030   1.88860
   A12        1.83292   0.00196   0.01883   0.00406   0.02107   1.85399
   A13        2.25653  -0.00077  -0.04637   0.00970  -0.03249   2.22404
   A14        1.87632  -0.00122  -0.04864  -0.01683  -0.06237   1.81396
   A15        1.87339  -0.00010   0.00323  -0.01287  -0.00445   1.86895
   A16        2.08741  -0.00061  -0.06691   0.02025  -0.04486   2.04254
   A17        1.85971   0.00042   0.03913   0.02227   0.05416   1.91388
   A18        2.12552   0.00097  -0.02835  -0.00418  -0.03971   2.08581
   A19        2.01447   0.00007  -0.00952   0.06255   0.06069   2.07516
   A20        1.88084  -0.00094  -0.01771   0.02187   0.00760   1.88844
   A21        2.06025  -0.00005  -0.04567   0.00021  -0.04542   2.01483
   A22        2.04138   0.00017   0.01701  -0.01297   0.00408   2.04547
   A23        1.86257  -0.00013  -0.00238   0.00253   0.00021   1.86277
   A24        3.35172  -0.00075  -0.06034  -0.03361  -0.10106   3.25066
   A25        3.18683  -0.00032  -0.08220  -0.16945  -0.24107   2.94576
   A26        3.17932   0.00014   0.02674  -0.01253   0.01537   3.19470
   A27        2.82798   0.00002   0.01042   0.04503   0.04987   2.87785
   A28        3.08027   0.00132   0.06361  -0.02703   0.02548   3.10575
   A29        3.15595   0.00007  -0.01578  -0.01373  -0.02311   3.13284
   A30        3.16207  -0.00046  -0.01752  -0.08392  -0.09351   3.06857
   A31        3.15777   0.00012   0.05789   0.00850   0.06506   3.22283
   A32        3.18840  -0.00014  -0.02724   0.05374   0.04457   3.23296
   A33        3.16263  -0.00002  -0.00753   0.01815   0.02237   3.18500
    D1       -0.29856  -0.00047  -0.26006  -0.04699  -0.31626  -0.61482
    D2        2.84840  -0.00070  -0.25440  -0.04509  -0.30471   2.54369
    D3       -0.08401  -0.00009   0.04300   0.04574   0.09129   0.00728
    D4        3.05263   0.00012   0.03777   0.04399   0.08064   3.13328
    D5        2.07959  -0.00002  -0.03908  -0.02697  -0.06772   2.01187
    D6       -0.01710   0.00010  -0.03771  -0.02430  -0.06367  -0.08077
    D7       -2.11574   0.00008  -0.03888  -0.02485  -0.06541  -2.18115
    D8       -1.05753  -0.00021  -0.03425  -0.02541  -0.05799  -1.11553
    D9        3.12897  -0.00009  -0.03288  -0.02273  -0.05395   3.07501
   D10        1.03032  -0.00011  -0.03406  -0.02329  -0.05568   0.97464
   D11        3.12805  -0.00048   0.02514   0.08406   0.10415  -3.05098
   D12        0.66606   0.00003   0.11814   0.11916   0.22318   0.88924
   D13        0.12498  -0.00043   0.05317  -0.41472  -0.34663  -0.22165
   D14        2.50284  -0.00078  -0.03681  -0.28475  -0.31832   2.18452
   D15       -0.31335  -0.00086   0.08285  -0.18660  -0.10335  -0.41670
   D16       -2.50248  -0.00034   0.13861  -0.22569  -0.09037  -2.59285
   D17        1.85860   0.00008   0.01300  -0.16924  -0.15439   1.70422
   D18       -0.33052   0.00060   0.06877  -0.20832  -0.14141  -0.47194
   D19       -1.92917  -0.00000  -0.07313   0.39852   0.32657  -1.60261
   D20        1.98410  -0.00021  -0.02053   0.29261   0.27325   2.25735
   D21        0.18489   0.00012  -0.07133   0.40741   0.34231   0.52720
   D22       -2.18502  -0.00009  -0.01872   0.30149   0.28899  -1.89603
   D23       -1.96929  -0.00006  -0.02941   0.12372   0.09640  -1.87289
   D24        2.06559   0.00006   0.01555   0.13033   0.14801   2.21360
   D25        0.15741  -0.00002  -0.03248   0.14923   0.11461   0.27202
   D26       -2.09090   0.00010   0.01248   0.15583   0.16622  -1.92467
         Item               Value     Threshold  Converged?
 Maximum Force            0.007206     0.000015     NO 
 RMS     Force            0.001065     0.000010     NO 
 Maximum Displacement     1.273210     0.000060     NO 
 RMS     Displacement     0.347197     0.000040     NO 
 Predicted change in Energy=-7.660344D-04
 GradGradGradGradGradGradGradGradGradGradGradGradGradGradGradGradGradGrad

                          Input orientation:                          
 ---------------------------------------------------------------------
 Center     Atomic      Atomic             Coordinates (Angstroms)
 Number     Number       Type             X           Y           Z
 ---------------------------------------------------------------------
      1          6           0        0.385434   -2.207674   -2.805319
      2          8           0        1.072970   -2.508232   -1.854776
      3          8           0       -0.753861   -1.591619   -2.812175
      4          1           0       -1.079620   -1.337524   -1.881370
      5          6           0        0.823547   -2.578993   -4.246823
      6          9           0       -0.042049   -3.449819   -4.787487
      7          9           0        2.032253   -3.139051   -4.248933
      8          9           0        0.864206   -1.492289   -5.029857
      9          8           0        1.950486   -2.033717    0.800947
     10          1           0        2.655453   -2.635712    1.048552
     11          1           0        1.779225   -2.189651   -0.142362
     12          8           0       -0.656099   -1.777880    1.671259
     13          1           0       -1.009028   -2.598007    2.052000
     14          1           0        0.298934   -1.915507    1.529764
     15          8           0       -1.709771   -0.901759   -0.555634
     16          1           0       -1.338060   -1.249667    0.303534
     17          1           0       -1.936698    0.022457   -0.431630
     18          8           0       -1.806996   -4.161877    2.668980
     19          1           0       -2.352063   -4.627475    2.029003
     20          1           0       -2.320622   -4.102837    3.478723
 ---------------------------------------------------------------------
                    Distance matrix (angstroms):
                    1          2          3          4          5
     1  C    0.000000
     2  O    1.211021   0.000000
     3  O    1.295208   2.257011   0.000000
     4  H    1.938357   2.450491   1.018372   0.000000
     5  C    1.551693   2.406056   2.349752   3.280039   0.000000
     6  F    2.377952   3.275767   2.803827   3.739501   1.341608
     7  F    2.379809   2.655210   3.495890   4.305184   1.332156
     8  F    2.385281   3.340189   2.747020   3.703428   1.340046
     9  O    3.935074   2.836911   4.534710   4.106221   5.200702
    10  H    4.493164   3.309051   5.255355   4.921433   5.603578
    11  H    3.005714   1.879535   3.728547   3.453008   4.232198
    12  O    4.616196   3.994498   4.488366   3.604782   6.152627
    13  H    5.068573   4.427829   4.973743   4.131005   6.560020
    14  H    4.345778   3.522153   4.479477   3.724287   5.838183
    15  O    3.340117   3.465858   2.545908   1.531194   4.780762
    16  H    3.681465   3.472082   3.188395   2.201889   5.210125
    17  H    4.000023   4.181845   3.109878   2.164688   5.379795
    18  O    6.212376   5.611873   6.144785   5.404788   7.566611
    19  H    6.059703   5.595157   5.933606   5.266299   7.325760
    20  H    7.099547   6.519620   6.952435   6.157730   8.478912
                    6          7          8          9         10
     6  F    0.000000
     7  F    2.165489   0.000000
     8  F    2.170706   2.164717   0.000000
     9  O    6.099684   5.170081   5.955789   0.000000
    10  H    6.480636   5.357711   6.439179   0.959523   0.000000
    11  H    5.146091   4.222476   5.021073   0.971328   1.544352
    12  O    6.699839   6.642943   6.877342   2.759924   3.477070
    13  H    6.959829   7.017397   7.408395   3.262251   3.799573
    14  H    6.509842   6.155874   6.597520   1.809080   2.510665
    15  O    5.213683   5.713901   5.195454   4.064373   4.963385
    16  H    5.695509   5.971075   5.775284   3.417117   4.292356
    17  H    5.883867   6.349764   5.593139   4.566979   5.508598
    18  O    7.695517   7.977689   8.575203   4.705027   4.986824
    19  H    7.292982   7.800648   8.366677   5.171811   5.477556
    20  H    8.599335   8.921494   9.452725   5.449229   5.728831
                   11         12         13         14         15
    11  H    0.000000
    12  O    3.064242   0.000000
    13  H    3.571602   0.970634   0.000000
    14  H    2.249983   0.975218   1.565025   0.000000
    15  O    3.741999   2.614741   3.188739   3.067812   0.000000
    16  H    3.286314   1.617019   2.232356   2.150984   0.998689
    17  H    4.334188   3.050130   3.727710   3.549764   0.959712
    18  O    4.965310   2.829037   1.860942   3.283128   4.586498
    19  H    5.265488   3.335336   2.433724   3.825153   4.579722
    20  H    5.794936   3.382748   2.453636   3.930004   5.186143
                   16         17         18         19         20
    16  H    0.000000
    17  H    1.586548   0.000000
    18  O    3.781031   5.209535   0.000000
    19  H    3.926198   5.277226   0.960964   0.000000
    20  H    4.380391   5.697044   0.960719   1.542051   0.000000
 Stoichiometry    C2H9F3O6
 Framework group  C1[X(C2H9F3O6)]
 Deg. of freedom    54
 Full point group                 C1      NOp   1
 Largest Abelian subgroup         C1      NOp   1
 Largest concise Abelian subgroup C1      NOp   1
                         Standard orientation:                         
 ---------------------------------------------------------------------
 Center     Atomic      Atomic             Coordinates (Angstroms)
 Number     Number       Type             X           Y           Z
 ---------------------------------------------------------------------
      1          6           0       -1.153642   -0.081357    0.092993
      2          8           0       -0.416371    0.877355    0.030753
      3          8           0       -0.870475   -1.292675    0.453672
      4          1           0        0.105314   -1.416351    0.717534
      5          6           0       -2.647495    0.042800   -0.307933
      6          9           0       -2.905235   -0.712801   -1.386149
      7          9           0       -2.959889    1.304356   -0.600378
      8          9           0       -3.446029   -0.366381    0.687375
      9          8           0        1.885220    2.278619    0.917998
     10          1           0        1.951067    3.140758    0.501988
     11          1           0        1.029190    1.909967    0.644528
     12          8           0        3.421732   -0.003715    0.700603
     13          1           0        3.909618   -0.051790   -0.137124
     14          1           0        3.030781    0.888133    0.753658
     15          8           0        1.537887   -1.765307    1.130474
     16          1           0        2.274461   -1.116127    0.947709
     17          1           0        1.689624   -2.155466    1.994071
     18          8           0        4.768976   -0.288963   -1.770635
     19          1           0        4.315943   -0.860637   -2.396257
     20          1           0        5.685439   -0.576222   -1.747019
 ---------------------------------------------------------------------
 Rotational constants (GHZ):           1.2463093           0.3238498           0.3085853
 Standard basis: 6-31++G(d,p) (6D, 7F)
 There are   263 symmetry adapted cartesian basis functions of A   symmetry.
 There are   263 symmetry adapted basis functions of A   symmetry.
   263 basis functions,   424 primitive gaussians,   263 cartesian basis functions
    48 alpha electrons       48 beta electrons
       nuclear repulsion energy       702.5220775586 Hartrees.
 NAtoms=   20 NActive=   20 NUniq=   20 SFac= 1.00D+00 NAtFMM=   60 NAOKFM=F Big=F
 Integral buffers will be    131072 words long.
 Raffenetti 2 integral format.
 Two-electron integral symmetry is turned on.
 Nuclear repulsion after empirical dispersion term =      702.5149395853 Hartrees.
 One-electron integrals computed using PRISM.
 NBasis=   263 RedAO= T EigKep=  5.17D-05  NBF=   263
 NBsUse=   263 1.00D-06 EigRej= -1.00D+00 NBFU=   263
 Lowest energy guess from the checkpoint file:  "/local_scratch/slurm.5620372/Gau-2990747.chk"
 B after Tr=     0.000000   -0.000000   -0.000000
         Rot=    0.999971    0.001629   -0.005707    0.004831 Ang=   0.88 deg.
 B after Tr=    -0.000000   -0.000000   -0.000000
         Rot=    0.999470    0.030795   -0.008628    0.006154 Ang=   3.73 deg.
 Requested convergence on RMS density matrix=1.00D-10 within 128 cycles.
 Requested convergence on MAX density matrix=1.00D-08.
 Requested convergence on             energy=1.00D-08.
 No special actions if energy rises.
 SCF Done:  E(RwB97XD) =  -832.380578918     A.U. after   17 cycles
            NFock= 17  Conv=0.32D-10     -V/T= 2.0082
 Calling FoFJK, ICntrl=      2127 FMM=F ISym2X=0 I1Cent= 0 IOpClX= 0 NMat=1 NMatS=1 NMatT=0.
 ***** Axes restored to original set *****
 -------------------------------------------------------------------
 Center     Atomic                   Forces (Hartrees/Bohr)
 Number     Number              X              Y              Z
 -------------------------------------------------------------------
      1        6           0.000308421   -0.000625923   -0.001624519
      2        8           0.002169717   -0.000256413    0.001507283
      3        8          -0.001120836    0.000513568   -0.002078270
      4        1          -0.000937569    0.001072327    0.002609213
      5        6           0.000696668   -0.000308596   -0.000194659
      6        9          -0.000606267   -0.000372753    0.000050155
      7        9           0.000080366   -0.000006555    0.000281656
      8        9          -0.000135888    0.000570400    0.000116685
      9        8           0.000154227   -0.000512630   -0.001576109
     10        1           0.000066400    0.000011316    0.000742732
     11        1          -0.001485616    0.000355908    0.000790534
     12        8          -0.001015970   -0.000036156    0.000827787
     13        1          -0.000583613   -0.000394794   -0.000216648
     14        1           0.001892667    0.000430493   -0.000562403
     15        8          -0.000801227   -0.001619499   -0.001411938
     16        1           0.000662546    0.001352025   -0.000173834
     17        1           0.000693149   -0.000212633    0.000850832
     18        8           0.000480576    0.000252829   -0.000042179
     19        1          -0.000232120   -0.000053126    0.000144793
     20        1          -0.000285632   -0.000159785   -0.000041112
 -------------------------------------------------------------------
 Cartesian Forces:  Max     0.002609213 RMS     0.000897570

 GradGradGradGradGradGradGradGradGradGradGradGradGradGradGradGradGradGrad
 Berny optimization.
 Using GEDIIS/GDIIS optimizer.
 FormGI is forming the generalized inverse of G from B-inverse, IUseBI=4.
 Internal  Forces:  Max     0.002226405 RMS     0.000577910
 Search for a local minimum.
 Step number   6 out of a maximum of  120
 All quantities printed in internal units (Hartrees-Bohrs-Radians)
 Mixed Optimization -- En-DIIS/RFO-DIIS
 Update second derivatives using D2CorX and points    4    6
 DE= -6.51D-05 DEPred=-7.66D-04 R= 8.50D-02
 Trust test= 8.50D-02 RLast= 1.11D+00 DXMaxT set to 3.57D-01
 ITU= -1 -1  1  1  1  0
 Use linear search instead of GDIIS.
     Eigenvalues ---   -0.00966   0.00010   0.00042   0.00046   0.00096
     Eigenvalues ---    0.00232   0.00295   0.00385   0.00613   0.00700
     Eigenvalues ---    0.00823   0.00973   0.01063   0.01240   0.01286
     Eigenvalues ---    0.01398   0.01584   0.01723   0.02046   0.02112
     Eigenvalues ---    0.02416   0.02779   0.03008   0.03579   0.03779
     Eigenvalues ---    0.03929   0.04040   0.06273   0.06356   0.07457
     Eigenvalues ---    0.08158   0.09066   0.11661   0.13587   0.19244
     Eigenvalues ---    0.20069   0.21732   0.22964   0.25250   0.35529
     Eigenvalues ---    0.36646   0.37501   0.38315   0.38674   0.48189
     Eigenvalues ---    0.51570   0.52938   0.55582   0.56264   0.56671
     Eigenvalues ---    0.57157   0.57611   0.59072   0.88183
 RFO step:  Lambda=-9.66162350D-03 EMin=-9.66086354D-03
 I=     1 Eig=   -9.66D-03 Dot1=  5.13D-05
 I=     1 Stepn=  6.00D-01 RXN=   6.00D-01 EDone=F
 Mixed    1 eigenvectors in step.  Raw Step.Grad=  5.13D-05.
 RFO eigenvector is Hessian eigenvector with negative curvature.
 Taking step of  6.00D-01 in eigenvector direction(s).  Step.Grad=  1.23D-05.
 Quartic linear search produced a step of -0.45589.
 Maximum step size (   0.357) exceeded in Quadratic search.
    -- Step size not scaled.
 Iteration  1 RMS(Cart)=  0.27897985 RMS(Int)=  0.02566351
 Iteration  2 RMS(Cart)=  0.05942959 RMS(Int)=  0.00533130
 Iteration  3 RMS(Cart)=  0.00204021 RMS(Int)=  0.00527784
 Iteration  4 RMS(Cart)=  0.00001317 RMS(Int)=  0.00527784
 Iteration  5 RMS(Cart)=  0.00000020 RMS(Int)=  0.00527784
 Variable       Old X    -DE/DX   Delta X   Delta X   Delta X     New X
                                 (Linear)    (Quad)   (Total)
    R1        2.28850   0.00203   0.00253  -0.02960  -0.02557   2.26293
    R2        2.44759   0.00211   0.00085  -0.01922  -0.01625   2.43133
    R3        2.93228  -0.00020  -0.00041  -0.00342  -0.00383   2.92844
    R4        3.55181  -0.00036  -0.03250  -0.00456  -0.03811   3.51369
    R5        1.92444   0.00223   0.00642   0.00066   0.00814   1.93259
    R6        2.89354  -0.00075  -0.01593   0.03548   0.02087   2.91441
    R7        2.53527   0.00061   0.00053  -0.00219  -0.00166   2.53362
    R8        2.51741   0.00007  -0.00046  -0.00086  -0.00132   2.51609
    R9        2.53232   0.00039   0.00063  -0.00174  -0.00111   2.53121
   R10        1.81324   0.00023   0.00010   0.00028   0.00038   1.81362
   R11        1.83554  -0.00079   0.00063  -0.01309  -0.01356   1.82198
   R12        3.41867  -0.00053  -0.02360   0.05282   0.02853   3.44720
   R13        1.83423   0.00046   0.00054  -0.00167  -0.00113   1.83310
   R14        1.84290   0.00134   0.00288   0.01335   0.01497   1.85786
   R15        3.05572  -0.00000  -0.00193   0.00149  -0.00102   3.05471
   R16        3.51667   0.00000   0.00167  -0.00756  -0.00589   3.51078
   R17        1.88725  -0.00035   0.00137   0.01411   0.01432   1.90157
   R18        1.81359  -0.00026   0.00090  -0.00137  -0.00047   1.81312
   R19        1.81596   0.00006   0.00026  -0.00151  -0.00125   1.81471
   R20        1.81550   0.00011   0.00015  -0.00012   0.00003   1.81553
    A1        2.24157  -0.00019  -0.00298   0.05654   0.05941   2.30098
    A2        2.10538   0.00004   0.00077  -0.02752  -0.02970   2.07569
    A3        1.93613   0.00016   0.00222  -0.02887  -0.02961   1.90652
    A4        2.66027  -0.00024  -0.02414  -0.18941  -0.21159   2.44868
    A5        1.97710  -0.00042  -0.00252   0.09104   0.09688   2.07398
    A6        1.92574  -0.00045  -0.00058   0.00197   0.00140   1.92714
    A7        1.93720  -0.00024   0.00044  -0.00133  -0.00089   1.93631
    A8        1.93622  -0.00064  -0.00197   0.00316   0.00119   1.93741
    A9        1.88796   0.00042   0.00080  -0.00115  -0.00035   1.88762
   A10        1.88648   0.00049   0.00058  -0.00174  -0.00116   1.88532
   A11        1.88860   0.00048   0.00082  -0.00108  -0.00027   1.88833
   A12        1.85399   0.00058   0.00314  -0.04717  -0.04121   1.81279
   A13        2.22404  -0.00040  -0.01658   0.01216  -0.00570   2.21834
   A14        1.81396  -0.00020  -0.00449   0.07888   0.07886   1.89282
   A15        1.86895   0.00048   0.00421  -0.04639  -0.03398   1.83497
   A16        2.04254  -0.00012  -0.02484   0.08209   0.05092   2.09346
   A17        1.91388  -0.00042   0.00179  -0.05605  -0.05432   1.85956
   A18        2.08581   0.00045  -0.00108  -0.00814  -0.00696   2.07885
   A19        2.07516   0.00024  -0.03411   0.02587  -0.00434   2.07082
   A20        1.88844  -0.00127  -0.01546   0.05773   0.04088   1.92932
   A21        2.01483   0.00014  -0.01021   0.08928   0.07926   2.09409
   A22        2.04547   0.00020   0.00965  -0.04464  -0.03479   2.01068
   A23        1.86277  -0.00029  -0.00171   0.00374   0.00230   1.86508
   A24        3.25066  -0.00024   0.00523   0.08093   0.09313   3.34379
   A25        2.94576   0.00112   0.05426  -0.03289   0.02197   2.96773
   A26        3.19470   0.00018   0.01109  -0.06230  -0.05119   3.14351
   A27        2.87785  -0.00027  -0.01569   0.15919   0.14597   3.02382
   A28        3.10575   0.00056   0.03144  -0.15183  -0.11996   2.98579
   A29        3.13284   0.00013  -0.00014  -0.02298  -0.01205   3.12078
   A30        3.06857   0.00010   0.03077  -0.03685   0.01421   3.08278
   A31        3.22283  -0.00018   0.00952  -0.08427  -0.07483   3.14801
   A32        3.23296  -0.00047  -0.03876   0.04850   0.03022   3.26318
   A33        3.18500  -0.00061  -0.01529   0.06747   0.04929   3.23429
    D1       -0.61482   0.00025  -0.03184   0.18135   0.14619  -0.46863
    D2        2.54369   0.00024  -0.03328   0.16906   0.13353   2.67722
    D3        0.00728   0.00009  -0.01252  -0.02651  -0.03868  -0.03140
    D4        3.13328   0.00011  -0.01120  -0.01527  -0.02704   3.10624
    D5        2.01187   0.00006   0.00442   0.03236   0.03606   2.04793
    D6       -0.08077  -0.00001   0.00351   0.03337   0.03615  -0.04462
    D7       -2.18115  -0.00002   0.00350   0.03351   0.03629  -2.14486
    D8       -1.11553   0.00006   0.00325   0.02125   0.02523  -1.09030
    D9        3.07501  -0.00002   0.00234   0.02226   0.02532   3.10034
   D10        0.97464  -0.00003   0.00233   0.02241   0.02546   1.00009
   D11       -3.05098  -0.00012  -0.03046  -0.10831  -0.13550   3.09671
   D12        0.88924   0.00006  -0.02178  -0.13657  -0.16189   0.72735
   D13       -0.22165   0.00069   0.19401  -0.01588   0.18578  -0.03587
   D14        2.18452  -0.00064   0.12021   0.12972   0.25586   2.44038
   D15       -0.41670  -0.00035   0.10319   0.00727   0.11043  -0.30627
   D16       -2.59285  -0.00003   0.13502  -0.09231   0.04582  -2.54702
   D17        1.70422  -0.00019   0.07919   0.08744   0.17696   1.88117
   D18       -0.47194   0.00013   0.11102  -0.01215   0.11235  -0.35958
   D19       -1.60261  -0.00032  -0.19838  -0.04072  -0.22905  -1.83166
   D20        2.25735  -0.00004  -0.13847  -0.08647  -0.22485   2.03250
   D21        0.52720  -0.00006  -0.20434  -0.11781  -0.30496   0.22224
   D22       -1.89603   0.00022  -0.14442  -0.16355  -0.30076  -2.19679
   D23       -1.87289   0.00001  -0.06386   0.02326  -0.04057  -1.91346
   D24        2.21360   0.00016  -0.05695  -0.05386  -0.11061   2.10299
   D25        0.27202  -0.00014  -0.07424  -0.02251  -0.09694   0.17508
   D26       -1.92467   0.00001  -0.06733  -0.09963  -0.16698  -2.09166
         Item               Value     Threshold  Converged?
 Maximum Force            0.002226     0.000015     NO 
 RMS     Force            0.000578     0.000010     NO 
 Maximum Displacement     1.217191     0.000060     NO 
 RMS     Displacement     0.319375     0.000040     NO 
 Predicted change in Energy=-1.833454D-03
 GradGradGradGradGradGradGradGradGradGradGradGradGradGradGradGradGradGrad

                          Input orientation:                          
 ---------------------------------------------------------------------
 Center     Atomic      Atomic             Coordinates (Angstroms)
 Number     Number       Type             X           Y           Z
 ---------------------------------------------------------------------
      1          6           0        0.562524   -2.210683   -2.876147
      2          8           0        1.276995   -2.668904   -2.031430
      3          8           0       -0.547648   -1.564500   -2.803188
      4          1           0       -0.962008   -1.398354   -1.883091
      5          6           0        0.958687   -2.378491   -4.364892
      6          9           0        0.037146   -3.103282   -5.015278
      7          9           0        2.130848   -2.999738   -4.478320
      8          9           0        1.055235   -1.188977   -4.973067
      9          8           0        1.805824   -2.267122    0.701876
     10          1           0        2.455062   -2.916033    0.982010
     11          1           0        1.740017   -2.402377   -0.250471
     12          8           0       -0.797286   -1.797067    1.616825
     13          1           0       -1.129580   -2.559780    2.115641
     14          1           0        0.124275   -2.033882    1.369426
     15          8           0       -1.828723   -1.036383   -0.659865
     16          1           0       -1.536738   -1.339904    0.254025
     17          1           0       -2.218604   -0.160844   -0.615218
     18          8           0       -1.772533   -4.023485    3.062048
     19          1           0       -2.444114   -4.589075    2.673113
     20          1           0       -2.051741   -3.837954    3.962401
 ---------------------------------------------------------------------
                    Distance matrix (angstroms):
                    1          2          3          4          5
     1  C    0.000000
     2  O    1.197490   0.000000
     3  O    1.286607   2.268180   0.000000
     4  H    1.992545   2.578650   1.022682   0.000000
     5  C    1.549666   2.372910   2.317444   3.287716   0.000000
     6  F    2.376686   3.260254   2.757386   3.703469   1.340731
     7  F    2.376806   2.612621   3.469916   4.343432   1.331456
     8  F    2.384055   3.300392   2.723715   3.696087   1.339456
     9  O    3.788302   2.812837   4.279951   3.885576   5.138305
    10  H    4.354836   3.244955   5.017034   4.710469   5.578302
    11  H    2.883992   1.859366   3.528712   3.312770   4.188020
    12  O    4.712426   4.286316   4.433161   3.526402   6.261184
    13  H    5.282332   4.796010   5.052139   4.167355   6.811096
    14  H    4.271793   3.646620   4.252353   3.487516   5.804946
    15  O    3.465393   3.767200   2.552233   1.542238   4.826814
    16  H    3.868221   3.860912   3.221070   2.213819   5.351654
    17  H    4.128960   4.529375   3.090236   2.172088   5.391956
    18  O    6.633318   6.089174   6.476724   5.657090   8.082389
    19  H    6.744695   6.298130   6.537164   5.756416   8.123992
    20  H    7.499876   6.955083   7.294113   6.427203   8.974214
                    6          7          8          9         10
     6  F    0.000000
     7  F    2.163940   0.000000
     8  F    2.168606   2.163464   0.000000
     9  O    6.042618   5.241831   5.825011   0.000000
    10  H    6.469068   5.470587   6.356507   0.959724   0.000000
    11  H    5.108270   4.287691   4.923838   0.964152   1.514642
    12  O    6.810819   6.868128   6.872283   2.798975   3.497548
    13  H    7.246147   7.369144   7.543361   3.271235   3.776466
    14  H    6.474230   6.257424   6.465892   1.824180   2.522073
    15  O    5.169445   5.840682   5.190781   4.071730   4.957786
    16  H    5.775133   6.212996   5.836402   3.497574   4.353000
    17  H    5.753857   6.473068   5.546704   4.729394   5.655560
    18  O    8.328560   8.552286   8.977404   4.632480   4.839997
    19  H    8.214352   8.637087   9.070291   5.228692   5.446176
    20  H    9.246724   9.457401   9.824101   5.289551   5.481236
                   11         12         13         14         15
    11  H    0.000000
    12  O    3.207974   0.000000
    13  H    3.722613   0.970035   0.000000
    14  H    2.317429   0.983138   1.550986   0.000000
    15  O    3.843103   2.612626   3.242371   2.987846   0.000000
    16  H    3.481449   1.616481   2.262629   2.117708   1.006267
    17  H    4.563791   3.111171   3.794530   3.596688   0.959463
    18  O    5.093013   2.827847   1.857824   3.228215   4.772690
    19  H    5.553012   3.409267   2.481293   3.850355   4.910098
    20  H    5.846931   3.352701   2.427886   3.835784   5.409609
                   16         17         18         19         20
    16  H    0.000000
    17  H    1.615768   0.000000
    18  O    3.891299   5.351754   0.000000
    19  H    4.151196   5.520254   0.960304   0.000000
    20  H    4.500837   5.873974   0.960736   1.542856   0.000000
 Stoichiometry    C2H9F3O6
 Framework group  C1[X(C2H9F3O6)]
 Deg. of freedom    54
 Full point group                 C1      NOp   1
 Largest Abelian subgroup         C1      NOp   1
 Largest concise Abelian subgroup C1      NOp   1
                         Standard orientation:                         
 ---------------------------------------------------------------------
 Center     Atomic      Atomic             Coordinates (Angstroms)
 Number     Number       Type             X           Y           Z
 ---------------------------------------------------------------------
      1          6           0       -1.213199    0.018163    0.019830
      2          8           0       -0.589542    1.040065   -0.007545
      3          8           0       -0.858136   -1.198175    0.243011
      4          1           0        0.129920   -1.400271    0.412661
      5          6           0       -2.737347    0.062539   -0.256701
      6          9           0       -3.033702   -0.643013   -1.357578
      7          9           0       -3.151064    1.314383   -0.442447
      8          9           0       -3.426440   -0.458088    0.767136
      9          8           0        1.829350    2.040383    1.022200
     10          1           0        1.947652    2.935957    0.698129
     11          1           0        0.951056    1.795421    0.708860
     12          8           0        3.441713   -0.226389    0.711886
     13          1           0        4.067530   -0.105907   -0.019418
     14          1           0        2.948580    0.622129    0.770185
     15          8           0        1.527655   -2.003849    0.658682
     16          1           0        2.332097   -1.399635    0.639391
     17          1           0        1.626212   -2.674071    1.338137
     18          8           0        5.259738    0.117917   -1.426561
     19          1           0        5.127314   -0.360714   -2.248486
     20          1           0        6.187532    0.023719   -1.195608
 ---------------------------------------------------------------------
 Rotational constants (GHZ):           1.3778337           0.3048771           0.2852382
 Standard basis: 6-31++G(d,p) (6D, 7F)
 There are   263 symmetry adapted cartesian basis functions of A   symmetry.
 There are   263 symmetry adapted basis functions of A   symmetry.
   263 basis functions,   424 primitive gaussians,   263 cartesian basis functions
    48 alpha electrons       48 beta electrons
       nuclear repulsion energy       699.0254272452 Hartrees.
 NAtoms=   20 NActive=   20 NUniq=   20 SFac= 1.00D+00 NAtFMM=   60 NAOKFM=F Big=F
 Integral buffers will be    131072 words long.
 Raffenetti 2 integral format.
 Two-electron integral symmetry is turned on.
 Nuclear repulsion after empirical dispersion term =      699.0184336754 Hartrees.
 One-electron integrals computed using PRISM.
 NBasis=   263 RedAO= T EigKep=  5.53D-05  NBF=   263
 NBsUse=   263 1.00D-06 EigRej= -1.00D+00 NBFU=   263
 Initial guess from the checkpoint file:  "/local_scratch/slurm.5620372/Gau-2990747.chk"
 B after Tr=    -0.000000   -0.000000    0.000000
         Rot=    0.997378   -0.071712    0.008037   -0.005510 Ang=  -8.30 deg.
 ExpMin= 3.60D-02 ExpMax= 7.00D+03 ExpMxC= 1.05D+03 IAcc=3 IRadAn=         5 AccDes= 0.00D+00
 Harris functional with IExCor= 4639 and IRadAn=       5 diagonalized for initial guess.
 HarFok:  IExCor= 4639 AccDes= 0.00D+00 IRadAn=         5 IDoV= 1 UseB2=F ITyADJ=14
 ICtDFT=  3500011 ScaDFX=  1.000000  1.000000  1.000000  1.000000
 FoFCou: FMM=F IPFlag=           0 FMFlag=      100000 FMFlg1=           0
         NFxFlg=           0 DoJE=T BraDBF=F KetDBF=T FulRan=T
         wScrn=  0.000000 ICntrl=       500 IOpCl=  0 I1Cent=   200000004 NGrid=           0
         NMat0=    1 NMatS0=      1 NMatT0=    0 NMatD0=    1 NMtDS0=    0 NMtDT0=    0
 Petite list used in FoFCou.
 Requested convergence on RMS density matrix=1.00D-10 within 128 cycles.
 Requested convergence on MAX density matrix=1.00D-08.
 Requested convergence on             energy=1.00D-08.
 No special actions if energy rises.
 SCF Done:  E(RwB97XD) =  -832.377540374     A.U. after   18 cycles
            NFock= 18  Conv=0.39D-10     -V/T= 2.0081
 Calling FoFJK, ICntrl=      2127 FMM=F ISym2X=0 I1Cent= 0 IOpClX= 0 NMat=1 NMatS=1 NMatT=0.
 ***** Axes restored to original set *****
 -------------------------------------------------------------------
 Center     Atomic                   Forces (Hartrees/Bohr)
 Number     Number              X              Y              Z
 -------------------------------------------------------------------
      1        6          -0.002458677    0.003590164   -0.025947520
      2        8           0.010279655   -0.006647587    0.024863262
      3        8          -0.011924005    0.006101328    0.006146923
      4        1           0.001535639   -0.000419550    0.000017949
      5        6           0.000874195   -0.001068998   -0.001998730
      6        9          -0.001483669   -0.001374623   -0.001291115
      7        9           0.001233035   -0.000537497   -0.000545478
      8        9           0.000304704    0.002029888   -0.000779827
      9        8           0.002173110   -0.002016983    0.004403895
     10        1           0.000061238    0.000381043    0.004437901
     11        1          -0.004974905    0.001396827   -0.008391627
     12        8           0.006543794   -0.004042016   -0.002480847
     13        1          -0.002690478   -0.000573987    0.000291776
     14        1          -0.002464215    0.004335711    0.002122499
     15        8           0.001987885   -0.006548847    0.001287566
     16        1          -0.000392164    0.005749420   -0.005443942
     17        1           0.001503029   -0.000405436    0.002943236
     18        8           0.000797433    0.000661780    0.000310806
     19        1          -0.000511154   -0.000181671   -0.000081787
     20        1          -0.000394447   -0.000428967    0.000135060
 -------------------------------------------------------------------
 Cartesian Forces:  Max     0.025947520 RMS     0.005874120

 GradGradGradGradGradGradGradGradGradGradGradGradGradGradGradGradGradGrad
 Berny optimization.
 Using GEDIIS/GDIIS optimizer.
 FormGI is forming the generalized inverse of G from B-inverse, IUseBI=4.
 Internal  Forces:  Max     0.026601090 RMS     0.004193599
 Search for a local minimum.
 Step number   7 out of a maximum of  120
 All quantities printed in internal units (Hartrees-Bohrs-Radians)
 Mixed Optimization -- RFO/linear search
 Update second derivatives using D2CorX and points    7    6
 ITU=  0 -1 -1  1  1  1  0
 Use linear search instead of GDIIS.
     Eigenvalues ---    0.00010   0.00038   0.00048   0.00093   0.00223
     Eigenvalues ---    0.00242   0.00309   0.00504   0.00617   0.00817
     Eigenvalues ---    0.00950   0.01021   0.01188   0.01290   0.01307
     Eigenvalues ---    0.01477   0.01590   0.01766   0.02048   0.02327
     Eigenvalues ---    0.02514   0.02852   0.03368   0.03587   0.03779
     Eigenvalues ---    0.03957   0.04318   0.06317   0.06958   0.08057
     Eigenvalues ---    0.08699   0.09075   0.11664   0.13588   0.19652
     Eigenvalues ---    0.20262   0.21750   0.23251   0.25839   0.35625
     Eigenvalues ---    0.36794   0.37504   0.38634   0.40244   0.49543
     Eigenvalues ---    0.52924   0.54428   0.55607   0.56265   0.56674
     Eigenvalues ---    0.57161   0.57613   0.59249   1.00375
 RFO step:  Lambda=-5.23179811D-03 EMin= 9.84533252D-05
 Skip linear search -- no minimum in search direction.
 Iteration  1 RMS(Cart)=  0.11987554 RMS(Int)=  0.00517408
 Iteration  2 RMS(Cart)=  0.01032958 RMS(Int)=  0.00059593
 Iteration  3 RMS(Cart)=  0.00001817 RMS(Int)=  0.00059572
 Iteration  4 RMS(Cart)=  0.00000002 RMS(Int)=  0.00059572
 Variable       Old X    -DE/DX   Delta X   Delta X   Delta X     New X
                                 (Linear)    (Quad)   (Total)
    R1        2.26293   0.02660   0.00000   0.02463   0.02492   2.28785
    R2        2.43133   0.01016   0.00000   0.01447   0.01469   2.44602
    R3        2.92844   0.00477   0.00000   0.00261   0.00261   2.93105
    R4        3.51369   0.00023   0.00000  -0.02050  -0.02041   3.49328
    R5        1.93259  -0.00216   0.00000   0.00538   0.00528   1.93787
    R6        2.91441  -0.00177   0.00000  -0.04553  -0.04558   2.86882
    R7        2.53362   0.00239   0.00000   0.00235   0.00235   2.53597
    R8        2.51609   0.00138   0.00000   0.00012   0.00012   2.51621
    R9        2.53121   0.00218   0.00000   0.00230   0.00230   2.53350
   R10        1.81362   0.00108   0.00000  -0.00015  -0.00015   1.81347
   R11        1.82198   0.00867   0.00000   0.01142   0.01155   1.83353
   R12        3.44720  -0.00267   0.00000  -0.05851  -0.05849   3.38871
   R13        1.83310   0.00171   0.00000   0.00168   0.00168   1.83478
   R14        1.85786  -0.00662   0.00000  -0.00730  -0.00738   1.85048
   R15        3.05471  -0.00033   0.00000  -0.00174  -0.00201   3.05270
   R16        3.51078   0.00018   0.00000   0.00357   0.00357   3.51434
   R17        1.90157  -0.00680   0.00000  -0.01051  -0.01080   1.89077
   R18        1.81312  -0.00084   0.00000   0.00115   0.00115   1.81428
   R19        1.81471   0.00050   0.00000   0.00119   0.00119   1.81591
   R20        1.81553   0.00016   0.00000   0.00028   0.00028   1.81581
    A1        2.30098  -0.01064   0.00000  -0.05030  -0.04951   2.25146
    A2        2.07569   0.00581   0.00000   0.02386   0.02345   2.09914
    A3        1.90652   0.00483   0.00000   0.02643   0.02603   1.93255
    A4        2.44868   0.00410   0.00000   0.10793   0.10822   2.55689
    A5        2.07398  -0.00362   0.00000  -0.07219  -0.07146   2.00253
    A6        1.92714   0.00034   0.00000  -0.00159  -0.00159   1.92555
    A7        1.93631   0.00074   0.00000   0.00180   0.00180   1.93811
    A8        1.93741  -0.00056   0.00000  -0.00514  -0.00515   1.93226
    A9        1.88762  -0.00039   0.00000   0.00160   0.00160   1.88922
   A10        1.88532   0.00012   0.00000   0.00194   0.00193   1.88726
   A11        1.88833  -0.00028   0.00000   0.00161   0.00161   1.88994
   A12        1.81279   0.00445   0.00000   0.04153   0.04143   1.85422
   A13        2.21834  -0.00216   0.00000  -0.01853  -0.01950   2.19884
   A14        1.89282  -0.00214   0.00000  -0.05050  -0.04999   1.84283
   A15        1.83497   0.00174   0.00000   0.03210   0.03402   1.86898
   A16        2.09346  -0.00059   0.00000  -0.04886  -0.04871   2.04475
   A17        1.85956  -0.00063   0.00000   0.01657   0.01667   1.87623
   A18        2.07885   0.00522   0.00000   0.02809   0.02732   2.10617
   A19        2.07082  -0.00062   0.00000  -0.02511  -0.02482   2.04600
   A20        1.92932  -0.00528   0.00000  -0.05343  -0.05391   1.87542
   A21        2.09409  -0.00020   0.00000  -0.04289  -0.04266   2.05142
   A22        2.01068   0.00068   0.00000   0.02998   0.03020   2.04088
   A23        1.86508  -0.00038   0.00000  -0.00440  -0.00407   1.86101
   A24        3.34379   0.00215   0.00000  -0.04728  -0.04714   3.29665
   A25        2.96773   0.00317   0.00000   0.07748   0.07732   3.04504
   A26        3.14351   0.00026   0.00000   0.03541   0.03511   3.17862
   A27        3.02382  -0.00244   0.00000  -0.13341  -0.13299   2.89083
   A28        2.98579   0.00497   0.00000   0.11834   0.11810   3.10389
   A29        3.12078   0.00015   0.00000   0.01542   0.01581   3.13659
   A30        3.08278  -0.00034   0.00000   0.02612   0.02788   3.11066
   A31        3.14801  -0.00012   0.00000   0.03522   0.03545   3.18346
   A32        3.26318  -0.00188   0.00000  -0.05221  -0.05169   3.21149
   A33        3.23429  -0.00209   0.00000  -0.05442  -0.05596   3.17833
    D1       -0.46863  -0.00015   0.00000  -0.03801  -0.03745  -0.50608
    D2        2.67722   0.00012   0.00000  -0.03189  -0.03169   2.64553
    D3       -0.03140   0.00010   0.00000   0.00995   0.00975  -0.02166
    D4        3.10624  -0.00015   0.00000   0.00429   0.00445   3.11068
    D5        2.04793  -0.00006   0.00000  -0.00830  -0.00828   2.03965
    D6       -0.04462  -0.00028   0.00000  -0.01044  -0.01042  -0.05503
    D7       -2.14486  -0.00005   0.00000  -0.01024  -0.01022  -2.15508
    D8       -1.09030   0.00019   0.00000  -0.00329  -0.00331  -1.09361
    D9        3.10034  -0.00002   0.00000  -0.00543  -0.00545   3.09488
   D10        1.00009   0.00020   0.00000  -0.00523  -0.00525   0.99484
   D11        3.09671  -0.00037   0.00000   0.03403   0.03500   3.13170
   D12        0.72735   0.00079   0.00000   0.05171   0.05250   0.77985
   D13       -0.03587   0.00109   0.00000   0.02970   0.02869  -0.00718
   D14        2.44038  -0.00141   0.00000  -0.07306  -0.07207   2.36832
   D15       -0.30627  -0.00152   0.00000  -0.01566  -0.01610  -0.32237
   D16       -2.54702  -0.00040   0.00000   0.06049   0.06126  -2.48576
   D17        1.88117  -0.00006   0.00000  -0.07081  -0.06979   1.81138
   D18       -0.35958   0.00106   0.00000   0.00534   0.00757  -0.35201
   D19       -1.83166  -0.00085   0.00000   0.00374   0.00471  -1.82695
   D20        2.03250  -0.00136   0.00000   0.03564   0.03678   2.06928
   D21        0.22224   0.00157   0.00000   0.05202   0.05172   0.27397
   D22       -2.19679   0.00105   0.00000   0.08392   0.08380  -2.11299
   D23       -1.91346  -0.00023   0.00000  -0.01267  -0.01317  -1.92662
   D24        2.10299  -0.00010   0.00000   0.01902   0.01874   2.12173
   D25        0.17508   0.00011   0.00000   0.00361   0.00389   0.17897
   D26       -2.09166   0.00025   0.00000   0.03531   0.03580  -2.05586
         Item               Value     Threshold  Converged?
 Maximum Force            0.026601     0.000015     NO 
 RMS     Force            0.004194     0.000010     NO 
 Maximum Displacement     0.409196     0.000060     NO 
 RMS     Displacement     0.121452     0.000040     NO 
 Predicted change in Energy=-8.832789D-05
 GradGradGradGradGradGradGradGradGradGradGradGradGradGradGradGradGradGrad

                          Input orientation:                          
 ---------------------------------------------------------------------
 Center     Atomic      Atomic             Coordinates (Angstroms)
 Number     Number       Type             X           Y           Z
 ---------------------------------------------------------------------
      1          6           0        0.481681   -2.186919   -2.888985
      2          8           0        1.169147   -2.578795   -1.972711
      3          8           0       -0.653801   -1.566894   -2.848166
      4          1           0       -1.020995   -1.405686   -1.904354
      5          6           0        0.927339   -2.420138   -4.356207
      6          9           0        0.046113   -3.208084   -4.991409
      7          9           0        2.121895   -3.006254   -4.405686
      8          9           0        1.001427   -1.257525   -5.019716
      9          8           0        1.859641   -2.196202    0.729921
     10          1           0        2.512834   -2.854743    0.976058
     11          1           0        1.684675   -2.327666   -0.215338
     12          8           0       -0.692611   -1.784116    1.670963
     13          1           0       -1.054006   -2.558062    2.132586
     14          1           0        0.251511   -1.971474    1.490892
     15          8           0       -1.762905   -1.101290   -0.615327
     16          1           0       -1.382278   -1.373257    0.269131
     17          1           0       -2.123194   -0.217153   -0.514160
     18          8           0       -1.827523   -4.031192    2.963301
     19          1           0       -2.462588   -4.544340    2.456576
     20          1           0       -2.218720   -3.887044    3.829030
 ---------------------------------------------------------------------
                    Distance matrix (angstroms):
                    1          2          3          4          5
     1  C    0.000000
     2  O    1.210676   0.000000
     3  O    1.294379   2.261307   0.000000
     4  H    1.959045   2.485475   1.025476   0.000000
     5  C    1.551046   2.400979   2.345681   3.291915   0.000000
     6  F    2.377538   3.281730   2.788705   3.730586   1.341976
     7  F    2.379495   2.647606   3.493153   4.323915   1.331520
     8  F    2.382000   3.325376   2.747930   3.717206   1.340672
     9  O    3.872382   2.815560   4.417706   3.982761   5.175716
    10  H    4.417027   3.252211   5.129407   4.783773   5.579939
    11  H    2.935199   1.848566   3.602642   3.320162   4.210571
    12  O    4.725922   4.168215   4.524513   3.610255   6.273400
    13  H    5.264243   4.668651   5.094161   4.198327   6.785956
    14  H    4.391208   3.634204   4.450921   3.669752   5.903101
    15  O    3.374356   3.552808   2.536231   1.518117   4.792803
    16  H    3.756339   3.604018   3.207135   2.203546   5.274850
    17  H    4.037963   4.306302   3.070586   2.135437   5.377752
    18  O    6.556143   5.954301   6.420555   5.589081   7.984983
    19  H    6.542260   6.055695   6.346430   5.563007   7.900497
    20  H    7.437360   6.844659   7.239960   6.361083   8.890872
                    6          7          8          9         10
     6  F    0.000000
     7  F    2.166259   0.000000
     8  F    2.172119   2.165765   0.000000
     9  O    6.086576   5.205710   5.888631   0.000000
    10  H    6.466856   5.398051   6.386294   0.959645   0.000000
    11  H    5.125513   4.267395   4.969314   0.970263   1.543723
    12  O    6.852781   6.807403   6.921868   2.751248   3.450219
    13  H    7.237686   7.282598   7.554577   3.253883   3.761373
    14  H    6.602395   6.272060   6.592428   1.793226   2.481692
    15  O    5.182782   5.752164   5.202363   4.016387   4.887642
    16  H    5.751536   6.066286   5.802357   3.376330   4.226871
    17  H    5.804940   6.398738   5.580830   4.618155   5.538085
    18  O    8.213734   8.423204   8.912056   4.685120   4.916489
    19  H    7.971928   8.394869   8.871160   5.213132   5.459074
    20  H    9.131846   9.350256   9.776708   5.394113   5.620739
                   11         12         13         14         15
    11  H    0.000000
    12  O    3.083028   0.000000
    13  H    3.614721   0.970925   0.000000
    14  H    2.256557   0.979232   1.568514   0.000000
    15  O    3.681005   2.615130   3.189945   3.041586   0.000000
    16  H    3.248354   1.615420   2.232486   2.125989   1.000554
    17  H    4.363878   3.045769   3.691651   3.568908   0.960074
    18  O    5.034012   2.829755   1.859711   3.276097   4.625481
    19  H    5.408563   3.371772   2.456496   3.862450   4.666984
    20  H    5.833101   3.377657   2.449627   3.903632   5.265026
                   16         17         18         19         20
    16  H    0.000000
    17  H    1.580848   0.000000
    18  O    3.810697   5.169821   0.000000
    19  H    4.000969   5.259754   0.960936   0.000000
    20  H    4.437527   5.686873   0.960886   1.541150   0.000000
 Stoichiometry    C2H9F3O6
 Framework group  C1[X(C2H9F3O6)]
 Deg. of freedom    54
 Full point group                 C1      NOp   1
 Largest Abelian subgroup         C1      NOp   1
 Largest concise Abelian subgroup C1      NOp   1
                         Standard orientation:                         
 ---------------------------------------------------------------------
 Center     Atomic      Atomic             Coordinates (Angstroms)
 Number     Number       Type             X           Y           Z
 ---------------------------------------------------------------------
      1          6           0       -1.214299   -0.048516    0.041270
      2          8           0       -0.513253    0.936037   -0.028903
      3          8           0       -0.885298   -1.262702    0.346111
      4          1           0        0.112791   -1.402064    0.535841
      5          6           0       -2.730859    0.047737   -0.269416
      6          9           0       -3.036309   -0.703807   -1.338426
      7          9           0       -3.087211    1.304404   -0.527764
      8          9           0       -3.456385   -0.390122    0.769474
      9          8           0        1.847337    2.165689    0.889219
     10          1           0        1.933933    3.020894    0.462551
     11          1           0        1.002384    1.796284    0.587551
     12          8           0        3.457633   -0.060942    0.753476
     13          1           0        4.049631   -0.052003   -0.016039
     14          1           0        3.024643    0.816446    0.793547
     15          8           0        1.540183   -1.838217    0.813333
     16          1           0        2.292060   -1.179242    0.774066
     17          1           0        1.687434   -2.397793    1.579449
     18          8           0        5.155319   -0.126411   -1.509506
     19          1           0        4.885108   -0.696445   -2.234382
     20          1           0        6.086739   -0.303313   -1.353092
 ---------------------------------------------------------------------
 Rotational constants (GHZ):           1.3661282           0.3075426           0.2894053
 Standard basis: 6-31++G(d,p) (6D, 7F)
 There are   263 symmetry adapted cartesian basis functions of A   symmetry.
 There are   263 symmetry adapted basis functions of A   symmetry.
   263 basis functions,   424 primitive gaussians,   263 cartesian basis functions
    48 alpha electrons       48 beta electrons
       nuclear repulsion energy       699.6364397883 Hartrees.
 NAtoms=   20 NActive=   20 NUniq=   20 SFac= 1.00D+00 NAtFMM=   60 NAOKFM=F Big=F
 Integral buffers will be    131072 words long.
 Raffenetti 2 integral format.
 Two-electron integral symmetry is turned on.
 Nuclear repulsion after empirical dispersion term =      699.6293460940 Hartrees.
 One-electron integrals computed using PRISM.
 NBasis=   263 RedAO= T EigKep=  5.23D-05  NBF=   263
 NBsUse=   263 1.00D-06 EigRej= -1.00D+00 NBFU=   263
 Initial guess from the checkpoint file:  "/local_scratch/slurm.5620372/Gau-2990747.chk"
 B after Tr=     0.000000    0.000000   -0.000000
         Rot=    0.999002    0.044563   -0.002083    0.002177 Ang=   5.12 deg.
 ExpMin= 3.60D-02 ExpMax= 7.00D+03 ExpMxC= 1.05D+03 IAcc=3 IRadAn=         5 AccDes= 0.00D+00
 Harris functional with IExCor= 4639 and IRadAn=       5 diagonalized for initial guess.
 HarFok:  IExCor= 4639 AccDes= 0.00D+00 IRadAn=         5 IDoV= 1 UseB2=F ITyADJ=14
 ICtDFT=  3500011 ScaDFX=  1.000000  1.000000  1.000000  1.000000
 FoFCou: FMM=F IPFlag=           0 FMFlag=      100000 FMFlg1=           0
         NFxFlg=           0 DoJE=T BraDBF=F KetDBF=T FulRan=T
         wScrn=  0.000000 ICntrl=       500 IOpCl=  0 I1Cent=   200000004 NGrid=           0
         NMat0=    1 NMatS0=      1 NMatT0=    0 NMatD0=    1 NMtDS0=    0 NMtDT0=    0
 Petite list used in FoFCou.
 Requested convergence on RMS density matrix=1.00D-10 within 128 cycles.
 Requested convergence on MAX density matrix=1.00D-08.
 Requested convergence on             energy=1.00D-08.
 No special actions if energy rises.
 SCF Done:  E(RwB97XD) =  -832.380646406     A.U. after   16 cycles
            NFock= 16  Conv=0.63D-10     -V/T= 2.0082
 Calling FoFJK, ICntrl=      2127 FMM=F ISym2X=0 I1Cent= 0 IOpClX= 0 NMat=1 NMatS=1 NMatT=0.
 ***** Axes restored to original set *****
 -------------------------------------------------------------------
 Center     Atomic                   Forces (Hartrees/Bohr)
 Number     Number              X              Y              Z
 -------------------------------------------------------------------
      1        6          -0.000399358    0.000344422   -0.003405532
      2        8           0.001756010   -0.000639127    0.003685101
      3        8          -0.002041993    0.000933105    0.001003745
      4        1           0.000317791   -0.000158409   -0.000543885
      5        6          -0.000046503   -0.000124622   -0.000197583
      6        9          -0.000087951   -0.000134396   -0.000149130
      7        9           0.000166092   -0.000061037   -0.000068581
      8        9           0.000038846    0.000182755   -0.000124465
      9        8           0.000145157   -0.000273854    0.001122613
     10        1           0.000027314    0.000134435    0.000505482
     11        1          -0.001027109    0.000035220   -0.001571973
     12        8           0.001411062   -0.000451033   -0.000446664
     13        1          -0.000290251   -0.000217383   -0.000360694
     14        1          -0.000610915    0.000737158    0.000557019
     15        8           0.000169379   -0.000889817    0.000581813
     16        1           0.000066833    0.000419960   -0.000837043
     17        1           0.000442161    0.000110704    0.000148161
     18        8           0.000097093    0.000109194    0.000184334
     19        1          -0.000043521    0.000036688   -0.000063798
     20        1          -0.000090138   -0.000093962   -0.000018920
 -------------------------------------------------------------------
 Cartesian Forces:  Max     0.003685101 RMS     0.000885055

 GradGradGradGradGradGradGradGradGradGradGradGradGradGradGradGradGradGrad
 Berny optimization.
 Using GEDIIS/GDIIS optimizer.
 FormGI is forming the generalized inverse of G from B-inverse, IUseBI=4.
 Internal  Forces:  Max     0.003909149 RMS     0.000647768
 Search for a local minimum.
 Step number   8 out of a maximum of  120
 All quantities printed in internal units (Hartrees-Bohrs-Radians)
 Mixed Optimization -- En-DIIS/RFO-DIIS
 Update second derivatives using D2CorX and points    5    4    7    6    8
 DE= -6.75D-05 DEPred=-8.83D-05 R= 7.64D-01
 TightC=F SS=  1.41D+00  RLast= 6.69D-01 DXNew= 6.0000D-01 2.0075D+00
 Trust test= 7.64D-01 RLast= 6.69D-01 DXMaxT set to 6.00D-01
 ITU=  1  0 -1 -1  1  1  1  0
 Use linear search instead of GDIIS.
     Eigenvalues ---    0.00010   0.00033   0.00050   0.00083   0.00182
     Eigenvalues ---    0.00243   0.00305   0.00518   0.00684   0.00832
     Eigenvalues ---    0.00875   0.01049   0.01142   0.01262   0.01313
     Eigenvalues ---    0.01490   0.01591   0.01764   0.02058   0.02325
     Eigenvalues ---    0.02467   0.02777   0.03337   0.03591   0.03783
     Eigenvalues ---    0.03991   0.04327   0.06363   0.07020   0.08126
     Eigenvalues ---    0.08675   0.09066   0.11664   0.13587   0.19641
     Eigenvalues ---    0.20238   0.21751   0.23179   0.25780   0.35514
     Eigenvalues ---    0.36697   0.37508   0.38633   0.40008   0.48934
     Eigenvalues ---    0.52897   0.53703   0.55585   0.56265   0.56686
     Eigenvalues ---    0.57187   0.57612   0.59107   0.98013
 RFO step:  Lambda=-3.13727833D-04 EMin= 9.84590522D-05
 Quartic linear search produced a step of -0.38635.
 Iteration  1 RMS(Cart)=  0.18366251 RMS(Int)=  0.00620831
 Iteration  2 RMS(Cart)=  0.01090981 RMS(Int)=  0.00065186
 Iteration  3 RMS(Cart)=  0.00001992 RMS(Int)=  0.00065168
 Iteration  4 RMS(Cart)=  0.00000001 RMS(Int)=  0.00065168
 Variable       Old X    -DE/DX   Delta X   Delta X   Delta X     New X
                                 (Linear)    (Quad)   (Total)
    R1        2.28785   0.00391   0.00025   0.00527   0.00541   2.29326
    R2        2.44602   0.00145   0.00061   0.00089   0.00158   2.44760
    R3        2.93105   0.00055   0.00047  -0.00096  -0.00049   2.93056
    R4        3.49328  -0.00014   0.02261  -0.03855  -0.01634   3.47694
    R5        1.93787  -0.00091  -0.00519   0.00876   0.00381   1.94167
    R6        2.86882  -0.00033   0.00955  -0.03156  -0.02180   2.84703
    R7        2.53597   0.00021  -0.00027   0.00070   0.00043   2.53640
    R8        2.51621   0.00018   0.00046  -0.00042   0.00004   2.51625
    R9        2.53350   0.00022  -0.00046   0.00032  -0.00014   2.53336
   R10        1.81347   0.00006  -0.00009  -0.00017  -0.00026   1.81321
   R11        1.83353   0.00158   0.00078   0.00304   0.00349   1.83702
   R12        3.38871  -0.00074   0.01157  -0.03955  -0.02783   3.36088
   R13        1.83478   0.00013  -0.00021   0.00109   0.00088   1.83566
   R14        1.85048  -0.00158  -0.00293   0.00262  -0.00019   1.85029
   R15        3.05270  -0.00016   0.00117  -0.01861  -0.01737   3.03533
   R16        3.51434   0.00002   0.00090  -0.00628  -0.00538   3.50896
   R17        1.89077  -0.00098  -0.00136   0.00276   0.00145   1.89222
   R18        1.81428  -0.00005  -0.00026   0.00064   0.00038   1.81465
   R19        1.81591   0.00004   0.00002   0.00038   0.00040   1.81630
   R20        1.81581   0.00001  -0.00012   0.00017   0.00005   1.81586
    A1        2.25146  -0.00116  -0.00382  -0.00349  -0.00744   2.24402
    A2        2.09914   0.00067   0.00241   0.00012   0.00259   2.10173
    A3        1.93255   0.00049   0.00138   0.00337   0.00483   1.93738
    A4        2.55689   0.00057   0.03994  -0.00531   0.03413   2.59102
    A5        2.00253  -0.00089  -0.00982  -0.00882  -0.01834   1.98419
    A6        1.92555   0.00011   0.00007  -0.00116  -0.00109   1.92446
    A7        1.93811   0.00008  -0.00035   0.00035  -0.00001   1.93811
    A8        1.93226   0.00000   0.00153  -0.00133   0.00020   1.93247
    A9        1.88922  -0.00008  -0.00049   0.00069   0.00020   1.88942
   A10        1.88726  -0.00004  -0.00030   0.00060   0.00031   1.88756
   A11        1.88994  -0.00007  -0.00052   0.00094   0.00042   1.89036
   A12        1.85422   0.00059  -0.00009   0.00915   0.00988   1.86410
   A13        2.19884  -0.00016   0.00974   0.01413   0.02338   2.22222
   A14        1.84283  -0.00039  -0.01115   0.00127  -0.01018   1.83264
   A15        1.86898   0.00021  -0.00001   0.00933   0.00972   1.87870
   A16        2.04475  -0.00030  -0.00085  -0.03300  -0.03465   2.01010
   A17        1.87623   0.00009   0.01454  -0.01184   0.00299   1.87922
   A18        2.10617   0.00084  -0.00787   0.00955   0.00179   2.10796
   A19        2.04600  -0.00034   0.01127  -0.00967   0.00170   2.04770
   A20        1.87542  -0.00056   0.00503  -0.00946  -0.00480   1.87061
   A21        2.05142  -0.00014  -0.01414  -0.02390  -0.03817   2.01325
   A22        2.04088   0.00018   0.00177   0.00526   0.00691   2.04779
   A23        1.86101  -0.00003   0.00068  -0.00215  -0.00166   1.85935
   A24        3.29665   0.00008  -0.01777  -0.00404  -0.02176   3.27489
   A25        3.04504   0.00043  -0.03836   0.05492   0.01425   3.05929
   A26        3.17862   0.00017   0.00621   0.02707   0.03329   3.21191
   A27        2.89083  -0.00068  -0.00501  -0.04725  -0.05159   2.83923
   A28        3.10389   0.00118   0.00072   0.02667   0.02735   3.13124
   A29        3.13659  -0.00002  -0.00145   0.00468   0.00202   3.13861
   A30        3.11066  -0.00002  -0.01626   0.01550  -0.00028   3.11039
   A31        3.18346   0.00001   0.01521   0.02520   0.04046   3.22392
   A32        3.21149  -0.00016   0.00830   0.00179   0.01064   3.22213
   A33        3.17833  -0.00034   0.00258  -0.02195  -0.01966   3.15867
    D1       -0.50608   0.00005  -0.04201   0.10031   0.05980  -0.44628
    D2        2.64553   0.00009  -0.03935   0.09958   0.06174   2.70727
    D3       -0.02166   0.00004   0.01118  -0.00245   0.01034  -0.01131
    D4        3.11068   0.00001   0.00873  -0.00179   0.00855   3.11923
    D5        2.03965  -0.00003  -0.01073  -0.00351  -0.01424   2.02542
    D6       -0.05503  -0.00005  -0.00994  -0.00383  -0.01377  -0.06881
    D7       -2.15508  -0.00001  -0.01007  -0.00436  -0.01443  -2.16951
    D8       -1.09361   0.00001  -0.00847  -0.00408  -0.01255  -1.10616
    D9        3.09488  -0.00000  -0.00768  -0.00440  -0.01208   3.08280
   D10        0.99484   0.00003  -0.00781  -0.00493  -0.01274   0.98210
   D11        3.13170  -0.00004   0.03883  -0.00583   0.03396  -3.11752
   D12        0.77985   0.00002   0.04226  -0.04142   0.00248   0.78232
   D13       -0.00718   0.00007  -0.08286  -0.04792  -0.12954  -0.13671
   D14        2.36832  -0.00028  -0.07101  -0.06260  -0.13295   2.23536
   D15       -0.32237  -0.00033  -0.03644  -0.10776  -0.14424  -0.46660
   D16       -2.48576   0.00010  -0.04137  -0.04872  -0.08917  -2.57493
   D17        1.81138  -0.00016  -0.04140  -0.09112  -0.13156   1.67982
   D18       -0.35201   0.00027  -0.04633  -0.03208  -0.07650  -0.42851
   D19       -1.82695  -0.00005   0.08668   0.08011   0.16741  -1.65954
   D20        2.06928  -0.00006   0.07266   0.08283   0.15554   2.22482
   D21        0.27397   0.00032   0.09784   0.06336   0.16233   0.43629
   D22       -2.11299   0.00031   0.08383   0.06607   0.15046  -1.96253
   D23       -1.92662  -0.00009   0.02076   0.03910   0.05986  -1.86676
   D24        2.12173  -0.00002   0.03550   0.07241   0.10778   2.22950
   D25        0.17897   0.00005   0.03595   0.00962   0.04570   0.22467
   D26       -2.05586   0.00011   0.05068   0.04293   0.09361  -1.96225
         Item               Value     Threshold  Converged?
 Maximum Force            0.003909     0.000015     NO 
 RMS     Force            0.000648     0.000010     NO 
 Maximum Displacement     0.720230     0.000060     NO 
 RMS     Displacement     0.183311     0.000040     NO 
 Predicted change in Energy=-2.089952D-04
 GradGradGradGradGradGradGradGradGradGradGradGradGradGradGradGradGradGrad

                          Input orientation:                          
 ---------------------------------------------------------------------
 Center     Atomic      Atomic             Coordinates (Angstroms)
 Number     Number       Type             X           Y           Z
 ---------------------------------------------------------------------
      1          6           0        0.428304   -2.205030   -2.830356
      2          8           0        1.146538   -2.517126   -1.903310
      3          8           0       -0.718267   -1.603516   -2.796692
      4          1           0       -1.040568   -1.382262   -1.846479
      5          6           0        0.839091   -2.537292   -4.288368
      6          9           0       -0.035157   -3.397853   -4.833011
      7          9           0        2.049666   -3.090275   -4.329867
      8          9           0        0.856847   -1.427859   -5.040726
      9          8           0        1.899956   -2.060492    0.764552
     10          1           0        2.614452   -2.658619    0.993455
     11          1           0        1.693329   -2.215139   -0.172669
     12          8           0       -0.636160   -1.766197    1.722843
     13          1           0       -1.000730   -2.583545    2.100506
     14          1           0        0.319264   -1.912121    1.566089
     15          8           0       -1.686808   -1.004987   -0.538877
     16          1           0       -1.293392   -1.303747    0.332104
     17          1           0       -1.957737   -0.090325   -0.428810
     18          8           0       -1.848610   -4.116247    2.716835
     19          1           0       -2.407481   -4.563559    2.075446
     20          1           0       -2.364897   -4.040642    3.523730
 ---------------------------------------------------------------------
                    Distance matrix (angstroms):
                    1          2          3          4          5
     1  C    0.000000
     2  O    1.213539   0.000000
     3  O    1.295214   2.260600   0.000000
     4  H    1.950012   2.464666   1.027490   0.000000
     5  C    1.550788   2.404876   2.349979   3.290902   0.000000
     6  F    2.376604   3.279517   2.798728   3.740699   1.342204
     7  F    2.379287   2.651852   3.496074   4.316720   1.331541
     8  F    2.381886   3.333737   2.747277   3.715572   1.340597
     9  O    3.887160   2.809563   4.443690   3.990509   5.185053
    10  H    4.427924   3.250545   5.156110   4.801404   5.573533
    11  H    2.943414   1.839917   3.615989   3.312026   4.215742
    12  O    4.696518   4.109853   4.523207   3.612619   6.237436
    13  H    5.147699   4.543755   5.002278   4.125937   6.648668
    14  H    4.407540   3.617616   4.495060   3.711538   5.910645
    15  O    3.341359   3.489425   2.528643   1.506581   4.773553
    16  H    3.711833   3.524574   3.195308   2.194609   5.236208
    17  H    3.991566   4.207141   3.071302   2.126050   5.357806
    18  O    6.293521   5.733571   6.163640   5.380653   7.667444
    19  H    6.137689   5.713969   5.945841   5.231692   7.425908
    20  H    7.179543   6.641087   6.971276   6.136772   8.576390
                    6          7          8          9         10
     6  F    0.000000
     7  F    2.166620   0.000000
     8  F    2.172485   2.166049   0.000000
     9  O    6.071730   5.199613   5.932078   0.000000
    10  H    6.443182   5.370574   6.404318   0.959509   0.000000
    11  H    5.109331   4.263230   5.001748   0.972108   1.550802
    12  O    6.782531   6.752936   6.934653   2.727053   3.448899
    13  H    7.047629   7.135221   7.468828   3.236099   3.781632
    14  H    6.578867   6.256567   6.646315   1.778500   2.480536
    15  O    5.185879   5.716754   5.188029   3.959532   4.856272
    16  H    5.713742   6.008468   5.788457   3.310157   4.188592
    17  H    5.833785   6.346434   5.566026   4.493047   5.433589
    18  O    7.797747   8.118200   8.644459   4.699924   5.001364
    19  H    7.396862   7.941332   8.433763   5.151485   5.478989
    20  H    8.699194   9.059279   9.516100   5.451883   5.753798
                   11         12         13         14         15
    11  H    0.000000
    12  O    3.036616   0.000000
    13  H    3.544150   0.971389   0.000000
    14  H    2.236773   0.979133   1.574419   0.000000
    15  O    3.608864   2.607428   3.151013   3.045997   0.000000
    16  H    3.163215   1.606228   2.202447   2.119787   1.001320
    17  H    4.232107   3.030631   3.678239   3.533171   0.960273
    18  O    4.950634   2.825028   1.856862   3.298798   4.506193
    19  H    5.233139   3.329736   2.428998   3.837279   4.474091
    20  H    5.784896   3.377102   2.451459   3.945590   5.116617
                   16         17         18         19         20
    16  H    0.000000
    17  H    1.578841   0.000000
    18  O    3.728989   5.110287   0.000000
    19  H    3.860934   5.146202   0.961147   0.000000
    20  H    4.338800   5.602977   0.960910   1.540383   0.000000
 Stoichiometry    C2H9F3O6
 Framework group  C1[X(C2H9F3O6)]
 Deg. of freedom    54
 Full point group                 C1      NOp   1
 Largest Abelian subgroup         C1      NOp   1
 Largest concise Abelian subgroup C1      NOp   1
                         Standard orientation:                         
 ---------------------------------------------------------------------
 Center     Atomic      Atomic             Coordinates (Angstroms)
 Number     Number       Type             X           Y           Z
 ---------------------------------------------------------------------
      1          6           0       -1.176049   -0.051942    0.087450
      2          8           0       -0.472545    0.931022   -0.019973
      3          8           0       -0.849235   -1.238873    0.489900
      4          1           0        0.144229   -1.332723    0.734762
      5          6           0       -2.677565    0.011458   -0.295137
      6          9           0       -2.927616   -0.802216   -1.332884
      7          9           0       -3.031361    1.247970   -0.639909
      8          9           0       -3.445830   -0.375149    0.733214
      9          8           0        1.864899    2.267440    0.782515
     10          1           0        1.909440    3.114380    0.333776
     11          1           0        1.027513    1.851841    0.515951
     12          8           0        3.474722    0.066854    0.730491
     13          1           0        3.968148   -0.027841   -0.100869
     14          1           0        3.065721    0.956468    0.733134
     15          8           0        1.564648   -1.667135    1.109415
     16          1           0        2.303506   -1.008935    0.956106
     17          1           0        1.711545   -2.062559    1.972077
     18          8           0        4.850544   -0.385218   -1.695108
     19          1           0        4.405303   -1.001998   -2.282599
     20          1           0        5.765281   -0.673898   -1.637936
 ---------------------------------------------------------------------
 Rotational constants (GHZ):           1.2972232           0.3187869           0.3034746
 Standard basis: 6-31++G(d,p) (6D, 7F)
 There are   263 symmetry adapted cartesian basis functions of A   symmetry.
 There are   263 symmetry adapted basis functions of A   symmetry.
   263 basis functions,   424 primitive gaussians,   263 cartesian basis functions
    48 alpha electrons       48 beta electrons
       nuclear repulsion energy       702.6711663377 Hartrees.
 NAtoms=   20 NActive=   20 NUniq=   20 SFac= 1.00D+00 NAtFMM=   60 NAOKFM=F Big=F
 Integral buffers will be    131072 words long.
 Raffenetti 2 integral format.
 Two-electron integral symmetry is turned on.
 Nuclear repulsion after empirical dispersion term =      702.6639729756 Hartrees.
 One-electron integrals computed using PRISM.
 NBasis=   263 RedAO= T EigKep=  5.10D-05  NBF=   263
 NBsUse=   263 1.00D-06 EigRej= -1.00D+00 NBFU=   263
 Initial guess from the checkpoint file:  "/local_scratch/slurm.5620372/Gau-2990747.chk"
 B after Tr=    -0.000000   -0.000000    0.000000
         Rot=    0.998785    0.048973   -0.005334    0.000952 Ang=   5.65 deg.
 ExpMin= 3.60D-02 ExpMax= 7.00D+03 ExpMxC= 1.05D+03 IAcc=3 IRadAn=         5 AccDes= 0.00D+00
 Harris functional with IExCor= 4639 and IRadAn=       5 diagonalized for initial guess.
 HarFok:  IExCor= 4639 AccDes= 0.00D+00 IRadAn=         5 IDoV= 1 UseB2=F ITyADJ=14
 ICtDFT=  3500011 ScaDFX=  1.000000  1.000000  1.000000  1.000000
 FoFCou: FMM=F IPFlag=           0 FMFlag=      100000 FMFlg1=           0
         NFxFlg=           0 DoJE=T BraDBF=F KetDBF=T FulRan=T
         wScrn=  0.000000 ICntrl=       500 IOpCl=  0 I1Cent=   200000004 NGrid=           0
         NMat0=    1 NMatS0=      1 NMatT0=    0 NMatD0=    1 NMtDS0=    0 NMtDT0=    0
 Petite list used in FoFCou.
 Requested convergence on RMS density matrix=1.00D-10 within 128 cycles.
 Requested convergence on MAX density matrix=1.00D-08.
 Requested convergence on             energy=1.00D-08.
 No special actions if energy rises.
 SCF Done:  E(RwB97XD) =  -832.380856161     A.U. after   16 cycles
            NFock= 16  Conv=0.82D-10     -V/T= 2.0082
 Calling FoFJK, ICntrl=      2127 FMM=F ISym2X=0 I1Cent= 0 IOpClX= 0 NMat=1 NMatS=1 NMatT=0.
 ***** Axes restored to original set *****
 -------------------------------------------------------------------
 Center     Atomic                   Forces (Hartrees/Bohr)
 Number     Number              X              Y              Z
 -------------------------------------------------------------------
      1        6           0.000397346   -0.000152720    0.000449194
      2        8           0.000086133    0.000168951   -0.000424321
      3        8          -0.000376369    0.000085971    0.000736953
      4        1          -0.000021648    0.000055073   -0.000687539
      5        6          -0.000005497   -0.000018398    0.000028754
      6        9           0.000010826   -0.000009071   -0.000047601
      7        9           0.000038626   -0.000040029   -0.000088867
      8        9           0.000028272   -0.000030439   -0.000055290
      9        8           0.000040975    0.000041619    0.000012501
     10        1          -0.000052501    0.000003801   -0.000164242
     11        1          -0.000006117   -0.000100861    0.000144402
     12        8           0.000725129    0.000136337   -0.000015739
     13        1           0.000238964    0.000030883   -0.000167099
     14        1          -0.000979106   -0.000048096    0.000205104
     15        8          -0.000142868    0.000044239    0.000437739
     16        1          -0.000180409   -0.000071890   -0.000273110
     17        1           0.000220074   -0.000040639   -0.000100385
     18        8          -0.000026539   -0.000075542   -0.000007736
     19        1          -0.000002419   -0.000002163    0.000016839
     20        1           0.000007128    0.000022971    0.000000442
 -------------------------------------------------------------------
 Cartesian Forces:  Max     0.000979106 RMS     0.000254251

 GradGradGradGradGradGradGradGradGradGradGradGradGradGradGradGradGradGrad
 Berny optimization.
 Using GEDIIS/GDIIS optimizer.
 FormGI is forming the generalized inverse of G from B-inverse, IUseBI=4.
 Internal  Forces:  Max     0.000856215 RMS     0.000159444
 Search for a local minimum.
 Step number   9 out of a maximum of  120
 All quantities printed in internal units (Hartrees-Bohrs-Radians)
 Mixed Optimization -- En-DIIS/RFO-DIIS
 Swapping is turned off.
 Update second derivatives using D2CorX and points    6    8    9
 DE= -2.10D-04 DEPred=-2.09D-04 R= 1.00D+00
 TightC=F SS=  1.41D+00  RLast= 4.88D-01 DXNew= 1.0091D+00 1.4631D+00
 Trust test= 1.00D+00 RLast= 4.88D-01 DXMaxT set to 1.01D+00
 ITU=  1  1  0 -1 -1  1  1  1  0
     Eigenvalues ---    0.00010   0.00034   0.00048   0.00077   0.00186
     Eigenvalues ---    0.00243   0.00306   0.00516   0.00684   0.00784
     Eigenvalues ---    0.00869   0.01035   0.01163   0.01260   0.01302
     Eigenvalues ---    0.01443   0.01621   0.01787   0.02057   0.02315
     Eigenvalues ---    0.02534   0.02773   0.03391   0.03595   0.03782
     Eigenvalues ---    0.03994   0.04368   0.06345   0.07142   0.08164
     Eigenvalues ---    0.09031   0.09153   0.11666   0.13587   0.19616
     Eigenvalues ---    0.20219   0.21752   0.23160   0.25744   0.35518
     Eigenvalues ---    0.36589   0.37507   0.38626   0.39837   0.49107
     Eigenvalues ---    0.52935   0.53680   0.55610   0.56265   0.56682
     Eigenvalues ---    0.57194   0.57612   0.58721   0.99073
 Eigenvalue     1 is   9.84D-05 Eigenvector:
                          D5        D7        D6        D8        D10
   1                   -0.42004  -0.41868  -0.40067  -0.38418  -0.38282
                          D9        D2        D11       D12       D15
   1                   -0.36481   0.10168  -0.08578  -0.07471   0.06740
 En-DIIS/RFO-DIIS/Sim-DIIS IScMMF=       -3 using points:     9    8
 RFO step:  Lambda=-5.29114950D-05.
 DidBck=F Rises=F RFO-DIIS coefs:    1.48326   -0.48326
 Iteration  1 RMS(Cart)=  0.07314402 RMS(Int)=  0.00103772
 Iteration  2 RMS(Cart)=  0.00186424 RMS(Int)=  0.00052715
 Iteration  3 RMS(Cart)=  0.00000109 RMS(Int)=  0.00052714
 Iteration  4 RMS(Cart)=  0.00000000 RMS(Int)=  0.00052714
 Variable       Old X    -DE/DX   Delta X   Delta X   Delta X     New X
                                 (Linear)    (Quad)   (Total)
    R1        2.29326  -0.00039   0.00261  -0.00303  -0.00035   2.29291
    R2        2.44760   0.00043   0.00076  -0.00079   0.00001   2.44761
    R3        2.93056   0.00019  -0.00024   0.00073   0.00050   2.93106
    R4        3.47694  -0.00005  -0.00790   0.00077  -0.00714   3.46980
    R5        1.94167  -0.00053   0.00184  -0.00293  -0.00111   1.94057
    R6        2.84703   0.00008  -0.01053   0.01070   0.00015   2.84718
    R7        2.53640   0.00002   0.00021  -0.00050  -0.00029   2.53610
    R8        2.51625   0.00005   0.00002  -0.00018  -0.00016   2.51609
    R9        2.53336   0.00001  -0.00007   0.00059   0.00052   2.53388
   R10        1.81321  -0.00008  -0.00012   0.00006  -0.00007   1.81314
   R11        1.83702  -0.00016   0.00169  -0.00138   0.00030   1.83732
   R12        3.36088   0.00012  -0.01345   0.01608   0.00272   3.36360
   R13        1.83566  -0.00012   0.00042  -0.00034   0.00009   1.83575
   R14        1.85029  -0.00086  -0.00009  -0.00053  -0.00059   1.84970
   R15        3.03533   0.00004  -0.00839   0.00948   0.00099   3.03632
   R16        3.50896   0.00006  -0.00260   0.00353   0.00093   3.50989
   R17        1.89222  -0.00025   0.00070  -0.00179  -0.00120   1.89102
   R18        1.81465  -0.00011   0.00018  -0.00031  -0.00013   1.81452
   R19        1.81630  -0.00001   0.00019  -0.00015   0.00004   1.81634
   R20        1.81586  -0.00000   0.00002   0.00009   0.00011   1.81597
    A1        2.24402   0.00001  -0.00360   0.00321  -0.00112   2.24290
    A2        2.10173  -0.00004   0.00125  -0.00094   0.00067   2.10241
    A3        1.93738   0.00003   0.00234  -0.00224   0.00046   1.93784
    A4        2.59102  -0.00021   0.01649  -0.02005  -0.00461   2.58641
    A5        1.98419   0.00029  -0.00886   0.01096   0.00088   1.98507
    A6        1.92446   0.00003  -0.00053   0.00168   0.00115   1.92561
    A7        1.93811   0.00013  -0.00000   0.00045   0.00045   1.93855
    A8        1.93247   0.00008   0.00010  -0.00169  -0.00159   1.93087
    A9        1.88942  -0.00009   0.00010  -0.00008   0.00002   1.88944
   A10        1.88756  -0.00007   0.00015  -0.00016  -0.00002   1.88755
   A11        1.89036  -0.00010   0.00020  -0.00021  -0.00001   1.89035
   A12        1.86410  -0.00016   0.00477  -0.00321   0.00197   1.86607
   A13        2.22222   0.00010   0.01130  -0.00365   0.00784   2.23005
   A14        1.83264   0.00004  -0.00492   0.00673   0.00144   1.83408
   A15        1.87870  -0.00019   0.00470  -0.00492   0.00053   1.87923
   A16        2.01010  -0.00004  -0.01674   0.01462  -0.00220   2.00791
   A17        1.87922   0.00013   0.00145  -0.01289  -0.01230   1.86693
   A18        2.10796  -0.00010   0.00087   0.00199   0.00156   2.10952
   A19        2.04770  -0.00005   0.00082   0.00194   0.00349   2.05118
   A20        1.87061   0.00008  -0.00232   0.00380   0.00181   1.87243
   A21        2.01325   0.00003  -0.01845   0.01727  -0.00131   2.01194
   A22        2.04779  -0.00004   0.00334  -0.01607  -0.01287   2.03492
   A23        1.85935   0.00000  -0.00080  -0.00056  -0.00158   1.85776
   A24        3.27489  -0.00021  -0.01052   0.01261   0.00086   3.27575
   A25        3.05929  -0.00001   0.00689   0.01207   0.01795   3.07725
   A26        3.21191  -0.00001   0.01609  -0.01184   0.00441   3.21632
   A27        2.83923   0.00011  -0.02493   0.01526  -0.01051   2.82872
   A28        3.13124  -0.00001   0.01322  -0.01980  -0.00829   3.12294
   A29        3.13861   0.00005   0.00098   0.00125   0.00275   3.14136
   A30        3.11039  -0.00000  -0.00013  -0.00443  -0.00321   3.10718
   A31        3.22392  -0.00002   0.01955  -0.02498  -0.00554   3.21838
   A32        3.22213   0.00010   0.00514   0.00281   0.00940   3.23152
   A33        3.15867   0.00011  -0.00950   0.01056   0.00114   3.15981
    D1       -0.44628   0.00008   0.02890   0.06255   0.09130  -0.35498
    D2        2.70727   0.00012   0.02984   0.05927   0.08913   2.79640
    D3       -0.01131   0.00005   0.00500  -0.00338   0.00201  -0.00931
    D4        3.11923   0.00001   0.00413  -0.00035   0.00401   3.12325
    D5        2.02542  -0.00001  -0.00688   0.03436   0.02740   2.05281
    D6       -0.06881  -0.00000  -0.00666   0.03306   0.02633  -0.04248
    D7       -2.16951  -0.00002  -0.00697   0.03415   0.02710  -2.14240
    D8       -1.10616   0.00003  -0.00606   0.03158   0.02559  -1.08057
    D9        3.08280   0.00004  -0.00584   0.03028   0.02452   3.10732
   D10        0.98210   0.00002  -0.00616   0.03137   0.02529   1.00739
   D11       -3.11752  -0.00002   0.01641  -0.05304  -0.03660   3.12906
   D12        0.78232  -0.00006   0.00120  -0.05054  -0.04979   0.73253
   D13       -0.13671  -0.00002  -0.06260  -0.03442  -0.09598  -0.23270
   D14        2.23536  -0.00012  -0.06425  -0.01814  -0.08206   2.15330
   D15       -0.46660   0.00002  -0.06970   0.00787  -0.06189  -0.52849
   D16       -2.57493   0.00003  -0.04309  -0.00453  -0.04731  -2.62224
   D17        1.67982  -0.00004  -0.06358   0.01180  -0.05116   1.62865
   D18       -0.42851  -0.00003  -0.03697  -0.00060  -0.03658  -0.46509
   D19       -1.65954   0.00005   0.08090   0.02029   0.10150  -1.55804
   D20        2.22482   0.00020   0.07517   0.01870   0.09409   2.31892
   D21        0.43629  -0.00010   0.07845   0.01092   0.08995   0.52625
   D22       -1.96253   0.00004   0.07271   0.00933   0.08255  -1.87998
   D23       -1.86676  -0.00001   0.02893  -0.02684   0.00238  -1.86438
   D24        2.22950  -0.00001   0.05208  -0.03365   0.01858   2.24808
   D25        0.22467   0.00000   0.02208  -0.03291  -0.01097   0.21370
   D26       -1.96225   0.00001   0.04524  -0.03972   0.00523  -1.95703
         Item               Value     Threshold  Converged?
 Maximum Force            0.000856     0.000015     NO 
 RMS     Force            0.000159     0.000010     NO 
 Maximum Displacement     0.223894     0.000060     NO 
 RMS     Displacement     0.073512     0.000040     NO 
 Predicted change in Energy=-2.841233D-05
 GradGradGradGradGradGradGradGradGradGradGradGradGradGradGradGradGradGrad

                          Input orientation:                          
 ---------------------------------------------------------------------
 Center     Atomic      Atomic             Coordinates (Angstroms)
 Number     Number       Type             X           Y           Z
 ---------------------------------------------------------------------
      1          6           0        0.423765   -2.210177   -2.810062
      2          8           0        1.167613   -2.478557   -1.889796
      3          8           0       -0.728750   -1.620529   -2.769819
      4          1           0       -1.029609   -1.365309   -1.821726
      5          6           0        0.803975   -2.590371   -4.264934
      6          9           0       -0.089608   -3.455234   -4.769527
      7          9           0        2.007161   -3.158590   -4.312344
      8          9           0        0.820756   -1.502428   -5.048541
      9          8           0        1.894169   -2.000278    0.778730
     10          1           0        2.632276   -2.571794    1.000444
     11          1           0        1.686311   -2.157136   -0.158018
     12          8           0       -0.643942   -1.767653    1.744846
     13          1           0       -1.002603   -2.606107    2.079577
     14          1           0        0.314585   -1.894318    1.592289
     15          8           0       -1.647653   -0.940749   -0.514899
     16          1           0       -1.276943   -1.262890    0.356978
     17          1           0       -1.863200   -0.011267   -0.407222
     18          8           0       -1.843106   -4.170431    2.623826
     19          1           0       -2.388509   -4.596667    1.956967
     20          1           0       -2.379049   -4.116352    3.419629
 ---------------------------------------------------------------------
                    Distance matrix (angstroms):
                    1          2          3          4          5
     1  C    0.000000
     2  O    1.213354   0.000000
     3  O    1.295220   2.259833   0.000000
     4  H    1.950104   2.464090   1.026905   0.000000
     5  C    1.551051   2.405414   2.350577   3.291212   0.000000
     6  F    2.377650   3.290494   2.788096   3.733754   1.342048
     7  F    2.379807   2.652551   3.497174   4.317523   1.331457
     8  F    2.381029   3.324276   2.758168   3.722229   1.340873
     9  O    3.884016   2.806718   4.429008   3.964093   5.193774
    10  H    4.419078   3.241515   5.139677   4.778038   5.573799
    11  H    2.937716   1.836141   3.597495   3.281941   4.222910
    12  O    4.699257   4.122831   4.517858   3.609855   6.236248
    13  H    5.108802   4.525707   4.956107   4.093955   6.596726
    14  H    4.415018   3.632342   4.493495   3.707048   5.918704
    15  O    3.342154   3.490117   2.528072   1.506660   4.774359
    16  H    3.717513   3.535773   3.194570   2.195088   5.239704
    17  H    3.979831   4.179878   3.075478   2.128175   5.352341
    18  O    6.205518   5.683278   6.069201   5.319156   7.547096
    19  H    6.027336   5.650661   5.827066   5.154299   7.275248
    20  H    7.092131   6.591751   6.874728   6.071328   8.456523
                    6          7          8          9         10
     6  F    0.000000
     7  F    2.166438   0.000000
     8  F    2.172571   2.166198   0.000000
     9  O    6.069219   5.222403   5.946189   0.000000
    10  H    6.440627   5.381525   6.404324   0.959473   0.000000
    11  H    5.109301   4.285356   5.009495   0.972269   1.552039
    12  O    6.752205   6.756671   6.954552   2.725711   3.454617
    13  H    6.961666   7.086647   7.439947   3.232726   3.791840
    14  H    6.562967   6.271195   6.671612   1.779941   2.486151
    15  O    5.181892   5.718135   5.192537   3.916705   4.824351
    16  H    5.700630   6.015113   5.803219   3.282920   4.172442
    17  H    5.834059   6.335244   5.564982   4.413669   5.361635
    18  O    7.632034   7.997427   8.548662   4.699060   5.021957
    19  H    7.199551   7.790650   8.303664   5.144978   5.497574
    20  H    8.528827   8.940892   9.422381   5.450918   5.775076
                   11         12         13         14         15
    11  H    0.000000
    12  O    3.033590   0.000000
    13  H    3.526849   0.971435   0.000000
    14  H    2.239259   0.978822   1.574509   0.000000
    15  O    3.566830   2.607231   3.149732   3.033136   0.000000
    16  H    3.137797   1.606753   2.201555   2.111317   1.000684
    17  H    4.155224   3.033625   3.695672   3.505236   0.960204
    18  O    4.924307   2.825587   1.857354   3.301574   4.507843
    19  H    5.198906   3.330439   2.428600   3.839583   4.474899
    20  H    5.758927   3.366286   2.443601   3.941101   5.108807
                   16         17         18         19         20
    16  H    0.000000
    17  H    1.579322   0.000000
    18  O    3.730005   5.146485   0.000000
    19  H    3.861297   5.185675   0.961167   0.000000
    20  H    4.328593   5.635833   0.960969   1.539537   0.000000
 Stoichiometry    C2H9F3O6
 Framework group  C1[X(C2H9F3O6)]
 Deg. of freedom    54
 Full point group                 C1      NOp   1
 Largest Abelian subgroup         C1      NOp   1
 Largest concise Abelian subgroup C1      NOp   1
                         Standard orientation:                         
 ---------------------------------------------------------------------
 Center     Atomic      Atomic             Coordinates (Angstroms)
 Number     Number       Type             X           Y           Z
 ---------------------------------------------------------------------
      1          6           0       -1.165967   -0.035727    0.111953
      2          8           0       -0.475020    0.954749   -0.005425
      3          8           0       -0.830467   -1.204969    0.556821
      4          1           0        0.156561   -1.275186    0.831374
      5          6           0       -2.658805   -0.007295   -0.308032
      6          9           0       -2.879119   -0.877405   -1.305760
      7          9           0       -3.015505    1.205526   -0.725890
      8          9           0       -3.446215   -0.346062    0.723067
      9          8           0        1.882948    2.291586    0.722944
     10          1           0        1.911359    3.132237    0.261329
     11          1           0        1.042131    1.865869    0.483991
     12          8           0        3.494407    0.093354    0.701244
     13          1           0        3.935969   -0.047022   -0.152574
     14          1           0        3.091137    0.985078    0.684150
     15          8           0        1.570247   -1.575931    1.256896
     16          1           0        2.317214   -0.947255    1.037407
     17          1           0        1.707609   -1.878687    2.157708
     18          8           0        4.729020   -0.493788   -1.771596
     19          1           0        4.246543   -1.133782   -2.302130
     20          1           0        5.638584   -0.801662   -1.734600
 ---------------------------------------------------------------------
 Rotational constants (GHZ):           1.2690536           0.3220204           0.3088811
 Standard basis: 6-31++G(d,p) (6D, 7F)
 There are   263 symmetry adapted cartesian basis functions of A   symmetry.
 There are   263 symmetry adapted basis functions of A   symmetry.
   263 basis functions,   424 primitive gaussians,   263 cartesian basis functions
    48 alpha electrons       48 beta electrons
       nuclear repulsion energy       703.4449688734 Hartrees.
 NAtoms=   20 NActive=   20 NUniq=   20 SFac= 1.00D+00 NAtFMM=   60 NAOKFM=F Big=F
 Integral buffers will be    131072 words long.
 Raffenetti 2 integral format.
 Two-electron integral symmetry is turned on.
 Nuclear repulsion after empirical dispersion term =      703.4377464907 Hartrees.
 One-electron integrals computed using PRISM.
 NBasis=   263 RedAO= T EigKep=  5.06D-05  NBF=   263
 NBsUse=   263 1.00D-06 EigRej= -1.00D+00 NBFU=   263
 Initial guess from the checkpoint file:  "/local_scratch/slurm.5620372/Gau-2990747.chk"
 B after Tr=    -0.000000   -0.000000    0.000000
         Rot=    0.999695    0.024583   -0.002367    0.000692 Ang=   2.83 deg.
 ExpMin= 3.60D-02 ExpMax= 7.00D+03 ExpMxC= 1.05D+03 IAcc=3 IRadAn=         5 AccDes= 0.00D+00
 Harris functional with IExCor= 4639 and IRadAn=       5 diagonalized for initial guess.
 HarFok:  IExCor= 4639 AccDes= 0.00D+00 IRadAn=         5 IDoV= 1 UseB2=F ITyADJ=14
 ICtDFT=  3500011 ScaDFX=  1.000000  1.000000  1.000000  1.000000
 FoFCou: FMM=F IPFlag=           0 FMFlag=      100000 FMFlg1=           0
         NFxFlg=           0 DoJE=T BraDBF=F KetDBF=T FulRan=T
         wScrn=  0.000000 ICntrl=       500 IOpCl=  0 I1Cent=   200000004 NGrid=           0
         NMat0=    1 NMatS0=      1 NMatT0=    0 NMatD0=    1 NMtDS0=    0 NMtDT0=    0
 Petite list used in FoFCou.
 Requested convergence on RMS density matrix=1.00D-10 within 128 cycles.
 Requested convergence on MAX density matrix=1.00D-08.
 Requested convergence on             energy=1.00D-08.
 No special actions if energy rises.
 SCF Done:  E(RwB97XD) =  -832.380895687     A.U. after   15 cycles
            NFock= 15  Conv=0.73D-10     -V/T= 2.0082
 Calling FoFJK, ICntrl=      2127 FMM=F ISym2X=0 I1Cent= 0 IOpClX= 0 NMat=1 NMatS=1 NMatT=0.
 ***** Axes restored to original set *****
 -------------------------------------------------------------------
 Center     Atomic                   Forces (Hartrees/Bohr)
 Number     Number              X              Y              Z
 -------------------------------------------------------------------
      1        6           0.000134023   -0.000077022    0.000490632
      2        8           0.000465156   -0.000094887   -0.000377954
      3        8          -0.000381146    0.000069102    0.000139415
      4        1          -0.000101934    0.000119503   -0.000404598
      5        6          -0.000080275    0.000055072    0.000055359
      6        9           0.000034994    0.000009922   -0.000003807
      7        9           0.000011579   -0.000007804   -0.000019610
      8        9           0.000023150   -0.000051024   -0.000002302
      9        8          -0.000110477    0.000185500    0.000197959
     10        1          -0.000095431   -0.000031049   -0.000304771
     11        1           0.000266648   -0.000145491    0.000144871
     12        8           0.000550856    0.000260464   -0.000055978
     13        1           0.000294878    0.000026017   -0.000048162
     14        1          -0.000805642   -0.000266850    0.000180086
     15        8          -0.000302830    0.000176725   -0.000048911
     16        1          -0.000052794   -0.000132832    0.000081172
     17        1           0.000185052   -0.000066610   -0.000020926
     18        8          -0.000162246   -0.000035404   -0.000008965
     19        1           0.000054089   -0.000023124   -0.000053780
     20        1           0.000072351    0.000029791    0.000060271
 -------------------------------------------------------------------
 Cartesian Forces:  Max     0.000805642 RMS     0.000214578

 GradGradGradGradGradGradGradGradGradGradGradGradGradGradGradGradGradGrad
 Berny optimization.
 Using GEDIIS/GDIIS optimizer.
 FormGI is forming the generalized inverse of G from B-inverse, IUseBI=4.
 Internal  Forces:  Max     0.000642236 RMS     0.000157756
 Search for a local minimum.
 Step number  10 out of a maximum of  120
 All quantities printed in internal units (Hartrees-Bohrs-Radians)
 Mixed Optimization -- En-DIIS/RFO-DIIS
 Swapping is turned off.
 Update second derivatives using D2CorX and points    6    9   10
 DE= -3.95D-05 DEPred=-2.84D-05 R= 1.39D+00
 TightC=F SS=  1.41D+00  RLast= 2.93D-01 DXNew= 1.6971D+00 8.7919D-01
 Trust test= 1.39D+00 RLast= 2.93D-01 DXMaxT set to 1.01D+00
 ITU=  1  1  1  0 -1 -1  1  1  1  0
     Eigenvalues ---    0.00010   0.00027   0.00041   0.00063   0.00186
     Eigenvalues ---    0.00255   0.00309   0.00524   0.00681   0.00737
     Eigenvalues ---    0.00867   0.01050   0.01167   0.01278   0.01321
     Eigenvalues ---    0.01398   0.01603   0.01781   0.02048   0.02306
     Eigenvalues ---    0.02488   0.02767   0.03326   0.03596   0.03763
     Eigenvalues ---    0.03988   0.04347   0.06330   0.07015   0.08182
     Eigenvalues ---    0.08925   0.09242   0.11665   0.13593   0.19726
     Eigenvalues ---    0.20338   0.21756   0.23302   0.26184   0.35567
     Eigenvalues ---    0.36499   0.37507   0.38633   0.40724   0.47510
     Eigenvalues ---    0.52917   0.53678   0.55621   0.56269   0.56676
     Eigenvalues ---    0.57211   0.57612   0.58488   0.98695
 En-DIIS/RFO-DIIS/Sim-DIIS IScMMF=       -3 using points:    10    9    8
 RFO step:  Lambda=-5.72974034D-05.
 DidBck=F Rises=F RFO-DIIS coefs:    2.13174   -1.04894   -0.08280
 Iteration  1 RMS(Cart)=  0.08507959 RMS(Int)=  0.00215682
 Iteration  2 RMS(Cart)=  0.00342167 RMS(Int)=  0.00087229
 Iteration  3 RMS(Cart)=  0.00000939 RMS(Int)=  0.00087228
 Iteration  4 RMS(Cart)=  0.00000001 RMS(Int)=  0.00087228
 Variable       Old X    -DE/DX   Delta X   Delta X   Delta X     New X
                                 (Linear)    (Quad)   (Total)
    R1        2.29291  -0.00000   0.00005  -0.00101  -0.00100   2.29190
    R2        2.44761   0.00051   0.00014  -0.00008  -0.00014   2.44747
    R3        2.93106  -0.00003   0.00052   0.00027   0.00080   2.93186
    R4        3.46980   0.00001  -0.00943   0.00709  -0.00222   3.46758
    R5        1.94057  -0.00023  -0.00094  -0.00133  -0.00243   1.93813
    R6        2.84718   0.00008  -0.00163   0.00427   0.00245   2.84962
    R7        2.53610  -0.00003  -0.00030   0.00068   0.00038   2.53648
    R8        2.51609   0.00001  -0.00018   0.00010  -0.00008   2.51601
    R9        2.53388  -0.00004   0.00058  -0.00066  -0.00008   2.53380
   R10        1.81314  -0.00013  -0.00010  -0.00003  -0.00013   1.81301
   R11        1.83732  -0.00016   0.00063  -0.00055   0.00016   1.83748
   R12        3.36360   0.00013   0.00078   0.00129   0.00215   3.36575
   R13        1.83575  -0.00011   0.00017  -0.00036  -0.00019   1.83556
   R14        1.84970  -0.00064  -0.00068  -0.00010  -0.00066   1.84904
   R15        3.03632   0.00013  -0.00032   0.00587   0.00564   3.04196
   R16        3.50989   0.00004   0.00061   0.00284   0.00345   3.51334
   R17        1.89102   0.00022  -0.00124   0.00008  -0.00109   1.88993
   R18        1.81452  -0.00011  -0.00012  -0.00006  -0.00017   1.81435
   R19        1.81634   0.00002   0.00008  -0.00016  -0.00008   1.81626
   R20        1.81597   0.00001   0.00013  -0.00013   0.00000   1.81597
    A1        2.24290   0.00043  -0.00188   0.00253  -0.00128   2.24162
    A2        2.10241  -0.00023   0.00098  -0.00131   0.00064   2.10304
    A3        1.93784  -0.00020   0.00092  -0.00125   0.00063   1.93847
    A4        2.58641  -0.00037  -0.00240  -0.01018  -0.01519   2.57122
    A5        1.98507   0.00014  -0.00052   0.00517   0.00152   1.98659
    A6        1.92561   0.00002   0.00121  -0.00195  -0.00074   1.92487
    A7        1.93855   0.00001   0.00051  -0.00027   0.00024   1.93879
    A8        1.93087   0.00006  -0.00178   0.00252   0.00073   1.93161
    A9        1.88944  -0.00003   0.00004  -0.00024  -0.00021   1.88923
   A10        1.88755  -0.00003   0.00001   0.00002   0.00002   1.88757
   A11        1.89035  -0.00004   0.00003  -0.00008  -0.00006   1.89030
   A12        1.86607  -0.00031   0.00305  -0.00819  -0.00503   1.86104
   A13        2.23005   0.00015   0.01081   0.00226   0.01378   2.24383
   A14        1.83408   0.00013   0.00079   0.00832   0.00840   1.84248
   A15        1.87923  -0.00026   0.00140  -0.00290  -0.00121   1.87802
   A16        2.00791  -0.00002  -0.00535   0.00487  -0.00008   2.00783
   A17        1.86693   0.00020  -0.01367  -0.00158  -0.01612   1.85081
   A18        2.10952  -0.00014   0.00191  -0.00047  -0.00053   2.10899
   A19        2.05118   0.00001   0.00409  -0.00270   0.00211   2.05329
   A20        1.87243   0.00004   0.00165  -0.00171   0.00087   1.87330
   A21        2.01194  -0.00000  -0.00465   0.01582   0.01107   2.02301
   A22        2.03492  -0.00004  -0.01399   0.01045  -0.00364   2.03129
   A23        1.85776   0.00008  -0.00193   0.00341   0.00132   1.85908
   A24        3.27575  -0.00032  -0.00083   0.00326  -0.00016   3.27560
   A25        3.07725  -0.00020   0.02150   0.00980   0.03036   3.10760
   A26        3.21632   0.00002   0.00775  -0.00239   0.00547   3.22178
   A27        2.82872   0.00018  -0.01617   0.00484  -0.01263   2.81609
   A28        3.12294  -0.00003  -0.00712  -0.00024  -0.00939   3.11355
   A29        3.14136   0.00005   0.00328  -0.00041   0.00487   3.14624
   A30        3.10718  -0.00003  -0.00365  -0.01570  -0.01738   3.08980
   A31        3.21838   0.00004  -0.00292  -0.00138  -0.00438   3.21399
   A32        3.23152   0.00020   0.01151   0.01761   0.02975   3.26128
   A33        3.15981   0.00011  -0.00033   0.00837   0.00730   3.16711
    D1       -0.35498   0.00007   0.10828   0.03804   0.14519  -0.20979
    D2        2.79640   0.00007   0.10598   0.04222   0.14708   2.94348
    D3       -0.00931   0.00004   0.00313   0.00154   0.00347  -0.00584
    D4        3.12325   0.00004   0.00525  -0.00232   0.00173   3.12498
    D5        2.05281  -0.00001   0.02983  -0.03613  -0.00631   2.04650
    D6       -0.04248   0.00001   0.02866  -0.03436  -0.00572  -0.04819
    D7       -2.14240   0.00001   0.02948  -0.03576  -0.00629  -2.14869
    D8       -1.08057  -0.00001   0.02792  -0.03265  -0.00472  -1.08529
    D9        3.10732   0.00000   0.02675  -0.03088  -0.00412   3.10320
   D10        1.00739   0.00001   0.02757  -0.03228  -0.00470   1.00270
   D11        3.12906  -0.00004  -0.03861  -0.05014  -0.08946   3.03960
   D12        0.73253  -0.00008  -0.05614  -0.04870  -0.10596   0.62657
   D13       -0.23270   0.00001  -0.11935  -0.02117  -0.14064  -0.37334
   D14        2.15330  -0.00016  -0.10388  -0.02764  -0.13209   2.02122
   D15       -0.52849   0.00009  -0.08198   0.03328  -0.04900  -0.57749
   D16       -2.62224   0.00003  -0.06092   0.02545  -0.03543  -2.65767
   D17        1.62865  -0.00003  -0.06880   0.03639  -0.03228   1.59637
   D18       -0.46509  -0.00009  -0.04774   0.02856  -0.01871  -0.48380
   D19       -1.55804   0.00002   0.12873  -0.01766   0.11101  -1.44702
   D20        2.31892   0.00016   0.11937  -0.00652   0.11293   2.43185
   D21        0.52625  -0.00016   0.11525  -0.01834   0.09661   0.62286
   D22       -1.87998  -0.00002   0.10588  -0.00721   0.09853  -1.78145
   D23       -1.86438   0.00000   0.00765  -0.00567   0.00219  -1.86219
   D24        2.24808  -0.00007   0.02995  -0.03571  -0.00566   2.24243
   D25        0.21370   0.00006  -0.00863  -0.00657  -0.01530   0.19840
   D26       -1.95703  -0.00001   0.01367  -0.03660  -0.02314  -1.98017
         Item               Value     Threshold  Converged?
 Maximum Force            0.000642     0.000015     NO 
 RMS     Force            0.000158     0.000010     NO 
 Maximum Displacement     0.262835     0.000060     NO 
 RMS     Displacement     0.086075     0.000040     NO 
 Predicted change in Energy=-3.178385D-05
 GradGradGradGradGradGradGradGradGradGradGradGradGradGradGradGradGradGrad

                          Input orientation:                          
 ---------------------------------------------------------------------
 Center     Atomic      Atomic             Coordinates (Angstroms)
 Number     Number       Type             X           Y           Z
 ---------------------------------------------------------------------
      1          6           0        0.428936   -2.203854   -2.794185
      2          8           0        1.211696   -2.407742   -1.890494
      3          8           0       -0.737382   -1.643541   -2.738040
      4          1           0       -1.010212   -1.348442   -1.794445
      5          6           0        0.766355   -2.645386   -4.242725
      6          9           0       -0.117437   -3.561867   -4.667699
      7          9           0        1.984488   -3.178644   -4.309437
      8          9           0        0.718233   -1.599091   -5.079851
      9          8           0        1.881402   -1.940788    0.794212
     10          1           0        2.646064   -2.485640    0.991407
     11          1           0        1.677608   -2.077331   -0.146690
     12          8           0       -0.654633   -1.780676    1.770761
     13          1           0       -1.013395   -2.635753    2.059943
     14          1           0        0.305581   -1.897330    1.623155
     15          8           0       -1.590848   -0.869119   -0.487908
     16          1           0       -1.253568   -1.224412    0.384001
     17          1           0       -1.724114    0.075502   -0.379518
     18          8           0       -1.860977   -4.222910    2.528011
     19          1           0       -2.399221   -4.629354    1.843280
     20          1           0       -2.400936   -4.200456    3.322620
 ---------------------------------------------------------------------
                    Distance matrix (angstroms):
                    1          2          3          4          5
     1  C    0.000000
     2  O    1.212824   0.000000
     3  O    1.295145   2.258593   0.000000
     4  H    1.949963   2.463375   1.025617   0.000000
     5  C    1.551473   2.405783   2.351382   3.291250   0.000000
     6  F    2.377557   3.288080   2.790680   3.735222   1.342248
     7  F    2.380325   2.653824   3.497772   4.317760   1.331413
     8  F    2.381953   3.327073   2.757692   3.720784   1.340832
     9  O    3.880136   2.806100   4.407175   3.925997   5.206776
    10  H    4.396108   3.220068   5.105450   4.735245   5.563718
    11  H    2.929918   1.834966   3.568676   3.235855   4.234450
    12  O    4.710831   4.157065   4.511645   3.608872   6.239306
    13  H    5.082265   4.539712   4.907272   4.063680   6.549140
    14  H    4.429681   3.664328   4.491348   3.703051   5.931311
    15  O    3.343644   3.491255   2.528088   1.507955   4.776001
    16  H    3.727062   3.556842   3.192062   2.195503   5.244602
    17  H    3.957487   4.131408   3.080807   2.130562   5.341352
    18  O    6.135638   5.679731   5.970502   5.260227   7.431979
    19  H    5.948749   5.649368   5.715355   5.091834   7.141181
    20  H    7.029218   6.591017   6.785044   6.021001   8.347719
                    6          7          8          9         10
     6  F    0.000000
     7  F    2.166403   0.000000
     8  F    2.172718   2.166086   0.000000
     9  O    6.037858   5.252633   5.997861   0.000000
    10  H    6.389107   5.386732   6.431382   0.959405   0.000000
    11  H    5.085820   4.316889   5.048286   0.972354   1.549157
    12  O    6.701865   6.774074   6.989178   2.722270   3.463953
    13  H    6.849935   7.060527   7.419559   3.234950   3.815226
    14  H    6.521080   6.297313   6.722315   1.781080   2.494610
    15  O    5.185797   5.720229   5.191402   3.853417   4.770004
    16  H    5.681036   6.027636   5.820830   3.241836   4.143280
    17  H    5.848108   6.307730   5.555398   4.294510   5.247604
    18  O    7.433381   7.913835   8.450817   4.713760   5.068795
    19  H    6.981327   7.692685   8.175008   5.162622   5.547622
    20  H    8.334708   8.861396   9.332622   5.462359   5.817849
                   11         12         13         14         15
    11  H    0.000000
    12  O    3.033805   0.000000
    13  H    3.524566   0.971337   0.000000
    14  H    2.246600   0.978471   1.573452   0.000000
    15  O    3.501287   2.609410   3.153727   3.018318   0.000000
    16  H    3.098532   1.609738   2.204166   2.102205   1.000108
    17  H    4.032446   3.035273   3.715777   3.467337   0.960113
    18  O    4.927384   2.827225   1.859179   3.304702   4.518478
    19  H    5.205126   3.341230   2.437601   3.850761   4.497474
    20  H    5.760060   3.363507   2.442932   3.939264   5.125834
                   16         17         18         19         20
    16  H    0.000000
    17  H    1.579288   0.000000
    18  O    3.735868   5.191223   0.000000
    19  H    3.877582   5.247120   0.961124   0.000000
    20  H    4.336908   5.696291   0.960970   1.540260   0.000000
 Stoichiometry    C2H9F3O6
 Framework group  C1[X(C2H9F3O6)]
 Deg. of freedom    54
 Full point group                 C1      NOp   1
 Largest Abelian subgroup         C1      NOp   1
 Largest concise Abelian subgroup C1      NOp   1
                         Standard orientation:                         
 ---------------------------------------------------------------------
 Center     Atomic      Atomic             Coordinates (Angstroms)
 Number     Number       Type             X           Y           Z
 ---------------------------------------------------------------------
      1          6           0       -1.162029   -0.001726    0.147657
      2          8           0       -0.497065    0.998559   -0.020246
      3          8           0       -0.805309   -1.124836    0.685037
      4          1           0        0.172125   -1.143734    0.995127
      5          6           0       -2.640960   -0.051446   -0.318565
      6          9           0       -2.800094   -0.992762   -1.262084
      7          9           0       -3.022122    1.118076   -0.828071
      8          9           0       -3.451155   -0.347763    0.707890
      9          8           0        1.903689    2.347485    0.519179
     10          1           0        1.898080    3.150744   -0.005418
     11          1           0        1.053623    1.903823    0.357859
     12          8           0        3.519282    0.160284    0.648665
     13          1           0        3.907137   -0.086383   -0.207033
     14          1           0        3.122502    1.049070    0.548510
     15          8           0        1.578574   -1.367169    1.491018
     16          1           0        2.334236   -0.800686    1.161946
     17          1           0        1.703776   -1.490876    2.434860
     18          8           0        4.609364   -0.737577   -1.800573
     19          1           0        4.099671   -1.428274   -2.232906
     20          1           0        5.518842   -1.046577   -1.771753
 ---------------------------------------------------------------------
 Rotational constants (GHZ):           1.2407618           0.3247541           0.3140186
 Standard basis: 6-31++G(d,p) (6D, 7F)
 There are   263 symmetry adapted cartesian basis functions of A   symmetry.
 There are   263 symmetry adapted basis functions of A   symmetry.
   263 basis functions,   424 primitive gaussians,   263 cartesian basis functions
    48 alpha electrons       48 beta electrons
       nuclear repulsion energy       704.0571344393 Hartrees.
 NAtoms=   20 NActive=   20 NUniq=   20 SFac= 1.00D+00 NAtFMM=   60 NAOKFM=F Big=F
 Integral buffers will be    131072 words long.
 Raffenetti 2 integral format.
 Two-electron integral symmetry is turned on.
 Nuclear repulsion after empirical dispersion term =      704.0498803040 Hartrees.
 One-electron integrals computed using PRISM.
 NBasis=   263 RedAO= T EigKep=  5.06D-05  NBF=   263
 NBsUse=   263 1.00D-06 EigRej= -1.00D+00 NBFU=   263
 Initial guess from the checkpoint file:  "/local_scratch/slurm.5620372/Gau-2990747.chk"
 B after Tr=     0.000000    0.000000    0.000000
         Rot=    0.998673    0.051449   -0.002241    0.000066 Ang=   5.90 deg.
 ExpMin= 3.60D-02 ExpMax= 7.00D+03 ExpMxC= 1.05D+03 IAcc=3 IRadAn=         5 AccDes= 0.00D+00
 Harris functional with IExCor= 4639 and IRadAn=       5 diagonalized for initial guess.
 HarFok:  IExCor= 4639 AccDes= 0.00D+00 IRadAn=         5 IDoV= 1 UseB2=F ITyADJ=14
 ICtDFT=  3500011 ScaDFX=  1.000000  1.000000  1.000000  1.000000
 FoFCou: FMM=F IPFlag=           0 FMFlag=      100000 FMFlg1=           0
         NFxFlg=           0 DoJE=T BraDBF=F KetDBF=T FulRan=T
         wScrn=  0.000000 ICntrl=       500 IOpCl=  0 I1Cent=   200000004 NGrid=           0
         NMat0=    1 NMatS0=      1 NMatT0=    0 NMatD0=    1 NMtDS0=    0 NMtDT0=    0
 Petite list used in FoFCou.
 Requested convergence on RMS density matrix=1.00D-10 within 128 cycles.
 Requested convergence on MAX density matrix=1.00D-08.
 Requested convergence on             energy=1.00D-08.
 No special actions if energy rises.
 SCF Done:  E(RwB97XD) =  -832.380934156     A.U. after   16 cycles
            NFock= 16  Conv=0.51D-10     -V/T= 2.0082
 Calling FoFJK, ICntrl=      2127 FMM=F ISym2X=0 I1Cent= 0 IOpClX= 0 NMat=1 NMatS=1 NMatT=0.
 ***** Axes restored to original set *****
 -------------------------------------------------------------------
 Center     Atomic                   Forces (Hartrees/Bohr)
 Number     Number              X              Y              Z
 -------------------------------------------------------------------
      1        6          -0.000364192   -0.000087542    0.000169243
      2        8           0.001287748   -0.000359470    0.000105713
      3        8          -0.000589448    0.000053120   -0.000873873
      4        1          -0.000236126    0.000217558    0.000214274
      5        6          -0.000103326    0.000154230    0.000063126
      6        9           0.000055211    0.000096022    0.000068525
      7        9          -0.000022752    0.000035434    0.000063558
      8        9          -0.000001642   -0.000107679    0.000109074
      9        8           0.000091177    0.000050566    0.000017895
     10        1           0.000004259   -0.000036281    0.000051310
     11        1           0.000131450   -0.000032099   -0.000044362
     12        8           0.000511831    0.000033859   -0.000135663
     13        1           0.000026492    0.000031315    0.000076112
     14        1          -0.000624647   -0.000122865    0.000082313
     15        8          -0.000279551    0.000159297   -0.000384764
     16        1          -0.000021411   -0.000049597    0.000306898
     17        1           0.000119912   -0.000036805    0.000109176
     18        8           0.000034302   -0.000001226    0.000006218
     19        1          -0.000017342    0.000011134    0.000029886
     20        1          -0.000001945   -0.000008973   -0.000034658
 -------------------------------------------------------------------
 Cartesian Forces:  Max     0.001287748 RMS     0.000271781

 GradGradGradGradGradGradGradGradGradGradGradGradGradGradGradGradGradGrad
 Berny optimization.
 Using GEDIIS/GDIIS optimizer.
 FormGI is forming the generalized inverse of G from B-inverse, IUseBI=4.
 Internal  Forces:  Max     0.000950430 RMS     0.000240565
 Search for a local minimum.
 Step number  11 out of a maximum of  120
 All quantities printed in internal units (Hartrees-Bohrs-Radians)
 Mixed Optimization -- En-DIIS/RFO-DIIS
 Swapping is turned off.
 Update second derivatives using D2CorX and points   10   11
 DE= -3.85D-05 DEPred=-3.18D-05 R= 1.21D+00
 TightC=F SS=  1.41D+00  RLast= 3.91D-01 DXNew= 1.6971D+00 1.1727D+00
 Trust test= 1.21D+00 RLast= 3.91D-01 DXMaxT set to 1.17D+00
 ITU=  1  1  1  1  0 -1 -1  1  1  1  0
     Eigenvalues ---    0.00010   0.00021   0.00040   0.00066   0.00197
     Eigenvalues ---    0.00254   0.00311   0.00537   0.00684   0.00744
     Eigenvalues ---    0.00861   0.01061   0.01166   0.01271   0.01299
     Eigenvalues ---    0.01371   0.01607   0.01774   0.02051   0.02292
     Eigenvalues ---    0.02473   0.02765   0.03267   0.03618   0.03738
     Eigenvalues ---    0.03990   0.04316   0.06380   0.06713   0.07998
     Eigenvalues ---    0.08747   0.09200   0.11665   0.13594   0.19723
     Eigenvalues ---    0.20301   0.21756   0.23383   0.26374   0.35571
     Eigenvalues ---    0.36724   0.37507   0.38648   0.41262   0.46853
     Eigenvalues ---    0.52913   0.53671   0.55634   0.56271   0.56673
     Eigenvalues ---    0.57226   0.57612   0.58440   1.00415
 En-DIIS/RFO-DIIS/Sim-DIIS IScMMF=       -3 using points:    11   10    9    8
 RFO step:  Lambda=-4.19244629D-05.
 DidBck=F Rises=F RFO-DIIS coefs:    1.01505    0.74984   -0.91669    0.15179
 Iteration  1 RMS(Cart)=  0.03142511 RMS(Int)=  0.00074282
 Iteration  2 RMS(Cart)=  0.00055707 RMS(Int)=  0.00066025
 Iteration  3 RMS(Cart)=  0.00000037 RMS(Int)=  0.00066025
 Variable       Old X    -DE/DX   Delta X   Delta X   Delta X     New X
                                 (Linear)    (Quad)   (Total)
    R1        2.29190   0.00095  -0.00110   0.00195   0.00083   2.29274
    R2        2.44747   0.00080  -0.00023   0.00185   0.00147   2.44894
    R3        2.93186  -0.00035   0.00047  -0.00043   0.00004   2.93190
    R4        3.46758   0.00001  -0.00301   0.01231   0.00946   3.47705
    R5        1.93813   0.00036  -0.00146   0.00059  -0.00104   1.93710
    R6        2.84962   0.00003   0.00346  -0.00141   0.00187   2.85149
    R7        2.53648  -0.00012  -0.00029  -0.00009  -0.00037   2.53611
    R8        2.51601  -0.00004  -0.00013   0.00016   0.00003   2.51603
    R9        2.53380  -0.00015   0.00042  -0.00011   0.00031   2.53412
   R10        1.81301   0.00003  -0.00001   0.00005   0.00004   1.81305
   R11        1.83748   0.00003  -0.00029   0.00059   0.00041   1.83790
   R12        3.36575   0.00025   0.00634   0.00324   0.00954   3.37530
   R13        1.83556  -0.00002  -0.00007  -0.00006  -0.00013   1.83543
   R14        1.84904  -0.00033  -0.00043  -0.00186  -0.00228   1.84676
   R15        3.04196   0.00014   0.00348   0.00075   0.00435   3.04631
   R16        3.51334  -0.00001   0.00158  -0.00005   0.00153   3.51487
   R17        1.88993   0.00041  -0.00116   0.00040  -0.00063   1.88930
   R18        1.81435  -0.00004  -0.00016   0.00011  -0.00005   1.81431
   R19        1.81626  -0.00002  -0.00003   0.00000  -0.00003   1.81623
   R20        1.81597  -0.00003   0.00008  -0.00009  -0.00001   1.81596
    A1        2.24162   0.00093   0.00026   0.00556   0.00460   2.24622
    A2        2.10304  -0.00046   0.00013  -0.00253  -0.00178   2.10126
    A3        1.93847  -0.00047  -0.00037  -0.00303  -0.00280   1.93567
    A4        2.57122  -0.00050  -0.00894   0.00291  -0.00763   2.56359
    A5        1.98659  -0.00018   0.00348   0.00306   0.00444   1.99103
    A6        1.92487  -0.00004   0.00103   0.00032   0.00135   1.92622
    A7        1.93879  -0.00010   0.00035  -0.00020   0.00015   1.93894
    A8        1.93161  -0.00001  -0.00124   0.00003  -0.00121   1.93039
    A9        1.88923   0.00008  -0.00002   0.00001  -0.00001   1.88922
   A10        1.88757   0.00003  -0.00006   0.00003  -0.00003   1.88754
   A11        1.89030   0.00005  -0.00007  -0.00019  -0.00026   1.89004
   A12        1.86104  -0.00005  -0.00007  -0.00001  -0.00003   1.86101
   A13        2.24383   0.00003   0.00265  -0.00803  -0.00493   2.23890
   A14        1.84248  -0.00005   0.00277  -0.00060   0.00174   1.84422
   A15        1.87802  -0.00017  -0.00109  -0.00032  -0.00157   1.87645
   A16        2.00783  -0.00003   0.00358  -0.00074   0.00318   2.01102
   A17        1.85081   0.00028  -0.01010   0.00667  -0.00365   1.84716
   A18        2.10899  -0.00011   0.00091  -0.00692  -0.00713   2.10186
   A19        2.05329   0.00010   0.00244   0.00006   0.00262   2.05592
   A20        1.87330  -0.00007   0.00213  -0.00232   0.00063   1.87393
   A21        2.02301   0.00000   0.00496  -0.00041   0.00465   2.02765
   A22        2.03129   0.00000  -0.01095   0.00881  -0.00204   2.02925
   A23        1.85908  -0.00003  -0.00094   0.00108   0.00029   1.85937
   A24        3.27560  -0.00043   0.00396  -0.00868  -0.00649   3.26910
   A25        3.10760  -0.00031   0.01202  -0.01054   0.00114   3.10875
   A26        3.22178  -0.00009  -0.00160  -0.00159  -0.00318   3.21860
   A27        2.81609   0.00039  -0.00040   0.00202   0.00066   2.81675
   A28        3.11355  -0.00001  -0.01064   0.00623  -0.00517   3.10838
   A29        3.14624   0.00002   0.00187  -0.00545  -0.00187   3.14437
   A30        3.08980   0.00001  -0.00267  -0.00472  -0.00651   3.08329
   A31        3.21399   0.00003  -0.01045   0.00614  -0.00435   3.20964
   A32        3.26128   0.00004   0.00602  -0.00015   0.00506   3.26634
   A33        3.16711   0.00012   0.00397   0.00429   0.00707   3.17419
    D1       -0.20979   0.00001   0.06294  -0.01816   0.04395  -0.16584
    D2        2.94348  -0.00005   0.06102  -0.01801   0.04192   2.98540
    D3       -0.00584   0.00002   0.00002   0.00880   0.00714   0.00130
    D4        3.12498   0.00007   0.00180   0.00866   0.00901   3.13398
    D5        2.04650   0.00003   0.02302   0.00053   0.02365   2.07016
    D6       -0.04819   0.00002   0.02214   0.00044   0.02268  -0.02552
    D7       -2.14869   0.00003   0.02283   0.00079   0.02371  -2.12498
    D8       -1.08529  -0.00003   0.02141   0.00061   0.02192  -1.06337
    D9        3.10320  -0.00003   0.02053   0.00051   0.02094   3.12414
   D10        1.00270  -0.00002   0.02121   0.00087   0.02198   1.02468
   D11        3.03960  -0.00016  -0.03450  -0.01207  -0.04703   2.99257
   D12        0.62657  -0.00012  -0.04005   0.00085  -0.03981   0.58676
   D13       -0.37334   0.00008  -0.05587  -0.00768  -0.06482  -0.43816
   D14        2.02122  -0.00017  -0.04458  -0.02518  -0.07080   1.95042
   D15       -0.57749   0.00003  -0.02618   0.01727  -0.00899  -0.58648
   D16       -2.65767  -0.00014  -0.02318   0.01371  -0.00957  -2.66723
   D17        1.59637   0.00005  -0.01965   0.00943  -0.01051   1.58586
   D18       -0.48380  -0.00013  -0.01665   0.00587  -0.01109  -0.49489
   D19       -1.44702  -0.00007   0.05390  -0.00279   0.05086  -1.39616
   D20        2.43185   0.00003   0.05006   0.00840   0.05842   2.49027
   D21        0.62286  -0.00009   0.04562   0.00295   0.04760   0.67047
   D22       -1.78145   0.00001   0.04179   0.01414   0.05516  -1.72629
   D23       -1.86219  -0.00010  -0.00723  -0.00122  -0.00844  -1.87063
   D24        2.24243  -0.00008  -0.00223  -0.01054  -0.01266   2.22977
   D25        0.19840   0.00007  -0.01556   0.00406  -0.01161   0.18679
   D26       -1.98017   0.00009  -0.01056  -0.00526  -0.01584  -1.99600
         Item               Value     Threshold  Converged?
 Maximum Force            0.000950     0.000015     NO 
 RMS     Force            0.000241     0.000010     NO 
 Maximum Displacement     0.110940     0.000060     NO 
 RMS     Displacement     0.031592     0.000040     NO 
 Predicted change in Energy=-2.017311D-05
 GradGradGradGradGradGradGradGradGradGradGradGradGradGradGradGradGradGrad

                          Input orientation:                          
 ---------------------------------------------------------------------
 Center     Atomic      Atomic             Coordinates (Angstroms)
 Number     Number       Type             X           Y           Z
 ---------------------------------------------------------------------
      1          6           0        0.427211   -2.206833   -2.784928
      2          8           0        1.226304   -2.387378   -1.890016
      3          8           0       -0.746187   -1.660027   -2.725332
      4          1           0       -1.013417   -1.344571   -1.787335
      5          6           0        0.751423   -2.665547   -4.231163
      6          9           0       -0.141753   -3.578741   -4.642758
      7          9           0        1.965076   -3.208582   -4.300882
      8          9           0        0.706189   -1.626122   -5.077226
      9          8           0        1.879026   -1.917304    0.803567
     10          1           0        2.644376   -2.460306    1.003278
     11          1           0        1.681787   -2.050403   -0.139449
     12          8           0       -0.665290   -1.781414    1.772313
     13          1           0       -1.020291   -2.642954    2.046333
     14          1           0        0.295081   -1.891313    1.628613
     15          8           0       -1.576805   -0.834278   -0.483837
     16          1           0       -1.254225   -1.204960    0.386844
     17          1           0       -1.665407    0.115579   -0.375713
     18          8           0       -1.854066   -4.245092    2.490786
     19          1           0       -2.392710   -4.647501    1.804014
     20          1           0       -2.388681   -4.239086    3.289287
 ---------------------------------------------------------------------
                    Distance matrix (angstroms):
                    1          2          3          4          5
     1  C    0.000000
     2  O    1.213265   0.000000
     3  O    1.295921   2.262192   0.000000
     4  H    1.952971   2.472719   1.025067   0.000000
     5  C    1.551492   2.404966   2.349773   3.291190   0.000000
     6  F    2.378526   3.296743   2.779087   3.728907   1.342049
     7  F    2.380472   2.651874   3.497331   4.320170   1.331428
     8  F    2.381110   3.317882   2.764408   3.722861   1.340998
     9  O    3.881866   2.811121   4.405799   3.925178   5.213430
    10  H    4.396655   3.222949   5.102832   4.734114   5.569988
    11  H    2.932062   1.839973   3.568507   3.236952   4.241002
    12  O    4.705633   4.166290   4.500010   3.603210   6.231412
    13  H    5.062267   4.539532   4.879556   4.047575   6.522763
    14  H    4.426776   3.673418   4.482696   3.698621   5.928293
    15  O    3.345893   3.499553   2.529048   1.508944   4.776676
    16  H    3.727079   3.568645   3.186037   2.191926   5.242321
    17  H    3.946766   4.113380   3.085199   2.133028   5.332938
    18  O    6.098515   5.668440   5.926032   5.236606   7.380253
    19  H    5.913308   5.643694   5.670187   5.070463   7.087812
    20  H    6.996812   6.581954   6.747220   6.003471   8.300208
                    6          7          8          9         10
     6  F    0.000000
     7  F    2.166247   0.000000
     8  F    2.172669   2.166030   0.000000
     9  O    6.042050   5.265947   6.003670   0.000000
    10  H    6.394618   5.399582   6.436223   0.959425   0.000000
    11  H    5.093221   4.328875   5.051084   0.972572   1.549330
    12  O    6.682635   6.770475   6.987221   2.725891   3.464997
    13  H    6.811128   7.037009   7.399985   3.236832   3.814592
    14  H    6.509095   6.299443   6.723660   1.786129   2.496794
    15  O    5.185370   5.722942   5.190211   3.843582   4.761706
    16  H    5.671801   6.029360   5.820366   3.240117   4.141857
    17  H    5.846126   6.295825   5.546370   4.252802   5.206826
    18  O    7.366376   7.860468   8.407659   4.711825   5.063016
    19  H    6.911579   7.637444   8.129168   5.167457   5.549526
    20  H    8.270555   8.810664   9.295394   5.457362   5.807026
                   11         12         13         14         15
    11  H    0.000000
    12  O    3.039073   0.000000
    13  H    3.525619   0.971269   0.000000
    14  H    2.252622   0.977262   1.571515   0.000000
    15  O    3.495137   2.611157   3.159554   3.013922   0.000000
    16  H    3.100311   1.612039   2.208270   2.100814   0.999774
    17  H    3.993872   3.035265   3.727196   3.447964   0.960089
    18  O    4.923115   2.828268   1.859991   3.301886   4.534194
    19  H    5.208023   3.346556   2.441406   3.853772   4.521132
    20  H    5.754587   3.363248   2.442348   3.933504   5.146681
                   16         17         18         19         20
    16  H    0.000000
    17  H    1.579363   0.000000
    18  O    3.745503   5.221864   0.000000
    19  H    3.893021   5.288395   0.961107   0.000000
    20  H    4.349378   5.737461   0.960964   1.540408   0.000000
 Stoichiometry    C2H9F3O6
 Framework group  C1[X(C2H9F3O6)]
 Deg. of freedom    54
 Full point group                 C1      NOp   1
 Largest Abelian subgroup         C1      NOp   1
 Largest concise Abelian subgroup C1      NOp   1
                         Standard orientation:                         
 ---------------------------------------------------------------------
 Center     Atomic      Atomic             Coordinates (Angstroms)
 Number     Number       Type             X           Y           Z
 ---------------------------------------------------------------------
      1          6           0       -1.156523    0.011513    0.154005
      2          8           0       -0.503031    1.016152   -0.034836
      3          8           0       -0.794729   -1.095489    0.722393
      4          1           0        0.176874   -1.099780    1.049090
      5          6           0       -2.631647   -0.066103   -0.320454
      6          9           0       -2.781680   -1.050582   -1.220114
      7          9           0       -3.013900    1.077088   -0.885872
      8          9           0       -3.447393   -0.317510    0.713774
      9          8           0        1.916159    2.366222    0.441850
     10          1           0        1.912368    3.148532   -0.113553
     11          1           0        1.060569    1.924216    0.305862
     12          8           0        3.522178    0.171776    0.630513
     13          1           0        3.890223   -0.111425   -0.222542
     14          1           0        3.130673    1.057953    0.502232
     15          8           0        1.577078   -1.289764    1.578472
     16          1           0        2.335505   -0.753957    1.208004
     17          1           0        1.693927   -1.331679    2.530502
     18          8           0        4.557806   -0.822704   -1.806203
     19          1           0        4.042748   -1.530235   -2.203496
     20          1           0        5.469210   -1.126589   -1.785009
 ---------------------------------------------------------------------
 Rotational constants (GHZ):           1.2271816           0.3262844           0.3163594
 Standard basis: 6-31++G(d,p) (6D, 7F)
 There are   263 symmetry adapted cartesian basis functions of A   symmetry.
 There are   263 symmetry adapted basis functions of A   symmetry.
   263 basis functions,   424 primitive gaussians,   263 cartesian basis functions
    48 alpha electrons       48 beta electrons
       nuclear repulsion energy       704.2230461570 Hartrees.
 NAtoms=   20 NActive=   20 NUniq=   20 SFac= 1.00D+00 NAtFMM=   60 NAOKFM=F Big=F
 Integral buffers will be    131072 words long.
 Raffenetti 2 integral format.
 Two-electron integral symmetry is turned on.
 Nuclear repulsion after empirical dispersion term =      704.2157868135 Hartrees.
 One-electron integrals computed using PRISM.
 NBasis=   263 RedAO= T EigKep=  5.04D-05  NBF=   263
 NBsUse=   263 1.00D-06 EigRej= -1.00D+00 NBFU=   263
 Initial guess from the checkpoint file:  "/local_scratch/slurm.5620372/Gau-2990747.chk"
 B after Tr=     0.000000   -0.000000   -0.000000
         Rot=    0.999789    0.020512   -0.000979    0.000649 Ang=   2.35 deg.
 ExpMin= 3.60D-02 ExpMax= 7.00D+03 ExpMxC= 1.05D+03 IAcc=3 IRadAn=         5 AccDes= 0.00D+00
 Harris functional with IExCor= 4639 and IRadAn=       5 diagonalized for initial guess.
 HarFok:  IExCor= 4639 AccDes= 0.00D+00 IRadAn=         5 IDoV= 1 UseB2=F ITyADJ=14
 ICtDFT=  3500011 ScaDFX=  1.000000  1.000000  1.000000  1.000000
 FoFCou: FMM=F IPFlag=           0 FMFlag=      100000 FMFlg1=           0
         NFxFlg=           0 DoJE=T BraDBF=F KetDBF=T FulRan=T
         wScrn=  0.000000 ICntrl=       500 IOpCl=  0 I1Cent=   200000004 NGrid=           0
         NMat0=    1 NMatS0=      1 NMatT0=    0 NMatD0=    1 NMtDS0=    0 NMtDT0=    0
 Petite list used in FoFCou.
 Requested convergence on RMS density matrix=1.00D-10 within 128 cycles.
 Requested convergence on MAX density matrix=1.00D-08.
 Requested convergence on             energy=1.00D-08.
 No special actions if energy rises.
 SCF Done:  E(RwB97XD) =  -832.380954229     A.U. after   15 cycles
            NFock= 15  Conv=0.61D-10     -V/T= 2.0082
 Calling FoFJK, ICntrl=      2127 FMM=F ISym2X=0 I1Cent= 0 IOpClX= 0 NMat=1 NMatS=1 NMatT=0.
 ***** Axes restored to original set *****
 -------------------------------------------------------------------
 Center     Atomic                   Forces (Hartrees/Bohr)
 Number     Number              X              Y              Z
 -------------------------------------------------------------------
      1        6          -0.000222155   -0.000272964    0.000139251
      2        8           0.000133782    0.000217608   -0.000093224
      3        8           0.000102245   -0.000219377   -0.000722415
      4        1           0.000095299    0.000254011    0.000576137
      5        6          -0.000019345    0.000096496    0.000003333
      6        9           0.000048113    0.000072275    0.000038862
      7        9          -0.000018751    0.000008570    0.000060438
      8        9          -0.000025630   -0.000049453    0.000089391
      9        8          -0.000080934    0.000056290   -0.000188064
     10        1           0.000017686   -0.000037013   -0.000009632
     11        1           0.000164317   -0.000057633    0.000155275
     12        8          -0.000312875    0.000036996   -0.000030553
     13        1          -0.000105540   -0.000005239    0.000103848
     14        1           0.000377728   -0.000164591   -0.000128423
     15        8          -0.000299725   -0.000031002   -0.000533417
     16        1           0.000014135    0.000124038    0.000362582
     17        1           0.000110472   -0.000061615    0.000168231
     18        8           0.000085789    0.000039767    0.000012172
     19        1          -0.000032702    0.000019063    0.000043083
     20        1          -0.000031912   -0.000026230   -0.000046874
 -------------------------------------------------------------------
 Cartesian Forces:  Max     0.000722415 RMS     0.000192777

 GradGradGradGradGradGradGradGradGradGradGradGradGradGradGradGradGradGrad
 Berny optimization.
 Using GEDIIS/GDIIS optimizer.
 FormGI is forming the generalized inverse of G from B-inverse, IUseBI=4.
 Internal  Forces:  Max     0.000551638 RMS     0.000119139
 Search for a local minimum.
 Step number  12 out of a maximum of  120
 All quantities printed in internal units (Hartrees-Bohrs-Radians)
 Mixed Optimization -- En-DIIS/RFO-DIIS
 Swapping is turned off.
 Update second derivatives using D2CorX and points   10   11   12
 DE= -2.01D-05 DEPred=-2.02D-05 R= 9.95D-01
 TightC=F SS=  1.41D+00  RLast= 1.81D-01 DXNew= 1.9723D+00 5.4406D-01
 Trust test= 9.95D-01 RLast= 1.81D-01 DXMaxT set to 1.17D+00
 ITU=  1  1  1  1  1  0 -1 -1  1  1  1  0
     Eigenvalues ---    0.00011   0.00014   0.00039   0.00065   0.00199
     Eigenvalues ---    0.00254   0.00326   0.00526   0.00680   0.00790
     Eigenvalues ---    0.00868   0.01061   0.01170   0.01253   0.01282
     Eigenvalues ---    0.01525   0.01643   0.01766   0.02048   0.02310
     Eigenvalues ---    0.02455   0.02768   0.03285   0.03629   0.03895
     Eigenvalues ---    0.03985   0.04289   0.06586   0.06982   0.07806
     Eigenvalues ---    0.09033   0.09489   0.11665   0.13592   0.19645
     Eigenvalues ---    0.20359   0.21779   0.23349   0.26141   0.35782
     Eigenvalues ---    0.36690   0.37507   0.38644   0.40170   0.49400
     Eigenvalues ---    0.52909   0.54323   0.55603   0.56274   0.56709
     Eigenvalues ---    0.57255   0.57613   0.58512   1.01021
 En-DIIS/RFO-DIIS/Sim-DIIS IScMMF=       -3 using points:    12   11   10    9    8
 RFO step:  Lambda=-3.53925681D-05.
 DidBck=F Rises=F RFO-DIIS coefs:    1.14117    0.26448   -0.47542   -0.17857    0.24834
 Iteration  1 RMS(Cart)=  0.02714432 RMS(Int)=  0.00059099
 Iteration  2 RMS(Cart)=  0.00036586 RMS(Int)=  0.00054700
 Iteration  3 RMS(Cart)=  0.00000021 RMS(Int)=  0.00054700
 Variable       Old X    -DE/DX   Delta X   Delta X   Delta X     New X
                                 (Linear)    (Quad)   (Total)
    R1        2.29274  -0.00002  -0.00161   0.00086  -0.00081   2.29193
    R2        2.44894  -0.00009  -0.00024  -0.00018  -0.00046   2.44847
    R3        2.93190  -0.00022   0.00042  -0.00073  -0.00031   2.93158
    R4        3.47705  -0.00005   0.00499  -0.00530  -0.00029   3.47676
    R5        1.93710   0.00055  -0.00200   0.00289   0.00088   1.93798
    R6        2.85149  -0.00002   0.00666  -0.00759  -0.00094   2.85055
    R7        2.53611  -0.00009   0.00001  -0.00016  -0.00015   2.53596
    R8        2.51603  -0.00002  -0.00003   0.00004   0.00001   2.51605
    R9        2.53412  -0.00009   0.00001  -0.00005  -0.00004   2.53407
   R10        1.81305   0.00003   0.00002   0.00004   0.00006   1.81311
   R11        1.83790  -0.00022  -0.00076   0.00007  -0.00071   1.83718
   R12        3.37530   0.00007   0.00894  -0.00694   0.00182   3.37712
   R13        1.83543   0.00004  -0.00032   0.00020  -0.00011   1.83532
   R14        1.84676   0.00048  -0.00050   0.00120   0.00060   1.84736
   R15        3.04631   0.00001   0.00715  -0.00546   0.00188   3.04819
   R16        3.51487  -0.00004   0.00289  -0.00272   0.00017   3.51504
   R17        1.88930   0.00029  -0.00081   0.00182   0.00123   1.89053
   R18        1.81431  -0.00005  -0.00016   0.00021   0.00005   1.81436
   R19        1.81623  -0.00002  -0.00014   0.00010  -0.00004   1.81619
   R20        1.81596  -0.00002  -0.00002   0.00004   0.00002   1.81598
    A1        2.24622   0.00021   0.00206  -0.00229  -0.00002   2.24620
    A2        2.10126  -0.00013  -0.00068   0.00085   0.00006   2.10132
    A3        1.93567  -0.00008  -0.00137   0.00145  -0.00003   1.93564
    A4        2.56359   0.00009  -0.01539   0.02096   0.00586   2.56945
    A5        1.99103  -0.00017   0.00574  -0.00671  -0.00061   1.99043
    A6        1.92622  -0.00000   0.00008   0.00043   0.00051   1.92673
    A7        1.93894  -0.00008   0.00009  -0.00008   0.00000   1.93894
    A8        1.93039  -0.00006   0.00019  -0.00059  -0.00041   1.92999
    A9        1.88922   0.00005  -0.00014   0.00013  -0.00001   1.88921
   A10        1.88754   0.00003  -0.00007   0.00002  -0.00005   1.88749
   A11        1.89004   0.00008  -0.00016   0.00011  -0.00005   1.88999
   A12        1.86101  -0.00005  -0.00464   0.00239  -0.00236   1.85865
   A13        2.23890   0.00001  -0.00146  -0.00205  -0.00353   2.23537
   A14        1.84422   0.00001   0.00608  -0.00510   0.00109   1.84531
   A15        1.87645   0.00003  -0.00316   0.00336  -0.00053   1.87593
   A16        2.01102   0.00005   0.00918  -0.00037   0.00888   2.01990
   A17        1.84716  -0.00001  -0.00694   0.00720   0.00114   1.84830
   A18        2.10186  -0.00004  -0.00177  -0.00184  -0.00282   2.09905
   A19        2.05592   0.00009   0.00056  -0.00169  -0.00196   2.05396
   A20        1.87393  -0.00018   0.00151  -0.00315  -0.00155   1.87238
   A21        2.02765  -0.00000   0.01472  -0.01178   0.00306   2.03072
   A22        2.02925   0.00003  -0.00258  -0.00161  -0.00407   2.02518
   A23        1.85937  -0.00005   0.00110  -0.00203  -0.00074   1.85863
   A24        3.26910   0.00008   0.00436  -0.00546  -0.00068   3.26843
   A25        3.10875  -0.00011   0.00769  -0.00848  -0.00019   3.10856
   A26        3.21860  -0.00003  -0.00681   0.00589  -0.00105   3.21755
   A27        2.81675   0.00011   0.00851  -0.00153   0.00728   2.82403
   A28        3.10838  -0.00017  -0.01075   0.00734  -0.00191   3.10647
   A29        3.14437   0.00009   0.00102  -0.00158   0.00008   3.14445
   A30        3.08329  -0.00004  -0.00768   0.00302  -0.00527   3.07802
   A31        3.20964  -0.00002  -0.01205   0.00401  -0.00796   3.20168
   A32        3.26634   0.00009   0.00949   0.00560   0.01324   3.27958
   A33        3.17419  -0.00004   0.00876   0.00044   0.00822   3.18241
    D1       -0.16584   0.00009   0.04388  -0.00437   0.03934  -0.12650
    D2        2.98540  -0.00003   0.04403  -0.00608   0.03737   3.02278
    D3        0.00130  -0.00004  -0.00029   0.00614   0.00440   0.00571
    D4        3.13398   0.00007  -0.00043   0.00772   0.00622   3.14020
    D5        2.07016   0.00005   0.00240   0.00372   0.00629   2.07644
    D6       -0.02552   0.00005   0.00247   0.00333   0.00596  -0.01955
    D7       -2.12498   0.00005   0.00249   0.00363   0.00629  -2.11869
    D8       -1.06337  -0.00005   0.00251   0.00230   0.00465  -1.05872
    D9        3.12414  -0.00005   0.00258   0.00191   0.00432   3.12846
   D10        1.02468  -0.00005   0.00260   0.00222   0.00465   1.02933
   D11        2.99257  -0.00005  -0.04881  -0.00891  -0.05776   2.93481
   D12        0.58676  -0.00002  -0.04575  -0.00490  -0.05049   0.53627
   D13       -0.43816   0.00000  -0.02734  -0.00494  -0.03430  -0.47246
   D14        1.95042  -0.00017  -0.02483  -0.01738  -0.04321   1.90721
   D15       -0.58648   0.00005   0.01899   0.01417   0.03329  -0.55319
   D16       -2.66723  -0.00006   0.00972   0.00916   0.01867  -2.64856
   D17        1.58586   0.00003   0.02166   0.01061   0.03165   1.61752
   D18       -0.49489  -0.00008   0.01240   0.00560   0.01703  -0.47786
   D19       -1.39616  -0.00014   0.00355  -0.01256  -0.00921  -1.40537
   D20        2.49027  -0.00001   0.00886  -0.00553   0.00300   2.49327
   D21        0.67047  -0.00012  -0.00068  -0.00170  -0.00328   0.66719
   D22       -1.72629   0.00001   0.00463   0.00533   0.00893  -1.71736
   D23       -1.87063  -0.00004  -0.01534  -0.00647  -0.02203  -1.89266
   D24        2.22977  -0.00000  -0.03214   0.01111  -0.02113   2.20864
   D25        0.18679  -0.00000  -0.01843   0.00496  -0.01337   0.17341
   D26       -1.99600   0.00004  -0.03523   0.02254  -0.01247  -2.00848
         Item               Value     Threshold  Converged?
 Maximum Force            0.000552     0.000015     NO 
 RMS     Force            0.000119     0.000010     NO 
 Maximum Displacement     0.106930     0.000060     NO 
 RMS     Displacement     0.027161     0.000040     NO 
 Predicted change in Energy=-1.321468D-05
 GradGradGradGradGradGradGradGradGradGradGradGradGradGradGradGradGradGrad

                          Input orientation:                          
 ---------------------------------------------------------------------
 Center     Atomic      Atomic             Coordinates (Angstroms)
 Number     Number       Type             X           Y           Z
 ---------------------------------------------------------------------
      1          6           0        0.434218   -2.196015   -2.795294
      2          8           0        1.239776   -2.358164   -1.903240
      3          8           0       -0.748608   -1.670823   -2.733075
      4          1           0       -1.015842   -1.352964   -1.795381
      5          6           0        0.762023   -2.651975   -4.241412
      6          9           0       -0.118659   -3.578142   -4.650682
      7          9           0        1.983205   -3.177645   -4.312875
      8          9           0        0.700444   -1.614081   -5.088287
      9          8           0        1.877171   -1.928737    0.800012
     10          1           0        2.637372   -2.481083    0.993837
     11          1           0        1.686105   -2.044304   -0.146191
     12          8           0       -0.671599   -1.796762    1.762604
     13          1           0       -1.030892   -2.652441    2.048905
     14          1           0        0.287823   -1.914996    1.617012
     15          8           0       -1.577887   -0.839613   -0.493078
     16          1           0       -1.260809   -1.218100    0.377017
     17          1           0       -1.648231    0.111419   -0.381659
     18          8           0       -1.867720   -4.242956    2.528367
     19          1           0       -2.427270   -4.648762    1.860599
     20          1           0       -2.382980   -4.220689    3.339218
 ---------------------------------------------------------------------
                    Distance matrix (angstroms):
                    1          2          3          4          5
     1  C    0.000000
     2  O    1.212838   0.000000
     3  O    1.295675   2.261577   0.000000
     4  H    1.952750   2.471815   1.025534   0.000000
     5  C    1.551326   2.404500   2.349413   3.291094   0.000000
     6  F    2.378742   3.298807   2.777034   3.729491   1.341972
     7  F    2.380339   2.651524   3.497010   4.319898   1.331436
     8  F    2.380618   3.314975   2.765862   3.722506   1.340974
     9  O    3.883269   2.810383   4.409529   3.929008   5.213692
    10  H    4.392342   3.218919   5.100123   4.732691   5.563629
    11  H    2.933936   1.839820   3.572014   3.240107   4.241936
    12  O    4.707087   4.172163   4.498102   3.602043   6.231763
    13  H    5.081450   4.567491   4.889846   4.058004   6.540843
    14  H    4.423669   3.673525   4.478512   3.695923   5.923608
    15  O    3.344935   3.497681   2.529071   1.508448   4.775965
    16  H    3.727330   3.571028   3.184333   2.190321   5.241920
    17  H    3.935286   4.093242   3.084618   2.131418   5.323848
    18  O    6.150630   5.731327   5.962470   5.269966   7.434828
    19  H    5.990110   5.732412   5.726069   5.120605   7.168911
    20  H    7.047563   6.639031   6.785701   6.037965   8.355708
                    6          7          8          9         10
     6  F    0.000000
     7  F    2.166181   0.000000
     8  F    2.172548   2.165980   0.000000
     9  O    6.034397   5.264279   6.012966   0.000000
    10  H    6.376507   5.392062   6.441709   0.959457   0.000000
    11  H    5.089231   4.328277   5.057759   0.972195   1.547692
    12  O    6.679019   6.772464   6.989319   2.727679   3.465341
    13  H    6.824482   7.059239   7.417225   3.246584   3.820823
    14  H    6.497328   6.295408   6.724719   1.787094   2.495833
    15  O    5.187924   5.721767   5.187151   3.846518   4.761696
    16  H    5.670279   6.029803   5.820039   3.245128   4.143840
    17  H    5.846111   6.281698   5.535880   4.241114   5.194174
    18  O    7.418890   7.922569   8.456942   4.729379   5.074922
    19  H    6.990901   7.728406   8.202372   5.201115   5.576801
    20  H    8.329377   8.871642   9.344771   5.463469   5.807837
                   11         12         13         14         15
    11  H    0.000000
    12  O    3.043608   0.000000
    13  H    3.545469   0.971208   0.000000
    14  H    2.254063   0.977582   1.571421   0.000000
    15  O    3.496463   2.612584   3.169736   3.014930   0.000000
    16  H    3.104942   1.613032   2.214816   2.102740   1.000427
    17  H    3.977484   3.031968   3.731980   3.442289   0.960118
    18  O    4.961553   2.828597   1.860082   3.300959   4.560249
    19  H    5.265953   3.350505   2.443487   3.860640   4.557506
    20  H    5.782922   3.360053   2.439765   3.926245   5.173620
                   16         17         18         19         20
    16  H    0.000000
    17  H    1.579020   0.000000
    18  O    3.761171   5.241852   0.000000
    19  H    3.915494   5.319206   0.961087   0.000000
    20  H    4.364567   5.757773   0.960973   1.539975   0.000000
 Stoichiometry    C2H9F3O6
 Framework group  C1[X(C2H9F3O6)]
 Deg. of freedom    54
 Full point group                 C1      NOp   1
 Largest Abelian subgroup         C1      NOp   1
 Largest concise Abelian subgroup C1      NOp   1
                         Standard orientation:                         
 ---------------------------------------------------------------------
 Center     Atomic      Atomic             Coordinates (Angstroms)
 Number     Number       Type             X           Y           Z
 ---------------------------------------------------------------------
      1          6           0       -1.164512    0.009446    0.155092
      2          8           0       -0.517960    1.022694   -0.007004
      3          8           0       -0.796694   -1.108065    0.697912
      4          1           0        0.173004   -1.111221    1.031672
      5          6           0       -2.637984   -0.066577   -0.324191
      6          9           0       -2.781578   -1.034187   -1.242886
      7          9           0       -3.024962    1.085408   -0.868159
      8          9           0       -3.454319   -0.341911    0.703428
      9          8           0        1.908868    2.364907    0.448216
     10          1           0        1.901231    3.143507   -0.112393
     11          1           0        1.050282    1.926325    0.323156
     12          8           0        3.515952    0.168365    0.629087
     13          1           0        3.901846   -0.109978   -0.217586
     14          1           0        3.120944    1.052518    0.495266
     15          8           0        1.569652   -1.298784    1.569825
     16          1           0        2.329256   -0.764270    1.198136
     17          1           0        1.680311   -1.326914    2.523129
     18          8           0        4.613565   -0.804272   -1.789628
     19          1           0        4.126539   -1.526322   -2.195998
     20          1           0        5.532232   -1.083394   -1.749499
 ---------------------------------------------------------------------
 Rotational constants (GHZ):           1.2320179           0.3243891           0.3141390
 Standard basis: 6-31++G(d,p) (6D, 7F)
 There are   263 symmetry adapted cartesian basis functions of A   symmetry.
 There are   263 symmetry adapted basis functions of A   symmetry.
   263 basis functions,   424 primitive gaussians,   263 cartesian basis functions
    48 alpha electrons       48 beta electrons
       nuclear repulsion energy       703.7624326724 Hartrees.
 NAtoms=   20 NActive=   20 NUniq=   20 SFac= 1.00D+00 NAtFMM=   60 NAOKFM=F Big=F
 Integral buffers will be    131072 words long.
 Raffenetti 2 integral format.
 Two-electron integral symmetry is turned on.
 Nuclear repulsion after empirical dispersion term =      703.7551852602 Hartrees.
 One-electron integrals computed using PRISM.
 NBasis=   263 RedAO= T EigKep=  5.04D-05  NBF=   263
 NBsUse=   263 1.00D-06 EigRej= -1.00D+00 NBFU=   263
 Initial guess from the checkpoint file:  "/local_scratch/slurm.5620372/Gau-2990747.chk"
 B after Tr=    -0.000000   -0.000000    0.000000
         Rot=    0.999989   -0.004387    0.001554   -0.001021 Ang=  -0.55 deg.
 ExpMin= 3.60D-02 ExpMax= 7.00D+03 ExpMxC= 1.05D+03 IAcc=3 IRadAn=         5 AccDes= 0.00D+00
 Harris functional with IExCor= 4639 and IRadAn=       5 diagonalized for initial guess.
 HarFok:  IExCor= 4639 AccDes= 0.00D+00 IRadAn=         5 IDoV= 1 UseB2=F ITyADJ=14
 ICtDFT=  3500011 ScaDFX=  1.000000  1.000000  1.000000  1.000000
 FoFCou: FMM=F IPFlag=           0 FMFlag=      100000 FMFlg1=           0
         NFxFlg=           0 DoJE=T BraDBF=F KetDBF=T FulRan=T
         wScrn=  0.000000 ICntrl=       500 IOpCl=  0 I1Cent=   200000004 NGrid=           0
         NMat0=    1 NMatS0=      1 NMatT0=    0 NMatD0=    1 NMtDS0=    0 NMtDT0=    0
 Petite list used in FoFCou.
 Requested convergence on RMS density matrix=1.00D-10 within 128 cycles.
 Requested convergence on MAX density matrix=1.00D-08.
 Requested convergence on             energy=1.00D-08.
 No special actions if energy rises.
 SCF Done:  E(RwB97XD) =  -832.380968572     A.U. after   15 cycles
            NFock= 15  Conv=0.31D-10     -V/T= 2.0082
 Calling FoFJK, ICntrl=      2127 FMM=F ISym2X=0 I1Cent= 0 IOpClX= 0 NMat=1 NMatS=1 NMatT=0.
 ***** Axes restored to original set *****
 -------------------------------------------------------------------
 Center     Atomic                   Forces (Hartrees/Bohr)
 Number     Number              X              Y              Z
 -------------------------------------------------------------------
      1        6          -0.000403363   -0.000196186   -0.000318557
      2        8           0.000635606    0.000072870    0.000398140
      3        8          -0.000228695    0.000006974   -0.000477636
      4        1           0.000094327    0.000154348    0.000381856
      5        6          -0.000022593   -0.000004659   -0.000035657
      6        9           0.000027951    0.000039986    0.000037556
      7        9           0.000009927   -0.000005021    0.000058564
      8        9          -0.000018307    0.000021712    0.000025594
      9        8           0.000021144   -0.000065198    0.000053006
     10        1           0.000044054   -0.000004775    0.000143244
     11        1          -0.000070438   -0.000013963   -0.000206046
     12        8           0.000017992   -0.000215839   -0.000139893
     13        1          -0.000230367   -0.000013343    0.000070972
     14        1           0.000194864    0.000154681   -0.000078595
     15        8          -0.000096785   -0.000319280    0.000068957
     16        1          -0.000071815    0.000390364   -0.000154849
     17        1           0.000082300   -0.000041301    0.000156715
     18        8           0.000015539    0.000038465    0.000029351
     19        1           0.000002860    0.000013271   -0.000022232
     20        1          -0.000004203   -0.000013106    0.000009510
 -------------------------------------------------------------------
 Cartesian Forces:  Max     0.000635606 RMS     0.000180033

 GradGradGradGradGradGradGradGradGradGradGradGradGradGradGradGradGradGrad
 Berny optimization.
 Using GEDIIS/GDIIS optimizer.
 FormGI is forming the generalized inverse of G from B-inverse, IUseBI=4.
 Internal  Forces:  Max     0.000657651 RMS     0.000119580
 Search for a local minimum.
 Step number  13 out of a maximum of  120
 All quantities printed in internal units (Hartrees-Bohrs-Radians)
 Mixed Optimization -- En-DIIS/RFO-DIIS
 Swapping is turned off.
 Update second derivatives using D2CorX and points   11   12   13
 DE= -1.43D-05 DEPred=-1.32D-05 R= 1.09D+00
 TightC=F SS=  1.41D+00  RLast= 1.30D-01 DXNew= 1.9723D+00 3.8985D-01
 Trust test= 1.09D+00 RLast= 1.30D-01 DXMaxT set to 1.17D+00
 ITU=  1  1  1  1  1  1  0 -1 -1  1  1  1  0
     Eigenvalues ---    0.00011   0.00016   0.00036   0.00058   0.00202
     Eigenvalues ---    0.00250   0.00337   0.00544   0.00653   0.00732
     Eigenvalues ---    0.00880   0.01008   0.01156   0.01231   0.01329
     Eigenvalues ---    0.01512   0.01614   0.01836   0.02050   0.02334
     Eigenvalues ---    0.02467   0.02706   0.03283   0.03620   0.03771
     Eigenvalues ---    0.03981   0.04200   0.06625   0.07091   0.07774
     Eigenvalues ---    0.09137   0.09809   0.11666   0.13592   0.18863
     Eigenvalues ---    0.20132   0.21770   0.22684   0.25064   0.35009
     Eigenvalues ---    0.36401   0.37508   0.38623   0.41914   0.49233
     Eigenvalues ---    0.52994   0.54967   0.55550   0.56295   0.56706
     Eigenvalues ---    0.57237   0.57613   0.58442   1.02039
 En-DIIS/RFO-DIIS/Sim-DIIS IScMMF=       -3 using points:    13   12   11   10    9    8
 RFO step:  Lambda=-2.36507170D-05.
 DidBck=F Rises=F RFO-DIIS coefs:    1.84249   -0.54988   -0.01810   -0.33284   -0.01165
                  RFO-DIIS coefs:    0.06998
 Iteration  1 RMS(Cart)=  0.02484428 RMS(Int)=  0.00055572
 Iteration  2 RMS(Cart)=  0.00081613 RMS(Int)=  0.00035439
 Iteration  3 RMS(Cart)=  0.00000087 RMS(Int)=  0.00035439
 Variable       Old X    -DE/DX   Delta X   Delta X   Delta X     New X
                                 (Linear)    (Quad)   (Total)
    R1        2.29193   0.00066  -0.00107   0.00124   0.00006   2.29200
    R2        2.44847   0.00022  -0.00011   0.00034   0.00010   2.44857
    R3        2.93158  -0.00010  -0.00003  -0.00039  -0.00042   2.93116
    R4        3.47676  -0.00006   0.00348  -0.00264   0.00080   3.47756
    R5        1.93798   0.00035  -0.00043   0.00258   0.00212   1.94010
    R6        2.85055  -0.00002   0.00195  -0.00508  -0.00318   2.84737
    R7        2.53596  -0.00006  -0.00014  -0.00012  -0.00027   2.53569
    R8        2.51605   0.00001   0.00000   0.00001   0.00001   2.51606
    R9        2.53407   0.00000   0.00001   0.00008   0.00009   2.53417
   R10        1.81311   0.00007   0.00005   0.00007   0.00012   1.81324
   R11        1.83718   0.00016  -0.00070   0.00073  -0.00002   1.83716
   R12        3.37712   0.00001   0.00671  -0.00367   0.00306   3.38018
   R13        1.83532   0.00008  -0.00025   0.00019  -0.00006   1.83525
   R14        1.84736   0.00021  -0.00029   0.00020  -0.00002   1.84734
   R15        3.04819  -0.00005   0.00556  -0.00582  -0.00011   3.04808
   R16        3.51504  -0.00003   0.00186  -0.00340  -0.00154   3.51350
   R17        1.89053  -0.00035   0.00053  -0.00046   0.00021   1.89075
   R18        1.81436  -0.00003  -0.00003   0.00013   0.00010   1.81446
   R19        1.81619   0.00001  -0.00009   0.00008  -0.00002   1.81618
   R20        1.81598   0.00001   0.00000   0.00001   0.00002   1.81599
    A1        2.24620   0.00012   0.00157   0.00029   0.00096   2.24717
    A2        2.10132  -0.00010  -0.00052  -0.00064  -0.00072   2.10061
    A3        1.93564  -0.00002  -0.00104   0.00036  -0.00023   1.93541
    A4        2.56945  -0.00008  -0.00358   0.00103  -0.00372   2.56573
    A5        1.99043  -0.00018   0.00244  -0.00066   0.00050   1.99093
    A6        1.92673  -0.00001   0.00063   0.00007   0.00070   1.92744
    A7        1.93894  -0.00009   0.00009  -0.00020  -0.00012   1.93882
    A8        1.92999  -0.00004  -0.00042  -0.00025  -0.00067   1.92932
    A9        1.88921   0.00004  -0.00008   0.00013   0.00005   1.88926
   A10        1.88749   0.00003  -0.00007   0.00009   0.00002   1.88752
   A11        1.88999   0.00007  -0.00016   0.00018   0.00002   1.89001
   A12        1.85865   0.00008  -0.00418   0.00356  -0.00038   1.85828
   A13        2.23537  -0.00001  -0.00273  -0.00582  -0.00842   2.22695
   A14        1.84531  -0.00008   0.00436  -0.00047   0.00361   1.84892
   A15        1.87593   0.00013  -0.00195   0.00388   0.00177   1.87769
   A16        2.01990  -0.00002   0.01095   0.00106   0.01202   2.03192
   A17        1.84830   0.00003  -0.00403   0.00227  -0.00162   1.84668
   A18        2.09905   0.00005  -0.00482  -0.00066  -0.00592   2.09313
   A19        2.05396   0.00006  -0.00062  -0.00085  -0.00166   2.05230
   A20        1.87238  -0.00021  -0.00065  -0.00120  -0.00149   1.87090
   A21        2.03072  -0.00004   0.00973  -0.00720   0.00259   2.03330
   A22        2.02518   0.00003  -0.00476   0.00411  -0.00058   2.02460
   A23        1.85863   0.00001   0.00003  -0.00018  -0.00005   1.85858
   A24        3.26843   0.00009  -0.00104   0.00319   0.00118   3.26960
   A25        3.10856  -0.00008   0.00646  -0.00197   0.00390   3.11246
   A26        3.21755  -0.00002  -0.00290   0.00183  -0.00111   3.21644
   A27        2.82403   0.00013   0.00708  -0.00127   0.00562   2.82965
   A28        3.10647  -0.00000  -0.00713  -0.00185  -0.00912   3.09734
   A29        3.14445   0.00008   0.00056   0.00022   0.00146   3.14590
   A30        3.07802  -0.00004  -0.01091   0.00422  -0.00640   3.07162
   A31        3.20168   0.00000  -0.01169   0.00431  -0.00735   3.19433
   A32        3.27958  -0.00005   0.01951  -0.00853   0.01037   3.28995
   A33        3.18241  -0.00008   0.01231  -0.00514   0.00653   3.18894
    D1       -0.12650   0.00003   0.07635   0.00416   0.08028  -0.04622
    D2        3.02278  -0.00002   0.07461   0.00278   0.07700   3.09978
    D3        0.00571  -0.00002   0.00591  -0.00164   0.00353   0.00923
    D4        3.14020   0.00002   0.00752  -0.00037   0.00656  -3.13643
    D5        2.07644   0.00002   0.00988   0.00046   0.01041   2.08686
    D6       -0.01955   0.00003   0.00952   0.00038   0.00996  -0.00959
    D7       -2.11869   0.00002   0.00994   0.00046   0.01046  -2.10823
    D8       -1.05872  -0.00003   0.00842  -0.00069   0.00766  -1.05106
    D9        3.12846  -0.00002   0.00805  -0.00077   0.00722   3.13568
   D10        1.02933  -0.00002   0.00848  -0.00069   0.00772   1.03704
   D11        2.93481  -0.00010  -0.08723  -0.00948  -0.09670   2.83811
   D12        0.53627  -0.00007  -0.08054  -0.00548  -0.08619   0.45008
   D13       -0.47246   0.00006  -0.07181   0.00675  -0.06559  -0.53805
   D14        1.90721  -0.00009  -0.07929   0.00361  -0.07635   1.83086
   D15       -0.55319  -0.00003   0.02567   0.00135   0.02707  -0.52612
   D16       -2.64856  -0.00010   0.01220  -0.00155   0.01074  -2.63782
   D17        1.61752   0.00001   0.02692  -0.00091   0.02584   1.64336
   D18       -0.47786  -0.00007   0.01345  -0.00381   0.00952  -0.46834
   D19       -1.40537  -0.00014   0.01996  -0.00421   0.01578  -1.38959
   D20        2.49327  -0.00008   0.03425  -0.00250   0.03161   2.52488
   D21        0.66719   0.00002   0.02108   0.00192   0.02262   0.68981
   D22       -1.71736   0.00008   0.03537   0.00363   0.03845  -1.67891
   D23       -1.89266  -0.00005  -0.02476   0.00228  -0.02256  -1.91522
   D24        2.20864  -0.00005  -0.03168   0.00635  -0.02535   2.18328
   D25        0.17341   0.00005  -0.02142   0.00764  -0.01377   0.15965
   D26       -2.00848   0.00005  -0.02835   0.01171  -0.01656  -2.02504
         Item               Value     Threshold  Converged?
 Maximum Force            0.000658     0.000015     NO 
 RMS     Force            0.000120     0.000010     NO 
 Maximum Displacement     0.090489     0.000060     NO 
 RMS     Displacement     0.024791     0.000040     NO 
 Predicted change in Energy=-1.147973D-05
 GradGradGradGradGradGradGradGradGradGradGradGradGradGradGradGradGradGrad

                          Input orientation:                          
 ---------------------------------------------------------------------
 Center     Atomic      Atomic             Coordinates (Angstroms)
 Number     Number       Type             X           Y           Z
 ---------------------------------------------------------------------
      1          6           0        0.442324   -2.184064   -2.799540
      2          8           0        1.265062   -2.310823   -1.917444
      3          8           0       -0.752468   -1.687661   -2.729044
      4          1           0       -1.013889   -1.356756   -1.792998
      5          6           0        0.762258   -2.652730   -4.243118
      6          9           0       -0.105609   -3.599587   -4.631422
      7          9           0        1.992031   -3.156953   -4.321571
      8          9           0        0.672603   -1.626543   -5.101749
      9          8           0        1.872454   -1.927668    0.799864
     10          1           0        2.626518   -2.489844    0.989677
     11          1           0        1.690333   -2.022322   -0.150408
     12          8           0       -0.682267   -1.812657    1.754188
     13          1           0       -1.043719   -2.666393    2.043443
     14          1           0        0.276967   -1.932185    1.608503
     15          8           0       -1.568459   -0.826072   -0.496400
     16          1           0       -1.265548   -1.217145    0.373306
     17          1           0       -1.600346    0.126884   -0.383327
     18          8           0       -1.879258   -4.251757    2.538788
     19          1           0       -2.455851   -4.655287    1.884284
     20          1           0       -2.375492   -4.227273    3.361367
 ---------------------------------------------------------------------
                    Distance matrix (angstroms):
                    1          2          3          4          5
     1  C    0.000000
     2  O    1.212872   0.000000
     3  O    1.295729   2.262179   0.000000
     4  H    1.954002   2.473732   1.026655   0.000000
     5  C    1.551104   2.403845   2.349080   3.292011   0.000000
     6  F    2.379018   3.302321   2.773613   3.729868   1.341832
     7  F    2.380059   2.650329   3.496747   4.320874   1.331442
     8  F    2.379921   3.310444   2.768446   3.723556   1.341023
     9  O    3.881588   2.810605   4.404658   3.921716   5.214396
    10  H    4.384333   3.215116   5.088215   4.720142   5.557351
    11  H    2.932846   1.840246   3.567722   3.233249   4.243703
    12  O    4.705220   4.185827   4.485524   3.591706   6.225758
    13  H    5.088758   4.598427   4.880510   4.053927   6.540840
    14  H    4.418329   3.681305   4.464733   3.683428   5.915756
    15  O    3.345422   3.500385   2.528414   1.506765   4.775649
    16  H    3.730779   3.584362   3.179498   2.185337   5.242544
    17  H    3.918044   4.062818   3.084454   2.128918   5.310945
    18  O    6.177608   5.788953   5.966095   5.281502   7.451761
    19  H    6.036934   5.813333   5.743789   5.146063   7.204965
    20  H    7.076127   6.692702   6.795362   6.054859   8.375730
                    6          7          8          9         10
     6  F    0.000000
     7  F    2.166109   0.000000
     8  F    2.172492   2.166039   0.000000
     9  O    6.017219   5.268258   6.029872   0.000000
    10  H    6.347662   5.390451   6.455118   0.959523   0.000000
    11  H    5.078648   4.333245   5.070324   0.972186   1.547519
    12  O    6.655950   6.773024   6.991007   2.729572   3.462820
    13  H    6.804758   7.068934   7.421645   3.255191   3.822595
    14  H    6.470183   6.293432   6.728850   1.788714   2.492854
    15  O    5.189482   5.722066   5.183855   3.838450   4.751252
    16  H    5.662931   6.034612   5.822393   3.245589   4.140997
    17  H    5.845266   6.260872   5.523070   4.204933   5.157401
    18  O    7.415057   7.952987   8.472398   4.743478   5.079970
    19  H    7.006609   7.780829   8.231960   5.229732   5.596423
    20  H    8.332529   8.902156   9.363707   5.467589   5.802041
                   11         12         13         14         15
    11  H    0.000000
    12  O    3.049701   0.000000
    13  H    3.564106   0.971175   0.000000
    14  H    2.258207   0.977569   1.572401   0.000000
    15  O    3.488617   2.612247   3.180084   3.009933   0.000000
    16  H    3.108024   1.612975   2.222361   2.101510   1.000540
    17  H    3.937245   3.028805   3.741850   3.425121   0.960170
    18  O    4.994410   2.828000   1.859266   3.300780   4.587404
    19  H    5.316326   3.353068   2.444412   3.867769   4.595433
    20  H    5.807350   3.358631   2.438624   3.921161   5.205942
                   16         17         18         19         20
    16  H    0.000000
    17  H    1.578289   0.000000
    18  O    3.778203   5.271531   0.000000
    19  H    3.939632   5.361260   0.961079   0.000000
    20  H    4.384217   5.795021   0.960981   1.539944   0.000000
 Stoichiometry    C2H9F3O6
 Framework group  C1[X(C2H9F3O6)]
 Deg. of freedom    54
 Full point group                 C1      NOp   1
 Largest Abelian subgroup         C1      NOp   1
 Largest concise Abelian subgroup C1      NOp   1
                         Standard orientation:                         
 ---------------------------------------------------------------------
 Center     Atomic      Atomic             Coordinates (Angstroms)
 Number     Number       Type             X           Y           Z
 ---------------------------------------------------------------------
      1          6           0       -1.169844    0.018744    0.163525
      2          8           0       -0.539584    1.043619    0.010347
      3          8           0       -0.789337   -1.093728    0.708076
      4          1           0        0.176418   -1.080750    1.056170
      5          6           0       -2.637589   -0.079830   -0.328337
      6          9           0       -2.760899   -1.054412   -1.242393
      7          9           0       -3.035031    1.063870   -0.882166
      8          9           0       -3.458728   -0.359934    0.694218
      9          8           0        1.906651    2.374820    0.388948
     10          1           0        1.896602    3.130966   -0.201666
     11          1           0        1.042316    1.939876    0.294636
     12          8           0        3.511085    0.178037    0.613670
     13          1           0        3.902254   -0.123131   -0.222670
     14          1           0        3.114792    1.057404    0.454592
     15          8           0        1.564664   -1.245310    1.618341
     16          1           0        2.327647   -0.733691    1.221877
     17          1           0        1.664983   -1.210516    2.572621
     18          8           0        4.632628   -0.851792   -1.769433
     19          1           0        4.164820   -1.597916   -2.154306
     20          1           0        5.557830   -1.106612   -1.718906
 ---------------------------------------------------------------------
 Rotational constants (GHZ):           1.2294018           0.3237680           0.3136833
 Standard basis: 6-31++G(d,p) (6D, 7F)
 There are   263 symmetry adapted cartesian basis functions of A   symmetry.
 There are   263 symmetry adapted basis functions of A   symmetry.
   263 basis functions,   424 primitive gaussians,   263 cartesian basis functions
    48 alpha electrons       48 beta electrons
       nuclear repulsion energy       703.5915655823 Hartrees.
 NAtoms=   20 NActive=   20 NUniq=   20 SFac= 1.00D+00 NAtFMM=   60 NAOKFM=F Big=F
 Integral buffers will be    131072 words long.
 Raffenetti 2 integral format.
 Two-electron integral symmetry is turned on.
 Nuclear repulsion after empirical dispersion term =      703.5843192671 Hartrees.
 One-electron integrals computed using PRISM.
 NBasis=   263 RedAO= T EigKep=  5.04D-05  NBF=   263
 NBsUse=   263 1.00D-06 EigRej= -1.00D+00 NBFU=   263
 Initial guess from the checkpoint file:  "/local_scratch/slurm.5620372/Gau-2990747.chk"
 B after Tr=     0.000000    0.000000   -0.000000
         Rot=    0.999940    0.010851    0.000832   -0.000891 Ang=   1.25 deg.
 ExpMin= 3.60D-02 ExpMax= 7.00D+03 ExpMxC= 1.05D+03 IAcc=3 IRadAn=         5 AccDes= 0.00D+00
 Harris functional with IExCor= 4639 and IRadAn=       5 diagonalized for initial guess.
 HarFok:  IExCor= 4639 AccDes= 0.00D+00 IRadAn=         5 IDoV= 1 UseB2=F ITyADJ=14
 ICtDFT=  3500011 ScaDFX=  1.000000  1.000000  1.000000  1.000000
 FoFCou: FMM=F IPFlag=           0 FMFlag=      100000 FMFlg1=           0
         NFxFlg=           0 DoJE=T BraDBF=F KetDBF=T FulRan=T
         wScrn=  0.000000 ICntrl=       500 IOpCl=  0 I1Cent=   200000004 NGrid=           0
         NMat0=    1 NMatS0=      1 NMatT0=    0 NMatD0=    1 NMtDS0=    0 NMtDT0=    0
 Petite list used in FoFCou.
 Requested convergence on RMS density matrix=1.00D-10 within 128 cycles.
 Requested convergence on MAX density matrix=1.00D-08.
 Requested convergence on             energy=1.00D-08.
 No special actions if energy rises.
 SCF Done:  E(RwB97XD) =  -832.380980456     A.U. after   15 cycles
            NFock= 15  Conv=0.55D-10     -V/T= 2.0082
 Calling FoFJK, ICntrl=      2127 FMM=F ISym2X=0 I1Cent= 0 IOpClX= 0 NMat=1 NMatS=1 NMatT=0.
 ***** Axes restored to original set *****
 -------------------------------------------------------------------
 Center     Atomic                   Forces (Hartrees/Bohr)
 Number     Number              X              Y              Z
 -------------------------------------------------------------------
      1        6          -0.000406666   -0.000044167   -0.000419374
      2        8           0.000507965    0.000071301    0.000554015
      3        8          -0.000229581    0.000078205    0.000077853
      4        1           0.000152801    0.000023804   -0.000071226
      5        6           0.000015047   -0.000038971   -0.000051734
      6        9          -0.000007060   -0.000010229    0.000004704
      7        9           0.000022218   -0.000024176    0.000017014
      8        9          -0.000011533    0.000044583   -0.000025528
      9        8          -0.000048398   -0.000110011    0.000193283
     10        1           0.000038280    0.000039389    0.000092318
     11        1          -0.000072579   -0.000027088   -0.000288506
     12        8           0.000015389   -0.000192692   -0.000091898
     13        1          -0.000213330   -0.000008253    0.000021546
     14        1           0.000232725    0.000175895   -0.000068964
     15        8          -0.000024316   -0.000342763    0.000290309
     16        1          -0.000004894    0.000365194   -0.000343371
     17        1           0.000025172   -0.000029693    0.000097684
     18        8           0.000006309    0.000024655    0.000028417
     19        1           0.000004678    0.000007865   -0.000028237
     20        1          -0.000002227   -0.000002847    0.000011695
 -------------------------------------------------------------------
 Cartesian Forces:  Max     0.000554015 RMS     0.000174038

 GradGradGradGradGradGradGradGradGradGradGradGradGradGradGradGradGradGrad
 Berny optimization.
 Using GEDIIS/GDIIS optimizer.
 FormGI is forming the generalized inverse of G from B-inverse, IUseBI=4.
 Internal  Forces:  Max     0.000686145 RMS     0.000113683
 Search for a local minimum.
 Step number  14 out of a maximum of  120
 All quantities printed in internal units (Hartrees-Bohrs-Radians)
 Mixed Optimization -- En-DIIS/RFO-DIIS
 Swapping is turned off.
 Update second derivatives using D2CorX and points   11   12   13   14
 DE= -1.19D-05 DEPred=-1.15D-05 R= 1.04D+00
 TightC=F SS=  1.41D+00  RLast= 2.17D-01 DXNew= 1.9723D+00 6.5034D-01
 Trust test= 1.04D+00 RLast= 2.17D-01 DXMaxT set to 1.17D+00
 ITU=  1  1  1  1  1  1  1  0 -1 -1  1  1  1  0
     Eigenvalues ---    0.00011   0.00015   0.00037   0.00055   0.00206
     Eigenvalues ---    0.00254   0.00328   0.00527   0.00618   0.00726
     Eigenvalues ---    0.00881   0.01045   0.01162   0.01230   0.01332
     Eigenvalues ---    0.01494   0.01601   0.01846   0.02049   0.02358
     Eigenvalues ---    0.02456   0.02837   0.03300   0.03648   0.03743
     Eigenvalues ---    0.04002   0.04194   0.06612   0.07101   0.07750
     Eigenvalues ---    0.09123   0.09568   0.11667   0.13594   0.18793
     Eigenvalues ---    0.20113   0.21771   0.22695   0.25150   0.35013
     Eigenvalues ---    0.36585   0.37509   0.38623   0.43091   0.48773
     Eigenvalues ---    0.52973   0.55328   0.55564   0.56304   0.56708
     Eigenvalues ---    0.57230   0.57613   0.58478   1.03749
 En-DIIS/RFO-DIIS/Sim-DIIS IScMMF=       -3 using points:    14   13   12   11   10    9    8
 RFO step:  Lambda=-7.41808081D-06.
 DidBck=T Rises=F RFO-DIIS coefs:    0.70064    1.06294   -0.71909    0.05850   -0.01825
                  RFO-DIIS coefs:   -0.12405    0.03930
 Iteration  1 RMS(Cart)=  0.00933449 RMS(Int)=  0.00035640
 Iteration  2 RMS(Cart)=  0.00012981 RMS(Int)=  0.00035081
 Iteration  3 RMS(Cart)=  0.00000004 RMS(Int)=  0.00035081
 Variable       Old X    -DE/DX   Delta X   Delta X   Delta X     New X
                                 (Linear)    (Quad)   (Total)
    R1        2.29200   0.00069  -0.00094   0.00117   0.00012   2.29212
    R2        2.44857   0.00012  -0.00040   0.00047  -0.00006   2.44852
    R3        2.93116   0.00006   0.00003  -0.00012  -0.00009   2.93107
    R4        3.47756  -0.00008  -0.00023  -0.00111  -0.00137   3.47619
    R5        1.94010  -0.00012  -0.00050   0.00128   0.00075   1.94085
    R6        2.84737  -0.00002   0.00144  -0.00272  -0.00133   2.84604
    R7        2.53569   0.00001  -0.00005  -0.00007  -0.00012   2.53557
    R8        2.51606   0.00003  -0.00002   0.00002   0.00001   2.51607
    R9        2.53417   0.00005  -0.00001   0.00011   0.00011   2.53427
   R10        1.81324   0.00003   0.00000   0.00000   0.00001   1.81324
   R11        1.83716   0.00022  -0.00062   0.00062  -0.00004   1.83713
   R12        3.38018  -0.00009   0.00245  -0.00421  -0.00172   3.37846
   R13        1.83525   0.00007  -0.00012   0.00011  -0.00001   1.83525
   R14        1.84734   0.00015   0.00026  -0.00003   0.00031   1.84765
   R15        3.04808  -0.00005   0.00301  -0.00376  -0.00063   3.04745
   R16        3.51350  -0.00003   0.00131  -0.00241  -0.00111   3.51240
   R17        1.89075  -0.00049   0.00058  -0.00060   0.00010   1.89085
   R18        1.81446  -0.00002  -0.00003   0.00008   0.00005   1.81450
   R19        1.81618   0.00001  -0.00005   0.00005   0.00001   1.81618
   R20        1.81599   0.00001   0.00002  -0.00001   0.00000   1.81599
    A1        2.24717  -0.00004  -0.00003   0.00093  -0.00006   2.24711
    A2        2.10061  -0.00000   0.00020  -0.00081  -0.00013   2.10048
    A3        1.93541   0.00004  -0.00016  -0.00012   0.00019   1.93560
    A4        2.56573  -0.00001   0.00195  -0.00057   0.00012   2.56585
    A5        1.99093  -0.00011   0.00054   0.00053  -0.00032   1.99061
    A6        1.92744  -0.00001   0.00030   0.00004   0.00034   1.92778
    A7        1.93882  -0.00002   0.00011  -0.00015  -0.00004   1.93878
    A8        1.92932  -0.00001  -0.00023  -0.00015  -0.00038   1.92894
    A9        1.88926   0.00000  -0.00005   0.00008   0.00002   1.88928
   A10        1.88752   0.00001  -0.00006   0.00008   0.00002   1.88754
   A11        1.89001   0.00003  -0.00008   0.00012   0.00005   1.89005
   A12        1.85828   0.00007  -0.00243   0.00187  -0.00032   1.85796
   A13        2.22695   0.00004   0.00077  -0.00127  -0.00032   2.22663
   A14        1.84892  -0.00009   0.00121   0.00091   0.00178   1.85069
   A15        1.87769   0.00012  -0.00146   0.00282   0.00131   1.87900
   A16        2.03192  -0.00005   0.00449  -0.00080   0.00369   2.03561
   A17        1.84668   0.00002  -0.00163   0.00245   0.00077   1.84745
   A18        2.09313   0.00006  -0.00069  -0.00135  -0.00262   2.09051
   A19        2.05230   0.00002  -0.00044  -0.00033  -0.00077   2.05154
   A20        1.87090  -0.00015  -0.00027  -0.00131  -0.00124   1.86966
   A21        2.03330  -0.00003   0.00430  -0.00482  -0.00046   2.03284
   A22        2.02460   0.00001  -0.00476   0.00559   0.00088   2.02548
   A23        1.85858   0.00002  -0.00047   0.00044   0.00006   1.85863
   A24        3.26960   0.00008  -0.00025   0.00152   0.00018   3.26978
   A25        3.11246  -0.00008   0.00283  -0.00149   0.00063   3.11308
   A26        3.21644   0.00000  -0.00098   0.00228   0.00129   3.21773
   A27        2.82965   0.00004   0.00374  -0.00206   0.00135   2.83100
   A28        3.09734   0.00013  -0.00170   0.00055  -0.00157   3.09578
   A29        3.14590   0.00008   0.00020   0.00080   0.00159   3.14750
   A30        3.07162  -0.00004  -0.00445   0.00303  -0.00102   3.07060
   A31        3.19433   0.00000  -0.00658   0.00565  -0.00093   3.19339
   A32        3.28995  -0.00003   0.01067  -0.00547   0.00493   3.29487
   A33        3.18894  -0.00012   0.00626  -0.00511   0.00069   3.18963
    D1       -0.04622   0.00001   0.02830   0.00518   0.03320  -0.01302
    D2        3.09978   0.00002   0.02763   0.00463   0.03190   3.13168
    D3        0.00923   0.00001   0.00275  -0.00097   0.00124   0.01047
    D4       -3.13643  -0.00000   0.00337  -0.00046   0.00244  -3.13399
    D5        2.08686  -0.00001   0.00497   0.00100   0.00599   2.09285
    D6       -0.00959   0.00001   0.00476   0.00097   0.00577  -0.00382
    D7       -2.10823  -0.00000   0.00494   0.00102   0.00599  -2.10223
    D8       -1.05106   0.00000   0.00440   0.00053   0.00491  -1.04615
    D9        3.13568   0.00002   0.00420   0.00051   0.00468   3.14036
   D10        1.03704   0.00000   0.00438   0.00056   0.00490   1.04195
   D11        2.83811  -0.00004  -0.03090  -0.00522  -0.03618   2.80193
   D12        0.45008  -0.00006  -0.02975  -0.00650  -0.03650   0.41358
   D13       -0.53805   0.00007  -0.02697   0.00672  -0.02045  -0.55850
   D14        1.83086  -0.00003  -0.02862   0.00284  -0.02626   1.80460
   D15       -0.52612  -0.00005   0.01230  -0.00273   0.00961  -0.51651
   D16       -2.63782  -0.00006   0.00646  -0.00321   0.00333  -2.63449
   D17        1.64336  -0.00001   0.01348  -0.00137   0.01204   1.65539
   D18       -0.46834  -0.00002   0.00764  -0.00184   0.00576  -0.46258
   D19       -1.38959  -0.00009   0.00396  -0.00482  -0.00084  -1.39043
   D20        2.52488  -0.00010   0.00892  -0.00366   0.00520   2.53008
   D21        0.68981   0.00007   0.00404  -0.00032   0.00344   0.69325
   D22       -1.67891   0.00007   0.00899   0.00084   0.00949  -1.66942
   D23       -1.91522  -0.00004  -0.01237   0.00798  -0.00442  -1.91964
   D24        2.18328  -0.00004  -0.01235   0.00769  -0.00463   2.17865
   D25        0.15965   0.00004  -0.01091   0.01152   0.00059   0.16023
   D26       -2.02504   0.00004  -0.01089   0.01123   0.00038  -2.02466
         Item               Value     Threshold  Converged?
 Maximum Force            0.000686     0.000015     NO 
 RMS     Force            0.000114     0.000010     NO 
 Maximum Displacement     0.039109     0.000060     NO 
 RMS     Displacement     0.009311     0.000040     NO 
 Predicted change in Energy=-2.888032D-06
 GradGradGradGradGradGradGradGradGradGradGradGradGradGradGradGradGradGrad

                          Input orientation:                          
 ---------------------------------------------------------------------
 Center     Atomic      Atomic             Coordinates (Angstroms)
 Number     Number       Type             X           Y           Z
 ---------------------------------------------------------------------
      1          6           0        0.445014   -2.178518   -2.801549
      2          8           0        1.273864   -2.290127   -1.923048
      3          8           0       -0.755015   -1.695488   -2.727723
      4          1           0       -1.014632   -1.360548   -1.792173
      5          6           0        0.763499   -2.651159   -4.244098
      6          9           0       -0.098765   -3.605667   -4.625874
      7          9           0        1.996600   -3.146897   -4.324426
      8          9           0        0.663781   -1.628976   -5.106476
      9          8           0        1.872044   -1.929431    0.798569
     10          1           0        2.626007   -2.492839    0.985126
     11          1           0        1.692780   -2.015487   -0.153043
     12          8           0       -0.682787   -1.819991    1.750711
     13          1           0       -1.046155   -2.671864    2.043026
     14          1           0        0.276382   -1.941072    1.604771
     15          8           0       -1.567217   -0.826256   -0.497029
     16          1           0       -1.265866   -1.220285    0.371947
     17          1           0       -1.588499    0.126904   -0.382983
     18          8           0       -1.886591   -4.251593    2.545835
     19          1           0       -2.467486   -4.653971    1.894427
     20          1           0       -2.379318   -4.223570    3.370409
 ---------------------------------------------------------------------
                    Distance matrix (angstroms):
                    1          2          3          4          5
     1  C    0.000000
     2  O    1.212936   0.000000
     3  O    1.295700   2.262178   0.000000
     4  H    1.954094   2.473552   1.027053   0.000000
     5  C    1.551054   2.403766   2.349167   3.292319   0.000000
     6  F    2.379204   3.304546   2.771719   3.729508   1.341766
     7  F    2.379986   2.650099   3.496775   4.320980   1.331446
     8  F    2.379609   3.308102   2.770536   3.724745   1.341080
     9  O    3.880633   2.809825   4.403510   3.920265   5.213277
    10  H    4.381146   3.213543   5.084518   4.716962   5.553268
    11  H    2.932249   1.839520   3.566942   3.231992   4.243156
    12  O    4.703568   4.188796   4.480746   3.587929   6.222565
    13  H    5.092827   4.610635   4.878331   4.053307   6.542416
    14  H    4.415934   3.682704   4.460335   3.680075   5.911918
    15  O    3.344922   3.499741   2.528088   1.506060   4.775252
    16  H    3.730469   3.586333   3.177221   2.183165   5.241526
    17  H    3.911472   4.050550   3.084414   2.127829   5.306387
    18  O    6.191005   5.814356   5.968630   5.285525   7.462410
    19  H    6.054975   5.844533   5.748865   5.152518   7.220251
    20  H    7.088876   6.715997   6.798291   6.059003   8.386328
                    6          7          8          9         10
     6  F    0.000000
     7  F    2.166078   0.000000
     8  F    2.172501   2.166124   0.000000
     9  O    6.009862   5.267145   6.034876   0.000000
    10  H    6.336094   5.386584   6.457879   0.959526   0.000000
    11  H    5.073906   4.332763   5.073926   0.972166   1.547322
    12  O    6.647598   6.771047   6.990761   2.728683   3.462219
    13  H    6.800277   7.073080   7.424747   3.258185   3.825699
    14  H    6.460073   6.290353   6.729659   1.787802   2.491815
    15  O    5.189300   5.721463   5.183503   3.837198   4.749464
    16  H    5.659539   6.034189   5.822686   3.245208   4.140296
    17  H    5.844101   6.253454   5.519716   4.195228   5.147507
    18  O    7.419364   7.968690   8.481767   4.751075   5.088474
    19  H    7.015990   7.802146   8.244275   5.239804   5.607226
    20  H    8.338062   8.917307   9.372830   5.472798   5.808466
                   11         12         13         14         15
    11  H    0.000000
    12  O    3.050543   0.000000
    13  H    3.571458   0.971171   0.000000
    14  H    2.258679   0.977734   1.573285   0.000000
    15  O    3.487144   2.611907   3.182712   3.009856   0.000000
    16  H    3.108302   1.612643   2.224379   2.101884   1.000595
    17  H    3.925494   3.027104   3.743362   3.421326   0.960195
    18  O    5.009591   2.827376   1.858680   3.301902   4.592815
    19  H    5.334936   3.352201   2.443565   3.869435   4.602277
    20  H    5.819993   3.358398   2.438659   3.921736   5.211365
                   16         17         18         19         20
    16  H    0.000000
    17  H    1.577634   0.000000
    18  O    3.781523   5.276179   0.000000
    19  H    3.943607   5.368052   0.961082   0.000000
    20  H    4.387513   5.799997   0.960982   1.539980   0.000000
 Stoichiometry    C2H9F3O6
 Framework group  C1[X(C2H9F3O6)]
 Deg. of freedom    54
 Full point group                 C1      NOp   1
 Largest Abelian subgroup         C1      NOp   1
 Largest concise Abelian subgroup C1      NOp   1
                         Standard orientation:                         
 ---------------------------------------------------------------------
 Center     Atomic      Atomic             Coordinates (Angstroms)
 Number     Number       Type             X           Y           Z
 ---------------------------------------------------------------------
      1          6           0       -1.172176    0.021228    0.166842
      2          8           0       -0.548210    1.050780    0.018848
      3          8           0       -0.786193   -1.090116    0.709769
      4          1           0        0.178166   -1.070882    1.062585
      5          6           0       -2.637882   -0.085064   -0.329321
      6          9           0       -2.754389   -1.062053   -1.241601
      7          9           0       -3.038813    1.055727   -0.886633
      8          9           0       -3.460546   -0.366664    0.691670
      9          8           0        1.903358    2.379472    0.364553
     10          1           0        1.890031    3.128635   -0.234836
     11          1           0        1.037335    1.945505    0.282191
     12          8           0        3.507844    0.185738    0.607185
     13          1           0        3.903565   -0.124292   -0.223753
     14          1           0        3.110612    1.062860    0.437399
     15          8           0        1.564024   -1.226707    1.631208
     16          1           0        2.326648   -0.720125    1.227514
     17          1           0        1.661446   -1.171811    2.584869
     18          8           0        4.644592   -0.870037   -1.756540
     19          1           0        4.182041   -1.623692   -2.133010
     20          1           0        5.570909   -1.119310   -1.699207
 ---------------------------------------------------------------------
 Rotational constants (GHZ):           1.2296651           0.3235393           0.3133127
 Standard basis: 6-31++G(d,p) (6D, 7F)
 There are   263 symmetry adapted cartesian basis functions of A   symmetry.
 There are   263 symmetry adapted basis functions of A   symmetry.
   263 basis functions,   424 primitive gaussians,   263 cartesian basis functions
    48 alpha electrons       48 beta electrons
       nuclear repulsion energy       703.5479883724 Hartrees.
 NAtoms=   20 NActive=   20 NUniq=   20 SFac= 1.00D+00 NAtFMM=   60 NAOKFM=F Big=F
 Integral buffers will be    131072 words long.
 Raffenetti 2 integral format.
 Two-electron integral symmetry is turned on.
 Nuclear repulsion after empirical dispersion term =      703.5407419244 Hartrees.
 One-electron integrals computed using PRISM.
 NBasis=   263 RedAO= T EigKep=  5.03D-05  NBF=   263
 NBsUse=   263 1.00D-06 EigRej= -1.00D+00 NBFU=   263
 Initial guess from the checkpoint file:  "/local_scratch/slurm.5620372/Gau-2990747.chk"
 B after Tr=    -0.000000   -0.000000    0.000000
         Rot=    0.999992    0.004056    0.000380   -0.000483 Ang=   0.47 deg.
 ExpMin= 3.60D-02 ExpMax= 7.00D+03 ExpMxC= 1.05D+03 IAcc=3 IRadAn=         5 AccDes= 0.00D+00
 Harris functional with IExCor= 4639 and IRadAn=       5 diagonalized for initial guess.
 HarFok:  IExCor= 4639 AccDes= 0.00D+00 IRadAn=         5 IDoV= 1 UseB2=F ITyADJ=14
 ICtDFT=  3500011 ScaDFX=  1.000000  1.000000  1.000000  1.000000
 FoFCou: FMM=F IPFlag=           0 FMFlag=      100000 FMFlg1=           0
         NFxFlg=           0 DoJE=T BraDBF=F KetDBF=T FulRan=T
         wScrn=  0.000000 ICntrl=       500 IOpCl=  0 I1Cent=   200000004 NGrid=           0
         NMat0=    1 NMatS0=      1 NMatT0=    0 NMatD0=    1 NMtDS0=    0 NMtDT0=    0
 Petite list used in FoFCou.
 Requested convergence on RMS density matrix=1.00D-10 within 128 cycles.
 Requested convergence on MAX density matrix=1.00D-08.
 Requested convergence on             energy=1.00D-08.
 No special actions if energy rises.
 SCF Done:  E(RwB97XD) =  -832.380983850     A.U. after   14 cycles
            NFock= 14  Conv=0.54D-10     -V/T= 2.0082
 Calling FoFJK, ICntrl=      2127 FMM=F ISym2X=0 I1Cent= 0 IOpClX= 0 NMat=1 NMatS=1 NMatT=0.
 ***** Axes restored to original set *****
 -------------------------------------------------------------------
 Center     Atomic                   Forces (Hartrees/Bohr)
 Number     Number              X              Y              Z
 -------------------------------------------------------------------
      1        6          -0.000353748   -0.000002337   -0.000363237
      2        8           0.000461323    0.000036858    0.000506921
      3        8          -0.000236972    0.000112962    0.000211044
      4        1           0.000135128   -0.000026438   -0.000208390
      5        6           0.000010666   -0.000037149   -0.000043407
      6        9          -0.000010423   -0.000018255   -0.000004890
      7        9           0.000020104   -0.000021377    0.000001087
      8        9          -0.000005027    0.000035124   -0.000031840
      9        8          -0.000003257   -0.000150012    0.000218867
     10        1           0.000043288    0.000048852    0.000114870
     11        1          -0.000100370    0.000006928   -0.000335293
     12        8           0.000115851   -0.000179803   -0.000086576
     13        1          -0.000180904    0.000005554    0.000005085
     14        1           0.000083447    0.000190338   -0.000034212
     15        8           0.000032414   -0.000296905    0.000387401
     16        1          -0.000012527    0.000288000   -0.000380341
     17        1          -0.000005727   -0.000005154    0.000036952
     18        8           0.000007565    0.000002201    0.000017571
     19        1           0.000001038    0.000005449   -0.000018577
     20        1          -0.000001869    0.000005163    0.000006965
 -------------------------------------------------------------------
 Cartesian Forces:  Max     0.000506921 RMS     0.000169369

 GradGradGradGradGradGradGradGradGradGradGradGradGradGradGradGradGradGrad
 Berny optimization.
 Using GEDIIS/GDIIS optimizer.
 FormGI is forming the generalized inverse of G from B-inverse, IUseBI=4.
 Internal  Forces:  Max     0.000630857 RMS     0.000110475
 Search for a local minimum.
 Step number  15 out of a maximum of  120
 All quantities printed in internal units (Hartrees-Bohrs-Radians)
 Mixed Optimization -- En-DIIS/RFO-DIIS
 Swapping is turned off.
 Update second derivatives using D2CorX and points   11   12   13   14   15
 DE= -3.39D-06 DEPred=-2.89D-06 R= 1.18D+00
 TightC=F SS=  1.41D+00  RLast= 8.11D-02 DXNew= 1.9723D+00 2.4332D-01
 Trust test= 1.18D+00 RLast= 8.11D-02 DXMaxT set to 1.17D+00
 ITU=  1  1  1  1  1  1  1  1  0 -1 -1  1  1  1  0
     Eigenvalues ---    0.00011   0.00016   0.00035   0.00050   0.00205
     Eigenvalues ---    0.00256   0.00329   0.00512   0.00598   0.00719
     Eigenvalues ---    0.00884   0.01045   0.01159   0.01244   0.01329
     Eigenvalues ---    0.01431   0.01585   0.01824   0.02054   0.02365
     Eigenvalues ---    0.02445   0.02821   0.03275   0.03628   0.03696
     Eigenvalues ---    0.04002   0.04247   0.06665   0.06950   0.07979
     Eigenvalues ---    0.09091   0.09353   0.11667   0.13594   0.18780
     Eigenvalues ---    0.20157   0.21775   0.22702   0.25143   0.34883
     Eigenvalues ---    0.36757   0.37512   0.38622   0.42558   0.48626
     Eigenvalues ---    0.52930   0.55557   0.56126   0.56327   0.57102
     Eigenvalues ---    0.57247   0.57617   0.58541   1.01742
 En-DIIS/RFO-DIIS/Sim-DIIS IScMMF=       -3 using points:    15   14   13   12   11   10    9    8
 RFO step:  Lambda=-6.33305339D-06.
 DidBck=F Rises=F RFO-DIIS coefs:    2.88092   -2.00000   -0.09335    0.08244    0.01486
                  RFO-DIIS coefs:    0.20072   -0.06750   -0.01809
 Iteration  1 RMS(Cart)=  0.01036424 RMS(Int)=  0.00015518
 Iteration  2 RMS(Cart)=  0.00019943 RMS(Int)=  0.00011360
 Iteration  3 RMS(Cart)=  0.00000007 RMS(Int)=  0.00011360
 Variable       Old X    -DE/DX   Delta X   Delta X   Delta X     New X
                                 (Linear)    (Quad)   (Total)
    R1        2.29212   0.00063   0.00047   0.00006   0.00055   2.29266
    R2        2.44852   0.00012  -0.00016   0.00024   0.00011   2.44863
    R3        2.93107   0.00009  -0.00012   0.00026   0.00014   2.93121
    R4        3.47619  -0.00007  -0.00450   0.00136  -0.00314   3.47305
    R5        1.94085  -0.00025   0.00136  -0.00108   0.00031   1.94116
    R6        2.84604  -0.00002  -0.00284   0.00218  -0.00063   2.84541
    R7        2.53557   0.00002  -0.00018  -0.00001  -0.00019   2.53538
    R8        2.51607   0.00003   0.00000   0.00004   0.00004   2.51610
    R9        2.53427   0.00005   0.00021   0.00004   0.00025   2.53452
   R10        1.81324   0.00003  -0.00002  -0.00006  -0.00008   1.81316
   R11        1.83713   0.00028   0.00010   0.00012   0.00022   1.83735
   R12        3.37846  -0.00007  -0.00575   0.00147  -0.00428   3.37418
   R13        1.83525   0.00005   0.00008  -0.00003   0.00006   1.83530
   R14        1.84765   0.00002   0.00078  -0.00055   0.00021   1.84786
   R15        3.04745  -0.00004  -0.00301   0.00115  -0.00190   3.04555
   R16        3.51240  -0.00001  -0.00255   0.00082  -0.00172   3.51067
   R17        1.89085  -0.00049   0.00004  -0.00054  -0.00054   1.89031
   R18        1.81450  -0.00000   0.00008  -0.00003   0.00006   1.81456
   R19        1.81618   0.00001   0.00005   0.00001   0.00005   1.81624
   R20        1.81599   0.00001   0.00001   0.00001   0.00002   1.81601
    A1        2.24711  -0.00003  -0.00090   0.00091   0.00024   2.24735
    A2        2.10048   0.00001   0.00009  -0.00031  -0.00033   2.10014
    A3        1.93560   0.00002   0.00081  -0.00060   0.00009   1.93569
    A4        2.56585  -0.00004   0.00239   0.00256   0.00521   2.57106
    A5        1.99061  -0.00007  -0.00154   0.00158   0.00039   1.99101
    A6        1.92778  -0.00000   0.00044   0.00016   0.00059   1.92837
    A7        1.93878  -0.00000  -0.00007   0.00004  -0.00004   1.93875
    A8        1.92894   0.00001  -0.00062  -0.00005  -0.00066   1.92828
    A9        1.88928  -0.00001   0.00007  -0.00007   0.00000   1.88929
   A10        1.88754  -0.00000   0.00005  -0.00004   0.00001   1.88755
   A11        1.89005   0.00001   0.00014  -0.00005   0.00009   1.89015
   A12        1.85796   0.00010   0.00088   0.00041   0.00120   1.85916
   A13        2.22663   0.00004   0.00130   0.00250   0.00377   2.23040
   A14        1.85069  -0.00010   0.00143   0.00069   0.00213   1.85282
   A15        1.87900   0.00010   0.00293  -0.00043   0.00255   1.88155
   A16        2.03561  -0.00006   0.00240  -0.00076   0.00160   2.03721
   A17        1.84745   0.00004   0.00274   0.00211   0.00479   1.85224
   A18        2.09051   0.00004  -0.00247  -0.00338  -0.00570   2.08481
   A19        2.05154  -0.00001  -0.00108   0.00009  -0.00091   2.05063
   A20        1.86966  -0.00007  -0.00193   0.00057  -0.00151   1.86815
   A21        2.03284  -0.00002  -0.00451  -0.00055  -0.00508   2.02777
   A22        2.02548  -0.00000   0.00230  -0.00287  -0.00059   2.02489
   A23        1.85863   0.00001  -0.00009  -0.00021  -0.00033   1.85830
   A24        3.26978   0.00005   0.00088  -0.00061   0.00055   3.27034
   A25        3.11308  -0.00008  -0.00110  -0.00457  -0.00555   3.10753
   A26        3.21773  -0.00001   0.00354  -0.00042   0.00313   3.22085
   A27        2.83100   0.00004  -0.00015   0.00211   0.00199   2.83299
   A28        3.09578   0.00015   0.00008   0.00007   0.00021   3.09598
   A29        3.14750   0.00007   0.00276   0.00108   0.00355   3.15104
   A30        3.07060  -0.00004   0.00254  -0.00045   0.00196   3.07256
   A31        3.19339   0.00001   0.00214  -0.00065   0.00148   3.19487
   A32        3.29487  -0.00005   0.00213  -0.00262  -0.00031   3.29456
   A33        3.18963  -0.00010  -0.00324  -0.00146  -0.00449   3.18514
    D1       -0.01302  -0.00001   0.03100   0.01070   0.04182   0.02880
    D2        3.13168   0.00002   0.02925   0.01072   0.04015  -3.11136
    D3        0.01047   0.00002   0.00000   0.00096   0.00127   0.01174
    D4       -3.13399  -0.00001   0.00162   0.00095   0.00281  -3.13117
    D5        2.09285  -0.00001   0.00844   0.00231   0.01073   2.10358
    D6       -0.00382  -0.00000   0.00811   0.00227   0.01036   0.00654
    D7       -2.10223  -0.00001   0.00839   0.00234   0.01070  -2.09153
    D8       -1.04615   0.00001   0.00699   0.00232   0.00933  -1.03682
    D9        3.14036   0.00002   0.00666   0.00228   0.00896  -3.13386
   D10        1.04195   0.00001   0.00693   0.00235   0.00931   1.05126
   D11        2.80193  -0.00004  -0.03036  -0.01250  -0.04287   2.75906
   D12        0.41358  -0.00007  -0.03451  -0.01618  -0.05059   0.36299
   D13       -0.55850   0.00006  -0.00931  -0.00259  -0.01173  -0.57023
   D14        1.80460   0.00001  -0.01614  -0.00586  -0.02172   1.78288
   D15       -0.51651  -0.00006   0.00668  -0.00024   0.00643  -0.51009
   D16       -2.63449  -0.00006   0.00068  -0.00090  -0.00027  -2.63476
   D17        1.65539  -0.00001   0.01116   0.00327   0.01451   1.66991
   D18       -0.46258  -0.00000   0.00516   0.00261   0.00782  -0.45477
   D19       -1.39043  -0.00006  -0.00919  -0.00084  -0.01006  -1.40049
   D20        2.53008  -0.00008  -0.00434   0.00125  -0.00302   2.52707
   D21        0.69325   0.00008  -0.00220  -0.00037  -0.00248   0.69077
   D22       -1.66942   0.00006   0.00264   0.00172   0.00457  -1.66486
   D23       -1.91964  -0.00004   0.00117  -0.00033   0.00087  -1.91877
   D24        2.17865  -0.00003   0.00463   0.00303   0.00766   2.18631
   D25        0.16023   0.00004   0.00874   0.00152   0.01026   0.17049
   D26       -2.02466   0.00004   0.01219   0.00489   0.01705  -2.00761
         Item               Value     Threshold  Converged?
 Maximum Force            0.000631     0.000015     NO 
 RMS     Force            0.000110     0.000010     NO 
 Maximum Displacement     0.046855     0.000060     NO 
 RMS     Displacement     0.010396     0.000040     NO 
 Predicted change in Energy=-2.727424D-06
 GradGradGradGradGradGradGradGradGradGradGradGradGradGradGradGradGradGrad

                          Input orientation:                          
 ---------------------------------------------------------------------
 Center     Atomic      Atomic             Coordinates (Angstroms)
 Number     Number       Type             X           Y           Z
 ---------------------------------------------------------------------
      1          6           0        0.446200   -2.172248   -2.801268
      2          8           0        1.282033   -2.265332   -1.926835
      3          8           0       -0.760456   -1.706436   -2.723899
      4          1           0       -1.019628   -1.367305   -1.789559
      5          6           0        0.764255   -2.648673   -4.242747
      6          9           0       -0.092670   -3.609841   -4.619454
      7          9           0        2.000325   -3.136857   -4.324027
      8          9           0        0.656132   -1.629889   -5.108331
      9          8           0        1.877179   -1.936841    0.797904
     10          1           0        2.632108   -2.499425    0.982821
     11          1           0        1.701896   -2.013812   -0.155346
     12          8           0       -0.677647   -1.826584    1.744973
     13          1           0       -1.043320   -2.676027    2.041553
     14          1           0        0.281532   -1.948563    1.599101
     15          8           0       -1.573936   -0.831566   -0.496140
     16          1           0       -1.266350   -1.224301    0.370907
     17          1           0       -1.591712    0.121758   -0.382600
     18          8           0       -1.893066   -4.247650    2.550703
     19          1           0       -2.473840   -4.646670    1.897085
     20          1           0       -2.391395   -4.210572    3.371557
 ---------------------------------------------------------------------
                    Distance matrix (angstroms):
                    1          2          3          4          5
     1  C    0.000000
     2  O    1.213225   0.000000
     3  O    1.295757   2.262617   0.000000
     4  H    1.954518   2.474458   1.027216   0.000000
     5  C    1.551129   2.403850   2.349352   3.292761   0.000000
     6  F    2.379675   3.308732   2.768034   3.727804   1.341667
     7  F    2.380035   2.649911   3.496916   4.321453   1.331465
     8  F    2.379236   3.304158   2.774545   3.727113   1.341211
     9  O    3.880355   2.808257   4.406053   3.925663   5.210899
    10  H    4.382302   3.216147   5.087052   4.722601   5.551371
    11  H    2.933050   1.837858   3.571432   3.239648   4.241353
    12  O    4.695831   4.185095   4.471254   3.580615   6.213510
    13  H    5.091697   4.617796   4.871309   4.048547   6.539152
    14  H    4.409127   3.678800   4.453392   3.676125   5.903420
    15  O    3.345444   3.501304   2.527856   1.505724   4.775571
    16  H    3.727483   3.585753   3.172729   2.179205   5.238130
    17  H    3.907110   4.042434   3.084633   2.126998   5.303452
    18  O    6.198634   5.836025   5.963389   5.281776   7.467868
    19  H    6.060027   5.865127   5.738829   5.143959   7.223212
    20  H    7.092989   6.734315   6.788612   6.050044   8.388998
                    6          7          8          9         10
     6  F    0.000000
     7  F    2.166014   0.000000
     8  F    2.172537   2.166319   0.000000
     9  O    6.002249   5.262070   6.038939   0.000000
    10  H    6.327948   5.382203   6.462408   0.959486   0.000000
    11  H    5.069126   4.327608   5.076720   0.972282   1.548076
    12  O    6.635370   6.761739   6.984657   2.726946   3.462380
    13  H    6.792992   7.070838   7.423166   3.259199   3.828952
    14  H    6.447503   6.280903   6.725439   1.785538   2.491678
    15  O    5.187935   5.722099   5.184866   3.847905   4.760240
    16  H    5.654381   6.030874   5.820867   3.251433   4.147091
    17  H    5.841479   6.249492   5.518479   4.202931   5.155156
    18  O    7.420200   7.978363   8.485982   4.756773   5.098210
    19  H    7.015002   7.810244   8.244607   5.242398   5.614022
    20  H    8.336742   8.925362   9.373146   5.478528   5.819765
                   11         12         13         14         15
    11  H    0.000000
    12  O    3.050982   0.000000
    13  H    3.577863   0.971200   0.000000
    14  H    2.258268   0.977846   1.574866   0.000000
    15  O    3.499274   2.610743   3.181740   3.013383   0.000000
    16  H    3.116209   1.611637   2.224480   2.104509   1.000310
    17  H    3.931941   3.026239   3.742306   3.423801   0.960226
    18  O    5.023593   2.826306   1.857768   3.304577   4.588543
    19  H    5.346138   3.346988   2.439404   3.867900   4.592643
    20  H    5.832652   3.356502   2.437426   3.924644   5.200481
                   16         17         18         19         20
    16  H    0.000000
    17  H    1.576549   0.000000
    18  O    3.779541   5.271320   0.000000
    19  H    3.936986   5.358453   0.961110   0.000000
    20  H    4.380347   5.788115   0.960993   1.539821   0.000000
 Stoichiometry    C2H9F3O6
 Framework group  C1[X(C2H9F3O6)]
 Deg. of freedom    54
 Full point group                 C1      NOp   1
 Largest Abelian subgroup         C1      NOp   1
 Largest concise Abelian subgroup C1      NOp   1
                         Standard orientation:                         
 ---------------------------------------------------------------------
 Center     Atomic      Atomic             Coordinates (Angstroms)
 Number     Number       Type             X           Y           Z
 ---------------------------------------------------------------------
      1          6           0       -1.172870    0.021777    0.171178
      2          8           0       -0.555913    1.057961    0.038510
      3          8           0       -0.780786   -1.093707    0.701228
      4          1           0        0.181870   -1.072115    1.058997
      5          6           0       -2.636808   -0.087811   -0.329700
      6          9           0       -2.748015   -1.061682   -1.245821
      7          9           0       -3.040178    1.053765   -0.883682
      8          9           0       -3.460865   -0.375994    0.688498
      9          8           0        1.898567    2.386393    0.350126
     10          1           0        1.883220    3.134124   -0.250937
     11          1           0        1.030189    1.955184    0.277245
     12          8           0        3.499989    0.193633    0.602084
     13          1           0        3.901427   -0.119650   -0.224918
     14          1           0        3.102170    1.069812    0.428207
     15          8           0        1.566140   -1.226848    1.630889
     16          1           0        2.325080   -0.715327    1.227187
     17          1           0        1.661213   -1.165534    2.584427
     18          8           0        4.652992   -0.876478   -1.745990
     19          1           0        4.189258   -1.632100   -2.117096
     20          1           0        5.577247   -1.130636   -1.677700
 ---------------------------------------------------------------------
 Rotational constants (GHZ):           1.2292746           0.3238445           0.3131228
 Standard basis: 6-31++G(d,p) (6D, 7F)
 There are   263 symmetry adapted cartesian basis functions of A   symmetry.
 There are   263 symmetry adapted basis functions of A   symmetry.
   263 basis functions,   424 primitive gaussians,   263 cartesian basis functions
    48 alpha electrons       48 beta electrons
       nuclear repulsion energy       703.5731862527 Hartrees.
 NAtoms=   20 NActive=   20 NUniq=   20 SFac= 1.00D+00 NAtFMM=   60 NAOKFM=F Big=F
 Integral buffers will be    131072 words long.
 Raffenetti 2 integral format.
 Two-electron integral symmetry is turned on.
 Nuclear repulsion after empirical dispersion term =      703.5659425600 Hartrees.
 One-electron integrals computed using PRISM.
 NBasis=   263 RedAO= T EigKep=  5.04D-05  NBF=   263
 NBsUse=   263 1.00D-06 EigRej= -1.00D+00 NBFU=   263
 Initial guess from the checkpoint file:  "/local_scratch/slurm.5620372/Gau-2990747.chk"
 B after Tr=    -0.000000   -0.000000    0.000000
         Rot=    1.000000    0.000668    0.000252   -0.000512 Ang=   0.10 deg.
 ExpMin= 3.60D-02 ExpMax= 7.00D+03 ExpMxC= 1.05D+03 IAcc=3 IRadAn=         5 AccDes= 0.00D+00
 Harris functional with IExCor= 4639 and IRadAn=       5 diagonalized for initial guess.
 HarFok:  IExCor= 4639 AccDes= 0.00D+00 IRadAn=         5 IDoV= 1 UseB2=F ITyADJ=14
 ICtDFT=  3500011 ScaDFX=  1.000000  1.000000  1.000000  1.000000
 FoFCou: FMM=F IPFlag=           0 FMFlag=      100000 FMFlg1=           0
         NFxFlg=           0 DoJE=T BraDBF=F KetDBF=T FulRan=T
         wScrn=  0.000000 ICntrl=       500 IOpCl=  0 I1Cent=   200000004 NGrid=           0
         NMat0=    1 NMatS0=      1 NMatT0=    0 NMatD0=    1 NMtDS0=    0 NMtDT0=    0
 Petite list used in FoFCou.
 Requested convergence on RMS density matrix=1.00D-10 within 128 cycles.
 Requested convergence on MAX density matrix=1.00D-08.
 Requested convergence on             energy=1.00D-08.
 No special actions if energy rises.
 SCF Done:  E(RwB97XD) =  -832.380989113     A.U. after   15 cycles
            NFock= 15  Conv=0.20D-10     -V/T= 2.0082
 Calling FoFJK, ICntrl=      2127 FMM=F ISym2X=0 I1Cent= 0 IOpClX= 0 NMat=1 NMatS=1 NMatT=0.
 ***** Axes restored to original set *****
 -------------------------------------------------------------------
 Center     Atomic                   Forces (Hartrees/Bohr)
 Number     Number              X              Y              Z
 -------------------------------------------------------------------
      1        6          -0.000099827    0.000010578   -0.000089911
      2        8           0.000080486    0.000034619    0.000153140
      3        8          -0.000071953    0.000070383    0.000202818
      4        1           0.000090662   -0.000055264   -0.000207395
      5        6          -0.000015944   -0.000017399   -0.000003576
      6        9          -0.000002596   -0.000013930   -0.000007813
      7        9          -0.000002043    0.000003811   -0.000014483
      8        9           0.000009986    0.000002651   -0.000021276
      9        8           0.000008874   -0.000114076    0.000119313
     10        1           0.000037482    0.000028260    0.000082159
     11        1          -0.000071482    0.000043704   -0.000193100
     12        8           0.000095877   -0.000025369   -0.000028471
     13        1          -0.000027844    0.000015442   -0.000014278
     14        1          -0.000052275    0.000056280    0.000017693
     15        8           0.000073470   -0.000059560    0.000221404
     16        1           0.000009061    0.000004266   -0.000148326
     17        1          -0.000051894    0.000026655   -0.000062007
     18        8          -0.000039898   -0.000017082   -0.000015664
     19        1           0.000011821   -0.000009090   -0.000013565
     20        1           0.000018037    0.000015120    0.000023337
 -------------------------------------------------------------------
 Cartesian Forces:  Max     0.000221404 RMS     0.000075947

 GradGradGradGradGradGradGradGradGradGradGradGradGradGradGradGradGradGrad
 Berny optimization.
 Using GEDIIS/GDIIS optimizer.
 FormGI is forming the generalized inverse of G from B-inverse, IUseBI=4.
 Internal  Forces:  Max     0.000237762 RMS     0.000050815
 Search for a local minimum.
 Step number  16 out of a maximum of  120
 All quantities printed in internal units (Hartrees-Bohrs-Radians)
 Mixed Optimization -- En-DIIS/RFO-DIIS
 Swapping is turned off.
 Update second derivatives using D2CorX and points   12   13   14   15   16
 DE= -5.26D-06 DEPred=-2.73D-06 R= 1.93D+00
 TightC=F SS=  1.41D+00  RLast= 1.01D-01 DXNew= 1.9723D+00 3.0203D-01
 Trust test= 1.93D+00 RLast= 1.01D-01 DXMaxT set to 1.17D+00
 ITU=  1  1  1  1  1  1  1  1  1  0 -1 -1  1  1  1  0
     Eigenvalues ---    0.00010   0.00015   0.00036   0.00048   0.00192
     Eigenvalues ---    0.00254   0.00335   0.00503   0.00585   0.00719
     Eigenvalues ---    0.00870   0.01116   0.01157   0.01253   0.01330
     Eigenvalues ---    0.01346   0.01594   0.01769   0.02061   0.02326
     Eigenvalues ---    0.02441   0.02821   0.03236   0.03558   0.03775
     Eigenvalues ---    0.03977   0.04192   0.06508   0.06851   0.08175
     Eigenvalues ---    0.09096   0.09594   0.11667   0.13595   0.18732
     Eigenvalues ---    0.20159   0.21779   0.22720   0.25174   0.34813
     Eigenvalues ---    0.37382   0.37614   0.38633   0.39212   0.48820
     Eigenvalues ---    0.52896   0.55461   0.55640   0.56291   0.57083
     Eigenvalues ---    0.57244   0.57614   0.58619   0.95478
 En-DIIS/RFO-DIIS/Sim-DIIS IScMMF=       -3 using points:    16   15   14   13   12   11   10    9    8
 RFO step:  Lambda=-3.20640365D-06.
 DIIS inversion failure, remove point   9.
 RFO-DIIS uses    8 points instead of    9
 DidBck=T Rises=F RFO-DIIS coefs:    0.35685    2.61330   -2.00000   -0.49949    0.39104
                  RFO-DIIS coefs:    0.04539    0.11902   -0.02610    0.00000
 Iteration  1 RMS(Cart)=  0.00591265 RMS(Int)=  0.00024590
 Iteration  2 RMS(Cart)=  0.00003439 RMS(Int)=  0.00024468
 Iteration  3 RMS(Cart)=  0.00000000 RMS(Int)=  0.00024468
 Variable       Old X    -DE/DX   Delta X   Delta X   Delta X     New X
                                 (Linear)    (Quad)   (Total)
    R1        2.29266   0.00016   0.00028  -0.00017   0.00017   2.29284
    R2        2.44863  -0.00003  -0.00012   0.00005   0.00002   2.44864
    R3        2.93121   0.00005  -0.00016   0.00028   0.00011   2.93132
    R4        3.47305  -0.00001  -0.00184   0.00074  -0.00110   3.47195
    R5        1.94116  -0.00024   0.00110  -0.00139  -0.00026   1.94089
    R6        2.84541  -0.00001  -0.00211   0.00234   0.00029   2.84569
    R7        2.53538   0.00001  -0.00003   0.00015   0.00013   2.53551
    R8        2.51610  -0.00000  -0.00002   0.00004   0.00003   2.51613
    R9        2.53452   0.00002   0.00005  -0.00015  -0.00010   2.53442
   R10        1.81316   0.00003   0.00003  -0.00008  -0.00004   1.81312
   R11        1.83735   0.00019   0.00010  -0.00005   0.00006   1.83741
   R12        3.37418  -0.00004  -0.00315   0.00145  -0.00176   3.37242
   R13        1.83530   0.00000   0.00005  -0.00004   0.00001   1.83532
   R14        1.84786  -0.00009   0.00052  -0.00042   0.00002   1.84788
   R15        3.04555  -0.00002  -0.00210   0.00151  -0.00064   3.04491
   R16        3.51067   0.00001  -0.00162   0.00135  -0.00027   3.51040
   R17        1.89031  -0.00015   0.00005  -0.00016  -0.00016   1.89015
   R18        1.81456   0.00002   0.00004  -0.00004   0.00000   1.81457
   R19        1.81624   0.00001   0.00001   0.00000   0.00001   1.81625
   R20        1.81601   0.00001  -0.00001   0.00002   0.00001   1.81602
    A1        2.24735  -0.00004  -0.00084   0.00012  -0.00002   2.24733
    A2        2.10014   0.00004   0.00015   0.00011  -0.00009   2.10006
    A3        1.93569  -0.00001   0.00068  -0.00023   0.00010   1.93580
    A4        2.57106   0.00002  -0.00376   0.00646   0.00358   2.57464
    A5        1.99101  -0.00003  -0.00131   0.00031   0.00003   1.99104
    A6        1.92837   0.00000  -0.00009  -0.00032  -0.00041   1.92796
    A7        1.93875   0.00002  -0.00009   0.00006  -0.00003   1.93871
    A8        1.92828   0.00002  -0.00004   0.00050   0.00046   1.92874
    A9        1.88929  -0.00001   0.00007  -0.00012  -0.00004   1.88924
   A10        1.88755  -0.00001   0.00006  -0.00006  -0.00001   1.88754
   A11        1.89015  -0.00002   0.00010  -0.00006   0.00004   1.89018
   A12        1.85916   0.00007   0.00038   0.00058   0.00078   1.85994
   A13        2.23040   0.00002  -0.00132   0.00408   0.00265   2.23305
   A14        1.85282  -0.00006   0.00046  -0.00028   0.00037   1.85320
   A15        1.88155   0.00001   0.00151  -0.00075   0.00072   1.88227
   A16        2.03721  -0.00003   0.00069  -0.00150  -0.00084   2.03637
   A17        1.85224   0.00002  -0.00042   0.00268   0.00236   1.85460
   A18        2.08481   0.00001   0.00125  -0.00358  -0.00180   2.08300
   A19        2.05063  -0.00004  -0.00031   0.00044   0.00009   2.05071
   A20        1.86815   0.00006  -0.00072   0.00082  -0.00014   1.86801
   A21        2.02777   0.00001  -0.00105  -0.00022  -0.00128   2.02649
   A22        2.02489  -0.00002   0.00458  -0.00500  -0.00044   2.02445
   A23        1.85830   0.00002   0.00051  -0.00052  -0.00003   1.85827
   A24        3.27034   0.00003   0.00126  -0.00231  -0.00023   3.27010
   A25        3.10753  -0.00003   0.00228  -0.00592  -0.00312   3.10441
   A26        3.22085   0.00000   0.00116  -0.00017   0.00098   3.22184
   A27        2.83299  -0.00001  -0.00184   0.00191   0.00028   2.83327
   A28        3.09598   0.00009  -0.00057   0.00139   0.00132   3.09730
   A29        3.15104   0.00003   0.00065   0.00132   0.00168   3.15272
   A30        3.07256  -0.00003   0.00215  -0.00064   0.00124   3.07380
   A31        3.19487   0.00001   0.00251  -0.00166   0.00085   3.19573
   A32        3.29456   0.00000  -0.00063  -0.00064  -0.00125   3.29332
   A33        3.18514  -0.00002  -0.00193  -0.00095  -0.00271   3.18243
    D1        0.02880  -0.00000  -0.00189   0.01331   0.01157   0.04037
    D2       -3.11136   0.00002  -0.00219   0.01433   0.01229  -3.09907
    D3        0.01174   0.00002  -0.00207   0.00177  -0.00012   0.01162
    D4       -3.13117  -0.00001  -0.00179   0.00083  -0.00079  -3.13196
    D5        2.10358  -0.00002  -0.00070  -0.00573  -0.00643   2.09715
    D6        0.00654  -0.00001  -0.00067  -0.00540  -0.00608   0.00046
    D7       -2.09153  -0.00001  -0.00071  -0.00569  -0.00640  -2.09793
    D8       -1.03682   0.00001  -0.00095  -0.00488  -0.00582  -1.04264
    D9       -3.13386   0.00001  -0.00092  -0.00455  -0.00547  -3.13934
   D10        1.05126   0.00001  -0.00096  -0.00484  -0.00580   1.04545
   D11        2.75906  -0.00001   0.00362  -0.01375  -0.01012   2.74894
   D12        0.36299  -0.00003   0.00397  -0.01882  -0.01469   0.34830
   D13       -0.57023  -0.00000   0.00690  -0.00518   0.00155  -0.56868
   D14        1.78288   0.00007   0.00731  -0.00822  -0.00064   1.78224
   D15       -0.51009  -0.00005   0.00054  -0.00086  -0.00032  -0.51041
   D16       -2.63476  -0.00003  -0.00009  -0.00097  -0.00116  -2.63592
   D17        1.66991   0.00001  -0.00003   0.00361   0.00359   1.67350
   D18       -0.45477   0.00003  -0.00067   0.00350   0.00276  -0.45201
   D19       -1.40049   0.00001  -0.00549   0.00020  -0.00534  -1.40583
   D20        2.52707  -0.00003  -0.00646   0.00148  -0.00494   2.52212
   D21        0.69077   0.00005  -0.00378   0.00063  -0.00309   0.68769
   D22       -1.66486   0.00001  -0.00475   0.00190  -0.00269  -1.66754
   D23       -1.91877  -0.00000   0.00408  -0.00209   0.00199  -1.91678
   D24        2.18631  -0.00002   0.00065   0.00335   0.00398   2.19029
   D25        0.17049   0.00002   0.00479   0.00015   0.00495   0.17545
   D26       -2.00761  -0.00000   0.00135   0.00559   0.00694  -2.00067
         Item               Value     Threshold  Converged?
 Maximum Force            0.000238     0.000015     NO 
 RMS     Force            0.000051     0.000010     NO 
 Maximum Displacement     0.021080     0.000060     NO 
 RMS     Displacement     0.005922     0.000040     NO 
 Predicted change in Energy=-1.001821D-06
 GradGradGradGradGradGradGradGradGradGradGradGradGradGradGradGradGradGrad

                          Input orientation:                          
 ---------------------------------------------------------------------
 Center     Atomic      Atomic             Coordinates (Angstroms)
 Number     Number       Type             X           Y           Z
 ---------------------------------------------------------------------
      1          6           0        0.446048   -2.169453   -2.800605
      2          8           0        1.283013   -2.258615   -1.926719
      3          8           0       -0.761971   -1.707225   -2.722843
      4          1           0       -1.021361   -1.367584   -1.788900
      5          6           0        0.764078   -2.648077   -4.241426
      6          9           0       -0.085960   -3.617821   -4.611941
      7          9           0        2.003912   -3.126355   -4.324459
      8          9           0        0.644977   -1.633622   -5.110565
      9          8           0        1.880415   -1.941845    0.798333
     10          1           0        2.635881   -2.503801    0.982845
     11          1           0        1.706046   -2.016045   -0.155338
     12          8           0       -0.674209   -1.827745    1.743304
     13          1           0       -1.041369   -2.676348    2.040474
     14          1           0        0.284908   -1.950713    1.597769
     15          8           0       -1.576632   -0.833170   -0.495170
     16          1           0       -1.265149   -1.224795    0.370890
     17          1           0       -1.596888    0.120103   -0.381599
     18          8           0       -1.895660   -4.245335    2.549629
     19          1           0       -2.475314   -4.643169    1.894286
     20          1           0       -2.397125   -4.205219    3.368432
 ---------------------------------------------------------------------
                    Distance matrix (angstroms):
                    1          2          3          4          5
     1  C    0.000000
     2  O    1.213317   0.000000
     3  O    1.295767   2.262699   0.000000
     4  H    1.954438   2.474484   1.027077   0.000000
     5  C    1.551189   2.403922   2.349494   3.292770   0.000000
     6  F    2.379441   3.306349   2.770571   3.729357   1.341734
     7  F    2.380070   2.649872   3.497030   4.321413   1.331478
     8  F    2.379622   3.306748   2.772389   3.725710   1.341159
     9  O    3.880924   2.807693   4.408620   3.929867   5.210004
    10  H    4.384251   3.218063   5.090389   4.727471   5.551349
    11  H    2.934036   1.837277   3.574711   3.244653   4.240623
    12  O    4.692424   4.181559   4.468634   3.578928   6.209557
    13  H    5.089735   4.616912   4.868927   4.046896   6.536260
    14  H    4.406757   3.676007   4.452294   3.676398   5.900179
    15  O    3.345432   3.501256   2.527879   1.505876   4.775693
    16  H    3.725447   3.583423   3.171295   2.178191   5.236120
    17  H    3.907331   4.042217   3.085066   2.127190   5.304266
    18  O    6.198216   5.838553   5.960387   5.279080   7.466181
    19  H    6.057692   5.866106   5.733515   5.138998   7.219488
    20  H    7.091191   6.735822   6.783607   6.045078   8.386169
                    6          7          8          9         10
     6  F    0.000000
     7  F    2.166045   0.000000
     8  F    2.172542   2.166315   0.000000
     9  O    5.995548   5.259402   6.044534   0.000000
    10  H    6.320688   5.380932   6.469201   0.959463   0.000000
    11  H    5.063426   4.324706   5.081967   0.972316   1.548535
    12  O    6.628691   6.758436   6.982367   2.726186   3.462953
    13  H    6.786295   7.070263   7.420808   3.258716   3.830212
    14  H    6.440286   6.277729   6.725469   1.784606   2.492211
    15  O    5.188852   5.722102   5.184413   3.854022   4.766634
    16  H    5.652050   6.029013   5.819112   3.254449   4.150709
    17  H    5.843866   6.249111   5.519477   4.211354   5.163614
    18  O    7.413290   7.981971   8.482597   4.757294   5.101237
    19  H    7.006521   7.812617   8.237811   5.241244   5.615331
    20  H    8.329038   8.928249   9.368078   5.479563   5.823830
                   11         12         13         14         15
    11  H    0.000000
    12  O    3.050559   0.000000
    13  H    3.578530   0.971207   0.000000
    14  H    2.257717   0.977858   1.575292   0.000000
    15  O    3.505802   2.610423   3.180141   3.015729   0.000000
    16  H    3.119454   1.611297   2.223644   2.105911   1.000225
    17  H    3.940012   3.026658   3.741013   3.427438   0.960228
    18  O    5.025820   2.826100   1.857625   3.305481   4.584260
    19  H    5.346635   3.345652   2.438433   3.867308   4.586199
    20  H    5.834847   3.355870   2.437005   3.925729   5.193394
                   16         17         18         19         20
    16  H    0.000000
    17  H    1.576401   0.000000
    18  O    3.777315   5.266727   0.000000
    19  H    3.933258   5.351640   0.961117   0.000000
    20  H    4.376021   5.780270   0.960997   1.539812   0.000000
 Stoichiometry    C2H9F3O6
 Framework group  C1[X(C2H9F3O6)]
 Deg. of freedom    54
 Full point group                 C1      NOp   1
 Largest Abelian subgroup         C1      NOp   1
 Largest concise Abelian subgroup C1      NOp   1
                         Standard orientation:                         
 ---------------------------------------------------------------------
 Center     Atomic      Atomic             Coordinates (Angstroms)
 Number     Number       Type             X           Y           Z
 ---------------------------------------------------------------------
      1          6           0       -1.172749    0.021331    0.173785
      2          8           0       -0.556857    1.058982    0.046919
      3          8           0       -0.779720   -1.096427    0.698340
      4          1           0        0.182562   -1.075623    1.056765
      5          6           0       -2.635933   -0.087532   -0.329633
      6          9           0       -2.742626   -1.051864   -1.256418
      7          9           0       -3.042336    1.058602   -0.871895
      8          9           0       -3.460407   -0.389424    0.684176
      9          8           0        1.897301    2.388931    0.349384
     10          1           0        1.881348    3.138187   -0.249723
     11          1           0        1.028292    1.958611    0.278346
     12          8           0        3.496899    0.195783    0.601335
     13          1           0        3.899428   -0.117160   -0.225274
     14          1           0        3.099317    1.072195    0.428027
     15          8           0        1.567385   -1.232078    1.627246
     16          1           0        2.324255   -0.716170    1.225455
     17          1           0        1.663052   -1.174859    2.580982
     18          8           0        4.652455   -0.875341   -1.744775
     19          1           0        4.186894   -1.629697   -2.116187
     20          1           0        5.575559   -1.132900   -1.673668
 ---------------------------------------------------------------------
 Rotational constants (GHZ):           1.2286541           0.3241201           0.3131968
 Standard basis: 6-31++G(d,p) (6D, 7F)
 There are   263 symmetry adapted cartesian basis functions of A   symmetry.
 There are   263 symmetry adapted basis functions of A   symmetry.
   263 basis functions,   424 primitive gaussians,   263 cartesian basis functions
    48 alpha electrons       48 beta electrons
       nuclear repulsion energy       703.6061041937 Hartrees.
 NAtoms=   20 NActive=   20 NUniq=   20 SFac= 1.00D+00 NAtFMM=   60 NAOKFM=F Big=F
 Integral buffers will be    131072 words long.
 Raffenetti 2 integral format.
 Two-electron integral symmetry is turned on.
 Nuclear repulsion after empirical dispersion term =      703.5988623861 Hartrees.
 One-electron integrals computed using PRISM.
 NBasis=   263 RedAO= T EigKep=  5.05D-05  NBF=   263
 NBsUse=   263 1.00D-06 EigRej= -1.00D+00 NBFU=   263
 Initial guess from the checkpoint file:  "/local_scratch/slurm.5620372/Gau-2990747.chk"
 B after Tr=     0.000000    0.000000   -0.000000
         Rot=    0.999999   -0.001546    0.000024   -0.000162 Ang=  -0.18 deg.
 ExpMin= 3.60D-02 ExpMax= 7.00D+03 ExpMxC= 1.05D+03 IAcc=3 IRadAn=         5 AccDes= 0.00D+00
 Harris functional with IExCor= 4639 and IRadAn=       5 diagonalized for initial guess.
 HarFok:  IExCor= 4639 AccDes= 0.00D+00 IRadAn=         5 IDoV= 1 UseB2=F ITyADJ=14
 ICtDFT=  3500011 ScaDFX=  1.000000  1.000000  1.000000  1.000000
 FoFCou: FMM=F IPFlag=           0 FMFlag=      100000 FMFlg1=           0
         NFxFlg=           0 DoJE=T BraDBF=F KetDBF=T FulRan=T
         wScrn=  0.000000 ICntrl=       500 IOpCl=  0 I1Cent=   200000004 NGrid=           0
         NMat0=    1 NMatS0=      1 NMatT0=    0 NMatD0=    1 NMtDS0=    0 NMtDT0=    0
 Petite list used in FoFCou.
 Requested convergence on RMS density matrix=1.00D-10 within 128 cycles.
 Requested convergence on MAX density matrix=1.00D-08.
 Requested convergence on             energy=1.00D-08.
 No special actions if energy rises.
 SCF Done:  E(RwB97XD) =  -832.380990301     A.U. after   14 cycles
            NFock= 14  Conv=0.35D-10     -V/T= 2.0082
 Calling FoFJK, ICntrl=      2127 FMM=F ISym2X=0 I1Cent= 0 IOpClX= 0 NMat=1 NMatS=1 NMatT=0.
 ***** Axes restored to original set *****
 -------------------------------------------------------------------
 Center     Atomic                   Forces (Hartrees/Bohr)
 Number     Number              X              Y              Z
 -------------------------------------------------------------------
      1        6           0.000008395   -0.000005752    0.000017659
      2        8          -0.000041290    0.000033305    0.000008140
      3        8          -0.000013159    0.000040792    0.000099690
      4        1           0.000057965   -0.000049077   -0.000118810
      5        6          -0.000015389   -0.000004927    0.000011470
      6        9          -0.000005879   -0.000010902   -0.000001860
      7        9          -0.000017343    0.000016105   -0.000013266
      8        9           0.000013060   -0.000006918   -0.000013446
      9        8           0.000010419   -0.000080609    0.000084065
     10        1           0.000030225    0.000014154    0.000055413
     11        1          -0.000049380    0.000048423   -0.000127001
     12        8           0.000066274    0.000034914   -0.000009715
     13        1           0.000024974    0.000011596   -0.000019928
     14        1          -0.000082114    0.000003401    0.000028626
     15        8           0.000087282    0.000010253    0.000143679
     16        1          -0.000002286   -0.000070808   -0.000059864
     17        1          -0.000057940    0.000030555   -0.000077903
     18        8          -0.000045726   -0.000016861   -0.000020593
     19        1           0.000011963   -0.000010373   -0.000009800
     20        1           0.000019950    0.000012727    0.000023445
 -------------------------------------------------------------------
 Cartesian Forces:  Max     0.000143679 RMS     0.000048551

 GradGradGradGradGradGradGradGradGradGradGradGradGradGradGradGradGradGrad
 Berny optimization.
 Using GEDIIS/GDIIS optimizer.
 FormGI is forming the generalized inverse of G from B-inverse, IUseBI=4.
 Internal  Forces:  Max     0.000143235 RMS     0.000034941
 Search for a local minimum.
 Step number  17 out of a maximum of  120
 All quantities printed in internal units (Hartrees-Bohrs-Radians)
 Mixed Optimization -- En-DIIS/RFO-DIIS
 Swapping is turned off.
 Update second derivatives using D2CorX and points   12   13   14   15   16
                                                     17
 DE= -1.19D-06 DEPred=-1.00D-06 R= 1.19D+00
 TightC=F SS=  1.41D+00  RLast= 3.27D-02 DXNew= 1.9723D+00 9.8233D-02
 Trust test= 1.19D+00 RLast= 3.27D-02 DXMaxT set to 1.17D+00
 ITU=  1  1  1  1  1  1  1  1  1  1  0 -1 -1  1  1  1  0
     Eigenvalues ---    0.00010   0.00014   0.00035   0.00046   0.00169
     Eigenvalues ---    0.00251   0.00342   0.00534   0.00585   0.00720
     Eigenvalues ---    0.00847   0.01029   0.01153   0.01245   0.01331
     Eigenvalues ---    0.01347   0.01609   0.01730   0.02055   0.02303
     Eigenvalues ---    0.02447   0.02812   0.03277   0.03545   0.03761
     Eigenvalues ---    0.03987   0.04181   0.06521   0.06810   0.08020
     Eigenvalues ---    0.09115   0.09684   0.11667   0.13593   0.18614
     Eigenvalues ---    0.20195   0.21801   0.22674   0.25181   0.34580
     Eigenvalues ---    0.36327   0.37503   0.38512   0.39019   0.48698
     Eigenvalues ---    0.52872   0.54056   0.55582   0.56284   0.56790
     Eigenvalues ---    0.57227   0.57613   0.58617   0.94502
 En-DIIS/RFO-DIIS/Sim-DIIS IScMMF=       -3 using points:    17   16   15   14   13   12   11   10    9    8
 RFO step:  Lambda=-3.14829429D-06.
 DIIS inversion failure, remove point  10.
 DIIS inversion failure, remove point   9.
 RFO-DIIS uses    8 points instead of   10
 DidBck=F Rises=F RFO-DIIS coefs:    2.49505   -2.00000    0.56845    0.30815   -0.58392
                  RFO-DIIS coefs:    0.02967    0.24669   -0.06408    0.00000    0.00000
 Iteration  1 RMS(Cart)=  0.02250370 RMS(Int)=  0.00040309
 Iteration  2 RMS(Cart)=  0.00041951 RMS(Int)=  0.00013608
 Iteration  3 RMS(Cart)=  0.00000010 RMS(Int)=  0.00013608
 Variable       Old X    -DE/DX   Delta X   Delta X   Delta X     New X
                                 (Linear)    (Quad)   (Total)
    R1        2.29284  -0.00001  -0.00003   0.00002  -0.00008   2.29276
    R2        2.44864  -0.00006  -0.00017   0.00005  -0.00018   2.44846
    R3        2.93132   0.00001   0.00005   0.00001   0.00006   2.93138
    R4        3.47195   0.00001  -0.00165   0.00146  -0.00023   3.47172
    R5        1.94089  -0.00014   0.00014  -0.00045  -0.00031   1.94059
    R6        2.84569  -0.00000  -0.00050   0.00051   0.00000   2.84569
    R7        2.53551   0.00001   0.00030   0.00039   0.00069   2.53620
    R8        2.51613  -0.00002   0.00001  -0.00005  -0.00004   2.51609
    R9        2.53442   0.00000  -0.00029  -0.00032  -0.00060   2.53382
   R10        1.81312   0.00003  -0.00001  -0.00002  -0.00003   1.81310
   R11        1.83741   0.00014   0.00006   0.00009   0.00010   1.83752
   R12        3.37242  -0.00001  -0.00143  -0.00029  -0.00172   3.37070
   R13        1.83532  -0.00001   0.00000   0.00000   0.00000   1.83532
   R14        1.84788  -0.00010   0.00018  -0.00013   0.00010   1.84798
   R15        3.04491  -0.00002  -0.00091  -0.00019  -0.00102   3.04389
   R16        3.51040   0.00002  -0.00027   0.00064   0.00037   3.51077
   R17        1.89015  -0.00004  -0.00010  -0.00001  -0.00003   1.89013
   R18        1.81457   0.00002   0.00000  -0.00003  -0.00003   1.81454
   R19        1.81625   0.00000  -0.00000   0.00000   0.00000   1.81625
   R20        1.81602   0.00001   0.00000   0.00000   0.00001   1.81603
    A1        2.24733  -0.00003  -0.00071   0.00024  -0.00085   2.24648
    A2        2.10006   0.00006   0.00012   0.00008   0.00038   2.10044
    A3        1.93580  -0.00003   0.00059  -0.00032   0.00045   1.93625
    A4        2.57464   0.00002   0.00052   0.00113   0.00113   2.57577
    A5        1.99104  -0.00002  -0.00057  -0.00004  -0.00107   1.98997
    A6        1.92796  -0.00001  -0.00103  -0.00123  -0.00226   1.92570
    A7        1.93871   0.00002  -0.00009   0.00008  -0.00001   1.93870
    A8        1.92874   0.00003   0.00110   0.00119   0.00230   1.93103
    A9        1.88924  -0.00000  -0.00006  -0.00003  -0.00009   1.88915
   A10        1.88754  -0.00001   0.00001  -0.00002  -0.00001   1.88753
   A11        1.89018  -0.00003   0.00007  -0.00001   0.00006   1.89025
   A12        1.85994   0.00005   0.00058   0.00013   0.00076   1.86069
   A13        2.23305   0.00001   0.00144   0.00327   0.00484   2.23789
   A14        1.85320  -0.00003   0.00092   0.00120   0.00194   1.85514
   A15        1.88227  -0.00001   0.00084  -0.00030   0.00051   1.88278
   A16        2.03637  -0.00002   0.00017  -0.00241  -0.00219   2.03418
   A17        1.85460   0.00002  -0.00004   0.00108   0.00106   1.85566
   A18        2.08300   0.00000  -0.00032  -0.00104  -0.00144   2.08156
   A19        2.05071  -0.00005  -0.00001   0.00063   0.00069   2.05140
   A20        1.86801   0.00009   0.00019   0.00066   0.00096   1.86897
   A21        2.02649   0.00001   0.00079  -0.00039   0.00041   2.02689
   A22        2.02445  -0.00002   0.00048  -0.00090  -0.00041   2.02404
   A23        1.85827   0.00002   0.00029  -0.00013   0.00017   1.85844
   A24        3.27010   0.00003   0.00114  -0.00071   0.00008   3.27019
   A25        3.10441  -0.00000   0.00141  -0.00139  -0.00029   3.10412
   A26        3.22184   0.00001   0.00071   0.00127   0.00196   3.22379
   A27        2.83327  -0.00002  -0.00088  -0.00002  -0.00096   2.83231
   A28        3.09730   0.00004  -0.00088   0.00102   0.00011   3.09741
   A29        3.15272   0.00001   0.00200   0.00171   0.00399   3.15671
   A30        3.07380  -0.00003  -0.00039  -0.00191  -0.00205   3.07175
   A31        3.19573   0.00001  -0.00006   0.00142   0.00138   3.19711
   A32        3.29332   0.00002   0.00063   0.00058   0.00124   3.29456
   A33        3.18243   0.00000  -0.00189  -0.00214  -0.00415   3.17828
    D1        0.04037  -0.00000   0.02105   0.01543   0.03626   0.07663
    D2       -3.09907   0.00002   0.02258   0.01754   0.03991  -3.05916
    D3        0.01162   0.00001  -0.00144  -0.00094  -0.00262   0.00901
    D4       -3.13196  -0.00001  -0.00286  -0.00289  -0.00599  -3.13795
    D5        2.09715  -0.00001  -0.01684  -0.01564  -0.03247   2.06468
    D6        0.00046  -0.00001  -0.01602  -0.01484  -0.03086  -0.03040
    D7       -2.09793  -0.00001  -0.01678  -0.01568  -0.03246  -2.13040
    D8       -1.04264   0.00000  -0.01555  -0.01388  -0.02942  -1.07207
    D9       -3.13934   0.00000  -0.01473  -0.01308  -0.02781   3.11604
   D10        1.04545   0.00001  -0.01549  -0.01392  -0.02941   1.01604
   D11        2.74894  -0.00001  -0.01660  -0.01368  -0.03038   2.71856
   D12        0.34830  -0.00002  -0.01957  -0.01821  -0.03800   0.31030
   D13       -0.56868  -0.00002  -0.00733  -0.00322  -0.01063  -0.57930
   D14        1.78224   0.00007  -0.00639  -0.00246  -0.00895   1.77329
   D15       -0.51041  -0.00004  -0.00163  -0.00262  -0.00428  -0.51470
   D16       -2.63592  -0.00001  -0.00188  -0.00026  -0.00212  -2.63804
   D17        1.67350   0.00001   0.00154   0.00199   0.00349   1.67699
   D18       -0.45201   0.00004   0.00129   0.00436   0.00565  -0.44636
   D19       -1.40583   0.00003   0.00269   0.00059   0.00327  -1.40256
   D20        2.52212  -0.00001   0.00215  -0.00118   0.00097   2.52310
   D21        0.68769   0.00002   0.00345  -0.00043   0.00297   0.69065
   D22       -1.66754  -0.00001   0.00291  -0.00220   0.00067  -1.66688
   D23       -1.91678   0.00001   0.00023   0.00040   0.00059  -1.91618
   D24        2.19029  -0.00001  -0.00120   0.00221   0.00098   2.19127
   D25        0.17545   0.00001   0.00112  -0.00014   0.00102   0.17646
   D26       -2.00067  -0.00001  -0.00031   0.00168   0.00140  -1.99927
         Item               Value     Threshold  Converged?
 Maximum Force            0.000143     0.000015     NO 
 RMS     Force            0.000035     0.000010     NO 
 Maximum Displacement     0.097826     0.000060     NO 
 RMS     Displacement     0.022516     0.000040     NO 
 Predicted change in Energy=-1.475102D-06
 GradGradGradGradGradGradGradGradGradGradGradGradGradGradGradGradGradGrad

                          Input orientation:                          
 ---------------------------------------------------------------------
 Center     Atomic      Atomic             Coordinates (Angstroms)
 Number     Number       Type             X           Y           Z
 ---------------------------------------------------------------------
      1          6           0        0.447554   -2.160707   -2.798275
      2          8           0        1.289420   -2.236970   -1.927940
      3          8           0       -0.762714   -1.705225   -2.717343
      4          1           0       -1.018513   -1.361831   -1.783962
      5          6           0        0.759199   -2.654212   -4.235500
      6          9           0       -0.064746   -3.658531   -4.572675
      7          9           0        2.012445   -3.093853   -4.329646
      8          9           0        0.593210   -1.662244   -5.122236
      9          8           0        1.884302   -1.946623    0.800436
     10          1           0        2.641484   -2.507818    0.980096
     11          1           0        1.711336   -2.010432   -0.154298
     12          8           0       -0.669321   -1.830493    1.744562
     13          1           0       -1.040051   -2.679562    2.035920
     14          1           0        0.289649   -1.955621    1.599547
     15          8           0       -1.570775   -0.826225   -0.489437
     16          1           0       -1.258262   -1.219622    0.375432
     17          1           0       -1.589354    0.127009   -0.375364
     18          8           0       -1.904615   -4.247068    2.532857
     19          1           0       -2.484639   -4.637870    1.873621
     20          1           0       -2.407967   -4.208936    3.350602
 ---------------------------------------------------------------------
                    Distance matrix (angstroms):
                    1          2          3          4          5
     1  C    0.000000
     2  O    1.213276   0.000000
     3  O    1.295671   2.262115   0.000000
     4  H    1.953558   2.472480   1.026914   0.000000
     5  C    1.551220   2.404175   2.349807   3.292498   0.000000
     6  F    2.377903   3.293817   2.782952   3.736499   1.342099
     7  F    2.380072   2.650510   3.497044   4.320546   1.331456
     8  F    2.381276   3.319420   2.761139   3.719136   1.340840
     9  O    3.880824   2.807529   4.409051   3.930322   5.208376
    10  H    4.382911   3.218401   5.089575   4.727461   5.546789
    11  H    2.934339   1.837154   3.575370   3.244775   4.239956
    12  O    4.689757   4.182004   4.464640   3.576600   6.203251
    13  H    5.084449   4.618929   4.860016   4.040839   6.524465
    14  H    4.405432   3.677208   4.450360   3.675868   5.895445
    15  O    3.344433   3.498601   2.527681   1.505876   4.775280
    16  H    3.723958   3.582066   3.169642   2.177311   5.233439
    17  H    3.905527   4.035620   3.086306   2.127593   5.305802
    18  O    6.189230   5.843036   5.943863   5.267323   7.446056
    19  H    6.046544   5.870239   5.713351   5.124438   7.195744
    20  H    7.082226   6.739608   6.767228   6.033269   8.366423
                    6          7          8          9         10
     6  F    0.000000
     7  F    2.166252   0.000000
     8  F    2.172576   2.166087   0.000000
     9  O    5.966551   5.258355   6.068429   0.000000
    10  H    6.283397   5.378892   6.492217   0.959449   0.000000
    11  H    5.039122   4.324118   5.104101   0.972371   1.549006
    12  O    6.604144   6.758990   6.983925   2.725041   3.464767
    13  H    6.751528   7.071761   7.412265   3.258137   3.833792
    14  H    6.412630   6.278449   6.735027   1.783698   2.493947
    15  O    5.192583   5.720910   5.181177   3.854429   4.767642
    16  H    5.644158   6.028932   5.817922   3.253439   4.151276
    17  H    5.854243   6.243657   5.522482   4.212925   5.165228
    18  O    7.363428   7.985437   8.457003   4.759120   5.109117
    19  H    6.954834   7.815898   8.201799   5.242344   5.622512
    20  H    8.280818   8.931386   9.342466   5.481330   5.831814
                   11         12         13         14         15
    11  H    0.000000
    12  O    3.050504   0.000000
    13  H    3.579794   0.971210   0.000000
    14  H    2.258356   0.977910   1.575631   0.000000
    15  O    3.505270   2.609967   3.177099   3.016714   0.000000
    16  H    3.118414   1.610756   2.221771   2.106224   1.000211
    17  H    3.938538   3.028591   3.740704   3.430491   0.960215
    18  O    5.029757   2.826162   1.857819   3.307052   4.576885
    19  H    5.349962   3.345654   2.438882   3.868623   4.576879
    20  H    5.838356   3.355479   2.436917   3.926927   5.185511
                   16         17         18         19         20
    16  H    0.000000
    17  H    1.576937   0.000000
    18  O    3.773286   5.262099   0.000000
    19  H    3.928484   5.344487   0.961117   0.000000
    20  H    4.371436   5.775237   0.961001   1.539914   0.000000
 Stoichiometry    C2H9F3O6
 Framework group  C1[X(C2H9F3O6)]
 Deg. of freedom    54
 Full point group                 C1      NOp   1
 Largest Abelian subgroup         C1      NOp   1
 Largest concise Abelian subgroup C1      NOp   1
                         Standard orientation:                         
 ---------------------------------------------------------------------
 Center     Atomic      Atomic             Coordinates (Angstroms)
 Number     Number       Type             X           Y           Z
 ---------------------------------------------------------------------
      1          6           0       -1.173174    0.027626    0.184825
      2          8           0       -0.562269    1.067572    0.053120
      3          8           0       -0.775868   -1.083387    0.720139
      4          1           0        0.185286   -1.053480    1.080473
      5          6           0       -2.631540   -0.095135   -0.329353
      6          9           0       -2.713893   -1.042270   -1.276656
      7          9           0       -3.053507    1.054574   -0.851739
      8          9           0       -3.458584   -0.431852    0.670884
      9          8           0        1.896856    2.398551    0.304948
     10          1           0        1.875112    3.138497   -0.305421
     11          1           0        1.026092    1.969027    0.252184
     12          8           0        3.495308    0.210300    0.591927
     13          1           0        3.892122   -0.120949   -0.230303
     14          1           0        3.098224    1.083756    0.402963
     15          8           0        1.570734   -1.197840    1.652625
     16          1           0        2.325782   -0.688015    1.239827
     17          1           0        1.667649   -1.123627    2.605049
     18          8           0        4.634103   -0.916592   -1.736261
     19          1           0        4.164175   -1.677679   -2.087915
     20          1           0        5.556786   -1.175368   -1.664060
 ---------------------------------------------------------------------
 Rotational constants (GHZ):           1.2239788           0.3250793           0.3140960
 Standard basis: 6-31++G(d,p) (6D, 7F)
 There are   263 symmetry adapted cartesian basis functions of A   symmetry.
 There are   263 symmetry adapted basis functions of A   symmetry.
   263 basis functions,   424 primitive gaussians,   263 cartesian basis functions
    48 alpha electrons       48 beta electrons
       nuclear repulsion energy       703.7857146052 Hartrees.
 NAtoms=   20 NActive=   20 NUniq=   20 SFac= 1.00D+00 NAtFMM=   60 NAOKFM=F Big=F
 Integral buffers will be    131072 words long.
 Raffenetti 2 integral format.
 Two-electron integral symmetry is turned on.
 Nuclear repulsion after empirical dispersion term =      703.7784703948 Hartrees.
 One-electron integrals computed using PRISM.
 NBasis=   263 RedAO= T EigKep=  5.08D-05  NBF=   263
 NBsUse=   263 1.00D-06 EigRej= -1.00D+00 NBFU=   263
 Initial guess from the checkpoint file:  "/local_scratch/slurm.5620372/Gau-2990747.chk"
 B after Tr=     0.000000    0.000000   -0.000000
         Rot=    0.999984    0.005616   -0.000208   -0.000416 Ang=   0.65 deg.
 ExpMin= 3.60D-02 ExpMax= 7.00D+03 ExpMxC= 1.05D+03 IAcc=3 IRadAn=         5 AccDes= 0.00D+00
 Harris functional with IExCor= 4639 and IRadAn=       5 diagonalized for initial guess.
 HarFok:  IExCor= 4639 AccDes= 0.00D+00 IRadAn=         5 IDoV= 1 UseB2=F ITyADJ=14
 ICtDFT=  3500011 ScaDFX=  1.000000  1.000000  1.000000  1.000000
 FoFCou: FMM=F IPFlag=           0 FMFlag=      100000 FMFlg1=           0
         NFxFlg=           0 DoJE=T BraDBF=F KetDBF=T FulRan=T
         wScrn=  0.000000 ICntrl=       500 IOpCl=  0 I1Cent=   200000004 NGrid=           0
         NMat0=    1 NMatS0=      1 NMatT0=    0 NMatD0=    1 NMtDS0=    0 NMtDT0=    0
 Petite list used in FoFCou.
 Requested convergence on RMS density matrix=1.00D-10 within 128 cycles.
 Requested convergence on MAX density matrix=1.00D-08.
 Requested convergence on             energy=1.00D-08.
 No special actions if energy rises.
 SCF Done:  E(RwB97XD) =  -832.380991033     A.U. after   14 cycles
            NFock= 14  Conv=0.45D-10     -V/T= 2.0082
 Calling FoFJK, ICntrl=      2127 FMM=F ISym2X=0 I1Cent= 0 IOpClX= 0 NMat=1 NMatS=1 NMatT=0.
 ***** Axes restored to original set *****
 -------------------------------------------------------------------
 Center     Atomic                   Forces (Hartrees/Bohr)
 Number     Number              X              Y              Z
 -------------------------------------------------------------------
      1        6           0.000016131    0.000003836    0.000068269
      2        8           0.000120328   -0.000052952   -0.000026796
      3        8          -0.000087815    0.000024466   -0.000057885
      4        1          -0.000061000   -0.000024174   -0.000039471
      5        6          -0.000001991    0.000035829    0.000016258
      6        9          -0.000008523    0.000001361   -0.000000102
      7        9          -0.000011271    0.000009333    0.000000340
      8        9           0.000006533   -0.000024500    0.000011630
      9        8           0.000030794   -0.000033337    0.000028659
     10        1           0.000004466    0.000007739    0.000020149
     11        1          -0.000003504    0.000032061   -0.000044515
     12        8           0.000102952    0.000064207    0.000010695
     13        1           0.000044914    0.000006412   -0.000023797
     14        1          -0.000165266   -0.000028374    0.000031017
     15        8           0.000085000    0.000059707    0.000039324
     16        1          -0.000027383   -0.000086511    0.000005585
     17        1          -0.000039281    0.000015498   -0.000035652
     18        8          -0.000023913   -0.000013885   -0.000009226
     19        1           0.000006951   -0.000000947   -0.000000685
     20        1           0.000011878    0.000004233    0.000006204
 -------------------------------------------------------------------
 Cartesian Forces:  Max     0.000165266 RMS     0.000044863

 GradGradGradGradGradGradGradGradGradGradGradGradGradGradGradGradGradGrad
 Berny optimization.
 Using GEDIIS/GDIIS optimizer.
 FormGI is forming the generalized inverse of G from B-inverse, IUseBI=4.
 Internal  Forces:  Max     0.000121969 RMS     0.000034314
 Search for a local minimum.
 Step number  18 out of a maximum of  120
 All quantities printed in internal units (Hartrees-Bohrs-Radians)
 Mixed Optimization -- En-DIIS/RFO-DIIS
 Swapping is turned off.
 Update second derivatives using D2CorX and points   12   13   14   15   16
                                                     17   18
 DE= -7.33D-07 DEPred=-1.48D-06 R= 4.97D-01
 Trust test= 4.97D-01 RLast= 1.06D-01 DXMaxT set to 1.17D+00
 ITU=  0  1  1  1  1  1  1  1  1  1  1  0 -1 -1  1  1  1  0
     Eigenvalues ---    0.00013   0.00015   0.00033   0.00044   0.00155
     Eigenvalues ---    0.00250   0.00338   0.00494   0.00579   0.00722
     Eigenvalues ---    0.00834   0.00942   0.01152   0.01240   0.01330
     Eigenvalues ---    0.01353   0.01600   0.01745   0.02052   0.02305
     Eigenvalues ---    0.02458   0.02861   0.03333   0.03585   0.03738
     Eigenvalues ---    0.03990   0.04214   0.06497   0.07338   0.07871
     Eigenvalues ---    0.09138   0.09835   0.11669   0.13594   0.19012
     Eigenvalues ---    0.20157   0.21771   0.22875   0.25544   0.34313
     Eigenvalues ---    0.36624   0.37498   0.38588   0.40240   0.49059
     Eigenvalues ---    0.52835   0.53330   0.55658   0.56286   0.56716
     Eigenvalues ---    0.57226   0.57614   0.58946   0.93510
 En-DIIS/RFO-DIIS/Sim-DIIS IScMMF=       -3 using points:    18   17   16   15   14   13   12   11   10    9
 RFO step:  Lambda=-7.96831611D-07.
 DIIS inversion failure, remove point  10.
 DIIS inversion failure, remove point   9.
 RFO-DIIS uses    8 points instead of   10
 DidBck=T Rises=F RFO-DIIS coefs:    0.65177    1.03729   -0.87918    0.43307   -0.11486
                  RFO-DIIS coefs:   -0.34680    0.12804    0.09068    0.00000    0.00000
 Iteration  1 RMS(Cart)=  0.00416628 RMS(Int)=  0.00005419
 Iteration  2 RMS(Cart)=  0.00001245 RMS(Int)=  0.00005321
 Iteration  3 RMS(Cart)=  0.00000000 RMS(Int)=  0.00005321
 Variable       Old X    -DE/DX   Delta X   Delta X   Delta X     New X
                                 (Linear)    (Quad)   (Total)
    R1        2.29276   0.00007   0.00018  -0.00009   0.00010   2.29286
    R2        2.44846   0.00010   0.00002   0.00008   0.00012   2.44859
    R3        2.93138  -0.00004   0.00002  -0.00001   0.00001   2.93139
    R4        3.47172   0.00001  -0.00110   0.00161   0.00051   3.47222
    R5        1.94059  -0.00002   0.00022  -0.00042  -0.00019   1.94039
    R6        2.84569   0.00001  -0.00038   0.00066   0.00029   2.84598
    R7        2.53620   0.00000  -0.00012   0.00007  -0.00005   2.53615
    R8        2.51609  -0.00001   0.00002  -0.00004  -0.00002   2.51607
    R9        2.53382  -0.00003   0.00011  -0.00004   0.00007   2.53389
   R10        1.81310   0.00000  -0.00001  -0.00001  -0.00001   1.81308
   R11        1.83752   0.00005   0.00007  -0.00000   0.00007   1.83759
   R12        3.37070   0.00004  -0.00109   0.00124   0.00013   3.37083
   R13        1.83532  -0.00002   0.00002  -0.00002   0.00001   1.83533
   R14        1.84798  -0.00012   0.00009  -0.00022  -0.00015   1.84783
   R15        3.04389   0.00000  -0.00070   0.00049  -0.00020   3.04369
   R16        3.51077   0.00001  -0.00063   0.00090   0.00027   3.51104
   R17        1.89013   0.00003  -0.00016   0.00007  -0.00008   1.89004
   R18        1.81454   0.00001   0.00002  -0.00003  -0.00001   1.81453
   R19        1.81625  -0.00000   0.00001  -0.00001  -0.00000   1.81624
   R20        1.81603  -0.00000  -0.00000  -0.00000  -0.00001   1.81602
    A1        2.24648   0.00012  -0.00007   0.00047   0.00055   2.24703
    A2        2.10044  -0.00004  -0.00010   0.00002  -0.00016   2.10029
    A3        1.93625  -0.00008   0.00017  -0.00050  -0.00039   1.93586
    A4        2.57577  -0.00007   0.00005   0.00030   0.00052   2.57629
    A5        1.98997  -0.00002   0.00004   0.00028   0.00053   1.99050
    A6        1.92570  -0.00001   0.00033  -0.00011   0.00021   1.92591
    A7        1.93870   0.00000  -0.00005   0.00010   0.00005   1.93875
    A8        1.93103   0.00001  -0.00034   0.00009  -0.00025   1.93079
    A9        1.88915   0.00001   0.00002   0.00001   0.00002   1.88917
   A10        1.88753  -0.00001   0.00002  -0.00003  -0.00001   1.88752
   A11        1.89025  -0.00001   0.00003  -0.00005  -0.00002   1.89022
   A12        1.86069   0.00001   0.00044  -0.00023   0.00016   1.86085
   A13        2.23789   0.00000  -0.00051   0.00119   0.00067   2.23856
   A14        1.85514  -0.00000  -0.00033   0.00030   0.00001   1.85515
   A15        1.88278  -0.00005   0.00063  -0.00093  -0.00031   1.88247
   A16        2.03418  -0.00003   0.00009  -0.00201  -0.00189   2.03228
   A17        1.85566   0.00005   0.00041   0.00006   0.00052   1.85618
   A18        2.08156  -0.00000   0.00021   0.00000   0.00034   2.08190
   A19        2.05140  -0.00001  -0.00022   0.00047   0.00026   2.05166
   A20        1.86897   0.00006  -0.00035   0.00065   0.00027   1.86924
   A21        2.02689   0.00000  -0.00093   0.00073  -0.00021   2.02668
   A22        2.02404  -0.00001   0.00117  -0.00050   0.00066   2.02470
   A23        1.85844   0.00001   0.00012   0.00001   0.00013   1.85857
   A24        3.27019  -0.00007   0.00064  -0.00089  -0.00009   3.27010
   A25        3.10412  -0.00003  -0.00040  -0.00080  -0.00108   3.10305
   A26        3.22379  -0.00000   0.00009  -0.00013  -0.00005   3.22374
   A27        2.83231   0.00004  -0.00045   0.00041   0.00001   2.83232
   A28        3.09741   0.00001   0.00017   0.00061   0.00092   3.09833
   A29        3.15671  -0.00003  -0.00018  -0.00005  -0.00020   3.15650
   A30        3.07175   0.00000   0.00187  -0.00153   0.00034   3.07209
   A31        3.19711   0.00001   0.00079   0.00051   0.00131   3.19842
   A32        3.29456   0.00000  -0.00206   0.00020  -0.00184   3.29271
   A33        3.17828   0.00004  -0.00101   0.00001  -0.00099   3.17728
    D1        0.07663  -0.00001  -0.00684  -0.00033  -0.00721   0.06942
    D2       -3.05916  -0.00001  -0.00742  -0.00004  -0.00750  -3.06666
    D3        0.00901   0.00000  -0.00027   0.00018  -0.00014   0.00887
    D4       -3.13795   0.00000   0.00026  -0.00009   0.00013  -3.13782
    D5        2.06468   0.00000   0.00411   0.00020   0.00431   2.06899
    D6       -0.03040  -0.00000   0.00391   0.00021   0.00412  -0.02629
    D7       -2.13040  -0.00000   0.00413   0.00015   0.00428  -2.12612
    D8       -1.07207   0.00001   0.00363   0.00044   0.00407  -1.06800
    D9        3.11604   0.00000   0.00343   0.00045   0.00387   3.11991
   D10        1.01604   0.00000   0.00365   0.00039   0.00403   1.02008
   D11        2.71856  -0.00001   0.00748  -0.00032   0.00713   2.72569
   D12        0.31030  -0.00002   0.00747  -0.00138   0.00605   0.31635
   D13       -0.57930  -0.00001   0.00701   0.00012   0.00703  -0.57228
   D14        1.77329   0.00003   0.00652   0.00148   0.00803   1.78132
   D15       -0.51470  -0.00002  -0.00062  -0.00205  -0.00269  -0.51739
   D16       -2.63804  -0.00001  -0.00104   0.00059  -0.00048  -2.63852
   D17        1.67699   0.00001  -0.00123  -0.00083  -0.00209   1.67490
   D18       -0.44636   0.00002  -0.00165   0.00181   0.00013  -0.44623
   D19       -1.40256   0.00004  -0.00369   0.00155  -0.00216  -1.40472
   D20        2.52310   0.00001  -0.00381  -0.00006  -0.00386   2.51924
   D21        0.69065   0.00000  -0.00256  -0.00068  -0.00324   0.68741
   D22       -1.66688  -0.00003  -0.00268  -0.00229  -0.00494  -1.67182
   D23       -1.91618   0.00000   0.00262  -0.00078   0.00183  -1.91435
   D24        2.19127  -0.00001   0.00234  -0.00102   0.00131   2.19257
   D25        0.17646   0.00000   0.00346  -0.00293   0.00054   0.17701
   D26       -1.99927  -0.00001   0.00318  -0.00318   0.00002  -1.99925
         Item               Value     Threshold  Converged?
 Maximum Force            0.000122     0.000015     NO 
 RMS     Force            0.000034     0.000010     NO 
 Maximum Displacement     0.014347     0.000060     NO 
 RMS     Displacement     0.004167     0.000040     NO 
 Predicted change in Energy=-3.325700D-07
 GradGradGradGradGradGradGradGradGradGradGradGradGradGradGradGradGradGrad

                          Input orientation:                          
 ---------------------------------------------------------------------
 Center     Atomic      Atomic             Coordinates (Angstroms)
 Number     Number       Type             X           Y           Z
 ---------------------------------------------------------------------
      1          6           0        0.446987   -2.162606   -2.797534
      2          8           0        1.288164   -2.241854   -1.926725
      3          8           0       -0.762690   -1.705245   -2.717323
      4          1           0       -1.019545   -1.362890   -1.783964
      5          6           0        0.759086   -2.653903   -4.235419
      6          9           0       -0.069496   -3.652734   -4.577407
      7          9           0        2.010152   -3.099985   -4.328134
      8          9           0        0.600401   -1.658401   -5.119583
      9          8           0        1.885398   -1.946888    0.800944
     10          1           0        2.642670   -2.507581    0.981758
     11          1           0        1.712239   -2.012699   -0.153657
     12          8           0       -0.668103   -1.827718    1.745437
     13          1           0       -1.038416   -2.677023    2.036648
     14          1           0        0.290796   -1.952669    1.600336
     15          8           0       -1.573229   -0.828667   -0.489296
     16          1           0       -1.258533   -1.219779    0.375767
     17          1           0       -1.596946    0.124553   -0.376124
     18          8           0       -1.902743   -4.245532    2.531361
     19          1           0       -2.481340   -4.636256    1.870828
     20          1           0       -2.407212   -4.208958    3.348484
 ---------------------------------------------------------------------
                    Distance matrix (angstroms):
                    1          2          3          4          5
     1  C    0.000000
     2  O    1.213329   0.000000
     3  O    1.295736   2.262520   0.000000
     4  H    1.953865   2.473556   1.026812   0.000000
     5  C    1.551223   2.404117   2.349547   3.292397   0.000000
     6  F    2.378063   3.295442   2.780853   3.734877   1.342075
     7  F    2.380105   2.650362   3.496950   4.320806   1.331447
     8  F    2.381107   3.317798   2.762438   3.719934   1.340877
     9  O    3.881315   2.807823   4.410098   3.932111   5.208973
    10  H    4.384413   3.219405   5.091504   4.729836   5.548714
    11  H    2.934863   1.837422   3.576616   3.246967   4.240333
    12  O    4.689794   4.181299   4.465443   3.577184   6.204039
    13  H    5.083342   4.616348   4.860105   4.040343   6.524598
    14  H    4.405648   3.676755   4.451206   3.676726   5.896360
    15  O    3.344941   3.500124   2.527740   1.506030   4.775419
    16  H    3.723918   3.582146   3.169976   2.177621   5.233597
    17  H    3.907939   4.040805   3.086318   2.127884   5.307058
    18  O    6.185219   5.837048   5.941504   5.264189   7.443650
    19  H    6.040501   5.862058   5.709266   5.119499   7.191407
    20  H    7.078668   6.734472   6.765135   6.030566   8.364163
                    6          7          8          9         10
     6  F    0.000000
     7  F    2.166242   0.000000
     8  F    2.172574   2.166092   0.000000
     9  O    5.971447   5.258577   6.065236   0.000000
    10  H    6.290590   5.380146   6.489863   0.959442   0.000000
    11  H    5.043199   4.324026   5.101189   0.972408   1.549121
    12  O    6.608129   6.758697   6.983286   2.725186   3.465060
    13  H    6.755482   7.069873   7.411812   3.257108   3.833001
    14  H    6.417518   6.278477   6.733480   1.783765   2.494369
    15  O    5.191264   5.721554   5.181958   3.857102   4.770383
    16  H    5.645087   6.028778   5.817809   3.254807   4.152715
    17  H    5.852502   6.247174   5.523374   4.219369   5.171684
    18  O    7.365241   7.979705   8.455526   4.756903   5.107105
    19  H    6.954426   7.807737   8.199426   5.238870   5.619358
    20  H    8.282152   8.925994   9.341265   5.480275   5.830727
                   11         12         13         14         15
    11  H    0.000000
    12  O    3.050706   0.000000
    13  H    3.578389   0.971212   0.000000
    14  H    2.258450   0.977832   1.575392   0.000000
    15  O    3.508402   2.609863   3.175348   3.017371   0.000000
    16  H    3.120016   1.610650   2.220481   2.106446   1.000168
    17  H    3.945636   3.029048   3.739285   3.432901   0.960207
    18  O    5.026227   2.826276   1.857962   3.306908   4.572517
    19  H    5.344876   3.345360   2.438877   3.867757   4.570841
    20  H    5.835959   3.356271   2.437486   3.927608   5.181741
                   16         17         18         19         20
    16  H    0.000000
    17  H    1.577052   0.000000
    18  O    3.770513   5.257815   0.000000
    19  H    3.924637   5.338188   0.961115   0.000000
    20  H    4.369404   5.771356   0.960997   1.539982   0.000000
 Stoichiometry    C2H9F3O6
 Framework group  C1[X(C2H9F3O6)]
 Deg. of freedom    54
 Full point group                 C1      NOp   1
 Largest Abelian subgroup         C1      NOp   1
 Largest concise Abelian subgroup C1      NOp   1
                         Standard orientation:                         
 ---------------------------------------------------------------------
 Center     Atomic      Atomic             Coordinates (Angstroms)
 Number     Number       Type             X           Y           Z
 ---------------------------------------------------------------------
      1          6           0       -1.172306    0.026791    0.183347
      2          8           0       -0.560476    1.066315    0.052113
      3          8           0       -0.776047   -1.085649    0.716628
      4          1           0        0.185478   -1.058287    1.075882
      5          6           0       -2.631614   -0.093472   -0.328755
      6          9           0       -2.717883   -1.042786   -1.273492
      7          9           0       -3.051324    1.056014   -0.853422
      8          9           0       -3.458091   -0.425460    0.673578
      9          8           0        1.897627    2.398175    0.312393
     10          1           0        1.877009    3.140629   -0.294952
     11          1           0        1.026963    1.968775    0.256372
     12          8           0        3.495868    0.208969    0.594604
     13          1           0        3.892172   -0.119230   -0.229097
     14          1           0        3.098890    1.083081    0.408880
     15          8           0        1.571562   -1.206343    1.645948
     16          1           0        2.326201   -0.693013    1.236865
     17          1           0        1.669226   -1.140575    2.598909
     18          8           0        4.631444   -0.910362   -1.738935
     19          1           0        4.159618   -1.669110   -2.093089
     20          1           0        5.553813   -1.170944   -1.669300
 ---------------------------------------------------------------------
 Rotational constants (GHZ):           1.2241929           0.3251757           0.3141171
 Standard basis: 6-31++G(d,p) (6D, 7F)
 There are   263 symmetry adapted cartesian basis functions of A   symmetry.
 There are   263 symmetry adapted basis functions of A   symmetry.
   263 basis functions,   424 primitive gaussians,   263 cartesian basis functions
    48 alpha electrons       48 beta electrons
       nuclear repulsion energy       703.7896052311 Hartrees.
 NAtoms=   20 NActive=   20 NUniq=   20 SFac= 1.00D+00 NAtFMM=   60 NAOKFM=F Big=F
 Integral buffers will be    131072 words long.
 Raffenetti 2 integral format.
 Two-electron integral symmetry is turned on.
 Nuclear repulsion after empirical dispersion term =      703.7823625976 Hartrees.
 One-electron integrals computed using PRISM.
 NBasis=   263 RedAO= T EigKep=  5.07D-05  NBF=   263
 NBsUse=   263 1.00D-06 EigRej= -1.00D+00 NBFU=   263
 Initial guess from the checkpoint file:  "/local_scratch/slurm.5620372/Gau-2990747.chk"
 B after Tr=    -0.000000   -0.000000   -0.000000
         Rot=    0.999999   -0.001219   -0.000128    0.000139 Ang=  -0.14 deg.
 Requested convergence on RMS density matrix=1.00D-10 within 128 cycles.
 Requested convergence on MAX density matrix=1.00D-08.
 Requested convergence on             energy=1.00D-08.
 No special actions if energy rises.
 SCF Done:  E(RwB97XD) =  -832.380991487     A.U. after   13 cycles
            NFock= 13  Conv=0.66D-10     -V/T= 2.0082
 Calling FoFJK, ICntrl=      2127 FMM=F ISym2X=0 I1Cent= 0 IOpClX= 0 NMat=1 NMatS=1 NMatT=0.
 ***** Axes restored to original set *****
 -------------------------------------------------------------------
 Center     Atomic                   Forces (Hartrees/Bohr)
 Number     Number              X              Y              Z
 -------------------------------------------------------------------
      1        6           0.000055848   -0.000022545    0.000055425
      2        8          -0.000028406   -0.000000950   -0.000062776
      3        8          -0.000007415    0.000000794   -0.000037143
      4        1          -0.000035126   -0.000012024    0.000006486
      5        6          -0.000008652    0.000019269    0.000011369
      6        9           0.000003916    0.000004050   -0.000001848
      7        9          -0.000005285    0.000005650   -0.000000802
      8        9           0.000005396   -0.000015557    0.000006116
      9        8           0.000020518   -0.000020077   -0.000019694
     10        1           0.000004686    0.000001897    0.000016663
     11        1          -0.000000825    0.000026824    0.000003741
     12        8           0.000040572    0.000062689    0.000019153
     13        1           0.000038783    0.000004667   -0.000015769
     14        1          -0.000094351   -0.000039577    0.000017384
     15        8           0.000066600    0.000069216   -0.000020309
     16        1          -0.000020473   -0.000089032    0.000053484
     17        1          -0.000033227    0.000012658   -0.000028300
     18        8          -0.000007964   -0.000009989   -0.000009057
     19        1           0.000000097    0.000000204    0.000006120
     20        1           0.000005307    0.000001832   -0.000000242
 -------------------------------------------------------------------
 Cartesian Forces:  Max     0.000094351 RMS     0.000031423

 GradGradGradGradGradGradGradGradGradGradGradGradGradGradGradGradGradGrad
 Berny optimization.
 Using GEDIIS/GDIIS optimizer.
 FormGI is forming the generalized inverse of G from B-inverse, IUseBI=4.
 Internal  Forces:  Max     0.000072956 RMS     0.000018615
 Search for a local minimum.
 Step number  19 out of a maximum of  120
 All quantities printed in internal units (Hartrees-Bohrs-Radians)
 Mixed Optimization -- En-DIIS/RFO-DIIS
 Swapping is turned off.
 Update second derivatives using D2CorX and points   12   13   14   15   16
                                                     17   18   19
 DE= -4.53D-07 DEPred=-3.33D-07 R= 1.36D+00
 Trust test= 1.36D+00 RLast= 2.23D-02 DXMaxT set to 1.17D+00
 ITU=  0  0  1  1  1  1  1  1  1  1  1  1  0 -1 -1  1  1  1  0
     Eigenvalues ---    0.00014   0.00018   0.00037   0.00048   0.00145
     Eigenvalues ---    0.00249   0.00329   0.00516   0.00577   0.00717
     Eigenvalues ---    0.00769   0.00898   0.01176   0.01253   0.01347
     Eigenvalues ---    0.01367   0.01591   0.01784   0.02053   0.02333
     Eigenvalues ---    0.02453   0.02887   0.03336   0.03639   0.03744
     Eigenvalues ---    0.04031   0.04421   0.06599   0.07427   0.07652
     Eigenvalues ---    0.09124   0.09631   0.11684   0.13617   0.19420
     Eigenvalues ---    0.20741   0.21801   0.23580   0.26793   0.35406
     Eigenvalues ---    0.37099   0.37597   0.38634   0.40433   0.48315
     Eigenvalues ---    0.52836   0.52961   0.55648   0.56296   0.56639
     Eigenvalues ---    0.57240   0.57614   0.59131   0.96764
 En-DIIS/RFO-DIIS/Sim-DIIS IScMMF=       -3 using points:    19   18   17   16   15   14   13   12   11   10
 RFO step:  Lambda=-4.58801476D-07.
 DidBck=F Rises=F RFO-DIIS coefs:    2.65084   -1.45963   -0.01047   -0.27430   -0.41449
                  RFO-DIIS coefs:    0.72964   -0.07375   -0.12726    0.05192   -0.07249
 Iteration  1 RMS(Cart)=  0.00640608 RMS(Int)=  0.00025597
 Iteration  2 RMS(Cart)=  0.00002151 RMS(Int)=  0.00025556
 Iteration  3 RMS(Cart)=  0.00000000 RMS(Int)=  0.00025556
 Variable       Old X    -DE/DX   Delta X   Delta X   Delta X     New X
                                 (Linear)    (Quad)   (Total)
    R1        2.29286  -0.00005  -0.00009  -0.00004  -0.00023   2.29263
    R2        2.44859   0.00002   0.00016  -0.00008  -0.00002   2.44856
    R3        2.93139  -0.00002  -0.00001  -0.00005  -0.00006   2.93133
    R4        3.47222   0.00001   0.00175  -0.00073   0.00098   3.47320
    R5        1.94039   0.00002  -0.00043   0.00028  -0.00016   1.94024
    R6        2.84598   0.00001   0.00064  -0.00050   0.00012   2.84610
    R7        2.53615  -0.00000   0.00010  -0.00003   0.00007   2.53622
    R8        2.51607  -0.00001  -0.00004   0.00000  -0.00004   2.51603
    R9        2.53389  -0.00002  -0.00008   0.00002  -0.00006   2.53383
   R10        1.81308   0.00001  -0.00000   0.00001   0.00001   1.81309
   R11        1.83759   0.00001   0.00006  -0.00006  -0.00006   1.83753
   R12        3.37083   0.00003   0.00214  -0.00055   0.00165   3.37248
   R13        1.83533  -0.00002  -0.00004   0.00002  -0.00001   1.83531
   R14        1.84783  -0.00007  -0.00041   0.00024  -0.00009   1.84775
   R15        3.04369  -0.00000   0.00061  -0.00046   0.00024   3.04393
   R16        3.51104   0.00001   0.00116  -0.00036   0.00079   3.51183
   R17        1.89004   0.00007  -0.00003   0.00013   0.00018   1.89023
   R18        1.81453   0.00001  -0.00004  -0.00001  -0.00005   1.81448
   R19        1.81624  -0.00000  -0.00003   0.00001  -0.00002   1.81623
   R20        1.81602  -0.00000  -0.00001   0.00001  -0.00000   1.81602
    A1        2.24703   0.00003   0.00096  -0.00057  -0.00038   2.24665
    A2        2.10029  -0.00001  -0.00024   0.00018   0.00032   2.10061
    A3        1.93586  -0.00002  -0.00072   0.00039   0.00006   1.93592
    A4        2.57629  -0.00000  -0.00004   0.00031  -0.00075   2.57555
    A5        1.99050  -0.00001   0.00103  -0.00079  -0.00081   1.98969
    A6        1.92591   0.00000  -0.00018   0.00005  -0.00012   1.92579
    A7        1.93875  -0.00000   0.00009  -0.00006   0.00003   1.93878
    A8        1.93079   0.00001   0.00019  -0.00004   0.00015   1.93094
    A9        1.88917  -0.00000  -0.00001   0.00001   0.00000   1.88917
   A10        1.88752  -0.00001  -0.00004   0.00002  -0.00002   1.88750
   A11        1.89022  -0.00001  -0.00006   0.00003  -0.00004   1.89018
   A12        1.86085   0.00001  -0.00020   0.00014   0.00014   1.86100
   A13        2.23856  -0.00001   0.00083  -0.00037   0.00061   2.23917
   A14        1.85515   0.00000   0.00096   0.00005   0.00073   1.85588
   A15        1.88247  -0.00003  -0.00099   0.00033  -0.00067   1.88180
   A16        2.03228  -0.00001  -0.00169   0.00021  -0.00147   2.03082
   A17        1.85618   0.00001  -0.00079  -0.00079  -0.00164   1.85454
   A18        2.08190   0.00000  -0.00009   0.00143   0.00094   2.08284
   A19        2.05166  -0.00001   0.00060   0.00080   0.00146   2.05312
   A20        1.86924   0.00004   0.00089  -0.00013   0.00096   1.87020
   A21        2.02668   0.00001   0.00213  -0.00104   0.00110   2.02778
   A22        2.02470  -0.00001  -0.00049  -0.00040  -0.00088   2.02382
   A23        1.85857  -0.00000   0.00022  -0.00024  -0.00000   1.85857
   A24        3.27010  -0.00003  -0.00029  -0.00017  -0.00126   3.26884
   A25        3.10305   0.00000   0.00087   0.00087   0.00109   3.10413
   A26        3.22374  -0.00000  -0.00055   0.00043  -0.00013   3.22361
   A27        2.83232   0.00001   0.00043  -0.00041  -0.00014   2.83218
   A28        3.09833  -0.00002  -0.00054  -0.00027  -0.00116   3.09718
   A29        3.15650  -0.00003   0.00024  -0.00033   0.00020   3.15671
   A30        3.07209   0.00000  -0.00286   0.00082  -0.00174   3.07035
   A31        3.19842   0.00000  -0.00030  -0.00014  -0.00043   3.19799
   A32        3.29271   0.00001   0.00101   0.00075   0.00173   3.29444
   A33        3.17728   0.00003   0.00048   0.00012   0.00041   3.17769
    D1        0.06942  -0.00000   0.01137   0.00046   0.01165   0.08107
    D2       -3.06666  -0.00001   0.01162   0.00025   0.01168  -3.05498
    D3        0.00887  -0.00000   0.00033   0.00040   0.00052   0.00939
    D4       -3.13782   0.00000   0.00010   0.00059   0.00049  -3.13733
    D5        2.06899   0.00000  -0.00103   0.00023  -0.00081   2.06819
    D6       -0.02629   0.00000  -0.00096   0.00022  -0.00075  -0.02703
    D7       -2.12612   0.00000  -0.00107   0.00025  -0.00082  -2.12694
    D8       -1.06800  -0.00000  -0.00083   0.00006  -0.00078  -1.06877
    D9        3.11991  -0.00000  -0.00076   0.00004  -0.00072   3.11919
   D10        1.02008  -0.00000  -0.00087   0.00008  -0.00079   1.01929
   D11        2.72569  -0.00000  -0.01090  -0.00002  -0.01096   2.71473
   D12        0.31635  -0.00001  -0.01172   0.00001  -0.01188   0.30447
   D13       -0.57228  -0.00003  -0.00980  -0.00154  -0.01125  -0.58353
   D14        1.78132   0.00002  -0.00753   0.00097  -0.00678   1.77454
   D15       -0.51739  -0.00001  -0.00362  -0.00042  -0.00404  -0.52143
   D16       -2.63852  -0.00000  -0.00069  -0.00028  -0.00087  -2.63938
   D17        1.67490   0.00001  -0.00175  -0.00033  -0.00211   1.67279
   D18       -0.44623   0.00002   0.00117  -0.00019   0.00107  -0.44516
   D19       -1.40472   0.00003   0.00869   0.00059   0.00932  -1.39540
   D20        2.51924   0.00001   0.00740  -0.00181   0.00556   2.52480
   D21        0.68741  -0.00001   0.00565   0.00051   0.00609   0.69350
   D22       -1.67182  -0.00003   0.00436  -0.00190   0.00233  -1.66948
   D23       -1.91435   0.00000  -0.00261  -0.00224  -0.00488  -1.91923
   D24        2.19257   0.00000  -0.00471  -0.00046  -0.00519   2.18738
   D25        0.17701  -0.00001  -0.00564  -0.00268  -0.00831   0.16870
   D26       -1.99925  -0.00001  -0.00775  -0.00090  -0.00863  -2.00788
         Item               Value     Threshold  Converged?
 Maximum Force            0.000073     0.000015     NO 
 RMS     Force            0.000019     0.000010     NO 
 Maximum Displacement     0.017182     0.000060     NO 
 RMS     Displacement     0.006409     0.000040     NO 
 Predicted change in Energy=-8.652480D-09
 GradGradGradGradGradGradGradGradGradGradGradGradGradGradGradGradGradGrad

                          Input orientation:                          
 ---------------------------------------------------------------------
 Center     Atomic      Atomic             Coordinates (Angstroms)
 Number     Number       Type             X           Y           Z
 ---------------------------------------------------------------------
      1          6           0        0.446552   -2.161642   -2.796420
      2          8           0        1.289693   -2.234650   -1.927137
      3          8           0       -0.764342   -1.707751   -2.715069
      4          1           0       -1.019077   -1.362314   -1.782356
      5          6           0        0.756779   -2.657663   -4.233053
      6          9           0       -0.068922   -3.661103   -4.568597
      7          9           0        2.009267   -3.099368   -4.327239
      8          9           0        0.591975   -1.666596   -5.121024
      9          8           0        1.885311   -1.944365    0.801834
     10          1           0        2.643393   -2.504496    0.980998
     11          1           0        1.712350   -2.007259   -0.152969
     12          8           0       -0.668427   -1.827311    1.747832
     13          1           0       -1.039085   -2.677910    2.034770
     14          1           0        0.290349   -1.952513    1.602433
     15          8           0       -1.568226   -0.824022   -0.487370
     16          1           0       -1.256285   -1.216673    0.378105
     17          1           0       -1.589293    0.129283   -0.374597
     18          8           0       -1.903861   -4.248926    2.522268
     19          1           0       -2.485959   -4.635018    1.862101
     20          1           0       -2.404554   -4.216536    3.341886
 ---------------------------------------------------------------------
                    Distance matrix (angstroms):
                    1          2          3          4          5
     1  C    0.000000
     2  O    1.213206   0.000000
     3  O    1.295723   2.262193   0.000000
     4  H    1.953284   2.472317   1.026729   0.000000
     5  C    1.551191   2.404202   2.349556   3.292038   0.000000
     6  F    2.377963   3.295135   2.781143   3.735019   1.342111
     7  F    2.380088   2.650663   3.496941   4.320261   1.331428
     8  F    2.381177   3.318194   2.762229   3.719514   1.340846
     9  O    3.881323   2.808257   4.409677   3.930940   5.208883
    10  H    4.383212   3.219094   5.090027   4.728043   5.546990
    11  H    2.934947   1.837939   3.576041   3.245235   4.240664
    12  O    4.690967   4.183964   4.465533   3.577905   6.204166
    13  H    5.080752   4.616968   4.855684   4.037530   6.520057
    14  H    4.406591   3.679152   4.451192   3.676918   5.896414
    15  O    3.343690   3.497213   2.527815   1.506091   4.774727
    16  H    3.724275   3.582237   3.170314   2.178318   5.233704
[truncated: 347,033 more chars]
