# Supplementary material for: The Hydration of Trifluoroacetic Acid from 0 to 298 K
Source: J Phys Chem A. 2026 Jan 20;130(4):927–35. doi: 10.1021/acs.jpca.5c08151 (PMC12862820; doi:10.1021/acs.jpca.5c08151)
Supplement: Supplementary file 1 [file jp5c08151_si_001.zip › TFA_SI/within1kcal-hightemps/4-H2O/20K-1-260-17115-wb97xd.xyz]

20
20K-1-260-17115-wb97xd.log	Energy: -522329.6470617
C         -1.08274        0.13998        0.01200
O         -0.23145       -0.70085        0.21951
O         -0.93238        1.41241       -0.16589
H          0.04289        1.72677       -0.11763
C         -2.57848       -0.26278       -0.07112
F         -2.73182       -1.57046        0.12889
F         -3.07864        0.04104       -1.27693
F         -3.29159        0.39171        0.85651
O          3.50524        0.92851        0.64621
H          3.94980        0.51880       -0.11792
H          3.18791        0.15635        1.13853
O          4.18289       -1.08342       -1.15156
H          3.50680       -1.55347       -0.63453
H          3.97961       -1.22346       -2.07886
O          1.41718        2.34631       -0.09789
H          2.21740        1.82168        0.17973
H          1.51306        3.23244        0.25902
O          2.29562       -1.64675        0.83979
H          1.39744       -1.34048        0.61820
H          2.19405       -2.41219        1.41052
