# Supplementary material for: The Hydration of Trifluoroacetic Acid from 0 to 298 K
Source: J Phys Chem A. 2026 Jan 20;130(4):927–35. doi: 10.1021/acs.jpca.5c08151 (PMC12862820; doi:10.1021/acs.jpca.5c08151)
Supplement: Supplementary file 1 [file jp5c08151_si_001.zip › TFA_SI/within1kcal-hightemps/4-H2O/20K-1-61-13552-wb97xd.xyz]

20
20K-1-61-13552-wb97xd.log	Energy: -522332.1293511
C          0.92680       -0.05582       -0.00239
O          0.22973        0.94439       -0.00189
O          0.56642       -1.29233       -0.00265
H         -0.47090       -1.43126       -0.00220
C          2.47146        0.08527       -0.00017
F          2.99940       -0.51904       -1.07394
F          2.99021       -0.48291        1.09806
F          2.83731        1.36622       -0.01993
O         -3.08364       -0.13487        1.91193
H         -3.96720       -0.17590        2.28334
H         -3.01099        0.69202        1.40254
O         -1.89468       -1.69800       -0.00197
H         -2.35151       -1.31609       -0.77879
H         -2.35091       -1.31811        0.77618
O         -3.08527       -0.13008       -1.91112
H         -3.96901       -0.17031       -2.28219
H         -3.01247        0.69558       -1.39977
O         -2.35254        1.73975        0.00242
H         -2.32324        2.70004        0.00372
H         -1.41569        1.43795        0.00101
