# Supplementary material for: The Hydration of Trifluoroacetic Acid from 0 to 298 K
Source: J Phys Chem A. 2026 Jan 20;130(4):927–35. doi: 10.1021/acs.jpca.5c08151 (PMC12862820; doi:10.1021/acs.jpca.5c08151)
Supplement: Supplementary file 1 [file jp5c08151_si_001.zip › TFA_SI/within1kcal-hightemps/4-H2O/20K-1-914-703-wb97xd.log]

 Entering Gaussian System, Link 0=g16
 Initial command:
 /software/commercial/MERCURY/GAUSSIAN/AVX2/g16/l1.exe "/local_scratch/slurm.5620464/Gau-337974.inp" -scrdir="/local_scratch/slurm.5620464/"
 Entering Link 1 = /software/commercial/MERCURY/GAUSSIAN/AVX2/g16/l1.exe PID=    337975.
  
 Copyright (c) 1988-2019, Gaussian, Inc.  All Rights Reserved.
  
 This is part of the Gaussian(R) 16 program.  It is based on
 the Gaussian(R) 09 system (copyright 2009, Gaussian, Inc.),
 the Gaussian(R) 03 system (copyright 2003, Gaussian, Inc.),
 the Gaussian(R) 98 system (copyright 1998, Gaussian, Inc.),
 the Gaussian(R) 94 system (copyright 1995, Gaussian, Inc.),
 the Gaussian 92(TM) system (copyright 1992, Gaussian, Inc.),
 the Gaussian 90(TM) system (copyright 1990, Gaussian, Inc.),
 the Gaussian 88(TM) system (copyright 1988, Gaussian, Inc.),
 the Gaussian 86(TM) system (copyright 1986, Carnegie Mellon
 University), and the Gaussian 82(TM) system (copyright 1983,
 Carnegie Mellon University). Gaussian is a federally registered
 trademark of Gaussian, Inc.
  
 This software contains proprietary and confidential information,
 including trade secrets, belonging to Gaussian, Inc.
  
 This software is provided under written license and may be
 used, copied, transmitted, or stored only in accord with that
 written license.
  
 The following legend is applicable only to US Government
 contracts under FAR:
  
                    RESTRICTED RIGHTS LEGEND
  
 Use, reproduction and disclosure by the US Government is
 subject to restrictions as set forth in subparagraphs (a)
 and (c) of the Commercial Computer Software - Restricted
 Rights clause in FAR 52.227-19.
  
 Gaussian, Inc.
 340 Quinnipiac St., Bldg. 40, Wallingford CT 06492
  
  
 ---------------------------------------------------------------
 Warning -- This program may not be used in any manner that
 competes with the business of Gaussian, Inc. or will provide
 assistance to any competitor of Gaussian, Inc.  The licensee
 of this program is prohibited from giving any competitor of
 Gaussian, Inc. access to this program.  By using this program,
 the user acknowledges that Gaussian, Inc. is engaged in the
 business of creating and licensing software in the field of
 computational chemistry and represents and warrants to the
 licensee that it is not a competitor of Gaussian, Inc. and that
 it will not use this program in any manner prohibited above.
 ---------------------------------------------------------------
  

 Cite this work as:
 Gaussian 16, Revision C.01,
 M. J. Frisch, G. W. Trucks, H. B. Schlegel, G. E. Scuseria, 
 M. A. Robb, J. R. Cheeseman, G. Scalmani, V. Barone, 
 G. A. Petersson, H. Nakatsuji, X. Li, M. Caricato, A. V. Marenich, 
 J. Bloino, B. G. Janesko, R. Gomperts, B. Mennucci, H. P. Hratchian, 
 J. V. Ortiz, A. F. Izmaylov, J. L. Sonnenberg, D. Williams-Young, 
 F. Ding, F. Lipparini, F. Egidi, J. Goings, B. Peng, A. Petrone, 
 T. Henderson, D. Ranasinghe, V. G. Zakrzewski, J. Gao, N. Rega, 
 G. Zheng, W. Liang, M. Hada, M. Ehara, K. Toyota, R. Fukuda, 
 J. Hasegawa, M. Ishida, T. Nakajima, Y. Honda, O. Kitao, H. Nakai, 
 T. Vreven, K. Throssell, J. A. Montgomery, Jr., J. E. Peralta, 
 F. Ogliaro, M. J. Bearpark, J. J. Heyd, E. N. Brothers, K. N. Kudin, 
 V. N. Staroverov, T. A. Keith, R. Kobayashi, J. Normand, 
 K. Raghavachari, A. P. Rendell, J. C. Burant, S. S. Iyengar, 
 J. Tomasi, M. Cossi, J. M. Millam, M. Klene, C. Adamo, R. Cammi, 
 J. W. Ochterski, R. L. Martin, K. Morokuma, O. Farkas, 
 J. B. Foresman, and D. J. Fox, Gaussian, Inc., Wallingford CT, 2019.
 
 ******************************************
 Gaussian 16:  ES64L-G16RevC.01  3-Jul-2019
                20-Sep-2025 
 ******************************************
 %nproc=20
 Will use up to   20 processors via shared memory.
 %mem=18gb
 ----------------------------------------------------------------------
 # wb97xd/6-31++g** scf(conver=10) opt(tight,maxcycles=300,calcfc) freq
 ----------------------------------------------------------------------
 1/6=300,7=10,10=4,18=20,19=15,26=3,38=1/1,3;
 2/9=110,12=2,17=6,18=5,40=1/2;
 3/5=1,6=6,7=1111,11=2,25=1,30=1,71=2,74=-58,140=1/1,2,3;
 4//1;
 5/5=2,6=10,38=5/2;
 8/6=4,10=90,11=11/1;
 11/6=1,8=1,9=11,15=111,16=1/1,2,10;
 10/6=1,13=1/2;
 6/7=2,8=2,9=2,10=2,28=1/1;
 7/10=1,25=1/1,2,3,16;
 1/6=300,7=10,10=4,18=20,19=15,26=3/3(2);
 2/9=110/2;
 99//99;
 2/9=110/2;
 3/5=1,6=6,7=1111,11=2,25=1,30=1,71=1,74=-58/1,2,3;
 4/5=5,16=3,69=1/1;
 5/5=2,6=10,38=5/2;
 7//1,2,3,16;
 1/6=300,7=10,18=20,19=15,26=3/3(-5);
 2/9=110/2;
 6/7=2,8=2,9=2,10=2,19=2,28=1/1;
 99/9=1/99;
 -------------
 20K-1-914-703
 -------------
 Symbolic Z-matrix:
 Charge =  0 Multiplicity = 1
 C                    -0.44516  -0.356     0.09317 
 O                    -0.74468  -1.25719   0.84064 
 O                    -1.16743   0.24703  -0.76253 
 H                    -2.24891  -0.14026  -0.8343 
 C                     1.00379   0.23039   0.13235 
 F                     0.98764   1.54031   0.41084 
 F                     1.63499   0.08206  -1.04193 
 F                     1.7665   -0.3624    1.05642 
 O                     4.56335  -1.23392  -0.32843 
 H                     4.06856  -1.20732   0.49377 
 H                     4.01185  -0.82486  -0.99893 
 O                    -3.5237   -0.52736  -0.81806 
 H                    -3.99006   0.28156  -0.52367 
 H                    -3.59031  -1.1776   -0.0698 
 O                    -4.28226   1.84285   0.24271 
 H                    -4.24142   1.93556   1.19726 
 H                    -3.77933   2.56501  -0.14138 
 O                    -3.3306   -2.1324    1.26216 
 H                    -2.37609  -1.95433   1.33729 
 H                    -3.42829  -3.0837    1.18902 
 
 Add virtual bond connecting atoms H4         and O3         Dist= 2.18D+00.
 Add virtual bond connecting atoms O12        and H4         Dist= 2.52D+00.
 Add virtual bond connecting atoms O18        and H14        Dist= 3.14D+00.
 Add virtual bond connecting atoms O15        and H13        Dist= 3.33D+00.
 Add virtual bond connecting atoms H10        and F8         Dist= 4.75D+00.
 Add virtual bond connecting atoms H11        and F7         Dist= 4.81D+00.

 GradGradGradGradGradGradGradGradGradGradGradGradGradGradGradGradGradGrad
 Berny optimization.
 Initialization pass.
                           ----------------------------
                           !    Initial Parameters    !
                           ! (Angstroms and Degrees)  !
 --------------------------                            --------------------------
 ! Name  Definition              Value          Derivative Info.                !
 --------------------------------------------------------------------------------
 ! R1    R(1,2)                  1.2085         calculate D2E/DX2 analytically  !
 ! R2    R(1,3)                  1.2718         calculate D2E/DX2 analytically  !
 ! R3    R(1,5)                  1.5636         calculate D2E/DX2 analytically  !
 ! R4    R(3,4)                  1.151          calculate D2E/DX2 analytically  !
 ! R5    R(4,12)                 1.3324         calculate D2E/DX2 analytically  !
 ! R6    R(5,6)                  1.3393         calculate D2E/DX2 analytically  !
 ! R7    R(5,7)                  1.3414         calculate D2E/DX2 analytically  !
 ! R8    R(5,8)                  1.3368         calculate D2E/DX2 analytically  !
 ! R9    R(7,11)                 2.5444         calculate D2E/DX2 analytically  !
 ! R10   R(8,10)                 2.5159         calculate D2E/DX2 analytically  !
 ! R11   R(9,10)                 0.96           calculate D2E/DX2 analytically  !
 ! R12   R(9,11)                 0.9597         calculate D2E/DX2 analytically  !
 ! R13   R(12,13)                0.979          calculate D2E/DX2 analytically  !
 ! R14   R(12,14)                0.9936         calculate D2E/DX2 analytically  !
 ! R15   R(13,15)                1.7636         calculate D2E/DX2 analytically  !
 ! R16   R(14,18)                1.6593         calculate D2E/DX2 analytically  !
 ! R17   R(15,16)                0.9599         calculate D2E/DX2 analytically  !
 ! R18   R(15,17)                0.9602         calculate D2E/DX2 analytically  !
 ! R19   R(18,19)                0.9739         calculate D2E/DX2 analytically  !
 ! R20   R(18,20)                0.9591         calculate D2E/DX2 analytically  !
 ! A1    A(2,1,3)              128.9727         calculate D2E/DX2 analytically  !
 ! A2    A(2,1,5)              119.5914         calculate D2E/DX2 analytically  !
 ! A3    A(3,1,5)              111.4261         calculate D2E/DX2 analytically  !
 ! A4    A(1,3,4)              114.5832         calculate D2E/DX2 analytically  !
 ! A5    A(1,5,6)              111.1515         calculate D2E/DX2 analytically  !
 ! A6    A(1,5,7)              111.8786         calculate D2E/DX2 analytically  !
 ! A7    A(1,5,8)              112.3173         calculate D2E/DX2 analytically  !
 ! A8    A(6,5,7)              107.209          calculate D2E/DX2 analytically  !
 ! A9    A(6,5,8)              107.2692         calculate D2E/DX2 analytically  !
 ! A10   A(7,5,8)              106.716          calculate D2E/DX2 analytically  !
 ! A11   A(5,7,11)             117.658          calculate D2E/DX2 analytically  !
 ! A12   A(5,8,10)             121.0897         calculate D2E/DX2 analytically  !
 ! A13   A(10,9,11)            106.881          calculate D2E/DX2 analytically  !
 ! A14   A(8,10,9)             132.2563         calculate D2E/DX2 analytically  !
 ! A15   A(7,11,9)             134.4712         calculate D2E/DX2 analytically  !
 ! A16   A(4,12,13)            102.6725         calculate D2E/DX2 analytically  !
 ! A17   A(4,12,14)            105.276          calculate D2E/DX2 analytically  !
 ! A18   A(13,12,14)           106.4004         calculate D2E/DX2 analytically  !
 ! A19   A(12,13,15)           160.227          calculate D2E/DX2 analytically  !
 ! A20   A(13,15,16)           120.7021         calculate D2E/DX2 analytically  !
 ! A21   A(13,15,17)           113.9036         calculate D2E/DX2 analytically  !
 ! A22   A(16,15,17)           107.6293         calculate D2E/DX2 analytically  !
 ! A23   A(14,18,19)            96.3223         calculate D2E/DX2 analytically  !
 ! A24   A(14,18,20)           119.5769         calculate D2E/DX2 analytically  !
 ! A25   A(19,18,20)           106.6824         calculate D2E/DX2 analytically  !
 ! A26   L(3,4,12,16,-1)       175.1425         calculate D2E/DX2 analytically  !
 ! A27   L(12,14,18,1,-1)      166.267          calculate D2E/DX2 analytically  !
 ! A28   L(3,4,12,16,-2)       181.7004         calculate D2E/DX2 analytically  !
 ! A29   L(12,14,18,1,-2)      177.7497         calculate D2E/DX2 analytically  !
 ! D1    D(2,1,3,4)             -0.9863         calculate D2E/DX2 analytically  !
 ! D2    D(5,1,3,4)           -179.8259         calculate D2E/DX2 analytically  !
 ! D3    D(2,1,5,6)           -121.1532         calculate D2E/DX2 analytically  !
 ! D4    D(2,1,5,7)            119.0308         calculate D2E/DX2 analytically  !
 ! D5    D(2,1,5,8)             -0.9615         calculate D2E/DX2 analytically  !
 ! D6    D(3,1,5,6)             57.8095         calculate D2E/DX2 analytically  !
 ! D7    D(3,1,5,7)            -62.0066         calculate D2E/DX2 analytically  !
 ! D8    D(3,1,5,8)            178.0011         calculate D2E/DX2 analytically  !
 ! D9    D(1,3,12,13)          115.3089         calculate D2E/DX2 analytically  !
 ! D10   D(1,3,12,14)            5.0309         calculate D2E/DX2 analytically  !
 ! D11   D(1,5,7,11)          -132.8931         calculate D2E/DX2 analytically  !
 ! D12   D(6,5,7,11)           105.0042         calculate D2E/DX2 analytically  !
 ! D13   D(8,5,7,11)            -9.6727         calculate D2E/DX2 analytically  !
 ! D14   D(1,5,8,10)           131.0504         calculate D2E/DX2 analytically  !
 ! D15   D(6,5,8,10)          -106.5329         calculate D2E/DX2 analytically  !
 ! D16   D(7,5,8,10)             8.1034         calculate D2E/DX2 analytically  !
 ! D17   D(5,7,11,9)            11.5501         calculate D2E/DX2 analytically  !
 ! D18   D(5,8,10,9)            -3.0479         calculate D2E/DX2 analytically  !
 ! D19   D(11,9,10,8)            1.614          calculate D2E/DX2 analytically  !
 ! D20   D(10,9,11,7)           -4.9365         calculate D2E/DX2 analytically  !
 ! D21   D(4,12,13,15)         -24.711          calculate D2E/DX2 analytically  !
 ! D22   D(14,12,13,15)         85.6345         calculate D2E/DX2 analytically  !
 ! D23   D(4,12,18,19)          -1.8849         calculate D2E/DX2 analytically  !
 ! D24   D(4,12,18,20)        -112.6081         calculate D2E/DX2 analytically  !
 ! D25   D(13,12,18,19)       -107.4669         calculate D2E/DX2 analytically  !
 ! D26   D(13,12,18,20)        141.8099         calculate D2E/DX2 analytically  !
 ! D27   D(12,13,15,16)        -65.2165         calculate D2E/DX2 analytically  !
 ! D28   D(12,13,15,17)         65.2088         calculate D2E/DX2 analytically  !
 ! D29   D(13,15,16,17)        133.0923         calculate D2E/DX2 analytically  !
 --------------------------------------------------------------------------------
 Trust Radius=3.00D-01 FncErr=1.00D-07 GrdErr=1.00D-06 EigMax=2.50D+02 EigMin=1.00D-04
 Number of steps in this run=    120 maximum allowed number of steps=    120.
 GradGradGradGradGradGradGradGradGradGradGradGradGradGradGradGradGradGrad

                          Input orientation:                          
 ---------------------------------------------------------------------
 Center     Atomic      Atomic             Coordinates (Angstroms)
 Number     Number       Type             X           Y           Z
 ---------------------------------------------------------------------
      1          6           0       -0.445165   -0.356002    0.093166
      2          8           0       -0.744682   -1.257186    0.840641
      3          8           0       -1.167430    0.247032   -0.762533
      4          1           0       -2.248908   -0.140257   -0.834299
      5          6           0        1.003789    0.230390    0.132353
      6          9           0        0.987636    1.540310    0.410843
      7          9           0        1.634986    0.082063   -1.041928
      8          9           0        1.766496   -0.362403    1.056419
      9          8           0        4.563350   -1.233915   -0.328433
     10          1           0        4.068558   -1.207322    0.493773
     11          1           0        4.011851   -0.824859   -0.998931
     12          8           0       -3.523696   -0.527360   -0.818062
     13          1           0       -3.990062    0.281558   -0.523675
     14          1           0       -3.590307   -1.177601   -0.069796
     15          8           0       -4.282265    1.842853    0.242714
     16          1           0       -4.241416    1.935560    1.197256
     17          1           0       -3.779332    2.565010   -0.141381
     18          8           0       -3.330601   -2.132396    1.262162
     19          1           0       -2.376088   -1.954330    1.337294
     20          1           0       -3.428287   -3.083697    1.189017
 ---------------------------------------------------------------------
                    Distance matrix (angstroms):
                    1          2          3          4          5
     1  C    0.000000
     2  O    1.208538   0.000000
     3  O    1.271825   2.238650   0.000000
     4  H    2.039663   2.513096   1.150972   0.000000
     5  C    1.563604   2.402438   2.348466   3.413478   0.000000
     6  F    2.397881   3.318378   2.773750   3.853557   1.339294
     7  F    2.409848   3.316696   2.821137   3.895789   1.341397
     8  F    2.412331   2.674549   3.505413   4.443830   1.336795
     9  O    5.102323   5.435300   5.934938   6.918009   3.876465
    10  H    4.610740   4.825980   5.577546   6.543147   3.404474
    11  H    4.612753   5.118157   5.294316   6.300229   3.382571
    12  O    3.215129   3.317659   2.480878   1.332365   4.687814
    13  H    3.654213   3.842080   2.832931   1.818250   5.037017
    14  H    3.254766   2.988780   2.894787   1.860080   4.809264
    15  O    4.425004   4.741545   3.641340   3.037635   5.527620
    16  H    4.569660   4.748468   4.017622   3.522261   5.617277
    17  H    4.438918   4.978218   3.546954   3.184463   5.329506
    18  O    3.584392   2.762362   3.800049   3.087689   5.064204
    19  H    2.798387   1.842324   3.273549   2.832464   4.201006
    20  H    4.188105   3.264849   4.473676   3.761460   5.634093
                    6          7          8          9         10
     6  F    0.000000
     7  F    2.157797   0.000000
     8  F    2.154926   2.148930   0.000000
     9  O    4.585693   3.288797   3.240331   0.000000
    10  H    4.128975   3.153278   2.515939   0.959974   0.000000
    11  H    4.089909   2.544374   3.078952   0.959711   1.541966
    12  O    5.112493   5.199377   5.614892   8.132606   7.734700
    13  H    5.218741   5.652393   6.004110   8.688823   8.257925
    14  H    5.345616   5.462186   5.534278   8.157952   7.679629
    15  O    5.281255   6.305913   6.489435   9.382836   8.893978
    16  H    5.302608   6.556028   6.433931   9.481414   8.912254
    17  H    4.907031   6.024189   6.384409   9.168815   8.730595
    18  O    5.732424   5.905058   5.399592   8.102574   7.496248
    19  H    4.938163   5.088842   4.446810   7.172827   6.542401
    20  H    6.441069   6.374628   5.865900   8.342098   7.759306
                   11         12         13         14         15
    11  H    0.000000
    12  O    7.543586   0.000000
    13  H    8.092010   0.979035   0.000000
    14  H    7.666845   0.993555   1.579543   0.000000
    15  O    8.800609   2.705288   1.763626   3.114420   0.000000
    16  H    8.975498   3.262301   2.400105   3.423615   0.959903
    17  H    8.539856   3.175846   2.324802   3.748065   0.960198
    18  O    7.793188   2.634531   3.074293   1.659275   4.212784
    19  H    6.894883   2.828216   3.326757   2.014333   4.387507
    20  H    8.077444   3.251511   3.817571   2.289992   5.088779
                   16         17         18         19         20
    16  H    0.000000
    17  H    1.549735   0.000000
    18  O    4.169181   4.923101   0.000000
    19  H    4.316283   4.957823   0.973882   0.000000
    20  H    5.084702   5.813870   0.959096   1.550670   0.000000
 Stoichiometry    C2H9F3O6
 Framework group  C1[X(C2H9F3O6)]
 Deg. of freedom    54
 Full point group                 C1      NOp   1
 Largest Abelian subgroup         C1      NOp   1
 Largest concise Abelian subgroup C1      NOp   1
                         Standard orientation:                         
 ---------------------------------------------------------------------
 Center     Atomic      Atomic             Coordinates (Angstroms)
 Number     Number       Type             X           Y           Z
 ---------------------------------------------------------------------
      1          6           0       -0.010875    0.164701    0.060021
      2          8           0       -0.286060    1.243308   -0.410558
      3          8           0       -0.731672   -0.605499    0.770501
      4          1           0       -1.783258   -0.198751    1.001714
      5          6           0        1.396314   -0.460222   -0.212284
      6          9           0        1.287830   -1.649432   -0.818683
      7          9           0        2.084949   -0.654647    0.922320
      8          9           0        2.153892    0.316027   -0.993650
      9          8           0        5.055540    0.659285    0.407191
     10          1           0        4.525427    0.872447   -0.364231
     11          1           0        4.509051    0.116263    0.979487
     12          8           0       -3.031380    0.240144    1.159072
     13          1           0       -3.558705   -0.440223    0.692663
     14          1           0       -3.089764    1.065811    0.609511
     15          8           0       -3.978725   -1.730907   -0.433435
     16          1           0       -3.984406   -1.572716   -1.380196
     17          1           0       -3.505195   -2.551743   -0.278588
     18          8           0       -2.828931    2.321924   -0.442790
     19          1           0       -1.891240    2.123874   -0.615878
     20          1           0       -2.864764    3.224587   -0.120640
 ---------------------------------------------------------------------
 Rotational constants (GHZ):           1.4064775           0.3678105           0.3278964
 Standard basis: 6-31++G(d,p) (6D, 7F)
 There are   263 symmetry adapted cartesian basis functions of A   symmetry.
 There are   263 symmetry adapted basis functions of A   symmetry.
   263 basis functions,   424 primitive gaussians,   263 cartesian basis functions
    48 alpha electrons       48 beta electrons
       nuclear repulsion energy       719.5014895814 Hartrees.
 NAtoms=   20 NActive=   20 NUniq=   20 SFac= 1.00D+00 NAtFMM=   60 NAOKFM=F Big=F
 Integral buffers will be    131072 words long.
 Raffenetti 2 integral format.
 Two-electron integral symmetry is turned on.
 Nuclear repulsion after empirical dispersion term =      719.4933718321 Hartrees.
 One-electron integrals computed using PRISM.
 NBasis=   263 RedAO= T EigKep=  3.88D-05  NBF=   263
 NBsUse=   263 1.00D-06 EigRej= -1.00D+00 NBFU=   263
 ExpMin= 3.60D-02 ExpMax= 7.00D+03 ExpMxC= 1.05D+03 IAcc=3 IRadAn=         5 AccDes= 0.00D+00
 Harris functional with IExCor= 4639 and IRadAn=       5 diagonalized for initial guess.
 HarFok:  IExCor= 4639 AccDes= 0.00D+00 IRadAn=         5 IDoV= 1 UseB2=F ITyADJ=14
 ICtDFT=  3500011 ScaDFX=  1.000000  1.000000  1.000000  1.000000
 FoFCou: FMM=F IPFlag=           0 FMFlag=      100000 FMFlg1=           0
         NFxFlg=           0 DoJE=T BraDBF=F KetDBF=T FulRan=T
         wScrn=  0.000000 ICntrl=       500 IOpCl=  0 I1Cent=   200000004 NGrid=           0
         NMat0=    1 NMatS0=      1 NMatT0=    0 NMatD0=    1 NMtDS0=    0 NMtDT0=    0
 Petite list used in FoFCou.
 Requested convergence on RMS density matrix=1.00D-10 within 128 cycles.
 Requested convergence on MAX density matrix=1.00D-08.
 Requested convergence on             energy=1.00D-08.
 No special actions if energy rises.
 SCF Done:  E(RwB97XD) =  -832.363887974     A.U. after   17 cycles
            NFock= 17  Conv=0.56D-10     -V/T= 2.0081
 DoSCS=F DFT=T ScalE2(SS,OS)=  1.000000  1.000000
 Range of M.O.s used for correlation:     1   263
 NBasis=   263 NAE=    48 NBE=    48 NFC=     0 NFV=     0
 NROrb=    263 NOA=    48 NOB=    48 NVA=   215 NVB=   215

 **** Warning!!: The largest alpha MO coefficient is  0.36431656D+02

 Symmetrizing basis deriv contribution to polar:
 IMax=3 JMax=2 DiffMx= 0.00D+00
 G2DrvN: will do    21 centers at a time, making    1 passes.
 Calling FoFCou, ICntrl=  3107 FMM=F I1Cent=   0 AccDes= 0.00D+00.
 End of G2Drv F.D. properties file   721 does not exist.
 End of G2Drv F.D. properties file   722 does not exist.
 End of G2Drv F.D. properties file   788 does not exist.
          IDoAtm=11111111111111111111
          Differentiating once with respect to nuclear coordinates.
 Keep R1 ints in memory in canonical form, NReq=1236245060.
          There are    63 degrees of freedom in the 1st order CPHF.  IDoFFX=6 NUNeed=     0.
     57 vectors produced by pass  0 Test12= 1.64D-14 1.59D-09 XBig12= 1.65D-01 6.81D-02.
 AX will form    57 AO Fock derivatives at one time.
     57 vectors produced by pass  1 Test12= 1.64D-14 1.59D-09 XBig12= 5.70D-02 8.52D-02.
     57 vectors produced by pass  2 Test12= 1.64D-14 1.59D-09 XBig12= 1.63D-03 6.27D-03.
     57 vectors produced by pass  3 Test12= 1.64D-14 1.59D-09 XBig12= 1.34D-05 3.98D-04.
     57 vectors produced by pass  4 Test12= 1.64D-14 1.59D-09 XBig12= 9.80D-08 3.19D-05.
     57 vectors produced by pass  5 Test12= 1.64D-14 1.59D-09 XBig12= 4.83D-10 2.23D-06.
     50 vectors produced by pass  6 Test12= 1.64D-14 1.59D-09 XBig12= 2.42D-12 1.35D-07.
     15 vectors produced by pass  7 Test12= 1.64D-14 1.59D-09 XBig12= 1.12D-14 1.04D-08.
 InvSVY:  IOpt=1 It=  1 EMax= 2.22D-16
 Solved reduced A of dimension   407 with    63 vectors.
 End of Minotr F.D. properties file   721 does not exist.
 End of Minotr F.D. properties file   722 does not exist.
 End of Minotr F.D. properties file   788 does not exist.

 **********************************************************************

            Population analysis using the SCF Density.

 **********************************************************************

 Orbital symmetries:
       Occupied  (A) (A) (A) (A) (A) (A) (A) (A) (A) (A) (A) (A)
                 (A) (A) (A) (A) (A) (A) (A) (A) (A) (A) (A) (A)
                 (A) (A) (A) (A) (A) (A) (A) (A) (A) (A) (A) (A)
                 (A) (A) (A) (A) (A) (A) (A) (A) (A) (A) (A) (A)
       Virtual   (A) (A) (A) (A) (A) (A) (A) (A) (A) (A) (A) (A)
                 (A) (A) (A) (A) (A) (A) (A) (A) (A) (A) (A) (A)
                 (A) (A) (A) (A) (A) (A) (A) (A) (A) (A) (A) (A)
                 (A) (A) (A) (A) (A) (A) (A) (A) (A) (A) (A) (A)
                 (A) (A) (A) (A) (A) (A) (A) (A) (A) (A) (A) (A)
                 (A) (A) (A) (A) (A) (A) (A) (A) (A) (A) (A) (A)
                 (A) (A) (A) (A) (A) (A) (A) (A) (A) (A) (A) (A)
                 (A) (A) (A) (A) (A) (A) (A) (A) (A) (A) (A) (A)
                 (A) (A) (A) (A) (A) (A) (A) (A) (A) (A) (A) (A)
                 (A) (A) (A) (A) (A) (A) (A) (A) (A) (A) (A) (A)
                 (A) (A) (A) (A) (A) (A) (A) (A) (A) (A) (A) (A)
                 (A) (A) (A) (A) (A) (A) (A) (A) (A) (A) (A) (A)
                 (A) (A) (A) (A) (A) (A) (A) (A) (A) (A) (A) (A)
                 (A) (A) (A) (A) (A) (A) (A) (A) (A) (A) (A) (A)
                 (A) (A) (A) (A) (A) (A) (A) (A) (A) (A) (A) (A)
                 (A) (A) (A) (A) (A) (A) (A) (A) (A) (A) (A) (A)
                 (A) (A) (A) (A) (A) (A) (A) (A) (A) (A) (A) (A)
                 (A) (A) (A) (A) (A) (A) (A) (A) (A) (A) (A)
 The electronic state is 1-A.
 Alpha  occ. eigenvalues --  -24.89378 -24.89235 -24.89128 -19.34015 -19.32334
 Alpha  occ. eigenvalues --  -19.31638 -19.31291 -19.30044 -19.26954 -10.57632
 Alpha  occ. eigenvalues --  -10.47213  -1.44963  -1.35648  -1.35589  -1.23641
 Alpha  occ. eigenvalues --   -1.17644  -1.15997  -1.15109  -1.13525  -1.10277
 Alpha  occ. eigenvalues --   -0.86020  -0.76267  -0.71190  -0.71005  -0.68435
 Alpha  occ. eigenvalues --   -0.67898  -0.66959  -0.65544  -0.61333  -0.60561
 Alpha  occ. eigenvalues --   -0.58959  -0.58444  -0.56898  -0.56761  -0.55476
 Alpha  occ. eigenvalues --   -0.54168  -0.53491  -0.52637  -0.52120  -0.50439
 Alpha  occ. eigenvalues --   -0.48796  -0.45955  -0.45505  -0.43705  -0.42662
 Alpha  occ. eigenvalues --   -0.42175  -0.39815  -0.38841
 Alpha virt. eigenvalues --    0.01867   0.04129   0.04330   0.06085   0.06280
 Alpha virt. eigenvalues --    0.08203   0.08815   0.08974   0.10532   0.11047
 Alpha virt. eigenvalues --    0.11958   0.13761   0.14100   0.15133   0.16451
 Alpha virt. eigenvalues --    0.17058   0.18057   0.19862   0.19992   0.20767
 Alpha virt. eigenvalues --    0.22417   0.23157   0.24061   0.24866   0.25230
 Alpha virt. eigenvalues --    0.25722   0.26321   0.26974   0.27124   0.27905
 Alpha virt. eigenvalues --    0.28549   0.29060   0.29694   0.30039   0.30200
 Alpha virt. eigenvalues --    0.30595   0.31382   0.31802   0.32748   0.33235
 Alpha virt. eigenvalues --    0.33711   0.34455   0.35125   0.36175   0.36220
 Alpha virt. eigenvalues --    0.36944   0.37061   0.38054   0.38427   0.39651
 Alpha virt. eigenvalues --    0.40188   0.40778   0.41476   0.42597   0.43437
 Alpha virt. eigenvalues --    0.43890   0.44840   0.46138   0.46721   0.48395
 Alpha virt. eigenvalues --    0.49639   0.50250   0.52264   0.53490   0.55297
 Alpha virt. eigenvalues --    0.56467   0.58821   0.61153   0.62459   0.81734
 Alpha virt. eigenvalues --    0.83487   0.86372   0.88809   0.90317   0.93958
 Alpha virt. eigenvalues --    1.00110   1.06552   1.08667   1.12991   1.14096
 Alpha virt. eigenvalues --    1.15708   1.17376   1.20131   1.20452   1.21357
 Alpha virt. eigenvalues --    1.22365   1.23090   1.23766   1.24282   1.25444
 Alpha virt. eigenvalues --    1.25647   1.26680   1.26914   1.28662   1.29402
 Alpha virt. eigenvalues --    1.29736   1.31274   1.33064   1.34169   1.35719
 Alpha virt. eigenvalues --    1.36481   1.40101   1.43720   1.44266   1.46030
 Alpha virt. eigenvalues --    1.46978   1.49202   1.49768   1.52053   1.54860
 Alpha virt. eigenvalues --    1.55988   1.57809   1.59871   1.60119   1.60642
 Alpha virt. eigenvalues --    1.61693   1.62737   1.64163   1.65058   1.66262
 Alpha virt. eigenvalues --    1.67822   1.68721   1.69065   1.71358   1.71564
 Alpha virt. eigenvalues --    1.72297   1.74392   1.76007   1.76936   1.77772
 Alpha virt. eigenvalues --    1.78469   1.80241   1.81606   1.83643   1.84296
 Alpha virt. eigenvalues --    1.86385   1.87421   1.89881   1.91154   1.91990
 Alpha virt. eigenvalues --    1.93314   1.94564   1.95681   1.96861   2.00496
 Alpha virt. eigenvalues --    2.11945   2.13459   2.14769   2.16726   2.17909
 Alpha virt. eigenvalues --    2.18586   2.23431   2.25532   2.30067   2.30658
 Alpha virt. eigenvalues --    2.31460   2.33175   2.33658   2.36729   2.37953
 Alpha virt. eigenvalues --    2.39596   2.40158   2.46267   2.47927   2.51179
 Alpha virt. eigenvalues --    2.55550   2.57495   2.58566   2.62630   2.64373
 Alpha virt. eigenvalues --    2.64959   2.68835   2.69672   2.71268   2.72852
 Alpha virt. eigenvalues --    2.75299   2.75975   2.76169   2.80133   2.82658
 Alpha virt. eigenvalues --    2.86257   2.89088   2.94918   3.00576   3.03088
 Alpha virt. eigenvalues --    3.08754   3.09683   3.12042   3.16097   3.18059
 Alpha virt. eigenvalues --    3.23765   3.25294   3.26527   3.38508   3.39674
 Alpha virt. eigenvalues --    3.41787   3.46927   3.52199   3.56868   3.61199
 Alpha virt. eigenvalues --    3.72600   3.73551   3.79380   3.85557   4.19958
 Alpha virt. eigenvalues --    4.25375   4.35233   4.41754   4.45564   4.58658
 Alpha virt. eigenvalues --    4.76824   4.81402   5.68472   5.97702   6.72746
          Condensed to atoms (all electrons):
               1          2          3          4          5          6
     1  C    5.960412   0.443733   0.385358  -0.031382  -1.003549  -0.039901
     2  O    0.443733   8.290137  -0.156999   0.003167  -0.094691   0.001781
     3  O    0.385358  -0.156999   8.417720   0.145319  -0.238681   0.015593
     4  H   -0.031382   0.003167   0.145319   0.263198   0.001192  -0.000174
     5  C   -1.003549  -0.094691  -0.238681   0.001192   5.977472   0.157075
     6  F   -0.039901   0.001781   0.015593  -0.000174   0.157075   9.237914
     7  F   -0.049260   0.001218   0.016704   0.000840   0.160296  -0.048863
     8  F   -0.074916   0.007204   0.013121   0.001060   0.186144  -0.040228
     9  O   -0.010219  -0.000175   0.000116  -0.000001   0.005682  -0.001013
    10  H   -0.003059   0.000238   0.000157   0.000010   0.002197  -0.000192
    11  H   -0.005788  -0.000110   0.000033  -0.000003   0.005803  -0.000487
    12  O   -0.000201   0.008091  -0.051659   0.115396  -0.038939  -0.000504
    13  H    0.002475   0.000843   0.003123  -0.015718   0.007014  -0.000057
    14  H    0.004758  -0.003543   0.005217  -0.015204  -0.007910   0.000151
    15  O    0.004562  -0.000867   0.000290  -0.001183   0.002931   0.000100
    16  H   -0.001144  -0.000017  -0.000785   0.001386   0.000539  -0.000015
    17  H   -0.000292   0.000000   0.000204  -0.001690  -0.000999   0.000104
    18  O    0.000566  -0.018585   0.002951   0.003559  -0.017766   0.000098
    19  H   -0.009229   0.045067  -0.000074  -0.001079   0.000768   0.000324
    20  H    0.001630  -0.001400  -0.000482   0.000656  -0.000068  -0.000042
               7          8          9         10         11         12
     1  C   -0.049260  -0.074916  -0.010219  -0.003059  -0.005788  -0.000201
     2  O    0.001218   0.007204  -0.000175   0.000238  -0.000110   0.008091
     3  O    0.016704   0.013121   0.000116   0.000157   0.000033  -0.051659
     4  H    0.000840   0.001060  -0.000001   0.000010  -0.000003   0.115396
     5  C    0.160296   0.186144   0.005682   0.002197   0.005803  -0.038939
     6  F   -0.048863  -0.040228  -0.001013  -0.000192  -0.000487  -0.000504
     7  F    9.252495  -0.035031   0.001214  -0.000827   0.008559   0.000102
     8  F   -0.035031   9.265819   0.001575   0.008215  -0.000551   0.000229
     9  O    0.001214   0.001575   8.117801   0.289836   0.289373  -0.000000
    10  H   -0.000827   0.008215   0.289836   0.380368  -0.034972   0.000006
    11  H    0.008559  -0.000551   0.289373  -0.034972   0.381042  -0.000007
    12  O    0.000102   0.000229  -0.000000   0.000006  -0.000007   8.469692
    13  H   -0.000238  -0.000178   0.000001  -0.000003   0.000005   0.244762
    14  H    0.000299   0.000013  -0.000007   0.000002  -0.000009   0.238529
    15  O    0.000000   0.000001  -0.000000  -0.000000  -0.000000  -0.052836
    16  H    0.000001   0.000013   0.000000   0.000000  -0.000000   0.002853
    17  H   -0.000009   0.000009  -0.000000   0.000000  -0.000000  -0.000996
    18  O    0.000044   0.000221  -0.000000   0.000004   0.000003  -0.081049
    19  H    0.000150  -0.000020  -0.000021  -0.000007   0.000007   0.006550
    20  H   -0.000038  -0.000011   0.000002  -0.000001   0.000002   0.004634
              13         14         15         16         17         18
     1  C    0.002475   0.004758   0.004562  -0.001144  -0.000292   0.000566
     2  O    0.000843  -0.003543  -0.000867  -0.000017   0.000000  -0.018585
     3  O    0.003123   0.005217   0.000290  -0.000785   0.000204   0.002951
     4  H   -0.015718  -0.015204  -0.001183   0.001386  -0.001690   0.003559
     5  C    0.007014  -0.007910   0.002931   0.000539  -0.000999  -0.017766
     6  F   -0.000057   0.000151   0.000100  -0.000015   0.000104   0.000098
     7  F   -0.000238   0.000299   0.000000   0.000001  -0.000009   0.000044
     8  F   -0.000178   0.000013   0.000001   0.000013   0.000009   0.000221
     9  O    0.000001  -0.000007  -0.000000   0.000000  -0.000000  -0.000000
    10  H   -0.000003   0.000002  -0.000000   0.000000   0.000000   0.000004
    11  H    0.000005  -0.000009  -0.000000  -0.000000  -0.000000   0.000003
    12  O    0.244762   0.238529  -0.052836   0.002853  -0.000996  -0.081049
    13  H    0.301797  -0.021312   0.009831   0.000480   0.000557   0.000777
    14  H   -0.021312   0.283274  -0.000295  -0.002250   0.000992   0.060777
    15  O    0.009831  -0.000295   8.204672   0.299682   0.293674   0.000842
    16  H    0.000480  -0.002250   0.299682   0.335004  -0.027425   0.000337
    17  H    0.000557   0.000992   0.293674  -0.027425   0.341423   0.000191
    18  O    0.000777   0.060777   0.000842   0.000337   0.000191   8.325100
    19  H    0.000740  -0.006739   0.000076  -0.000439   0.000071   0.236309
    20  H    0.000166  -0.008938  -0.000036   0.000163  -0.000067   0.280631
              19         20
     1  C   -0.009229   0.001630
     2  O    0.045067  -0.001400
     3  O   -0.000074  -0.000482
     4  H   -0.001079   0.000656
     5  C    0.000768  -0.000068
     6  F    0.000324  -0.000042
     7  F    0.000150  -0.000038
     8  F   -0.000020  -0.000011
     9  O   -0.000021   0.000002
    10  H   -0.000007  -0.000001
    11  H    0.000007   0.000002
    12  O    0.006550   0.004634
    13  H    0.000740   0.000166
    14  H   -0.006739  -0.008938
    15  O    0.000076  -0.000036
    16  H   -0.000439   0.000163
    17  H    0.000071  -0.000067
    18  O    0.236309   0.280631
    19  H    0.311351  -0.020922
    20  H   -0.020922   0.351355
 Mulliken charges:
               1
     1  C    0.425445
     2  O   -0.525093
     3  O   -0.557226
     4  H    0.530653
     5  C    0.895491
     6  F   -0.281666
     7  F   -0.307655
     8  F   -0.332690
     9  O   -0.694162
    10  H    0.358028
    11  H    0.357101
    12  O   -0.864654
    13  H    0.464935
    14  H    0.472193
    15  O   -0.761443
    16  H    0.391615
    17  H    0.394254
    18  O   -0.795008
    19  H    0.437116
    20  H    0.392766
 Sum of Mulliken charges =  -0.00000
 Mulliken charges with hydrogens summed into heavy atoms:
               1
     1  C    0.425445
     2  O   -0.525093
     3  O   -0.026573
     5  C    0.895491
     6  F   -0.281666
     7  F   -0.307655
     8  F   -0.332690
     9  O    0.020967
    12  O    0.072475
    15  O    0.024426
    18  O    0.034874
 APT charges:
               1
     1  C    0.227658
     2  O   -0.400278
     3  O   -0.545426
     4  H    0.534414
     5  C    0.330141
     6  F   -0.116510
     7  F   -0.166205
     8  F   -0.164659
     9  O   -0.007180
    10  H    0.028038
    11  H    0.020562
    12  O   -0.818266
    13  H    0.604865
    14  H    0.406129
    15  O   -0.863683
    16  H    0.526317
    17  H    0.363713
    18  O   -0.882302
    19  H   -0.017789
    20  H    0.940460
 Sum of APT charges =  -0.00000
 APT charges with hydrogens summed into heavy atoms:
               1
     1  C    0.227658
     2  O   -0.400278
     3  O   -0.011012
     5  C    0.330141
     6  F   -0.116510
     7  F   -0.166205
     8  F   -0.164659
     9  O    0.041420
    12  O    0.192729
    15  O    0.026347
    18  O    0.040369
 Electronic spatial extent (au):  <R**2>=           3290.8020
 Charge=             -0.0000 electrons
 Dipole moment (field-independent basis, Debye):
    X=             -6.1005    Y=             -1.1675    Z=             -1.7464  Tot=              6.4520
 Quadrupole moment (field-independent basis, Debye-Ang):
   XX=            -83.2371   YY=            -53.2202   ZZ=            -64.3275
   XY=             -0.5022   XZ=              3.9539   YZ=              3.3788
 Traceless Quadrupole moment (field-independent basis, Debye-Ang):
   XX=            -16.3089   YY=             13.7081   ZZ=              2.6008
   XY=             -0.5022   XZ=              3.9539   YZ=              3.3788
 Octapole moment (field-independent basis, Debye-Ang**2):
  XXX=           -146.8720  YYY=              9.5474  ZZZ=            -11.2808  XYY=            -45.9749
  XXY=            -35.6964  XXZ=            -37.4595  XZZ=              4.6910  YZZ=             -9.6911
  YYZ=             -1.7353  XYZ=            -22.4750
 Hexadecapole moment (field-independent basis, Debye-Ang**3):
 XXXX=          -3893.0534 YYYY=           -405.0877 ZZZZ=           -235.3315 XXXY=           -139.0605
 XXXZ=            -11.7493 YYYX=            -45.7650 YYYZ=             16.2690 ZZZX=             39.5141
 ZZZY=             10.9070 XXYY=           -488.6665 XXZZ=           -469.3288 YYZZ=           -139.2580
 XXYZ=              5.9323 YYXZ=            -10.3401 ZZXY=             27.5507
 N-N= 7.194933718321D+02 E-N=-3.405791124718D+03  KE= 8.256765398784D+02
  Exact polarizability:       0.000       0.000       0.000       0.000       0.000       0.000
 Approx polarizability:      64.368      -0.919      72.221      -1.628      -7.391      62.295
 Calling FoFJK, ICntrl=    100127 FMM=F ISym2X=0 I1Cent= 0 IOpClX= 0 NMat=1 NMatS=1 NMatT=0.
 ***** Axes restored to original set *****
 -------------------------------------------------------------------
 Center     Atomic                   Forces (Hartrees/Bohr)
 Number     Number              X              Y              Z
 -------------------------------------------------------------------
      1        6           0.014249322    0.009697533   -0.001868003
      2        8          -0.002450283   -0.015376495    0.014379742
      3        8          -0.024033651    0.002709671   -0.014869087
      4        1           0.012575623    0.001844722    0.003451108
      5        6           0.003701218    0.000695350    0.001865826
      6        9          -0.003637571    0.002451510    0.000896875
      7        9          -0.002171788   -0.002034034   -0.005785641
      8        9          -0.003009182   -0.003097858    0.002947935
      9        8           0.004550664   -0.001847254   -0.000450965
     10        1          -0.002234035    0.001318136   -0.001706303
     11        1          -0.002186356    0.000453860    0.002080539
     12        8           0.007715429    0.003434671    0.000640371
     13        1          -0.000993579   -0.001291111    0.000804182
     14        1          -0.001789733   -0.000449190   -0.003032967
     15        8          -0.002685359    0.000102014   -0.001917171
     16        1           0.000715922    0.000784134    0.000784916
     17        1           0.000835527    0.001713184    0.001180572
     18        8          -0.000834348    0.000662718    0.001394009
     19        1           0.002502819   -0.000103468   -0.000974485
     20        1          -0.000820641   -0.001668093    0.000178547
 -------------------------------------------------------------------
 Cartesian Forces:  Max     0.024033651 RMS     0.005772141
 FormGI is forming the generalized inverse of G from B-inverse, IUseBI=4.

 GradGradGradGradGradGradGradGradGradGradGradGradGradGradGradGradGradGrad
 Berny optimization.
 Internal  Forces:  Max     0.020967026 RMS     0.004124687
 Search for a local minimum.
 Step number   1 out of a maximum of  120
 All quantities printed in internal units (Hartrees-Bohrs-Radians)
 Mixed Optimization -- RFO/linear search
 Second derivative matrix not updated -- analytic derivatives used.
 ITU=  0
     Eigenvalues ---   -0.00583  -0.00027  -0.00016   0.00004   0.00013
     Eigenvalues ---    0.00030   0.00038   0.00042   0.00091   0.00124
     Eigenvalues ---    0.00197   0.00222   0.00628   0.00893   0.01244
     Eigenvalues ---    0.01590   0.01791   0.02021   0.02193   0.03370
     Eigenvalues ---    0.03404   0.03734   0.04962   0.05102   0.06088
     Eigenvalues ---    0.06253   0.07655   0.07939   0.08546   0.09956
     Eigenvalues ---    0.10275   0.11051   0.11784   0.16212   0.16658
     Eigenvalues ---    0.16870   0.20265   0.20705   0.22695   0.31963
     Eigenvalues ---    0.35279   0.36258   0.45438   0.49505   0.49833
     Eigenvalues ---    0.51172   0.54947   0.55171   0.56115   0.57143
     Eigenvalues ---    0.57356   0.62955   0.93269   1.25312
 RFO step:  Lambda=-1.13905583D-02 EMin=-5.82991581D-03
 Linear search not attempted -- first point.
 Maximum step size (   0.300) exceeded in Quadratic search.
    -- Step size scaled by   0.294
 Iteration  1 RMS(Cart)=  0.10010287 RMS(Int)=  0.00326582
 Iteration  2 RMS(Cart)=  0.00555228 RMS(Int)=  0.00010195
 Iteration  3 RMS(Cart)=  0.00002082 RMS(Int)=  0.00010044
 Iteration  4 RMS(Cart)=  0.00000000 RMS(Int)=  0.00010044
 Variable       Old X    -DE/DX   Delta X   Delta X   Delta X     New X
                                 (Linear)    (Quad)   (Total)
    R1        2.28380   0.02097   0.00000  -0.00231  -0.00231   2.28150
    R2        2.40340   0.01586   0.00000   0.02008   0.02008   2.42348
    R3        2.95478  -0.00540   0.00000  -0.00866  -0.00866   2.94613
    R4        2.17502  -0.01801   0.00000  -0.16895  -0.16895   2.00607
    R5        2.51781  -0.00540   0.00000   0.20930   0.20930   2.72711
    R6        2.53090   0.00263   0.00000  -0.00214  -0.00214   2.52876
    R7        2.53487   0.00344   0.00000   0.00099   0.00102   2.53589
    R8        2.52618   0.00096   0.00000  -0.00244  -0.00241   2.52376
    R9        4.80817   0.00011   0.00000  -0.00677  -0.00677   4.80140
   R10        4.75444   0.00029   0.00000   0.00693   0.00692   4.76136
   R11        1.81409   0.00069   0.00000   0.00037   0.00034   1.81443
   R12        1.81359   0.00079   0.00000   0.00050   0.00047   1.81406
   R13        1.85011   0.00237   0.00000  -0.00573  -0.00573   1.84438
   R14        1.87755  -0.00077   0.00000  -0.01407  -0.01407   1.86348
   R15        3.33277   0.00252   0.00000   0.04614   0.04614   3.37891
   R16        3.13557   0.00126   0.00000   0.07983   0.07983   3.21541
   R17        1.81395   0.00085   0.00000   0.00049   0.00049   1.81444
   R18        1.81451   0.00125   0.00000  -0.00004  -0.00004   1.81447
   R19        1.84037   0.00236   0.00000  -0.00457  -0.00457   1.83580
   R20        1.81243   0.00172   0.00000   0.00055   0.00055   1.81298
    A1        2.25100   0.00429   0.00000  -0.00168  -0.00168   2.24932
    A2        2.08726  -0.00271   0.00000   0.00930   0.00929   2.09656
    A3        1.94475  -0.00157   0.00000  -0.00753  -0.00754   1.93722
    A4        1.99985   0.00029   0.00000  -0.01374  -0.01374   1.98611
    A5        1.93996  -0.00171   0.00000  -0.00077  -0.00076   1.93920
    A6        1.95265  -0.00275   0.00000  -0.00702  -0.00701   1.94564
    A7        1.96031  -0.00266   0.00000  -0.00930  -0.00933   1.95098
    A8        1.87115   0.00244   0.00000   0.00541   0.00539   1.87654
    A9        1.87220   0.00230   0.00000   0.00625   0.00625   1.87845
   A10        1.86255   0.00296   0.00000   0.00680   0.00675   1.86929
   A11        2.05352  -0.00279   0.00000  -0.00425  -0.00432   2.04920
   A12        2.11341  -0.00253   0.00000  -0.00837  -0.00842   2.10499
   A13        1.86543  -0.00235   0.00000  -0.00830  -0.00858   1.85684
   A14        2.30831   0.00237   0.00000   0.00540   0.00517   2.31348
   A15        2.34697   0.00197   0.00000   0.00888   0.00864   2.35561
   A16        1.79197   0.00176   0.00000   0.03296   0.03280   1.82477
   A17        1.83741  -0.00013   0.00000   0.01537   0.01518   1.85260
   A18        1.85704   0.00203   0.00000  -0.00023  -0.00065   1.85638
   A19        2.79649   0.00363   0.00000   0.05970   0.05970   2.85619
   A20        2.10665  -0.00014   0.00000  -0.01116  -0.01117   2.09548
   A21        1.98799   0.00141   0.00000   0.02987   0.02988   2.01787
   A22        1.87848  -0.00167   0.00000  -0.00417  -0.00419   1.87429
   A23        1.68114  -0.00085   0.00000  -0.00209  -0.00210   1.67904
   A24        2.08701   0.00045   0.00000   0.00593   0.00592   2.09293
   A25        1.86196   0.00036   0.00000  -0.00095  -0.00097   1.86099
   A26        3.05681   0.00144   0.00000   0.02606   0.02601   3.08282
   A27        2.90191  -0.00303   0.00000  -0.01785  -0.01786   2.88405
   A28        3.17127  -0.00411   0.00000  -0.01361  -0.01358   3.15769
   A29        3.10232   0.00151   0.00000   0.00042   0.00042   3.10274
    D1       -0.01721  -0.00097   0.00000  -0.00024  -0.00025  -0.01746
    D2       -3.13855  -0.00128   0.00000  -0.00536  -0.00535   3.13928
    D3       -2.11452  -0.00005   0.00000  -0.00321  -0.00322  -2.11774
    D4        2.07748  -0.00012   0.00000  -0.00483  -0.00482   2.07266
    D5       -0.01678  -0.00013   0.00000  -0.00212  -0.00213  -0.01892
    D6        1.00897   0.00031   0.00000   0.00125   0.00125   1.01021
    D7       -1.08222   0.00024   0.00000  -0.00037  -0.00036  -1.08257
    D8        3.10671   0.00023   0.00000   0.00233   0.00233   3.10904
    D9        2.01252  -0.00023   0.00000   0.00415   0.00452   2.01704
   D10        0.08781  -0.00361   0.00000  -0.01826  -0.01863   0.06918
   D11       -2.31942   0.00060   0.00000  -0.00127  -0.00130  -2.32072
   D12        1.83267   0.00280   0.00000   0.00040   0.00039   1.83306
   D13       -0.16882  -0.00241   0.00000  -0.01260  -0.01271  -0.18153
   D14        2.28726  -0.00051   0.00000   0.00429   0.00428   2.29154
   D15       -1.85935  -0.00275   0.00000   0.00176   0.00171  -1.85764
   D16        0.14143   0.00256   0.00000   0.01420   0.01424   0.15567
   D17        0.20159   0.00103   0.00000  -0.02130  -0.02142   0.18017
   D18       -0.05320  -0.00099   0.00000   0.01456   0.01467  -0.03852
   D19        0.02817  -0.00070   0.00000  -0.04151  -0.04138  -0.01321
   D20       -0.08616   0.00048   0.00000   0.04450   0.04448  -0.04167
   D21       -0.43129  -0.00064   0.00000  -0.03199  -0.03203  -0.46332
   D22        1.49460   0.00063   0.00000  -0.00208  -0.00204   1.49257
   D23       -0.03290  -0.00024   0.00000   0.00260   0.00260  -0.03029
   D24       -1.96538   0.00057   0.00000   0.00696   0.00695  -1.95843
   D25       -1.87565  -0.00216   0.00000  -0.03569  -0.03568  -1.91133
   D26        2.47505  -0.00136   0.00000  -0.03133  -0.03134   2.44371
   D27       -1.13824   0.00033   0.00000   0.09538   0.09534  -1.04290
   D28        1.13811  -0.00085   0.00000   0.11117   0.11121   1.24931
   D29        2.32290   0.00016   0.00000   0.02995   0.02991   2.35281
         Item               Value     Threshold  Converged?
 Maximum Force            0.020967     0.000015     NO 
 RMS     Force            0.004125     0.000010     NO 
 Maximum Displacement     0.554517     0.000060     NO 
 RMS     Displacement     0.103083     0.000040     NO 
 Predicted change in Energy=-3.360772D-03
 GradGradGradGradGradGradGradGradGradGradGradGradGradGradGradGradGradGrad

                          Input orientation:                          
 ---------------------------------------------------------------------
 Center     Atomic      Atomic             Coordinates (Angstroms)
 Number     Number       Type             X           Y           Z
 ---------------------------------------------------------------------
      1          6           0       -0.393717   -0.335958    0.114383
      2          8           0       -0.710518   -1.225818    0.866313
      3          8           0       -1.111878    0.280589   -0.750946
      4          1           0       -2.113226   -0.068001   -0.803052
      5          6           0        1.061067    0.224200    0.133934
      6          9           0        1.068936    1.535748    0.399379
      7          9           0        1.671456    0.047635   -1.048032
      8          9           0        1.812391   -0.379988    1.058098
      9          8           0        4.591381   -1.297326   -0.348335
     10          1           0        4.096668   -1.268452    0.474055
     11          1           0        4.028329   -0.900950   -1.017198
     12          8           0       -3.493045   -0.490729   -0.805494
     13          1           0       -3.991696    0.298095   -0.519685
     14          1           0       -3.578596   -1.151827   -0.078828
     15          8           0       -4.463521    1.850253    0.232171
     16          1           0       -4.425667    1.953821    1.185979
     17          1           0       -4.072770    2.635994   -0.157523
     18          8           0       -3.316051   -2.157350    1.268453
     19          1           0       -2.365771   -1.973993    1.352661
     20          1           0       -3.405347   -3.108495    1.180268
 ---------------------------------------------------------------------
                    Distance matrix (angstroms):
                    1          2          3          4          5
     1  C    0.000000
     2  O    1.207317   0.000000
     3  O    1.282451   2.246304   0.000000
     4  H    1.967283   2.468787   1.061568   0.000000
     5  C    1.559023   2.403631   2.346889   3.322569   0.000000
     6  F    2.392459   3.318242   2.766699   3.760852   1.338164
     7  F    2.400685   3.310619   2.808821   3.794365   1.341937
     8  F    2.399886   2.667823   3.501479   4.355650   1.335519
     9  O    5.097993   5.439725   5.931195   6.831527   3.874369
    10  H    4.600268   4.823352   5.570378   6.452509   3.399789
    11  H    4.599367   5.109778   5.280971   6.201481   3.375753
    12  O    3.236659   3.328325   2.503570   1.443123   4.704634
    13  H    3.708035   3.874201   2.889142   1.934676   5.095399
    14  H    3.293392   3.020702   2.930573   1.961247   4.844089
    15  O    4.621331   4.893810   3.829343   3.205506   5.759754
    16  H    4.758994   4.900471   4.187193   3.659425   5.848302
    17  H    4.737285   5.221740   3.829748   3.401192   5.679611
    18  O    3.631720   2.796117   3.857447   3.178569   5.110585
    19  H    2.847015   1.880469   3.328747   2.888544   4.249773
    20  H    4.230011   3.302294   4.524983   3.853276   5.670143
                    6          7          8          9         10
     6  F    0.000000
     7  F    2.161599   0.000000
     8  F    2.157934   2.153720   0.000000
     9  O    4.581812   3.290054   3.246898   0.000000
    10  H    4.127502   3.151268   2.519602   0.960156   0.000000
    11  H    4.086831   2.540790   3.080363   0.959958   1.537388
    12  O    5.135173   5.198147   5.624313   8.137415   7.736010
    13  H    5.290223   5.693257   6.052820   8.731777   8.298387
    14  H    5.389926   5.471847   5.563370   8.175716   7.696036
    15  O    5.543911   6.521218   6.711423   9.603930   9.113817
    16  H    5.566345   6.767515   6.661561   9.707277   9.138932
    17  H    5.287516   6.363077   6.723764   9.517086   9.076526
    18  O    5.798480   5.924803   5.431776   8.116719   7.507970
    19  H    5.002424   5.113659   4.481592   7.193972   6.559944
    20  H    6.495998   6.379686   5.889352   8.340540   7.756592
                   11         12         13         14         15
    11  H    0.000000
    12  O    7.535527   0.000000
    13  H    8.124410   0.976004   0.000000
    14  H    7.668689   0.986110   1.570758   0.000000
    15  O    9.013410   2.738388   1.788043   3.145203   0.000000
    16  H    9.190961   3.288096   2.416412   3.458658   0.960161
    17  H    8.881263   3.245358   2.367173   3.820732   0.960175
    18  O    7.793758   2.666497   3.111775   1.701520   4.295515
    19  H    6.903056   2.851044   3.363287   2.048429   4.503433
    20  H    8.059879   3.286888   3.852077   2.333213   5.158275
                   16         17         18         19         20
    16  H    0.000000
    17  H    1.547545   0.000000
    18  O    4.259081   5.057882   0.000000
    19  H    4.438319   5.142615   0.971464   0.000000
    20  H    5.164119   5.935848   0.959389   1.548396   0.000000
 Stoichiometry    C2H9F3O6
 Framework group  C1[X(C2H9F3O6)]
 Deg. of freedom    54
 Full point group                 C1      NOp   1
 Largest Abelian subgroup         C1      NOp   1
 Largest concise Abelian subgroup C1      NOp   1
                         Standard orientation:                         
 ---------------------------------------------------------------------
 Center     Atomic      Atomic             Coordinates (Angstroms)
 Number     Number       Type             X           Y           Z
 ---------------------------------------------------------------------
      1          6           0        0.022363    0.145892    0.034611
      2          8           0       -0.259092    1.223261   -0.431943
      3          8           0       -0.701716   -0.636587    0.747434
      4          1           0       -1.670774   -0.254854    0.952702
      5          6           0        1.428642   -0.475478   -0.223906
      6          9           0        1.326236   -1.664609   -0.829019
      7          9           0        2.101557   -0.662016    0.922036
      8          9           0        2.182263    0.308996   -0.998675
      9          8           0        5.081082    0.641961    0.425518
     10          1           0        4.550200    0.866310   -0.342422
     11          1           0        4.519519    0.114676    0.998350
     12          8           0       -3.013457    0.234521    1.153497
     13          1           0       -3.582029   -0.416035    0.699529
     14          1           0       -3.080646    1.071195    0.635928
     15          8           0       -4.201630   -1.675909   -0.407680
     16          1           0       -4.213315   -1.520204   -1.355060
     17          1           0       -3.854473   -2.559914   -0.266423
     18          8           0       -2.802217    2.385259   -0.408525
     19          1           0       -1.873004    2.174076   -0.597488
     20          1           0       -2.815773    3.280870   -0.064830
 ---------------------------------------------------------------------
 Rotational constants (GHZ):           1.3981335           0.3578208           0.3192346
 Standard basis: 6-31++G(d,p) (6D, 7F)
 There are   263 symmetry adapted cartesian basis functions of A   symmetry.
 There are   263 symmetry adapted basis functions of A   symmetry.
   263 basis functions,   424 primitive gaussians,   263 cartesian basis functions
    48 alpha electrons       48 beta electrons
       nuclear repulsion energy       715.2489295911 Hartrees.
 NAtoms=   20 NActive=   20 NUniq=   20 SFac= 1.00D+00 NAtFMM=   60 NAOKFM=F Big=F
 Integral buffers will be    131072 words long.
 Raffenetti 2 integral format.
 Two-electron integral symmetry is turned on.
 Nuclear repulsion after empirical dispersion term =      715.2409979580 Hartrees.
 One-electron integrals computed using PRISM.
 NBasis=   263 RedAO= T EigKep=  3.84D-05  NBF=   263
 NBsUse=   263 1.00D-06 EigRej= -1.00D+00 NBFU=   263
 Initial guess from the checkpoint file:  "/local_scratch/slurm.5620464/Gau-337975.chk"
 B after Tr=    -0.000000    0.000000    0.000000
         Rot=    0.999978   -0.003324   -0.001420    0.005509 Ang=  -0.76 deg.
 ExpMin= 3.60D-02 ExpMax= 7.00D+03 ExpMxC= 1.05D+03 IAcc=3 IRadAn=         5 AccDes= 0.00D+00
 Harris functional with IExCor= 4639 and IRadAn=       5 diagonalized for initial guess.
 HarFok:  IExCor= 4639 AccDes= 0.00D+00 IRadAn=         5 IDoV= 1 UseB2=F ITyADJ=14
 ICtDFT=  3500011 ScaDFX=  1.000000  1.000000  1.000000  1.000000
 FoFCou: FMM=F IPFlag=           0 FMFlag=      100000 FMFlg1=           0
         NFxFlg=           0 DoJE=T BraDBF=F KetDBF=T FulRan=T
         wScrn=  0.000000 ICntrl=       500 IOpCl=  0 I1Cent=   200000004 NGrid=           0
         NMat0=    1 NMatS0=      1 NMatT0=    0 NMatD0=    1 NMtDS0=    0 NMtDT0=    0
 Petite list used in FoFCou.
 Requested convergence on RMS density matrix=1.00D-10 within 128 cycles.
 Requested convergence on MAX density matrix=1.00D-08.
 Requested convergence on             energy=1.00D-08.
 No special actions if energy rises.
 SCF Done:  E(RwB97XD) =  -832.366699794     A.U. after   16 cycles
            NFock= 16  Conv=0.70D-10     -V/T= 2.0081
 Calling FoFJK, ICntrl=      2127 FMM=F ISym2X=0 I1Cent= 0 IOpClX= 0 NMat=1 NMatS=1 NMatT=0.
 ***** Axes restored to original set *****
 -------------------------------------------------------------------
 Center     Atomic                   Forces (Hartrees/Bohr)
 Number     Number              X              Y              Z
 -------------------------------------------------------------------
      1        6           0.010662921    0.007120787   -0.001451754
      2        8          -0.002047374   -0.011034733    0.010387936
      3        8          -0.008872496    0.004798338   -0.010080348
      4        1           0.003422264   -0.000957535    0.001554220
      5        6           0.002903639    0.000480109    0.001333042
      6        9          -0.002619682    0.001834163    0.000652841
      7        9          -0.001742567   -0.001489814   -0.004155364
      8        9          -0.002227007   -0.002189853    0.002236675
      9        8           0.003297513   -0.001359554   -0.000332445
     10        1          -0.001582463    0.000938808   -0.001252945
     11        1          -0.001527246    0.000344163    0.001509239
     12        8           0.003460937    0.002255326    0.000633323
     13        1          -0.000937170   -0.001355811    0.000418392
     14        1          -0.001801350   -0.000330680   -0.002618952
     15        8          -0.001827155    0.000172958   -0.001250975
     16        1           0.000386361    0.000647204    0.000538293
     17        1           0.000301250    0.001452174    0.000831802
     18        8          -0.000674935   -0.000104450    0.001684947
     19        1           0.002127747   -0.000022001   -0.000785001
     20        1          -0.000703186   -0.001199598    0.000147073
 -------------------------------------------------------------------
 Cartesian Forces:  Max     0.011034733 RMS     0.003533948

 GradGradGradGradGradGradGradGradGradGradGradGradGradGradGradGradGradGrad
 Berny optimization.
 Using GEDIIS/GDIIS optimizer.
 FormGI is forming the generalized inverse of G from B-inverse, IUseBI=4.
 Internal  Forces:  Max     0.015140147 RMS     0.002623996
 Search for a local minimum.
 Step number   2 out of a maximum of  120
 All quantities printed in internal units (Hartrees-Bohrs-Radians)
 Mixed Optimization -- RFO/linear search
 Update second derivatives using D2CorX and points    1    2
 DE= -2.81D-03 DEPred=-3.36D-03 R= 8.37D-01
 TightC=F SS=  1.41D+00  RLast= 3.47D-01 DXNew= 5.0454D-01 1.0416D+00
 Trust test= 8.37D-01 RLast= 3.47D-01 DXMaxT set to 5.05D-01
 ITU=  1  0
 Use linear search instead of GDIIS.
     Eigenvalues ---   -0.00026  -0.00016   0.00004   0.00013   0.00030
     Eigenvalues ---    0.00038   0.00042   0.00090   0.00124   0.00197
     Eigenvalues ---    0.00221   0.00634   0.00931   0.01243   0.01252
     Eigenvalues ---    0.01606   0.01820   0.02123   0.02301   0.03420
     Eigenvalues ---    0.03611   0.03919   0.05008   0.05172   0.06120
     Eigenvalues ---    0.06376   0.07656   0.08024   0.08914   0.10031
     Eigenvalues ---    0.10676   0.11055   0.11785   0.16215   0.16692
     Eigenvalues ---    0.17290   0.20373   0.22814   0.28966   0.35269
     Eigenvalues ---    0.36234   0.44036   0.45519   0.49557   0.50450
     Eigenvalues ---    0.51542   0.55100   0.55260   0.56190   0.57242
     Eigenvalues ---    0.57365   0.66238   1.24475   1.57172
 RFO step:  Lambda=-1.95302490D-03 EMin=-2.59919202D-04
 Quartic linear search produced a step of  0.30007.
 Iteration  1 RMS(Cart)=  0.07017639 RMS(Int)=  0.07762857
 Iteration  2 RMS(Cart)=  0.03790396 RMS(Int)=  0.04485863
 Iteration  3 RMS(Cart)=  0.04979377 RMS(Int)=  0.01405234
 Iteration  4 RMS(Cart)=  0.02125976 RMS(Int)=  0.00215533
 Iteration  5 RMS(Cart)=  0.00090920 RMS(Int)=  0.00197048
 Iteration  6 RMS(Cart)=  0.00000142 RMS(Int)=  0.00197048
 Iteration  7 RMS(Cart)=  0.00000000 RMS(Int)=  0.00197048
 Variable       Old X    -DE/DX   Delta X   Delta X   Delta X     New X
                                 (Linear)    (Quad)   (Total)
    R1        2.28150   0.01514  -0.00069   0.00387   0.00317   2.28467
    R2        2.42348   0.01147   0.00603   0.01138   0.01741   2.44089
    R3        2.94613  -0.00378  -0.00260  -0.00733  -0.00993   2.93620
    R4        2.00607  -0.00377  -0.05070  -0.00805  -0.05875   1.94733
    R5        2.72711  -0.00077   0.06280   0.06534   0.12815   2.85525
    R6        2.52876   0.00191  -0.00064   0.00173   0.00109   2.52985
    R7        2.53589   0.00248   0.00031   0.00029   0.00159   2.53748
    R8        2.52376   0.00077  -0.00072  -0.00173  -0.00113   2.52264
    R9        4.80140   0.00012  -0.00203   0.10118   0.09863   4.90003
   R10        4.76136   0.00027   0.00208   0.03076   0.03299   4.79435
   R11        1.81443   0.00051   0.00010   0.00071  -0.00015   1.81429
   R12        1.81406   0.00058   0.00014   0.00082  -0.00033   1.81373
   R13        1.84438   0.00197  -0.00172  -0.00411  -0.00583   1.83855
   R14        1.86348   0.00002  -0.00422  -0.00742  -0.01164   1.85184
   R15        3.37891   0.00233   0.01385   0.09104   0.10488   3.48380
   R16        3.21541   0.00174   0.02395   0.08061   0.10456   3.31997
   R17        1.81444   0.00060   0.00015   0.00004   0.00018   1.81463
   R18        1.81447   0.00097  -0.00001   0.00150   0.00149   1.81596
   R19        1.83580   0.00201  -0.00137   0.00112  -0.00026   1.83555
   R20        1.81298   0.00124   0.00017   0.00044   0.00060   1.81358
    A1        2.24932   0.00294  -0.00050  -0.00029  -0.00080   2.24852
    A2        2.09656  -0.00194   0.00279   0.00197   0.00475   2.10130
    A3        1.93722  -0.00100  -0.00226  -0.00161  -0.00388   1.93334
    A4        1.98611   0.00085  -0.00412  -0.00952  -0.01364   1.97247
    A5        1.93920  -0.00125  -0.00023  -0.00291  -0.00312   1.93608
    A6        1.94564  -0.00204  -0.00210  -0.00597  -0.00766   1.93798
    A7        1.95098  -0.00189  -0.00280  -0.00480  -0.00799   1.94298
    A8        1.87654   0.00176   0.00162   0.00401   0.00526   1.88180
    A9        1.87845   0.00165   0.00188   0.00383   0.00595   1.88440
   A10        1.86929   0.00212   0.00202   0.00679   0.00876   1.87805
   A11        2.04920  -0.00201  -0.00130   0.00116  -0.00313   2.04607
   A12        2.10499  -0.00186  -0.00253   0.00014  -0.00372   2.10128
   A13        1.85684  -0.00173  -0.00257  -0.00513  -0.01782   1.83902
   A14        2.31348   0.00173   0.00155   0.02871   0.02147   2.33495
   A15        2.35561   0.00142   0.00259  -0.02880  -0.03440   2.32121
   A16        1.82477   0.00160   0.00984   0.01846   0.02828   1.85305
   A17        1.85260   0.00012   0.00456   0.01044   0.01467   1.86727
   A18        1.85638   0.00141  -0.00020   0.00826   0.00742   1.86381
   A19        2.85619   0.00296   0.01791  -0.04055  -0.02264   2.83355
   A20        2.09548  -0.00010  -0.00335   0.05059   0.04726   2.14274
   A21        2.01787   0.00114   0.00897  -0.03710  -0.02818   1.98969
   A22        1.87429  -0.00123  -0.00126  -0.00500  -0.00618   1.86812
   A23        1.67904  -0.00071  -0.00063  -0.00216  -0.00277   1.67627
   A24        2.09293   0.00038   0.00178   0.02110   0.02288   2.11582
   A25        1.86099   0.00031  -0.00029   0.00319   0.00292   1.86391
   A26        3.08282   0.00098   0.00780  -0.01000  -0.00228   3.08054
   A27        2.88405  -0.00243  -0.00536  -0.04458  -0.04987   2.83418
   A28        3.15769  -0.00314  -0.00407  -0.01482  -0.01883   3.13886
   A29        3.10274   0.00108   0.00013   0.00542   0.00558   3.10832
    D1       -0.01746  -0.00067  -0.00007   0.01371   0.01362  -0.00384
    D2        3.13928  -0.00095  -0.00160   0.00794   0.00634  -3.13756
    D3       -2.11774  -0.00007  -0.00097   0.00843   0.00738  -2.11036
    D4        2.07266  -0.00009  -0.00145   0.00932   0.00794   2.08059
    D5       -0.01892  -0.00011  -0.00064   0.00804   0.00741  -0.01150
    D6        1.01021   0.00023   0.00037   0.01361   0.01391   1.02412
    D7       -1.08257   0.00021  -0.00011   0.01450   0.01446  -1.06811
    D8        3.10904   0.00019   0.00070   0.01322   0.01394   3.12298
    D9        2.01704  -0.00008   0.00136  -0.00768  -0.00578   2.01125
   D10        0.06918  -0.00280  -0.00559  -0.02830  -0.03443   0.03474
   D11       -2.32072   0.00040  -0.00039   0.04222   0.04127  -2.27945
   D12        1.83306   0.00205   0.00012   0.04686   0.04640   1.87946
   D13       -0.18153  -0.00178  -0.00381   0.03710   0.03243  -0.14910
   D14        2.29154  -0.00040   0.00128  -0.05694  -0.05624   2.23530
   D15       -1.85764  -0.00203   0.00051  -0.06101  -0.06116  -1.91880
   D16        0.15567   0.00188   0.00427  -0.05111  -0.04762   0.10805
   D17        0.18017   0.00071  -0.00643   0.16964   0.16385   0.34401
   D18       -0.03852  -0.00070   0.00440  -0.10587  -0.10054  -0.13906
   D19       -0.01321  -0.00050  -0.01242   0.25825   0.24885   0.23564
   D20       -0.04167   0.00034   0.01335  -0.28810  -0.26979  -0.31146
   D21       -0.46332  -0.00066  -0.00961   0.22841   0.21861  -0.24472
   D22        1.49257   0.00072  -0.00061   0.25115   0.25073   1.74329
   D23       -0.03029  -0.00006   0.00078   0.00264   0.00328  -0.02702
   D24       -1.95843   0.00055   0.00208   0.00353   0.00548  -1.95295
   D25       -1.91133  -0.00189  -0.01071  -0.01509  -0.02567  -1.93700
   D26        2.44371  -0.00128  -0.00940  -0.01421  -0.02346   2.42025
   D27       -1.04290   0.00026   0.02861  -0.69340  -0.66462  -1.70752
   D28        1.24931  -0.00050   0.03337  -0.68773  -0.65453   0.59478
   D29        2.35281   0.00026   0.00898  -0.01131  -0.00217   2.35064
         Item               Value     Threshold  Converged?
 Maximum Force            0.015140     0.000015     NO 
 RMS     Force            0.002624     0.000010     NO 
 Maximum Displacement     0.782649     0.000060     NO 
 RMS     Displacement     0.129549     0.000040     NO 
 Predicted change in Energy=-9.725729D-04
 GradGradGradGradGradGradGradGradGradGradGradGradGradGradGradGradGradGrad

                          Input orientation:                          
 ---------------------------------------------------------------------
 Center     Atomic      Atomic             Coordinates (Angstroms)
 Number     Number       Type             X           Y           Z
 ---------------------------------------------------------------------
      1          6           0       -0.367263   -0.304083    0.130664
      2          8           0       -0.677487   -1.194198    0.887716
      3          8           0       -1.093597    0.299804   -0.750333
      4          1           0       -2.060861   -0.053784   -0.785918
      5          6           0        1.075568    0.272334    0.144154
      6          9           0        1.063955    1.584248    0.410570
      7          9           0        1.674704    0.099840   -1.045104
      8          9           0        1.829812   -0.328660    1.067160
      9          8           0        4.540566   -1.448741   -0.391065
     10          1           0        4.084266   -1.310277    0.442223
     11          1           0        4.053627   -0.931770   -1.036675
     12          8           0       -3.505193   -0.497413   -0.790755
     13          1           0       -4.027113    0.275893   -0.514766
     14          1           0       -3.600486   -1.169932   -0.084394
     15          8           0       -4.502755    1.924531    0.159339
     16          1           0       -4.839827    2.044102    1.050508
     17          1           0       -3.846755    2.611117    0.011993
     18          8           0       -3.263209   -2.219844    1.283250
     19          1           0       -2.316179   -2.011756    1.340805
     20          1           0       -3.333346   -3.173962    1.207230
 ---------------------------------------------------------------------
                    Distance matrix (angstroms):
                    1          2          3          4          5
     1  C    0.000000
     2  O    1.208996   0.000000
     3  O    1.291663   2.255746   0.000000
     4  H    1.941917   2.452614   1.030481   0.000000
     5  C    1.553770   2.403498   2.346516   3.287639   0.000000
     6  F    2.385901   3.313615   2.766319   3.725480   1.338741
     7  F    2.390651   3.308040   2.791122   3.747695   1.342779
     8  F    2.388466   2.658553   3.499224   4.318193   1.334923
     9  O    5.066481   5.378490   5.910184   6.758746   3.905736
    10  H    4.574452   4.783956   5.552009   6.391376   3.412589
    11  H    4.615294   5.114254   5.300253   6.182289   3.422435
    12  O    3.276125   3.361353   2.540273   1.510935   4.738137
    13  H    3.761309   3.917666   2.943056   2.012053   5.145050
    14  H    3.354053   3.080505   2.981290   2.026911   4.898760
    15  O    4.697854   4.988955   3.884534   3.281781   5.817875
    16  H    5.134580   5.276188   4.507754   3.936526   6.241197
    17  H    4.540852   5.029072   3.674669   3.305719   5.451296
    18  O    3.658565   2.809690   3.897602   3.227834   5.131616
    19  H    2.859871   1.886531   3.348264   2.902032   4.260632
    20  H    4.265307   3.327934   4.573355   3.915018   5.696105
                    6          7          8          9         10
     6  F    0.000000
     7  F    2.166903   0.000000
     8  F    2.162606   2.160864   0.000000
     9  O    4.682784   3.322505   3.275544   0.000000
    10  H    4.183486   3.163315   2.537061   0.960079   0.000000
    11  H    4.166894   2.592984   3.120131   0.959782   1.526875
    12  O    5.162713   5.220415   5.651779   8.111660   7.731809
    13  H    5.337322   5.729133   6.096847   8.740411   8.320230
    14  H    5.439439   5.510255   5.614441   8.151596   7.704053
    15  O    5.582756   6.552952   6.782508   9.667656   9.180465
    16  H    5.956142   7.114131   7.079150  10.112856   9.553078
    17  H    5.032732   6.157148   6.479126   9.326953   8.857963
    18  O    5.827266   5.931707   5.437107   8.018531   7.451176
    19  H    5.022139   5.106715   4.482960   7.094456   6.501170
    20  H    6.527747   6.393071   5.896911   8.217629   7.686321
                   11         12         13         14         15
    11  H    0.000000
    12  O    7.575282   0.000000
    13  H    8.187136   0.972919   0.000000
    14  H    7.716800   0.979953   1.567686   0.000000
    15  O    9.099482   2.786327   1.843546   3.232521   0.000000
    16  H    9.607584   3.410395   2.497429   3.626842   0.960259
    17  H    8.721685   3.228626   2.400682   3.790286   0.960962
    18  O    7.783141   2.706811   3.169403   1.756850   4.469395
    19  H    6.884272   2.872375   3.406431   2.095067   4.655248
    20  H    8.039273   3.344457   3.917663   2.399124   5.334812
                   16         17         18         19         20
    16  H    0.000000
    17  H    1.544737   0.000000
    18  O    4.552046   5.029394   0.000000
    19  H    4.785713   5.047708   0.971329   0.000000
    20  H    5.433437   5.929529   0.959708   1.550224   0.000000
 Stoichiometry    C2H9F3O6
 Framework group  C1[X(C2H9F3O6)]
 Deg. of freedom    54
 Full point group                 C1      NOp   1
 Largest Abelian subgroup         C1      NOp   1
 Largest concise Abelian subgroup C1      NOp   1
                         Standard orientation:                         
 ---------------------------------------------------------------------
 Center     Atomic      Atomic             Coordinates (Angstroms)
 Number     Number       Type             X           Y           Z
 ---------------------------------------------------------------------
      1          6           0        0.044273    0.127727    0.008610
      2          8           0       -0.218774    1.203271   -0.476862
      3          8           0       -0.694168   -0.627842    0.751721
      4          1           0       -1.624539   -0.225281    0.936778
      5          6           0        1.429468   -0.530156   -0.241638
      6          9           0        1.292241   -1.724470   -0.830715
      7          9           0        2.090982   -0.714696    0.912225
      8          9           0        2.193665    0.231408   -1.027795
      9          8           0        5.050860    0.735180    0.492679
     10          1           0        4.549489    0.850210   -0.317967
     11          1           0        4.548342    0.106448    1.015511
     12          8           0       -3.023176    0.307018    1.145098
     13          1           0       -3.621731   -0.328435    0.715560
     14          1           0       -3.089145    1.144065    0.639817
     15          8           0       -4.267368   -1.707902   -0.323133
     16          1           0       -4.650864   -1.568508   -1.192384
     17          1           0       -3.668129   -2.455560   -0.396404
     18          8           0       -2.719547    2.483416   -0.435384
     19          1           0       -1.797549    2.228179   -0.603478
     20          1           0       -2.702923    3.388144   -0.115652
 ---------------------------------------------------------------------
 Rotational constants (GHZ):           1.3312203           0.3580529           0.3163546
 Standard basis: 6-31++G(d,p) (6D, 7F)
 There are   263 symmetry adapted cartesian basis functions of A   symmetry.
 There are   263 symmetry adapted basis functions of A   symmetry.
   263 basis functions,   424 primitive gaussians,   263 cartesian basis functions
    48 alpha electrons       48 beta electrons
       nuclear repulsion energy       711.9950550752 Hartrees.
 NAtoms=   20 NActive=   20 NUniq=   20 SFac= 1.00D+00 NAtFMM=   60 NAOKFM=F Big=F
 Integral buffers will be    131072 words long.
 Raffenetti 2 integral format.
 Two-electron integral symmetry is turned on.
 Nuclear repulsion after empirical dispersion term =      711.9872595634 Hartrees.
 One-electron integrals computed using PRISM.
 NBasis=   263 RedAO= T EigKep=  3.73D-05  NBF=   263
 NBsUse=   263 1.00D-06 EigRej= -1.00D+00 NBFU=   263
 Initial guess from the checkpoint file:  "/local_scratch/slurm.5620464/Gau-337975.chk"
 B after Tr=     0.000000    0.000000   -0.000000
         Rot=    0.999947    0.009134   -0.000206    0.004714 Ang=   1.18 deg.
 ExpMin= 3.60D-02 ExpMax= 7.00D+03 ExpMxC= 1.05D+03 IAcc=3 IRadAn=         5 AccDes= 0.00D+00
 Harris functional with IExCor= 4639 and IRadAn=       5 diagonalized for initial guess.
 HarFok:  IExCor= 4639 AccDes= 0.00D+00 IRadAn=         5 IDoV= 1 UseB2=F ITyADJ=14
 ICtDFT=  3500011 ScaDFX=  1.000000  1.000000  1.000000  1.000000
 FoFCou: FMM=F IPFlag=           0 FMFlag=      100000 FMFlg1=           0
         NFxFlg=           0 DoJE=T BraDBF=F KetDBF=T FulRan=T
         wScrn=  0.000000 ICntrl=       500 IOpCl=  0 I1Cent=   200000004 NGrid=           0
         NMat0=    1 NMatS0=      1 NMatT0=    0 NMatD0=    1 NMtDS0=    0 NMtDT0=    0
 Petite list used in FoFCou.
 Requested convergence on RMS density matrix=1.00D-10 within 128 cycles.
 Requested convergence on MAX density matrix=1.00D-08.
 Requested convergence on             energy=1.00D-08.
 No special actions if energy rises.
 SCF Done:  E(RwB97XD) =  -832.367545745     A.U. after   18 cycles
            NFock= 18  Conv=0.55D-10     -V/T= 2.0081
 Calling FoFJK, ICntrl=      2127 FMM=F ISym2X=0 I1Cent= 0 IOpClX= 0 NMat=1 NMatS=1 NMatT=0.
 ***** Axes restored to original set *****
 -------------------------------------------------------------------
 Center     Atomic                   Forces (Hartrees/Bohr)
 Number     Number              X              Y              Z
 -------------------------------------------------------------------
      1        6           0.005153899    0.004162695   -0.001558443
      2        8          -0.000890929   -0.005558360    0.005509145
      3        8          -0.000188591    0.003336830   -0.004315331
      4        1          -0.003845139   -0.002392921    0.000361659
      5        6           0.001679091   -0.000071732    0.000665135
      6        9          -0.001235405    0.000801022    0.000362918
      7        9          -0.000857822   -0.000609914   -0.001691367
      8        9          -0.000996406   -0.000731939    0.000917506
      9        8           0.001517786   -0.000668778   -0.000010131
     10        1          -0.000681984    0.000152880    0.000093191
     11        1          -0.000781425    0.000352708   -0.000161456
     12        8           0.003537168    0.002129596   -0.000546372
     13        1          -0.001026774    0.000318003    0.000531259
     14        1          -0.001042018   -0.001490941   -0.000042123
     15        8          -0.000398290   -0.000170713   -0.001196389
     16        1           0.000121450    0.000249397    0.000462555
     17        1          -0.000202286    0.000630064    0.000560070
     18        8          -0.000693187    0.000195521    0.000433928
     19        1           0.001154753   -0.000038594   -0.000504308
     20        1          -0.000323892   -0.000594822    0.000128554
 -------------------------------------------------------------------
 Cartesian Forces:  Max     0.005558360 RMS     0.001835913

 GradGradGradGradGradGradGradGradGradGradGradGradGradGradGradGradGradGrad
 Berny optimization.
 Using GEDIIS/GDIIS optimizer.
 FormGI is forming the generalized inverse of G from B-inverse, IUseBI=4.
 Internal  Forces:  Max     0.007770548 RMS     0.001395725
 Search for a local minimum.
 Step number   3 out of a maximum of  120
 All quantities printed in internal units (Hartrees-Bohrs-Radians)
 Mixed Optimization -- RFO/linear search
 Update second derivatives using D2CorX and points    2    3
 DE= -8.46D-04 DEPred=-9.73D-04 R= 8.70D-01
 TightC=F SS=  1.41D+00  RLast= 1.11D+00 DXNew= 8.4853D-01 3.3322D+00
 Trust test= 8.70D-01 RLast= 1.11D+00 DXMaxT set to 8.49D-01
 ITU=  1  1  0
 Use linear search instead of GDIIS.
     Eigenvalues ---   -0.00068  -0.00017   0.00004   0.00013   0.00030
     Eigenvalues ---    0.00038   0.00042   0.00090   0.00124   0.00186
     Eigenvalues ---    0.00196   0.00511   0.00714   0.01242   0.01392
     Eigenvalues ---    0.01660   0.01868   0.02173   0.02824   0.03421
     Eigenvalues ---    0.03603   0.03964   0.04969   0.05132   0.06069
     Eigenvalues ---    0.06256   0.07653   0.07964   0.08527   0.09883
     Eigenvalues ---    0.10186   0.11048   0.11784   0.16194   0.16381
     Eigenvalues ---    0.16733   0.20226   0.21957   0.27929   0.35256
     Eigenvalues ---    0.36213   0.44117   0.45606   0.49563   0.50412
     Eigenvalues ---    0.51595   0.55053   0.55212   0.56187   0.57233
     Eigenvalues ---    0.57373   0.65937   1.15397   1.36970
 RFO step:  Lambda=-3.10917293D-03 EMin=-6.81118121D-04
 Quartic linear search produced a step of  0.05896.
 Iteration  1 RMS(Cart)=  0.35037429 RMS(Int)=  0.07611280
 New curvilinear step failed, DQL= 6.08D+00 SP=-3.12D-01.
 ITry= 1 IFail=1 DXMaxC= 1.74D+00 DCOld= 1.00D+10 DXMaxT= 8.49D-01 DXLimC= 3.00D+00 Rises=F
 Iteration  1 RMS(Cart)=  0.34153003 RMS(Int)=  0.06443773
 New curvilinear step failed, DQL= 6.09D+00 SP=-3.20D-01.
 ITry= 2 IFail=1 DXMaxC= 1.72D+00 DCOld= 1.00D+10 DXMaxT= 8.49D-01 DXLimC= 3.00D+00 Rises=F
 Iteration  1 RMS(Cart)=  0.33225073 RMS(Int)=  0.05338682
 New curvilinear step failed, DQL= 6.13D+00 SP=-3.07D-01.
 ITry= 3 IFail=1 DXMaxC= 1.68D+00 DCOld= 1.00D+10 DXMaxT= 8.49D-01 DXLimC= 3.00D+00 Rises=F
 Iteration  1 RMS(Cart)=  0.31714255 RMS(Int)=  0.04279455
 New curvilinear step failed, DQL= 6.13D+00 SP=-1.09D-01.
 ITry= 4 IFail=1 DXMaxC= 1.61D+00 DCOld= 1.00D+10 DXMaxT= 8.49D-01 DXLimC= 3.00D+00 Rises=F
 Iteration  1 RMS(Cart)=  0.29515883 RMS(Int)=  0.03257616
 Iteration  2 RMS(Cart)=  0.11740197 RMS(Int)=  0.00778871
 Iteration  3 RMS(Cart)=  0.00928721 RMS(Int)=  0.00233094
 Iteration  4 RMS(Cart)=  0.00009384 RMS(Int)=  0.00224198
 Iteration  5 RMS(Cart)=  0.00000012 RMS(Int)=  0.00224198
 ITry= 5 IFail=0 DXMaxC= 2.06D+00 DCOld= 1.00D+10 DXMaxT= 8.49D-01 DXLimC= 3.00D+00 Rises=F
 Variable       Old X    -DE/DX   Delta X   Delta X   Delta X     New X
                                 (Linear)    (Quad)   (Total)
    R1        2.28467   0.00777   0.00019   0.03102   0.01880   2.30347
    R2        2.44089   0.00546   0.00103   0.01486   0.00994   2.45083
    R3        2.93620  -0.00154  -0.00059  -0.02045  -0.01286   2.92334
    R4        1.94733   0.00295  -0.00346   0.10055   0.05686   2.00419
    R5        2.85525  -0.00144   0.00756  -0.03080  -0.01092   2.84434
    R6        2.52985   0.00087   0.00006  -0.00489  -0.00287   2.52699
    R7        2.53748   0.00102   0.00009   0.00868   0.00627   2.54376
    R8        2.52264   0.00027  -0.00007  -0.00238  -0.00039   2.52225
    R9        4.90003   0.00004   0.00582  -0.04535  -0.02166   4.87837
   R10        4.79435   0.00015   0.00195   0.07503   0.04691   4.84127
   R11        1.81429   0.00071  -0.00001   0.00649   0.00294   1.81722
   R12        1.81373   0.00088  -0.00002   0.00742   0.00335   1.81708
   R13        1.83855   0.00173  -0.00034   0.00561   0.00302   1.84157
   R14        1.85184   0.00140  -0.00069  -0.00508  -0.00373   1.84812
   R15        3.48380   0.00070   0.00618  -0.03143  -0.01267   3.47112
   R16        3.31997   0.00035   0.00617   0.14840   0.09520   3.41517
   R17        1.81463   0.00040   0.00001   0.00364   0.00219   1.81682
   R18        1.81596   0.00023   0.00009  -0.00025  -0.00006   1.81589
   R19        1.83555   0.00109  -0.00002   0.01571   0.00941   1.84496
   R20        1.81358   0.00061   0.00004   0.00158   0.00098   1.81457
    A1        2.24852   0.00163  -0.00005   0.00776   0.00456   2.25308
    A2        2.10130  -0.00125   0.00028  -0.01548  -0.00906   2.09225
    A3        1.93334  -0.00038  -0.00023   0.00792   0.00448   1.93782
    A4        1.97247   0.00192  -0.00080   0.01091   0.00574   1.97821
    A5        1.93608  -0.00059  -0.00018   0.00346   0.00191   1.93799
    A6        1.93798  -0.00103  -0.00045  -0.03202  -0.01965   1.91833
    A7        1.94298  -0.00077  -0.00047  -0.01201  -0.00815   1.93483
    A8        1.88180   0.00082   0.00031   0.01503   0.00929   1.89108
    A9        1.88440   0.00067   0.00035   0.01356   0.00883   1.89323
   A10        1.87805   0.00104   0.00052   0.01426   0.00897   1.88702
   A11        2.04607  -0.00079  -0.00018   0.01143   0.00456   2.05064
   A12        2.10128  -0.00071  -0.00022  -0.03742  -0.02416   2.07712
   A13        1.83902  -0.00033  -0.00105  -0.00360  -0.01256   1.82646
   A14        2.33495   0.00046   0.00127   0.04349   0.01959   2.35454
   A15        2.32121   0.00029  -0.00203   0.06884   0.03134   2.35255
   A16        1.85305   0.00092   0.00167   0.26920   0.16036   2.01341
   A17        1.86727   0.00053   0.00087   0.04886   0.02427   1.89154
   A18        1.86381   0.00062   0.00044   0.02761   0.00980   1.87360
   A19        2.83355   0.00205  -0.00133   0.45060   0.26903   3.10258
   A20        2.14274  -0.00020   0.00279  -0.08520  -0.04884   2.09390
   A21        1.98969   0.00079  -0.00166   0.21115   0.12495   2.11464
   A22        1.86812  -0.00068  -0.00036  -0.01528  -0.01038   1.85774
   A23        1.67627  -0.00041  -0.00016  -0.02787  -0.01634   1.65993
   A24        2.11582   0.00026   0.00135   0.08536   0.05272   2.16854
   A25        1.86391   0.00010   0.00017   0.01236   0.00844   1.87235
   A26        3.08054   0.00040  -0.00013   0.11727   0.06942   3.14996
   A27        2.83418  -0.00081  -0.00294  -0.15485  -0.09531   2.73887
   A28        3.13886  -0.00237  -0.00111  -0.00629  -0.00418   3.13468
   A29        3.10832   0.00059   0.00033  -0.05468  -0.03227   3.07605
    D1       -0.00384  -0.00047   0.00080  -0.00378  -0.00141  -0.00525
    D2       -3.13756  -0.00056   0.00037  -0.03354  -0.01981   3.12582
    D3       -2.11036  -0.00000   0.00044  -0.02273  -0.01322  -2.12358
    D4        2.08059   0.00004   0.00047  -0.02277  -0.01320   2.06740
    D5       -0.01150  -0.00007   0.00044  -0.01128  -0.00625  -0.01775
    D6        1.02412   0.00009   0.00082   0.00425   0.00331   1.02743
    D7       -1.06811   0.00013   0.00085   0.00422   0.00334  -1.06477
    D8        3.12298   0.00003   0.00082   0.01571   0.01029   3.13327
    D9        2.01125   0.00006  -0.00034   0.01876   0.01538   2.02663
   D10        0.03474  -0.00159  -0.00203  -0.17450  -0.11117  -0.07643
   D11       -2.27945   0.00011   0.00243  -0.03574  -0.01953  -2.29898
   D12        1.87946   0.00094   0.00274  -0.03009  -0.01577   1.86370
   D13       -0.14910  -0.00080   0.00191  -0.06098  -0.03578  -0.18488
   D14        2.23530  -0.00024  -0.00332   0.03634   0.01830   2.25360
   D15       -1.91880  -0.00102  -0.00361   0.04211   0.02137  -1.89743
   D16        0.10805   0.00083  -0.00281   0.07402   0.04172   0.14977
   D17        0.34401   0.00029   0.00966  -0.24116  -0.13681   0.20720
   D18       -0.13906  -0.00031  -0.00593   0.18440   0.10634  -0.03272
   D19        0.23564  -0.00030   0.01467  -0.41807  -0.23424   0.00140
   D20       -0.31146   0.00026  -0.01591   0.43170   0.24319  -0.06827
   D21       -0.24472  -0.00053   0.01289  -0.05472  -0.02263  -0.26735
   D22        1.74329   0.00078   0.01478   0.13675   0.09952   1.84282
   D23       -0.02702   0.00010   0.00019   0.02598   0.01467  -0.01234
   D24       -1.95295   0.00047   0.00032   0.03747   0.02234  -1.93061
   D25       -1.93700  -0.00124  -0.00151  -0.26516  -0.16017  -2.09717
   D26        2.42025  -0.00087  -0.00138  -0.25368  -0.15250   2.26775
   D27       -1.70752   0.00020  -0.03919   0.32127   0.15248  -1.55504
   D28        0.59478  -0.00018  -0.03859   0.46255   0.24003   0.83481
   D29        2.35064   0.00022  -0.00013   0.22803   0.13578   2.48641
         Item               Value     Threshold  Converged?
 Maximum Force            0.007771     0.000015     NO 
 RMS     Force            0.001396     0.000010     NO 
 Maximum Displacement     2.061737     0.000060     NO 
 RMS     Displacement     0.394019     0.000040     NO 
 Predicted change in Energy=-2.082499D-03
 GradGradGradGradGradGradGradGradGradGradGradGradGradGradGradGradGradGrad

                          Input orientation:                          
 ---------------------------------------------------------------------
 Center     Atomic      Atomic             Coordinates (Angstroms)
 Number     Number       Type             X           Y           Z
 ---------------------------------------------------------------------
      1          6           0       -0.205242   -0.209202    0.229417
      2          8           0       -0.566340   -1.071423    1.011727
      3          8           0       -0.904243    0.447735   -0.643422
      4          1           0       -1.927792    0.170290   -0.656967
      5          6           0        1.280231    0.220644    0.188134
      6          9           0        1.408255    1.529278    0.431556
      7          9           0        1.798453   -0.037052   -1.027193
      8          9           0        1.994385   -0.450014    1.094594
      9          8           0        4.610297   -1.733848   -0.478641
     10          1           0        4.149687   -1.622885    0.358176
     11          1           0        4.066552   -1.266477   -1.119339
     12          8           0       -3.378471   -0.229696   -0.689227
     13          1           0       -4.009542    0.467938   -0.434780
     14          1           0       -3.505917   -0.977495   -0.071973
     15          8           0       -5.144506    1.820084    0.072698
     16          1           0       -5.550212    1.804927    0.944191
     17          1           0       -4.937779    2.739531   -0.115097
     18          8           0       -3.063078   -2.141701    1.237452
     19          1           0       -2.118277   -1.896369    1.255993
     20          1           0       -3.108038   -3.096817    1.149304
 ---------------------------------------------------------------------
                    Distance matrix (angstroms):
                    1          2          3          4          5
     1  C    0.000000
     2  O    1.218944   0.000000
     3  O    1.296925   2.271901   0.000000
     4  H    1.974049   2.485949   1.060571   0.000000
     5  C    1.546966   2.399493   2.348400   3.317852   0.000000
     6  F    2.380451   3.316514   2.770011   3.763102   1.337224
     7  F    2.371392   3.289280   2.772519   3.750328   1.346098
     8  F    2.375895   2.636347   3.496954   4.340070   1.334716
     9  O    5.100520   5.427483   5.932672   6.812059   3.918414
    10  H    4.580446   4.792927   5.552736   6.417301   3.414864
    11  H    4.602738   5.103252   5.279566   6.181444   3.418274
    12  O    3.303590   3.392614   2.565700   1.505158   4.761940
    13  H    3.920762   4.039512   3.112367   2.114627   5.332062
    14  H    3.402288   3.134381   3.021017   2.037181   4.940689
    15  O    5.342180   5.495652   4.513979   3.688019   6.621841
    16  H    5.756416   5.754731   5.093871   4.284586   7.052413
    17  H    5.586647   5.907841   4.669141   3.994327   6.715683
    18  O    3.594150   2.725830   3.860497   3.197343   5.054313
    19  H    2.749563   1.774461   3.252150   2.822549   4.143903
    20  H    4.196515   3.252903   4.542513   3.915302   5.584470
                    6          7          8          9         10
     6  F    0.000000
     7  F    2.175682   0.000000
     8  F    2.168124   2.170462   0.000000
     9  O    4.661493   3.329638   3.311540   0.000000
    10  H    4.178154   3.156330   2.561888   0.961633   0.000000
    11  H    4.157892   2.581521   3.140380   0.961555   1.522167
    12  O    5.221388   5.191519   5.665521   8.131865   7.727302
    13  H    5.588337   5.859930   6.263286   8.896708   8.460103
    14  H    5.539543   5.471126   5.647338   8.161518   7.694793
    15  O    6.569020   7.270722   7.560514  10.396662   9.915521
    16  H    6.982768   7.828290   7.875806  10.852803  10.304434
    17  H    6.483494   7.342898   7.726024  10.550310  10.091418
    18  O    5.841094   5.761306   5.334805   7.873500   7.284660
    19  H    4.985097   4.900079   4.362566   6.950473   6.337843
    20  H    6.504831   6.178427   5.748328   8.005035   7.448015
                   11         12         13         14         15
    11  H    0.000000
    12  O    7.529162   0.000000
    13  H    8.288554   0.974519   0.000000
    14  H    7.650018   0.977982   1.573068   0.000000
    15  O    9.787308   2.810873   1.836839   3.245358   0.000000
    16  H   10.304069   3.394732   2.462268   3.599111   0.961420
    17  H    9.906290   3.402555   2.474663   3.983512   0.960930
    18  O    7.559901   2.732641   3.240736   1.807229   4.624364
    19  H    6.655155   2.854780   3.467786   2.129171   4.936626
    20  H    7.744135   3.416682   4.003687   2.478176   5.429752
                   16         17         18         19         20
    16  H    0.000000
    17  H    1.539692   0.000000
    18  O    4.674154   5.400956   0.000000
    19  H    5.057172   5.596522   0.976309   0.000000
    20  H    5.480272   6.245769   0.960228   1.559514   0.000000
 Stoichiometry    C2H9F3O6
 Framework group  C1[X(C2H9F3O6)]
 Deg. of freedom    54
 Full point group                 C1      NOp   1
 Largest Abelian subgroup         C1      NOp   1
 Largest concise Abelian subgroup C1      NOp   1
                         Standard orientation:                         
 ---------------------------------------------------------------------
 Center     Atomic      Atomic             Coordinates (Angstroms)
 Number     Number       Type             X           Y           Z
 ---------------------------------------------------------------------
      1          6           0        0.119299    0.039985   -0.097144
      2          8           0       -0.143895    1.131860   -0.570811
      3          8           0       -0.634254   -0.751822    0.600865
      4          1           0       -1.607370   -0.365312    0.769584
      5          6           0        1.529885   -0.564622   -0.291570
      6          9           0        1.463568   -1.749383   -0.908100
      7          9           0        2.121574   -0.741793    0.904463
      8          9           0        2.299184    0.248173   -1.018900
      9          8           0        5.123504    0.677084    0.656077
     10          1           0        4.622778    0.875010   -0.140689
     11          1           0        4.542134    0.113756    1.174978
     12          8           0       -2.985159    0.185065    1.023124
     13          1           0       -3.716793   -0.322789    0.627544
     14          1           0       -3.027515    1.090919    0.656953
     15          8           0       -5.048102   -1.313892   -0.159417
     16          1           0       -5.477948   -0.993092   -0.957319
     17          1           0       -4.966567   -2.266213   -0.258531
     18          8           0       -2.471230    2.523607   -0.293852
     19          1           0       -1.571676    2.178810   -0.452279
     20          1           0       -2.378004    3.408556    0.066995
 ---------------------------------------------------------------------
 Rotational constants (GHZ):           1.4135413           0.3257790           0.2931503
 Standard basis: 6-31++G(d,p) (6D, 7F)
 There are   263 symmetry adapted cartesian basis functions of A   symmetry.
 There are   263 symmetry adapted basis functions of A   symmetry.
   263 basis functions,   424 primitive gaussians,   263 cartesian basis functions
    48 alpha electrons       48 beta electrons
       nuclear repulsion energy       703.9808543118 Hartrees.
 NAtoms=   20 NActive=   20 NUniq=   20 SFac= 1.00D+00 NAtFMM=   60 NAOKFM=F Big=F
 Integral buffers will be    131072 words long.
 Raffenetti 2 integral format.
 Two-electron integral symmetry is turned on.
 Nuclear repulsion after empirical dispersion term =      703.9733701524 Hartrees.
 One-electron integrals computed using PRISM.
 NBasis=   263 RedAO= T EigKep=  3.92D-05  NBF=   263
 NBsUse=   263 1.00D-06 EigRej= -1.00D+00 NBFU=   263
 Initial guess from the checkpoint file:  "/local_scratch/slurm.5620464/Gau-337975.chk"
 B after Tr=    -0.000000   -0.000000    0.000000
         Rot=    0.999634   -0.017756   -0.000516    0.020383 Ang=  -3.10 deg.
 ExpMin= 3.60D-02 ExpMax= 7.00D+03 ExpMxC= 1.05D+03 IAcc=3 IRadAn=         5 AccDes= 0.00D+00
 Harris functional with IExCor= 4639 and IRadAn=       5 diagonalized for initial guess.
 HarFok:  IExCor= 4639 AccDes= 0.00D+00 IRadAn=         5 IDoV= 1 UseB2=F ITyADJ=14
 ICtDFT=  3500011 ScaDFX=  1.000000  1.000000  1.000000  1.000000
 FoFCou: FMM=F IPFlag=           0 FMFlag=      100000 FMFlg1=           0
         NFxFlg=           0 DoJE=T BraDBF=F KetDBF=T FulRan=T
         wScrn=  0.000000 ICntrl=       500 IOpCl=  0 I1Cent=   200000004 NGrid=           0
         NMat0=    1 NMatS0=      1 NMatT0=    0 NMatD0=    1 NMtDS0=    0 NMtDT0=    0
 Petite list used in FoFCou.
 Requested convergence on RMS density matrix=1.00D-10 within 128 cycles.
 Requested convergence on MAX density matrix=1.00D-08.
 Requested convergence on             energy=1.00D-08.
 No special actions if energy rises.
 SCF Done:  E(RwB97XD) =  -832.367611360     A.U. after   18 cycles
            NFock= 18  Conv=0.89D-10     -V/T= 2.0083
 Calling FoFJK, ICntrl=      2127 FMM=F ISym2X=0 I1Cent= 0 IOpClX= 0 NMat=1 NMatS=1 NMatT=0.
 ***** Axes restored to original set *****
 -------------------------------------------------------------------
 Center     Atomic                   Forces (Hartrees/Bohr)
 Number     Number              X              Y              Z
 -------------------------------------------------------------------
      1        6          -0.005282527   -0.002683801    0.000774421
      2        8           0.003655712    0.005155666   -0.004511542
      3        8          -0.013166491   -0.005734258    0.002205473
      4        1           0.010156763    0.002032094    0.001187932
      5        6          -0.001167874   -0.000676734   -0.000357290
      6        9           0.000885313   -0.000380883   -0.000241876
      7        9           0.001140793    0.000688732    0.001248446
      8        9           0.000990649    0.000949349   -0.000716799
      9        8          -0.001430773    0.000814235    0.000304708
     10        1           0.000700015   -0.000375130   -0.000453470
     11        1           0.000711480   -0.000451380    0.000130713
     12        8           0.004608094    0.002622333   -0.000025565
     13        1           0.000101868    0.000259843   -0.000669381
     14        1           0.000762192   -0.001730354    0.001564796
     15        8          -0.000064668    0.000069968    0.000900041
     16        1           0.000189690   -0.000374513   -0.000320919
     17        1           0.000231255   -0.000109242   -0.000515369
     18        8          -0.001112265   -0.000088198   -0.001624327
     19        1          -0.001932860   -0.000482617    0.000968595
     20        1           0.000023634    0.000494894    0.000151413
 -------------------------------------------------------------------
 Cartesian Forces:  Max     0.013166491 RMS     0.002810674

 GradGradGradGradGradGradGradGradGradGradGradGradGradGradGradGradGradGrad
 Berny optimization.
 Using GEDIIS/GDIIS optimizer.
 FormGI is forming the generalized inverse of G from B-inverse, IUseBI=4.
 Internal  Forces:  Max     0.013242670 RMS     0.003150236
 Search for a local minimum.
 Step number   4 out of a maximum of  120
 All quantities printed in internal units (Hartrees-Bohrs-Radians)
 Mixed Optimization -- RFO/linear search
 Update second derivatives using D2CorX and points    3    4
 DE= -6.56D-05 DEPred=-2.08D-03 R= 3.15D-02
 Trust test= 3.15D-02 RLast= 6.89D-01 DXMaxT set to 4.24D-01
 ITU= -1  1  1  0
 Use linear search instead of GDIIS.
     Eigenvalues ---   -0.00329  -0.00017   0.00004   0.00013   0.00030
     Eigenvalues ---    0.00038   0.00042   0.00091   0.00122   0.00197
     Eigenvalues ---    0.00224   0.00591   0.00847   0.01246   0.01446
     Eigenvalues ---    0.01683   0.01913   0.02202   0.02847   0.03415
     Eigenvalues ---    0.03649   0.04128   0.05010   0.05444   0.06078
     Eigenvalues ---    0.06344   0.07653   0.08003   0.08727   0.09954
     Eigenvalues ---    0.10550   0.11058   0.11812   0.16208   0.16659
     Eigenvalues ---    0.16814   0.20345   0.22261   0.30433   0.35267
     Eigenvalues ---    0.36221   0.45325   0.47781   0.49577   0.50593
     Eigenvalues ---    0.52597   0.55086   0.55207   0.56259   0.57263
     Eigenvalues ---    0.57406   0.66054   1.08003   1.41900
 RFO step:  Lambda=-3.37467147D-03 EMin=-3.28877223D-03
 I=     1 Eig=   -3.29D-03 Dot1= -3.02D-04
 I=     1 Stepn= -6.00D-01 RXN=   6.00D-01 EDone=F
 I=     2 Eig=   -1.71D-04 Dot1=  1.55D-05
 I=     2 Stepn=  3.00D-01 RXN=   6.71D-01 EDone=F
 Mixed    2 eigenvectors in step.  Raw Step.Grad=  3.17D-04.
 RFO eigenvector is Hessian eigenvector with negative curvature.
 Taking step of  6.00D-01 in eigenvector direction(s).  Step.Grad=  1.96D-04.
 Quartic linear search produced a step of -0.47155.
 Iteration  1 RMS(Cart)=  0.17788299 RMS(Int)=  0.01010270
 Iteration  2 RMS(Cart)=  0.01579481 RMS(Int)=  0.00047643
 Iteration  3 RMS(Cart)=  0.00020253 RMS(Int)=  0.00045032
 Iteration  4 RMS(Cart)=  0.00000008 RMS(Int)=  0.00045032
 Variable       Old X    -DE/DX   Delta X   Delta X   Delta X     New X
                                 (Linear)    (Quad)   (Total)
    R1        2.30347  -0.00763  -0.00886  -0.00648  -0.01534   2.28813
    R2        2.45083  -0.00400  -0.00469  -0.00484  -0.00953   2.44130
    R3        2.92334   0.00192   0.00606   0.00401   0.01007   2.93341
    R4        2.00419  -0.01324  -0.02681  -0.02908  -0.05590   1.94829
    R5        2.84434  -0.00290   0.00515   0.01350   0.01865   2.86298
    R6        2.52699  -0.00033   0.00135  -0.00239  -0.00104   2.52594
    R7        2.54376  -0.00066  -0.00296   0.00003  -0.00299   2.54076
    R8        2.52225  -0.00027   0.00018   0.00097   0.00104   2.52329
    R9        4.87837  -0.00004   0.01021  -0.04684  -0.03660   4.84177
   R10        4.84127  -0.00001  -0.02212   0.01901  -0.00312   4.83814
   R11        1.81722  -0.00092  -0.00138  -0.00129  -0.00259   1.81464
   R12        1.81708  -0.00088  -0.00158  -0.00146  -0.00294   1.81413
   R13        1.84157  -0.00057  -0.00143  -0.00103  -0.00246   1.83912
   R14        1.84812   0.00237   0.00176  -0.00375  -0.00199   1.84613
   R15        3.47112  -0.00051   0.00598  -0.05683  -0.05085   3.42027
   R16        3.41517  -0.00106  -0.04489  -0.01589  -0.06078   3.35439
   R17        1.81682  -0.00035  -0.00103  -0.00093  -0.00196   1.81486
   R18        1.81589   0.00005   0.00003  -0.00116  -0.00113   1.81476
   R19        1.84496  -0.00197  -0.00444  -0.00230  -0.00674   1.83822
   R20        1.81457  -0.00051  -0.00046  -0.00079  -0.00126   1.81331
    A1        2.25308   0.00246  -0.00215  -0.00125  -0.00338   2.24969
    A2        2.09225  -0.00089   0.00427   0.00252   0.00680   2.09905
    A3        1.93782  -0.00156  -0.00211  -0.00128  -0.00337   1.93444
    A4        1.97821   0.01076  -0.00271  -0.00329  -0.00600   1.97222
    A5        1.93799   0.00023  -0.00090   0.00344   0.00256   1.94055
    A6        1.91833   0.00110   0.00927   0.00299   0.01242   1.93075
    A7        1.93483   0.00088   0.00384   0.00121   0.00517   1.94000
    A8        1.89108  -0.00074  -0.00438  -0.00209  -0.00668   1.88441
    A9        1.89323  -0.00063  -0.00416  -0.00133  -0.00565   1.88758
   A10        1.88702  -0.00094  -0.00423  -0.00455  -0.00875   1.87828
   A11        2.05064   0.00071  -0.00215   0.00522   0.00324   2.05388
   A12        2.07712   0.00062   0.01139  -0.00606   0.00555   2.08266
   A13        1.82646   0.00035   0.00592  -0.00046   0.00628   1.83274
   A14        2.35454  -0.00030  -0.00924  -0.01420  -0.02258   2.33196
   A15        2.35255  -0.00029  -0.01478   0.02347   0.00941   2.36196
   A16        2.01341  -0.00421  -0.07562  -0.00753  -0.08249   1.93091
   A17        1.89154   0.00941  -0.01144  -0.00082  -0.01114   1.88039
   A18        1.87360  -0.00349  -0.00462  -0.00072  -0.00396   1.86965
   A19        3.10258  -0.00054  -0.12686   0.02115  -0.10571   2.99687
   A20        2.09390  -0.00019   0.02303   0.00729   0.03050   2.12440
   A21        2.11464  -0.00034  -0.05892   0.03752  -0.02159   2.09305
   A22        1.85774   0.00057   0.00489   0.00320   0.00851   1.86624
   A23        1.65993   0.00055   0.00771  -0.00237   0.00525   1.66517
   A24        2.16854  -0.00002  -0.02486  -0.00364  -0.02853   2.14001
   A25        1.87235  -0.00116  -0.00398  -0.00044  -0.00456   1.86778
   A26        3.14996  -0.00346  -0.03273   0.01672  -0.01586   3.13410
   A27        2.73887   0.01059   0.04494   0.01761   0.06250   2.80137
   A28        3.13468  -0.00942   0.00197   0.01356   0.01541   3.15009
   A29        3.07605  -0.00122   0.01522  -0.01082   0.00439   3.08044
    D1       -0.00525   0.00059   0.00066  -0.00013   0.00053  -0.00472
    D2        3.12582   0.00089   0.00934  -0.00066   0.00869   3.13451
    D3       -2.12358   0.00010   0.00623  -0.00917  -0.00293  -2.12652
    D4        2.06740   0.00015   0.00622  -0.01070  -0.00440   2.06300
    D5       -0.01775   0.00006   0.00295  -0.00773  -0.00487  -0.02262
    D6        1.02743  -0.00019  -0.00156  -0.00866  -0.01022   1.01721
    D7       -1.06477  -0.00014  -0.00157  -0.01020  -0.01169  -1.07646
    D8        3.13327  -0.00023  -0.00485  -0.00723  -0.01216   3.12111
    D9        2.02663   0.00078  -0.00725   0.03616   0.02799   2.05462
   D10       -0.07643   0.00021   0.05242   0.04173   0.09507   0.01864
   D11       -2.29898  -0.00027   0.00921  -0.02963  -0.02034  -2.31932
   D12        1.86370  -0.00077   0.00743  -0.03436  -0.02685   1.83685
   D13       -0.18488   0.00088   0.01687  -0.02918  -0.01202  -0.19690
   D14        2.25360   0.00037  -0.00863   0.03909   0.03029   2.28389
   D15       -1.89743   0.00081  -0.01008   0.04325   0.03301  -1.86442
   D16        0.14977  -0.00092  -0.01967   0.03758   0.01748   0.16725
   D17        0.20720  -0.00030   0.06452  -0.15885  -0.09295   0.11425
   D18       -0.03272   0.00038  -0.05015   0.11755   0.06666   0.03394
   D19        0.00140   0.00022   0.11046  -0.25041  -0.13973  -0.13833
   D20       -0.06827  -0.00020  -0.11468   0.26491   0.15182   0.08355
   D21       -0.26735  -0.00324   0.01067   0.00165   0.01286  -0.25449
   D22        1.84282   0.00352  -0.04693  -0.00481  -0.05228   1.79054
   D23       -0.01234   0.00181  -0.00692  -0.03453  -0.04133  -0.05367
   D24       -1.93061   0.00025  -0.01054  -0.03701  -0.04754  -1.97815
   D25       -2.09717   0.00040   0.07553  -0.02827   0.04725  -2.04991
   D26        2.26775  -0.00116   0.07191  -0.03076   0.04104   2.30879
   D27       -1.55504   0.00001  -0.07190   0.24007   0.16900  -1.38604
   D28        0.83481   0.00029  -0.11318   0.31305   0.19904   1.03384
   D29        2.48641  -0.00006  -0.06403   0.07669   0.01351   2.49992
         Item               Value     Threshold  Converged?
 Maximum Force            0.013243     0.000015     NO 
 RMS     Force            0.003150     0.000010     NO 
 Maximum Displacement     0.855898     0.000060     NO 
 RMS     Displacement     0.183356     0.000040     NO 
 Predicted change in Energy=-1.247905D-03
 GradGradGradGradGradGradGradGradGradGradGradGradGradGradGradGradGradGrad

                          Input orientation:                          
 ---------------------------------------------------------------------
 Center     Atomic      Atomic             Coordinates (Angstroms)
 Number     Number       Type             X           Y           Z
 ---------------------------------------------------------------------
      1          6           0       -0.284417   -0.286098    0.184784
      2          8           0       -0.632484   -1.183094    0.919864
      3          8           0       -0.988406    0.385880   -0.664805
      4          1           0       -1.974733    0.087356   -0.696174
      5          6           0        1.190949    0.196518    0.183548
      6          9           0        1.273554    1.498436    0.474889
      7          9           0        1.750747    0.005340   -1.023843
      8          9           0        1.918952   -0.476827    1.077724
      9          8           0        4.656327   -1.485319   -0.457928
     10          1           0        4.158860   -1.490427    0.363419
     11          1           0        4.068574   -1.083786   -1.102064
     12          8           0       -3.425557   -0.347890   -0.727350
     13          1           0       -4.008962    0.383940   -0.460484
     14          1           0       -3.536983   -1.059778   -0.067662
     15          8           0       -4.876683    1.860492    0.124921
     16          1           0       -5.097290    1.982359    1.051644
     17          1           0       -4.640413    2.724164   -0.222184
     18          8           0       -3.177198   -2.164014    1.274751
     19          1           0       -2.225977   -1.962998    1.306374
     20          1           0       -3.260432   -3.116808    1.197176
 ---------------------------------------------------------------------
                    Distance matrix (angstroms):
                    1          2          3          4          5
     1  C    0.000000
     2  O    1.210824   0.000000
     3  O    1.291880   2.258214   0.000000
     4  H    1.942350   2.455047   1.030991   0.000000
     5  C    1.552296   2.402165   2.346304   3.287456   0.000000
     6  F    2.386629   3.319877   2.766432   3.730135   1.336672
     7  F    2.384871   3.296993   2.788670   3.740762   1.344514
     8  F    2.385069   2.652086   3.497627   4.315762   1.335265
     9  O    5.124662   5.473680   5.950394   6.819166   3.904986
    10  H    4.607063   4.833329   5.574237   6.421301   3.418573
    11  H    4.608776   5.118398   5.284331   6.169107   3.401868
    12  O    3.271478   3.348453   2.545985   1.515025   4.736902
    13  H    3.838952   3.970082   3.027459   2.069202   5.242992
    14  H    3.352834   3.070265   2.990277   2.037540   4.898441
    15  O    5.069550   5.282857   4.232830   3.498503   6.291932
    16  H    5.390834   5.474664   4.730526   4.049230   6.594298
    17  H    5.310555   5.712655   4.358973   3.779321   6.368547
    18  O    3.617013   2.750222   3.880032   3.224769   5.083655
    19  H    2.799930   1.815725   3.306713   2.877025   4.195191
    20  H    4.230192   3.274487   4.571422   3.937571   5.640954
                    6          7          8          9         10
     6  F    0.000000
     7  F    2.168697   0.000000
     8  F    2.163704   2.162721   0.000000
     9  O    4.606093   3.314320   3.296741   0.000000
    10  H    4.155806   3.156077   2.560235   0.960265   0.000000
    11  H    4.119076   2.562154   3.121017   0.959997   1.523531
    12  O    5.189986   5.196808   5.642579   8.165977   7.747164
    13  H    5.479233   5.799565   6.184429   8.864613   8.420533
    14  H    5.475408   5.478034   5.605263   8.213630   7.719929
    15  O    6.170817   6.977398   7.249245  10.119904   9.639844
    16  H    6.415176   7.423737   7.434778  10.461197   9.910107
    17  H    6.079747   6.991537   7.413594  10.208070   9.774094
    18  O    5.819151   5.854424   5.371794   8.051517   7.423072
    19  H    4.991954   5.011846   4.409242   7.120887   6.471370
    20  H    6.509931   6.308142   5.814618   8.250830   7.641084
                   11         12         13         14         15
    11  H    0.000000
    12  O    7.539493   0.000000
    13  H    8.234830   0.973218   0.000000
    14  H    7.675615   0.976928   1.568883   0.000000
    15  O    9.496941   2.776525   1.809930   3.218674   0.000000
    16  H    9.902159   3.374844   2.454777   3.597499   0.960382
    17  H    9.545738   3.341944   2.435604   3.944572   0.960330
    18  O    7.701776   2.714479   3.192952   1.775065   4.517412
    19  H    6.796687   2.860699   3.436414   2.102978   4.800120
    20  H    7.945691   3.376088   3.945044   2.430569   5.341865
                   16         17         18         19         20
    16  H    0.000000
    17  H    1.543259   0.000000
    18  O    4.574816   5.317527   0.000000
    19  H    4.886222   5.489579   0.972744   0.000000
    20  H    5.421875   6.167324   0.959563   1.553480   0.000000
 Stoichiometry    C2H9F3O6
 Framework group  C1[X(C2H9F3O6)]
 Deg. of freedom    54
 Full point group                 C1      NOp   1
 Largest Abelian subgroup         C1      NOp   1
 Largest concise Abelian subgroup C1      NOp   1
                         Standard orientation:                         
 ---------------------------------------------------------------------
 Center     Atomic      Atomic             Coordinates (Angstroms)
 Number     Number       Type             X           Y           Z
 ---------------------------------------------------------------------
      1          6           0        0.079382    0.100891   -0.034040
      2          8           0       -0.191593    1.203316   -0.455143
      3          8           0       -0.663102   -0.716471    0.636476
      4          1           0       -1.606144   -0.343740    0.822715
      5          6           0        1.487751   -0.505026   -0.276907
      6          9           0        1.407215   -1.666668   -0.933257
      7          9           0        2.113868   -0.731184    0.891231
      8          9           0        2.252440    0.324269   -0.991367
      9          8           0        5.147558    0.563622    0.567319
     10          1           0        4.621517    0.857625   -0.180312
     11          1           0        4.543533    0.051965    1.110415
     12          8           0       -2.994346    0.205219    1.081254
     13          1           0       -3.668836   -0.355143    0.659103
     14          1           0       -3.048891    1.086055    0.662278
     15          8           0       -4.724550   -1.502735   -0.259781
     16          1           0       -4.994754   -1.326243   -1.164311
     17          1           0       -4.576217   -2.449106   -0.191863
     18          8           0       -2.617684    2.492645   -0.330908
     19          1           0       -1.698195    2.216229   -0.487002
     20          1           0       -2.586788    3.384636    0.021455
 ---------------------------------------------------------------------
 Rotational constants (GHZ):           1.4072989           0.3366566           0.3015325
 Standard basis: 6-31++G(d,p) (6D, 7F)
 There are   263 symmetry adapted cartesian basis functions of A   symmetry.
 There are   263 symmetry adapted basis functions of A   symmetry.
   263 basis functions,   424 primitive gaussians,   263 cartesian basis functions
    48 alpha electrons       48 beta electrons
       nuclear repulsion energy       707.7946531069 Hartrees.
 NAtoms=   20 NActive=   20 NUniq=   20 SFac= 1.00D+00 NAtFMM=   60 NAOKFM=F Big=F
 Integral buffers will be    131072 words long.
 Raffenetti 2 integral format.
 Two-electron integral symmetry is turned on.
 Nuclear repulsion after empirical dispersion term =      707.7870429012 Hartrees.
 One-electron integrals computed using PRISM.
 NBasis=   263 RedAO= T EigKep=  3.86D-05  NBF=   263
 NBsUse=   263 1.00D-06 EigRej= -1.00D+00 NBFU=   263
 Initial guess from the checkpoint file:  "/local_scratch/slurm.5620464/Gau-337975.chk"
 B after Tr=     0.000000    0.000000   -0.000000
         Rot=    0.999938   -0.006424   -0.000368   -0.009095 Ang=  -1.28 deg.
 ExpMin= 3.60D-02 ExpMax= 7.00D+03 ExpMxC= 1.05D+03 IAcc=3 IRadAn=         5 AccDes= 0.00D+00
 Harris functional with IExCor= 4639 and IRadAn=       5 diagonalized for initial guess.
 HarFok:  IExCor= 4639 AccDes= 0.00D+00 IRadAn=         5 IDoV= 1 UseB2=F ITyADJ=14
 ICtDFT=  3500011 ScaDFX=  1.000000  1.000000  1.000000  1.000000
 FoFCou: FMM=F IPFlag=           0 FMFlag=      100000 FMFlg1=           0
         NFxFlg=           0 DoJE=T BraDBF=F KetDBF=T FulRan=T
         wScrn=  0.000000 ICntrl=       500 IOpCl=  0 I1Cent=   200000004 NGrid=           0
         NMat0=    1 NMatS0=      1 NMatT0=    0 NMatD0=    1 NMtDS0=    0 NMtDT0=    0
 Petite list used in FoFCou.
 Requested convergence on RMS density matrix=1.00D-10 within 128 cycles.
 Requested convergence on MAX density matrix=1.00D-08.
 Requested convergence on             energy=1.00D-08.
 No special actions if energy rises.
 SCF Done:  E(RwB97XD) =  -832.368099912     A.U. after   16 cycles
            NFock= 16  Conv=0.73D-10     -V/T= 2.0081
 Calling FoFJK, ICntrl=      2127 FMM=F ISym2X=0 I1Cent= 0 IOpClX= 0 NMat=1 NMatS=1 NMatT=0.
 ***** Axes restored to original set *****
 -------------------------------------------------------------------
 Center     Atomic                   Forces (Hartrees/Bohr)
 Number     Number              X              Y              Z
 -------------------------------------------------------------------
      1        6           0.003643187    0.003012324   -0.001743936
      2        8           0.000898175   -0.003583320    0.003864994
      3        8          -0.000942682    0.002543321   -0.002771479
      4        1          -0.003046315   -0.002259756    0.000294068
      5        6           0.001544423   -0.000757741    0.000467177
      6        9          -0.000853986    0.000807091    0.000305238
      7        9          -0.000646005   -0.000296809   -0.001085129
      8        9          -0.000711924   -0.000317978    0.000571997
      9        8           0.000640955   -0.000485480    0.000043312
     10        1          -0.000195842    0.000090189    0.000384856
     11        1          -0.000373856    0.000417797   -0.000445975
     12        8           0.004176467    0.003204779   -0.001805673
     13        1          -0.000887856    0.000308566    0.000129984
     14        1          -0.000791691   -0.002706437    0.001776833
     15        8          -0.000780194    0.000135367   -0.000283040
     16        1           0.000066868    0.000038920    0.000439915
     17        1           0.000034670    0.000561554   -0.000074975
     18        8          -0.001786569   -0.000250431    0.000005387
     19        1           0.000294149   -0.000013172   -0.000207501
     20        1          -0.000281974   -0.000448784    0.000133946
 -------------------------------------------------------------------
 Cartesian Forces:  Max     0.004176467 RMS     0.001527555

 GradGradGradGradGradGradGradGradGradGradGradGradGradGradGradGradGradGrad
 Berny optimization.
 Using GEDIIS/GDIIS optimizer.
 FormGI is forming the generalized inverse of G from B-inverse, IUseBI=4.
 Internal  Forces:  Max     0.009793554 RMS     0.002199465
 Search for a local minimum.
 Step number   5 out of a maximum of  120
 All quantities printed in internal units (Hartrees-Bohrs-Radians)
 Mixed Optimization -- RFO/linear search
 Update second derivatives using D2CorX and points    4    5
 ITU=  0 -1  1  1  0
 Use linear search instead of GDIIS.
     Eigenvalues ---   -0.01031  -0.00018   0.00004   0.00013   0.00030
     Eigenvalues ---    0.00038   0.00042   0.00090   0.00122   0.00196
     Eigenvalues ---    0.00218   0.00590   0.00767   0.01247   0.01484
     Eigenvalues ---    0.01688   0.01904   0.02199   0.02841   0.03417
     Eigenvalues ---    0.03642   0.04481   0.05027   0.05180   0.06122
     Eigenvalues ---    0.06418   0.07653   0.07981   0.08684   0.09906
     Eigenvalues ---    0.10440   0.11049   0.11802   0.16214   0.16687
     Eigenvalues ---    0.16976   0.20375   0.22447   0.30722   0.35265
     Eigenvalues ---    0.36250   0.45288   0.49007   0.49550   0.50700
     Eigenvalues ---    0.53797   0.55077   0.55188   0.56213   0.57257
     Eigenvalues ---    0.57407   0.66183   1.09254   1.33487
 RFO step:  Lambda=-1.03464383D-02 EMin=-1.03106130D-02
 I=     1 Eig=   -1.03D-02 Dot1=  3.56D-04
 I=     1 Stepn=  6.00D-01 RXN=   6.00D-01 EDone=F
 I=     2 Eig=   -1.75D-04 Dot1=  3.95D-05
 I=     2 Stepn=  3.00D-01 RXN=   6.71D-01 EDone=F
 Mixed    2 eigenvectors in step.  Raw Step.Grad=  3.95D-04.
 RFO eigenvector is Hessian eigenvector with negative curvature.
 Taking step of  6.00D-01 in eigenvector direction(s).  Step.Grad=  3.47D-04.
 Quartic linear search produced a step of -0.28997.
 Iteration  1 RMS(Cart)=  0.15149039 RMS(Int)=  0.02448747
 Iteration  2 RMS(Cart)=  0.02760385 RMS(Int)=  0.00275596
 Iteration  3 RMS(Cart)=  0.00136554 RMS(Int)=  0.00239978
 Iteration  4 RMS(Cart)=  0.00000431 RMS(Int)=  0.00239978
 Iteration  5 RMS(Cart)=  0.00000000 RMS(Int)=  0.00239978
 Variable       Old X    -DE/DX   Delta X   Delta X   Delta X     New X
                                 (Linear)    (Quad)   (Total)
    R1        2.28813   0.00474   0.00445  -0.00793  -0.00348   2.28464
    R2        2.44130   0.00428   0.00276  -0.00337  -0.00061   2.44069
    R3        2.93341  -0.00074  -0.00292   0.00633   0.00341   2.93683
    R4        1.94829   0.00328   0.01621  -0.01974  -0.00354   1.94476
    R5        2.86298  -0.00028  -0.00541  -0.00057  -0.00597   2.85701
    R6        2.52594   0.00080   0.00030   0.00313   0.00344   2.52938
    R7        2.54076   0.00066   0.00087  -0.00509  -0.00292   2.53784
    R8        2.52329   0.00010  -0.00030  -0.00213  -0.00090   2.52238
    R9        4.84177   0.00001   0.01061   0.04300   0.05316   4.89493
   R10        4.83814   0.00008   0.00091  -0.02392  -0.02300   4.81515
   R11        1.81464   0.00056   0.00075   0.00064   0.00014   1.81477
   R12        1.81413   0.00077   0.00085   0.00076   0.00010   1.81423
   R13        1.83912   0.00178   0.00071  -0.00126  -0.00055   1.83857
   R14        1.84613   0.00392   0.00058   0.00452   0.00510   1.85122
   R15        3.42027   0.00095   0.01474   0.03563   0.05038   3.47065
   R16        3.35439   0.00004   0.01762  -0.03256  -0.01494   3.33945
   R17        1.81486   0.00040   0.00057  -0.00065  -0.00008   1.81478
   R18        1.81476   0.00054   0.00033   0.00064   0.00097   1.81573
   R19        1.83822   0.00028   0.00195  -0.00565  -0.00369   1.83453
   R20        1.81331   0.00046   0.00036  -0.00028   0.00009   1.81340
    A1        2.24969   0.00351   0.00098  -0.00106  -0.00008   2.24961
    A2        2.09905  -0.00213  -0.00197   0.00362   0.00164   2.10069
    A3        1.93444  -0.00138   0.00098  -0.00254  -0.00157   1.93287
    A4        1.97222   0.00979   0.00174   0.00156   0.00329   1.97551
    A5        1.94055  -0.00060  -0.00074  -0.00301  -0.00378   1.93677
    A6        1.93075  -0.00060  -0.00360   0.00959   0.00625   1.93700
    A7        1.94000  -0.00037  -0.00150   0.00521   0.00305   1.94305
    A8        1.88441   0.00052   0.00194  -0.00425  -0.00244   1.88197
    A9        1.88758   0.00041   0.00164  -0.00520  -0.00300   1.88458
   A10        1.87828   0.00073   0.00254  -0.00290  -0.00035   1.87793
   A11        2.05388  -0.00051  -0.00094   0.00327  -0.00093   2.05295
   A12        2.08266  -0.00042  -0.00161   0.01532   0.01171   2.09437
   A13        1.83274   0.00007  -0.00182   0.02323   0.00860   1.84134
   A14        2.33196   0.00009   0.00655   0.01355   0.00931   2.34128
   A15        2.36196  -0.00004  -0.00273  -0.02034  -0.03347   2.32849
   A16        1.93091  -0.00181   0.02392  -0.05916  -0.03510   1.89581
   A17        1.88039   0.00638   0.00323  -0.00012   0.00324   1.88364
   A18        1.86965  -0.00180   0.00115  -0.01125  -0.00981   1.85983
   A19        2.99687   0.00097   0.03065  -0.12285  -0.09220   2.90468
   A20        2.12440  -0.00022  -0.00884   0.01331   0.00368   2.12808
   A21        2.09305   0.00024   0.00626  -0.06686  -0.06120   2.03185
   A22        1.86624  -0.00009  -0.00247   0.00772   0.00406   1.87030
   A23        1.66517  -0.00047  -0.00152   0.00765   0.00611   1.67129
   A24        2.14001   0.00014   0.00827  -0.01369  -0.00542   2.13459
   A25        1.86778  -0.00043   0.00132  -0.00261  -0.00131   1.86647
   A26        3.13410  -0.00229   0.00460  -0.05421  -0.04957   3.08453
   A27        2.80137   0.00571  -0.01812   0.05128   0.03316   2.83453
   A28        3.15009  -0.00881  -0.00447   0.00476   0.00026   3.15035
   A29        3.08044   0.00000  -0.00127   0.00703   0.00577   3.08620
    D1       -0.00472  -0.00017  -0.00015   0.00951   0.00935   0.00464
    D2        3.13451  -0.00009  -0.00252   0.02027   0.01775  -3.13092
    D3       -2.12652   0.00004   0.00085   0.01361   0.01437  -2.11215
    D4        2.06300   0.00018   0.00128   0.01457   0.01579   2.07878
    D5       -0.02262  -0.00010   0.00141   0.00851   0.01007  -0.01255
    D6        1.01721  -0.00004   0.00296   0.00392   0.00679   1.02400
    D7       -1.07646   0.00010   0.00339   0.00488   0.00821  -1.06825
    D8        3.12111  -0.00018   0.00353  -0.00119   0.00249   3.12360
    D9        2.05462   0.00040  -0.00812  -0.05116  -0.05952   1.99510
   D10        0.01864  -0.00096  -0.02757   0.00444  -0.02288  -0.00424
   D11       -2.31932  -0.00012   0.00590   0.02667   0.03176  -2.28756
   D12        1.83685   0.00065   0.00779   0.02721   0.03415   1.87099
   D13       -0.19690  -0.00047   0.00349   0.03701   0.03910  -0.15780
   D14        2.28389  -0.00001  -0.00878  -0.03068  -0.03994   2.24395
   D15       -1.86442  -0.00071  -0.00957  -0.03458  -0.04471  -1.90913
   D16        0.16725   0.00048  -0.00507  -0.04378  -0.04930   0.11795
   D17        0.11425   0.00019   0.02695   0.15666   0.18246   0.29671
   D18        0.03394  -0.00021  -0.01933  -0.11684  -0.13413  -0.10018
   D19       -0.13833  -0.00006   0.04052   0.25055   0.29446   0.15614
   D20        0.08355   0.00003  -0.04402  -0.27204  -0.31275  -0.22920
   D21       -0.25449  -0.00271  -0.00373   0.01005   0.00633  -0.24816
   D22        1.79054   0.00290   0.01516  -0.02855  -0.01339   1.77715
   D23       -0.05367   0.00087   0.01198   0.02447   0.03646  -0.01721
   D24       -1.97815   0.00051   0.01379   0.01430   0.02807  -1.95008
   D25       -2.04991  -0.00089  -0.01370   0.08509   0.07141  -1.97851
   D26        2.30879  -0.00126  -0.01190   0.07492   0.06302   2.37181
   D27       -1.38604   0.00016  -0.04900  -0.20271  -0.25274  -1.63878
   D28        1.03384   0.00001  -0.05771  -0.27289  -0.32958   0.70427
   D29        2.49992  -0.00001  -0.00392  -0.09008  -0.09448   2.40545
         Item               Value     Threshold  Converged?
 Maximum Force            0.009794     0.000015     NO 
 RMS     Force            0.002199     0.000010     NO 
 Maximum Displacement     0.973648     0.000060     NO 
 RMS     Displacement     0.162530     0.000040     NO 
 Predicted change in Energy=-1.975393D-03
 GradGradGradGradGradGradGradGradGradGradGradGradGradGradGradGradGradGrad

                          Input orientation:                          
 ---------------------------------------------------------------------
 Center     Atomic      Atomic             Coordinates (Angstroms)
 Number     Number       Type             X           Y           Z
 ---------------------------------------------------------------------
      1          6           0       -0.326373   -0.299308    0.131834
      2          8           0       -0.649521   -1.180276    0.894136
      3          8           0       -1.043003    0.311470   -0.752202
      4          1           0       -2.017258   -0.018671   -0.782552
      5          6           0        1.126414    0.252584    0.139713
      6          9           0        1.138471    1.565986    0.397373
      7          9           0        1.719893    0.061445   -1.049745
      8          9           0        1.871797   -0.355640    1.064984
      9          8           0        4.592279   -1.481447   -0.403009
     10          1           0        4.124135   -1.361869    0.426924
     11          1           0        4.086176   -0.992240   -1.055874
     12          8           0       -3.468798   -0.441294   -0.770031
     13          1           0       -4.010507    0.316199   -0.488350
     14          1           0       -3.575853   -1.131802   -0.083444
     15          8           0       -4.649814    1.908511    0.166542
     16          1           0       -4.970335    1.995028    1.067672
     17          1           0       -4.125181    2.690588   -0.024063
     18          8           0       -3.265074   -2.203669    1.286727
     19          1           0       -2.315520   -2.011120    1.347589
     20          1           0       -3.353502   -3.157027    1.222379
 ---------------------------------------------------------------------
                    Distance matrix (angstroms):
                    1          2          3          4          5
     1  C    0.000000
     2  O    1.208981   0.000000
     3  O    1.291560   2.256227   0.000000
     4  H    1.942666   2.455873   1.029120   0.000000
     5  C    1.554102   2.403369   2.346348   3.287374   0.000000
     6  F    2.386545   3.314460   2.766615   3.723169   1.338491
     7  F    2.390288   3.306761   2.790097   3.747548   1.342968
     8  F    2.388701   2.658243   3.499036   4.318760   1.334787
     9  O    5.086909   5.408304   5.923925   6.780099   3.913264
    10  H    4.585098   4.799901   5.557851   6.401852   3.416910
    11  H    4.621838   5.124911   5.300976   6.186635   3.426252
    12  O    3.272363   3.356169   2.539971   1.511865   4.735512
    13  H    3.786334   3.930259   2.979215   2.042483   5.175565
    14  H    3.361326   3.085682   2.990920   2.038880   4.906897
    15  O    4.854670   5.106109   4.050150   3.397817   6.008962
    16  H    5.263664   5.364896   4.644378   4.024795   6.408398
    17  H    4.836810   5.282697   3.961087   3.515499   5.792231
    18  O    3.687321   2.835944   3.926927   3.257787   5.160812
    19  H    2.892243   1.916109   3.379770   2.931947   4.293044
    20  H    4.303413   3.365531   4.611708   3.956586   5.732997
                    6          7          8          9         10
     6  F    0.000000
     7  F    2.166990   0.000000
     8  F    2.162432   2.160812   0.000000
     9  O    4.675066   3.324061   3.289904   0.000000
    10  H    4.181793   3.160181   2.548066   0.960337   0.000000
    11  H    4.164781   2.590286   3.131576   0.960050   1.528644
    12  O    5.159354   5.220489   5.647705   8.136190   7.741627
    13  H    5.372007   5.763467   6.120924   8.789013   8.356197
    14  H    5.452898   5.513847   5.621228   8.181855   7.720312
    15  O    5.803004   6.742713   6.961680   9.860654   9.367249
    16  H    6.160430   7.278829   7.234667  10.280679   9.715384
    17  H    5.398923   6.490710   6.813903   9.671793   9.202011
    18  O    5.864509   5.953129   5.463682   8.069375   7.486541
    19  H    5.062475   5.131013   4.511552   7.145826   6.537453
    20  H    6.570031   6.423430   5.930960   8.281600   7.731131
                   11         12         13         14         15
    11  H    0.000000
    12  O    7.580427   0.000000
    13  H    8.221336   0.972928   0.000000
    14  H    7.724752   0.979625   1.565114   0.000000
    15  O    9.285805   2.791693   1.836588   3.234098   0.000000
    16  H    9.770036   3.401093   2.482125   3.612024   0.960341
    17  H    9.058379   3.285726   2.422073   3.862118   0.960841
    18  O    7.810007   2.716197   3.171168   1.767159   4.481333
    19  H    6.913498   2.877277   3.414685   2.099880   4.712464
    20  H    8.076233   3.370193   3.927028   2.419948   5.334313
                   16         17         18         19         20
    16  H    0.000000
    17  H    1.545954   0.000000
    18  O    4.537065   5.139233   0.000000
    19  H    4.814107   5.221338   0.970790   0.000000
    20  H    5.402014   6.028574   0.959610   1.551189   0.000000
 Stoichiometry    C2H9F3O6
 Framework group  C1[X(C2H9F3O6)]
 Deg. of freedom    54
 Full point group                 C1      NOp   1
 Largest Abelian subgroup         C1      NOp   1
 Largest concise Abelian subgroup C1      NOp   1
                         Standard orientation:                         
 ---------------------------------------------------------------------
 Center     Atomic      Atomic             Coordinates (Angstroms)
 Number     Number       Type             X           Y           Z
 ---------------------------------------------------------------------
      1          6           0        0.065780    0.117218    0.004936
      2          8           0       -0.203637    1.194794   -0.472431
      3          8           0       -0.666949   -0.649029    0.742567
      4          1           0       -1.602169   -0.260849    0.926327
      5          6           0        1.456220   -0.528896   -0.248931
      6          9           0        1.329048   -1.720193   -0.845752
      7          9           0        2.117628   -0.715554    0.904872
      8          9           0        2.215461    0.243694   -1.028876
      9          8           0        5.094939    0.704432    0.494211
     10          1           0        4.581048    0.852318   -0.303469
     11          1           0        4.573104    0.100072    1.027251
     12          8           0       -3.004847    0.266669    1.126218
     13          1           0       -3.629612   -0.339562    0.691777
     14          1           0       -3.074575    1.123399    0.656307
     15          8           0       -4.449156   -1.637786   -0.316200
     16          1           0       -4.816210   -1.451015   -1.183751
     17          1           0       -3.995138   -2.482457   -0.376320
     18          8           0       -2.722082    2.496553   -0.398704
     19          1           0       -1.799393    2.250632   -0.573633
     20          1           0       -2.714431    3.400952   -0.077994
 ---------------------------------------------------------------------
 Rotational constants (GHZ):           1.3498258           0.3481372           0.3090864
 Standard basis: 6-31++G(d,p) (6D, 7F)
 There are   263 symmetry adapted cartesian basis functions of A   symmetry.
 There are   263 symmetry adapted basis functions of A   symmetry.
   263 basis functions,   424 primitive gaussians,   263 cartesian basis functions
    48 alpha electrons       48 beta electrons
       nuclear repulsion energy       709.0803446375 Hartrees.
 NAtoms=   20 NActive=   20 NUniq=   20 SFac= 1.00D+00 NAtFMM=   60 NAOKFM=F Big=F
 Integral buffers will be    131072 words long.
 Raffenetti 2 integral format.
 Two-electron integral symmetry is turned on.
 Nuclear repulsion after empirical dispersion term =      709.0726855359 Hartrees.
 One-electron integrals computed using PRISM.
 NBasis=   263 RedAO= T EigKep=  3.80D-05  NBF=   263
 NBsUse=   263 1.00D-06 EigRej= -1.00D+00 NBFU=   263
 Initial guess from the checkpoint file:  "/local_scratch/slurm.5620464/Gau-337975.chk"
 B after Tr=    -0.000000   -0.000000    0.000000
         Rot=    0.999811    0.017696   -0.000195   -0.008031 Ang=   2.23 deg.
 ExpMin= 3.60D-02 ExpMax= 7.00D+03 ExpMxC= 1.05D+03 IAcc=3 IRadAn=         5 AccDes= 0.00D+00
 Harris functional with IExCor= 4639 and IRadAn=       5 diagonalized for initial guess.
 HarFok:  IExCor= 4639 AccDes= 0.00D+00 IRadAn=         5 IDoV= 1 UseB2=F ITyADJ=14
 ICtDFT=  3500011 ScaDFX=  1.000000  1.000000  1.000000  1.000000
 FoFCou: FMM=F IPFlag=           0 FMFlag=      100000 FMFlg1=           0
         NFxFlg=           0 DoJE=T BraDBF=F KetDBF=T FulRan=T
         wScrn=  0.000000 ICntrl=       500 IOpCl=  0 I1Cent=   200000004 NGrid=           0
         NMat0=    1 NMatS0=      1 NMatT0=    0 NMatD0=    1 NMtDS0=    0 NMtDT0=    0
 Petite list used in FoFCou.
 Requested convergence on RMS density matrix=1.00D-10 within 128 cycles.
 Requested convergence on MAX density matrix=1.00D-08.
 Requested convergence on             energy=1.00D-08.
 No special actions if energy rises.
 SCF Done:  E(RwB97XD) =  -832.367856580     A.U. after   17 cycles
            NFock= 17  Conv=0.18D-10     -V/T= 2.0081
 Calling FoFJK, ICntrl=      2127 FMM=F ISym2X=0 I1Cent= 0 IOpClX= 0 NMat=1 NMatS=1 NMatT=0.
 ***** Axes restored to original set *****
 -------------------------------------------------------------------
 Center     Atomic                   Forces (Hartrees/Bohr)
 Number     Number              X              Y              Z
 -------------------------------------------------------------------
      1        6           0.005199309    0.003814599   -0.001446288
      2        8          -0.001724400   -0.005775468    0.005504287
      3        8           0.000043830    0.003533468   -0.004704569
      4        1          -0.003810931   -0.002180495    0.001217058
      5        6           0.001193159    0.000105373    0.000619724
      6        9          -0.001133461    0.000797060    0.000339863
      7        9          -0.000699378   -0.000641590   -0.001814218
      8        9          -0.000849472   -0.000854008    0.001009679
      9        8           0.001442273   -0.000658070   -0.000001330
     10        1          -0.000667398    0.000283744   -0.000300038
     11        1          -0.000746118    0.000263930    0.000251529
     12        8           0.002714078    0.001130673   -0.000191931
     13        1          -0.000738571    0.000921638    0.000123727
     14        1          -0.000579661   -0.001239281   -0.000247922
     15        8          -0.000441422   -0.000445356   -0.001156717
     16        1           0.000236150    0.000423079    0.000372404
     17        1          -0.000248290    0.000431630    0.000648627
     18        8          -0.000567354    0.000579985    0.000160565
     19        1           0.001501684    0.000103236   -0.000423421
     20        1          -0.000124030   -0.000594147    0.000038971
 -------------------------------------------------------------------
 Cartesian Forces:  Max     0.005775468 RMS     0.001818033

 GradGradGradGradGradGradGradGradGradGradGradGradGradGradGradGradGradGrad
 Berny optimization.
 Using GEDIIS/GDIIS optimizer.
 FormGI is forming the generalized inverse of G from B-inverse, IUseBI=4.
 Internal  Forces:  Max     0.008139957 RMS     0.001430046
 Search for a local minimum.
 Step number   6 out of a maximum of  120
 All quantities printed in internal units (Hartrees-Bohrs-Radians)
 Mixed Optimization -- RFO/linear search
 Update second derivatives using D2CorX and points    4    6    5
 ITU=  0  0 -1  1  1  0
 Use linear search instead of GDIIS.
     Eigenvalues ---   -0.00020   0.00004   0.00013   0.00030   0.00038
     Eigenvalues ---    0.00042   0.00075   0.00091   0.00126   0.00197
     Eigenvalues ---    0.00249   0.00595   0.00881   0.01247   0.01497
     Eigenvalues ---    0.01701   0.01927   0.02211   0.02857   0.03426
     Eigenvalues ---    0.03686   0.04542   0.05032   0.05965   0.06130
     Eigenvalues ---    0.06490   0.07658   0.08074   0.08818   0.09985
     Eigenvalues ---    0.10874   0.11139   0.11897   0.16214   0.16695
     Eigenvalues ---    0.17065   0.20401   0.22512   0.31569   0.35272
     Eigenvalues ---    0.36257   0.45712   0.49342   0.49665   0.50792
     Eigenvalues ---    0.54510   0.55131   0.55328   0.56386   0.57295
     Eigenvalues ---    0.57513   0.66293   1.14861   1.85812
 RFO step:  Lambda=-7.19612194D-04 EMin=-1.96354938D-04
 Quartic linear search produced a step of -0.80370.
 Iteration  1 RMS(Cart)=  0.13313409 RMS(Int)=  0.09913558
 Iteration  2 RMS(Cart)=  0.03286190 RMS(Int)=  0.09156732
 Iteration  3 RMS(Cart)=  0.03211349 RMS(Int)=  0.08328275
 Iteration  4 RMS(Cart)=  0.03424659 RMS(Int)=  0.07303621
 Iteration  5 RMS(Cart)=  0.04018619 RMS(Int)=  0.05816091
 Iteration  6 RMS(Cart)=  0.05057395 RMS(Int)=  0.03256007
 Iteration  7 RMS(Cart)=  0.05209223 RMS(Int)=  0.00560281
 Iteration  8 RMS(Cart)=  0.00522730 RMS(Int)=  0.00094282
 Iteration  9 RMS(Cart)=  0.00004694 RMS(Int)=  0.00094193
 Iteration 10 RMS(Cart)=  0.00000003 RMS(Int)=  0.00094193
 Variable       Old X    -DE/DX   Delta X   Delta X   Delta X     New X
                                 (Linear)    (Quad)   (Total)
    R1        2.28464   0.00814   0.00280   0.00835   0.01114   2.29579
    R2        2.44069   0.00523   0.00049   0.00245   0.00294   2.44363
    R3        2.93683  -0.00161  -0.00274  -0.00383  -0.00658   2.93025
    R4        1.94476   0.00222   0.00284   0.02205   0.02489   1.96964
    R5        2.85701  -0.00206   0.00480  -0.02325  -0.01845   2.83856
    R6        2.52938   0.00084  -0.00276   0.00184  -0.00092   2.52846
    R7        2.53784   0.00117   0.00235   0.00316   0.00508   2.54292
    R8        2.52238   0.00043   0.00073   0.00312   0.00349   2.52587
    R9        4.89493   0.00003  -0.04273   0.06791   0.02515   4.92008
   R10        4.81515   0.00012   0.01848  -0.00023   0.01839   4.83354
   R11        1.81477   0.00038  -0.00011  -0.00118  -0.00090   1.81388
   R12        1.81423   0.00057  -0.00008  -0.00141  -0.00107   1.81316
   R13        1.83857   0.00169   0.00044   0.00291   0.00335   1.84192
   R14        1.85122   0.00044  -0.00410   0.00335  -0.00075   1.85048
   R15        3.47065   0.00046  -0.04049  -0.02235  -0.06283   3.40781
   R16        3.33945  -0.00007   0.01201   0.01298   0.02499   3.36443
   R17        1.81478   0.00031   0.00006   0.00127   0.00133   1.81611
   R18        1.81573   0.00009  -0.00078  -0.00061  -0.00138   1.81435
   R19        1.83453   0.00146   0.00297   0.00279   0.00575   1.84028
   R20        1.81340   0.00060  -0.00007   0.00050   0.00043   1.81383
    A1        2.24961   0.00060   0.00007   0.00452   0.00459   2.25420
    A2        2.10069  -0.00067  -0.00132  -0.00577  -0.00709   2.09360
    A3        1.93287   0.00007   0.00126   0.00125   0.00251   1.93538
    A4        1.97551  -0.00187  -0.00265   0.00944   0.00680   1.98231
    A5        1.93677  -0.00054   0.00304  -0.00234   0.00070   1.93747
    A6        1.93700  -0.00091  -0.00502  -0.00190  -0.00689   1.93011
    A7        1.94305  -0.00078  -0.00245  -0.00207  -0.00404   1.93902
    A8        1.88197   0.00078   0.00196   0.00145   0.00341   1.88538
    A9        1.88458   0.00066   0.00241   0.00157   0.00364   1.88822
   A10        1.87793   0.00092   0.00028   0.00366   0.00371   1.88164
   A11        2.05295  -0.00082   0.00074   0.01207   0.01303   2.06598
   A12        2.09437  -0.00072  -0.00941  -0.01169  -0.02056   2.07381
   A13        1.84134  -0.00054  -0.00691  -0.02167  -0.02497   1.81637
   A14        2.34128   0.00062  -0.00749   0.02248   0.01769   2.35897
   A15        2.32849   0.00047   0.02690  -0.07647  -0.04696   2.28154
   A16        1.89581   0.00158   0.02821   0.08481   0.11188   2.00769
   A17        1.88364  -0.00237  -0.00261   0.02020   0.01514   1.89877
   A18        1.85983   0.00151   0.00789  -0.00182   0.00289   1.86272
   A19        2.90468   0.00156   0.07410   0.15524   0.22934   3.13402
   A20        2.12808  -0.00005  -0.00296  -0.05344  -0.05676   2.07132
   A21        2.03185   0.00068   0.04919   0.08973   0.13910   2.17095
   A22        1.87030  -0.00077  -0.00326  -0.00325  -0.00717   1.86313
   A23        1.67129  -0.00029  -0.00491  -0.00683  -0.01151   1.65977
   A24        2.13459   0.00019   0.00436   0.02689   0.03132   2.16591
   A25        1.86647   0.00031   0.00105   0.00430   0.00571   1.87218
   A26        3.08453   0.00144   0.03984   0.02976   0.06921   3.15374
   A27        2.83453  -0.00333  -0.02665  -0.00981  -0.03623   2.79830
   A28        3.15035   0.00049  -0.00021   0.00674   0.00688   3.15723
   A29        3.08620   0.00064  -0.00463  -0.03685  -0.04137   3.04483
    D1        0.00464  -0.00045  -0.00752   0.01943   0.01193   0.01656
    D2       -3.13092  -0.00053  -0.01427   0.01888   0.00459  -3.12633
    D3       -2.11215   0.00002  -0.01155   0.03217   0.02067  -2.09148
    D4        2.07878  -0.00000  -0.01269   0.03315   0.02047   2.09926
    D5       -0.01255  -0.00003  -0.00809   0.03117   0.02304   0.01048
    D6        1.02400   0.00010  -0.00546   0.03270   0.02728   1.05128
    D7       -1.06825   0.00008  -0.00660   0.03368   0.02708  -1.04117
    D8        3.12360   0.00005  -0.00200   0.03171   0.02965  -3.12994
    D9        1.99510   0.00013   0.04783  -0.11148  -0.06152   1.93358
   D10       -0.00424  -0.00142   0.01839  -0.16610  -0.14983  -0.15407
   D11       -2.28756   0.00016  -0.02552   0.06893   0.04388  -2.24368
   D12        1.87099   0.00088  -0.02744   0.07205   0.04505   1.91605
   D13       -0.15780  -0.00076  -0.03142   0.06759   0.03709  -0.12071
   D14        2.24395  -0.00021   0.03210  -0.10054  -0.06829   2.17567
   D15       -1.90913  -0.00093   0.03594  -0.10372  -0.06754  -1.97667
   D16        0.11795   0.00079   0.03962  -0.09932  -0.05972   0.05823
   D17        0.29671   0.00031  -0.14664   0.28775   0.14299   0.43970
   D18       -0.10018  -0.00031   0.10780  -0.17246  -0.06531  -0.16549
   D19        0.15614  -0.00027  -0.23666   0.44982   0.21362   0.36976
   D20       -0.22920   0.00021   0.25135  -0.47732  -0.22500  -0.45419
   D21       -0.24816   0.00067  -0.00509  -0.08254  -0.08863  -0.33679
   D22        1.77715  -0.00053   0.01077  -0.01790  -0.00613   1.77102
   D23       -0.01721  -0.00027  -0.02930   0.09262   0.06281   0.04560
   D24       -1.95008   0.00036  -0.02256   0.08585   0.06305  -1.88703
   D25       -1.97851  -0.00087  -0.05739  -0.00407  -0.06123  -2.03974
   D26        2.37181  -0.00024  -0.05065  -0.01084  -0.06098   2.31083
   D27       -1.63878   0.00029   0.20313   0.40724   0.60923  -1.02955
   D28        0.70427  -0.00021   0.26488   0.45354   0.71956   1.42383
   D29        2.40545   0.00008   0.07593   0.08215   0.15691   2.56235
         Item               Value     Threshold  Converged?
 Maximum Force            0.008140     0.000015     NO 
 RMS     Force            0.001430     0.000010     NO 
 Maximum Displacement     2.091657     0.000060     NO 
 RMS     Displacement     0.339815     0.000040     NO 
 Predicted change in Energy=-5.875977D-04
 GradGradGradGradGradGradGradGradGradGradGradGradGradGradGradGradGradGrad

                          Input orientation:                          
 ---------------------------------------------------------------------
 Center     Atomic      Atomic             Coordinates (Angstroms)
 Number     Number       Type             X           Y           Z
 ---------------------------------------------------------------------
      1          6           0       -0.196835   -0.171730    0.216574
      2          8           0       -0.557086   -1.005734    1.023164
      3          8           0       -0.888727    0.443458   -0.686186
      4          1           0       -1.896549    0.177697   -0.692059
      5          6           0        1.284594    0.285182    0.184513
      6          9           0        1.386526    1.598922    0.416784
      7          9           0        1.832152    0.031280   -1.018193
      8          9           0        2.006772   -0.358783    1.106663
      9          8           0        4.476146   -1.886346   -0.478932
     10          1           0        4.094259   -1.637849    0.365903
     11          1           0        4.085931   -1.269563   -1.101763
     12          8           0       -3.342384   -0.229550   -0.696781
     13          1           0       -3.965434    0.457777   -0.397727
     14          1           0       -3.456670   -0.994245   -0.095887
     15          8           0       -5.107880    1.736018    0.161687
     16          1           0       -5.193428    1.897271    1.105238
     17          1           0       -5.232038    2.581546   -0.275897
     18          8           0       -3.113386   -2.158923    1.206203
     19          1           0       -2.174122   -1.916960    1.293322
     20          1           0       -3.153414   -3.112022    1.099979
 ---------------------------------------------------------------------
                    Distance matrix (angstroms):
                    1          2          3          4          5
     1  C    0.000000
     2  O    1.214878   0.000000
     3  O    1.293115   2.265396   0.000000
     4  H    1.958760   2.477228   1.042290   0.000000
     5  C    1.550622   2.400329   2.346592   3.301455   0.000000
     6  F    2.383763   3.305987   2.780003   3.745396   1.338003
     7  F    2.383832   3.309228   2.771877   3.745800   1.345655
     8  F    2.383932   2.645540   3.498830   4.331181   1.336635
     9  O    5.025972   5.325898   5.852590   6.702011   3.916849
    10  H    4.537102   4.739891   5.501716   6.348643   3.409570
    11  H    4.613603   5.112976   5.277724   6.168670   3.452423
    12  O    3.275979   3.364307   2.544304   1.502102   4.738201
    13  H    3.869881   3.972107   3.090233   2.108402   5.285034
    14  H    3.376490   3.108054   3.001629   2.040305   4.918856
    15  O    5.268859   5.382293   4.493423   3.670135   6.555087
    16  H    5.480550   5.470818   4.883976   4.129966   6.738793
    17  H    5.759889   6.034179   4.858406   4.132453   6.924721
    18  O    3.665320   2.810342   3.911857   3.247134   5.134172
    19  H    2.848663   1.875667   3.338004   2.899375   4.247541
    20  H    4.262285   3.344140   4.578278   3.951374   5.663478
                    6          7          8          9         10
     6  F    0.000000
     7  F    2.171461   0.000000
     8  F    2.166390   2.167407   0.000000
     9  O    4.742906   3.310408   3.308379   0.000000
    10  H    4.220319   3.133503   2.557799   0.959863   0.000000
    11  H    4.221490   2.603593   3.166949   0.959484   1.513192
    12  O    5.190947   5.191066   5.646466   7.995114   7.643053
    13  H    5.532550   5.846271   6.212664   8.761380   8.362620
    14  H    5.517599   5.465711   5.630199   7.992005   7.592365
    15  O    6.500860   7.243086   7.476593  10.265743   9.803267
    16  H    6.622596   7.572956   7.545374  10.503620   9.965180
    17  H    6.726868   7.547029   7.934568  10.688879  10.256462
    18  O    5.915554   5.848357   5.428299   7.779138   7.275147
    19  H    5.080154   5.018862   4.465717   6.882434   6.342760
    20  H    6.578054   6.262817   5.848751   7.887042   7.432416
                   11         12         13         14         15
    11  H    0.000000
    12  O    7.511691   0.000000
    13  H    8.264614   0.974701   0.000000
    14  H    7.614356   0.979231   1.567902   0.000000
    15  O    9.754793   2.778021   1.803338   3.201121   0.000000
    16  H   10.050184   3.346192   2.416406   3.580488   0.961046
    17  H   10.116207   3.413238   2.475787   3.996325   0.960110
    18  O    7.612347   2.719607   3.185231   1.780381   4.498843
    19  H    6.733782   2.858793   3.421670   2.103862   4.819937
    20  H    7.787839   3.401867   3.955498   2.450926   5.310727
                   16         17         18         19         20
    16  H    0.000000
    17  H    1.541835   0.000000
    18  O    4.559548   5.399754   0.000000
    19  H    4.868259   5.661259   0.973834   0.000000
    20  H    5.408761   6.215338   0.959835   1.557102   0.000000
 Stoichiometry    C2H9F3O6
 Framework group  C1[X(C2H9F3O6)]
 Deg. of freedom    54
 Full point group                 C1      NOp   1
 Largest Abelian subgroup         C1      NOp   1
 Largest concise Abelian subgroup C1      NOp   1
                         Standard orientation:                         
 ---------------------------------------------------------------------
 Center     Atomic      Atomic             Coordinates (Angstroms)
 Number     Number       Type             X           Y           Z
 ---------------------------------------------------------------------
      1          6           0        0.127580    0.006433   -0.093169
      2          8           0       -0.147923    1.059193   -0.633285
      3          8           0       -0.605024   -0.734800    0.672344
      4          1           0       -1.566467   -0.360100    0.819298
      5          6           0        1.533463   -0.618432   -0.286731
      6          9           0        1.447021   -1.828396   -0.851328
      7          9           0        2.157614   -0.755207    0.897547
      8          9           0        2.299183    0.151765   -1.065872
      9          8           0        5.013761    0.902899    0.669708
     10          1           0        4.568531    0.931462   -0.180169
     11          1           0        4.568499    0.196756    1.142690
     12          8           0       -2.942390    0.203302    1.033137
     13          1           0       -3.664244   -0.301733    0.616113
     14          1           0       -2.975643    1.106304    0.655813
     15          8           0       -4.990732   -1.242073   -0.163769
     16          1           0       -5.134676   -1.139974   -1.108473
     17          1           0       -5.210964   -2.151088    0.053027
     18          8           0       -2.529460    2.520120   -0.329988
     19          1           0       -1.635880    2.197693   -0.544246
     20          1           0       -2.435634    3.410087    0.017054
 ---------------------------------------------------------------------
 Rotational constants (GHZ):           1.3784186           0.3306489           0.2967875
 Standard basis: 6-31++G(d,p) (6D, 7F)
 There are   263 symmetry adapted cartesian basis functions of A   symmetry.
 There are   263 symmetry adapted basis functions of A   symmetry.
   263 basis functions,   424 primitive gaussians,   263 cartesian basis functions
    48 alpha electrons       48 beta electrons
       nuclear repulsion energy       704.6008625818 Hartrees.
 NAtoms=   20 NActive=   20 NUniq=   20 SFac= 1.00D+00 NAtFMM=   60 NAOKFM=F Big=F
 Integral buffers will be    131072 words long.
 Raffenetti 2 integral format.
 Two-electron integral symmetry is turned on.
 Nuclear repulsion after empirical dispersion term =      704.5933723027 Hartrees.
 One-electron integrals computed using PRISM.
 NBasis=   263 RedAO= T EigKep=  3.83D-05  NBF=   263
 NBsUse=   263 1.00D-06 EigRej= -1.00D+00 NBFU=   263
 Lowest energy guess from the checkpoint file:  "/local_scratch/slurm.5620464/Gau-337975.chk"
 B after Tr=    -0.000000    0.000000    0.000000
         Rot=    0.999699    0.023821    0.000129    0.005926 Ang=   2.81 deg.
 B after Tr=    -0.000000    0.000000    0.000000
         Rot=    0.999897    0.004335    0.000283    0.013646 Ang=   1.64 deg.
 Requested convergence on RMS density matrix=1.00D-10 within 128 cycles.
 Requested convergence on MAX density matrix=1.00D-08.
 Requested convergence on             energy=1.00D-08.
 No special actions if energy rises.
 SCF Done:  E(RwB97XD) =  -832.368310236     A.U. after   17 cycles
            NFock= 17  Conv=0.73D-10     -V/T= 2.0082
 Calling FoFJK, ICntrl=      2127 FMM=F ISym2X=0 I1Cent= 0 IOpClX= 0 NMat=1 NMatS=1 NMatT=0.
 ***** Axes restored to original set *****
 -------------------------------------------------------------------
 Center     Atomic                   Forces (Hartrees/Bohr)
 Number     Number              X              Y              Z
 -------------------------------------------------------------------
      1        6           0.000377766   -0.001241700    0.000995678
      2        8          -0.000198865    0.000248027   -0.000525761
      3        8          -0.005574821    0.000354458   -0.001425645
      4        1           0.002563859   -0.001003892    0.001292246
      5        6           0.001106750   -0.000977616   -0.000125809
      6        9          -0.000118762    0.000187219    0.000149956
      7        9          -0.000286107    0.000258383    0.000756806
      8        9          -0.000556974    0.000821060   -0.000776226
      9        8           0.000165494    0.000521166    0.000384478
     10        1          -0.000072121   -0.000948068    0.001847118
     11        1          -0.000213518    0.000270438   -0.002259970
     12        8           0.002927389    0.001602837    0.000755139
     13        1          -0.000143075    0.000161543   -0.001802716
     14        1           0.000001157   -0.000973334    0.000182403
     15        8          -0.000310383   -0.000054400    0.001582758
     16        1          -0.000113533    0.000034882   -0.000020200
     17        1           0.000170541    0.000342892   -0.000817964
     18        8           0.000605854    0.000785679   -0.000502684
     19        1          -0.000535964   -0.000291505    0.000249184
     20        1           0.000205312   -0.000098069    0.000061210
 -------------------------------------------------------------------
 Cartesian Forces:  Max     0.005574821 RMS     0.001163715

 GradGradGradGradGradGradGradGradGradGradGradGradGradGradGradGradGradGrad
 Berny optimization.
 Using GEDIIS/GDIIS optimizer.
 FormGI is forming the generalized inverse of G from B-inverse, IUseBI=4.
 Internal  Forces:  Max     0.005327779 RMS     0.000865445
 Search for a local minimum.
 Step number   7 out of a maximum of  120
 All quantities printed in internal units (Hartrees-Bohrs-Radians)
 Mixed Optimization -- En-DIIS/RFO-DIIS
 Update second derivatives using D2CorX and points    5    7
 DE= -2.10D-04 DEPred=-5.88D-04 R= 3.58D-01
 Trust test= 3.58D-01 RLast= 1.08D+00 DXMaxT set to 4.24D-01
 ITU=  0  0  0 -1  1  1  0
 Use linear search instead of GDIIS.
     Eigenvalues ---   -0.00209   0.00004   0.00012   0.00030   0.00038
     Eigenvalues ---    0.00041   0.00074   0.00090   0.00149   0.00191
     Eigenvalues ---    0.00240   0.00537   0.00875   0.01059   0.01273
     Eigenvalues ---    0.01642   0.01892   0.02230   0.02834   0.03279
     Eigenvalues ---    0.03427   0.03763   0.05049   0.05708   0.06153
     Eigenvalues ---    0.06445   0.07650   0.08129   0.08970   0.10011
     Eigenvalues ---    0.10828   0.11132   0.11885   0.16159   0.16486
     Eigenvalues ---    0.16729   0.20384   0.22120   0.31606   0.35260
     Eigenvalues ---    0.36106   0.43685   0.48724   0.49672   0.51348
     Eigenvalues ---    0.53942   0.54969   0.55733   0.56701   0.57290
     Eigenvalues ---    0.57910   0.66362   0.89588   1.66516
 RFO step:  Lambda=-2.44645339D-03 EMin=-2.09068816D-03
 Quartic linear search produced a step of -0.33282.
 Maximum step size (   0.424) exceeded in Quadratic search.
    -- Step size scaled by   0.902
 Iteration  1 RMS(Cart)=  0.12290905 RMS(Int)=  0.09849781
 Iteration  2 RMS(Cart)=  0.04910837 RMS(Int)=  0.04541078
 Iteration  3 RMS(Cart)=  0.02929765 RMS(Int)=  0.00778073
 Iteration  4 RMS(Cart)=  0.00612404 RMS(Int)=  0.00628195
 Iteration  5 RMS(Cart)=  0.00008999 RMS(Int)=  0.00628128
 Iteration  6 RMS(Cart)=  0.00000017 RMS(Int)=  0.00628128
 Variable       Old X    -DE/DX   Delta X   Delta X   Delta X     New X
                                 (Linear)    (Quad)   (Total)
    R1        2.29579  -0.00046  -0.00255   0.02831   0.02576   2.32154
    R2        2.44363   0.00083  -0.00078   0.02185   0.02107   2.46470
    R3        2.93025   0.00006   0.00105  -0.01076  -0.00971   2.92054
    R4        1.96964  -0.00533  -0.00711   0.08083   0.07373   2.04337
    R5        2.83856  -0.00311   0.00813  -0.12303  -0.11491   2.72365
    R6        2.52846   0.00020  -0.00084   0.00999   0.00915   2.53761
    R7        2.54292  -0.00063  -0.00072  -0.00098   0.00192   2.54484
    R8        2.52587  -0.00100  -0.00086  -0.01392  -0.01082   2.51505
    R9        4.92008  -0.00007  -0.02606   0.00032  -0.02660   4.89348
   R10        4.83354  -0.00001   0.00153   0.07441   0.07565   4.90919
   R11        1.81388   0.00122   0.00025   0.01101   0.00777   1.82165
   R12        1.81316   0.00150   0.00032   0.01570   0.01210   1.82526
   R13        1.84192   0.00027  -0.00093   0.00425   0.00332   1.84523
   R14        1.85048   0.00041  -0.00145   0.03212   0.03072   1.88120
   R15        3.40781   0.00062   0.00415   0.26831   0.27245   3.68027
   R16        3.36443  -0.00034  -0.00334   0.02609   0.02272   3.38715
   R17        1.81611  -0.00000  -0.00042   0.00368   0.00328   1.81939
   R18        1.81435   0.00065   0.00014   0.00554   0.00568   1.82002
   R19        1.84028  -0.00057  -0.00069   0.00183   0.00114   1.84142
   R20        1.81383   0.00008  -0.00017   0.00359   0.00342   1.81725
    A1        2.25420  -0.00045  -0.00150   0.00410   0.00259   2.25679
    A2        2.09360   0.00044   0.00181  -0.00912  -0.00732   2.08628
    A3        1.93538   0.00000  -0.00031   0.00503   0.00471   1.94009
    A4        1.98231  -0.00140  -0.00336   0.02168   0.01833   2.00064
    A5        1.93747  -0.00009   0.00102  -0.01806  -0.01693   1.92054
    A6        1.93011  -0.00017   0.00021  -0.01677  -0.01590   1.91421
    A7        1.93902  -0.00013   0.00033  -0.00135  -0.00129   1.93773
    A8        1.88538   0.00008  -0.00032   0.01207   0.01064   1.89601
    A9        1.88822  -0.00003  -0.00021   0.00687   0.00642   1.89464
   A10        1.88164   0.00037  -0.00112   0.01913   0.01839   1.90003
   A11        2.06598   0.00020  -0.00403   0.00989  -0.00103   2.06495
   A12        2.07381   0.00029   0.00295  -0.01341  -0.01536   2.05845
   A13        1.81637   0.00117   0.00545   0.06179   0.03382   1.85019
   A14        2.35897  -0.00098  -0.00899   0.01737  -0.01866   2.34030
   A15        2.28154  -0.00098   0.02677   0.04904   0.04673   2.32827
   A16        2.00769   0.00033  -0.02555   0.15595   0.12601   2.13370
   A17        1.89877  -0.00085  -0.00612   0.04515   0.03325   1.93202
   A18        1.86272   0.00081   0.00230   0.00932   0.00545   1.86817
   A19        3.13402  -0.00081  -0.04564   0.04194  -0.00370   3.13032
   A20        2.07132   0.00048   0.01766  -0.03805  -0.02431   2.04701
   A21        2.17095  -0.00072  -0.02593  -0.04863  -0.07841   2.09254
   A22        1.86313   0.00032   0.00104  -0.00298  -0.00724   1.85589
   A23        1.65977   0.00049   0.00180   0.03869   0.03917   1.69895
   A24        2.16591   0.00016  -0.00862   0.08062   0.07151   2.23742
   A25        1.87218  -0.00014  -0.00146   0.00492   0.00160   1.87378
   A26        3.15374  -0.00065  -0.00654  -0.10738  -0.11448   3.03927
   A27        2.79830  -0.00088   0.00102  -0.07512  -0.07448   2.72382
   A28        3.15723  -0.00071  -0.00238  -0.06148  -0.06327   3.09396
   A29        3.04483  -0.00037   0.01185   0.02651   0.03850   3.08333
    D1        0.01656   0.00027  -0.00708   0.03540   0.02830   0.04486
    D2       -3.12633   0.00031  -0.00744   0.04441   0.03699  -3.08934
    D3       -2.09148   0.00006  -0.01166  -0.00485  -0.01656  -2.10803
    D4        2.09926   0.00013  -0.01207   0.00286  -0.00885   2.09041
    D5        0.01048  -0.00013  -0.01102  -0.00923  -0.02059  -0.01010
    D6        1.05128   0.00002  -0.01134  -0.01293  -0.02429   1.02699
    D7       -1.04117   0.00010  -0.01175  -0.00521  -0.01659  -1.05775
    D8       -3.12994  -0.00017  -0.01070  -0.01730  -0.02832   3.12492
    D9        1.93358   0.00088   0.04028  -0.03185   0.01103   1.94462
   D10       -0.15407   0.00025   0.05748  -0.16895  -0.11403  -0.26810
   D11       -2.24368  -0.00011  -0.02517  -0.02942  -0.05503  -2.29872
   D12        1.91605   0.00006  -0.02636  -0.00463  -0.03130   1.88474
   D13       -0.12071  -0.00014  -0.02536  -0.02907  -0.05473  -0.17544
   D14        2.17567   0.00001   0.03602   0.03476   0.06976   2.24543
   D15       -1.97667  -0.00021   0.03736   0.01600   0.05215  -1.92451
   D16        0.05823   0.00006   0.03628   0.04389   0.07830   0.13653
   D17        0.43970  -0.00035  -0.10832  -0.24011  -0.34620   0.09349
   D18       -0.16549   0.00025   0.06638   0.18243   0.24750   0.08201
   D19        0.36976  -0.00019  -0.16910  -0.38035  -0.54433  -0.17457
   D20       -0.45419   0.00027   0.17897   0.37886   0.56167   0.10747
   D21       -0.33679   0.00025   0.02739   0.09336   0.11871  -0.21808
   D22        1.77102  -0.00004   0.00650   0.25532   0.26385   2.03487
   D23        0.04560   0.00015  -0.03304   0.11518   0.08285   0.12844
   D24       -1.88703   0.00008  -0.03033   0.07646   0.04554  -1.84149
   D25       -2.03974   0.00015  -0.00339  -0.08435  -0.08710  -2.12684
   D26        2.31083   0.00008  -0.00068  -0.12307  -0.12441   2.18642
   D27       -1.02955  -0.00004  -0.11864  -0.14950  -0.27131  -1.30086
   D28        1.42383   0.00025  -0.12979  -0.30437  -0.43101   0.99282
   D29        2.56235  -0.00015  -0.02078  -0.14436  -0.16508   2.39727
         Item               Value     Threshold  Converged?
 Maximum Force            0.005328     0.000015     NO 
 RMS     Force            0.000865     0.000010     NO 
 Maximum Displacement     0.623621     0.000060     NO 
 RMS     Displacement     0.182396     0.000040     NO 
 Predicted change in Energy=-2.091367D-03
 GradGradGradGradGradGradGradGradGradGradGradGradGradGradGradGradGradGrad

                          Input orientation:                          
 ---------------------------------------------------------------------
 Center     Atomic      Atomic             Coordinates (Angstroms)
 Number     Number       Type             X           Y           Z
 ---------------------------------------------------------------------
      1          6           0       -0.151998   -0.295456    0.210156
      2          8           0       -0.473169   -1.124114    1.058334
      3          8           0       -0.885071    0.278750   -0.703080
      4          1           0       -1.931503    0.007580   -0.677137
      5          6           0        1.309312    0.203736    0.147717
      6          9           0        1.348661    1.534786    0.320890
      7          9           0        1.837566   -0.089385   -1.055840
      8          9           0        2.050187   -0.368510    1.093738
      9          8           0        4.763262   -1.556340   -0.452571
     10          1           0        4.280642   -1.492608    0.379453
     11          1           0        4.167331   -1.217154   -1.132835
     12          8           0       -3.355382   -0.204954   -0.608372
     13          1           0       -3.977195    0.506694   -0.362668
     14          1           0       -3.566689   -0.988755   -0.032175
     15          8           0       -5.200471    1.938338    0.134119
     16          1           0       -5.369454    2.068556    1.072966
     17          1           0       -5.091121    2.816575   -0.245789
     18          8           0       -3.234778   -2.255811    1.191390
     19          1           0       -2.279915   -2.087695    1.288890
     20          1           0       -3.351788   -3.206786    1.109417
 ---------------------------------------------------------------------
                    Distance matrix (angstroms):
                    1          2          3          4          5
     1  C    0.000000
     2  O    1.228508   0.000000
     3  O    1.304265   2.289163   0.000000
     4  H    2.011407   2.533640   1.081307   0.000000
     5  C    1.545484   2.402010   2.354740   3.349887   0.000000
     6  F    2.369394   3.306454   2.759656   3.753384   1.342844
     7  F    2.367188   3.298469   2.769967   3.789288   1.346670
     8  F    2.373958   2.634297   3.501891   4.373934   1.330909
     9  O    5.117501   5.467163   5.944239   6.878674   3.922752
    10  H    4.594576   4.816159   5.567241   6.477476   3.429298
    11  H    4.616249   5.132652   5.286699   6.237260   3.439042
    12  O    3.307544   3.453971   2.519002   1.441295   4.743213
    13  H    3.950152   4.117885   3.119146   2.129052   5.319721
    14  H    3.492778   3.282894   3.041012   2.020518   5.022926
    15  O    5.521114   5.707904   4.698703   3.882282   6.736936
    16  H    5.792655   5.845251   5.144652   4.373785   6.995682
    17  H    5.855558   6.209287   4.933612   4.249671   6.924400
    18  O    3.782769   2.987461   3.941336   3.211364   5.271373
    19  H    2.983926   2.060576   3.393168   2.894276   4.408569
    20  H    4.418502   3.553389   4.638835   3.942224   5.855116
                    6          7          8          9         10
     6  F    0.000000
     7  F    2.184569   0.000000
     8  F    2.170707   2.178028   0.000000
     9  O    4.670417   3.328000   3.341075   0.000000
    10  H    4.214861   3.161917   2.597831   0.963975   0.000000
    11  H    4.198974   2.589516   3.187494   0.965888   1.541340
    12  O    5.100808   5.213472   5.669577   8.231822   7.806581
    13  H    5.467081   5.886191   6.262303   8.981079   8.528764
    14  H    5.536568   5.573395   5.762090   8.359842   7.874256
    15  O    6.564212   7.420353   7.669059  10.575110  10.085786
    16  H    6.781122   7.818547   7.809661  10.869180  10.309569
    17  H    6.590516   7.556950   7.933309  10.783042  10.333921
    18  O    6.011182   5.955847   5.612690   8.195151   7.597582
    19  H    5.217850   5.142436   4.662989   7.274707   6.649970
    20  H    6.722983   6.429302   6.102244   8.427206   7.856541
                   11         12         13         14         15
    11  H    0.000000
    12  O    7.608601   0.000000
    13  H    8.360509   0.976456   0.000000
    14  H    7.815285   0.995488   1.585594   0.000000
    15  O    9.965842   2.923927   1.947513   3.356303   0.000000
    16  H   10.325295   3.471634   2.537488   3.717318   0.962781
    17  H   10.137887   3.503412   2.567108   4.104883   0.963114
    18  O    7.827646   2.731245   3.255413   1.792403   4.751069
    19  H    6.941871   2.881136   3.512728   2.146781   5.106083
    20  H    8.094657   3.458584   4.043278   2.503812   5.553479
                   16         17         18         19         20
    16  H    0.000000
    17  H    1.541466   0.000000
    18  O    4.824005   5.589328   0.000000
    19  H    5.183271   5.857472   0.974440   0.000000
    20  H    5.648145   6.414261   0.961647   1.559964   0.000000
 Stoichiometry    C2H9F3O6
 Framework group  C1[X(C2H9F3O6)]
 Deg. of freedom    54
 Full point group                 C1      NOp   1
 Largest Abelian subgroup         C1      NOp   1
 Largest concise Abelian subgroup C1      NOp   1
                         Standard orientation:                         
 ---------------------------------------------------------------------
 Center     Atomic      Atomic             Coordinates (Angstroms)
 Number     Number       Type             X           Y           Z
 ---------------------------------------------------------------------
      1          6           0        0.170637    0.111630   -0.066061
      2          8           0       -0.078074    1.179474   -0.620213
      3          8           0       -0.589723   -0.616298    0.704056
      4          1           0       -1.592857   -0.235162    0.837034
      5          6           0        1.557162   -0.542801   -0.260456
      6          9           0        1.417894   -1.763583   -0.802234
      7          9           0        2.170363   -0.668611    0.931885
      8          9           0        2.323579    0.191833   -1.063100
      9          8           0        5.231115    0.576994    0.537108
     10          1           0        4.708671    0.809094   -0.239055
     11          1           0        4.626675    0.124505    1.139475
     12          8           0       -2.979341    0.144247    0.942115
     13          1           0       -3.697374   -0.393317    0.556213
     14          1           0       -3.113155    1.079022    0.627020
     15          8           0       -5.114580   -1.477088   -0.224666
     16          1           0       -5.339439   -1.312184   -1.146182
     17          1           0       -5.102412   -2.433960   -0.115864
     18          8           0       -2.674848    2.599707   -0.214474
     19          1           0       -1.754575    2.362247   -0.429516
     20          1           0       -2.665237    3.493742    0.139606
 ---------------------------------------------------------------------
 Rotational constants (GHZ):           1.3803881           0.3156758           0.2827213
 Standard basis: 6-31++G(d,p) (6D, 7F)
 There are   263 symmetry adapted cartesian basis functions of A   symmetry.
 There are   263 symmetry adapted basis functions of A   symmetry.
   263 basis functions,   424 primitive gaussians,   263 cartesian basis functions
    48 alpha electrons       48 beta electrons
       nuclear repulsion energy       696.8831392105 Hartrees.
 NAtoms=   20 NActive=   20 NUniq=   20 SFac= 1.00D+00 NAtFMM=   60 NAOKFM=F Big=F
 Integral buffers will be    131072 words long.
 Raffenetti 2 integral format.
 Two-electron integral symmetry is turned on.
 Nuclear repulsion after empirical dispersion term =      696.8759125112 Hartrees.
 One-electron integrals computed using PRISM.
 NBasis=   263 RedAO= T EigKep=  3.97D-05  NBF=   263
 NBsUse=   263 1.00D-06 EigRej= -1.00D+00 NBFU=   263
 Initial guess from the checkpoint file:  "/local_scratch/slurm.5620464/Gau-337975.chk"
 B after Tr=     0.000000   -0.000000    0.000000
         Rot=    0.999945   -0.010416   -0.001430   -0.000588 Ang=  -1.21 deg.
 ExpMin= 3.60D-02 ExpMax= 7.00D+03 ExpMxC= 1.05D+03 IAcc=3 IRadAn=         5 AccDes= 0.00D+00
 Harris functional with IExCor= 4639 and IRadAn=       5 diagonalized for initial guess.
 HarFok:  IExCor= 4639 AccDes= 0.00D+00 IRadAn=         5 IDoV= 1 UseB2=F ITyADJ=14
 ICtDFT=  3500011 ScaDFX=  1.000000  1.000000  1.000000  1.000000
 FoFCou: FMM=F IPFlag=           0 FMFlag=      100000 FMFlg1=           0
         NFxFlg=           0 DoJE=T BraDBF=F KetDBF=T FulRan=T
         wScrn=  0.000000 ICntrl=       500 IOpCl=  0 I1Cent=   200000004 NGrid=           0
         NMat0=    1 NMatS0=      1 NMatT0=    0 NMatD0=    1 NMtDS0=    0 NMtDT0=    0
 Petite list used in FoFCou.
 Requested convergence on RMS density matrix=1.00D-10 within 128 cycles.
 Requested convergence on MAX density matrix=1.00D-08.
 Requested convergence on             energy=1.00D-08.
 No special actions if energy rises.
 SCF Done:  E(RwB97XD) =  -832.364811221     A.U. after   18 cycles
            NFock= 18  Conv=0.94D-10     -V/T= 2.0085
 Calling FoFJK, ICntrl=      2127 FMM=F ISym2X=0 I1Cent= 0 IOpClX= 0 NMat=1 NMatS=1 NMatT=0.
 ***** Axes restored to original set *****
 -------------------------------------------------------------------
 Center     Atomic                   Forces (Hartrees/Bohr)
 Number     Number              X              Y              Z
 -------------------------------------------------------------------
      1        6          -0.014568894   -0.009475078    0.007495365
      2        8          -0.000059741    0.012139831   -0.015953782
      3        8          -0.011014004   -0.011871702    0.007530834
      4        1           0.017129752    0.008457406    0.003865044
      5        6          -0.007806340    0.003104027   -0.001932896
      6        9           0.003415472   -0.003166129   -0.001190470
      7        9           0.003228869    0.001420509    0.002864315
      8        9           0.003366438    0.000275994   -0.001211022
      9        8          -0.003026753    0.001096163   -0.001233987
     10        1           0.000571833    0.000565108   -0.004169095
     11        1           0.002430979   -0.001580104    0.005430790
     12        8          -0.007171835   -0.011497890    0.008927038
     13        1           0.003398624    0.000500138   -0.001678127
     14        1           0.004797750    0.009702927   -0.007488140
     15        8           0.002210126   -0.000172058    0.000766955
     16        1           0.000211579   -0.000190640   -0.001732245
     17        1          -0.000122245   -0.002251740    0.000494309
     18        8           0.003744817    0.001091625   -0.000977659
     19        1          -0.001462387    0.000026960    0.000411641
     20        1           0.000725958    0.001824652   -0.000218868
 -------------------------------------------------------------------
 Cartesian Forces:  Max     0.017129752 RMS     0.005979410

 GradGradGradGradGradGradGradGradGradGradGradGradGradGradGradGradGradGrad
 Berny optimization.
 Using GEDIIS/GDIIS optimizer.
 FormGI is forming the generalized inverse of G from B-inverse, IUseBI=4.
 Internal  Forces:  Max     0.024565722 RMS     0.006104682
 Search for a local minimum.
 Step number   8 out of a maximum of  120
 All quantities printed in internal units (Hartrees-Bohrs-Radians)
 Mixed Optimization -- RFO/linear search
 Update second derivatives using D2CorX and points    8    7
 DE=  3.50D-03 DEPred=-2.09D-03 R=-1.67D+00
 Trust test=-1.67D+00 RLast= 1.18D+00 DXMaxT set to 2.12D-01
 ITU= -1  0  0  0 -1  1  1  0
 Use linear search instead of GDIIS.
     Eigenvalues ---    0.00004   0.00012   0.00030   0.00038   0.00041
     Eigenvalues ---    0.00072   0.00090   0.00115   0.00157   0.00198
     Eigenvalues ---    0.00274   0.00680   0.00969   0.01272   0.01419
     Eigenvalues ---    0.01702   0.01904   0.02230   0.02851   0.03409
     Eigenvalues ---    0.03620   0.04236   0.05062   0.06044   0.06240
     Eigenvalues ---    0.06448   0.07655   0.08173   0.09308   0.10030
     Eigenvalues ---    0.10815   0.11116   0.11884   0.16226   0.16693
     Eigenvalues ---    0.17309   0.20489   0.22608   0.32620   0.35286
     Eigenvalues ---    0.36438   0.46321   0.49461   0.49765   0.51610
     Eigenvalues ---    0.55067   0.55448   0.56330   0.57171   0.57390
     Eigenvalues ---    0.61629   0.66878   1.03086   1.71833
 RFO step:  Lambda=-4.70999734D-04 EMin= 4.43738400D-05
 Quartic linear search produced a step of -0.91816.
 Iteration  1 RMS(Cart)=  0.15463823 RMS(Int)=  0.04399470
 Iteration  2 RMS(Cart)=  0.04431919 RMS(Int)=  0.00431930
 Iteration  3 RMS(Cart)=  0.00295439 RMS(Int)=  0.00274363
 Iteration  4 RMS(Cart)=  0.00001306 RMS(Int)=  0.00274360
 Iteration  5 RMS(Cart)=  0.00000002 RMS(Int)=  0.00274360
 Variable       Old X    -DE/DX   Delta X   Delta X   Delta X     New X
                                 (Linear)    (Quad)   (Total)
    R1        2.32154  -0.01919  -0.02365  -0.00196  -0.02561   2.29593
    R2        2.46470  -0.01586  -0.01935   0.00035  -0.01899   2.44571
    R3        2.92054   0.00267   0.00892   0.00117   0.01009   2.93063
    R4        2.04337  -0.02457  -0.06770  -0.00616  -0.07385   1.96952
    R5        2.72365  -0.00611   0.10551  -0.01427   0.09123   2.81488
    R6        2.53761  -0.00319  -0.00840   0.00111  -0.00729   2.53032
    R7        2.54484  -0.00154  -0.00176  -0.00092  -0.00429   2.54055
    R8        2.51505   0.00080   0.00993  -0.00160   0.00641   2.52147
    R9        4.89348   0.00010   0.02442  -0.00535   0.01966   4.91313
   R10        4.90919  -0.00016  -0.06946   0.01476  -0.05472   4.85447
   R11        1.82165  -0.00394  -0.00714   0.00026  -0.00531   1.81634
   R12        1.82526  -0.00582  -0.01111   0.00059  -0.00869   1.81657
   R13        1.84523  -0.00579  -0.00304  -0.00165  -0.00469   1.84054
   R14        1.88120  -0.01635  -0.02821   0.00190  -0.02630   1.85490
   R15        3.68027  -0.00357  -0.25015   0.03793  -0.21222   3.46804
   R16        3.38715  -0.00209  -0.02086  -0.01433  -0.03520   3.35195
   R17        1.81939  -0.00158  -0.00301  -0.00031  -0.00332   1.81607
   R18        1.82002  -0.00226  -0.00521   0.00077  -0.00444   1.81558
   R19        1.84142  -0.00139  -0.00105  -0.00137  -0.00242   1.83900
   R20        1.81725  -0.00187  -0.00314   0.00004  -0.00311   1.81414
    A1        2.25679  -0.00791  -0.00238  -0.00309  -0.00546   2.25133
    A2        2.08628   0.00529   0.00672   0.00269   0.00942   2.09570
    A3        1.94009   0.00263  -0.00432   0.00037  -0.00394   1.93615
    A4        2.00064  -0.02123  -0.01683  -0.00564  -0.02246   1.97817
    A5        1.92054   0.00222   0.01554  -0.00193   0.01352   1.93407
    A6        1.91421   0.00291   0.01460   0.00180   0.01616   1.93037
    A7        1.93773   0.00142   0.00119   0.00166   0.00340   1.94113
    A8        1.89601  -0.00212  -0.00977  -0.00062  -0.00985   1.88616
    A9        1.89464  -0.00128  -0.00590  -0.00089  -0.00687   1.88777
   A10        1.90003  -0.00334  -0.01689  -0.00008  -0.01763   1.88240
   A11        2.06495   0.00173   0.00095  -0.00145   0.00220   2.06716
   A12        2.05845   0.00104   0.01410   0.00730   0.02260   2.08105
   A13        1.85019  -0.00180  -0.03105   0.00551  -0.01168   1.83851
   A14        2.34030   0.00111   0.01714  -0.02284   0.00649   2.34679
   A15        2.32827   0.00162  -0.04291   0.00563  -0.02617   2.30209
   A16        2.13370   0.00404  -0.11570  -0.01040  -0.12468   2.00902
   A17        1.93202  -0.01214  -0.03052  -0.00155  -0.03095   1.90107
   A18        1.86817   0.00520  -0.00500   0.01638   0.01238   1.88056
   A19        3.13032  -0.00058   0.00340  -0.05792  -0.05452   3.07579
   A20        2.04701   0.00013   0.02232   0.00849   0.03318   2.08019
   A21        2.09254  -0.00038   0.07199  -0.05156   0.02247   2.11501
   A22        1.85589   0.00036   0.00665  -0.00084   0.00897   1.86486
   A23        1.69895   0.00088  -0.03597   0.01446  -0.02137   1.67757
   A24        2.23742  -0.00030  -0.06566  -0.00084  -0.06645   2.17097
   A25        1.87378   0.00083  -0.00147  -0.00331  -0.00456   1.86922
   A26        3.03927   0.00813   0.10511  -0.01375   0.09144   3.13070
   A27        2.72382  -0.01094   0.06839  -0.02477   0.04385   2.76766
   A28        3.09396   0.01320   0.05809  -0.01986   0.03817   3.13212
   A29        3.08333  -0.00117  -0.03535   0.03170  -0.00351   3.07982
    D1        0.04486   0.00125  -0.02598  -0.01063  -0.03661   0.00825
    D2       -3.08934   0.00036  -0.03396  -0.00704  -0.04101  -3.13035
    D3       -2.10803  -0.00041   0.01520   0.00779   0.02307  -2.08497
    D4        2.09041  -0.00098   0.00812   0.00863   0.01643   2.10683
    D5       -0.01010   0.00037   0.01890   0.00649   0.02565   0.01555
    D6        1.02699   0.00032   0.02231   0.00457   0.02695   1.05394
    D7       -1.05775  -0.00025   0.01523   0.00541   0.02031  -1.03744
    D8        3.12492   0.00110   0.02601   0.00327   0.02954  -3.12873
    D9        1.94462   0.00118  -0.01013   0.10645   0.09596   2.04057
   D10       -0.26810   0.00321   0.10470   0.09026   0.19534  -0.07277
   D11       -2.29872   0.00060   0.05053   0.01979   0.07083  -2.22789
   D12        1.88474  -0.00256   0.02874   0.02145   0.05063   1.93537
   D13       -0.17544   0.00205   0.05025   0.02290   0.07377  -0.10167
   D14        2.24543   0.00025  -0.06405  -0.02191  -0.08532   2.16011
   D15       -1.92451   0.00306  -0.04789  -0.02384  -0.07092  -1.99543
   D16        0.13653  -0.00208  -0.07189  -0.02513  -0.09597   0.04057
   D17        0.09349  -0.00058   0.31787  -0.05270   0.26348   0.35698
   D18        0.08201   0.00098  -0.22725   0.06481  -0.16274  -0.08073
   D19       -0.17457   0.00047   0.49978  -0.07661   0.42012   0.24555
   D20        0.10747  -0.00052  -0.51570   0.07410  -0.44870  -0.34122
   D21       -0.21808   0.00453  -0.10900   0.18601   0.07731  -0.14076
   D22        2.03487  -0.00438  -0.24226   0.19165  -0.05091   1.98396
   D23        0.12844  -0.00172  -0.07607  -0.04211  -0.11865   0.00979
   D24       -1.84149  -0.00128  -0.04181  -0.04149  -0.08361  -1.92510
   D25       -2.12684   0.00222   0.07997  -0.03937   0.04091  -2.08592
   D26        2.18642   0.00265   0.11423  -0.03875   0.07595   2.26237
   D27       -1.30086  -0.00007   0.24910   0.02810   0.27934  -1.02152
   D28        0.99282   0.00024   0.39573  -0.02454   0.36906   1.36188
   D29        2.39727  -0.00005   0.15157  -0.06985   0.08236   2.47964
         Item               Value     Threshold  Converged?
 Maximum Force            0.024566     0.000015     NO 
 RMS     Force            0.006105     0.000010     NO 
 Maximum Displacement     0.625445     0.000060     NO 
 RMS     Displacement     0.186555     0.000040     NO 
 Predicted change in Energy=-5.115197D-05
 GradGradGradGradGradGradGradGradGradGradGradGradGradGradGradGradGradGrad

                          Input orientation:                          
 ---------------------------------------------------------------------
 Center     Atomic      Atomic             Coordinates (Angstroms)
 Number     Number       Type             X           Y           Z
 ---------------------------------------------------------------------
      1          6           0       -0.211612   -0.228234    0.250456
      2          8           0       -0.551354   -1.117910    1.004889
      3          8           0       -0.923788    0.427239   -0.608700
      4          1           0       -1.923309    0.132524   -0.627048
      5          6           0        1.258706    0.264871    0.242520
      6          9           0        1.326821    1.563269    0.562531
      7          9           0        1.804185    0.106558   -0.976006
      8          9           0        2.001832   -0.418106    1.115258
      9          8           0        4.508419   -1.776832   -0.573733
     10          1           0        4.108814   -1.633120    0.288531
     11          1           0        4.066431   -1.160809   -1.164697
     12          8           0       -3.357283   -0.269706   -0.654528
     13          1           0       -3.987190    0.427989   -0.399450
     14          1           0       -3.487050   -1.027612   -0.044428
     15          8           0       -5.079640    1.810572    0.113393
     16          1           0       -5.038483    2.129191    1.019128
     17          1           0       -5.203781    2.580767   -0.447374
     18          8           0       -3.103840   -2.205358    1.225355
     19          1           0       -2.159548   -1.980322    1.293980
     20          1           0       -3.159903   -3.157523    1.116526
 ---------------------------------------------------------------------
                    Distance matrix (angstroms):
                    1          2          3          4          5
     1  C    0.000000
     2  O    1.214956   0.000000
     3  O    1.294214   2.264920   0.000000
     4  H    1.957056   2.471652   1.042226   0.000000
     5  C    1.550822   2.402001   2.348237   3.301346   0.000000
     6  F    2.381942   3.303324   2.779854   3.745060   1.338987
     7  F    2.383219   3.312376   2.771207   3.743883   1.344401
     8  F    2.383960   2.649654   3.499413   4.329614   1.334303
     9  O    5.035488   5.341117   5.862425   6.709367   3.923704
    10  H    4.543263   4.742972   5.511551   6.351559   3.424559
    11  H    4.601522   5.102242   5.266242   6.151321   3.449078
    12  O    3.273525   3.368435   2.531745   1.489573   4.732634
    13  H    3.886901   4.020814   3.070541   2.097310   5.287548
    14  H    3.384443   3.118898   3.000884   2.032400   4.926971
    15  O    5.279509   5.465908   4.439159   3.650551   6.525373
    16  H    5.426508   5.538790   4.741010   4.049801   6.613123
    17  H    5.770546   6.118362   4.793959   4.097276   6.899497
    18  O    3.636541   2.783223   3.879040   3.207919   5.108796
    19  H    2.820144   1.847597   3.308118   2.865358   4.222667
    20  H    4.245378   3.313157   4.563676   3.923471   5.656923
                    6          7          8          9         10
     6  F    0.000000
     7  F    2.171861   0.000000
     8  F    2.164946   2.165115   0.000000
     9  O    4.750783   3.319919   3.313881   0.000000
    10  H    4.246347   3.152277   2.568874   0.961164   0.000000
    11  H    4.231947   2.599918   3.164233   0.961289   1.528642
    12  O    5.175120   5.185140   5.645731   8.009196   7.647932
    13  H    5.518423   5.828874   6.235271   8.778781   8.382528
    14  H    5.500402   5.491024   5.643066   8.047920   7.627231
    15  O    6.426946   7.174783   7.491194  10.260238   9.814142
    16  H    6.406703   7.409029   7.487590  10.437316   9.917752
    17  H    6.686103   7.450688   7.959643  10.645725  10.248065
    18  O    5.854284   5.854883   5.410571   7.833699   7.295717
    19  H    5.024622   5.021861   4.448544   6.927592   6.357975
    20  H    6.536321   6.298816   5.843622   7.972857   7.472860
                   11         12         13         14         15
    11  H    0.000000
    12  O    7.494389   0.000000
    13  H    8.244434   0.973974   0.000000
    14  H    7.637264   0.981572   1.579543   0.000000
    15  O    9.701197   2.807806   1.835209   3.258304   0.000000
    16  H    9.924346   3.373761   2.451870   3.674712   0.961024
    17  H   10.022513   3.402596   2.473225   4.016208   0.960765
    18  O    7.629955   2.710155   3.217890   1.773776   4.611717
    19  H    6.743849   2.856127   3.465248   2.112168   4.928651
    20  H    7.836501   3.393387   3.979760   2.447725   5.419745
                   16         17         18         19         20
    16  H    0.000000
    17  H    1.543331   0.000000
    18  O    4.751177   5.487691   0.000000
    19  H    5.025128   5.753538   0.973159   0.000000
    20  H    5.611408   6.288974   0.960003   1.554993   0.000000
 Stoichiometry    C2H9F3O6
 Framework group  C1[X(C2H9F3O6)]
 Deg. of freedom    54
 Full point group                 C1      NOp   1
 Largest Abelian subgroup         C1      NOp   1
 Largest concise Abelian subgroup C1      NOp   1
                         Standard orientation:                         
 ---------------------------------------------------------------------
 Center     Atomic      Atomic             Coordinates (Angstroms)
 Number     Number       Type             X           Y           Z
 ---------------------------------------------------------------------
      1          6           0        0.126924    0.056887   -0.094498
      2          8           0       -0.119210    1.142393   -0.581542
      3          8           0       -0.633148   -0.703756    0.625713
      4          1           0       -1.582675   -0.305285    0.786509
      5          6           0        1.517054   -0.595287   -0.311882
      6          9           0        1.398104   -1.769273   -0.944726
      7          9           0        2.125276   -0.816522    0.866480
      8          9           0        2.310939    0.191471   -1.040664
      9          8           0        5.040141    0.768238    0.748357
     10          1           0        4.592023    0.896005   -0.092298
     11          1           0        4.542595    0.080708    1.199829
     12          8           0       -2.947641    0.246329    1.013262
     13          1           0       -3.674747   -0.283409    0.640008
     14          1           0       -2.997970    1.143640    0.618568
     15          8           0       -4.961618   -1.350030   -0.117802
     16          1           0       -4.998408   -1.432197   -1.074600
     17          1           0       -5.166258   -2.216162    0.244149
     18          8           0       -2.509407    2.548941   -0.347205
     19          1           0       -1.607159    2.236702   -0.535603
     20          1           0       -2.433066    3.442380   -0.004357
 ---------------------------------------------------------------------
 Rotational constants (GHZ):           1.3585982           0.3321994           0.2972613
 Standard basis: 6-31++G(d,p) (6D, 7F)
 There are   263 symmetry adapted cartesian basis functions of A   symmetry.
 There are   263 symmetry adapted basis functions of A   symmetry.
   263 basis functions,   424 primitive gaussians,   263 cartesian basis functions
    48 alpha electrons       48 beta electrons
       nuclear repulsion energy       704.7617555972 Hartrees.
 NAtoms=   20 NActive=   20 NUniq=   20 SFac= 1.00D+00 NAtFMM=   60 NAOKFM=F Big=F
 Integral buffers will be    131072 words long.
 Raffenetti 2 integral format.
 Two-electron integral symmetry is turned on.
 Nuclear repulsion after empirical dispersion term =      704.7542771490 Hartrees.
 One-electron integrals computed using PRISM.
 NBasis=   263 RedAO= T EigKep=  3.81D-05  NBF=   263
 NBsUse=   263 1.00D-06 EigRej= -1.00D+00 NBFU=   263
 Lowest energy guess from the checkpoint file:  "/local_scratch/slurm.5620464/Gau-337975.chk"
 B after Tr=     0.000000    0.000000    0.000000
         Rot=    0.999957   -0.009110    0.000528    0.001724 Ang=  -1.06 deg.
 B after Tr=     0.000000    0.000000    0.000000
         Rot=    0.999991    0.003015    0.002108    0.002217 Ang=   0.49 deg.
 Requested convergence on RMS density matrix=1.00D-10 within 128 cycles.
 Requested convergence on MAX density matrix=1.00D-08.
 Requested convergence on             energy=1.00D-08.
 No special actions if energy rises.
 SCF Done:  E(RwB97XD) =  -832.368622523     A.U. after   16 cycles
            NFock= 16  Conv=0.63D-10     -V/T= 2.0082
 Calling FoFJK, ICntrl=      2127 FMM=F ISym2X=0 I1Cent= 0 IOpClX= 0 NMat=1 NMatS=1 NMatT=0.
 ***** Axes restored to original set *****
 -------------------------------------------------------------------
 Center     Atomic                   Forces (Hartrees/Bohr)
 Number     Number              X              Y              Z
 -------------------------------------------------------------------
      1        6          -0.000469495   -0.000098161    0.000026440
      2        8           0.000928778    0.000437794   -0.000239659
      3        8          -0.003066897   -0.000934823   -0.000364267
      4        1           0.001567772    0.000221641    0.000853682
      5        6          -0.000222568    0.000248697   -0.000188835
      6        9          -0.000063537   -0.000093369   -0.000084247
      7        9           0.000065014    0.000153590   -0.000138717
      8        9           0.000112903   -0.000203015    0.000370734
      9        8           0.000237065    0.000256320   -0.000098464
     10        1          -0.000232102    0.000133961   -0.000838290
     11        1          -0.000082616   -0.000493405    0.000909343
     12        8           0.001773228    0.000007505    0.000793709
     13        1          -0.000219386    0.000123101   -0.000220904
     14        1           0.000070800    0.000616684   -0.000467193
     15        8           0.000317039   -0.000541330    0.000260550
     16        1          -0.000060656    0.000151912   -0.000211279
     17        1           0.000046969   -0.000030780   -0.000062501
     18        8          -0.000805960   -0.000243051   -0.000325096
     19        1           0.000255395    0.000180032    0.000004283
     20        1          -0.000151745    0.000106696    0.000020712
 -------------------------------------------------------------------
 Cartesian Forces:  Max     0.003066897 RMS     0.000623915

 GradGradGradGradGradGradGradGradGradGradGradGradGradGradGradGradGradGrad
 Berny optimization.
 Using GEDIIS/GDIIS optimizer.
 FormGI is forming the generalized inverse of G from B-inverse, IUseBI=4.
 Internal  Forces:  Max     0.003115928 RMS     0.000765151
 Search for a local minimum.
 Step number   9 out of a maximum of  120
 All quantities printed in internal units (Hartrees-Bohrs-Radians)
 Mixed Optimization -- En-DIIS/RFO-DIIS
 Update second derivatives using D2CorX and points    7    9
 DE= -3.12D-04 DEPred=-5.12D-05 R= 6.11D+00
 TightC=F SS=  1.41D+00  RLast= 4.25D-01 DXNew= 3.5676D-01 1.2756D+00
 Trust test= 6.11D+00 RLast= 4.25D-01 DXMaxT set to 3.57D-01
 ITU=  1 -1  0  0  0 -1  1  1  0
 Use linear search instead of GDIIS.
     Eigenvalues ---    0.00004   0.00012   0.00030   0.00038   0.00041
     Eigenvalues ---    0.00071   0.00090   0.00129   0.00159   0.00198
     Eigenvalues ---    0.00275   0.00678   0.00999   0.01236   0.01479
     Eigenvalues ---    0.01600   0.01908   0.02212   0.02866   0.03408
     Eigenvalues ---    0.03596   0.04238   0.05064   0.05906   0.06280
     Eigenvalues ---    0.06521   0.07655   0.08132   0.09627   0.10189
     Eigenvalues ---    0.10850   0.11181   0.11921   0.16255   0.16698
     Eigenvalues ---    0.17327   0.20468   0.22617   0.32224   0.35270
     Eigenvalues ---    0.36488   0.46345   0.49456   0.49772   0.50573
     Eigenvalues ---    0.54722   0.55026   0.56200   0.57182   0.57382
     Eigenvalues ---    0.61791   0.65044   1.04454   1.80905
 RFO step:  Lambda=-2.52338812D-04 EMin= 4.46169969D-05
 Quartic linear search produced a step of  0.31363.
 Iteration  1 RMS(Cart)=  0.09158330 RMS(Int)=  0.03717099
 Iteration  2 RMS(Cart)=  0.05561492 RMS(Int)=  0.00680044
 Iteration  3 RMS(Cart)=  0.00876404 RMS(Int)=  0.00041413
 Iteration  4 RMS(Cart)=  0.00014872 RMS(Int)=  0.00040013
 Iteration  5 RMS(Cart)=  0.00000004 RMS(Int)=  0.00040013
 Variable       Old X    -DE/DX   Delta X   Delta X   Delta X     New X
                                 (Linear)    (Quad)   (Total)
    R1        2.29593  -0.00073   0.00005  -0.00035  -0.00030   2.29563
    R2        2.44571  -0.00021   0.00065  -0.00015   0.00051   2.44622
    R3        2.93063  -0.00017   0.00012  -0.00002   0.00010   2.93073
    R4        1.96952  -0.00286  -0.00004  -0.00300  -0.00303   1.96649
    R5        2.81488  -0.00128  -0.00743  -0.01256  -0.01998   2.79490
    R6        2.53032  -0.00011   0.00058  -0.00047   0.00011   2.53043
    R7        2.54055   0.00004  -0.00074   0.00064  -0.00008   2.54047
    R8        2.52147   0.00030  -0.00138   0.00102  -0.00049   2.52098
    R9        4.91313   0.00002  -0.00218  -0.01878  -0.02083   4.89231
   R10        4.85447   0.00000   0.00656  -0.00469   0.00176   4.85623
   R11        1.81634  -0.00054   0.00077  -0.00039   0.00036   1.81669
   R12        1.81657  -0.00072   0.00107  -0.00079   0.00040   1.81698
   R13        1.84054  -0.00033  -0.00043   0.00097   0.00054   1.84108
   R14        1.85490  -0.00090   0.00139  -0.00104   0.00034   1.85524
   R15        3.46804  -0.00050   0.01889  -0.02365  -0.00476   3.46328
   R16        3.35195  -0.00039  -0.00391  -0.00497  -0.00888   3.34307
   R17        1.81607  -0.00015  -0.00001  -0.00008  -0.00010   1.81597
   R18        1.81558   0.00001   0.00039   0.00010   0.00049   1.81607
   R19        1.83900   0.00029  -0.00040  -0.00017  -0.00057   1.83844
   R20        1.81414  -0.00010   0.00010  -0.00021  -0.00011   1.81404
    A1        2.25133   0.00113  -0.00090   0.00063  -0.00027   2.25106
    A2        2.09570  -0.00061   0.00066  -0.00073  -0.00007   2.09563
    A3        1.93615  -0.00051   0.00024   0.00010   0.00034   1.93649
    A4        1.97817   0.00280  -0.00130   0.00080  -0.00050   1.97767
    A5        1.93407   0.00001  -0.00107   0.00086  -0.00031   1.93376
    A6        1.93037   0.00010   0.00008  -0.00005   0.00044   1.93081
    A7        1.94113  -0.00016   0.00066   0.00024   0.00111   1.94225
    A8        1.88616  -0.00003   0.00025   0.00024   0.00052   1.88669
    A9        1.88777   0.00010  -0.00014  -0.00001   0.00004   1.88780
   A10        1.88240  -0.00001   0.00024  -0.00133  -0.00186   1.88054
   A11        2.06716  -0.00014   0.00037   0.00051  -0.00031   2.06684
   A12        2.08105  -0.00022   0.00227   0.00200   0.00256   2.08361
   A13        1.83851  -0.00049   0.00694  -0.00737  -0.00137   1.83714
   A14        2.34679   0.00043  -0.00382  -0.00249  -0.00761   2.33918
   A15        2.30209   0.00046   0.00645   0.00659   0.01234   2.31444
   A16        2.00902  -0.00085   0.00042   0.01532   0.01508   2.02410
   A17        1.90107   0.00220   0.00072   0.01004   0.01036   1.91143
   A18        1.88056  -0.00082   0.00559   0.00877   0.01386   1.89442
   A19        3.07579   0.00001  -0.01826   0.02106   0.00280   3.07860
   A20        2.08019   0.00029   0.00278   0.00506   0.00732   2.08751
   A21        2.11501  -0.00018  -0.01754  -0.02182  -0.03977   2.07524
   A22        1.86486  -0.00009   0.00054  -0.00259  -0.00281   1.86205
   A23        1.67757  -0.00022   0.00558   0.00700   0.01260   1.69017
   A24        2.17097  -0.00005   0.00159   0.00347   0.00507   2.17604
   A25        1.86922  -0.00007  -0.00093   0.00137   0.00047   1.86969
   A26        3.13070  -0.00058  -0.00723  -0.00676  -0.01404   3.11666
   A27        2.76766   0.00202  -0.00961  -0.01077  -0.02048   2.74718
   A28        3.13212  -0.00312  -0.00787  -0.00419  -0.01199   3.12013
   A29        3.07982  -0.00002   0.01097   0.02201   0.03290   3.11271
    D1        0.00825   0.00008  -0.00261   0.00280   0.00019   0.00844
    D2       -3.13035   0.00004  -0.00126   0.00233   0.00107  -3.12928
    D3       -2.08497  -0.00002   0.00204  -0.00218  -0.00016  -2.08512
    D4        2.10683  -0.00005   0.00238  -0.00300  -0.00089   2.10594
    D5        0.01555   0.00001   0.00159  -0.00145   0.00043   0.01597
    D6        1.05394   0.00003   0.00083  -0.00176  -0.00095   1.05299
    D7       -1.03744   0.00000   0.00117  -0.00258  -0.00169  -1.03913
    D8       -3.12873   0.00005   0.00038  -0.00103  -0.00037  -3.12910
    D9        2.04057   0.00032   0.03356   0.02767   0.06151   2.10208
   D10       -0.07277  -0.00015   0.02550  -0.00166   0.02354  -0.04923
   D11       -2.22789   0.00016   0.00495   0.06364   0.06848  -2.15941
   D12        1.93537   0.00012   0.00606   0.06247   0.06826   2.00363
   D13       -0.10167   0.00002   0.00597   0.06305   0.06893  -0.03275
   D14        2.16011   0.00002  -0.00488  -0.08473  -0.08977   2.07034
   D15       -1.99543  -0.00000  -0.00588  -0.08352  -0.08943  -2.08486
   D16        0.04057   0.00001  -0.00554  -0.08394  -0.08978  -0.04921
   D17        0.35698   0.00006  -0.02594   0.01085  -0.01505   0.34193
   D18       -0.08073   0.00003   0.02658   0.08599   0.11257   0.03185
   D19        0.24555  -0.00011  -0.03895  -0.01012  -0.04867   0.19688
   D20       -0.34122   0.00005   0.03543  -0.02760   0.00850  -0.33272
   D21       -0.14076  -0.00073   0.06148   0.34644   0.40800   0.26724
   D22        1.98396   0.00093   0.06678   0.37616   0.44287   2.42683
   D23        0.00979   0.00030  -0.01123   0.01158   0.00053   0.01032
   D24       -1.92510   0.00007  -0.01194   0.00800  -0.00374  -1.92884
   D25       -2.08592  -0.00011  -0.01449  -0.01827  -0.03296  -2.11889
   D26        2.26237  -0.00034  -0.01520  -0.02185  -0.03723   2.22514
   D27       -1.02152   0.00010   0.00252   0.06878   0.07069  -0.95083
   D28        1.36188   0.00010  -0.01943   0.03972   0.02090   1.38277
   D29        2.47964  -0.00006  -0.02594  -0.03358  -0.05977   2.41987
         Item               Value     Threshold  Converged?
 Maximum Force            0.003116     0.000015     NO 
 RMS     Force            0.000765     0.000010     NO 
 Maximum Displacement     0.562109     0.000060     NO 
 RMS     Displacement     0.143557     0.000040     NO 
 Predicted change in Energy=-1.379542D-04
 GradGradGradGradGradGradGradGradGradGradGradGradGradGradGradGradGradGrad

                          Input orientation:                          
 ---------------------------------------------------------------------
 Center     Atomic      Atomic             Coordinates (Angstroms)
 Number     Number       Type             X           Y           Z
 ---------------------------------------------------------------------
      1          6           0       -0.185513   -0.225286    0.305157
      2          8           0       -0.503053   -1.156127    1.018202
      3          8           0       -0.917568    0.459872   -0.513585
      4          1           0       -1.910840    0.150332   -0.535626
      5          6           0        1.276524    0.292060    0.307689
      6          9           0        1.326419    1.574372    0.690096
      7          9           0        1.813009    0.201682   -0.921668
      8          9           0        2.040529   -0.419561    1.138091
      9          8           0        4.433150   -1.816030   -0.674964
     10          1           0        4.048392   -1.721124    0.200908
     11          1           0        4.005202   -1.144239   -1.213521
     12          8           0       -3.334985   -0.246715   -0.575620
     13          1           0       -3.977680    0.445021   -0.335572
     14          1           0       -3.476167   -1.021168    0.011003
     15          8           0       -5.102422    1.824037    0.102621
     16          1           0       -4.861082    2.426647    0.811200
     17          1           0       -5.474879    2.361363   -0.601742
     18          8           0       -3.065661   -2.264134    1.201024
     19          1           0       -2.121132   -2.043946    1.277427
     20          1           0       -3.123817   -3.209608    1.045481
 ---------------------------------------------------------------------
                    Distance matrix (angstroms):
                    1          2          3          4          5
     1  C    0.000000
     2  O    1.214797   0.000000
     3  O    1.294481   2.264872   0.000000
     4  H    1.955699   2.470441   1.040621   0.000000
     5  C    1.550873   2.401869   2.348764   3.300085   0.000000
     6  F    2.381782   3.303067   2.779646   3.743012   1.339047
     7  F    2.383588   3.312232   2.772948   3.744158   1.344360
     8  F    2.384699   2.650795   3.500253   4.328906   1.334045
     9  O    4.982284   5.260075   5.816868   6.643208   3.920961
    10  H    4.491587   4.658632   5.470649   6.289458   3.427472
    11  H    4.551149   5.030417   5.224629   6.093851   3.438418
    12  O    3.270382   3.374483   2.519329   1.478997   4.726154
    13  H    3.903892   4.058252   3.065321   2.097305   5.295644
    14  H    3.398287   3.141985   3.002516   2.030138   4.939703
    15  O    5.330735   5.556425   4.444509   3.659897   6.563533
    16  H    5.399052   5.645488   4.601582   3.962256   6.517683
    17  H    5.957399   6.302064   4.938879   4.194688   7.119728
    18  O    3.640705   2.797867   3.869677   3.190487   5.117299
    19  H    2.828331   1.863759   3.305359   2.854162   4.235728
    20  H    4.252986   3.329554   4.556677   3.906457   5.671774
                    6          7          8          9         10
     6  F    0.000000
     7  F    2.172287   0.000000
     8  F    2.164814   2.163404   0.000000
     9  O    4.796873   3.316197   3.310881   0.000000
    10  H    4.302178   3.155043   2.569804   0.961352   0.000000
    11  H    4.265030   2.588898   3.148838   0.961502   1.528159
    12  O    5.162081   5.179058   5.644717   7.925689   7.569091
    13  H    5.519139   5.825358   6.256039   8.716054   8.330536
    14  H    5.501166   5.508231   5.662702   7.978700   7.559431
    15  O    6.460454   7.176656   7.558286  10.236301   9.814032
    16  H    6.247096   7.245466   7.472616  10.324327   9.846582
    17  H    6.967486   7.607883   8.200117  10.752907  10.392480
    18  O    5.855386   5.864085   5.429511   7.742887   7.204502
    19  H    5.032176   5.035506   4.469616   6.842689   6.271056
    20  H    6.543498   6.314968   5.870554   7.874626   7.373565
                   11         12         13         14         15
    11  H    0.000000
    12  O    7.422319   0.000000
    13  H    8.186754   0.974258   0.000000
    14  H    7.581918   0.981752   1.587873   0.000000
    15  O    9.669111   2.805683   1.832688   3.278459   0.000000
    16  H    9.770451   3.376255   2.454043   3.800754   0.960972
    17  H   10.125980   3.373707   2.446389   3.976409   0.961025
    18  O    7.555217   2.701662   3.245370   1.769076   4.697662
    19  H    6.674299   2.852589   3.499070   2.118024   5.022903
    20  H    7.758334   3.383977   3.999088   2.446133   5.490123
                   16         17         18         19         20
    16  H    0.000000
    17  H    1.541886   0.000000
    18  O    5.037749   5.518108   0.000000
    19  H    5.264113   5.846849   0.972859   0.000000
    20  H    5.902571   6.267101   0.959947   1.554974   0.000000
 Stoichiometry    C2H9F3O6
 Framework group  C1[X(C2H9F3O6)]
 Deg. of freedom    54
 Full point group                 C1      NOp   1
 Largest Abelian subgroup         C1      NOp   1
 Largest concise Abelian subgroup C1      NOp   1
                         Standard orientation:                         
 ---------------------------------------------------------------------
 Center     Atomic      Atomic             Coordinates (Angstroms)
 Number     Number       Type             X           Y           Z
 ---------------------------------------------------------------------
      1          6           0        0.144924    0.059220   -0.124049
      2          8           0       -0.068185    1.155883   -0.601172
      3          8           0       -0.643268   -0.690686    0.577432
      4          1           0       -1.583168   -0.270932    0.730032
      5          6           0        1.521044   -0.624899   -0.332576
      6          9           0        1.380290   -1.788325   -0.980398
      7          9           0        2.110173   -0.873912    0.849889
      8          9           0        2.344060    0.149142   -1.041929
      9          8           0        4.971365    0.802556    0.863918
     10          1           0        4.544939    0.950761    0.015157
     11          1           0        4.475611    0.088586    1.274966
     12          8           0       -2.936892    0.283816    0.947102
     13          1           0       -3.676887   -0.252097    0.608897
     14          1           0       -2.992191    1.179295    0.548484
     15          8           0       -4.995693   -1.349003   -0.036309
     16          1           0       -4.865816   -1.807487   -0.870810
     17          1           0       -5.411909   -1.976118    0.561237
     18          8           0       -2.459552    2.590650   -0.375638
     19          1           0       -1.557662    2.275385   -0.559098
     20          1           0       -2.381619    3.478811   -0.019838
 ---------------------------------------------------------------------
 Rotational constants (GHZ):           1.3223846           0.3340295           0.2974169
 Standard basis: 6-31++G(d,p) (6D, 7F)
 There are   263 symmetry adapted cartesian basis functions of A   symmetry.
 There are   263 symmetry adapted basis functions of A   symmetry.
   263 basis functions,   424 primitive gaussians,   263 cartesian basis functions
    48 alpha electrons       48 beta electrons
       nuclear repulsion energy       704.5471528554 Hartrees.
 NAtoms=   20 NActive=   20 NUniq=   20 SFac= 1.00D+00 NAtFMM=   60 NAOKFM=F Big=F
 Integral buffers will be    131072 words long.
 Raffenetti 2 integral format.
 Two-electron integral symmetry is turned on.
 Nuclear repulsion after empirical dispersion term =      704.5396880685 Hartrees.
 One-electron integrals computed using PRISM.
 NBasis=   263 RedAO= T EigKep=  3.78D-05  NBF=   263
 NBsUse=   263 1.00D-06 EigRej= -1.00D+00 NBFU=   263
 Initial guess from the checkpoint file:  "/local_scratch/slurm.5620464/Gau-337975.chk"
 B after Tr=    -0.000000   -0.000000   -0.000000
         Rot=    0.999980    0.005398    0.001713    0.002720 Ang=   0.72 deg.
 ExpMin= 3.60D-02 ExpMax= 7.00D+03 ExpMxC= 1.05D+03 IAcc=3 IRadAn=         5 AccDes= 0.00D+00
 Harris functional with IExCor= 4639 and IRadAn=       5 diagonalized for initial guess.
 HarFok:  IExCor= 4639 AccDes= 0.00D+00 IRadAn=         5 IDoV= 1 UseB2=F ITyADJ=14
 ICtDFT=  3500011 ScaDFX=  1.000000  1.000000  1.000000  1.000000
 FoFCou: FMM=F IPFlag=           0 FMFlag=      100000 FMFlg1=           0
         NFxFlg=           0 DoJE=T BraDBF=F KetDBF=T FulRan=T
         wScrn=  0.000000 ICntrl=       500 IOpCl=  0 I1Cent=   200000004 NGrid=           0
         NMat0=    1 NMatS0=      1 NMatT0=    0 NMatD0=    1 NMtDS0=    0 NMtDT0=    0
 Petite list used in FoFCou.
 Requested convergence on RMS density matrix=1.00D-10 within 128 cycles.
 Requested convergence on MAX density matrix=1.00D-08.
 Requested convergence on             energy=1.00D-08.
 No special actions if energy rises.
 SCF Done:  E(RwB97XD) =  -832.368796781     A.U. after   18 cycles
            NFock= 18  Conv=0.42D-10     -V/T= 2.0082
 Calling FoFJK, ICntrl=      2127 FMM=F ISym2X=0 I1Cent= 0 IOpClX= 0 NMat=1 NMatS=1 NMatT=0.
 ***** Axes restored to original set *****
 -------------------------------------------------------------------
 Center     Atomic                   Forces (Hartrees/Bohr)
 Number     Number              X              Y              Z
 -------------------------------------------------------------------
      1        6          -0.000393116    0.000104267    0.000000628
      2        8           0.000510600    0.000169339   -0.000218121
      3        8          -0.000837975   -0.000871583   -0.000048588
      4        1           0.000362142    0.000575344    0.000598510
      5        6          -0.000244977    0.000290595   -0.000190921
      6        9          -0.000031143   -0.000099307   -0.000167617
      7        9          -0.000027046    0.000346829   -0.000512145
      8        9           0.000082869   -0.000392832    0.000754586
      9        8          -0.000067960    0.000427231   -0.000034007
     10        1          -0.000071324    0.000156648   -0.000916379
     11        1           0.000081996   -0.000687211    0.000935848
     12        8           0.000548736   -0.000218776    0.000154162
     13        1          -0.000009328   -0.000395770    0.000369276
     14        1           0.000148034    0.000950743   -0.000305591
     15        8           0.000399787   -0.000259660   -0.000267889
     16        1          -0.000016894   -0.000049023    0.000008721
     17        1           0.000002500   -0.000131526    0.000019354
     18        8          -0.000733244   -0.000249202   -0.000125306
     19        1           0.000376319    0.000240028   -0.000056683
     20        1          -0.000079976    0.000093868    0.000002163
 -------------------------------------------------------------------
 Cartesian Forces:  Max     0.000950743 RMS     0.000395196

 GradGradGradGradGradGradGradGradGradGradGradGradGradGradGradGradGradGrad
 Berny optimization.
 Using GEDIIS/GDIIS optimizer.
 FormGI is forming the generalized inverse of G from B-inverse, IUseBI=4.
 Internal  Forces:  Max     0.001301103 RMS     0.000424004
 Search for a local minimum.
 Step number  10 out of a maximum of  120
 All quantities printed in internal units (Hartrees-Bohrs-Radians)
 Mixed Optimization -- En-DIIS/RFO-DIIS
 Swapping is turned off.
 Update second derivatives using D2CorX and points    9   10
 DE= -1.74D-04 DEPred=-1.38D-04 R= 1.26D+00
 TightC=F SS=  1.41D+00  RLast= 6.61D-01 DXNew= 6.0000D-01 1.9840D+00
 Trust test= 1.26D+00 RLast= 6.61D-01 DXMaxT set to 6.00D-01
 ITU=  1  1 -1  0  0  0 -1  1  1  0
     Eigenvalues ---    0.00005   0.00015   0.00030   0.00037   0.00041
     Eigenvalues ---    0.00059   0.00089   0.00103   0.00160   0.00199
     Eigenvalues ---    0.00285   0.00674   0.00996   0.01212   0.01459
     Eigenvalues ---    0.01641   0.01937   0.02195   0.02816   0.03417
     Eigenvalues ---    0.03629   0.04235   0.05066   0.05854   0.06395
     Eigenvalues ---    0.06513   0.07650   0.08110   0.09637   0.10163
     Eigenvalues ---    0.10846   0.11210   0.11928   0.16245   0.16766
     Eigenvalues ---    0.17327   0.20443   0.22610   0.32413   0.35284
     Eigenvalues ---    0.36501   0.46628   0.48711   0.49766   0.50626
     Eigenvalues ---    0.52619   0.54995   0.55908   0.56730   0.57190
     Eigenvalues ---    0.57463   0.64888   1.03492   1.76880
 Eigenvalue     1 is   4.52D-05 Eigenvector:
                          D18       R9        D17       R10       D19
   1                   -0.56170  -0.35289  -0.34777   0.28810   0.23798
                          A15       D14       A14       D16       D15
   1                    0.18733   0.17483  -0.16814   0.16435   0.16415
 En-DIIS/RFO-DIIS/Sim-DIIS IScMMF=       -3 using points:    10    9
 RFO step:  Lambda=-1.50755342D-04.
 DidBck=F Rises=F RFO-DIIS coefs:    2.02561   -1.02561
 Iteration  1 RMS(Cart)=  0.12893602 RMS(Int)=  0.02903394
 Iteration  2 RMS(Cart)=  0.04968418 RMS(Int)=  0.00447759
 Iteration  3 RMS(Cart)=  0.00442055 RMS(Int)=  0.00141553
 Iteration  4 RMS(Cart)=  0.00002756 RMS(Int)=  0.00141531
 Iteration  5 RMS(Cart)=  0.00000001 RMS(Int)=  0.00141531
 Variable       Old X    -DE/DX   Delta X   Delta X   Delta X     New X
                                 (Linear)    (Quad)   (Total)
    R1        2.29563  -0.00039  -0.00031   0.00008  -0.00023   2.29540
    R2        2.44622  -0.00048   0.00052  -0.00179  -0.00127   2.44494
    R3        2.93073  -0.00025   0.00010  -0.00040  -0.00030   2.93043
    R4        1.96649  -0.00113  -0.00311   0.00372   0.00061   1.96710
    R5        2.79490  -0.00060  -0.02050  -0.00947  -0.02996   2.76494
    R6        2.53043  -0.00014   0.00012  -0.00211  -0.00199   2.52844
    R7        2.54047   0.00031  -0.00008   0.00079   0.00058   2.54105
    R8        2.52098   0.00058  -0.00050   0.00125  -0.00007   2.52091
    R9        4.89231   0.00005  -0.02136   0.04934   0.02860   4.92091
   R10        4.85623   0.00000   0.00180  -0.01190  -0.01050   4.84572
   R11        1.81669  -0.00067   0.00036  -0.00063  -0.00015   1.81655
   R12        1.81698  -0.00087   0.00041  -0.00060   0.00043   1.81741
   R13        1.84108  -0.00081   0.00055  -0.00057  -0.00002   1.84106
   R14        1.85524  -0.00107   0.00035  -0.00186  -0.00153   1.85371
   R15        3.46328  -0.00062  -0.00489  -0.03228  -0.03717   3.42611
   R16        3.34307  -0.00028  -0.00911  -0.00373  -0.01283   3.33024
   R17        1.81597  -0.00003  -0.00010  -0.00010  -0.00020   1.81577
   R18        1.81607  -0.00009   0.00050  -0.00032   0.00019   1.81626
   R19        1.83844   0.00042  -0.00058   0.00139   0.00081   1.83924
   R20        1.81404  -0.00009  -0.00011  -0.00004  -0.00015   1.81388
    A1        2.25106   0.00059  -0.00028   0.00015  -0.00014   2.25092
    A2        2.09563  -0.00032  -0.00007  -0.00089  -0.00096   2.09467
    A3        1.93649  -0.00027   0.00035   0.00076   0.00110   1.93759
    A4        1.97767   0.00120  -0.00051  -0.00028  -0.00079   1.97688
    A5        1.93376   0.00011  -0.00032   0.00438   0.00362   1.93738
    A6        1.93081   0.00002   0.00045  -0.00161   0.00116   1.93197
    A7        1.94225  -0.00035   0.00114  -0.00296  -0.00187   1.94038
    A8        1.88669  -0.00012   0.00054  -0.00074  -0.00046   1.88622
    A9        1.88780   0.00011   0.00004   0.00100   0.00256   1.89036
   A10        1.88054   0.00024  -0.00191  -0.00008  -0.00520   1.87534
   A11        2.06684  -0.00036  -0.00032  -0.02498  -0.02959   2.03725
   A12        2.08361  -0.00042   0.00263   0.02339   0.01849   2.10210
   A13        1.83714  -0.00029  -0.00141  -0.00049  -0.00381   1.83334
   A14        2.33918   0.00039  -0.00781  -0.01059  -0.02167   2.31750
   A15        2.31444   0.00046   0.01266   0.02043   0.03219   2.34663
   A16        2.02410  -0.00028   0.01547   0.00101   0.01528   2.03939
   A17        1.91143   0.00099   0.01063  -0.00311   0.00695   1.91839
   A18        1.89442  -0.00077   0.01422  -0.01013   0.00344   1.89786
   A19        3.07860  -0.00006   0.00287   0.00060   0.00348   3.08207
   A20        2.08751   0.00003   0.00751   0.01108   0.01829   2.10580
   A21        2.07524  -0.00007  -0.04079   0.01351  -0.02751   2.04773
   A22        1.86205   0.00007  -0.00289   0.00359   0.00028   1.86232
   A23        1.69017  -0.00029   0.01292  -0.01109   0.00185   1.69203
   A24        2.17604  -0.00004   0.00520  -0.00848  -0.00327   2.17277
   A25        1.86969   0.00004   0.00048  -0.00052  -0.00001   1.86968
   A26        3.11666   0.00016  -0.01440   0.01099  -0.00348   3.11318
   A27        2.74718   0.00100  -0.02100   0.01458  -0.00666   2.74053
   A28        3.12013  -0.00130  -0.01230   0.00570  -0.00651   3.11362
   A29        3.11271  -0.00008   0.03374  -0.00446   0.02906   3.14178
    D1        0.00844   0.00014   0.00020  -0.00641  -0.00621   0.00223
    D2       -3.12928   0.00002   0.00110  -0.01349  -0.01239   3.14152
    D3       -2.08512  -0.00007  -0.00016  -0.04626  -0.04664  -2.13176
    D4        2.10594  -0.00000  -0.00092  -0.04713  -0.04920   2.05674
    D5        0.01597  -0.00010   0.00044  -0.04402  -0.04221  -0.02624
    D6        1.05299   0.00004  -0.00097  -0.03989  -0.04109   1.01190
    D7       -1.03913   0.00011  -0.00173  -0.04077  -0.04365  -1.08278
    D8       -3.12910   0.00002  -0.00038  -0.03766  -0.03666   3.11743
    D9        2.10208   0.00010   0.06309   0.02670   0.09008   2.19216
   D10       -0.04923   0.00023   0.02414   0.04163   0.06544   0.01621
   D11       -2.15941   0.00025   0.07024   0.06488   0.13343  -2.02597
   D12        2.00363   0.00018   0.07001   0.06095   0.12855   2.13218
   D13       -0.03275  -0.00001   0.07069   0.06020   0.12852   0.09577
   D14        2.07034   0.00004  -0.09206  -0.07712  -0.17079   1.89955
   D15       -2.08486   0.00002  -0.09172  -0.07287  -0.16576  -2.25061
   D16       -0.04921   0.00006  -0.09208  -0.07326  -0.16771  -0.21692
   D17        0.34193   0.00008  -0.01544  -0.03930  -0.05555   0.28638
   D18        0.03185   0.00003   0.11546   0.10305   0.21780   0.24965
   D19        0.19688  -0.00012  -0.04992  -0.06704  -0.11472   0.08216
   D20       -0.33272  -0.00001   0.00872   0.03816   0.04928  -0.28344
   D21        0.26724  -0.00020   0.41844  -0.05383   0.36486   0.63210
   D22        2.42683   0.00029   0.45421  -0.06542   0.38853   2.81536
   D23        0.01032   0.00013   0.00054  -0.03431  -0.03336  -0.02304
   D24       -1.92884   0.00007  -0.00384  -0.02635  -0.02975  -1.95859
   D25       -2.11889  -0.00010  -0.03381  -0.03322  -0.06746  -2.18635
   D26        2.22514  -0.00015  -0.03818  -0.02526  -0.06386   2.16129
   D27       -0.95083  -0.00001   0.07250   0.00290   0.07505  -0.87578
   D28        1.38277   0.00007   0.02143   0.04138   0.06316   1.44593
   D29        2.41987   0.00002  -0.06130   0.03799  -0.02344   2.39642
         Item               Value     Threshold  Converged?
 Maximum Force            0.001301     0.000015     NO 
 RMS     Force            0.000424     0.000010     NO 
 Maximum Displacement     0.593848     0.000060     NO 
 RMS     Displacement     0.163146     0.000040     NO 
 Predicted change in Energy=-9.990848D-05
 GradGradGradGradGradGradGradGradGradGradGradGradGradGradGradGradGradGrad

                          Input orientation:                          
 ---------------------------------------------------------------------
 Center     Atomic      Atomic             Coordinates (Angstroms)
 Number     Number       Type             X           Y           Z
 ---------------------------------------------------------------------
      1          6           0       -0.134857   -0.173899    0.343531
      2          8           0       -0.419814   -1.167273    0.981843
      3          8           0       -0.895696    0.559865   -0.402563
      4          1           0       -1.881390    0.227096   -0.437707
      5          6           0        1.318253    0.367366    0.358404
      6          9           0        1.354311    1.632618    0.792069
      7          9           0        1.850331    0.334187   -0.876067
      8          9           0        2.098868   -0.369508    1.150388
      9          8           0        4.280320   -1.965365   -0.731747
     10          1           0        3.891468   -1.902950    0.145150
     11          1           0        3.900148   -1.233212   -1.226063
     12          8           0       -3.281399   -0.192369   -0.507027
     13          1           0       -3.952673    0.475411   -0.277648
     14          1           0       -3.420890   -0.985003    0.053795
     15          8           0       -5.139201    1.792484    0.102500
     16          1           0       -4.850290    2.604550    0.527168
     17          1           0       -5.753160    2.047112   -0.591745
     18          8           0       -2.986649   -2.288202    1.157772
     19          1           0       -2.040041   -2.072895    1.227485
     20          1           0       -3.049211   -3.222563    0.947064
 ---------------------------------------------------------------------
                    Distance matrix (angstroms):
                    1          2          3          4          5
     1  C    0.000000
     2  O    1.214674   0.000000
     3  O    1.293809   2.264078   0.000000
     4  H    1.954867   2.468924   1.040944   0.000000
     5  C    1.550715   2.400972   2.348978   3.300179   0.000000
     6  F    2.383760   3.320078   2.764140   3.735987   1.337994
     7  F    2.384647   3.295416   2.795676   3.758906   1.344666
     8  F    2.383025   2.647375   3.498972   4.326712   1.334009
     9  O    4.884605   5.066024   5.768561   6.546756   3.924781
    10  H    4.386373   4.452912   5.411320   6.180834   3.438204
    11  H    4.457245   4.851934   5.185884   6.014997   3.426159
    12  O    3.259527   3.369842   2.503667   1.463141   4.713711
    13  H    3.922141   4.094609   3.060694   2.092246   5.310264
    14  H    3.397035   3.146578   2.995244   2.020103   4.937729
    15  O    5.382213   5.639682   4.447670   3.654531   6.617791
    16  H    5.476204   5.836308   4.547961   3.923983   6.563871
    17  H    6.113343   6.422852   5.083567   4.280980   7.330021
    18  O    3.642250   2.806435   3.862411   3.177086   5.120861
    19  H    2.831481   1.872332   3.301213   2.843939   4.241263
    20  H    4.260524   3.337537   4.556960   3.896350   5.684088
                    6          7          8          9         10
     6  F    0.000000
     7  F    2.171322   0.000000
     8  F    2.165932   2.159508   0.000000
     9  O    4.881498   3.348673   3.293619   0.000000
    10  H    4.399535   3.195920   2.564247   0.961275   0.000000
    11  H    4.332104   2.604032   3.104531   0.961732   1.526057
    12  O    5.148595   5.171857   5.632555   7.770045   7.402799
    13  H    5.536018   5.835487   6.274897   8.599173   8.207674
    14  H    5.495410   5.512774   5.661191   7.803001   7.370316
    15  O    6.531979   7.206787   7.626396  10.175695   9.757614
    16  H    6.285849   7.212624   7.584472  10.287713   9.842857
    17  H    7.252785   7.799233   8.398180  10.806956  10.448199
    18  O    5.860930   5.865987   5.435433   7.515540   6.962924
    19  H    5.044009   5.035272   4.476387   6.617939   6.031842
    20  H    6.556509   6.322958   5.889311   7.623712   7.110377
                   11         12         13         14         15
    11  H    0.000000
    12  O    7.292117   0.000000
    13  H    8.092323   0.974246   0.000000
    14  H    7.436212   0.980942   1.589168   0.000000
    15  O    9.624435   2.786144   1.813020   3.266404   0.000000
    16  H    9.714546   3.369531   2.446769   3.892577   0.960865
    17  H   10.215148   3.336474   2.410530   3.879423   0.961123
    18  O    7.363671   2.692758   3.260551   1.762288   4.732766
    19  H    6.481575   2.843568   3.523840   2.113718   5.080506
    20  H    7.548085   3.369031   3.998897   2.437776   5.498368
                   16         17         18         19         20
    16  H    0.000000
    17  H    1.542037   0.000000
    18  O    5.273504   5.432250   0.000000
    19  H    5.501494   5.837064   0.973286   0.000000
    20  H    6.113546   6.119539   0.959866   1.555248   0.000000
 Stoichiometry    C2H9F3O6
 Framework group  C1[X(C2H9F3O6)]
 Deg. of freedom    54
 Full point group                 C1      NOp   1
 Largest Abelian subgroup         C1      NOp   1
 Largest concise Abelian subgroup C1      NOp   1
                         Standard orientation:                         
 ---------------------------------------------------------------------
 Center     Atomic      Atomic             Coordinates (Angstroms)
 Number     Number       Type             X           Y           Z
 ---------------------------------------------------------------------
      1          6           0        0.172545    0.021187   -0.150197
      2          8           0        0.012394    1.135809   -0.605611
      3          8           0       -0.660663   -0.714829    0.511608
      4          1           0       -1.586473   -0.260975    0.654629
      5          6           0        1.531310   -0.703503   -0.332679
      6          9           0        1.370402   -1.872673   -0.963059
      7          9           0        2.103506   -0.947618    0.859431
      8          9           0        2.382994    0.040427   -1.040340
      9          8           0        4.832980    0.990476    0.945335
     10          1           0        4.410159    1.127424    0.092975
     11          1           0        4.368094    0.245622    1.337766
     12          8           0       -2.908434    0.328501    0.868450
     13          1           0       -3.676105   -0.194209    0.574154
     14          1           0       -2.951023    1.214384    0.449349
     15          8           0       -5.051854   -1.255862    0.057194
     16          1           0       -4.897159   -2.018392   -0.506615
     17          1           0       -5.672564   -1.535370    0.735687
     18          8           0       -2.370810    2.610310   -0.456411
     19          1           0       -1.467904    2.282236   -0.612655
     20          1           0       -2.291177    3.496714   -0.096843
 ---------------------------------------------------------------------
 Rotational constants (GHZ):           1.2822879           0.3383682           0.2985569
 Standard basis: 6-31++G(d,p) (6D, 7F)
 There are   263 symmetry adapted cartesian basis functions of A   symmetry.
 There are   263 symmetry adapted basis functions of A   symmetry.
   263 basis functions,   424 primitive gaussians,   263 cartesian basis functions
    48 alpha electrons       48 beta electrons
       nuclear repulsion energy       705.0271942963 Hartrees.
 NAtoms=   20 NActive=   20 NUniq=   20 SFac= 1.00D+00 NAtFMM=   60 NAOKFM=F Big=F
 Integral buffers will be    131072 words long.
 Raffenetti 2 integral format.
 Two-electron integral symmetry is turned on.
 Nuclear repulsion after empirical dispersion term =      705.0197240235 Hartrees.
 One-electron integrals computed using PRISM.
 NBasis=   263 RedAO= T EigKep=  3.77D-05  NBF=   263
 NBsUse=   263 1.00D-06 EigRej= -1.00D+00 NBFU=   263
 Initial guess from the checkpoint file:  "/local_scratch/slurm.5620464/Gau-337975.chk"
 B after Tr=    -0.000000    0.000000    0.000000
         Rot=    0.999827    0.017976    0.002802    0.003810 Ang=   2.13 deg.
 ExpMin= 3.60D-02 ExpMax= 7.00D+03 ExpMxC= 1.05D+03 IAcc=3 IRadAn=         5 AccDes= 0.00D+00
 Harris functional with IExCor= 4639 and IRadAn=       5 diagonalized for initial guess.
 HarFok:  IExCor= 4639 AccDes= 0.00D+00 IRadAn=         5 IDoV= 1 UseB2=F ITyADJ=14
 ICtDFT=  3500011 ScaDFX=  1.000000  1.000000  1.000000  1.000000
 FoFCou: FMM=F IPFlag=           0 FMFlag=      100000 FMFlg1=           0
         NFxFlg=           0 DoJE=T BraDBF=F KetDBF=T FulRan=T
         wScrn=  0.000000 ICntrl=       500 IOpCl=  0 I1Cent=   200000004 NGrid=           0
         NMat0=    1 NMatS0=      1 NMatT0=    0 NMatD0=    1 NMtDS0=    0 NMtDT0=    0
 Petite list used in FoFCou.
 Requested convergence on RMS density matrix=1.00D-10 within 128 cycles.
 Requested convergence on MAX density matrix=1.00D-08.
 Requested convergence on             energy=1.00D-08.
 No special actions if energy rises.
 SCF Done:  E(RwB97XD) =  -832.368857070     A.U. after   18 cycles
            NFock= 18  Conv=0.42D-10     -V/T= 2.0082
 Calling FoFJK, ICntrl=      2127 FMM=F ISym2X=0 I1Cent= 0 IOpClX= 0 NMat=1 NMatS=1 NMatT=0.
 ***** Axes restored to original set *****
 -------------------------------------------------------------------
 Center     Atomic                   Forces (Hartrees/Bohr)
 Number     Number              X              Y              Z
 -------------------------------------------------------------------
      1        6          -0.000033408    0.000399244   -0.000483212
      2        8           0.000100842   -0.000305368    0.000167306
      3        8           0.000709262   -0.000387283    0.000011768
      4        1          -0.000347728    0.000731250    0.000242833
      5        6           0.000366424   -0.000140992   -0.000287774
      6        9          -0.000028302    0.000006501    0.000146726
      7        9          -0.000585631    0.000481173   -0.001306830
      8        9           0.000246333   -0.000357126    0.001685396
      9        8          -0.000515802    0.000735506   -0.000172049
     10        1           0.000074924    0.000079267   -0.000563364
     11        1           0.000315117   -0.000831770    0.000744552
     12        8          -0.000819690   -0.000422902   -0.000618065
     13        1           0.000337790    0.000091886    0.000536290
     14        1           0.000463652    0.000027125    0.000132383
     15        8          -0.000325317   -0.000166016   -0.000538069
     16        1           0.000180106   -0.000019746    0.000133242
     17        1           0.000048356    0.000095689    0.000146919
     18        8          -0.000308624   -0.000144576    0.000143878
     19        1           0.000081476    0.000119829   -0.000108634
     20        1           0.000040220    0.000008309   -0.000013296
 -------------------------------------------------------------------
 Cartesian Forces:  Max     0.001685396 RMS     0.000456969

 GradGradGradGradGradGradGradGradGradGradGradGradGradGradGradGradGradGrad
 Berny optimization.
 Using GEDIIS/GDIIS optimizer.
 FormGI is forming the generalized inverse of G from B-inverse, IUseBI=4.
 Internal  Forces:  Max     0.001106743 RMS     0.000332322
 Search for a local minimum.
 Step number  11 out of a maximum of  120
 All quantities printed in internal units (Hartrees-Bohrs-Radians)
 Mixed Optimization -- En-DIIS/RFO-DIIS
 Swapping is turned off.
 Update second derivatives using D2CorX and points   10   11
 DE= -6.03D-05 DEPred=-9.99D-05 R= 6.03D-01
 TightC=F SS=  1.41D+00  RLast= 7.34D-01 DXNew= 1.0091D+00 2.2026D+00
 Trust test= 6.03D-01 RLast= 7.34D-01 DXMaxT set to 1.01D+00
 ITU=  1  1  1 -1  0  0  0 -1  1  1  0
     Eigenvalues ---    0.00005   0.00020   0.00027   0.00037   0.00041
     Eigenvalues ---    0.00074   0.00089   0.00105   0.00160   0.00196
     Eigenvalues ---    0.00283   0.00673   0.00990   0.01237   0.01485
     Eigenvalues ---    0.01701   0.01918   0.02197   0.02731   0.03434
     Eigenvalues ---    0.03640   0.04249   0.05068   0.05853   0.06387
     Eigenvalues ---    0.06565   0.07641   0.08092   0.09373   0.10109
     Eigenvalues ---    0.10904   0.11192   0.11888   0.16321   0.16707
     Eigenvalues ---    0.17435   0.20462   0.22553   0.32593   0.35285
     Eigenvalues ---    0.36226   0.46503   0.48519   0.49774   0.50635
     Eigenvalues ---    0.51810   0.54949   0.55582   0.56410   0.57190
     Eigenvalues ---    0.57419   0.64908   1.03269   1.76305
 Eigenvalue     1 is   4.52D-05 Eigenvector:
                          D18       R9        D17       R10       D19
   1                   -0.56155  -0.35266  -0.34004   0.29107   0.24105
                          A15       D14       D16       D15       D4
   1                    0.18996   0.17515   0.16485   0.16397   0.15880
 En-DIIS/RFO-DIIS/Sim-DIIS IScMMF=       -3 using points:    11   10    9
 RFO step:  Lambda=-1.07373525D-04.
 DidBck=F Rises=F RFO-DIIS coefs:    1.13917   -1.13930    1.00013
 Iteration  1 RMS(Cart)=  0.09027120 RMS(Int)=  0.05265925
 Iteration  2 RMS(Cart)=  0.04620386 RMS(Int)=  0.01999688
 Iteration  3 RMS(Cart)=  0.02975002 RMS(Int)=  0.00197077
 Iteration  4 RMS(Cart)=  0.00166139 RMS(Int)=  0.00123192
 Iteration  5 RMS(Cart)=  0.00000343 RMS(Int)=  0.00123192
 Iteration  6 RMS(Cart)=  0.00000000 RMS(Int)=  0.00123192
 Variable       Old X    -DE/DX   Delta X   Delta X   Delta X     New X
                                 (Linear)    (Quad)   (Total)
    R1        2.29540   0.00031   0.00027  -0.00052  -0.00025   2.29515
    R2        2.44494  -0.00011  -0.00068  -0.00001  -0.00069   2.44425
    R3        2.93043  -0.00012  -0.00014   0.00049   0.00035   2.93078
    R4        1.96710   0.00051   0.00312  -0.00460  -0.00149   1.96561
    R5        2.76494   0.00042   0.01582  -0.00086   0.01496   2.77989
    R6        2.52844   0.00005  -0.00039  -0.00120  -0.00159   2.52685
    R7        2.54105   0.00077   0.00016   0.00080   0.00118   2.54223
    R8        2.52091   0.00111   0.00048   0.00047   0.00185   2.52276
    R9        4.92091   0.00003   0.02481  -0.07213  -0.04798   4.87293
   R10        4.84572  -0.00006  -0.00322  -0.03005  -0.03282   4.81291
   R11        1.81655  -0.00042  -0.00038   0.00008  -0.00047   1.81608
   R12        1.81741  -0.00096  -0.00034  -0.00022  -0.00138   1.81603
   R13        1.84106  -0.00010  -0.00054   0.00020  -0.00034   1.84072
   R14        1.85371   0.00004  -0.00055  -0.00056  -0.00109   1.85262
   R15        3.42611  -0.00006  -0.00041   0.00916   0.00875   3.43486
   R16        3.33024  -0.00002   0.00710   0.00050   0.00758   3.33782
   R17        1.81577   0.00010   0.00007  -0.00009  -0.00002   1.81575
   R18        1.81626  -0.00011  -0.00047   0.00013  -0.00033   1.81593
   R19        1.83924   0.00010   0.00068  -0.00001   0.00067   1.83991
   R20        1.81388  -0.00001   0.00009  -0.00003   0.00006   1.81394
    A1        2.25092   0.00022   0.00026   0.00025   0.00050   2.25142
    A2        2.09467  -0.00017  -0.00007  -0.00022  -0.00029   2.09438
    A3        1.93759  -0.00005  -0.00019  -0.00004  -0.00023   1.93736
    A4        1.97688   0.00030   0.00039   0.00091   0.00130   1.97818
    A5        1.93738   0.00018   0.00081   0.00221   0.00346   1.94084
    A6        1.93197  -0.00075  -0.00028  -0.00563  -0.00774   1.92423
    A7        1.94038  -0.00016  -0.00137   0.00326   0.00139   1.94177
    A8        1.88622   0.00008  -0.00059   0.00257   0.00189   1.88812
    A9        1.89036  -0.00025   0.00032  -0.00243  -0.00318   1.88718
   A10        1.87534   0.00094   0.00114  -0.00001   0.00431   1.87965
   A11        2.03725  -0.00075  -0.00381   0.01616   0.01647   2.05372
   A12        2.10210  -0.00093   0.00001  -0.03423  -0.02717   2.07494
   A13        1.83334   0.00023   0.00084  -0.00273  -0.00084   1.83249
   A14        2.31750   0.00022   0.00460   0.02109   0.02827   2.34577
   A15        2.34663   0.00033  -0.00787  -0.01058  -0.01800   2.32863
   A16        2.03939  -0.00010  -0.01295  -0.00156  -0.01325   2.02614
   A17        1.91839  -0.00008  -0.00940  -0.00095  -0.00985   1.90854
   A18        1.89786  -0.00001  -0.01339  -0.00116  -0.01392   1.88394
   A19        3.08207  -0.00013  -0.00232  -0.01599  -0.01831   3.06376
   A20        2.10580  -0.00031  -0.00477   0.00755   0.00274   2.10855
   A21        2.04773   0.00023   0.03595  -0.00370   0.03209   2.07982
   A22        1.86232   0.00003   0.00285  -0.00003   0.00284   1.86516
   A23        1.69203  -0.00025  -0.01234  -0.00256  -0.01497   1.67705
   A24        2.17277  -0.00001  -0.00552  -0.00080  -0.00635   2.16642
   A25        1.86968   0.00004  -0.00047  -0.00048  -0.00107   1.86861
   A26        3.11318   0.00082   0.01356   0.00054   0.01419   3.12737
   A27        2.74053   0.00034   0.01955   0.00634   0.02612   2.76665
   A28        3.11362  -0.00005   0.01109  -0.00911   0.00190   3.11552
   A29        3.14178  -0.00010  -0.02886  -0.00243  -0.03107   3.11071
    D1        0.00223   0.00004  -0.00106  -0.00200  -0.00305  -0.00082
    D2        3.14152  -0.00002  -0.00280  -0.00506  -0.00786   3.13366
    D3       -2.13176  -0.00002  -0.00634  -0.02741  -0.03363  -2.16539
    D4        2.05674   0.00025  -0.00595  -0.02836  -0.03315   2.02359
    D5       -0.02624  -0.00032  -0.00630  -0.02678  -0.03437  -0.06061
    D6        1.01190   0.00003  -0.00477  -0.02466  -0.02932   0.98259
    D7       -1.08278   0.00030  -0.00439  -0.02562  -0.02884  -1.11162
    D8        3.11743  -0.00027  -0.00473  -0.02404  -0.03006   3.08736
    D9        2.19216   0.00002  -0.04898   0.00313  -0.04617   2.14599
   D10        0.01621   0.00006  -0.01443   0.00486  -0.00923   0.00699
   D11       -2.02597  -0.00001  -0.04992   0.05343   0.00443  -2.02155
   D12        2.13218   0.00018  -0.05038   0.05252   0.00372   2.13589
   D13        0.09577  -0.00006  -0.05105   0.05405   0.00421   0.09998
   D14        1.89955  -0.00021   0.06601  -0.07765  -0.01073   1.88883
   D15       -2.25061  -0.00025   0.06637  -0.07444  -0.00766  -2.25827
   D16       -0.21692   0.00020   0.06645  -0.07269  -0.00482  -0.22174
   D17        0.28638   0.00006   0.00732  -0.02943  -0.02192   0.26446
   D18        0.24965  -0.00015  -0.08228   0.12111   0.03917   0.28882
   D19        0.08216  -0.00012   0.03271  -0.07777  -0.04699   0.03517
   D20       -0.28344  -0.00004  -0.00165   0.04662   0.04279  -0.24065
   D21        0.63210  -0.00000  -0.35727  -0.09252  -0.45010   0.18200
   D22        2.81536  -0.00020  -0.38885  -0.09601  -0.48455   2.33081
   D23       -0.02304  -0.00009  -0.00517  -0.00265  -0.00826  -0.03130
   D24       -1.95859  -0.00000  -0.00040  -0.00144  -0.00237  -1.96096
   D25       -2.18635   0.00001   0.02358  -0.00070   0.02341  -2.16294
   D26        2.16129   0.00009   0.02835   0.00051   0.02930   2.19059
   D27       -0.87578  -0.00009  -0.06025  -0.06814  -0.12820  -1.00398
   D28        1.44593  -0.00014  -0.01211  -0.06347  -0.07578   1.37015
   D29        2.39642   0.00006   0.05651   0.00227   0.05905   2.45547
         Item               Value     Threshold  Converged?
 Maximum Force            0.001107     0.000015     NO 
 RMS     Force            0.000332     0.000010     NO 
 Maximum Displacement     0.676825     0.000060     NO 
 RMS     Displacement     0.158744     0.000040     NO 
 Predicted change in Energy=-2.111632D-05
 GradGradGradGradGradGradGradGradGradGradGradGradGradGradGradGradGradGrad

                          Input orientation:                          
 ---------------------------------------------------------------------
 Center     Atomic      Atomic             Coordinates (Angstroms)
 Number     Number       Type             X           Y           Z
 ---------------------------------------------------------------------
      1          6           0       -0.148265   -0.151130    0.298145
      2          8           0       -0.433725   -1.124152    0.966619
      3          8           0       -0.904900    0.551912   -0.480463
      4          1           0       -1.886973    0.211283   -0.518295
      5          6           0        1.302954    0.395868    0.305201
      6          9           0        1.331903    1.685639    0.656819
      7          9           0        1.849400    0.282118   -0.918834
      8          9           0        2.072455   -0.284489    1.157946
      9          8           0        4.259089   -1.973975   -0.630806
     10          1           0        3.842692   -1.861873    0.228041
     11          1           0        3.881281   -1.283589   -1.182303
     12          8           0       -3.285615   -0.238794   -0.590664
     13          1           0       -3.960838    0.420717   -0.349987
     14          1           0       -3.405978   -1.019808   -0.010455
     15          8           0       -5.118255    1.748763    0.097822
     16          1           0       -4.976179    2.280638    0.885328
     17          1           0       -5.436039    2.343576   -0.586745
     18          8           0       -2.996515   -2.267247    1.171092
     19          1           0       -2.052818   -2.037930    1.240527
     20          1           0       -3.045248   -3.210079    0.997615
 ---------------------------------------------------------------------
                    Distance matrix (angstroms):
                    1          2          3          4          5
     1  C    0.000000
     2  O    1.214543   0.000000
     3  O    1.293443   2.263899   0.000000
     4  H    1.954744   2.469875   1.040157   0.000000
     5  C    1.550901   2.400831   2.348667   3.299675   0.000000
     6  F    2.386056   3.332918   2.753549   3.730386   1.337154
     7  F    2.378951   3.277986   2.801986   3.758448   1.345290
     8  F    2.385087   2.650015   3.499799   4.328122   1.334987
     9  O    4.859063   5.029560   5.750608   6.523963   3.902692
    10  H    4.342729   4.401985   5.372891   6.138733   3.399061
    11  H    4.439756   4.823128   5.173893   5.995690   3.417750
    12  O    3.261998   3.367828   2.511009   1.471056   4.718086
    13  H    3.909321   4.069471   3.061534   2.091197   5.304469
    14  H    3.385636   3.130471   2.991088   2.020115   4.927253
    15  O    5.324521   5.563566   4.418058   3.631065   6.565460
    16  H    5.437557   5.677419   4.629168   3.974366   6.581521
    17  H    5.913302   6.281817   4.873662   4.140921   7.071292
    18  O    3.654109   2.813604   3.879452   3.198159   5.131022
    19  H    2.841728   1.879223   3.314635   2.860056   4.249637
    20  H    4.270706   3.342469   4.573661   3.917307   5.691147
                    6          7          8          9         10
     6  F    0.000000
     7  F    2.172638   0.000000
     8  F    2.163550   2.164212   0.000000
     9  O    4.859956   3.313536   3.291712   0.000000
    10  H    4.367236   3.144079   2.546881   0.961027   0.000000
    11  H    4.324119   2.578642   3.121990   0.961000   1.524786
    12  O    5.155689   5.171791   5.636367   7.741772   7.356454
    13  H    5.534148   5.839663   6.258737   8.566248   8.151037
    14  H    5.496564   5.489915   5.649698   7.749099   7.301313
    15  O    6.474643   7.192556   7.547469  10.115546   9.661895
    16  H    6.340200   7.337412   7.505827  10.280592   9.765495
    17  H    6.912625   7.578755   8.144210  10.613138  10.219810
    18  O    5.884300   5.860883   5.442973   7.481754   6.915809
    19  H    5.065770   5.027203   4.483219   6.583780   5.984410
    20  H    6.575990   6.310768   5.897089   7.585054   7.060709
                   11         12         13         14         15
    11  H    0.000000
    12  O    7.266776   0.000000
    13  H    8.068224   0.974066   0.000000
    14  H    7.385591   0.980364   1.580589   0.000000
    15  O    9.582564   2.789797   1.817651   3.257085   0.000000
    16  H    9.769003   3.374033   2.452800   3.763097   0.960855
    17  H   10.016160   3.360502   2.435089   3.970593   0.960948
    18  O    7.335539   2.702219   3.235544   1.766300   4.667122
    19  H    6.453888   2.847796   3.495028   2.105367   5.004171
    20  H    7.512670   3.377712   3.979574   2.437954   5.449505
                   16         17         18         19         20
    16  H    0.000000
    17  H    1.543513   0.000000
    18  O    4.968298   5.504630   0.000000
    19  H    5.227068   5.829469   0.973638   0.000000
    20  H    5.821432   6.250533   0.959897   1.554945   0.000000
 Stoichiometry    C2H9F3O6
 Framework group  C1[X(C2H9F3O6)]
 Deg. of freedom    54
 Full point group                 C1      NOp   1
 Largest Abelian subgroup         C1      NOp   1
 Largest concise Abelian subgroup C1      NOp   1
                         Standard orientation:                         
 ---------------------------------------------------------------------
 Center     Atomic      Atomic             Coordinates (Angstroms)
 Number     Number       Type             X           Y           Z
 ---------------------------------------------------------------------
      1          6           0        0.166316    0.005752   -0.131071
      2          8           0       -0.004055    1.111617   -0.603459
      3          8           0       -0.654547   -0.721870    0.554309
      4          1           0       -1.578959   -0.269504    0.705153
      5          6           0        1.527891   -0.714053   -0.313528
      6          9           0        1.368618   -1.912434   -0.884925
      7          9           0        2.123208   -0.893619    0.879434
      8          9           0        2.356038    0.003099   -1.076455
      9          8           0        4.809106    1.046703    0.854534
     10          1           0        4.354319    1.145472    0.013708
     11          1           0        4.357853    0.323233    1.297797
     12          8           0       -2.899701    0.337254    0.932074
     13          1           0       -3.666231   -0.175374    0.618308
     14          1           0       -2.930149    1.218673    0.503955
     15          8           0       -5.008360   -1.240414    0.011484
     16          1           0       -4.965517   -1.636031   -0.863099
     17          1           0       -5.382875   -1.902341    0.598860
     18          8           0       -2.391116    2.594451   -0.463772
     19          1           0       -1.490438    2.261276   -0.624222
     20          1           0       -2.304625    3.489050   -0.126703
 ---------------------------------------------------------------------
 Rotational constants (GHZ):           1.2832414           0.3417576           0.3010748
 Standard basis: 6-31++G(d,p) (6D, 7F)
 There are   263 symmetry adapted cartesian basis functions of A   symmetry.
 There are   263 symmetry adapted basis functions of A   symmetry.
   263 basis functions,   424 primitive gaussians,   263 cartesian basis functions
    48 alpha electrons       48 beta electrons
       nuclear repulsion energy       705.8944992351 Hartrees.
 NAtoms=   20 NActive=   20 NUniq=   20 SFac= 1.00D+00 NAtFMM=   60 NAOKFM=F Big=F
 Integral buffers will be    131072 words long.
 Raffenetti 2 integral format.
 Two-electron integral symmetry is turned on.
 Nuclear repulsion after empirical dispersion term =      705.8869923561 Hartrees.
 One-electron integrals computed using PRISM.
 NBasis=   263 RedAO= T EigKep=  3.79D-05  NBF=   263
 NBsUse=   263 1.00D-06 EigRej= -1.00D+00 NBFU=   263
 Initial guess from the checkpoint file:  "/local_scratch/slurm.5620464/Gau-337975.chk"
 B after Tr=    -0.000000   -0.000000   -0.000000
         Rot=    0.999976    0.006602   -0.000975   -0.002032 Ang=   0.80 deg.
 ExpMin= 3.60D-02 ExpMax= 7.00D+03 ExpMxC= 1.05D+03 IAcc=3 IRadAn=         5 AccDes= 0.00D+00
 Harris functional with IExCor= 4639 and IRadAn=       5 diagonalized for initial guess.
 HarFok:  IExCor= 4639 AccDes= 0.00D+00 IRadAn=         5 IDoV= 1 UseB2=F ITyADJ=14
 ICtDFT=  3500011 ScaDFX=  1.000000  1.000000  1.000000  1.000000
 FoFCou: FMM=F IPFlag=           0 FMFlag=      100000 FMFlg1=           0
         NFxFlg=           0 DoJE=T BraDBF=F KetDBF=T FulRan=T
         wScrn=  0.000000 ICntrl=       500 IOpCl=  0 I1Cent=   200000004 NGrid=           0
         NMat0=    1 NMatS0=      1 NMatT0=    0 NMatD0=    1 NMtDS0=    0 NMtDT0=    0
 Petite list used in FoFCou.
 Requested convergence on RMS density matrix=1.00D-10 within 128 cycles.
 Requested convergence on MAX density matrix=1.00D-08.
 Requested convergence on             energy=1.00D-08.
 No special actions if energy rises.
 SCF Done:  E(RwB97XD) =  -832.368882807     A.U. after   18 cycles
            NFock= 18  Conv=0.33D-10     -V/T= 2.0082
 Calling FoFJK, ICntrl=      2127 FMM=F ISym2X=0 I1Cent= 0 IOpClX= 0 NMat=1 NMatS=1 NMatT=0.
 ***** Axes restored to original set *****
 -------------------------------------------------------------------
 Center     Atomic                   Forces (Hartrees/Bohr)
 Number     Number              X              Y              Z
 -------------------------------------------------------------------
      1        6           0.000357668    0.000205737   -0.000009283
      2        8          -0.000257012   -0.000529398    0.000410303
      3        8           0.000073648    0.000063224   -0.000317285
      4        1          -0.000356455    0.000256400    0.000257990
      5        6          -0.000003939   -0.000333476    0.000082430
      6        9          -0.000129247    0.000350409   -0.000232581
      7        9           0.000097623    0.000456547   -0.000585118
      8        9          -0.000126322   -0.000344019    0.000476755
      9        8          -0.000205649    0.000162387   -0.000015851
     10        1           0.000075331    0.000007486   -0.000252840
     11        1           0.000088146   -0.000234701    0.000296974
     12        8          -0.000041492    0.000053298    0.000111642
     13        1           0.000260994    0.000537537    0.000074413
     14        1          -0.000018865   -0.000718946   -0.000004952
     15        8          -0.000133152   -0.000178832   -0.000234122
     16        1           0.000060786    0.000048520   -0.000092935
     17        1           0.000003367    0.000020292    0.000140857
     18        8           0.000488338    0.000390014   -0.000034479
     19        1          -0.000211577   -0.000161743   -0.000034281
     20        1          -0.000022191   -0.000050735   -0.000037637
 -------------------------------------------------------------------
 Cartesian Forces:  Max     0.000718946 RMS     0.000260843

 GradGradGradGradGradGradGradGradGradGradGradGradGradGradGradGradGradGrad
 Berny optimization.
 Using GEDIIS/GDIIS optimizer.
 FormGI is forming the generalized inverse of G from B-inverse, IUseBI=4.
 Internal  Forces:  Max     0.000827389 RMS     0.000283054
 Search for a local minimum.
 Step number  12 out of a maximum of  120
 All quantities printed in internal units (Hartrees-Bohrs-Radians)
 Mixed Optimization -- En-DIIS/RFO-DIIS
 Swapping is turned off.
 Update second derivatives using D2CorX and points   10   11   12
 DE= -2.57D-05 DEPred=-2.11D-05 R= 1.22D+00
 TightC=F SS=  1.41D+00  RLast= 6.99D-01 DXNew= 1.6971D+00 2.0980D+00
 Trust test= 1.22D+00 RLast= 6.99D-01 DXMaxT set to 1.70D+00
 ITU=  1  1  1  1 -1  0  0  0 -1  1  1  0
     Eigenvalues ---    0.00005   0.00013   0.00028   0.00037   0.00042
     Eigenvalues ---    0.00073   0.00096   0.00120   0.00160   0.00202
     Eigenvalues ---    0.00275   0.00678   0.01069   0.01236   0.01503
     Eigenvalues ---    0.01538   0.01899   0.02258   0.02688   0.03414
     Eigenvalues ---    0.03605   0.04232   0.05079   0.05729   0.06064
     Eigenvalues ---    0.06579   0.07494   0.08055   0.09247   0.10119
     Eigenvalues ---    0.11057   0.11776   0.12055   0.14703   0.16566
     Eigenvalues ---    0.17227   0.20462   0.22488   0.32098   0.35173
     Eigenvalues ---    0.35719   0.46880   0.49010   0.50065   0.50290
     Eigenvalues ---    0.53745   0.54922   0.56197   0.56916   0.57195
     Eigenvalues ---    0.57390   0.64939   1.03197   1.84219
 Eigenvalue     1 is   4.84D-05 Eigenvector:
                          D18       R9        D17       R10       D19
   1                    0.55533   0.35576   0.34736  -0.29490  -0.22466
                          A15       D14       D16       D15       D4
   1                   -0.19071  -0.18474  -0.17336  -0.17275  -0.16509
 En-DIIS/RFO-DIIS/Sim-DIIS IScMMF=       -3 using points:    12   11   10    9
 RFO step:  Lambda=-1.37972177D-04.
 DidBck=F Rises=F RFO-DIIS coefs:    1.13699    0.97046   -2.00000    0.89255
 Iteration  1 RMS(Cart)=  0.14885013 RMS(Int)=  0.00863454
 Iteration  2 RMS(Cart)=  0.00994507 RMS(Int)=  0.00112601
 Iteration  3 RMS(Cart)=  0.00002096 RMS(Int)=  0.00112596
 Iteration  4 RMS(Cart)=  0.00000001 RMS(Int)=  0.00112596
 Variable       Old X    -DE/DX   Delta X   Delta X   Delta X     New X
                                 (Linear)    (Quad)   (Total)
    R1        2.29515   0.00071  -0.00002   0.00032   0.00030   2.29546
    R2        2.44425   0.00019  -0.00195   0.00083  -0.00112   2.44313
    R3        2.93078  -0.00017  -0.00037   0.00046   0.00009   2.93087
    R4        1.96561  -0.00010   0.00318  -0.00408  -0.00090   1.96471
    R5        2.77989  -0.00034  -0.01330   0.00989  -0.00340   2.77649
    R6        2.52685   0.00027  -0.00252  -0.00014  -0.00266   2.52419
    R7        2.54223   0.00045   0.00087   0.00088   0.00152   2.54375
    R8        2.52276   0.00034   0.00061   0.00019   0.00010   2.52286
    R9        4.87293   0.00004   0.04369  -0.05844  -0.01437   4.85856
   R10        4.81291  -0.00002  -0.01770  -0.02727  -0.04514   4.76777
   R11        1.81608  -0.00022  -0.00054   0.00060   0.00029   1.81636
   R12        1.81603  -0.00025  -0.00007  -0.00009   0.00034   1.81637
   R13        1.84072   0.00013  -0.00055   0.00044  -0.00011   1.84061
   R14        1.85262   0.00034  -0.00215   0.00245   0.00032   1.85294
   R15        3.43486  -0.00008  -0.03571   0.02026  -0.01545   3.41942
   R16        3.33782  -0.00014  -0.00524  -0.00166  -0.00691   3.33091
   R17        1.81575  -0.00004  -0.00014   0.00026   0.00012   1.81588
   R18        1.81593  -0.00009  -0.00028  -0.00005  -0.00033   1.81560
   R19        1.83991  -0.00025   0.00149  -0.00111   0.00038   1.84029
   R20        1.81394   0.00006  -0.00007   0.00012   0.00006   1.81400
    A1        2.25142  -0.00011   0.00016   0.00047   0.00061   2.25203
    A2        2.09438   0.00007  -0.00104  -0.00024  -0.00132   2.09306
    A3        1.93736   0.00004   0.00089  -0.00025   0.00061   1.93797
    A4        1.97818  -0.00082  -0.00025   0.00178   0.00152   1.97970
    A5        1.94084   0.00001   0.00476   0.00142   0.00579   1.94662
    A6        1.92423   0.00018  -0.00016  -0.00364  -0.00218   1.92205
    A7        1.94177  -0.00049  -0.00287   0.00245  -0.00021   1.94156
    A8        1.88812  -0.00026  -0.00072   0.00077   0.00017   1.88829
    A9        1.88718   0.00027   0.00236  -0.00128   0.00221   1.88938
   A10        1.87965   0.00029  -0.00351   0.00024  -0.00611   1.87355
   A11        2.05372  -0.00034  -0.03024  -0.00010  -0.03429   2.01943
   A12        2.07494  -0.00024   0.01448  -0.01538  -0.00720   2.06774
   A13        1.83249   0.00007  -0.00310  -0.00053  -0.00525   1.82724
   A14        2.34577   0.00006  -0.01334  -0.00289  -0.01865   2.32713
   A15        2.32863   0.00014   0.02217  -0.00089   0.01986   2.34848
   A16        2.02614   0.00010   0.00165   0.00192   0.00477   2.03091
   A17        1.90854  -0.00065  -0.00290  -0.00045  -0.00287   1.90566
   A18        1.88394   0.00077  -0.01047   0.00996   0.00002   1.88396
   A19        3.06376   0.00032  -0.00116   0.00267   0.00151   3.06527
   A20        2.10855  -0.00008   0.01410  -0.02537  -0.01150   2.09705
   A21        2.07982   0.00012   0.00943   0.00610   0.01514   2.09496
   A22        1.86516  -0.00010   0.00320  -0.00127   0.00173   1.86689
   A23        1.67705   0.00014  -0.01124   0.00420  -0.00718   1.66988
   A24        2.16642  -0.00005  -0.00901   0.00128  -0.00778   2.15864
   A25        1.86861   0.00003  -0.00057  -0.00015  -0.00093   1.86768
   A26        3.12737   0.00083   0.01062   0.01373   0.02442   3.15179
   A27        2.76665  -0.00081   0.01448  -0.00176   0.01292   2.77957
   A28        3.11552   0.00056   0.00375  -0.00213   0.00156   3.11709
   A29        3.11071   0.00016  -0.00143  -0.00211  -0.00331   3.10740
    D1       -0.00082  -0.00009  -0.00747  -0.00232  -0.00978  -0.01060
    D2        3.13366  -0.00004  -0.01576  -0.00406  -0.01982   3.11383
    D3       -2.16539  -0.00007  -0.05612  -0.02641  -0.08266  -2.24805
    D4        2.02359   0.00013  -0.05823  -0.02590  -0.08520   1.93840
    D5       -0.06061  -0.00004  -0.05184  -0.02540  -0.07602  -0.13663
    D6        0.98259  -0.00010  -0.04867  -0.02485  -0.07366   0.90892
    D7       -1.11162   0.00009  -0.05078  -0.02434  -0.07620  -1.18782
    D8        3.08736  -0.00008  -0.04439  -0.02384  -0.06703   3.02034
    D9        2.14599   0.00022   0.03853  -0.00482   0.03349   2.17949
   D10        0.00699  -0.00038   0.05020  -0.02199   0.02846   0.03545
   D11       -2.02155   0.00027   0.08725   0.06712   0.15333  -1.86822
   D12        2.13589   0.00032   0.08194   0.06712   0.14744   2.28333
   D13        0.09998  -0.00003   0.08138   0.06809   0.14797   0.24795
   D14        1.88883   0.00015  -0.11049  -0.07501  -0.18635   1.70247
   D15       -2.25827   0.00003  -0.10480  -0.07253  -0.17777  -2.43605
   D16       -0.22174   0.00003  -0.10626  -0.07217  -0.17964  -0.40138
   D17        0.26446   0.00010  -0.05108  -0.00418  -0.05590   0.20856
   D18        0.28882   0.00003   0.14609   0.02235   0.16731   0.45612
   D19        0.03517  -0.00005  -0.09004   0.04126  -0.04831  -0.01314
   D20       -0.24065  -0.00007   0.05284  -0.04944   0.00430  -0.23635
   D21        0.18200   0.00016  -0.02175   0.02861   0.00659   0.18859
   D22        2.33081  -0.00001  -0.03138   0.03730   0.00619   2.33700
   D23       -0.03130  -0.00014  -0.03854   0.01511  -0.02383  -0.05514
   D24       -1.96096  -0.00005  -0.02993   0.01234  -0.01815  -1.97911
   D25       -2.16294  -0.00003  -0.04209   0.00941  -0.03211  -2.19505
   D26        2.19059   0.00006  -0.03347   0.00665  -0.02643   2.16416
   D27       -1.00398   0.00011   0.00246   0.00035   0.00293  -1.00105
   D28        1.37015   0.00000   0.04091  -0.02930   0.01149   1.38164
   D29        2.45547  -0.00002   0.03548  -0.02206   0.01375   2.46922
         Item               Value     Threshold  Converged?
 Maximum Force            0.000827     0.000015     NO 
 RMS     Force            0.000283     0.000010     NO 
 Maximum Displacement     0.489004     0.000060     NO 
 RMS     Displacement     0.150531     0.000040     NO 
 Predicted change in Energy=-5.725574D-05
 GradGradGradGradGradGradGradGradGradGradGradGradGradGradGradGradGradGrad

                          Input orientation:                          
 ---------------------------------------------------------------------
 Center     Atomic      Atomic             Coordinates (Angstroms)
 Number     Number       Type             X           Y           Z
 ---------------------------------------------------------------------
      1          6           0       -0.101128   -0.060470    0.288504
      2          8           0       -0.357402   -1.067096    0.918212
      3          8           0       -0.882376    0.660877   -0.446866
      4          1           0       -1.856204    0.299720   -0.493318
      5          6           0        1.343290    0.504415    0.286915
      6          9           0        1.362056    1.803405    0.597546
      7          9           0        1.897523    0.355459   -0.930710
      8          9           0        2.117739   -0.145303    1.158940
      9          8           0        4.000319   -2.181605   -0.551950
     10          1           0        3.600795   -1.998157    0.302796
     11          1           0        3.705051   -1.463304   -1.118279
     12          8           0       -3.230962   -0.209196   -0.592087
     13          1           0       -3.940279    0.409740   -0.342135
     14          1           0       -3.318787   -1.010601   -0.033977
     15          8           0       -5.162905    1.659649    0.123825
     16          1           0       -5.043424    2.176606    0.924980
     17          1           0       -5.521967    2.252571   -0.541461
     18          8           0       -2.879133   -2.278657    1.108674
     19          1           0       -1.941331   -2.025382    1.177509
     20          1           0       -2.902450   -3.215223    0.899486
 ---------------------------------------------------------------------
                    Distance matrix (angstroms):
                    1          2          3          4          5
     1  C    0.000000
     2  O    1.214703   0.000000
     3  O    1.292849   2.263830   0.000000
     4  H    1.954808   2.471237   1.039679   0.000000
     5  C    1.550948   2.400112   2.348724   3.299610   0.000000
     6  F    2.389654   3.361419   2.726471   3.715946   1.335746
     7  F    2.377831   3.244512   2.838172   3.779535   1.346095
     8  F    2.385000   2.652164   3.497032   4.326688   1.335041
     9  O    4.693341   4.732150   5.650793   6.360761   3.870168
    10  H    4.178405   4.112534   5.266050   5.974352   3.370378
    11  H    4.293481   4.561556   5.099747   5.867400   3.380000
    12  O    3.254754   3.357729   2.508779   1.469255   4.712289
    13  H    3.918914   4.075111   3.069985   2.092446   5.321726
    14  H    3.370470   3.111215   2.983356   2.016701   4.912556
    15  O    5.348599   5.582029   4.432399   3.628298   6.609973
    16  H    5.462225   5.699162   4.636132   3.961394   6.632757
    17  H    5.951849   6.310592   4.905940   4.153765   7.132602
    18  O    3.648335   2.804155   3.879124   3.203247   5.123440
    19  H    2.835058   1.869325   3.312999   2.864439   4.240491
    20  H    4.263000   3.330476   4.573567   3.922928   5.677787
                    6          7          8          9         10
     6  F    0.000000
     7  F    2.172289   0.000000
     8  F    2.164182   2.160068   0.000000
     9  O    4.915493   3.316912   3.258493   0.000000
    10  H    4.421617   3.156292   2.522995   0.961178   0.000000
    11  H    4.370934   2.571038   3.072850   0.961181   1.521969
    12  O    5.153795   5.170576   5.628391   7.495561   7.118575
    13  H    5.562379   5.867648   6.265850   8.355369   7.942399
    14  H    5.497976   5.466272   5.632726   7.430267   6.997807
    15  O    6.543714   7.256900   7.572126   9.958744   9.498106
    16  H    6.424692   7.411943   7.531816  10.147148   9.619682
    17  H    6.992057   7.668075   8.185736  10.504093  10.099815
    18  O    5.908652   5.823580   5.433457   7.077708   6.535870
    19  H    5.090023   4.984955   4.473375   6.190205   5.610795
    20  H    6.592709   6.256127   5.890163   7.129044   6.643003
                   11         12         13         14         15
    11  H    0.000000
    12  O    7.068093   0.000000
    13  H    7.909599   0.974006   0.000000
    14  H    7.121442   0.980536   1.580690   0.000000
    15  O    9.483475   2.781639   1.809477   3.248986   0.000000
    16  H    9.693279   3.358357   2.438098   3.748634   0.960921
    17  H    9.963850   3.363267   2.436698   3.969866   0.960774
    18  O    6.998256   2.701674   3.233938   1.762644   4.657875
    19  H    6.121127   2.844847   3.497846   2.096393   5.006820
    20  H    7.127388   3.371782   3.969769   2.430031   5.429152
                   16         17         18         19         20
    16  H    0.000000
    17  H    1.544417   0.000000
    18  O    4.956538   5.499050   0.000000
    19  H    5.229097   5.837525   0.973838   0.000000
    20  H    5.801400   6.231771   0.959926   1.554597   0.000000
 Stoichiometry    C2H9F3O6
 Framework group  C1[X(C2H9F3O6)]
 Deg. of freedom    54
 Full point group                 C1      NOp   1
 Largest Abelian subgroup         C1      NOp   1
 Largest concise Abelian subgroup C1      NOp   1
                         Standard orientation:                         
 ---------------------------------------------------------------------
 Center     Atomic      Atomic             Coordinates (Angstroms)
 Number     Number       Type             X           Y           Z
 ---------------------------------------------------------------------
      1          6           0        0.193041   -0.065413   -0.135589
      2          8           0        0.063767    1.043607   -0.613990
      3          8           0       -0.662363   -0.769402    0.530851
      4          1           0       -1.574906   -0.290331    0.667562
      5          6           0        1.544260   -0.814357   -0.272453
      6          9           0        1.374075   -2.048762   -0.753596
      7          9           0        2.144242   -0.910521    0.928691
      8          9           0        2.379524   -0.160915   -1.083429
      9          8           0        4.569790    1.348189    0.798888
     10          1           0        4.127268    1.339696   -0.054321
     11          1           0        4.191651    0.605063    1.277055
     12          8           0       -2.862443    0.380490    0.893299
     13          1           0       -3.657118   -0.096953    0.594589
     14          1           0       -2.851756    1.255596    0.451114
     15          8           0       -5.053259   -1.094711    0.020590
     16          1           0       -5.027118   -1.507708   -0.846658
     17          1           0       -5.474598   -1.719850    0.616209
     18          8           0       -2.268572    2.598142   -0.530915
     19          1           0       -1.377225    2.232864   -0.673862
     20          1           0       -2.155928    3.491495   -0.198214
 ---------------------------------------------------------------------
 Rotational constants (GHZ):           1.2385280           0.3521590           0.3048994
 Standard basis: 6-31++G(d,p) (6D, 7F)
 There are   263 symmetry adapted cartesian basis functions of A   symmetry.
 There are   263 symmetry adapted basis functions of A   symmetry.
   263 basis functions,   424 primitive gaussians,   263 cartesian basis functions
    48 alpha electrons       48 beta electrons
       nuclear repulsion energy       707.6934394083 Hartrees.
 NAtoms=   20 NActive=   20 NUniq=   20 SFac= 1.00D+00 NAtFMM=   60 NAOKFM=F Big=F
 Integral buffers will be    131072 words long.
 Raffenetti 2 integral format.
 Two-electron integral symmetry is turned on.
 Nuclear repulsion after empirical dispersion term =      707.6858642338 Hartrees.
 One-electron integrals computed using PRISM.
 NBasis=   263 RedAO= T EigKep=  3.88D-05  NBF=   263
 NBsUse=   263 1.00D-06 EigRej= -1.00D+00 NBFU=   263
 Initial guess from the checkpoint file:  "/local_scratch/slurm.5620464/Gau-337975.chk"
 B after Tr=    -0.000000   -0.000000   -0.000000
         Rot=    0.999647    0.026294    0.003302    0.002020 Ang=   3.05 deg.
 ExpMin= 3.60D-02 ExpMax= 7.00D+03 ExpMxC= 1.05D+03 IAcc=3 IRadAn=         5 AccDes= 0.00D+00
 Harris functional with IExCor= 4639 and IRadAn=       5 diagonalized for initial guess.
 HarFok:  IExCor= 4639 AccDes= 0.00D+00 IRadAn=         5 IDoV= 1 UseB2=F ITyADJ=14
 ICtDFT=  3500011 ScaDFX=  1.000000  1.000000  1.000000  1.000000
 FoFCou: FMM=F IPFlag=           0 FMFlag=      100000 FMFlg1=           0
         NFxFlg=           0 DoJE=T BraDBF=F KetDBF=T FulRan=T
         wScrn=  0.000000 ICntrl=       500 IOpCl=  0 I1Cent=   200000004 NGrid=           0
         NMat0=    1 NMatS0=      1 NMatT0=    0 NMatD0=    1 NMtDS0=    0 NMtDT0=    0
 Petite list used in FoFCou.
 Requested convergence on RMS density matrix=1.00D-10 within 128 cycles.
 Requested convergence on MAX density matrix=1.00D-08.
 Requested convergence on             energy=1.00D-08.
 No special actions if energy rises.
 SCF Done:  E(RwB97XD) =  -832.368951020     A.U. after   16 cycles
            NFock= 16  Conv=0.57D-10     -V/T= 2.0082
 Calling FoFJK, ICntrl=      2127 FMM=F ISym2X=0 I1Cent= 0 IOpClX= 0 NMat=1 NMatS=1 NMatT=0.
 ***** Axes restored to original set *****
 -------------------------------------------------------------------
 Center     Atomic                   Forces (Hartrees/Bohr)
 Number     Number              X              Y              Z
 -------------------------------------------------------------------
      1        6           0.000576851    0.000078577   -0.000325997
      2        8           0.000062586   -0.000357755    0.000517225
      3        8           0.000343554    0.000875892   -0.000254377
      4        1          -0.000636237   -0.000696630   -0.000069772
      5        6           0.000865140   -0.000672610   -0.000210781
      6        9          -0.000190619    0.000362411   -0.000018287
      7        9          -0.000581620    0.000663268   -0.001264736
      8        9          -0.000329023   -0.000237060    0.001546674
      9        8          -0.000671848    0.000654685    0.000052738
     10        1           0.000267484   -0.000372006   -0.000038388
     11        1           0.000362454   -0.000385920    0.000004210
     12        8           0.000152613    0.000207508    0.000263808
     13        1           0.000113252    0.000584420   -0.000091547
     14        1          -0.000244365   -0.000870333   -0.000007164
     15        8          -0.000149885   -0.000200023    0.000170026
     16        1          -0.000089957    0.000152455   -0.000225623
     17        1           0.000017472    0.000128859    0.000062491
     18        8           0.000507973    0.000394058   -0.000089252
     19        1          -0.000310531   -0.000229875    0.000020099
     20        1          -0.000065294   -0.000079921   -0.000041347
 -------------------------------------------------------------------
 Cartesian Forces:  Max     0.001546674 RMS     0.000456535

 GradGradGradGradGradGradGradGradGradGradGradGradGradGradGradGradGradGrad
 Berny optimization.
 Using GEDIIS/GDIIS optimizer.
 FormGI is forming the generalized inverse of G from B-inverse, IUseBI=4.
 Internal  Forces:  Max     0.001183909 RMS     0.000368627
 Search for a local minimum.
 Step number  13 out of a maximum of  120
 All quantities printed in internal units (Hartrees-Bohrs-Radians)
 Mixed Optimization -- En-DIIS/RFO-DIIS
 Swapping is turned off.
 Update second derivatives using D2CorX and points   12   13
 DE= -6.82D-05 DEPred=-5.73D-05 R= 1.19D+00
 TightC=F SS=  1.41D+00  RLast= 4.96D-01 DXNew= 2.8541D+00 1.4885D+00
 Trust test= 1.19D+00 RLast= 4.96D-01 DXMaxT set to 1.70D+00
 ITU=  1  1  1  1  1 -1  0  0  0 -1  1  1  0
     Eigenvalues ---    0.00005   0.00007   0.00028   0.00038   0.00042
     Eigenvalues ---    0.00078   0.00096   0.00120   0.00160   0.00195
     Eigenvalues ---    0.00281   0.00678   0.01050   0.01246   0.01496
     Eigenvalues ---    0.01529   0.01938   0.02229   0.02719   0.03419
     Eigenvalues ---    0.03675   0.04220   0.05029   0.05228   0.06009
     Eigenvalues ---    0.06534   0.07678   0.08010   0.09200   0.10143
     Eigenvalues ---    0.11043   0.11481   0.11938   0.16302   0.16923
     Eigenvalues ---    0.19629   0.21524   0.23950   0.31997   0.35191
     Eigenvalues ---    0.35747   0.46895   0.48533   0.49962   0.50534
     Eigenvalues ---    0.52988   0.54731   0.56184   0.57191   0.57276
     Eigenvalues ---    0.57965   0.65433   1.04809   1.90997
 Eigenvalue     1 is   4.88D-05 Eigenvector:
                          D18       R9        D17       R10       D14
   1                    0.55153   0.30799   0.28300  -0.26390  -0.24891
                          D16       D15       D19       D4        D3
   1                   -0.23642  -0.23381  -0.20312  -0.19118  -0.18189
 Eigenvalue     2 is   7.31D-05 Eigenvector:
                          D11       D13       D12       D17       R9
   1                    0.35664   0.35526   0.35060  -0.34815  -0.29747
                          D14       D16       D15       A15       R10
   1                   -0.28279  -0.27623  -0.27028   0.17706   0.17071
 En-DIIS/RFO-DIIS/Sim-DIIS IScMMF=       -3 using points:    13   12   11   10    9
 RFO step:  Lambda=-1.51093769D-04.
 DidBck=F Rises=F RFO-DIIS coefs:    2.83386   -2.00000    0.85423   -1.59151    0.90342
 Iteration  1 RMS(Cart)=  0.23093703 RMS(Int)=  0.05800386
 Iteration  2 RMS(Cart)=  0.14586169 RMS(Int)=  0.01212427
 Iteration  3 RMS(Cart)=  0.01016063 RMS(Int)=  0.00813194
 Iteration  4 RMS(Cart)=  0.00003383 RMS(Int)=  0.00813190
 Iteration  5 RMS(Cart)=  0.00000029 RMS(Int)=  0.00813190
 Variable       Old X    -DE/DX   Delta X   Delta X   Delta X     New X
                                 (Linear)    (Quad)   (Total)
    R1        2.29546   0.00055   0.00071   0.00006   0.00077   2.29623
    R2        2.44313   0.00052  -0.00327   0.00135  -0.00192   2.44121
    R3        2.93087  -0.00026  -0.00019   0.00039   0.00020   2.93107
    R4        1.96471   0.00087   0.00175  -0.00205  -0.00030   1.96441
    R5        2.77649   0.00003  -0.01129   0.00487  -0.00642   2.77007
    R6        2.52419   0.00035  -0.00609   0.00059  -0.00549   2.51870
    R7        2.54375   0.00072   0.00306   0.00097   0.00006   2.54381
    R8        2.52286   0.00081   0.00027   0.00143  -0.00455   2.51831
    R9        4.85856   0.00008   0.02011  -0.06011  -0.03841   4.82015
   R10        4.76777   0.00000  -0.08614   0.02531  -0.06020   4.70757
   R11        1.81636  -0.00013   0.00018   0.00021   0.00468   1.82104
   R12        1.81637  -0.00022   0.00079  -0.00164   0.00324   1.81961
   R13        1.84061   0.00048  -0.00065   0.00051  -0.00014   1.84046
   R14        1.85294   0.00058  -0.00058   0.00194   0.00138   1.85432
   R15        3.41942   0.00021  -0.05105   0.02868  -0.02237   3.39704
   R16        3.33091  -0.00010  -0.01473  -0.00249  -0.01723   3.31368
   R17        1.81588  -0.00011   0.00018   0.00005   0.00023   1.81610
   R18        1.81560   0.00003  -0.00086   0.00030  -0.00056   1.81504
   R19        1.84029  -0.00036   0.00165  -0.00149   0.00016   1.84045
   R20        1.81400   0.00009   0.00008   0.00011   0.00019   1.81419
    A1        2.25203   0.00020   0.00118   0.00005   0.00112   2.25315
    A2        2.09306  -0.00034  -0.00296  -0.00099  -0.00407   2.08900
    A3        1.93797   0.00014   0.00160   0.00094   0.00243   1.94040
    A4        1.97970   0.00020   0.00249  -0.00037   0.00211   1.98181
    A5        1.94662   0.00013   0.01281   0.00168   0.01122   1.95784
    A6        1.92205  -0.00044  -0.00231  -0.00737   0.00104   1.92309
    A7        1.94156  -0.00074  -0.00291   0.00117  -0.00100   1.94056
    A8        1.88829  -0.00014  -0.00079   0.00097   0.00275   1.89104
    A9        1.88938   0.00006   0.00630  -0.00363   0.01241   1.90179
   A10        1.87355   0.00118  -0.01381   0.00746  -0.02807   1.84548
   A11        2.01943  -0.00082  -0.08570   0.00053  -0.11519   1.90424
   A12        2.06774  -0.00080   0.00173  -0.02724  -0.07253   1.99521
   A13        1.82724   0.00073  -0.01087   0.00431  -0.00834   1.81890
   A14        2.32713  -0.00016  -0.04693  -0.01192  -0.06480   2.26233
   A15        2.34848  -0.00007   0.05040   0.00748   0.05183   2.40031
   A16        2.03091  -0.00026   0.00785  -0.00061   0.00843   2.03935
   A17        1.90566   0.00022  -0.00821   0.00385  -0.00392   1.90175
   A18        1.88396   0.00051  -0.00781   0.01193   0.00462   1.88858
   A19        3.06527   0.00033   0.00567  -0.00148   0.00419   3.06946
   A20        2.09705   0.00018  -0.01556  -0.00902  -0.02475   2.07230
   A21        2.09496   0.00002   0.03944  -0.01452   0.02465   2.11962
   A22        1.86689  -0.00023   0.00543  -0.00326   0.00203   1.86892
   A23        1.66988   0.00022  -0.02078   0.01008  -0.01096   1.65892
   A24        2.15864  -0.00007  -0.02004   0.00249  -0.01762   2.14102
   A25        1.86768  -0.00005  -0.00195   0.00032  -0.00206   1.86563
   A26        3.15179  -0.00055   0.05272  -0.01184   0.04096   3.19275
   A27        2.77957  -0.00022   0.03328  -0.01091   0.02252   2.80209
   A28        3.11709  -0.00044   0.00890  -0.01063  -0.00178   3.11531
   A29        3.10740   0.00025  -0.01063   0.01172   0.00137   3.10877
    D1       -0.01060  -0.00017  -0.02187   0.00019  -0.02164  -0.03224
    D2        3.11383  -0.00000  -0.04454   0.00088  -0.04371   3.07013
    D3       -2.24805   0.00006  -0.17795  -0.02109  -0.19989  -2.44794
    D4        1.93840   0.00044  -0.18378  -0.01848  -0.21150   1.72690
    D5       -0.13663  -0.00029  -0.16313  -0.02376  -0.17675  -0.31338
    D6        0.90892  -0.00010  -0.15763  -0.02171  -0.18023   0.72869
    D7       -1.18782   0.00028  -0.16346  -0.01910  -0.19184  -1.37965
    D8        3.02034  -0.00044  -0.14282  -0.02438  -0.15709   2.86325
    D9        2.17949   0.00016   0.07550   0.00139   0.07670   2.25618
   D10        0.03545  -0.00051   0.07749  -0.01752   0.06019   0.09564
   D11       -1.86822   0.00025   0.31040   0.05123   0.35337  -1.51484
   D12        2.28333   0.00044   0.29655   0.05310   0.33708   2.62042
   D13        0.24795  -0.00018   0.29682   0.05294   0.33581   0.58376
   D14        1.70247  -0.00000  -0.37638  -0.04818  -0.42922   1.27326
   D15       -2.43605  -0.00027  -0.35800  -0.04778  -0.40720  -2.84325
   D16       -0.40138   0.00022  -0.36292  -0.04459  -0.41250  -0.81388
   D17        0.20856   0.00021  -0.12350  -0.00573  -0.12745   0.08111
   D18        0.45612  -0.00020   0.34847  -0.01420   0.31947   0.77559
   D19       -0.01314  -0.00015  -0.11575   0.04973  -0.06543  -0.07857
   D20       -0.23635  -0.00004   0.02700  -0.04715  -0.00992  -0.24627
   D21        0.18859  -0.00019  -0.03067   0.05328   0.02231   0.21091
   D22        2.33700   0.00032  -0.04090   0.06752   0.02692   2.36392
   D23       -0.05514  -0.00001  -0.06576   0.02108  -0.04500  -0.10014
   D24       -1.97911  -0.00004  -0.04998   0.01606  -0.03458  -2.01368
   D25       -2.19505  -0.00005  -0.07942   0.01435  -0.06441  -2.25947
   D26        2.16416  -0.00008  -0.06364   0.00933  -0.05399   2.11017
   D27       -1.00105   0.00012   0.01445  -0.05167  -0.03714  -1.03819
   D28        1.38164  -0.00002   0.05823  -0.09193  -0.03379   1.34785
   D29        2.46922  -0.00005   0.05326  -0.03969   0.01380   2.48302
         Item               Value     Threshold  Converged?
 Maximum Force            0.001184     0.000015     NO 
 RMS     Force            0.000369     0.000010     NO 
 Maximum Displacement     1.401719     0.000060     NO 
 RMS     Displacement     0.358475     0.000040     NO 
 Predicted change in Energy=-8.260074D-05
 GradGradGradGradGradGradGradGradGradGradGradGradGradGradGradGradGradGrad

                          Input orientation:                          
 ---------------------------------------------------------------------
 Center     Atomic      Atomic             Coordinates (Angstroms)
 Number     Number       Type             X           Y           Z
 ---------------------------------------------------------------------
      1          6           0        0.021247    0.110953    0.238751
      2          8           0       -0.159560   -0.962872    0.777921
      3          8           0       -0.824909    0.862500   -0.384168
      4          1           0       -1.779838    0.455485   -0.439409
      5          6           0        1.446797    0.720956    0.200279
      6          9           0        1.435798    2.038532    0.401116
      7          9           0        2.023632    0.478793   -0.991644
      8          9           0        2.239119    0.151145    1.107719
      9          8           0        3.258562   -2.529274   -0.296667
     10          1           0        2.945049   -2.169580    0.540567
     11          1           0        3.174892   -1.796046   -0.915166
     12          8           0       -3.102505   -0.159920   -0.582814
     13          1           0       -3.868652    0.375202   -0.308579
     14          1           0       -3.119338   -1.000962   -0.077595
     15          8           0       -5.203372    1.465247    0.203110
     16          1           0       -5.128242    1.924443    1.043999
     17          1           0       -5.618553    2.072904   -0.414055
     18          8           0       -2.599151   -2.318585    0.955906
     19          1           0       -1.674235   -2.019690    1.016865
     20          1           0       -2.578316   -3.231783    0.660464
 ---------------------------------------------------------------------
                    Distance matrix (angstroms):
                    1          2          3          4          5
     1  C    0.000000
     2  O    1.215111   0.000000
     3  O    1.291832   2.263873   0.000000
     4  H    1.955124   2.473647   1.039519   0.000000
     5  C    1.551056   2.397776   2.349949   3.300128   0.000000
     6  F    2.396429   3.419878   2.666555   3.681417   1.332840
     7  F    2.378808   3.158494   2.937762   3.843422   1.346129
     8  F    2.382368   2.665232   3.481382   4.317203   1.332632
     9  O    4.211612   3.910487   5.309098   5.857869   3.754123
    10  H    3.720288   3.339322   4.925569   5.493257   3.273492
    11  H    3.861819   3.831356   4.832001   5.463065   3.250512
    12  O    3.241322   3.340248   2.504445   1.465857   4.699502
    13  H    3.937094   4.090023   3.083430   2.094447   5.350933
    14  H    3.346596   3.081176   2.971679   2.011568   4.887924
    15  O    5.397409   5.627274   4.458603   3.626712   6.691691
    16  H    5.518551   5.752841   4.656829   3.945902   6.737313
    17  H    6.006892   6.359037   4.944188   4.165624   7.219719
    18  O    3.644647   2.796648   3.881112   3.211486   5.116588
    19  H    2.831918   1.862311   3.315308   2.873740   4.233060
    20  H    4.255520   3.318454   4.574805   3.929788   5.660163
                    6          7          8          9         10
     6  F    0.000000
     7  F    2.172122   0.000000
     8  F    2.169525   2.135677   0.000000
     9  O    4.967315   3.325134   3.193150   0.000000
    10  H    4.472749   3.195397   2.491137   0.963655   0.000000
    11  H    4.411466   2.550714   2.959610   0.962894   1.520367
    12  O    5.137849   5.181928   5.611382   6.794033   6.470983
    13  H    5.604241   5.932649   6.273832   7.696317   7.322805
    14  H    5.496994   5.429116   5.607618   6.562114   6.206817
    15  O    6.666816   7.391219   7.611561   9.370715   8.928752
    16  H    6.596433   7.575160   7.578037   9.590175   9.066007
    17  H    7.101377   7.828014   8.231158   9.999850   9.604439
    18  O    5.964316   5.743553   5.434286   5.993841   5.561731
    19  H    5.149817   4.893950   4.476061   5.130061   4.646192
    20  H    6.629976   6.138059   5.903551   5.956405   5.625851
                   11         12         13         14         15
    11  H    0.000000
    12  O    6.495620   0.000000
    13  H    7.395524   0.973931   0.000000
    14  H    6.399298   0.981265   1.583872   0.000000
    15  O    9.059905   2.769926   1.797638   3.241015   0.000000
    16  H    9.307115   3.330871   2.411676   3.721782   0.961041
    17  H    9.620009   3.368157   2.440383   3.975919   0.960476
    18  O    6.092087   2.698306   3.235281   1.753525   4.654681
    19  H    5.224633   2.838604   3.508244   2.079417   5.026112
    20  H    6.135418   3.355124   3.951500   2.411224   5.400203
                   16         17         18         19         20
    16  H    0.000000
    17  H    1.545434   0.000000
    18  O    4.940379   5.502613   0.000000
    19  H    5.242813   5.861272   0.973922   0.000000
    20  H    5.765058   6.207845   0.960027   1.553562   0.000000
 Stoichiometry    C2H9F3O6
 Framework group  C1[X(C2H9F3O6)]
 Deg. of freedom    54
 Full point group                 C1      NOp   1
 Largest Abelian subgroup         C1      NOp   1
 Largest concise Abelian subgroup C1      NOp   1
                         Standard orientation:                         
 ---------------------------------------------------------------------
 Center     Atomic      Atomic             Coordinates (Angstroms)
 Number     Number       Type             X           Y           Z
 ---------------------------------------------------------------------
      1          6           0        0.274191   -0.193082   -0.118291
      2          8           0        0.218002    0.941739   -0.549011
      3          8           0       -0.648366   -0.894381    0.452583
      4          1           0       -1.545699   -0.383019    0.570500
      5          6           0        1.615176   -0.970521   -0.174188
      6          9           0        1.440853   -2.251629   -0.497975
      7          9           0        2.233997   -0.915683    1.020013
      8          9           0        2.458140   -0.414822   -1.043968
      9          8           0        3.816372    1.975527    0.580116
     10          1           0        3.449568    1.738681   -0.278948
     11          1           0        3.652711    1.201292    1.128696
     12          8           0       -2.781351    0.369833    0.805265
     13          1           0       -3.610797   -0.040484    0.501620
     14          1           0       -2.702695    1.251698    0.382173
     15          8           0       -5.075502   -0.907938   -0.076017
     16          1           0       -5.068775   -1.289363   -0.958100
     17          1           0       -5.552886   -1.518206    0.491602
     18          8           0       -2.040455    2.591113   -0.535572
     19          1           0       -1.159813    2.190733   -0.648216
     20          1           0       -1.904315    3.462344   -0.156003
 ---------------------------------------------------------------------
 Rotational constants (GHZ):           1.1393859           0.3856402           0.3162202
 Standard basis: 6-31++G(d,p) (6D, 7F)
 There are   263 symmetry adapted cartesian basis functions of A   symmetry.
 There are   263 symmetry adapted basis functions of A   symmetry.
   263 basis functions,   424 primitive gaussians,   263 cartesian basis functions
    48 alpha electrons       48 beta electrons
       nuclear repulsion energy       713.9097473362 Hartrees.
 NAtoms=   20 NActive=   20 NUniq=   20 SFac= 1.00D+00 NAtFMM=   60 NAOKFM=F Big=F
 Integral buffers will be    131072 words long.
 Raffenetti 2 integral format.
 Two-electron integral symmetry is turned on.
 Nuclear repulsion after empirical dispersion term =      713.9018526471 Hartrees.
 One-electron integrals computed using PRISM.
 NBasis=   263 RedAO= T EigKep=  4.17D-05  NBF=   263
 NBsUse=   263 1.00D-06 EigRej= -1.00D+00 NBFU=   263
 Initial guess from the checkpoint file:  "/local_scratch/slurm.5620464/Gau-337975.chk"
 B after Tr=     0.000000    0.000000    0.000000
         Rot=    0.999317    0.035173    0.008750   -0.007164 Ang=   4.23 deg.
 ExpMin= 3.60D-02 ExpMax= 7.00D+03 ExpMxC= 1.05D+03 IAcc=3 IRadAn=         5 AccDes= 0.00D+00
 Harris functional with IExCor= 4639 and IRadAn=       5 diagonalized for initial guess.
 HarFok:  IExCor= 4639 AccDes= 0.00D+00 IRadAn=         5 IDoV= 1 UseB2=F ITyADJ=14
 ICtDFT=  3500011 ScaDFX=  1.000000  1.000000  1.000000  1.000000
 FoFCou: FMM=F IPFlag=           0 FMFlag=      100000 FMFlg1=           0
         NFxFlg=           0 DoJE=T BraDBF=F KetDBF=T FulRan=T
         wScrn=  0.000000 ICntrl=       500 IOpCl=  0 I1Cent=   200000004 NGrid=           0
         NMat0=    1 NMatS0=      1 NMatT0=    0 NMatD0=    1 NMtDS0=    0 NMtDT0=    0
 Petite list used in FoFCou.
 Requested convergence on RMS density matrix=1.00D-10 within 128 cycles.
 Requested convergence on MAX density matrix=1.00D-08.
 Requested convergence on             energy=1.00D-08.
 No special actions if energy rises.
 SCF Done:  E(RwB97XD) =  -832.369017095     A.U. after   17 cycles
            NFock= 17  Conv=0.81D-10     -V/T= 2.0081
 Calling FoFJK, ICntrl=      2127 FMM=F ISym2X=0 I1Cent= 0 IOpClX= 0 NMat=1 NMatS=1 NMatT=0.
 ***** Axes restored to original set *****
 -------------------------------------------------------------------
 Center     Atomic                   Forces (Hartrees/Bohr)
 Number     Number              X              Y              Z
 -------------------------------------------------------------------
      1        6           0.000752345    0.000178437   -0.001877787
      2        8           0.000957714    0.000057037    0.000896405
      3        8           0.000188967    0.001931141    0.000053912
      4        1          -0.000756856   -0.002106706   -0.000733513
      5        6           0.002972874   -0.002191348   -0.001619461
      6        9           0.000225634    0.000051008    0.000831752
      7        9          -0.003194398    0.001701473   -0.005906204
      8        9          -0.000198633    0.000453455    0.008058485
      9        8          -0.001415852    0.003543646    0.000957687
     10        1           0.000363012   -0.001881064   -0.001677149
     11        1           0.000707952   -0.002020818    0.000609584
     12        8           0.000649705    0.000509059    0.000561642
     13        1          -0.000189335    0.000365355   -0.000272948
     14        1          -0.000806709   -0.000836779   -0.000191717
     15        8          -0.000084454   -0.000287559    0.000859831
     16        1          -0.000381844    0.000317905   -0.000378850
     17        1          -0.000002319    0.000289792   -0.000101475
     18        8           0.000523419    0.000494073   -0.000112197
     19        1          -0.000271336   -0.000420111    0.000094957
     20        1          -0.000039885   -0.000147994   -0.000052955
 -------------------------------------------------------------------
 Cartesian Forces:  Max     0.008058485 RMS     0.001717637

 GradGradGradGradGradGradGradGradGradGradGradGradGradGradGradGradGradGrad
 Berny optimization.
 Using GEDIIS/GDIIS optimizer.
 FormGI is forming the generalized inverse of G from B-inverse, IUseBI=4.
 Internal  Forces:  Max     0.005536768 RMS     0.001450685
 Search for a local minimum.
 Step number  14 out of a maximum of  120
 All quantities printed in internal units (Hartrees-Bohrs-Radians)
 Mixed Optimization -- RFO/linear search
 Update second derivatives using D2CorX and points   13   14
 DE= -6.61D-05 DEPred=-8.26D-05 R= 8.00D-01
 TightC=F SS=  1.41D+00  RLast= 1.13D+00 DXNew= 2.8541D+00 3.3765D+00
 Trust test= 8.00D-01 RLast= 1.13D+00 DXMaxT set to 2.85D+00
 ITU=  1  1  1  1  1  1 -1  0  0  0 -1  1  1  0
 Use linear search instead of GDIIS.
     Eigenvalues ---    0.00003   0.00013   0.00027   0.00038   0.00047
     Eigenvalues ---    0.00092   0.00097   0.00118   0.00159   0.00178
     Eigenvalues ---    0.00287   0.00678   0.01047   0.01245   0.01486
     Eigenvalues ---    0.01528   0.01958   0.02211   0.02759   0.03423
     Eigenvalues ---    0.03740   0.04257   0.05074   0.05580   0.05979
     Eigenvalues ---    0.06500   0.07312   0.08000   0.09310   0.10148
     Eigenvalues ---    0.11018   0.11269   0.11952   0.14892   0.16711
     Eigenvalues ---    0.19868   0.22078   0.29122   0.32057   0.35224
     Eigenvalues ---    0.42345   0.46701   0.49236   0.50294   0.50737
     Eigenvalues ---    0.52899   0.55252   0.56255   0.57189   0.57335
     Eigenvalues ---    0.61176   0.68490   1.04569   1.91124
 RFO step:  Lambda=-3.82897263D-04 EMin= 2.90516536D-05
 Quartic linear search produced a step of -0.25239.
 Iteration  1 RMS(Cart)=  0.07476226 RMS(Int)=  0.00894497
 Iteration  2 RMS(Cart)=  0.02208245 RMS(Int)=  0.00157010
 Iteration  3 RMS(Cart)=  0.00042403 RMS(Int)=  0.00154185
 Iteration  4 RMS(Cart)=  0.00000025 RMS(Int)=  0.00154185
 Variable       Old X    -DE/DX   Delta X   Delta X   Delta X     New X
                                 (Linear)    (Quad)   (Total)
    R1        2.29623   0.00020  -0.00019   0.00150   0.00131   2.29754
    R2        2.44121   0.00096   0.00049  -0.00128  -0.00080   2.44041
    R3        2.93107  -0.00066  -0.00005  -0.00048  -0.00053   2.93054
    R4        1.96441   0.00198   0.00008   0.00306   0.00314   1.96755
    R5        2.77007   0.00038   0.00162  -0.00615  -0.00453   2.76554
    R6        2.51870   0.00017   0.00139  -0.00198  -0.00059   2.51811
    R7        2.54381   0.00302  -0.00002   0.00337   0.00425   2.54806
    R8        2.51831   0.00435   0.00115   0.00355   0.00601   2.52432
    R9        4.82015   0.00037   0.00969  -0.01892  -0.00970   4.81046
   R10        4.70757   0.00008   0.01519  -0.02306  -0.00783   4.69974
   R11        1.82104  -0.00169  -0.00118  -0.00026  -0.00233   1.81871
   R12        1.81961  -0.00126  -0.00082  -0.00534  -0.00718   1.81243
   R13        1.84046   0.00092   0.00004   0.00012   0.00015   1.84062
   R14        1.85432   0.00066  -0.00035   0.00243   0.00208   1.85640
   R15        3.39704   0.00065   0.00565  -0.02075  -0.01510   3.38194
   R16        3.31368   0.00008   0.00435  -0.01661  -0.01226   3.30142
   R17        1.81610  -0.00020  -0.00006   0.00029   0.00023   1.81633
   R18        1.81504   0.00025   0.00014  -0.00055  -0.00040   1.81463
   R19        1.84045  -0.00038  -0.00004  -0.00035  -0.00039   1.84005
   R20        1.81419   0.00016  -0.00005   0.00022   0.00017   1.81436
    A1        2.25315   0.00039  -0.00028   0.00119   0.00092   2.25407
    A2        2.08900  -0.00223   0.00103  -0.00467  -0.00363   2.08537
    A3        1.94040   0.00185  -0.00061   0.00319   0.00259   1.94299
    A4        1.98181   0.00041  -0.00053   0.00095   0.00042   1.98223
    A5        1.95784   0.00140  -0.00283   0.00811   0.00595   1.96379
    A6        1.92309  -0.00327  -0.00026  -0.00875  -0.01062   1.91247
    A7        1.94056  -0.00224   0.00025  -0.01387  -0.01406   1.92650
    A8        1.89104   0.00010  -0.00069  -0.00061  -0.00220   1.88883
    A9        1.90179  -0.00124  -0.00313   0.00701   0.00218   1.90397
   A10        1.84548   0.00554   0.00708   0.00850   0.01982   1.86529
   A11        1.90424  -0.00334   0.02907  -0.07429  -0.03884   1.86540
   A12        1.99521  -0.00382   0.01831  -0.04750  -0.02044   1.97477
   A13        1.81890   0.00265   0.00210  -0.00232  -0.00014   1.81876
   A14        2.26233   0.00016   0.01635  -0.03495  -0.01732   2.24501
   A15        2.40031  -0.00009  -0.01308   0.03855   0.02655   2.42686
   A16        2.03935  -0.00040  -0.00213   0.01444   0.01210   2.05144
   A17        1.90175   0.00097   0.00099   0.00047   0.00132   1.90307
   A18        1.88858   0.00008  -0.00117   0.01168   0.01049   1.89907
   A19        3.06946   0.00031  -0.00106   0.02738   0.02632   3.09578
   A20        2.07230   0.00065   0.00625  -0.03176  -0.02553   2.04678
   A21        2.11962  -0.00022  -0.00622   0.02516   0.01888   2.13849
   A22        1.86892  -0.00040  -0.00051   0.00044  -0.00006   1.86886
   A23        1.65892   0.00049   0.00277  -0.00317  -0.00039   1.65853
   A24        2.14102  -0.00005   0.00445  -0.01183  -0.00737   2.13365
   A25        1.86563  -0.00019   0.00052  -0.00111  -0.00057   1.86506
   A26        3.19275  -0.00216  -0.01034   0.03859   0.02826   3.22101
   A27        2.80209  -0.00002  -0.00568   0.00620   0.00048   2.80257
   A28        3.11531  -0.00103   0.00045  -0.00181  -0.00138   3.11393
   A29        3.10877   0.00040  -0.00034   0.00666   0.00627   3.11503
    D1       -0.03224  -0.00041   0.00546  -0.01080  -0.00534  -0.03758
    D2        3.07013   0.00004   0.01103  -0.01985  -0.00882   3.06131
    D3       -2.44794   0.00061   0.05045  -0.08784  -0.03730  -2.48524
    D4        1.72690   0.00181   0.05338  -0.08644  -0.03111   1.69579
    D5       -0.31338  -0.00162   0.04461  -0.08303  -0.04047  -0.35385
    D6        0.72869   0.00015   0.04549  -0.07989  -0.03431   0.69439
    D7       -1.37965   0.00135   0.04842  -0.07848  -0.02811  -1.40776
    D8        2.86325  -0.00208   0.03965  -0.07508  -0.03747   2.82578
    D9        2.25618  -0.00018  -0.01936   0.06488   0.04543   2.30161
   D10        0.09564  -0.00069  -0.01519   0.03128   0.01618   0.11181
   D11       -1.51484   0.00054  -0.08919   0.13066   0.04266  -1.47219
   D12        2.62042   0.00081  -0.08508   0.12656   0.04342   2.66383
   D13        0.58376  -0.00064  -0.08476   0.11437   0.03166   0.61542
   D14        1.27326  -0.00044   0.10833  -0.16073  -0.05205   1.22120
   D15       -2.84325  -0.00104   0.10277  -0.15492  -0.05250  -2.89575
   D16       -0.81388   0.00137   0.10411  -0.14780  -0.04345  -0.85734
   D17        0.08111   0.00136   0.03217  -0.04458  -0.01297   0.06813
   D18        0.77559  -0.00147  -0.08063   0.10825   0.03034   0.80593
   D19       -0.07857  -0.00149   0.01651  -0.03961  -0.02274  -0.10132
   D20       -0.24627   0.00027   0.00250   0.01003   0.01100  -0.23527
   D21        0.21091  -0.00048  -0.00563   0.10621   0.10051   0.31142
   D22        2.36392   0.00059  -0.00679   0.12695   0.12022   2.48414
   D23       -0.10014   0.00011   0.01136  -0.02545  -0.01401  -0.11415
   D24       -2.01368   0.00001   0.00873  -0.01937  -0.01055  -2.02423
   D25       -2.25947  -0.00012   0.01626  -0.05587  -0.03971  -2.29917
   D26        2.11017  -0.00022   0.01363  -0.04979  -0.03625   2.07392
   D27       -1.03819   0.00010   0.00937   0.05023   0.05967  -0.97851
   D28        1.34785   0.00000   0.00853   0.04067   0.04913   1.39698
   D29        2.48302  -0.00009  -0.00348   0.00395   0.00057   2.48359
         Item               Value     Threshold  Converged?
 Maximum Force            0.005537     0.000015     NO 
 RMS     Force            0.001451     0.000010     NO 
 Maximum Displacement     0.316596     0.000060     NO 
 RMS     Displacement     0.096781     0.000040     NO 
 Predicted change in Energy=-2.370385D-04
 GradGradGradGradGradGradGradGradGradGradGradGradGradGradGradGradGradGrad

                          Input orientation:                          
 ---------------------------------------------------------------------
 Center     Atomic      Atomic             Coordinates (Angstroms)
 Number     Number       Type             X           Y           Z
 ---------------------------------------------------------------------
      1          6           0        0.057161    0.143640    0.247823
      2          8           0       -0.119957   -0.945105    0.759136
      3          8           0       -0.795669    0.919819   -0.333531
      4          1           0       -1.755515    0.519651   -0.384706
      5          6           0        1.488595    0.737783    0.193959
      6          9           0        1.501706    2.055841    0.389352
      7          9           0        2.037749    0.484715   -1.011241
      8          9           0        2.269605    0.153082    1.106397
      9          8           0        3.091181   -2.587568   -0.276979
     10          1           0        2.804982   -2.213918    0.562504
     11          1           0        3.036385   -1.853775   -0.892130
     12          8           0       -3.063715   -0.117133   -0.542289
     13          1           0       -3.848740    0.395189   -0.277787
     14          1           0       -3.064802   -0.971382   -0.057215
     15          8           0       -5.245502    1.404560    0.204968
     16          1           0       -5.140652    1.958051    0.983742
     17          1           0       -5.764322    1.905368   -0.429161
     18          8           0       -2.516338   -2.309510    0.922961
     19          1           0       -1.594285   -2.001679    0.979337
     20          1           0       -2.489442   -3.210181    0.591461
 ---------------------------------------------------------------------
                    Distance matrix (angstroms):
                    1          2          3          4          5
     1  C    0.000000
     2  O    1.215803   0.000000
     3  O    1.291412   2.264607   0.000000
     4  H    1.956341   2.475668   1.041181   0.000000
     5  C    1.550777   2.395617   2.351434   3.302527   0.000000
     6  F    2.400678   3.431065   2.662900   3.683549   1.332526
     7  F    2.371561   3.135972   2.945651   3.844817   1.348377
     8  F    2.373215   2.652662   3.472345   4.308056   1.335813
     9  O    4.115846   3.752683   5.235700   5.758200   3.721294
    10  H    3.634230   3.194342   4.856735   5.400716   3.252882
    11  H    3.763633   3.676256   4.763348   5.371492   3.208024
    12  O    3.229883   3.323394   2.502575   1.463459   4.690039
    13  H    3.949127   4.095780   3.098320   2.099646   5.369083
    14  H    3.329110   3.056015   2.966809   2.011134   4.870088
    15  O    5.450687   5.665619   4.508433   3.648395   6.767036
    16  H    5.554361   5.803976   4.657469   3.924385   6.786732
    17  H    6.119776   6.433980   5.066356   4.241783   7.372675
    18  O    3.618929   2.762440   3.868855   3.208269   5.084970
    19  H    2.804421   1.827150   3.300993   2.871186   4.198288
    20  H    4.225090   3.282246   4.558659   3.924690   5.618648
                    6          7          8          9         10
     6  F    0.000000
     7  F    2.171967   0.000000
     8  F    2.173548   2.155952   0.000000
     9  O    4.952946   3.329832   3.178031   0.000000
    10  H    4.467589   3.216822   2.486994   0.962422   0.000000
    11  H    4.391188   2.545584   2.934201   0.959096   1.516315
    12  O    5.141287   5.158204   5.588871   6.637483   6.329192
    13  H    5.641818   5.932682   6.277637   7.553763   7.196217
    14  H    5.496953   5.391327   5.574433   6.368396   6.031775
    15  O    6.781075   7.441171   7.671741   9.255789   8.833545
    16  H    6.669616   7.594743   7.627901   9.487631   8.984201
    17  H    7.313533   7.951690   8.364952   9.931241   9.559544
    18  O    5.956987   5.682300   5.385467   5.741205   5.334371
    19  H    5.137773   4.830758   4.425922   4.886224   4.424065
    20  H    6.610680   6.059403   5.850233   5.682005   5.387421
                   11         12         13         14         15
    11  H    0.000000
    12  O    6.352128   0.000000
    13  H    7.269126   0.974012   0.000000
    14  H    6.220947   0.982363   1.590825   0.000000
    15  O    8.967163   2.762995   1.789645   3.235629   0.000000
    16  H    9.214817   3.308901   2.388102   3.738224   0.961163
    17  H    9.581124   3.375883   2.443974   3.962505   0.960262
    18  O    5.859606   2.693157   3.245379   1.747039   4.664565
    19  H    4.996736   2.833033   3.522484   2.073251   5.053068
    20  H    5.880106   3.343967   3.949933   2.400842   5.388977
                   16         17         18         19         20
    16  H    0.000000
    17  H    1.545327   0.000000
    18  O    5.010269   5.490249   0.000000
    19  H    5.315656   5.885413   0.973714   0.000000
    20  H    5.821805   6.159168   0.960116   1.553135   0.000000
 Stoichiometry    C2H9F3O6
 Framework group  C1[X(C2H9F3O6)]
 Deg. of freedom    54
 Full point group                 C1      NOp   1
 Largest Abelian subgroup         C1      NOp   1
 Largest concise Abelian subgroup C1      NOp   1
                         Standard orientation:                         
 ---------------------------------------------------------------------
 Center     Atomic      Atomic             Coordinates (Angstroms)
 Number     Number       Type             X           Y           Z
 ---------------------------------------------------------------------
      1          6           0        0.295618   -0.222169   -0.126697
      2          8           0        0.242214    0.921550   -0.535639
      3          8           0       -0.635747   -0.942845    0.403331
      4          1           0       -1.540781   -0.439638    0.511751
      5          6           0        1.647245   -0.981774   -0.158514
      6          9           0        1.501852   -2.269247   -0.469802
      7          9           0        2.237485   -0.904558    1.051352
      8          9           0        2.480511   -0.412157   -1.033500
      9          8           0        3.637829    2.077460    0.567218
     10          1           0        3.298972    1.817220   -0.295166
     11          1           0        3.504266    1.302487    1.116257
     12          8           0       -2.762366    0.328636    0.755059
     13          1           0       -3.605740   -0.062512    0.464503
     14          1           0       -2.668411    1.217506    0.347480
     15          8           0       -5.118048   -0.854112   -0.073199
     16          1           0       -5.089159   -1.343362   -0.900020
     17          1           0       -5.684531   -1.346200    0.526009
     18          8           0       -1.977728    2.565563   -0.523062
     19          1           0       -1.099357    2.158563   -0.627635
     20          1           0       -1.840305    3.423248   -0.114021
 ---------------------------------------------------------------------
 Rotational constants (GHZ):           1.1344544           0.3905885           0.3181059
 Standard basis: 6-31++G(d,p) (6D, 7F)
 There are   263 symmetry adapted cartesian basis functions of A   symmetry.
 There are   263 symmetry adapted basis functions of A   symmetry.
   263 basis functions,   424 primitive gaussians,   263 cartesian basis functions
    48 alpha electrons       48 beta electrons
       nuclear repulsion energy       715.6615942858 Hartrees.
 NAtoms=   20 NActive=   20 NUniq=   20 SFac= 1.00D+00 NAtFMM=   60 NAOKFM=F Big=F
 Integral buffers will be    131072 words long.
 Raffenetti 2 integral format.
 Two-electron integral symmetry is turned on.
 Nuclear repulsion after empirical dispersion term =      715.6535877962 Hartrees.
 One-electron integrals computed using PRISM.
 NBasis=   263 RedAO= T EigKep=  4.27D-05  NBF=   263
 NBsUse=   263 1.00D-06 EigRej= -1.00D+00 NBFU=   263
 Initial guess from the checkpoint file:  "/local_scratch/slurm.5620464/Gau-337975.chk"
 B after Tr=    -0.000000   -0.000000   -0.000000
         Rot=    0.999989    0.002560    0.002421   -0.003008 Ang=   0.53 deg.
 ExpMin= 3.60D-02 ExpMax= 7.00D+03 ExpMxC= 1.05D+03 IAcc=3 IRadAn=         5 AccDes= 0.00D+00
 Harris functional with IExCor= 4639 and IRadAn=       5 diagonalized for initial guess.
 HarFok:  IExCor= 4639 AccDes= 0.00D+00 IRadAn=         5 IDoV= 1 UseB2=F ITyADJ=14
 ICtDFT=  3500011 ScaDFX=  1.000000  1.000000  1.000000  1.000000
 FoFCou: FMM=F IPFlag=           0 FMFlag=      100000 FMFlg1=           0
         NFxFlg=           0 DoJE=T BraDBF=F KetDBF=T FulRan=T
         wScrn=  0.000000 ICntrl=       500 IOpCl=  0 I1Cent=   200000004 NGrid=           0
         NMat0=    1 NMatS0=      1 NMatT0=    0 NMatD0=    1 NMtDS0=    0 NMtDT0=    0
 Petite list used in FoFCou.
 Requested convergence on RMS density matrix=1.00D-10 within 128 cycles.
 Requested convergence on MAX density matrix=1.00D-08.
 Requested convergence on             energy=1.00D-08.
 No special actions if energy rises.
 SCF Done:  E(RwB97XD) =  -832.369229684     A.U. after   16 cycles
            NFock= 16  Conv=0.61D-10     -V/T= 2.0082
 Calling FoFJK, ICntrl=      2127 FMM=F ISym2X=0 I1Cent= 0 IOpClX= 0 NMat=1 NMatS=1 NMatT=0.
 ***** Axes restored to original set *****
 -------------------------------------------------------------------
 Center     Atomic                   Forces (Hartrees/Bohr)
 Number     Number              X              Y              Z
 -------------------------------------------------------------------
      1        6           0.000103952    0.000486200   -0.001796804
      2        8           0.001853273    0.001017687    0.000510626
      3        8          -0.000547523    0.002022430    0.000428007
      4        1          -0.000015714   -0.002849234   -0.001181818
      5        6           0.000451576   -0.003049137   -0.000901425
      6        9           0.000756251   -0.000823434    0.001052949
      7        9          -0.001363419    0.001036680   -0.001656054
      8        9           0.000827663    0.002382319    0.003085174
      9        8          -0.000521495    0.000207619    0.002423964
     10        1          -0.000344313   -0.001534288   -0.000518020
     11        1           0.000437282    0.000885026   -0.002098469
     12        8           0.001245887    0.000930416    0.000477593
     13        1          -0.000498657   -0.000548933   -0.000294012
     14        1          -0.001187761   -0.000176312   -0.000116736
     15        8           0.000254452   -0.000023416    0.001434329
     16        1          -0.000689998    0.000266279   -0.000393474
     17        1          -0.000035340    0.000336290   -0.000387967
     18        8          -0.000647278   -0.000335439   -0.000233052
     19        1           0.000066553   -0.000145929    0.000138130
     20        1          -0.000145392   -0.000084824    0.000027061
 -------------------------------------------------------------------
 Cartesian Forces:  Max     0.003085174 RMS     0.001149774

 GradGradGradGradGradGradGradGradGradGradGradGradGradGradGradGradGradGrad
 Berny optimization.
 Using GEDIIS/GDIIS optimizer.
 FormGI is forming the generalized inverse of G from B-inverse, IUseBI=4.
 Internal  Forces:  Max     0.005917375 RMS     0.001517347
 Search for a local minimum.
 Step number  15 out of a maximum of  120
 All quantities printed in internal units (Hartrees-Bohrs-Radians)
 Mixed Optimization -- RFO/linear search
 Update second derivatives using D2CorX and points   14   15
 DE= -2.13D-04 DEPred=-2.37D-04 R= 8.97D-01
 TightC=F SS=  1.41D+00  RLast= 2.54D-01 DXNew= 4.8000D+00 7.6223D-01
 Trust test= 8.97D-01 RLast= 2.54D-01 DXMaxT set to 2.85D+00
 ITU=  1  1  1  1  1  1  1 -1  0  0  0 -1  1  1  0
 Use linear search instead of GDIIS.
     Eigenvalues ---    0.00002   0.00014   0.00025   0.00040   0.00049
     Eigenvalues ---    0.00093   0.00098   0.00117   0.00158   0.00226
     Eigenvalues ---    0.00300   0.00678   0.01073   0.01250   0.01517
     Eigenvalues ---    0.01649   0.01962   0.02229   0.02808   0.03421
     Eigenvalues ---    0.03655   0.04270   0.05065   0.05951   0.06488
     Eigenvalues ---    0.07007   0.07757   0.08885   0.09784   0.10112
     Eigenvalues ---    0.11014   0.11516   0.11922   0.15475   0.15824
     Eigenvalues ---    0.19120   0.21147   0.22261   0.31509   0.34940
     Eigenvalues ---    0.35882   0.46909   0.49065   0.49865   0.50584
     Eigenvalues ---    0.53279   0.53803   0.56044   0.56724   0.57203
     Eigenvalues ---    0.57427   0.65279   1.05167   2.04357
 RFO step:  Lambda=-9.91879779D-04 EMin= 2.38662421D-05
 Quartic linear search produced a step of -0.05093.
 Iteration  1 RMS(Cart)=  0.01442988 RMS(Int)=  0.05384910
 Iteration  2 RMS(Cart)=  0.01464008 RMS(Int)=  0.04705519
 Iteration  3 RMS(Cart)=  0.01580045 RMS(Int)=  0.03943543
 Iteration  4 RMS(Cart)=  0.01863385 RMS(Int)=  0.02996131
 Iteration  5 RMS(Cart)=  0.02285140 RMS(Int)=  0.01834207
 Iteration  6 RMS(Cart)=  0.02894192 RMS(Int)=  0.00548403
 Iteration  7 RMS(Cart)=  0.00593497 RMS(Int)=  0.00262499
 Iteration  8 RMS(Cart)=  0.00249662 RMS(Int)=  0.00236849
 Iteration  9 RMS(Cart)=  0.00001365 RMS(Int)=  0.00236797
 Iteration 10 RMS(Cart)=  0.00000010 RMS(Int)=  0.00236797
 Variable       Old X    -DE/DX   Delta X   Delta X   Delta X     New X
                                 (Linear)    (Quad)   (Total)
    R1        2.29754  -0.00097  -0.00007   0.00169   0.00163   2.29916
    R2        2.44041   0.00113   0.00004   0.00005   0.00009   2.44051
    R3        2.93054  -0.00017   0.00003  -0.00136  -0.00133   2.92921
    R4        1.96755   0.00256  -0.00016   0.00597   0.00581   1.97336
    R5        2.76554   0.00129   0.00023  -0.00717  -0.00694   2.75860
    R6        2.51811  -0.00065   0.00003   0.00087   0.00090   2.51901
    R7        2.54806   0.00066  -0.00022   0.00469   0.00400   2.55206
    R8        2.52432   0.00134  -0.00031   0.00124   0.00084   2.52516
    R9        4.81046  -0.00010   0.00049  -0.01106  -0.00935   4.80110
   R10        4.69974   0.00050   0.00040   0.09723   0.09603   4.79577
   R11        1.81871  -0.00063   0.00012  -0.00209  -0.00199   1.81672
   R12        1.81243   0.00195   0.00037   0.00026   0.00244   1.81487
   R13        1.84062   0.00088  -0.00001   0.00038   0.00037   1.84099
   R14        1.85640   0.00056  -0.00011   0.00206   0.00195   1.85835
   R15        3.38194   0.00086   0.00077   0.00094   0.00171   3.38365
   R16        3.30142   0.00017   0.00062  -0.00833  -0.00770   3.29372
   R17        1.81633  -0.00019  -0.00001  -0.00016  -0.00018   1.81616
   R18        1.81463   0.00045   0.00002   0.00013   0.00015   1.81479
   R19        1.84005   0.00003   0.00002  -0.00129  -0.00127   1.83878
   R20        1.81436   0.00006  -0.00001   0.00017   0.00016   1.81452
    A1        2.25407   0.00144  -0.00005   0.00080   0.00075   2.25482
    A2        2.08537  -0.00283   0.00018  -0.01083  -0.01065   2.07472
    A3        1.94299   0.00140  -0.00013   0.01021   0.01007   1.95306
    A4        1.98223   0.00499  -0.00002  -0.00307  -0.00309   1.97914
    A5        1.96379   0.00095  -0.00030   0.00403   0.00351   1.96730
    A6        1.91247  -0.00152   0.00054  -0.02673  -0.02920   1.88327
    A7        1.92650   0.00003   0.00072   0.02138   0.02434   1.95085
    A8        1.88883   0.00004   0.00011   0.01664   0.02014   1.90897
    A9        1.90397  -0.00179  -0.00011  -0.02448  -0.02528   1.87870
   A10        1.86529   0.00238  -0.00101   0.00937   0.00703   1.87232
   A11        1.86540  -0.00122   0.00198   0.05162   0.04443   1.90983
   A12        1.97477  -0.00175   0.00104  -0.18196  -0.18431   1.79046
   A13        1.81876   0.00142   0.00001  -0.00875  -0.01448   1.80428
   A14        2.24501   0.00004   0.00088   0.08181   0.07286   2.31787
   A15        2.42686  -0.00103  -0.00135  -0.12302  -0.12913   2.29774
   A16        2.05144  -0.00165  -0.00062   0.00889   0.00798   2.05942
   A17        1.90307   0.00439  -0.00007   0.01449   0.01418   1.91726
   A18        1.89907  -0.00213  -0.00053   0.01221   0.01145   1.91052
   A19        3.09578  -0.00008  -0.00134   0.04434   0.04300   3.13878
   A20        2.04678   0.00105   0.00130   0.00500   0.00629   2.05307
   A21        2.13849  -0.00052  -0.00096  -0.00744  -0.00840   2.13009
   A22        1.86886  -0.00040   0.00000  -0.00442  -0.00443   1.86443
   A23        1.65853   0.00017   0.00002   0.01462   0.01463   1.67316
   A24        2.13365  -0.00002   0.00038   0.00397   0.00434   2.13799
   A25        1.86506  -0.00036   0.00003   0.00155   0.00157   1.86662
   A26        3.22101  -0.00592  -0.00144  -0.01498  -0.01644   3.20457
   A27        2.80257   0.00318  -0.00002  -0.02875  -0.02881   2.77376
   A28        3.11393  -0.00424   0.00007  -0.01336  -0.01327   3.10066
   A29        3.11503   0.00023  -0.00032   0.01649   0.01613   3.13117
    D1       -0.03758  -0.00039   0.00027  -0.00087  -0.00061  -0.03820
    D2        3.06131   0.00001   0.00045   0.00397   0.00443   3.06575
    D3       -2.48524   0.00066   0.00190  -0.00126   0.00110  -2.48414
    D4        1.69579   0.00105   0.00158  -0.00654  -0.00649   1.68930
    D5       -0.35385  -0.00096   0.00206  -0.01454  -0.01142  -0.36527
    D6        0.69439   0.00020   0.00175  -0.00584  -0.00361   0.69078
    D7       -1.40776   0.00058   0.00143  -0.01111  -0.01121  -1.41897
    D8        2.82578  -0.00142   0.00191  -0.01911  -0.01613   2.80965
    D9        2.30161  -0.00050  -0.00231   0.01639   0.01416   2.31577
   D10        0.11181  -0.00030  -0.00082  -0.02088  -0.02179   0.09002
   D11       -1.47219  -0.00016  -0.00217   0.06732   0.06789  -1.40430
   D12        2.66383  -0.00039  -0.00221   0.06841   0.06926   2.73309
   D13        0.61542   0.00043  -0.00161   0.08361   0.08479   0.70022
   D14        1.22120  -0.00070   0.00265  -0.11503  -0.10780   1.11340
   D15       -2.89575  -0.00070   0.00267  -0.11235  -0.10471  -3.00045
   D16       -0.85734  -0.00029   0.00221  -0.10030  -0.09038  -0.94772
   D17        0.06813   0.00034   0.00066   0.17470   0.17385   0.24198
   D18        0.80593  -0.00022  -0.00154   0.31416   0.31553   1.12146
   D19       -0.10132  -0.00048   0.00116  -0.13792  -0.13445  -0.23577
   D20       -0.23527   0.00007  -0.00056  -0.04874  -0.05013  -0.28539
   D21        0.31142  -0.00150  -0.00512   0.04704   0.04189   0.35331
   D22        2.48414   0.00138  -0.00612   0.08429   0.07819   2.56234
   D23       -0.11415   0.00047   0.00071   0.01894   0.01973  -0.09441
   D24       -2.02423   0.00004   0.00054   0.01346   0.01407  -2.01016
   D25       -2.29917  -0.00013   0.00202  -0.00717  -0.00521  -2.30439
   D26        2.07392  -0.00056   0.00185  -0.01264  -0.01088   2.06305
   D27       -0.97851  -0.00009  -0.00304   0.02282   0.01977  -0.95874
   D28        1.39698  -0.00001  -0.00250   0.01150   0.00901   1.40599
   D29        2.48359  -0.00010  -0.00003  -0.01171  -0.01175   2.47183
         Item               Value     Threshold  Converged?
 Maximum Force            0.005917     0.000015     NO 
 RMS     Force            0.001517     0.000010     NO 
 Maximum Displacement     0.660938     0.000060     NO 
 RMS     Displacement     0.123316     0.000040     NO 
 Predicted change in Energy=-6.344227D-04
 GradGradGradGradGradGradGradGradGradGradGradGradGradGradGradGradGradGrad

                          Input orientation:                          
 ---------------------------------------------------------------------
 Center     Atomic      Atomic             Coordinates (Angstroms)
 Number     Number       Type             X           Y           Z
 ---------------------------------------------------------------------
      1          6           0        0.111196    0.175881    0.280602
      2          8           0       -0.053053   -0.907041    0.810294
      3          8           0       -0.749745    0.931827   -0.315386
      4          1           0       -1.706169    0.515110   -0.360871
      5          6           0        1.539033    0.777404    0.233920
      6          9           0        1.546960    2.098802    0.409262
      7          9           0        2.074837    0.481960   -0.970013
      8          9           0        2.333733    0.240635    1.164468
      9          8           0        2.811065   -2.627142   -0.328299
     10          1           0        2.455229   -2.191963    0.451591
     11          1           0        2.951968   -1.902301   -0.942382
     12          8           0       -3.012792   -0.118820   -0.508705
     13          1           0       -3.802028    0.398324   -0.266317
     14          1           0       -3.023588   -0.977346   -0.029240
     15          8           0       -5.249950    1.353070    0.178713
     16          1           0       -5.171310    1.964666    0.915883
     17          1           0       -5.799783    1.782466   -0.481259
     18          8           0       -2.440528   -2.315673    0.923040
     19          1           0       -1.522640   -1.999272    0.987687
     20          1           0       -2.404008   -3.213139    0.583614
 ---------------------------------------------------------------------
                    Distance matrix (angstroms):
                    1          2          3          4          5
     1  C    0.000000
     2  O    1.216664   0.000000
     3  O    1.291462   2.265826   0.000000
     4  H    1.956880   2.475264   1.044256   0.000000
     5  C    1.550074   2.388367   2.358831   3.309669   0.000000
     6  F    2.403247   3.428697   2.676153   3.699194   1.333004
     7  F    2.348108   3.102698   2.934140   3.829904   1.350492
     8  F    2.392715   2.671956   3.489348   4.326986   1.336259
     9  O    3.939161   3.529633   5.034460   5.502745   3.677647
    10  H    3.336227   2.840980   4.540723   5.030464   3.115114
    11  H    3.726193   3.618364   4.704049   5.280177   3.249753
    12  O    3.235607   3.334832   2.502521   1.459789   4.698278
    13  H    3.957514   4.113136   3.098946   2.101238   5.377812
    14  H    3.354520   3.087692   2.982814   2.018166   4.895499
    15  O    5.489813   5.702170   4.546805   3.681265   6.813570
    16  H    5.613217   5.869788   4.704574   3.967180   6.848603
    17  H    6.172618   6.475065   5.123864   4.286999   7.441763
    18  O    3.623791   2.774346   3.865061   3.193907   5.087132
    19  H    2.810815   1.839599   3.299501   2.859092   4.201421
    20  H    4.231255   3.300979   4.552530   3.908819   5.620880
                    6          7          8          9         10
     6  F    0.000000
     7  F    2.189802   0.000000
     8  F    2.154561   2.163626   0.000000
     9  O    4.947374   3.258887   3.268079   0.000000
    10  H    4.386047   3.052134   2.537811   0.961368   0.000000
    11  H    4.450822   2.540635   3.068095   0.960388   1.507917
    12  O    5.152848   5.143706   5.613737   6.343621   5.926157
    13  H    5.653291   5.919436   6.302347   7.272570   6.810157
    14  H    5.526742   5.385960   5.622216   6.070785   5.632400
    15  O    6.841583   7.465314   7.727968   9.004394   8.485959
    16  H    6.738680   7.632933   7.704528   9.292524   8.698116
    17  H    7.407275   7.996239   8.440364   9.675470   9.209316
    18  O    5.970897   5.639054   5.420938   5.407596   4.919960
    19  H    5.152789   4.788627   4.463189   4.572422   4.018454
    20  H    6.622481   6.010621   5.891701   5.326534   4.967133
                   11         12         13         14         15
    11  H    0.000000
    12  O    6.240772   0.000000
    13  H    7.167035   0.974209   0.000000
    14  H    6.115279   0.983397   1.598324   0.000000
    15  O    8.895266   2.764757   1.790550   3.229670   0.000000
    16  H    9.186633   3.321079   2.392898   3.763164   0.961069
    17  H    9.507012   3.373864   2.439892   3.940576   0.960344
    18  O    5.720987   2.683941   3.260986   1.742962   4.680443
    19  H    4.874083   2.827692   3.537881   2.081182   5.077940
    20  H    5.721314   3.337453   3.964784   2.399634   5.395701
                   16         17         18         19         20
    16  H    0.000000
    17  H    1.542783   0.000000
    18  O    5.077255   5.481914   0.000000
    19  H    5.388019   5.895192   0.973040   0.000000
    20  H    5.880309   6.133621   0.960203   1.553562   0.000000
 Stoichiometry    C2H9F3O6
 Framework group  C1[X(C2H9F3O6)]
 Deg. of freedom    54
 Full point group                 C1      NOp   1
 Largest Abelian subgroup         C1      NOp   1
 Largest concise Abelian subgroup C1      NOp   1
                         Standard orientation:                         
 ---------------------------------------------------------------------
 Center     Atomic      Atomic             Coordinates (Angstroms)
 Number     Number       Type             X           Y           Z
 ---------------------------------------------------------------------
      1          6           0        0.337760   -0.243371   -0.138956
      2          8           0        0.277733    0.883782   -0.593043
      3          8           0       -0.589357   -0.949397    0.417689
      4          1           0       -1.499333   -0.444538    0.504470
      5          6           0        1.699175   -0.984374   -0.152821
      6          9           0        1.574596   -2.285237   -0.415759
      7          9           0        2.270852   -0.825207    1.060308
      8          9           0        2.536071   -0.466814   -1.056881
      9          8           0        3.307034    2.232499    0.616340
     10          1           0        2.903812    1.888205   -0.185597
     11          1           0        3.380011    1.457458    1.178773
     12          8           0       -2.735431    0.303551    0.712822
     13          1           0       -3.573921   -0.115770    0.447892
     14          1           0       -2.664651    1.189405    0.291725
     15          8           0       -5.112802   -0.890984   -0.038893
     16          1           0       -5.100884   -1.456112   -0.816158
     17          1           0       -5.697462   -1.307766    0.598857
     18          8           0       -1.958971    2.525097   -0.577676
     19          1           0       -1.077532    2.124927   -0.676351
     20          1           0       -1.830976    3.389593   -0.179867
 ---------------------------------------------------------------------
 Rotational constants (GHZ):           1.1093608           0.3992412           0.3227763
 Standard basis: 6-31++G(d,p) (6D, 7F)
 There are   263 symmetry adapted cartesian basis functions of A   symmetry.
 There are   263 symmetry adapted basis functions of A   symmetry.
   263 basis functions,   424 primitive gaussians,   263 cartesian basis functions
    48 alpha electrons       48 beta electrons
       nuclear repulsion energy       717.5030422899 Hartrees.
 NAtoms=   20 NActive=   20 NUniq=   20 SFac= 1.00D+00 NAtFMM=   60 NAOKFM=F Big=F
 Integral buffers will be    131072 words long.
 Raffenetti 2 integral format.
 Two-electron integral symmetry is turned on.
 Nuclear repulsion after empirical dispersion term =      717.4948445967 Hartrees.
 One-electron integrals computed using PRISM.
 NBasis=   263 RedAO= T EigKep=  4.29D-05  NBF=   263
 NBsUse=   263 1.00D-06 EigRej= -1.00D+00 NBFU=   263
 Initial guess from the checkpoint file:  "/local_scratch/slurm.5620464/Gau-337975.chk"
 B after Tr=    -0.000000    0.000000    0.000000
         Rot=    0.999886    0.010789    0.003064   -0.010078 Ang=   1.73 deg.
 ExpMin= 3.60D-02 ExpMax= 7.00D+03 ExpMxC= 1.05D+03 IAcc=3 IRadAn=         5 AccDes= 0.00D+00
 Harris functional with IExCor= 4639 and IRadAn=       5 diagonalized for initial guess.
 HarFok:  IExCor= 4639 AccDes= 0.00D+00 IRadAn=         5 IDoV= 1 UseB2=F ITyADJ=14
 ICtDFT=  3500011 ScaDFX=  1.000000  1.000000  1.000000  1.000000
 FoFCou: FMM=F IPFlag=           0 FMFlag=      100000 FMFlg1=           0
         NFxFlg=           0 DoJE=T BraDBF=F KetDBF=T FulRan=T
         wScrn=  0.000000 ICntrl=       500 IOpCl=  0 I1Cent=   200000004 NGrid=           0
         NMat0=    1 NMatS0=      1 NMatT0=    0 NMatD0=    1 NMtDS0=    0 NMtDT0=    0
 Petite list used in FoFCou.
 Requested convergence on RMS density matrix=1.00D-10 within 128 cycles.
 Requested convergence on MAX density matrix=1.00D-08.
 Requested convergence on             energy=1.00D-08.
 No special actions if energy rises.
 SCF Done:  E(RwB97XD) =  -832.369817368     A.U. after   16 cycles
            NFock= 16  Conv=0.51D-10     -V/T= 2.0082
 Calling FoFJK, ICntrl=      2127 FMM=F ISym2X=0 I1Cent= 0 IOpClX= 0 NMat=1 NMatS=1 NMatT=0.
 ***** Axes restored to original set *****
 -------------------------------------------------------------------
 Center     Atomic                   Forces (Hartrees/Bohr)
 Number     Number              X              Y              Z
 -------------------------------------------------------------------
      1        6           0.000523791    0.000250710    0.002589899
      2        8           0.001020805    0.000108006   -0.000249111
      3        8           0.000070042    0.000493944    0.000746930
      4        1           0.000504444   -0.002012166   -0.001129505
      5        6           0.000369216   -0.001031069    0.000067811
      6        9          -0.000151617   -0.000169953   -0.003504561
      7        9           0.000860897    0.004044307    0.000093816
      8        9          -0.001683833   -0.001723984    0.000570678
      9        8          -0.000394103    0.002374424    0.000270328
     10        1          -0.001535852   -0.002070358    0.002207878
     11        1           0.001160197   -0.000773959   -0.002262160
     12        8           0.001569423    0.000961124    0.000057237
     13        1          -0.000539579   -0.001589260    0.000170721
     14        1          -0.000880767    0.001030368   -0.000241829
     15        8           0.000251455    0.000518253    0.001212243
     16        1          -0.000474116    0.000088908   -0.000039100
     17        1          -0.000086510    0.000075806   -0.000639558
     18        8          -0.001156273   -0.000752365   -0.000177096
     19        1           0.000557249    0.000147690    0.000222508
     20        1           0.000015129    0.000029575    0.000032871
 -------------------------------------------------------------------
 Cartesian Forces:  Max     0.004044307 RMS     0.001215735

 GradGradGradGradGradGradGradGradGradGradGradGradGradGradGradGradGradGrad
 Berny optimization.
 Using GEDIIS/GDIIS optimizer.
 FormGI is forming the generalized inverse of G from B-inverse, IUseBI=4.
 Internal  Forces:  Max     0.004958110 RMS     0.001455240
 Search for a local minimum.
 Step number  16 out of a maximum of  120
 All quantities printed in internal units (Hartrees-Bohrs-Radians)
 Mixed Optimization -- RFO/linear search
 Update second derivatives using D2CorX and points   15   16
 DE= -5.88D-04 DEPred=-6.34D-04 R= 9.26D-01
 TightC=F SS=  1.41D+00  RLast= 5.32D-01 DXNew= 4.8000D+00 1.5952D+00
 Trust test= 9.26D-01 RLast= 5.32D-01 DXMaxT set to 2.85D+00
 ITU=  1  1  1  1  1  1  1  1 -1  0  0  0 -1  1  1  0
 Use linear search instead of GDIIS.
     Eigenvalues ---    0.00002   0.00011   0.00028   0.00039   0.00050
     Eigenvalues ---    0.00090   0.00098   0.00124   0.00157   0.00284
     Eigenvalues ---    0.00671   0.00703   0.01077   0.01233   0.01367
     Eigenvalues ---    0.01528   0.01937   0.02234   0.02737   0.03271
     Eigenvalues ---    0.03490   0.04231   0.05082   0.05664   0.06012
     Eigenvalues ---    0.06487   0.07104   0.08152   0.09579   0.10096
     Eigenvalues ---    0.10996   0.11534   0.11786   0.13888   0.15739
     Eigenvalues ---    0.19474   0.22055   0.28597   0.31894   0.35160
     Eigenvalues ---    0.36106   0.46785   0.49148   0.49853   0.50446
     Eigenvalues ---    0.52555   0.54100   0.55836   0.56433   0.57205
     Eigenvalues ---    0.57387   0.65515   1.04074   1.93353
 RFO step:  Lambda=-2.08375405D-03 EMin= 1.66166231D-05
 Quartic linear search produced a step of  0.10892.
 New curvilinear step failed, DQL= 6.18D+00 SP=-9.53D-02.
 ITry= 1 IFail=1 DXMaxC= 0.00D+00 DCOld= 1.00D+10 DXMaxT= 2.85D+00 DXLimC= 3.00D+00 Rises=F
 New curvilinear step failed, DQL= 6.19D+00 SP=-1.01D-01.
 ITry= 2 IFail=1 DXMaxC= 0.00D+00 DCOld= 1.00D+10 DXMaxT= 2.85D+00 DXLimC= 3.00D+00 Rises=F
 New curvilinear step failed, DQL= 6.20D+00 SP=-1.08D-01.
 ITry= 3 IFail=1 DXMaxC= 0.00D+00 DCOld= 1.00D+10 DXMaxT= 2.85D+00 DXLimC= 3.00D+00 Rises=F
 New curvilinear step failed, DQL= 6.21D+00 SP=-1.15D-01.
 ITry= 4 IFail=1 DXMaxC= 0.00D+00 DCOld= 1.00D+10 DXMaxT= 2.85D+00 DXLimC= 3.00D+00 Rises=F
 New curvilinear step failed, DQL= 6.22D+00 SP=-1.21D-01.
 ITry= 5 IFail=1 DXMaxC= 0.00D+00 DCOld= 1.00D+10 DXMaxT= 2.85D+00 DXLimC= 3.00D+00 Rises=F
 New curvilinear step failed, DQL= 6.23D+00 SP=-1.27D-01.
 ITry= 6 IFail=1 DXMaxC= 0.00D+00 DCOld= 1.00D+10 DXMaxT= 2.85D+00 DXLimC= 3.00D+00 Rises=F
 New curvilinear step failed, DQL= 6.24D+00 SP=-1.30D-01.
 ITry= 7 IFail=1 DXMaxC= 0.00D+00 DCOld= 1.00D+10 DXMaxT= 2.85D+00 DXLimC= 3.00D+00 Rises=F
 New curvilinear step failed, DQL= 6.25D+00 SP=-1.31D-01.
 ITry= 8 IFail=1 DXMaxC= 0.00D+00 DCOld= 1.00D+10 DXMaxT= 2.85D+00 DXLimC= 3.00D+00 Rises=F
 New curvilinear step failed, DQL= 6.26D+00 SP=-1.24D-01.
 ITry= 9 IFail=1 DXMaxC= 0.00D+00 DCOld= 1.00D+10 DXMaxT= 2.85D+00 DXLimC= 3.00D+00 Rises=F
 New curvilinear step failed, DQL= 6.28D+00 SP=-9.79D-02.
 ITry=10 IFail=1 DXMaxC= 0.00D+00 DCOld= 1.00D+10 DXMaxT= 2.85D+00 DXLimC= 3.00D+00 Rises=F
 RedQX1 iteration     1 Try  1 RMS(Cart)=  0.03756801 RMS(Int)=  0.72237762 XScale=  0.09448577
 RedQX1 iteration     2 Try  1 RMS(Cart)=  0.00751360 RMS(Int)=  0.06423940 XScale= 25.06877179
 RedQX1 iteration     2 Try  2 RMS(Cart)=  0.00751398 RMS(Int)=  0.06164693 XScale= 12.55308508
 RedQX1 iteration     2 Try  3 RMS(Cart)=  0.00751511 RMS(Int)=  0.71362795 XScale=  0.09506738
 RedQX1 iteration     3 Try  1 RMS(Cart)=  0.00691390 RMS(Int)=  0.70991252 XScale=  0.09557635
 RedQX1 iteration     4 Try  1 RMS(Cart)=  0.00138278 RMS(Int)=  0.06120898 XScale= 11.44337762
 RedQX1 iteration     4 Try  2 RMS(Cart)=  0.00138283 RMS(Int)=  0.06082737 XScale= 10.37369304
 RedQX1 iteration     4 Try  3 RMS(Cart)=  0.00138288 RMS(Int)=  0.06065670 XScale=  8.85939984
 RedQX1 iteration     4 Try  4 RMS(Cart)=  0.00138291 RMS(Int)=  0.06409786 XScale=  3.60248566
 RedQX1 iteration     4 Try  5 RMS(Cart)=  0.00138270 RMS(Int)=  0.71394569 XScale=  0.09502703
 RedQX1 iteration     5 Try  1 RMS(Cart)=  0.00133846 RMS(Int)=  0.71356594 XScale=  0.09507868
 RedQX1 iteration     6 Try  1 RMS(Cart)=  0.00026769 RMS(Int)=  0.07715973 XScale=  1.56501603
 RedQX1 iteration     6 Try  2 RMS(Cart)=  0.00026760 RMS(Int)=  0.65440010 XScale=  0.10384603
 RedQX1 iteration     7 Try  1 RMS(Cart)=  0.00026717 RMS(Int)=  0.65409427 XScale=  0.10389555
 RedQX1 iteration     8 Try  1 RMS(Cart)=  0.00005343 RMS(Int)=  0.08856728 XScale=  1.13492791
 RedQX1 iteration     8 Try  2 RMS(Cart)=  0.00005342 RMS(Int)=  0.11952465 XScale=  0.69187460
 RedQX1 iteration     9 Try  1 RMS(Cart)=  0.00005340 RMS(Int)=  0.11950693 XScale=  0.69202010
 RedQX1 iteration    10 Try  1 RMS(Cart)=  0.00001068 RMS(Int)=  0.09225472 XScale=  1.04880275
 RedQX1 iteration    10 Try  2 RMS(Cart)=  0.00001068 RMS(Int)=  0.09676480 XScale=  0.96211864
 RedQX1 iteration    11 Try  1 RMS(Cart)=  0.00001068 RMS(Int)=  0.09676448 XScale=  0.96212423
 RedQX1 iteration    12 Try  1 RMS(Cart)=  0.00000214 RMS(Int)=  0.09307985 XScale=  1.03158640
 RedQX1 iteration    12 Try  2 RMS(Cart)=  0.00000214 RMS(Int)=  0.09393920 XScale=  1.01434768
 RedQX1 iteration    12 Try  3 RMS(Cart)=  0.00000214 RMS(Int)=  0.09483473 XScale=  0.99708670
 RedQX1 iteration    13 Try  1 RMS(Cart)=  0.00000214 RMS(Int)=  0.09483471 XScale=  0.99708714
 RedQX1 iteration    14 Try  1 RMS(Cart)=  0.00000043 RMS(Int)=  0.09411518 XScale=  1.01090053
 RedQX1 iteration    14 Try  2 RMS(Cart)=  0.00000043 RMS(Int)=  0.09429262 XScale=  1.00745250
 RedQX1 iteration    14 Try  3 RMS(Cart)=  0.00000043 RMS(Int)=  0.09447153 XScale=  1.00400357
 RedQX1 iteration    14 Try  4 RMS(Cart)=  0.00000043 RMS(Int)=  0.09465194 XScale=  1.00055376
 RedQX1 iteration    14 Try  5 RMS(Cart)=  0.00000043 RMS(Int)=  0.09483386 XScale=  0.99710306
 RedQX1 iteration    15 Try  1 RMS(Cart)=  0.00000043 RMS(Int)=  0.09483386 XScale=  0.99710309
 RedQX1 iteration    16 Try  1 RMS(Cart)=  0.00000009 RMS(Int)=  0.09468820 XScale=  0.99986383
 B after Tr=     0.000000    0.000000    0.000000
         Rot=    1.000000   -0.000000    0.000000   -0.000000 Ang=   0.00 deg.
 Variable       Old X    -DE/DX   Delta X   Delta X   Delta X     New X
                                 (Linear)    (Quad)   (Total)
    R1        2.29916  -0.00034   0.00018   0.00147   0.00023   2.29940
    R2        2.44051  -0.00058   0.00001  -0.00107  -0.00006   2.44045
    R3        2.92921  -0.00094  -0.00014  -0.00332  -0.00036   2.92886
    R4        1.97336   0.00084   0.00063   0.00614   0.00081   1.97417
    R5        2.75860   0.00038  -0.00076  -0.01621  -0.00186   2.75675
    R6        2.51901  -0.00063   0.00010  -0.00002   0.00004   2.51905
    R7        2.55206  -0.00050   0.00044   0.00266   0.00036   2.55242
    R8        2.52516   0.00009   0.00009   0.00264   0.00036   2.52553
    R9        4.80110   0.00046  -0.00102   0.15191   0.01752   4.81862
   R10        4.79577  -0.00030   0.01046   0.09680   0.01287   4.80864
   R11        1.81672   0.00089  -0.00022  -0.00748  -0.00073   1.81599
   R12        1.81487   0.00147   0.00027   0.00904   0.00145   1.81632
   R13        1.84099   0.00038   0.00004   0.00010   0.00004   1.84103
   R14        1.85835  -0.00046   0.00021  -0.00204  -0.00018   1.85817
   R15        3.38365   0.00074   0.00019   0.02868   0.00325   3.38690
   R16        3.29372   0.00029  -0.00084  -0.00223  -0.00027   3.29345
   R17        1.81616   0.00002  -0.00002  -0.00095   0.00007   1.81623
   R18        1.81479   0.00052   0.00002   0.00099   0.00023   1.81502
   R19        1.83878   0.00059  -0.00014  -0.00066  -0.00009   1.83869
   R20        1.81452  -0.00004   0.00002  -0.00005   0.00000   1.81452
    A1        2.25482   0.00113   0.00008   0.00070   0.00009   2.25490
    A2        2.07472  -0.00104  -0.00116  -0.02646  -0.00307   2.07165
    A3        1.95306  -0.00010   0.00110   0.02596   0.00301   1.95608
    A4        1.97914   0.00332  -0.00034  -0.00792  -0.00091   1.97822
    A5        1.96730   0.00110   0.00038   0.01515   0.00172   1.96903
    A6        1.88327   0.00299  -0.00318   0.01532   0.00130   1.88457
    A7        1.95085  -0.00496   0.00265  -0.03156  -0.00317   1.94767
    A8        1.90897  -0.00353   0.00219  -0.02351  -0.00232   1.90665
    A9        1.87870   0.00266  -0.00275  -0.00040  -0.00036   1.87834
   A10        1.87232   0.00170   0.00077   0.02530   0.00288   1.87520
   A11        1.90983  -0.00113   0.00484  -0.12140  -0.01309   1.89675
   A12        1.79046  -0.00025  -0.02007  -0.07248  -0.01030   1.78016
   A13        1.80428   0.00288  -0.00158   0.01528   0.00151   1.80579
   A14        2.31787  -0.00262   0.00794  -0.07499  -0.00777   2.31010
   A15        2.29774  -0.00125  -0.01406   0.01820   0.00037   2.29810
   A16        2.05942  -0.00085   0.00087  -0.00453  -0.00040   2.05902
   A17        1.91726   0.00307   0.00154   0.03170   0.00367   1.92093
   A18        1.91052  -0.00216   0.00125  -0.00228  -0.00010   1.91042
   A19        3.13878  -0.00073   0.00468   0.02050   0.00280   3.14158
   A20        2.05307   0.00084   0.00069   0.07490   0.00839   2.06146
   A21        2.13009  -0.00065  -0.00092  -0.05665  -0.00643   2.12367
   A22        1.86443  -0.00000  -0.00048  -0.01046  -0.00112   1.86331
   A23        1.67316   0.00007   0.00159   0.02580   0.00304   1.67620
   A24        2.13799  -0.00001   0.00047   0.01671   0.00191   2.13990
   A25        1.86662  -0.00029   0.00017   0.00414   0.00048   1.86710
   A26        3.20457  -0.00416  -0.00179  -0.09100  -0.01031   3.19426
   A27        2.77376   0.00258  -0.00314  -0.04934  -0.00583   2.76792
   A28        3.10066  -0.00266  -0.00145  -0.02927  -0.00346   3.09719
   A29        3.13117   0.00002   0.00176   0.02281   0.00273   3.13389
    D1       -0.03820  -0.00008  -0.00007  -0.00555  -0.00062  -0.03882
    D2        3.06575  -0.00042   0.00048   0.00070   0.00013   3.06588
    D3       -2.48414  -0.00104   0.00012  -0.02380  -0.00265  -2.48679
    D4        1.68930   0.00066  -0.00071  -0.01428  -0.00171   1.68759
    D5       -0.36527  -0.00042  -0.00124  -0.03653  -0.00420  -0.36947
    D6        0.69078  -0.00080  -0.00039  -0.02983  -0.00337   0.68740
    D7       -1.41897   0.00090  -0.00122  -0.02032  -0.00244  -1.42141
    D8        2.80965  -0.00018  -0.00176  -0.04257  -0.00493   2.80472
    D9        2.31577  -0.00074   0.00154  -0.03757  -0.00403   2.31174
   D10        0.09002   0.00014  -0.00237  -0.05334  -0.00623   0.08379
   D11       -1.40430   0.00290   0.00739   0.14120   0.01643  -1.38787
   D12        2.73309   0.00184   0.00754   0.12743   0.01492   2.74801
   D13        0.70022  -0.00039   0.00924   0.12634   0.01499   0.71520
   D14        1.11340   0.00079  -0.01174  -0.17498  -0.02067   1.09274
   D15       -3.00045   0.00078  -0.01140  -0.17689  -0.02083  -3.02128
   D16       -0.94772  -0.00109  -0.00984  -0.19141  -0.02223  -0.96995
   D17        0.24198   0.00101   0.01894   0.03215   0.00582   0.24781
   D18        1.12146   0.00026   0.03437   0.18003   0.02354   1.14501
   D19       -0.23577  -0.00029  -0.01464  -0.05983  -0.00798  -0.24375
   D20       -0.28539   0.00005  -0.00546  -0.01190  -0.00198  -0.28737
   D21        0.35331  -0.00085   0.00456  -0.04858  -0.30225   0.05107
   D22        2.56234   0.00076   0.00852  -0.00987  -0.29750   2.26483
   D23       -0.09441   0.00054   0.00215   0.04794   0.00558  -0.08883
   D24       -2.01016   0.00019   0.00153   0.03228   0.00376  -2.00640
   D25       -2.30439  -0.00006  -0.00057   0.04061   0.00446  -2.29993
   D26        2.06305  -0.00040  -0.00118   0.02496   0.00264   2.06569
   D27       -0.95874  -0.00020   0.00215  -0.09511   0.28697  -0.67177
   D28        1.40599   0.00010   0.00098  -0.08573   0.28798   1.69397
   D29        2.47183  -0.00008  -0.00128  -0.01802  -0.00209   2.46975
         Item               Value     Threshold  Converged?
 Maximum Force            0.004958     0.000015     NO 
 RMS     Force            0.001455     0.000010     NO 
 Maximum Displacement     0.084222     0.000060     NO 
 RMS     Displacement     0.020897     0.000040     NO 
 Predicted change in Energy=-3.573398D-05
 GradGradGradGradGradGradGradGradGradGradGradGradGradGradGradGradGradGrad

                          Input orientation:                          
 ---------------------------------------------------------------------
 Center     Atomic      Atomic             Coordinates (Angstroms)
 Number     Number       Type             X           Y           Z
 ---------------------------------------------------------------------
      1          6           0        0.119262    0.181774    0.272359
      2          8           0       -0.037019   -0.901437    0.804151
      3          8           0       -0.747389    0.930877   -0.323920
      4          1           0       -1.700974    0.506460   -0.367693
      5          6           0        1.544250    0.789588    0.226362
      6          9           0        1.548048    2.111701    0.396537
      7          9           0        2.085006    0.493902   -0.975509
      8          9           0        2.335834    0.258817    1.163262
      9          8           0        2.771294   -2.630772   -0.304540
     10          1           0        2.410661   -2.187930    0.468325
     11          1           0        2.931911   -1.910622   -0.920500
     12          8           0       -3.009018   -0.123571   -0.509817
     13          1           0       -3.795580    0.395783   -0.263406
     14          1           0       -3.022420   -0.984044   -0.034120
     15          8           0       -5.242582    1.351245    0.189916
     16          1           0       -5.171802    1.954614    0.934673
     17          1           0       -5.785119    1.789131   -0.470693
     18          8           0       -2.433217   -2.325817    0.909224
     19          1           0       -1.515287   -2.009810    0.974493
     20          1           0       -2.397432   -3.222441    0.567497
 ---------------------------------------------------------------------
                    Distance matrix (angstroms):
                    1          2          3          4          5
     1  C    0.000000
     2  O    1.216788   0.000000
     3  O    1.291429   2.265953   0.000000
     4  H    1.956616   2.474699   1.044687   0.000000
     5  C    1.549884   2.386172   2.361012   3.311274   0.000000
     6  F    2.404467   3.428933   2.680006   3.703645   1.333025
     7  F    2.349201   3.101153   2.939043   3.834480   1.350682
     8  F    2.390153   2.665629   3.488500   4.324461   1.336452
     9  O    3.908516   3.479428   5.006681   5.463277   3.672378
    10  H    3.302182   2.785494   4.508646   4.986401   3.110438
    11  H    3.702975   3.578746   4.686926   5.254664   3.245309
    12  O    3.239008   3.341312   2.502276   1.458807   4.701921
    13  H    3.957124   4.116945   3.095392   2.100119   5.376684
    14  H    3.365001   3.101958   2.987754   2.019677   4.905925
    15  O    5.488518   5.705238   4.543951   3.683419   6.810130
    16  H    5.619340   5.877079   4.712486   3.979944   6.853053
    17  H    6.164207   6.473410   5.112423   4.282067   7.429981
    18  O    3.634386   2.789564   3.868943   3.191941   5.098264
    19  H    2.822726   1.855474   3.305024   2.857893   4.213917
    20  H    4.243764   3.318827   4.557117   3.906959   5.634678
                    6          7          8          9         10
     6  F    0.000000
     7  F    2.188174   0.000000
     8  F    2.154449   2.166222   0.000000
     9  O    4.947614   3.268758   3.270136   0.000000
    10  H    4.385895   3.063157   2.544623   0.960982   0.000000
    11  H    4.452947   2.549904   3.066567   0.961157   1.509118
    12  O    5.156041   5.152399   5.613631   6.303983   5.881433
    13  H    5.651040   5.924357   6.296695   7.230875   6.762279
    14  H    5.536992   5.399661   5.629326   6.029259   5.587500
    15  O    6.836200   7.469055   7.718367   8.962319   8.436551
    16  H    6.743193   7.644850   7.700167   9.254955   8.652855
    17  H    7.391311   7.991953   8.423868   9.631996   9.158033
    18  O    5.983718   5.649546   5.430351   5.352864   4.865856
    19  H    5.167678   4.799291   4.473638   4.516226   3.962449
    20  H    6.636950   6.023646   5.905751   5.275059   4.919126
                   11         12         13         14         15
    11  H    0.000000
    12  O    6.217463   0.000000
    13  H    7.142157   0.974232   0.000000
    14  H    6.090835   0.983301   1.598208   0.000000
    15  O    8.871027   2.766499   1.792268   3.229998   0.000000
    16  H    9.167981   3.329120   2.399862   3.767508   0.961107
    17  H    9.480354   3.371453   2.437756   3.938731   0.960466
    18  O    5.683738   2.682370   3.261625   1.742817   4.683025
    19  H    4.835123   2.827066   3.538220   2.083493   5.079859
    20  H    5.686554   3.337310   3.966958   2.400619   5.399634
                   16         17         18         19         20
    16  H    0.000000
    17  H    1.542270   0.000000
    18  O    5.081593   5.483814   0.000000
    19  H    5.393361   5.895080   0.972993   0.000000
    20  H    5.885053   6.137598   0.960204   1.553802   0.000000
 Stoichiometry    C2H9F3O6
 Framework group  C1[X(C2H9F3O6)]
 Deg. of freedom    54
 Full point group                 C1      NOp   1
 Largest Abelian subgroup         C1      NOp   1
 Largest concise Abelian subgroup C1      NOp   1
                         Standard orientation:                         
 ---------------------------------------------------------------------
 Center     Atomic      Atomic             Coordinates (Angstroms)
 Number     Number       Type             X           Y           Z
 ---------------------------------------------------------------------
      1          6           0        0.345100   -0.245363   -0.133074
      2          8           0        0.288538    0.881605   -0.588394
      3          8           0       -0.584378   -0.948432    0.423301
      4          1           0       -1.492956   -0.439961    0.508819
      5          6           0        1.706169   -0.986587   -0.147941
      6          9           0        1.583028   -2.288402   -0.406918
      7          9           0        2.281482   -0.826178    1.063514
      8          9           0        2.537644   -0.469969   -1.057810
      9          8           0        3.256649    2.258400    0.595316
     10          1           0        2.849835    1.905486   -0.200573
     11          1           0        3.352658    1.485849    1.159026
     12          8           0       -2.734107    0.299422    0.711237
     13          1           0       -3.568277   -0.125341    0.441302
     14          1           0       -2.669195    1.187855    0.294877
     15          8           0       -5.102863   -0.906787   -0.055297
     16          1           0       -5.095278   -1.461748   -0.839955
     17          1           0       -5.679646   -1.335732    0.581745
     18          8           0       -1.962147    2.529478   -0.563925
     19          1           0       -1.078917    2.133513   -0.663084
     20          1           0       -1.838770    3.393229   -0.163045
 ---------------------------------------------------------------------
 Rotational constants (GHZ):           1.1032813           0.4012717           0.3232774
 Standard basis: 6-31++G(d,p) (6D, 7F)
 There are   263 symmetry adapted cartesian basis functions of A   symmetry.
 There are   263 symmetry adapted basis functions of A   symmetry.
   263 basis functions,   424 primitive gaussians,   263 cartesian basis functions
    48 alpha electrons       48 beta electrons
       nuclear repulsion energy       717.6580607986 Hartrees.
 NAtoms=   20 NActive=   20 NUniq=   20 SFac= 1.00D+00 NAtFMM=   60 NAOKFM=F Big=F
 Integral buffers will be    131072 words long.
 Raffenetti 2 integral format.
 Two-electron integral symmetry is turned on.
 Nuclear repulsion after empirical dispersion term =      717.6498407266 Hartrees.
 One-electron integrals computed using PRISM.
 NBasis=   263 RedAO= T EigKep=  4.30D-05  NBF=   263
 NBsUse=   263 1.00D-06 EigRej= -1.00D+00 NBFU=   263
 Initial guess from the checkpoint file:  "/local_scratch/slurm.5620464/Gau-337975.chk"
 B after Tr=     0.000000   -0.000000    0.000000
         Rot=    0.999998    0.000612    0.000334   -0.001815 Ang=   0.22 deg.
 ExpMin= 3.60D-02 ExpMax= 7.00D+03 ExpMxC= 1.05D+03 IAcc=3 IRadAn=         5 AccDes= 0.00D+00
 Harris functional with IExCor= 4639 and IRadAn=       5 diagonalized for initial guess.
 HarFok:  IExCor= 4639 AccDes= 0.00D+00 IRadAn=         5 IDoV= 1 UseB2=F ITyADJ=14
 ICtDFT=  3500011 ScaDFX=  1.000000  1.000000  1.000000  1.000000
 FoFCou: FMM=F IPFlag=           0 FMFlag=      100000 FMFlg1=           0
         NFxFlg=           0 DoJE=T BraDBF=F KetDBF=T FulRan=T
         wScrn=  0.000000 ICntrl=       500 IOpCl=  0 I1Cent=   200000004 NGrid=           0
         NMat0=    1 NMatS0=      1 NMatT0=    0 NMatD0=    1 NMtDS0=    0 NMtDT0=    0
 Petite list used in FoFCou.
 Requested convergence on RMS density matrix=1.00D-10 within 128 cycles.
 Requested convergence on MAX density matrix=1.00D-08.
 Requested convergence on             energy=1.00D-08.
 No special actions if energy rises.
 SCF Done:  E(RwB97XD) =  -832.370037298     A.U. after   15 cycles
            NFock= 15  Conv=0.38D-10     -V/T= 2.0082
 Calling FoFJK, ICntrl=      2127 FMM=F ISym2X=0 I1Cent= 0 IOpClX= 0 NMat=1 NMatS=1 NMatT=0.
 ***** Axes restored to original set *****
 -------------------------------------------------------------------
 Center     Atomic                   Forces (Hartrees/Bohr)
 Number     Number              X              Y              Z
 -------------------------------------------------------------------
      1        6           0.000623245    0.000060778    0.002695299
      2        8           0.000368624   -0.000177261   -0.000394980
      3        8           0.000161867    0.000193505    0.000670402
      4        1           0.000497255   -0.001529015   -0.000995008
      5        6           0.000366485   -0.000588826    0.000047731
      6        9          -0.000369120   -0.000074003   -0.003336318
      7        9           0.000870451    0.003639138    0.000551248
      8        9          -0.001426736   -0.001638428    0.000014154
      9        8           0.000057897    0.002601259   -0.000712288
     10        1          -0.001913334   -0.001695057    0.002497254
     11        1           0.001002651   -0.001404196   -0.001580435
     12        8           0.001384136    0.000863485   -0.000048685
     13        1          -0.000463944   -0.001545870    0.000256265
     14        1          -0.000703784    0.001092811   -0.000256176
     15        8           0.000128011    0.000645517    0.001072592
     16        1          -0.000349276   -0.000007945   -0.000024490
     17        1          -0.000053004   -0.000011329   -0.000598421
     18        8          -0.000828858   -0.000568285   -0.000123898
     19        1           0.000538802    0.000109511    0.000244520
     20        1           0.000108632    0.000034211    0.000021232
 -------------------------------------------------------------------
 Cartesian Forces:  Max     0.003639138 RMS     0.001146950

 GradGradGradGradGradGradGradGradGradGradGradGradGradGradGradGradGradGrad
 Berny optimization.
 Using GEDIIS/GDIIS optimizer.
 FormGI is forming the generalized inverse of G from B-inverse, IUseBI=4.
 Internal  Forces:  Max     0.004540725 RMS     0.001159972
 Search for a local minimum.
 Step number  17 out of a maximum of  120
 All quantities printed in internal units (Hartrees-Bohrs-Radians)
 Mixed Optimization -- RFO/linear search
 Update second derivatives using D2CorX and points   16   17
 DE= -2.20D-04 DEPred=-3.57D-05 R= 6.15D+00
 TightC=F SS=  1.41D+00  RLast= 5.91D-01 DXNew= 4.8000D+00 1.7729D+00
 Trust test= 6.15D+00 RLast= 5.91D-01 DXMaxT set to 2.85D+00
 ITU=  1  1  1  1  1  1  1  1  1 -1  0  0  0 -1  1  1  0
 Use linear search instead of GDIIS.
     Eigenvalues ---    0.00000   0.00010   0.00038   0.00045   0.00047
     Eigenvalues ---    0.00069   0.00091   0.00104   0.00152   0.00282
     Eigenvalues ---    0.00651   0.00711   0.01077   0.01187   0.01448
     Eigenvalues ---    0.01593   0.01994   0.02234   0.02778   0.03393
     Eigenvalues ---    0.03735   0.04252   0.05082   0.05950   0.06389
     Eigenvalues ---    0.07040   0.07828   0.09501   0.10005   0.10787
     Eigenvalues ---    0.11020   0.11665   0.11846   0.15626   0.17374
     Eigenvalues ---    0.20141   0.22088   0.28889   0.32370   0.35272
     Eigenvalues ---    0.36369   0.45271   0.49035   0.49787   0.50360
     Eigenvalues ---    0.53710   0.55716   0.56242   0.56773   0.57324
     Eigenvalues ---    0.57392   0.66154   1.08110   2.38206
 RFO step:  Lambda=-1.91968958D-03 EMin= 3.78060305D-07
 Quartic linear search produced a step of  2.00000.
 Iteration  1 RMS(Cart)=  0.20753350 RMS(Int)=  0.10027156
 New curvilinear step failed, DQL= 6.26D+00 SP=-7.36D-01.
 ITry= 1 IFail=1 DXMaxC= 8.32D-01 DCOld= 1.00D+10 DXMaxT= 2.85D+00 DXLimC= 3.00D+00 Rises=F
 Iteration  1 RMS(Cart)=  0.20020906 RMS(Int)=  0.09823176
 New curvilinear step failed, DQL= 6.26D+00 SP=-8.03D-01.
 ITry= 2 IFail=1 DXMaxC= 8.17D-01 DCOld= 1.00D+10 DXMaxT= 2.85D+00 DXLimC= 3.00D+00 Rises=F
 Iteration  1 RMS(Cart)=  0.18427581 RMS(Int)=  0.09561368
 New curvilinear step failed, DQL= 6.28D+00 SP=-4.28D-01.
 ITry= 3 IFail=1 DXMaxC= 8.05D-01 DCOld= 1.00D+10 DXMaxT= 2.85D+00 DXLimC= 3.00D+00 Rises=F
 Iteration  1 RMS(Cart)=  0.18968786 RMS(Int)=  0.09448562
 Iteration  2 RMS(Cart)=  0.00268351 RMS(Int)=  0.61790760
 Iteration  3 RMS(Cart)=  0.03388239 RMS(Int)=  0.61687713
 Iteration  4 RMS(Cart)=  0.00301059 RMS(Int)=  0.60993725
 Iteration  5 RMS(Cart)=  0.00281587 RMS(Int)=  0.08845801
 New curvilinear step failed, DQL= 6.28D+00 SP=-9.86D-01.
 ITry= 4 IFail=1 DXMaxC= 1.00D+00 DCOld= 1.00D+10 DXMaxT= 2.85D+00 DXLimC= 3.00D+00 Rises=F
 Iteration  1 RMS(Cart)=  0.14415921 RMS(Int)=  0.09468034
 Iteration  2 RMS(Cart)=  0.00989527 RMS(Int)=  0.08514925
 Iteration  3 RMS(Cart)=  0.01419601 RMS(Int)=  0.07406225
 Iteration  4 RMS(Cart)=  0.01201446 RMS(Int)=  0.05790826
 Iteration  5 RMS(Cart)=  0.00900768 RMS(Int)=  0.03625411
 Iteration  6 RMS(Cart)=  0.00591242 RMS(Int)=  0.01486992
 New curvilinear step failed, DQL= 6.24D+00 SP=-5.50D-01.
 ITry= 5 IFail=1 DXMaxC= 6.71D-01 DCOld= 1.00D+10 DXMaxT= 2.85D+00 DXLimC= 3.00D+00 Rises=F
 Iteration  1 RMS(Cart)=  0.11931260 RMS(Int)=  0.09712359
 Iteration  2 RMS(Cart)=  0.01030131 RMS(Int)=  0.08808357
 Iteration  3 RMS(Cart)=  0.01444724 RMS(Int)=  0.07598816
 Iteration  4 RMS(Cart)=  0.01614465 RMS(Int)=  0.06058895
 Iteration  5 RMS(Cart)=  0.00923218 RMS(Int)=  0.03957081
 Iteration  6 RMS(Cart)=  0.00362926 RMS(Int)=  0.01551844
 New curvilinear step failed, DQL= 6.14D+00 SP=-8.21D-01.
 ITry= 6 IFail=1 DXMaxC= 5.14D-01 DCOld= 1.00D+10 DXMaxT= 2.85D+00 DXLimC= 3.00D+00 Rises=F
 Iteration  1 RMS(Cart)=  0.09863976 RMS(Int)=  0.09583035
 Iteration  2 RMS(Cart)=  0.01039913 RMS(Int)=  0.08602730
 Iteration  3 RMS(Cart)=  0.01326403 RMS(Int)=  0.07540461
 Iteration  4 RMS(Cart)=  0.01032595 RMS(Int)=  0.05989943
 Iteration  5 RMS(Cart)=  0.00778726 RMS(Int)=  0.03861560
 Iteration  6 RMS(Cart)=  0.00497171 RMS(Int)=  0.01474923
 New curvilinear step failed, DQL= 6.13D+00 SP=-8.35D-01.
 ITry= 7 IFail=1 DXMaxC= 4.46D-01 DCOld= 1.00D+10 DXMaxT= 2.85D+00 DXLimC= 3.00D+00 Rises=F
 Iteration  1 RMS(Cart)=  0.07933335 RMS(Int)=  0.09628632
 Iteration  2 RMS(Cart)=  0.01970619 RMS(Int)=  0.08387635
 Iteration  3 RMS(Cart)=  0.00882779 RMS(Int)=  0.07288968
 Iteration  4 RMS(Cart)=  0.00742747 RMS(Int)=  0.05780660
 Iteration  5 RMS(Cart)=  0.00646833 RMS(Int)=  0.03795185
 Iteration  6 RMS(Cart)=  0.00339196 RMS(Int)=  0.01451621
 Iteration  7 RMS(Cart)=  0.02796330 RMS(Int)=  0.00428471
 SLEqS3 Cycle:   601 Max:0.118308E-01 RMS:0.265248E-02 Conv:0.217189E-04
 SLEqS3 Cycle:    74 Max:0.208535E-01 RMS:0.381258E-02 Conv:0.217189E-04
 Iteration  8 RMS(Cart)=  0.00963503 RMS(Int)=  0.00331935
 SLEqS3 Cycle:   601 Max:0.829588E-02 RMS:0.210891E-02 Conv:0.617476E-05
 SLEqS3 Cycle:   601 Max:0.198272E-01 RMS:0.358558E-02 Conv:0.617476E-05
 Iteration  9 RMS(Cart)=  0.00495881 RMS(Int)=  0.00278830
 SLEqS3 Cycle:   601 Max:0.190434E-01 RMS:0.344038E-02 Conv:0.242195E-05
 SLEqS3 Cycle:   601 Max:0.190435E-01 RMS:0.344042E-02 Conv:0.242195E-05
 Iteration 10 RMS(Cart)=  0.00337483 RMS(Int)=  0.00248690
 SLEqS3 Cycle:   601 Max:0.184462E-01 RMS:0.334059E-02 Conv:0.103809E-05
 SLEqS3 Cycle:   601 Max:0.184462E-01 RMS:0.334058E-02 Conv:0.103809E-05
 Iteration 11 RMS(Cart)=  0.00230868 RMS(Int)=  0.00231890
 SLEqS3 Cycle:   601 Max:0.179718E-01 RMS:0.326447E-02 Conv:0.384074E-06
 SLEqS3 Cycle:   601 Max:0.179728E-01 RMS:0.326480E-02 Conv:0.384074E-06
 Iteration 12 RMS(Cart)=  0.00161959 RMS(Int)=  0.00222190
 SLEqS3 Cycle:   601 Max:0.160223E-01 RMS:0.301248E-02 Conv:0.683992E-07
 SLEqS3 Cycle:   601 Max:0.159866E-01 RMS:0.301248E-02 Conv:0.683992E-07
 Iteration 13 RMS(Cart)=  0.00867220 RMS(Int)=  0.00220277
 SLEqS3 Cycle:    29 Max:0.151829E-01 RMS:0.290563E-02 Conv:0.440312E-05
 Iteration 14 RMS(Cart)=  0.00206976 RMS(Int)=  0.00210367
 Iteration 15 RMS(Cart)=  0.00000011 RMS(Int)=  0.00210365
 ITry= 8 IFail=0 DXMaxC= 5.97D-01 DCOld= 1.00D+10 DXMaxT= 2.85D+00 DXLimC= 3.00D+00 Rises=F
 Variable       Old X    -DE/DX   Delta X   Delta X   Delta X     New X
                                 (Linear)    (Quad)   (Total)
    R1        2.29940  -0.00006   0.00047   0.00140   0.00089   2.30029
    R2        2.44045  -0.00081  -0.00012  -0.00149  -0.00173   2.43872
    R3        2.92886  -0.00089  -0.00071  -0.00222  -0.00245   2.92641
    R4        1.97417   0.00016   0.00163   0.00212   0.00074   1.97491
    R5        2.75675  -0.00010  -0.00371  -0.01381  -0.00955   2.74719
    R6        2.51905  -0.00050   0.00008  -0.00086  -0.00019   2.51886
    R7        2.55242  -0.00076   0.00072   0.00009   0.00048   2.55290
    R8        2.52553  -0.00021   0.00073  -0.00115  -0.00028   2.52525
    R9        4.81862   0.00050   0.03503   0.10212   0.06599   4.88461
   R10        4.80864  -0.00032   0.02574   0.10051   0.05569   4.86433
   R11        1.81599   0.00135  -0.00146  -0.00079  -0.00168   1.81432
   R12        1.81632   0.00057   0.00290   0.00606   0.00517   1.82149
   R13        1.84103   0.00028   0.00008  -0.00053   0.00009   1.84112
   R14        1.85817  -0.00063  -0.00036   0.00081  -0.00013   1.85804
   R15        3.38690   0.00067   0.00649   0.02374   0.00017   3.38707
   R16        3.29345   0.00034  -0.00055  -0.00793  -0.00309   3.29035
   R17        1.81623  -0.00004   0.00014  -0.00088  -0.00017   1.81606
   R18        1.81502   0.00044   0.00046   0.00043   0.00071   1.81573
   R19        1.83869   0.00056  -0.00018  -0.00156  -0.00079   1.83790
   R20        1.81452  -0.00003   0.00001   0.00017   0.00004   1.81456
    A1        2.25490   0.00041   0.00017   0.00014  -0.00025   2.25465
    A2        2.07165  -0.00025  -0.00615  -0.02050  -0.01242   2.05923
    A3        1.95608  -0.00016   0.00603   0.02032   0.01269   1.96876
    A4        1.97822   0.00118  -0.00183  -0.00724  -0.00759   1.97063
    A5        1.96903   0.00090   0.00345   0.01284   0.00758   1.97661
    A6        1.88457   0.00282   0.00260   0.00186   0.00298   1.88755
    A7        1.94767  -0.00454  -0.00635  -0.00659  -0.00850   1.93917
    A8        1.90665  -0.00318  -0.00464  -0.00436  -0.00529   1.90137
    A9        1.87834   0.00266  -0.00072  -0.00538  -0.00152   1.87682
   A10        1.87520   0.00131   0.00575   0.00112   0.00464   1.87984
   A11        1.89675  -0.00080  -0.02617  -0.12389  -0.06664   1.83011
   A12        1.78016  -0.00023  -0.02059  -0.16806  -0.07558   1.70458
   A13        1.80579   0.00266   0.00303   0.00236   0.00260   1.80839
   A14        2.31010  -0.00260  -0.01555  -0.05740  -0.03380   2.27630
   A15        2.29810  -0.00116   0.00073  -0.03258  -0.01026   2.28785
   A16        2.05902  -0.00011  -0.00081   0.00925   0.00289   2.06190
   A17        1.92093   0.00147   0.00735   0.02334   0.01506   1.93599
   A18        1.91042  -0.00142  -0.00020   0.00667   0.00004   1.91047
   A19        3.14158  -0.00073   0.00560   0.00803   0.00001   3.14159
   A20        2.06146   0.00068   0.01678   0.05394   0.03323   2.09469
   A21        2.12367  -0.00061  -0.01285  -0.03846  -0.02442   2.09925
   A22        1.86331   0.00010  -0.00224  -0.00639  -0.00417   1.85914
   A23        1.67620   0.00019   0.00609   0.01754   0.01123   1.68743
   A24        2.13990   0.00002   0.00381   0.00301   0.00466   2.14455
   A25        1.86710  -0.00021   0.00096  -0.00012   0.00088   1.86798
   A26        3.19426  -0.00239  -0.02062  -0.02837  -0.02627   3.16799
   A27        2.76792   0.00124  -0.01167  -0.02730  -0.01876   2.74916
   A28        3.09719  -0.00110  -0.00693  -0.02374  -0.01358   3.08361
   A29        3.13389   0.00002   0.00545   0.02246   0.01133   3.14522
    D1       -0.03882  -0.00001  -0.00125  -0.00636  -0.00377  -0.04259
    D2        3.06588  -0.00040   0.00026  -0.00830  -0.00348   3.06240
    D3       -2.48679  -0.00110  -0.00529  -0.06430  -0.02487  -2.51166
    D4        1.68759   0.00040  -0.00342  -0.06817  -0.02507   1.66252
    D5       -0.36947  -0.00032  -0.00840  -0.06690  -0.02766  -0.39713
    D6        0.68740  -0.00077  -0.00674  -0.06296  -0.02534   0.66207
    D7       -1.42141   0.00073  -0.00487  -0.06683  -0.02554  -1.44695
    D8        2.80472   0.00001  -0.00985  -0.06556  -0.02813   2.77659
    D9        2.31174  -0.00068  -0.00806   0.00055  -0.00801   2.30373
   D10        0.08379   0.00015  -0.01246  -0.04027  -0.02422   0.05958
   D11       -1.38787   0.00283   0.03285   0.22935   0.10232  -1.28555
   D12        2.74801   0.00192   0.02984   0.21515   0.09443   2.84244
   D13        0.71520  -0.00027   0.02998   0.22318   0.09647   0.81168
   D14        1.09274   0.00059  -0.04133  -0.28670  -0.12801   0.96473
   D15       -3.02128   0.00060  -0.04166  -0.27859  -0.12507   3.13684
   D16       -0.96995  -0.00106  -0.04446  -0.28591  -0.12964  -1.09958
   D17        0.24781   0.00102   0.01165   0.10204   0.04395   0.29176
   D18        1.14501   0.00043   0.04708   0.30096   0.13478   1.27979
   D19       -0.24375  -0.00023  -0.01597  -0.05181  -0.03172  -0.27547
   D20       -0.28737   0.00003  -0.00396  -0.08854  -0.02825  -0.31562
   D21        0.05107  -0.00035  -0.60449   0.01535  -0.59994  -0.54888
   D22        2.26483   0.00031  -0.59500   0.06221  -0.57606   1.68877
   D23       -0.08883   0.00043   0.01116   0.04482   0.02527  -0.06357
   D24       -2.00640   0.00022   0.00752   0.03995   0.01998  -1.98642
   D25       -2.29993  -0.00002   0.00892   0.01098   0.01166  -2.28827
   D26        2.06569  -0.00023   0.00529   0.00612   0.00638   2.07207
   D27       -0.67177  -0.00018   0.57395  -0.02206   0.56746  -0.10431
   D28        1.69397   0.00013   0.57596  -0.01033   0.57286   2.26682
   D29        2.46975  -0.00007  -0.00418  -0.00783  -0.00631   2.46343
         Item               Value     Threshold  Converged?
 Maximum Force            0.004541     0.000015     NO 
 RMS     Force            0.001160     0.000010     NO 
 Maximum Displacement     0.597294     0.000060     NO 
 RMS     Displacement     0.132060     0.000040     NO 
 Predicted change in Energy=-9.100882D-04
 GradGradGradGradGradGradGradGradGradGradGradGradGradGradGradGradGradGrad

                          Input orientation:                          
 ---------------------------------------------------------------------
 Center     Atomic      Atomic             Coordinates (Angstroms)
 Number     Number       Type             X           Y           Z
 ---------------------------------------------------------------------
      1          6           0        0.165311    0.221060    0.242266
      2          8           0        0.039570   -0.866612    0.774128
      3          8           0       -0.723754    0.949124   -0.345028
      4          1           0       -1.663766    0.493805   -0.380397
      5          6           0        1.580727    0.847544    0.194967
      6          9           0        1.574679    2.172715    0.338390
      7          9           0        2.138355    0.537926   -0.995920
      8          9           0        2.362819    0.342421    1.153559
      9          8           0        2.455867   -2.646229   -0.192557
     10          1           0        2.094586   -2.143338    0.541172
     11          1           0        2.748255   -1.967092   -0.810920
     12          8           0       -2.966491   -0.138965   -0.506507
     13          1           0       -3.753143    0.372797   -0.244788
     14          1           0       -2.978137   -1.011868   -0.054127
     15          8           0       -5.200325    1.314281    0.236696
     16          1           0       -5.161376    1.900426    0.997269
     17          1           0       -5.729002    1.763787   -0.427880
     18          8           0       -2.351980   -2.371205    0.835727
     19          1           0       -1.438623   -2.045760    0.911640
     20          1           0       -2.305145   -3.257369    0.468912
 ---------------------------------------------------------------------
                    Distance matrix (angstroms):
                    1          2          3          4          5
     1  C    0.000000
     2  O    1.217259   0.000000
     3  O    1.290515   2.265408   0.000000
     4  H    1.951314   2.466783   1.045079   0.000000
     5  C    1.548587   2.376747   2.369081   3.314048   0.000000
     6  F    2.409256   3.432774   2.692030   3.717919   1.332923
     7  F    2.350832   3.083942   2.963851   3.851875   1.350934
     8  F    2.382062   2.646358   3.484362   4.311534   1.336307
     9  O    3.695546   3.152777   4.802062   5.183288   3.622498
    10  H    3.066239   2.430512   4.276881   4.682844   3.054388
    11  H    3.545251   3.325719   4.558094   5.070236   3.208910
    12  O    3.240134   3.347522   2.497977   1.453752   4.705578
    13  H    3.951523   4.118131   3.085352   2.097267   5.372983
    14  H    3.389576   3.132676   3.002059   2.025111   4.929777
    15  O    5.475876   5.701020   4.528955   3.682558   6.797224
    16  H    5.635947   5.895433   4.732782   4.013704   6.870823
    17  H    6.129603   6.452926   5.071790   4.259255   7.393212
    18  O    3.661801   2.826147   3.881996   3.187613   5.122217
    19  H    2.856420   1.895878   3.325595   2.858223   4.242794
    20  H    4.272469   3.362524   4.567043   3.899230   5.659096
                    6          7          8          9         10
     6  F    0.000000
     7  F    2.184182   0.000000
     8  F    2.153055   2.169992   0.000000
     9  O    4.927537   3.299249   3.279133   0.000000
    10  H    4.351981   3.090913   2.574094   0.960095   0.000000
    11  H    4.453785   2.584825   3.056401   0.963893   1.512117
    12  O    5.165263   5.172733   5.602597   5.982216   5.543433
    13  H    5.653803   5.941483   6.273857   6.904278   6.414406
    14  H    5.569898   5.428381   5.640780   5.676151   5.231360
    15  O    6.829929   7.481864   7.680253   8.630595   8.078587
    16  H    6.773677   7.688646   7.685396   8.950427   8.319197
    17  H    7.355144   7.982526   8.366528   9.300306   8.798479
    18  O    6.026044   5.655182   5.449230   4.924267   4.462134
    19  H    5.215758   4.807181   4.495874   4.092293   3.553918
    20  H    6.675020   6.024508   5.934401   4.845438   4.539155
                   11         12         13         14         15
    11  H    0.000000
    12  O    6.007749   0.000000
    13  H    6.932804   0.974278   0.000000
    14  H    5.854635   0.983231   1.598213   0.000000
    15  O    8.662842   2.766638   1.792360   3.230119   0.000000
    16  H    8.988298   3.352309   2.420635   3.788591   0.961018
    17  H    9.269847   3.355311   2.423302   3.925712   0.960841
    18  O    5.374677   2.676212   3.265015   1.741180   4.696244
    19  H    4.528062   2.825135   3.541715   2.090870   5.088794
    20  H    5.370255   3.333656   3.972930   2.401825   5.416269
                   16         17         18         19         20
    16  H    0.000000
    17  H    1.540104   0.000000
    18  O    5.115235   5.486268   0.000000
    19  H    5.425735   5.891885   0.972573   0.000000
    20  H    5.919465   6.143211   0.960226   1.553984   0.000000
 Stoichiometry    C2H9F3O6
 Framework group  C1[X(C2H9F3O6)]
 Deg. of freedom    54
 Full point group                 C1      NOp   1
 Largest Abelian subgroup         C1      NOp   1
 Largest concise Abelian subgroup C1      NOp   1
                         Standard orientation:                         
 ---------------------------------------------------------------------
 Center     Atomic      Atomic             Coordinates (Angstroms)
 Number     Number       Type             X           Y           Z
 ---------------------------------------------------------------------
      1          6           0        0.387419   -0.261969   -0.111756
      2          8           0        0.331448    0.866103   -0.565670
      3          8           0       -0.544958   -0.969043    0.432440
      4          1           0       -1.452422   -0.456306    0.508601
      5          6           0        1.758287   -0.982203   -0.122027
      6          9           0        1.663398   -2.290835   -0.356897
      7          9           0        2.341560   -0.793942    1.081872
      8          9           0        2.567142   -0.464060   -1.051003
      9          8           0        2.865788    2.410647    0.498055
     10          1           0        2.467996    1.985138   -0.265153
     11          1           0        3.115651    1.672192    1.064924
     12          8           0       -2.709515    0.250645    0.691175
     13          1           0       -3.529822   -0.188600    0.402421
     14          1           0       -2.665500    1.151867    0.300529
     15          8           0       -5.038918   -0.996675   -0.128800
     16          1           0       -5.043048   -1.529573   -0.928523
     17          1           0       -5.592783   -1.455640    0.508225
     18          8           0       -1.955083    2.525758   -0.499119
     19          1           0       -1.065796    2.146884   -0.606457
     20          1           0       -1.847500    3.379125   -0.072241
 ---------------------------------------------------------------------
 Rotational constants (GHZ):           1.0796871           0.4162769           0.3290632
 Standard basis: 6-31++G(d,p) (6D, 7F)
 There are   263 symmetry adapted cartesian basis functions of A   symmetry.
 There are   263 symmetry adapted basis functions of A   symmetry.
   263 basis functions,   424 primitive gaussians,   263 cartesian basis functions
    48 alpha electrons       48 beta electrons
       nuclear repulsion energy       720.9850187272 Hartrees.
 NAtoms=   20 NActive=   20 NUniq=   20 SFac= 1.00D+00 NAtFMM=   60 NAOKFM=F Big=F
 Integral buffers will be    131072 words long.
 Raffenetti 2 integral format.
 Two-electron integral symmetry is turned on.
 Nuclear repulsion after empirical dispersion term =      720.9766223155 Hartrees.
 One-electron integrals computed using PRISM.
 NBasis=   263 RedAO= T EigKep=  4.40D-05  NBF=   263
 NBsUse=   263 1.00D-06 EigRej= -1.00D+00 NBFU=   263
 Initial guess from the checkpoint file:  "/local_scratch/slurm.5620464/Gau-337975.chk"
 B after Tr=    -0.000000    0.000000   -0.000000
         Rot=    0.999893    0.003622    0.002876   -0.013885 Ang=   1.68 deg.
 ExpMin= 3.60D-02 ExpMax= 7.00D+03 ExpMxC= 1.05D+03 IAcc=3 IRadAn=         5 AccDes= 0.00D+00
 Harris functional with IExCor= 4639 and IRadAn=       5 diagonalized for initial guess.
 HarFok:  IExCor= 4639 AccDes= 0.00D+00 IRadAn=         5 IDoV= 1 UseB2=F ITyADJ=14
 ICtDFT=  3500011 ScaDFX=  1.000000  1.000000  1.000000  1.000000
 FoFCou: FMM=F IPFlag=           0 FMFlag=      100000 FMFlg1=           0
         NFxFlg=           0 DoJE=T BraDBF=F KetDBF=T FulRan=T
         wScrn=  0.000000 ICntrl=       500 IOpCl=  0 I1Cent=   200000004 NGrid=           0
         NMat0=    1 NMatS0=      1 NMatT0=    0 NMatD0=    1 NMtDS0=    0 NMtDT0=    0
 Petite list used in FoFCou.
 Requested convergence on RMS density matrix=1.00D-10 within 128 cycles.
 Requested convergence on MAX density matrix=1.00D-08.
 Requested convergence on             energy=1.00D-08.
 No special actions if energy rises.
 SCF Done:  E(RwB97XD) =  -832.370918735     A.U. after   16 cycles
            NFock= 16  Conv=0.47D-10     -V/T= 2.0082
 Calling FoFJK, ICntrl=      2127 FMM=F ISym2X=0 I1Cent= 0 IOpClX= 0 NMat=1 NMatS=1 NMatT=0.
 ***** Axes restored to original set *****
 -------------------------------------------------------------------
 Center     Atomic                   Forces (Hartrees/Bohr)
 Number     Number              X              Y              Z
 -------------------------------------------------------------------
      1        6           0.001274543   -0.000074413    0.003060501
      2        8          -0.001615055   -0.001106323   -0.000229518
      3        8           0.001129802   -0.000412770    0.000584443
      4        1          -0.000435087   -0.000265528   -0.000861270
      5        6           0.001242018    0.000999567   -0.000197011
      6        9          -0.001313131    0.000252350   -0.003073046
      7        9           0.000595928    0.002665158    0.001157477
      8        9          -0.000716566   -0.001701403   -0.000625194
      9        8           0.002832889    0.002955954   -0.004046186
     10        1          -0.003660632   -0.000356657    0.003292572
     11        1           0.000003639   -0.003584564    0.000629477
     12        8           0.000481083    0.000325833   -0.000353863
     13        1          -0.000089974   -0.001282060    0.000581308
     14        1           0.000047202    0.001295799   -0.000375854
     15        8          -0.000522486    0.001083904    0.000445814
     16        1           0.000136403   -0.000242179    0.000258425
     17        1           0.000012999   -0.000312707   -0.000528774
     18        8          -0.000344598   -0.000321915    0.000186040
     19        1           0.000523614    0.000035231    0.000116259
     20        1           0.000417409    0.000046724   -0.000021600
 -------------------------------------------------------------------
 Cartesian Forces:  Max     0.004046186 RMS     0.001425923

 GradGradGradGradGradGradGradGradGradGradGradGradGradGradGradGradGradGrad
 Berny optimization.
 Using GEDIIS/GDIIS optimizer.
 FormGI is forming the generalized inverse of G from B-inverse, IUseBI=4.
 Internal  Forces:  Max     0.003541721 RMS     0.001254861
 Search for a local minimum.
 Step number  18 out of a maximum of  120
 All quantities printed in internal units (Hartrees-Bohrs-Radians)
 Mixed Optimization -- RFO/linear search
 Update second derivatives using D2CorX and points   17   18
 DE= -8.81D-04 DEPred=-9.10D-04 R= 9.69D-01
 TightC=F SS=  1.41D+00  RLast= 1.21D+00 DXNew= 4.8000D+00 3.6378D+00
 Trust test= 9.69D-01 RLast= 1.21D+00 DXMaxT set to 3.00D+00
 ITU=  1  1  1  1  1  1  1  1  1  1 -1  0  0  0 -1  1  1  0
 Use linear search instead of GDIIS.
     Eigenvalues ---    0.00000   0.00010   0.00030   0.00044   0.00048
     Eigenvalues ---    0.00063   0.00085   0.00138   0.00197   0.00280
     Eigenvalues ---    0.00652   0.00732   0.01093   0.01251   0.01337
     Eigenvalues ---    0.01554   0.02010   0.02202   0.02684   0.03241
     Eigenvalues ---    0.03747   0.04265   0.05072   0.05941   0.06199
     Eigenvalues ---    0.06995   0.07706   0.08997   0.09888   0.10379
     Eigenvalues ---    0.10861   0.11069   0.11659   0.12824   0.16736
     Eigenvalues ---    0.19562   0.21967   0.25524   0.31341   0.35218
     Eigenvalues ---    0.36412   0.45272   0.48966   0.49779   0.50438
     Eigenvalues ---    0.51931   0.55582   0.56364   0.57122   0.57356
     Eigenvalues ---    0.57842   0.67044   1.08612   2.62968
 RFO step:  Lambda=-1.90737829D-03 EMin= 1.50760525D-06
 Quartic linear search produced a step of  0.59733.
 Iteration  1 RMS(Cart)=  0.13620313 RMS(Int)=  0.04213174
 Iteration  2 RMS(Cart)=  0.00035573 RMS(Int)=  0.70355919
 Iteration  3 RMS(Cart)=  0.08401150 RMS(Int)=  0.69031503
 SLEqS3 Cycle:   601 Max:0.460599E-04 RMS:0.701113E-05 Conv:0.139869E-06
 SLEqS3 Cycle:   601 Max:0.912402E-03 RMS:0.322496E-03 Conv:0.139869E-06
 Iteration  4 RMS(Cart)=  0.00057069 RMS(Int)=  0.69007910
 Iteration  5 RMS(Cart)=  0.00068835 RMS(Int)=  0.68981542
 Iteration  6 RMS(Cart)=  0.00068494 RMS(Int)=  0.68955258
 Iteration  7 RMS(Cart)=  0.00068159 RMS(Int)=  0.68929056
 Iteration  8 RMS(Cart)=  0.00067828 RMS(Int)=  0.68902936
 Iteration  9 RMS(Cart)=  0.00067503 RMS(Int)=  0.68876896
 Iteration 10 RMS(Cart)=  0.00067183 RMS(Int)=  0.68850936
 Iteration 11 RMS(Cart)=  0.00066868 RMS(Int)=  0.68825054
 Iteration 12 RMS(Cart)=  0.00066558 RMS(Int)=  0.68799249
 Iteration 13 RMS(Cart)=  0.00066252 RMS(Int)=  0.68773520
 Iteration 14 RMS(Cart)=  0.00065951 RMS(Int)=  0.68747866
 Iteration 15 RMS(Cart)=  0.00065654 RMS(Int)=  0.68722287
 Iteration 16 RMS(Cart)=  0.00065362 RMS(Int)=  0.68696780
 Iteration 17 RMS(Cart)=  0.00065074 RMS(Int)=  0.68671346
 Iteration 18 RMS(Cart)=  0.00064790 RMS(Int)=  0.68645983
 Iteration 19 RMS(Cart)=  0.00064511 RMS(Int)=  0.68620690
 Iteration 20 RMS(Cart)=  0.00064235 RMS(Int)=  0.68595467
 Iteration 21 RMS(Cart)=  0.00063964 RMS(Int)=  0.68570312
 Iteration 22 RMS(Cart)=  0.00063696 RMS(Int)=  0.68545225
 Iteration 23 RMS(Cart)=  0.00063432 RMS(Int)=  0.68520205
 Iteration 24 RMS(Cart)=  0.00063172 RMS(Int)=  0.68495250
 Iteration 25 RMS(Cart)=  0.00062916 RMS(Int)=  0.68470360
 Iteration 26 RMS(Cart)=  0.00062663 RMS(Int)=  0.68445535
 Iteration 27 RMS(Cart)=  0.00062414 RMS(Int)=  0.68420773
 Iteration 28 RMS(Cart)=  0.00062168 RMS(Int)=  0.68396074
 Iteration 29 RMS(Cart)=  0.00061925 RMS(Int)=  0.68371437
 Iteration 30 RMS(Cart)=  0.00061686 RMS(Int)=  0.68346861
 Iteration 31 RMS(Cart)=  0.00061451 RMS(Int)=  0.68322345
 Iteration 32 RMS(Cart)=  0.00061218 RMS(Int)=  0.68297888
 Iteration 33 RMS(Cart)=  0.00060989 RMS(Int)=  0.68273491
 Iteration 34 RMS(Cart)=  0.00060762 RMS(Int)=  0.68249152
 Iteration 35 RMS(Cart)=  0.00060539 RMS(Int)=  0.68224870
 Iteration 36 RMS(Cart)=  0.00060319 RMS(Int)=  0.68200645
 Iteration 37 RMS(Cart)=  0.00060101 RMS(Int)=  0.68176477
 Iteration 38 RMS(Cart)=  0.00059887 RMS(Int)=  0.68152363
 Iteration 39 RMS(Cart)=  0.00059675 RMS(Int)=  0.68128305
 Iteration 40 RMS(Cart)=  0.00059467 RMS(Int)=  0.68104301
 Iteration 41 RMS(Cart)=  0.00059260 RMS(Int)=  0.68080350
 Iteration 42 RMS(Cart)=  0.00059057 RMS(Int)=  0.68056452
 Iteration 43 RMS(Cart)=  0.00058856 RMS(Int)=  0.68032606
 Iteration 44 RMS(Cart)=  0.00058658 RMS(Int)=  0.68008812
 Iteration 45 RMS(Cart)=  0.00058462 RMS(Int)=  0.67985070
 Iteration 46 RMS(Cart)=  0.00058269 RMS(Int)=  0.67961377
 Iteration 47 RMS(Cart)=  0.00058078 RMS(Int)=  0.67937735
 Iteration 48 RMS(Cart)=  0.00057890 RMS(Int)=  0.67914142
 Iteration 49 RMS(Cart)=  0.00057704 RMS(Int)=  0.67890598
 Iteration 50 RMS(Cart)=  0.00057521 RMS(Int)=  0.67867102
 Iteration 51 RMS(Cart)=  0.00057339 RMS(Int)=  0.67843654
 Iteration 52 RMS(Cart)=  0.00057160 RMS(Int)=  0.67820253
 Iteration 53 RMS(Cart)=  0.00056983 RMS(Int)=  0.67796899
 Iteration 54 RMS(Cart)=  0.00056809 RMS(Int)=  0.67773591
 Iteration 55 RMS(Cart)=  0.00056636 RMS(Int)=  0.67750329
 Iteration 56 RMS(Cart)=  0.00056466 RMS(Int)=  0.67727111
 Iteration 57 RMS(Cart)=  0.00056297 RMS(Int)=  0.67703939
 Iteration 58 RMS(Cart)=  0.00056131 RMS(Int)=  0.67680810
 Iteration 59 RMS(Cart)=  0.00055967 RMS(Int)=  0.67657726
 Iteration 60 RMS(Cart)=  0.00055805 RMS(Int)=  0.67634684
 Iteration 61 RMS(Cart)=  0.00055644 RMS(Int)=  0.67611686
 Iteration 62 RMS(Cart)=  0.00055486 RMS(Int)=  0.67588730
 Iteration 63 RMS(Cart)=  0.00055329 RMS(Int)=  0.67565815
 Iteration 64 RMS(Cart)=  0.00055175 RMS(Int)=  0.67542942
 Iteration 65 RMS(Cart)=  0.00055022 RMS(Int)=  0.67520110
 Iteration 66 RMS(Cart)=  0.00054871 RMS(Int)=  0.67497319
 Iteration 67 RMS(Cart)=  0.00054721 RMS(Int)=  0.67474567
 Iteration 68 RMS(Cart)=  0.00054574 RMS(Int)=  0.67451856
 Iteration 69 RMS(Cart)=  0.00054428 RMS(Int)=  0.67429184
 Iteration 70 RMS(Cart)=  0.00054284 RMS(Int)=  0.67406550
 Iteration 71 RMS(Cart)=  0.00054141 RMS(Int)=  0.67383956
 Iteration 72 RMS(Cart)=  0.00054000 RMS(Int)=  0.67361399
 Iteration 73 RMS(Cart)=  0.00053861 RMS(Int)=  0.67338880
 Iteration 74 RMS(Cart)=  0.00053723 RMS(Int)=  0.67316398
 Iteration 75 RMS(Cart)=  0.00053587 RMS(Int)=  0.67293954
 Iteration 76 RMS(Cart)=  0.00053453 RMS(Int)=  0.67271545
 Iteration 77 RMS(Cart)=  0.00053320 RMS(Int)=  0.67249174
 Iteration 78 RMS(Cart)=  0.00053188 RMS(Int)=  0.67226838
 Iteration 79 RMS(Cart)=  0.00053058 RMS(Int)=  0.67204537
 Iteration 80 RMS(Cart)=  0.00052929 RMS(Int)=  0.67182272
 Iteration 81 RMS(Cart)=  0.00052802 RMS(Int)=  0.67160041
 Iteration 82 RMS(Cart)=  0.00052676 RMS(Int)=  0.67137845
 Iteration 83 RMS(Cart)=  0.00052552 RMS(Int)=  0.67115683
 Iteration 84 RMS(Cart)=  0.00052429 RMS(Int)=  0.67093555
 Iteration 85 RMS(Cart)=  0.00052307 RMS(Int)=  0.67071460
 Iteration 86 RMS(Cart)=  0.00052187 RMS(Int)=  0.67049398
 Iteration 87 RMS(Cart)=  0.00052068 RMS(Int)=  0.67027370
 Iteration 88 RMS(Cart)=  0.00051950 RMS(Int)=  0.67005373
 Iteration 89 RMS(Cart)=  0.00051833 RMS(Int)=  0.66983409
 Iteration 90 RMS(Cart)=  0.00051718 RMS(Int)=  0.66961477
 Iteration 91 RMS(Cart)=  0.00051604 RMS(Int)=  0.66939576
 Iteration 92 RMS(Cart)=  0.00051491 RMS(Int)=  0.66917707
 Iteration 93 RMS(Cart)=  0.00051380 RMS(Int)=  0.66895868
 Iteration 94 RMS(Cart)=  0.00051269 RMS(Int)=  0.66874060
 Iteration 95 RMS(Cart)=  0.00051160 RMS(Int)=  0.66852283
 Iteration 96 RMS(Cart)=  0.00051052 RMS(Int)=  0.66830535
 Iteration 97 RMS(Cart)=  0.00050945 RMS(Int)=  0.66808818
 Iteration 98 RMS(Cart)=  0.00050839 RMS(Int)=  0.66787130
 Iteration 99 RMS(Cart)=  0.00050734 RMS(Int)=  0.66765471
 Iteration100 RMS(Cart)=  0.00050631 RMS(Int)=  0.66743841
 New curvilinear step not converged.
 ITry= 1 IFail=1 DXMaxC= 1.13D+00 DCOld= 1.00D+10 DXMaxT= 3.00D+00 DXLimC= 3.00D+00 Rises=F
 Iteration  1 RMS(Cart)=  0.13103047 RMS(Int)=  0.03638622
 Iteration  2 RMS(Cart)=  0.09244231 RMS(Int)=  0.01049279
 Iteration  3 RMS(Cart)=  0.00007502 RMS(Int)=  0.71057873
 Iteration  4 RMS(Cart)=  0.00624794 RMS(Int)=  0.57894134
 Iteration  5 RMS(Cart)=  0.00000080 RMS(Int)=  0.53807723
 ITry= 2 IFail=0 DXMaxC= 1.04D+00 DCOld= 1.00D+10 DXMaxT= 3.00D+00 DXLimC= 3.00D+00 Rises=F
 Variable       Old X    -DE/DX   Delta X   Delta X   Delta X     New X
                                 (Linear)    (Quad)   (Total)
    R1        2.30029   0.00106   0.00053   0.00288   0.00443   2.30471
    R2        2.43872  -0.00098  -0.00103  -0.00401   0.00875   2.44747
    R3        2.92641  -0.00034  -0.00146  -0.00591   0.00440   2.93080
    R4        1.97491  -0.00034   0.00044  -0.00298   0.01278   1.98769
    R5        2.74719  -0.00088  -0.00571  -0.02541  -0.01071   2.73648
    R6        2.51886  -0.00007  -0.00011   0.00145   0.00204   2.52090
    R7        2.55290  -0.00101   0.00029   0.00284   0.00606   2.55896
    R8        2.52525  -0.00039  -0.00016  -0.00440  -0.00110   2.52415
    R9        4.88461   0.00083   0.03942   0.23657   0.26070   5.14531
   R10        4.86433   0.00004   0.03327   0.36300   0.36831   5.23265
   R11        1.81432   0.00338  -0.00100  -0.00579   0.01004   1.82436
   R12        1.82149  -0.00236   0.00309   0.00287   0.01245   1.83394
   R13        1.84112   0.00018   0.00005   0.00031  -0.00088   1.84024
   R14        1.85804  -0.00100  -0.00008  -0.00417  -0.00352   1.85452
   R15        3.38707   0.00063   0.00010   0.00485   0.00160   3.38867
   R16        3.29035   0.00055  -0.00185   0.02247   0.02434   3.31469
   R17        1.81606   0.00004  -0.00010  -0.00130   0.00175   1.81781
   R18        1.81573   0.00021   0.00042   0.00144   0.00219   1.81792
   R19        1.83790   0.00051  -0.00047  -0.00059   0.00157   1.83947
   R20        1.81456  -0.00001   0.00002   0.00013   0.00165   1.81621
    A1        2.25465  -0.00136  -0.00015  -0.00545  -0.00074   2.25391
    A2        2.05923   0.00234  -0.00742  -0.01110  -0.01676   2.04247
    A3        1.96876  -0.00099   0.00758   0.01669   0.01765   1.98641
    A4        1.97063  -0.00254  -0.00453  -0.01585   0.01101   1.98165
    A5        1.97661  -0.00031   0.00453   0.00148  -0.00161   1.97500
    A6        1.88755   0.00272   0.00178   0.02645   0.03270   1.92025
    A7        1.93917  -0.00354  -0.00508  -0.03758  -0.03082   1.90835
    A8        1.90137  -0.00229  -0.00316  -0.02386  -0.02192   1.87944
    A9        1.87682   0.00309  -0.00091   0.01744   0.01644   1.89326
   A10        1.87984   0.00031   0.00277   0.01657   0.00539   1.88523
   A11        1.83011   0.00027  -0.03981  -0.11596  -0.15532   1.67479
   A12        1.70458  -0.00028  -0.04515  -0.06869  -0.11867   1.58591
   A13        1.80839   0.00219   0.00155   0.01150   0.00728   1.81567
   A14        2.27630  -0.00281  -0.02019  -0.21024  -0.22865   2.04765
   A15        2.28785  -0.00080  -0.00613   0.06574   0.04448   2.33232
   A16        2.06190   0.00141   0.00172   0.03144   0.03964   2.10155
   A17        1.93599  -0.00207   0.00899   0.02412   0.01178   1.94776
   A18        1.91047   0.00036   0.00003  -0.01436   0.00720   1.91766
   A19        3.14159  -0.00009   0.00001   0.00331   0.00000   3.14159
   A20        2.09469   0.00003   0.01985   0.07818   0.08793   2.18262
   A21        2.09925  -0.00046  -0.01459  -0.05446  -0.06501   2.03423
   A22        1.85914   0.00054  -0.00249  -0.00334  -0.00271   1.85642
   A23        1.68743   0.00024   0.00671   0.01489   0.02155   1.70899
   A24        2.14455   0.00010   0.00278   0.01736   0.01856   2.16312
   A25        1.86798  -0.00010   0.00052  -0.00108  -0.00068   1.86730
   A26        3.16799   0.00173  -0.01569  -0.03581  -0.05197   3.11602
   A27        2.74916  -0.00142  -0.01121  -0.02560  -0.05117   2.69799
   A28        3.08361   0.00228  -0.00811  -0.02109  -0.03161   3.05200
   A29        3.14522   0.00009   0.00677   0.00172   0.01835   3.16357
    D1       -0.04259  -0.00012  -0.00225  -0.01031  -0.00592  -0.04850
    D2        3.06240  -0.00046  -0.00208  -0.00564  -0.00074   3.06166
    D3       -2.51166  -0.00111  -0.01486   0.02060   0.00546  -2.50620
    D4        1.66252   0.00008  -0.01498   0.03136   0.01136   1.67388
    D5       -0.39713   0.00008  -0.01652   0.01669   0.00324  -0.39389
    D6        0.66207  -0.00074  -0.01513   0.01646   0.00069   0.66276
    D7       -1.44695   0.00045  -0.01526   0.02722   0.00660  -1.44035
    D8        2.77659   0.00045  -0.01680   0.01254  -0.00152   2.77507
    D9        2.30373  -0.00057  -0.00479  -0.07345  -0.04730   2.25642
   D10        0.05958  -0.00007  -0.01447  -0.10428  -0.10861  -0.04904
   D11       -1.28555   0.00223   0.06112   0.04495   0.09202  -1.19354
   D12        2.84244   0.00232   0.05640   0.04132   0.08741   2.92985
   D13        0.81168  -0.00030   0.05763   0.02431   0.07672   0.88840
   D14        0.96473   0.00090  -0.07646  -0.14362  -0.19170   0.77303
   D15        3.13684   0.00033  -0.07471  -0.15418  -0.20256   2.93428
   D16       -1.09958  -0.00058  -0.07743  -0.16441  -0.21685  -1.31643
   D17        0.29176   0.00126   0.02625   0.23293   0.24103   0.53278
   D18        1.27979   0.00099   0.08051   0.34592   0.37513   1.65492
   D19       -0.27547  -0.00043  -0.01895  -0.16288  -0.14074  -0.41621
   D20       -0.31562   0.00019  -0.01687  -0.00235   0.00180  -0.31382
   D21       -0.54888   0.00071  -0.35836   0.04038   2.05124   1.50236
   D22        1.68877  -0.00068  -0.34410   0.08846   2.11324  -2.48117
   D23       -0.06357   0.00006   0.01509   0.09114   0.10079   0.03722
   D24       -1.98642   0.00029   0.01194   0.08366   0.09442  -1.89200
   D25       -2.28827   0.00000   0.00697   0.04681   0.04217  -2.24610
   D26        2.07207   0.00023   0.00381   0.03933   0.03580   2.10787
   D27       -0.10431  -0.00017   0.33896  -0.13159  -2.15414  -2.25844
   D28        2.26682   0.00020   0.34218  -0.10359  -2.12820   0.13863
   D29        2.46343  -0.00003  -0.00377  -0.00157  -0.00564   2.45780
         Item               Value     Threshold  Converged?
 Maximum Force            0.003542     0.000015     NO 
 RMS     Force            0.001255     0.000010     NO 
 Maximum Displacement     1.035357     0.000060     NO 
 RMS     Displacement     0.202587     0.000040     NO 
 Predicted change in Energy=-6.109376D-04
 GradGradGradGradGradGradGradGradGradGradGradGradGradGradGradGradGradGrad

                          Input orientation:                          
 ---------------------------------------------------------------------
 Center     Atomic      Atomic             Coordinates (Angstroms)
 Number     Number       Type             X           Y           Z
 ---------------------------------------------------------------------
      1          6           0        0.245410    0.266032    0.200832
      2          8           0        0.170229   -0.803603    0.781916
      3          8           0       -0.685497    0.937922   -0.398648
      4          1           0       -1.617836    0.451012   -0.404170
      5          6           0        1.646900    0.924742    0.115625
      6          9           0        1.608322    2.254648    0.212714
      7          9           0        2.233615    0.615336   -1.064940
      8          9           0        2.418840    0.450864    1.097311
      9          8           0        2.089400   -2.674298    0.011890
     10          1           0        1.546699   -2.128717    0.594843
     11          1           0        2.579961   -2.030513   -0.523574
     12          8           0       -2.935614   -0.144370   -0.481152
     13          1           0       -3.720440    0.357035   -0.196632
     14          1           0       -2.950537   -1.041389   -0.083383
     15          8           0       -5.165644    1.280339    0.327286
     16          1           0       -5.219304    1.817672    1.123357
     17          1           0       -5.639682    1.762037   -0.357333
     18          8           0       -2.234986   -2.440931    0.695070
     19          1           0       -1.336149   -2.085439    0.810116
     20          1           0       -2.145259   -3.300931    0.275474
 ---------------------------------------------------------------------
                    Distance matrix (angstroms):
                    1          2          3          4          5
     1  C    0.000000
     2  O    1.219601   0.000000
     3  O    1.295146   2.271322   0.000000
     4  H    1.967723   2.485565   1.051840   0.000000
     5  C    1.550914   2.368898   2.388457   3.339627   0.000000
     6  F    2.410863   3.427098   2.714615   3.747232   1.334002
     7  F    2.382677   3.111563   3.011515   3.911176   1.354142
     8  F    2.358312   2.594112   3.480234   4.306878   1.335724
     9  O    3.475850   2.788487   4.573481   4.866649   3.627624
    10  H    2.753801   1.919790   3.920969   4.203250   3.092459
    11  H    3.353954   3.002736   4.414796   4.877881   3.164287
    12  O    3.279092   3.417043   2.498237   1.448082   4.743266
    13  H    3.986757   4.176355   3.096630   2.114910   5.406305
    14  H    3.464709   3.247224   3.024478   2.026390   5.004169
    15  O    5.506752   5.746393   4.551477   3.716147   6.825100
    16  H    5.755149   6.002893   4.862701   4.143871   6.996970
    17  H    6.097860   6.452555   5.022432   4.230393   7.349764
    18  O    3.704630   2.910918   3.874762   3.154764   5.170353
    19  H    2.898615   1.978149   3.320417   2.826202   4.294425
    20  H    4.294659   3.443054   4.533566   3.849307   5.679995
                    6          7          8          9         10
     6  F    0.000000
     7  F    2.170423   0.000000
     8  F    2.166353   2.176393   0.000000
     9  O    4.956437   3.464397   3.324651   0.000000
    10  H    4.400421   3.279719   2.768997   0.965410   0.000000
    11  H    4.455200   2.722783   2.968242   0.970480   1.525822
    12  O    5.184986   5.257269   5.613914   5.647512   5.018618
    13  H    5.671349   6.022578   6.274859   6.556424   5.877767
    14  H    5.633358   5.530246   5.696584   5.298721   4.676260
    15  O    6.844634   7.558409   7.668465   8.268875   7.533180
    16  H    6.901933   7.860041   7.759516   8.650451   7.850612
    17  H    7.287056   7.987768   8.293066   8.919423   8.227313
    18  O    6.087047   5.692696   5.493849   4.384234   3.795875
    19  H    5.278555   4.853167   4.540403   3.566273   2.891198
    20  H    6.705055   6.025645   5.965098   4.288879   3.886726
                   11         12         13         14         15
    11  H    0.000000
    12  O    5.829314   0.000000
    13  H    6.745541   0.973812   0.000000
    14  H    5.635472   0.981370   1.600364   0.000000
    15  O    8.466410   2.767020   1.793208   3.235083   0.000000
    16  H    8.851521   3.411641   2.474353   3.844183   0.961943
    17  H    9.053928   3.310847   2.383977   3.894322   0.962003
    18  O    4.983699   2.673681   3.290945   1.754058   4.750986
    19  H    4.137350   2.827262   3.558660   2.120054   5.121193
    20  H    4.957837   3.340812   4.010586   2.425445   5.487572
                   16         17         18         19         20
    16  H    0.000000
    17  H    1.540213   0.000000
    18  O    5.217785   5.510394   0.000000
    19  H    5.514643   5.889517   0.973406   0.000000
    20  H    6.030651   6.184261   0.961099   1.554967   0.000000
 Stoichiometry    C2H9F3O6
 Framework group  C1[X(C2H9F3O6)]
 Deg. of freedom    54
 Full point group                 C1      NOp   1
 Largest Abelian subgroup         C1      NOp   1
 Largest concise Abelian subgroup C1      NOp   1
                         Standard orientation:                         
 ---------------------------------------------------------------------
 Center     Atomic      Atomic             Coordinates (Angstroms)
 Number     Number       Type             X           Y           Z
 ---------------------------------------------------------------------
      1          6           0        0.455679   -0.269604   -0.094924
      2          8           0        0.401653    0.847329   -0.581721
      3          8           0       -0.485927   -0.967753    0.455864
      4          1           0       -1.405733   -0.460829    0.513775
      5          6           0        1.841048   -0.966691   -0.082570
      6          9           0        1.768375   -2.282097   -0.292305
      7          9           0        2.446562   -0.773637    1.113165
      8          9           0        2.615148   -0.429242   -1.029183
      9          8           0        2.374175    2.598589    0.322659
     10          1           0        1.812482    2.118099   -0.298345
     11          1           0        2.853620    1.899738    0.795493
     12          8           0       -2.707449    0.157289    0.656629
     13          1           0       -3.507226   -0.298917    0.339541
     14          1           0       -2.703791    1.085154    0.337037
[truncated: 2,287,706 more chars]
