# Supplementary material for: The Hydration of Trifluoroacetic Acid from 0 to 298 K
Source: J Phys Chem A. 2026 Jan 20;130(4):927–35. doi: 10.1021/acs.jpca.5c08151 (PMC12862820; doi:10.1021/acs.jpca.5c08151)
Supplement: Supplementary file 1 [file jp5c08151_si_001.zip › TFA_SI/within1kcal-hightemps/4-H2O/20K-1-219-19250-wb97xd.log]

 Entering Gaussian System, Link 0=g16
 Initial command:
 /software/commercial/MERCURY/GAUSSIAN/AVX2/g16/l1.exe "/local_scratch/slurm.5620309/Gau-3416548.inp" -scrdir="/local_scratch/slurm.5620309/"
 Entering Link 1 = /software/commercial/MERCURY/GAUSSIAN/AVX2/g16/l1.exe PID=   3416554.
  
 Copyright (c) 1988-2019, Gaussian, Inc.  All Rights Reserved.
  
 This is part of the Gaussian(R) 16 program.  It is based on
 the Gaussian(R) 09 system (copyright 2009, Gaussian, Inc.),
 the Gaussian(R) 03 system (copyright 2003, Gaussian, Inc.),
 the Gaussian(R) 98 system (copyright 1998, Gaussian, Inc.),
 the Gaussian(R) 94 system (copyright 1995, Gaussian, Inc.),
 the Gaussian 92(TM) system (copyright 1992, Gaussian, Inc.),
 the Gaussian 90(TM) system (copyright 1990, Gaussian, Inc.),
 the Gaussian 88(TM) system (copyright 1988, Gaussian, Inc.),
 the Gaussian 86(TM) system (copyright 1986, Carnegie Mellon
 University), and the Gaussian 82(TM) system (copyright 1983,
 Carnegie Mellon University). Gaussian is a federally registered
 trademark of Gaussian, Inc.
  
 This software contains proprietary and confidential information,
 including trade secrets, belonging to Gaussian, Inc.
  
 This software is provided under written license and may be
 used, copied, transmitted, or stored only in accord with that
 written license.
  
 The following legend is applicable only to US Government
 contracts under FAR:
  
                    RESTRICTED RIGHTS LEGEND
  
 Use, reproduction and disclosure by the US Government is
 subject to restrictions as set forth in subparagraphs (a)
 and (c) of the Commercial Computer Software - Restricted
 Rights clause in FAR 52.227-19.
  
 Gaussian, Inc.
 340 Quinnipiac St., Bldg. 40, Wallingford CT 06492
  
  
 ---------------------------------------------------------------
 Warning -- This program may not be used in any manner that
 competes with the business of Gaussian, Inc. or will provide
 assistance to any competitor of Gaussian, Inc.  The licensee
 of this program is prohibited from giving any competitor of
 Gaussian, Inc. access to this program.  By using this program,
 the user acknowledges that Gaussian, Inc. is engaged in the
 business of creating and licensing software in the field of
 computational chemistry and represents and warrants to the
 licensee that it is not a competitor of Gaussian, Inc. and that
 it will not use this program in any manner prohibited above.
 ---------------------------------------------------------------
  

 Cite this work as:
 Gaussian 16, Revision C.01,
 M. J. Frisch, G. W. Trucks, H. B. Schlegel, G. E. Scuseria, 
 M. A. Robb, J. R. Cheeseman, G. Scalmani, V. Barone, 
 G. A. Petersson, H. Nakatsuji, X. Li, M. Caricato, A. V. Marenich, 
 J. Bloino, B. G. Janesko, R. Gomperts, B. Mennucci, H. P. Hratchian, 
 J. V. Ortiz, A. F. Izmaylov, J. L. Sonnenberg, D. Williams-Young, 
 F. Ding, F. Lipparini, F. Egidi, J. Goings, B. Peng, A. Petrone, 
 T. Henderson, D. Ranasinghe, V. G. Zakrzewski, J. Gao, N. Rega, 
 G. Zheng, W. Liang, M. Hada, M. Ehara, K. Toyota, R. Fukuda, 
 J. Hasegawa, M. Ishida, T. Nakajima, Y. Honda, O. Kitao, H. Nakai, 
 T. Vreven, K. Throssell, J. A. Montgomery, Jr., J. E. Peralta, 
 F. Ogliaro, M. J. Bearpark, J. J. Heyd, E. N. Brothers, K. N. Kudin, 
 V. N. Staroverov, T. A. Keith, R. Kobayashi, J. Normand, 
 K. Raghavachari, A. P. Rendell, J. C. Burant, S. S. Iyengar, 
 J. Tomasi, M. Cossi, J. M. Millam, M. Klene, C. Adamo, R. Cammi, 
 J. W. Ochterski, R. L. Martin, K. Morokuma, O. Farkas, 
 J. B. Foresman, and D. J. Fox, Gaussian, Inc., Wallingford CT, 2019.
 
 ******************************************
 Gaussian 16:  ES64L-G16RevC.01  3-Jul-2019
                19-Sep-2025 
 ******************************************
 %nproc=20
 Will use up to   20 processors via shared memory.
 %mem=18gb
 ----------------------------------------------------------------------
 # wb97xd/6-31++g** scf(conver=10) opt(tight,maxcycles=300,calcfc) freq
 ----------------------------------------------------------------------
 1/6=300,7=10,10=4,18=20,19=15,26=3,38=1/1,3;
 2/9=110,12=2,17=6,18=5,40=1/2;
 3/5=1,6=6,7=1111,11=2,25=1,30=1,71=2,74=-58,140=1/1,2,3;
 4//1;
 5/5=2,6=10,38=5/2;
 8/6=4,10=90,11=11/1;
 11/6=1,8=1,9=11,15=111,16=1/1,2,10;
 10/6=1,13=1/2;
 6/7=2,8=2,9=2,10=2,28=1/1;
 7/10=1,25=1/1,2,3,16;
 1/6=300,7=10,10=4,18=20,19=15,26=3/3(2);
 2/9=110/2;
 99//99;
 2/9=110/2;
 3/5=1,6=6,7=1111,11=2,25=1,30=1,71=1,74=-58/1,2,3;
 4/5=5,16=3,69=1/1;
 5/5=2,6=10,38=5/2;
 7//1,2,3,16;
 1/6=300,7=10,18=20,19=15,26=3/3(-5);
 2/9=110/2;
 6/7=2,8=2,9=2,10=2,19=2,28=1/1;
 99/9=1/99;
 ---------------
 20K-1-219-19250
 ---------------
 Symbolic Z-matrix:
 Charge =  0 Multiplicity = 1
 C                     0.81828  -1.0217   -0.28846 
 O                     0.42046  -0.3507   -1.2103 
 O                     0.87405  -0.71079   0.95085 
 H                     0.53256   0.30482   1.1532 
 C                     1.34137  -2.47114  -0.54012 
 F                     1.23686  -2.81897  -1.82429 
 F                     0.64911  -3.36776   0.1745 
 F                     2.62845  -2.59209  -0.19428 
 O                    -2.3576    2.12306   2.3016 
 H                    -2.42793   2.88209   1.68998 
 H                    -2.64207   2.42938   3.16282 
 O                     0.04636   1.63155   1.27874 
 H                    -0.26442   1.86931   0.38229 
 H                    -0.76222   1.66799   1.83707 
 O                    -2.0141    4.09398   0.43348 
 H                    -1.69286   3.55905  -0.30536 
 H                    -1.34435   4.76047   0.60027 
 O                    -1.08679   1.96166  -1.21217 
 H                    -0.46213   1.29023  -1.53393 
 H                    -1.95394   1.55245  -1.27556 
 
 Add virtual bond connecting atoms O12        and H4         Dist= 2.68D+00.
 Add virtual bond connecting atoms H14        and O9         Dist= 3.26D+00.
 Add virtual bond connecting atoms O15        and H10        Dist= 3.39D+00.
 Add virtual bond connecting atoms O18        and H13        Dist= 3.39D+00.
 Add virtual bond connecting atoms O18        and H16        Dist= 3.66D+00.
 Add virtual bond connecting atoms H19        and O2         Dist= 3.57D+00.

 GradGradGradGradGradGradGradGradGradGradGradGradGradGradGradGradGradGrad
 Berny optimization.
 Initialization pass.
                           ----------------------------
                           !    Initial Parameters    !
                           ! (Angstroms and Degrees)  !
 --------------------------                            --------------------------
 ! Name  Definition              Value          Derivative Info.                !
 --------------------------------------------------------------------------------
 ! R1    R(1,2)                  1.2076         calculate D2E/DX2 analytically  !
 ! R2    R(1,3)                  1.2789         calculate D2E/DX2 analytically  !
 ! R3    R(1,5)                  1.5614         calculate D2E/DX2 analytically  !
 ! R4    R(2,19)                 1.8911         calculate D2E/DX2 analytically  !
 ! R5    R(3,4)                  1.0904         calculate D2E/DX2 analytically  !
 ! R6    R(4,12)                 1.4186         calculate D2E/DX2 analytically  !
 ! R7    R(5,6)                  1.3345         calculate D2E/DX2 analytically  !
 ! R8    R(5,7)                  1.3393         calculate D2E/DX2 analytically  !
 ! R9    R(5,8)                  1.3382         calculate D2E/DX2 analytically  !
 ! R10   R(9,10)                 0.9773         calculate D2E/DX2 analytically  !
 ! R11   R(9,11)                 0.9573         calculate D2E/DX2 analytically  !
 ! R12   R(9,14)                 1.7228         calculate D2E/DX2 analytically  !
 ! R13   R(10,15)                1.7941         calculate D2E/DX2 analytically  !
 ! R14   R(12,13)                0.9781         calculate D2E/DX2 analytically  !
 ! R15   R(12,14)                0.9833         calculate D2E/DX2 analytically  !
 ! R16   R(13,18)                1.7964         calculate D2E/DX2 analytically  !
 ! R17   R(15,16)                0.9671         calculate D2E/DX2 analytically  !
 ! R18   R(15,17)                0.9595         calculate D2E/DX2 analytically  !
 ! R19   R(16,18)                1.9342         calculate D2E/DX2 analytically  !
 ! R20   R(18,19)                0.9719         calculate D2E/DX2 analytically  !
 ! R21   R(18,20)                0.9609         calculate D2E/DX2 analytically  !
 ! A1    A(2,1,3)              128.2439         calculate D2E/DX2 analytically  !
 ! A2    A(2,1,5)              120.2083         calculate D2E/DX2 analytically  !
 ! A3    A(3,1,5)              111.5462         calculate D2E/DX2 analytically  !
 ! A4    A(1,2,19)             140.0424         calculate D2E/DX2 analytically  !
 ! A5    A(1,3,4)              113.1155         calculate D2E/DX2 analytically  !
 ! A6    A(1,5,6)              111.766          calculate D2E/DX2 analytically  !
 ! A7    A(1,5,7)              111.2415         calculate D2E/DX2 analytically  !
 ! A8    A(1,5,8)              111.3754         calculate D2E/DX2 analytically  !
 ! A9    A(6,5,7)              107.365          calculate D2E/DX2 analytically  !
 ! A10   A(6,5,8)              107.4844         calculate D2E/DX2 analytically  !
 ! A11   A(7,5,8)              107.3806         calculate D2E/DX2 analytically  !
 ! A12   A(10,9,11)            107.0437         calculate D2E/DX2 analytically  !
 ! A13   A(10,9,14)             95.9148         calculate D2E/DX2 analytically  !
 ! A14   A(11,9,14)            127.032          calculate D2E/DX2 analytically  !
 ! A15   A(9,10,15)            161.1402         calculate D2E/DX2 analytically  !
 ! A16   A(4,12,13)            104.7812         calculate D2E/DX2 analytically  !
 ! A17   A(4,12,14)            111.5153         calculate D2E/DX2 analytically  !
 ! A18   A(13,12,14)           104.4851         calculate D2E/DX2 analytically  !
 ! A19   A(9,14,12)            157.5751         calculate D2E/DX2 analytically  !
 ! A20   A(10,15,16)           103.7714         calculate D2E/DX2 analytically  !
 ! A21   A(10,15,17)           120.5633         calculate D2E/DX2 analytically  !
 ! A22   A(16,15,17)           106.569          calculate D2E/DX2 analytically  !
 ! A23   A(15,16,18)           156.7911         calculate D2E/DX2 analytically  !
 ! A24   A(13,18,16)            76.6901         calculate D2E/DX2 analytically  !
 ! A25   A(13,18,19)            87.943          calculate D2E/DX2 analytically  !
 ! A26   A(13,18,20)           116.7283         calculate D2E/DX2 analytically  !
 ! A27   A(16,18,19)           157.9951         calculate D2E/DX2 analytically  !
 ! A28   A(16,18,20)            95.7307         calculate D2E/DX2 analytically  !
 ! A29   A(19,18,20)           105.3052         calculate D2E/DX2 analytically  !
 ! A30   A(2,19,18)            147.4332         calculate D2E/DX2 analytically  !
 ! A31   L(3,4,12,19,-1)       174.1869         calculate D2E/DX2 analytically  !
 ! A32   L(12,13,18,1,-1)      173.0277         calculate D2E/DX2 analytically  !
 ! A33   L(3,4,12,19,-2)       179.6804         calculate D2E/DX2 analytically  !
 ! A34   L(12,13,18,1,-2)      168.1244         calculate D2E/DX2 analytically  !
 ! D1    D(3,1,2,19)            -8.1999         calculate D2E/DX2 analytically  !
 ! D2    D(5,1,2,19)           171.2881         calculate D2E/DX2 analytically  !
 ! D3    D(2,1,3,4)             -1.6037         calculate D2E/DX2 analytically  !
 ! D4    D(5,1,3,4)            178.872          calculate D2E/DX2 analytically  !
 ! D5    D(2,1,5,6)             -1.9897         calculate D2E/DX2 analytically  !
 ! D6    D(2,1,5,7)           -121.9897         calculate D2E/DX2 analytically  !
 ! D7    D(2,1,5,8)            118.2544         calculate D2E/DX2 analytically  !
 ! D8    D(3,1,5,6)            177.578          calculate D2E/DX2 analytically  !
 ! D9    D(3,1,5,7)             57.578          calculate D2E/DX2 analytically  !
 ! D10   D(3,1,5,8)            -62.1778         calculate D2E/DX2 analytically  !
 ! D11   D(1,2,19,18)          -28.7377         calculate D2E/DX2 analytically  !
 ! D12   D(1,3,12,13)            5.4657         calculate D2E/DX2 analytically  !
 ! D13   D(1,3,12,14)          116.945          calculate D2E/DX2 analytically  !
 ! D14   D(11,9,10,15)         131.5751         calculate D2E/DX2 analytically  !
 ! D15   D(14,9,10,15)          -0.1117         calculate D2E/DX2 analytically  !
 ! D16   D(10,9,14,12)         -17.1118         calculate D2E/DX2 analytically  !
 ! D17   D(11,9,14,12)        -133.6812         calculate D2E/DX2 analytically  !
 ! D18   D(9,10,15,16)          50.2761         calculate D2E/DX2 analytically  !
 ! D19   D(9,10,15,17)         -68.7836         calculate D2E/DX2 analytically  !
 ! D20   D(4,12,18,16)         171.4661         calculate D2E/DX2 analytically  !
 ! D21   D(4,12,18,19)         -25.5701         calculate D2E/DX2 analytically  !
 ! D22   D(4,12,18,20)          79.8572         calculate D2E/DX2 analytically  !
 ! D23   D(14,12,18,16)         57.3674         calculate D2E/DX2 analytically  !
 ! D24   D(14,12,18,19)       -139.6689         calculate D2E/DX2 analytically  !
 ! D25   D(14,12,18,20)        -34.2416         calculate D2E/DX2 analytically  !
 ! D26   D(4,12,14,9)         -134.6181         calculate D2E/DX2 analytically  !
 ! D27   D(13,12,14,9)         -21.9692         calculate D2E/DX2 analytically  !
 ! D28   D(10,15,16,18)        -10.7638         calculate D2E/DX2 analytically  !
 ! D29   D(17,15,16,18)        117.4897         calculate D2E/DX2 analytically  !
 ! D30   D(15,16,18,13)        -41.7722         calculate D2E/DX2 analytically  !
 ! D31   D(15,16,18,19)        -88.6282         calculate D2E/DX2 analytically  !
 ! D32   D(15,16,18,20)         74.3799         calculate D2E/DX2 analytically  !
 ! D33   D(13,18,19,2)          45.072          calculate D2E/DX2 analytically  !
 ! D34   D(16,18,19,2)          90.3473         calculate D2E/DX2 analytically  !
 ! D35   D(20,18,19,2)         -72.1068         calculate D2E/DX2 analytically  !
 --------------------------------------------------------------------------------
 Trust Radius=3.00D-01 FncErr=1.00D-07 GrdErr=1.00D-06 EigMax=2.50D+02 EigMin=1.00D-04
 Number of steps in this run=    120 maximum allowed number of steps=    120.
 GradGradGradGradGradGradGradGradGradGradGradGradGradGradGradGradGradGrad

                          Input orientation:                          
 ---------------------------------------------------------------------
 Center     Atomic      Atomic             Coordinates (Angstroms)
 Number     Number       Type             X           Y           Z
 ---------------------------------------------------------------------
      1          6           0        0.818280   -1.021697   -0.288456
      2          8           0        0.420462   -0.350698   -1.210297
      3          8           0        0.874053   -0.710795    0.950847
      4          1           0        0.532556    0.304817    1.153203
      5          6           0        1.341374   -2.471138   -0.540120
      6          9           0        1.236858   -2.818969   -1.824290
      7          9           0        0.649111   -3.367763    0.174502
      8          9           0        2.628450   -2.592094   -0.194280
      9          8           0       -2.357597    2.123063    2.301601
     10          1           0       -2.427934    2.882089    1.689978
     11          1           0       -2.642070    2.429384    3.162817
     12          8           0        0.046357    1.631550    1.278741
     13          1           0       -0.264417    1.869308    0.382294
     14          1           0       -0.762217    1.667994    1.837075
     15          8           0       -2.014102    4.093977    0.433477
     16          1           0       -1.692858    3.559047   -0.305360
     17          1           0       -1.344351    4.760470    0.600268
     18          8           0       -1.086787    1.961657   -1.212170
     19          1           0       -0.462129    1.290226   -1.533933
     20          1           0       -1.953937    1.552448   -1.275563
 ---------------------------------------------------------------------
                    Distance matrix (angstroms):
                    1          2          3          4          5
     1  C    0.000000
     2  O    1.207597   0.000000
     3  O    1.278922   2.237400   0.000000
     4  H    1.979812   2.455280   1.090429   0.000000
     5  C    1.561359   2.406965   2.353758   3.350739   0.000000
     6  F    2.400872   2.671302   3.503914   4.372590   1.334543
     7  F    2.397285   3.327557   2.777191   3.802536   1.339347
     8  F    2.398277   3.306261   2.815762   3.821070   1.338208
     9  O    5.165665   5.115714   4.505424   3.602474   6.547094
    10  H    5.449004   5.193830   4.935407   3.961686   6.916506
    11  H    5.982914   6.019309   5.207365   4.316316   7.320838
    12  O    3.176741   3.203837   2.505828   1.418580   4.670906
    13  H    3.159121   2.816706   2.876855   1.917577   4.718991
    14  H    3.774955   3.841916   3.020168   2.000592   5.216182
    15  O    5.891833   5.327685   5.629826   4.621819   7.436924
    16  H    5.223918   4.535542   5.137961   4.203557   6.754614
    17  H    6.237006   5.702345   5.914301   4.866350   7.798060
    18  O    3.658268   2.760215   3.957971   3.310949   5.098753
    19  H    2.921583   1.891120   3.458843   3.030038   4.288140
    20  H    3.909705   3.043681   4.251670   3.692985   5.252542
                    6          7          8          9         10
     6  F    0.000000
     7  F    2.154482   0.000000
     8  F    2.155211   2.157648   0.000000
     9  O    7.373382   6.611657   7.302246   0.000000
    10  H    7.634320   7.129202   7.686620   0.977317   0.000000
    11  H    8.213558   7.305396   8.016466   0.957315   1.555651
    12  O    5.554567   5.155170   5.164897   2.658350   2.802692
    13  H    5.394700   5.320209   5.348386   2.851234   2.723338
    14  H    6.126559   5.487699   5.811315   1.722820   2.066465
    15  O    7.965869   7.927000   8.164001   2.737221   1.794081
    16  H    7.181189   7.327741   7.518151   3.049619   2.231588
    17  H    8.365944   8.379936   8.394918   3.298047   2.426919
    18  O    5.350552   5.773987   5.964540   3.739999   3.326911
    19  H    4.456046   5.084335   5.139918   4.358639   4.097807
    20  H    5.439813   5.752133   6.272534   3.644811   3.284365
                   11         12         13         14         15
    11  H    0.000000
    12  O    3.378450   0.000000
    13  H    3.701112   0.978124   0.000000
    14  H    2.423046   0.983289   1.550716   0.000000
    15  O    3.257992   3.320167   2.830754   3.069641   0.000000
    16  H    3.769005   3.041298   2.317009   3.005363   0.967072
    17  H    3.699283   3.490635   3.093959   3.381121   0.959479
    18  O    4.666710   2.756379   1.796423   3.080499   2.848658
    19  H    5.301819   2.878575   2.011555   3.405357   3.760365
    20  H    4.576217   3.245290   2.388173   3.334976   3.063300
                   16         17         18         19         20
    16  H    0.000000
    17  H    1.544356   0.000000
    18  O    1.934239   3.344342   0.000000
    19  H    2.858608   4.168420   0.971879   0.000000
    20  H    2.244080   3.765865   0.960948   1.536557   0.000000
 Stoichiometry    C2H9F3O6
 Framework group  C1[X(C2H9F3O6)]
 Deg. of freedom    54
 Full point group                 C1      NOp   1
 Largest Abelian subgroup         C1      NOp   1
 Largest concise Abelian subgroup C1      NOp   1
                         Standard orientation:                         
 ---------------------------------------------------------------------
 Center     Atomic      Atomic             Coordinates (Angstroms)
 Number     Number       Type             X           Y           Z
 ---------------------------------------------------------------------
      1          6           0       -1.201508    0.088602   -0.157109
      2          8           0       -0.646329    1.151929   -0.017811
      3          8           0       -0.689423   -1.033596   -0.494868
      4          1           0        0.380488   -0.972595   -0.696370
      5          6           0       -2.737455   -0.034650    0.094920
      6          9           0       -3.267215    1.122068    0.497863
      7          9           0       -3.002563   -0.946333    1.039590
      8          9           0       -3.385320   -0.408712   -1.014651
      9          8           0        3.573020   -1.608544    0.846720
     10          1           0        4.113393   -0.825748    0.622272
     11          1           0        4.161613   -2.363511    0.852509
     12          8           0        1.766643   -0.758253   -0.908509
     13          1           0        1.918643    0.171312   -0.644818
     14          1           0        2.312831   -1.283996   -0.282307
     15          8           0        4.659397    0.691454   -0.164307
     16          1           0        3.886748    1.270403   -0.109007
     17          1           0        4.936798    0.692357   -1.082809
     18          8           0        2.039591    1.743720    0.215438
     19          1           0        1.097500    1.882596    0.021202
     20          1           0        2.098463    1.708572    1.173936
 ---------------------------------------------------------------------
 Rotational constants (GHZ):           1.7631883           0.3273724           0.3024310
 Standard basis: 6-31++G(d,p) (6D, 7F)
 There are   263 symmetry adapted cartesian basis functions of A   symmetry.
 There are   263 symmetry adapted basis functions of A   symmetry.
   263 basis functions,   424 primitive gaussians,   263 cartesian basis functions
    48 alpha electrons       48 beta electrons
       nuclear repulsion energy       719.7622003684 Hartrees.
 NAtoms=   20 NActive=   20 NUniq=   20 SFac= 1.00D+00 NAtFMM=   60 NAOKFM=F Big=F
 Integral buffers will be    131072 words long.
 Raffenetti 2 integral format.
 Two-electron integral symmetry is turned on.
 Nuclear repulsion after empirical dispersion term =      719.7530590978 Hartrees.
 One-electron integrals computed using PRISM.
 NBasis=   263 RedAO= T EigKep=  4.21D-05  NBF=   263
 NBsUse=   263 1.00D-06 EigRej= -1.00D+00 NBFU=   263
 ExpMin= 3.60D-02 ExpMax= 7.00D+03 ExpMxC= 1.05D+03 IAcc=3 IRadAn=         5 AccDes= 0.00D+00
 Harris functional with IExCor= 4639 and IRadAn=       5 diagonalized for initial guess.
 HarFok:  IExCor= 4639 AccDes= 0.00D+00 IRadAn=         5 IDoV= 1 UseB2=F ITyADJ=14
 ICtDFT=  3500011 ScaDFX=  1.000000  1.000000  1.000000  1.000000
 FoFCou: FMM=F IPFlag=           0 FMFlag=      100000 FMFlg1=           0
         NFxFlg=           0 DoJE=T BraDBF=F KetDBF=T FulRan=T
         wScrn=  0.000000 ICntrl=       500 IOpCl=  0 I1Cent=   200000004 NGrid=           0
         NMat0=    1 NMatS0=      1 NMatT0=    0 NMatD0=    1 NMtDS0=    0 NMtDT0=    0
 Petite list used in FoFCou.
 Requested convergence on RMS density matrix=1.00D-10 within 128 cycles.
 Requested convergence on MAX density matrix=1.00D-08.
 Requested convergence on             energy=1.00D-08.
 No special actions if energy rises.
 SCF Done:  E(RwB97XD) =  -832.378736437     A.U. after   17 cycles
            NFock= 17  Conv=0.48D-10     -V/T= 2.0081
 DoSCS=F DFT=T ScalE2(SS,OS)=  1.000000  1.000000
 Range of M.O.s used for correlation:     1   263
 NBasis=   263 NAE=    48 NBE=    48 NFC=     0 NFV=     0
 NROrb=    263 NOA=    48 NOB=    48 NVA=   215 NVB=   215

 **** Warning!!: The largest alpha MO coefficient is  0.31777630D+02

 Symmetrizing basis deriv contribution to polar:
 IMax=3 JMax=2 DiffMx= 0.00D+00
 G2DrvN: will do    21 centers at a time, making    1 passes.
 Calling FoFCou, ICntrl=  3107 FMM=F I1Cent=   0 AccDes= 0.00D+00.
 End of G2Drv F.D. properties file   721 does not exist.
 End of G2Drv F.D. properties file   722 does not exist.
 End of G2Drv F.D. properties file   788 does not exist.
          IDoAtm=11111111111111111111
          Differentiating once with respect to nuclear coordinates.
 Keep R1 ints in memory in canonical form, NReq=1236245053.
          There are    63 degrees of freedom in the 1st order CPHF.  IDoFFX=6 NUNeed=     0.
     57 vectors produced by pass  0 Test12= 1.64D-14 1.59D-09 XBig12= 1.72D-01 7.40D-02.
 AX will form    57 AO Fock derivatives at one time.
     57 vectors produced by pass  1 Test12= 1.64D-14 1.59D-09 XBig12= 7.00D-02 9.94D-02.
     57 vectors produced by pass  2 Test12= 1.64D-14 1.59D-09 XBig12= 1.65D-03 5.45D-03.
     57 vectors produced by pass  3 Test12= 1.64D-14 1.59D-09 XBig12= 1.52D-05 5.33D-04.
     57 vectors produced by pass  4 Test12= 1.64D-14 1.59D-09 XBig12= 1.21D-07 4.74D-05.
     57 vectors produced by pass  5 Test12= 1.64D-14 1.59D-09 XBig12= 7.60D-10 3.72D-06.
     46 vectors produced by pass  6 Test12= 1.64D-14 1.59D-09 XBig12= 4.40D-12 1.86D-07.
     14 vectors produced by pass  7 Test12= 1.64D-14 1.59D-09 XBig12= 2.21D-14 1.94D-08.
 InvSVY:  IOpt=1 It=  1 EMax= 2.22D-16
 Solved reduced A of dimension   402 with    63 vectors.
 End of Minotr F.D. properties file   721 does not exist.
 End of Minotr F.D. properties file   722 does not exist.
 End of Minotr F.D. properties file   788 does not exist.

 **********************************************************************

            Population analysis using the SCF Density.

 **********************************************************************

 Orbital symmetries:
       Occupied  (A) (A) (A) (A) (A) (A) (A) (A) (A) (A) (A) (A)
                 (A) (A) (A) (A) (A) (A) (A) (A) (A) (A) (A) (A)
                 (A) (A) (A) (A) (A) (A) (A) (A) (A) (A) (A) (A)
                 (A) (A) (A) (A) (A) (A) (A) (A) (A) (A) (A) (A)
       Virtual   (A) (A) (A) (A) (A) (A) (A) (A) (A) (A) (A) (A)
                 (A) (A) (A) (A) (A) (A) (A) (A) (A) (A) (A) (A)
                 (A) (A) (A) (A) (A) (A) (A) (A) (A) (A) (A) (A)
                 (A) (A) (A) (A) (A) (A) (A) (A) (A) (A) (A) (A)
                 (A) (A) (A) (A) (A) (A) (A) (A) (A) (A) (A) (A)
                 (A) (A) (A) (A) (A) (A) (A) (A) (A) (A) (A) (A)
                 (A) (A) (A) (A) (A) (A) (A) (A) (A) (A) (A) (A)
                 (A) (A) (A) (A) (A) (A) (A) (A) (A) (A) (A) (A)
                 (A) (A) (A) (A) (A) (A) (A) (A) (A) (A) (A) (A)
                 (A) (A) (A) (A) (A) (A) (A) (A) (A) (A) (A) (A)
                 (A) (A) (A) (A) (A) (A) (A) (A) (A) (A) (A) (A)
                 (A) (A) (A) (A) (A) (A) (A) (A) (A) (A) (A) (A)
                 (A) (A) (A) (A) (A) (A) (A) (A) (A) (A) (A) (A)
                 (A) (A) (A) (A) (A) (A) (A) (A) (A) (A) (A) (A)
                 (A) (A) (A) (A) (A) (A) (A) (A) (A) (A) (A) (A)
                 (A) (A) (A) (A) (A) (A) (A) (A) (A) (A) (A) (A)
                 (A) (A) (A) (A) (A) (A) (A) (A) (A) (A) (A) (A)
                 (A) (A) (A) (A) (A) (A) (A) (A) (A) (A) (A)
 The electronic state is 1-A.
 Alpha  occ. eigenvalues --  -24.88046 -24.87997 -24.87868 -19.32861 -19.32525
 Alpha  occ. eigenvalues --  -19.31721 -19.30568 -19.30432 -19.29892 -10.56646
 Alpha  occ. eigenvalues --  -10.46950  -1.43742  -1.34440  -1.34365  -1.23673
 Alpha  occ. eigenvalues --   -1.16787  -1.15505  -1.15084  -1.14122  -1.12913
 Alpha  occ. eigenvalues --   -0.85298  -0.75630  -0.70042  -0.69852  -0.68083
 Alpha  occ. eigenvalues --   -0.67491  -0.66162  -0.65715  -0.63869  -0.60614
 Alpha  occ. eigenvalues --   -0.57847  -0.57341  -0.56369  -0.56010  -0.54650
 Alpha  occ. eigenvalues --   -0.52943  -0.52569  -0.52249  -0.51788  -0.50805
 Alpha  occ. eigenvalues --   -0.49353  -0.47738  -0.44710  -0.44293  -0.42792
 Alpha  occ. eigenvalues --   -0.42352  -0.41810  -0.39474
 Alpha virt. eigenvalues --    0.02393   0.04602   0.04912   0.05421   0.07561
 Alpha virt. eigenvalues --    0.08870   0.09803   0.10115   0.10443   0.11988
 Alpha virt. eigenvalues --    0.12313   0.13223   0.13521   0.14596   0.16778
 Alpha virt. eigenvalues --    0.18211   0.18789   0.19050   0.21252   0.21675
 Alpha virt. eigenvalues --    0.21885   0.22392   0.23987   0.25393   0.25866
 Alpha virt. eigenvalues --    0.26617   0.27535   0.27764   0.28334   0.28939
 Alpha virt. eigenvalues --    0.29305   0.30028   0.30265   0.30347   0.30943
 Alpha virt. eigenvalues --    0.31189   0.31791   0.31918   0.32567   0.34069
 Alpha virt. eigenvalues --    0.34659   0.35354   0.35756   0.36598   0.36983
 Alpha virt. eigenvalues --    0.37523   0.38409   0.38825   0.39056   0.40337
 Alpha virt. eigenvalues --    0.41603   0.42613   0.42816   0.43165   0.44028
 Alpha virt. eigenvalues --    0.45100   0.45969   0.46535   0.47148   0.47758
 Alpha virt. eigenvalues --    0.48127   0.48926   0.52024   0.53212   0.54857
 Alpha virt. eigenvalues --    0.57264   0.57913   0.60554   0.62425   0.82472
 Alpha virt. eigenvalues --    0.83035   0.84667   0.89535   0.91387   0.93761
 Alpha virt. eigenvalues --    1.02829   1.05464   1.08280   1.14526   1.16350
 Alpha virt. eigenvalues --    1.17763   1.18995   1.20405   1.21516   1.21839
 Alpha virt. eigenvalues --    1.23038   1.24144   1.24470   1.24786   1.26778
 Alpha virt. eigenvalues --    1.27128   1.27326   1.29840   1.30321   1.30454
 Alpha virt. eigenvalues --    1.32526   1.32968   1.34980   1.35380   1.36232
 Alpha virt. eigenvalues --    1.38408   1.39720   1.40076   1.44453   1.46826
 Alpha virt. eigenvalues --    1.47627   1.50019   1.53143   1.54578   1.57282
 Alpha virt. eigenvalues --    1.57488   1.60207   1.60416   1.60971   1.61410
 Alpha virt. eigenvalues --    1.63634   1.64441   1.64752   1.66394   1.67377
 Alpha virt. eigenvalues --    1.68285   1.69208   1.70764   1.72312   1.73186
 Alpha virt. eigenvalues --    1.74354   1.75059   1.75164   1.76611   1.77431
 Alpha virt. eigenvalues --    1.78425   1.80711   1.82254   1.83901   1.85644
 Alpha virt. eigenvalues --    1.87324   1.88567   1.90453   1.92064   1.92513
 Alpha virt. eigenvalues --    1.94125   1.94813   1.95342   1.96055   2.01906
 Alpha virt. eigenvalues --    2.12855   2.13010   2.15835   2.16787   2.17103
 Alpha virt. eigenvalues --    2.18608   2.24489   2.27323   2.29538   2.31859
 Alpha virt. eigenvalues --    2.32420   2.33414   2.36057   2.37351   2.38238
 Alpha virt. eigenvalues --    2.42153   2.44133   2.46317   2.49813   2.53059
 Alpha virt. eigenvalues --    2.55977   2.59794   2.60232   2.61883   2.62553
 Alpha virt. eigenvalues --    2.64873   2.70831   2.71680   2.71860   2.73268
 Alpha virt. eigenvalues --    2.73526   2.77347   2.79562   2.81899   2.82904
 Alpha virt. eigenvalues --    2.87091   2.89630   2.93508   2.94755   2.98905
 Alpha virt. eigenvalues --    3.08835   3.11401   3.13164   3.14819   3.22009
 Alpha virt. eigenvalues --    3.23479   3.26526   3.27727   3.39166   3.41094
 Alpha virt. eigenvalues --    3.47835   3.48763   3.52132   3.54855   3.70561
 Alpha virt. eigenvalues --    3.71864   3.73145   3.81331   3.86313   4.28303
 Alpha virt. eigenvalues --    4.34517   4.38530   4.42524   4.44831   4.61216
 Alpha virt. eigenvalues --    4.77122   4.83061   5.58334   5.89517   6.61791
          Condensed to atoms (all electrons):
               1          2          3          4          5          6
     1  C    5.328582   0.380244   0.366311  -0.037718  -0.194427  -0.061826
     2  O    0.380244   8.333928  -0.160822   0.001990  -0.047913   0.001682
     3  O    0.366311  -0.160822   8.347975   0.180949  -0.225502   0.012354
     4  H   -0.037718   0.001990   0.180949   0.259237  -0.001653   0.001359
     5  C   -0.194427  -0.047913  -0.225502  -0.001653   4.976217   0.190889
     6  F   -0.061826   0.001682   0.012354   0.001359   0.190889   9.243369
     7  F   -0.050101   0.001514   0.015604   0.000255   0.169722  -0.039076
     8  F   -0.044123   0.000699   0.016917   0.001328   0.160656  -0.037561
     9  O    0.002789  -0.000139   0.000135  -0.003460   0.001278   0.000002
    10  H   -0.000514   0.000307  -0.000208   0.001401  -0.000164   0.000007
    11  H   -0.000197  -0.000169   0.000047  -0.000015  -0.000335   0.000000
    12  O    0.003859   0.008061  -0.040357   0.073731  -0.038153   0.000205
    13  H    0.003697  -0.004768   0.002577  -0.004751  -0.009898   0.000160
    14  H    0.005642   0.001563  -0.002293  -0.012670   0.008676  -0.000145
    15  O    0.001481  -0.001080   0.000474   0.001757   0.000466  -0.000001
    16  H   -0.000171   0.000495  -0.000069  -0.000006  -0.000362   0.000005
    17  H   -0.000097   0.000002  -0.000008  -0.000152   0.000022  -0.000001
    18  O    0.002084  -0.021458   0.001674  -0.001700  -0.013313   0.000219
    19  H   -0.011386   0.054987  -0.002212  -0.000990   0.002587  -0.000035
    20  H    0.000183  -0.002840   0.000498   0.000463   0.001154  -0.000013
               7          8          9         10         11         12
     1  C   -0.050101  -0.044123   0.002789  -0.000514  -0.000197   0.003859
     2  O    0.001514   0.000699  -0.000139   0.000307  -0.000169   0.008061
     3  O    0.015604   0.016917   0.000135  -0.000208   0.000047  -0.040357
     4  H    0.000255   0.001328  -0.003460   0.001401  -0.000015   0.073731
     5  C    0.169722   0.160656   0.001278  -0.000164  -0.000335  -0.038153
     6  F   -0.039076  -0.037561   0.000002   0.000007   0.000000   0.000205
     7  F    9.236390  -0.046197   0.000008   0.000010   0.000002  -0.000156
     8  F   -0.046197   9.232733   0.000002   0.000003   0.000001  -0.000033
     9  O    0.000008   0.000002   8.338058   0.247555   0.275380  -0.076020
    10  H    0.000010   0.000003   0.247555   0.329079  -0.022273   0.006740
    11  H    0.000002   0.000001   0.275380  -0.022273   0.354317   0.003532
    12  O   -0.000156  -0.000033  -0.076020   0.006740   0.003532   8.437954
    13  H   -0.000033   0.000365  -0.004971  -0.001925   0.003350   0.266021
    14  H   -0.000025  -0.000256   0.059989  -0.011647  -0.006145   0.243082
    15  O    0.000001   0.000000  -0.037476   0.021165   0.002182  -0.002062
    16  H   -0.000006  -0.000005   0.002810  -0.002699   0.000387  -0.002111
    17  H   -0.000000  -0.000000   0.000317  -0.000842  -0.001144  -0.000411
    18  O    0.000071   0.000054   0.003173   0.003030  -0.000541  -0.049374
    19  H    0.000117  -0.000054   0.000848   0.000893  -0.000313  -0.002438
    20  H   -0.000040  -0.000004  -0.000993  -0.001875   0.000264   0.002476
              13         14         15         16         17         18
     1  C    0.003697   0.005642   0.001481  -0.000171  -0.000097   0.002084
     2  O   -0.004768   0.001563  -0.001080   0.000495   0.000002  -0.021458
     3  O    0.002577  -0.002293   0.000474  -0.000069  -0.000008   0.001674
     4  H   -0.004751  -0.012670   0.001757  -0.000006  -0.000152  -0.001700
     5  C   -0.009898   0.008676   0.000466  -0.000362   0.000022  -0.013313
     6  F    0.000160  -0.000145  -0.000001   0.000005  -0.000001   0.000219
     7  F   -0.000033  -0.000025   0.000001  -0.000006  -0.000000   0.000071
     8  F    0.000365  -0.000256   0.000000  -0.000005  -0.000000   0.000054
     9  O   -0.004971   0.059989  -0.037476   0.002810   0.000317   0.003173
    10  H   -0.001925  -0.011647   0.021165  -0.002699  -0.000842   0.003030
    11  H    0.003350  -0.006145   0.002182   0.000387  -0.001144  -0.000541
    12  O    0.266021   0.243082  -0.002062  -0.002111  -0.000411  -0.049374
    13  H    0.333682  -0.036502  -0.002414   0.003680   0.000400   0.038387
    14  H   -0.036502   0.292205   0.001604  -0.000690   0.000696   0.003946
    15  O   -0.002414   0.001604   8.318750   0.244389   0.282651  -0.010969
    16  H    0.003680  -0.000690   0.244389   0.333425  -0.021731   0.004668
    17  H    0.000400   0.000696   0.282651  -0.021731   0.346590  -0.000126
    18  O    0.038387   0.003946  -0.010969   0.004668  -0.000126   8.350090
    19  H   -0.001367   0.001876   0.002536   0.000484  -0.000843   0.248938
    20  H   -0.005502  -0.000631  -0.000838  -0.000748   0.000547   0.286882
              19         20
     1  C   -0.011386   0.000183
     2  O    0.054987  -0.002840
     3  O   -0.002212   0.000498
     4  H   -0.000990   0.000463
     5  C    0.002587   0.001154
     6  F   -0.000035  -0.000013
     7  F    0.000117  -0.000040
     8  F   -0.000054  -0.000004
     9  O    0.000848  -0.000993
    10  H    0.000893  -0.001875
    11  H   -0.000313   0.000264
    12  O   -0.002438   0.002476
    13  H   -0.001367  -0.005502
    14  H    0.001876  -0.000631
    15  O    0.002536  -0.000838
    16  H    0.000484  -0.000748
    17  H   -0.000843   0.000547
    18  O    0.248938   0.286882
    19  H    0.263817  -0.019510
    20  H   -0.019510   0.339840
 Mulliken charges:
               1
     1  C    0.305689
     2  O   -0.546283
     3  O   -0.514045
     4  H    0.540645
     5  C    1.020053
     6  F   -0.311591
     7  F   -0.288059
     8  F   -0.284526
     9  O   -0.809287
    10  H    0.431959
    11  H    0.391672
    12  O   -0.834546
    13  H    0.419811
    14  H    0.451724
    15  O   -0.822615
    16  H    0.438255
    17  H    0.394130
    18  O   -0.845737
    19  H    0.462063
    20  H    0.400687
 Sum of Mulliken charges =  -0.00000
 Mulliken charges with hydrogens summed into heavy atoms:
               1
     1  C    0.305689
     2  O   -0.546283
     3  O    0.026600
     5  C    1.020053
     6  F   -0.311591
     7  F   -0.288059
     8  F   -0.284526
     9  O    0.014344
    12  O    0.036989
    15  O    0.009770
    18  O    0.017013
 APT charges:
               1
     1  C    0.177011
     2  O   -0.521653
     3  O   -0.469268
     4  H    0.493660
     5  C    0.395463
     6  F   -0.063450
     7  F   -0.110449
     8  F   -0.050538
     9  O   -1.753362
    10  H    0.516217
    11  H    1.170987
    12  O   -0.815032
    13  H    0.346157
    14  H    0.634243
    15  O   -0.664013
    16  H   -0.109936
    17  H    0.799810
    18  O   -0.757549
    19  H    0.196439
    20  H    0.585263
 Sum of APT charges =  -0.00000
 APT charges with hydrogens summed into heavy atoms:
               1
     1  C    0.177011
     2  O   -0.521653
     3  O    0.024393
     5  C    0.395463
     6  F   -0.063450
     7  F   -0.110449
     8  F   -0.050538
     9  O   -0.066159
    12  O    0.165368
    15  O    0.025861
    18  O    0.024153
 Electronic spatial extent (au):  <R**2>=           3406.9570
 Charge=             -0.0000 electrons
 Dipole moment (field-independent basis, Debye):
    X=              5.2087    Y=              0.1979    Z=              0.0917  Tot=              5.2132
 Quadrupole moment (field-independent basis, Debye-Ang):
   XX=            -57.5679   YY=            -63.2801   ZZ=            -63.5203
   XY=             -4.0879   XZ=             -2.9437   YZ=             -0.5994
 Traceless Quadrupole moment (field-independent basis, Debye-Ang):
   XX=              3.8882   YY=             -1.8240   ZZ=             -2.0642
   XY=             -4.0879   XZ=             -2.9437   YZ=             -0.5994
 Octapole moment (field-independent basis, Debye-Ang**2):
  XXX=             69.3492  YYY=            -17.3113  ZZZ=              3.0596  XYY=             23.1493
  XXY=            -31.3271  XXZ=            -25.8810  XZZ=              5.9422  YZZ=             10.8823
  YYZ=              5.9693  XYZ=             -4.3975
 Hexadecapole moment (field-independent basis, Debye-Ang**3):
 XXXX=          -2813.8894 YYYY=           -452.3456 ZZZZ=           -202.8308 XXXY=           -180.8261
 XXXZ=           -155.6237 YYYX=            -72.3036 YYYZ=             -5.3074 ZZZX=            -13.7045
 ZZZY=              4.4286 XXYY=           -502.6694 XXZZ=           -498.4201 YYZZ=           -108.1633
 XXYZ=            -46.8915 YYXZ=             19.6271 ZZXY=             22.5614
 N-N= 7.197530590978D+02 E-N=-3.406549824405D+03  KE= 8.257101684572D+02
  Exact polarizability:       0.000       0.000       0.000       0.000       0.000       0.000
 Approx polarizability:      67.039       0.845      74.336      -0.131       2.492      59.271
 Calling FoFJK, ICntrl=    100127 FMM=F ISym2X=0 I1Cent= 0 IOpClX= 0 NMat=1 NMatS=1 NMatT=0.
 ***** Axes restored to original set *****
 -------------------------------------------------------------------
 Center     Atomic                   Forces (Hartrees/Bohr)
 Number     Number              X              Y              Z
 -------------------------------------------------------------------
      1        6           0.005102810   -0.014743361    0.003269911
      2        8          -0.004809168    0.009715510   -0.018164705
      3        8          -0.001605040    0.016274776    0.018516816
      4        1           0.003912526   -0.013585692   -0.006843430
      5        6           0.000199689   -0.004094700   -0.003164762
      6        9          -0.001494511    0.003753338   -0.001330405
      7        9          -0.003847091    0.000976469    0.003191338
      8        9           0.003339475    0.003894431    0.001942687
      9        8          -0.001512191   -0.001682757   -0.002486690
     10        1           0.000263566    0.002815998    0.002156890
     11        1          -0.000727157    0.000024278    0.002599044
     12        8           0.003896009   -0.005984897   -0.000070107
     13        1          -0.001223692   -0.000453522    0.004371037
     14        1           0.000209237    0.002648507    0.000963255
     15        8          -0.004060817   -0.000587356   -0.000156103
     16        1           0.003694495    0.001857444   -0.002469970
     17        1           0.000935079    0.000262697    0.000230383
     18        8          -0.002697438    0.005357670   -0.002496798
     19        1           0.000999724   -0.003511797    0.000417472
     20        1          -0.000575504   -0.002937036   -0.000475862
 -------------------------------------------------------------------
 Cartesian Forces:  Max     0.018516816 RMS     0.005592470
 FormGI is forming the generalized inverse of G from B-inverse, IUseBI=4.

 GradGradGradGradGradGradGradGradGradGradGradGradGradGradGradGradGradGrad
 Berny optimization.
 Internal  Forces:  Max     0.018561513 RMS     0.003539853
 Search for a local minimum.
 Step number   1 out of a maximum of  120
 All quantities printed in internal units (Hartrees-Bohrs-Radians)
 Mixed Optimization -- RFO/linear search
 Second derivative matrix not updated -- analytic derivatives used.
 ITU=  0
     Eigenvalues ---    0.00011   0.00027   0.00033   0.00036   0.00066
     Eigenvalues ---    0.00083   0.00118   0.00327   0.00412   0.00484
     Eigenvalues ---    0.00633   0.00702   0.00719   0.00953   0.00982
     Eigenvalues ---    0.01208   0.01331   0.01471   0.01710   0.02003
     Eigenvalues ---    0.02462   0.02574   0.02635   0.02892   0.03353
     Eigenvalues ---    0.03617   0.03739   0.05228   0.07088   0.07545
     Eigenvalues ---    0.07914   0.08801   0.11704   0.13605   0.19527
     Eigenvalues ---    0.20387   0.21815   0.23156   0.24718   0.25705
     Eigenvalues ---    0.35963   0.37651   0.38687   0.43032   0.46541
     Eigenvalues ---    0.49148   0.50194   0.52744   0.55791   0.56329
     Eigenvalues ---    0.57033   0.57818   0.59820   0.89162
 RFO step:  Lambda=-6.73979149D-03 EMin= 1.07790818D-04
 Linear search not attempted -- first point.
 Maximum step size (   0.300) exceeded in Quadratic search.
    -- Step size scaled by   0.704
 Iteration  1 RMS(Cart)=  0.09114612 RMS(Int)=  0.00222816
 Iteration  2 RMS(Cart)=  0.00349324 RMS(Int)=  0.00049151
 Iteration  3 RMS(Cart)=  0.00000304 RMS(Int)=  0.00049150
 Iteration  4 RMS(Cart)=  0.00000000 RMS(Int)=  0.00049150
 Variable       Old X    -DE/DX   Delta X   Delta X   Delta X     New X
                                 (Linear)    (Quad)   (Total)
    R1        2.28203   0.01856   0.00000   0.00977   0.00952   2.29155
    R2        2.41681   0.01251   0.00000   0.02288   0.02270   2.43952
    R3        2.95054  -0.00491   0.00000  -0.01496  -0.01496   2.93558
    R4        3.57370  -0.00163   0.00000  -0.01845  -0.01867   3.55503
    R5        2.06061  -0.01543   0.00000  -0.11421  -0.11411   1.94650
    R6        2.68073  -0.00033   0.00000   0.15491   0.15501   2.83574
    R7        2.52192   0.00042   0.00000  -0.00507  -0.00507   2.51685
    R8        2.53100   0.00304   0.00000   0.00141   0.00141   2.53241
    R9        2.52885   0.00336   0.00000   0.00268   0.00268   2.53153
   R10        1.84686   0.00200   0.00000   0.00077   0.00072   1.84758
   R11        1.80906   0.00256   0.00000   0.00272   0.00272   1.81178
   R12        3.25566   0.00241   0.00000   0.08745   0.08760   3.34326
   R13        3.39032   0.00127   0.00000   0.03757   0.03747   3.42779
   R14        1.84839   0.00168   0.00000  -0.00737  -0.00682   1.84157
   R15        1.85815   0.00250   0.00000  -0.00473  -0.00451   1.85363
   R16        3.39475   0.00516   0.00000   0.10309   0.10374   3.49849
   R17        1.82750   0.00240   0.00000   0.00394   0.00355   1.83105
   R18        1.81315   0.00088   0.00000   0.00145   0.00145   1.81460
   R19        3.65518   0.00089   0.00000   0.01324   0.01289   3.66807
   R20        1.83659   0.00250   0.00000   0.00334   0.00310   1.83968
   R21        1.81593   0.00180   0.00000   0.00175   0.00175   1.81768
    A1        2.23828   0.00071   0.00000   0.00179   0.00154   2.23982
    A2        2.09803  -0.00065   0.00000   0.00322   0.00333   2.10136
    A3        1.94685  -0.00005   0.00000  -0.00497  -0.00485   1.94200
    A4        2.44420  -0.00568   0.00000  -0.00947  -0.00983   2.43437
    A5        1.97424  -0.00254   0.00000  -0.01020  -0.01015   1.96408
    A6        1.95068  -0.00498   0.00000  -0.00995  -0.01000   1.94068
    A7        1.94153  -0.00464   0.00000  -0.00932  -0.00937   1.93216
    A8        1.94387  -0.00528   0.00000  -0.01288  -0.01295   1.93092
    A9        1.87387   0.00534   0.00000   0.01227   0.01223   1.88611
   A10        1.87596   0.00527   0.00000   0.01136   0.01129   1.88725
   A11        1.87414   0.00533   0.00000   0.01079   0.01073   1.88487
   A12        1.86826   0.00017   0.00000   0.00342   0.00267   1.87094
   A13        1.67403   0.00090   0.00000   0.02050   0.01997   1.69400
   A14        2.21713  -0.00057   0.00000   0.00113   0.00117   2.21830
   A15        2.81243  -0.00016   0.00000   0.00585   0.00546   2.81788
   A16        1.82878   0.00231   0.00000   0.00487   0.00444   1.83321
   A17        1.94631   0.00145   0.00000   0.07876   0.07891   2.02522
   A18        1.82361  -0.00197   0.00000  -0.01574  -0.01703   1.80658
   A19        2.75020   0.00018   0.00000  -0.04300  -0.04257   2.70763
   A20        1.81115   0.00119   0.00000   0.03149   0.03136   1.84252
   A21        2.10423  -0.00072   0.00000  -0.04077  -0.04094   2.06329
   A22        1.85998  -0.00076   0.00000  -0.00697  -0.00673   1.85325
   A23        2.73652  -0.00107   0.00000  -0.01955  -0.01974   2.71678
   A24        1.33849   0.00096   0.00000  -0.00479  -0.00378   1.33472
   A25        1.53490  -0.00074   0.00000  -0.02862  -0.02799   1.50691
   A26        2.03729  -0.00092   0.00000  -0.01875  -0.01890   2.01840
   A27        2.75753  -0.00034   0.00000  -0.05976  -0.05917   2.69836
   A28        1.67082   0.00096   0.00000   0.06032   0.06058   1.73140
   A29        1.83792  -0.00058   0.00000  -0.00285  -0.00361   1.83431
   A30        2.57320   0.00191   0.00000   0.08236   0.08177   2.65496
   A31        3.04014   0.00469   0.00000   0.02294   0.02316   3.06329
   A32        3.01990   0.00057   0.00000  -0.03327  -0.03388   2.98602
   A33        3.13601   0.00024   0.00000   0.03073   0.03068   3.16669
   A34        2.93433   0.00184   0.00000   0.02975   0.02870   2.96302
    D1       -0.14312   0.00009   0.00000  -0.00826  -0.00805  -0.15117
    D2        2.98954   0.00054   0.00000  -0.00164  -0.00134   2.98820
    D3       -0.02799   0.00118   0.00000   0.01107   0.01155  -0.01644
    D4        3.12190   0.00076   0.00000   0.00489   0.00530   3.12721
    D5       -0.03473   0.00002   0.00000  -0.00081  -0.00086  -0.03558
    D6       -2.12912  -0.00022   0.00000  -0.00329  -0.00331  -2.13243
    D7        2.06393  -0.00030   0.00000  -0.00203  -0.00206   2.06187
    D8        3.09932   0.00041   0.00000   0.00480   0.00482   3.10414
    D9        1.00493   0.00016   0.00000   0.00233   0.00237   1.00729
   D10       -1.08521   0.00008   0.00000   0.00358   0.00362  -1.08159
   D11       -0.50157  -0.00033   0.00000   0.01299   0.01355  -0.48802
   D12        0.09539   0.00032   0.00000   0.01700   0.01695   0.11234
   D13        2.04107   0.00073   0.00000   0.04278   0.04424   2.08531
   D14        2.29642   0.00027   0.00000   0.02999   0.02963   2.32605
   D15       -0.00195   0.00039   0.00000   0.01701   0.01682   0.01487
   D16       -0.29866  -0.00023   0.00000   0.01232   0.01050  -0.28816
   D17       -2.33318  -0.00098   0.00000  -0.01119  -0.01186  -2.34503
   D18        0.87748  -0.00044   0.00000  -0.02772  -0.02800   0.84948
   D19       -1.20050   0.00003   0.00000  -0.01934  -0.01903  -1.21952
   D20        2.99265   0.00118   0.00000   0.08239   0.08246   3.07511
   D21       -0.44628   0.00072   0.00000   0.03190   0.03195  -0.41434
   D22        1.39377  -0.00029   0.00000   0.00887   0.00935   1.40312
   D23        1.00125  -0.00084   0.00000  -0.00159  -0.00158   0.99966
   D24       -2.43768  -0.00131   0.00000  -0.05208  -0.05210  -2.48978
   D25       -0.59763  -0.00232   0.00000  -0.07511  -0.07469  -0.67232
   D26       -2.34953  -0.00182   0.00000  -0.00390  -0.00504  -2.35457
   D27       -0.38343   0.00046   0.00000   0.02835   0.02683  -0.35661
   D28       -0.18786   0.00050   0.00000   0.02686   0.02753  -0.16033
   D29        2.05058  -0.00009   0.00000  -0.00695  -0.00665   2.04393
   D30       -0.72906   0.00069   0.00000   0.00704   0.00696  -0.72211
   D31       -1.54685  -0.00089   0.00000  -0.02610  -0.02544  -1.57229
   D32        1.29817  -0.00046   0.00000  -0.02513  -0.02485   1.27332
   D33        0.78666  -0.00167   0.00000  -0.01452  -0.01399   0.77267
   D34        1.57686   0.00008   0.00000   0.01673   0.01714   1.59400
   D35       -1.25850  -0.00044   0.00000   0.01357   0.01374  -1.24476
         Item               Value     Threshold  Converged?
 Maximum Force            0.018562     0.000015     NO 
 RMS     Force            0.003540     0.000010     NO 
 Maximum Displacement     0.330091     0.000060     NO 
 RMS     Displacement     0.090657     0.000040     NO 
 Predicted change in Energy=-3.461397D-03
 GradGradGradGradGradGradGradGradGradGradGradGradGradGradGradGradGradGrad

                          Input orientation:                          
 ---------------------------------------------------------------------
 Center     Atomic      Atomic             Coordinates (Angstroms)
 Number     Number       Type             X           Y           Z
 ---------------------------------------------------------------------
      1          6           0        0.834002   -1.058049   -0.308638
      2          8           0        0.422675   -0.370995   -1.219270
      3          8           0        0.871909   -0.778762    0.951155
      4          1           0        0.508503    0.162614    1.157894
      5          6           0        1.407115   -2.474364   -0.589315
      6          9           0        1.325000   -2.779278   -1.883199
      7          9           0        0.731825   -3.403959    0.100385
      8          9           0        2.694603   -2.543223   -0.225672
      9          8           0       -2.410663    2.253598    2.350466
     10          1           0       -2.439499    2.992026    1.710320
     11          1           0       -2.684004    2.604061    3.199976
     12          8           0       -0.016638    1.556690    1.338449
     13          1           0       -0.341901    1.820260    0.458441
     14          1           0       -0.807263    1.648067    1.911797
     15          8           0       -1.969034    4.140661    0.387609
     16          1           0       -1.667918    3.583524   -0.345734
     17          1           0       -1.259191    4.764229    0.558955
     18          8           0       -1.143445    1.924992   -1.207078
     19          1           0       -0.509107    1.241321   -1.486263
     20          1           0       -2.007868    1.509461   -1.279941
 ---------------------------------------------------------------------
                    Distance matrix (angstroms):
                    1          2          3          4          5
     1  C    0.000000
     2  O    1.212635   0.000000
     3  O    1.290936   2.253626   0.000000
     4  H    1.935635   2.437830   1.030046   0.000000
     5  C    1.553444   2.406268   2.352564   3.288449   0.000000
     6  F    2.383894   2.656091   3.498702   4.309251   1.331860
     7  F    2.383492   3.322038   2.763167   3.726747   1.340093
     8  F    2.382112   3.296584   2.796507   3.743640   1.339627
     9  O    5.344688   5.259212   4.682794   3.783645   6.750657
    10  H    5.585258   5.299476   5.075490   4.123283   7.068676
    11  H    6.172340   6.167021   5.398630   4.508088   7.542306
    12  O    3.205205   3.232784   2.528606   1.500606   4.689642
    13  H    3.202471   2.863720   2.910502   1.990028   4.754014
    14  H    3.866154   3.923384   3.103539   2.122776   5.305984
    15  O    5.947130   5.353258   5.708701   4.749356   7.490749
    16  H    5.273062   4.557616   5.211735   4.324388   6.798027
    17  H    6.247647   5.688698   5.951484   4.965716   7.799035
    18  O    3.689990   2.779287   4.003737   3.380532   5.122629
    19  H    2.911674   1.881241   3.453831   3.031618   4.275832
    20  H    3.951172   3.073652   4.301962   3.753553   5.292442
                    6          7          8          9         10
     6  F    0.000000
     7  F    2.162566   0.000000
     8  F    2.163083   2.167874   0.000000
     9  O    7.563659   6.851719   7.463894   0.000000
    10  H    7.771279   7.318321   7.793975   0.977699   0.000000
    11  H    8.419686   7.574408   8.195059   0.958752   1.558645
    12  O    5.565934   5.167305   5.158157   2.690951   2.840552
    13  H    5.423799   5.345425   5.359883   2.836779   2.709271
    14  H    6.208858   5.583276   5.865044   1.769177   2.123914
    15  O    7.993296   8.018631   8.173122   2.758415   1.813908
    16  H    7.197681   7.401535   7.522169   3.096751   2.274327
    17  H    8.339464   8.419842   8.345476   3.292213   2.420634
    18  O    5.355419   5.798605   5.971491   3.790770   3.365936
    19  H    4.436972   5.063200   5.116211   4.400126   4.124260
    20  H    5.464907   5.792488   6.296742   3.727713   3.365408
                   11         12         13         14         15
    11  H    0.000000
    12  O    3.417179   0.000000
    13  H    3.689959   0.974515   0.000000
    14  H    2.468904   0.980901   1.535726   0.000000
    15  O    3.283555   3.375331   2.834932   3.144183   0.000000
    16  H    3.816259   3.109864   2.348216   3.095669   0.968950
    17  H    3.697487   3.527018   3.085203   3.427082   0.960246
    18  O    4.717687   2.808033   1.851323   3.149140   2.851984
    19  H    5.343039   2.884611   2.035928   3.435280   3.748194
    20  H    4.661005   3.289863   2.427760   3.412896   3.115357
                   16         17         18         19         20
    16  H    0.000000
    17  H    1.542589   0.000000
    18  O    1.941060   3.345674   0.000000
    19  H    2.851239   4.142031   0.973517   0.000000
    20  H    2.300011   3.812555   0.961875   1.536475   0.000000
 Stoichiometry    C2H9F3O6
 Framework group  C1[X(C2H9F3O6)]
 Deg. of freedom    54
 Full point group                 C1      NOp   1
 Largest Abelian subgroup         C1      NOp   1
 Largest concise Abelian subgroup C1      NOp   1
                         Standard orientation:                         
 ---------------------------------------------------------------------
 Center     Atomic      Atomic             Coordinates (Angstroms)
 Number     Number       Type             X           Y           Z
 ---------------------------------------------------------------------
      1          6           0       -1.236961    0.071954   -0.129603
      2          8           0       -0.668688    1.136125   -0.006755
      3          8           0       -0.729574   -1.076867   -0.428406
      4          1           0        0.287248   -1.030310   -0.586205
      5          6           0       -2.772713   -0.028084    0.081688
      6          9           0       -3.287781    1.148278    0.434858
      7          9           0       -3.061765   -0.914224    1.044526
      8          9           0       -3.379079   -0.427602   -1.044059
      9          8           0        3.753382   -1.586395    0.825407
     10          1           0        4.239417   -0.779890    0.562320
     11          1           0        4.378543   -2.313039    0.806193
     12          8           0        1.757584   -0.840182   -0.818116
     13          1           0        1.935086    0.085293   -0.569789
     14          1           0        2.355512   -1.352993   -0.233587
     15          8           0        4.666552    0.778722   -0.261421
     16          1           0        3.881097    1.340109   -0.179148
     17          1           0        4.880927    0.753855   -1.197101
     18          8           0        2.031509    1.741637    0.251566
     19          1           0        1.081155    1.823898    0.057154
     20          1           0        2.090558    1.727481    1.211522
 ---------------------------------------------------------------------
 Rotational constants (GHZ):           1.7565667           0.3203573           0.2951931
 Standard basis: 6-31++G(d,p) (6D, 7F)
 There are   263 symmetry adapted cartesian basis functions of A   symmetry.
 There are   263 symmetry adapted basis functions of A   symmetry.
   263 basis functions,   424 primitive gaussians,   263 cartesian basis functions
    48 alpha electrons       48 beta electrons
       nuclear repulsion energy       715.9961444214 Hartrees.
 NAtoms=   20 NActive=   20 NUniq=   20 SFac= 1.00D+00 NAtFMM=   60 NAOKFM=F Big=F
 Integral buffers will be    131072 words long.
 Raffenetti 2 integral format.
 Two-electron integral symmetry is turned on.
 Nuclear repulsion after empirical dispersion term =      715.9871229247 Hartrees.
 One-electron integrals computed using PRISM.
 NBasis=   263 RedAO= T EigKep=  4.08D-05  NBF=   263
 NBsUse=   263 1.00D-06 EigRej= -1.00D+00 NBFU=   263
 Initial guess from the checkpoint file:  "/local_scratch/slurm.5620309/Gau-3416554.chk"
 B after Tr=    -0.000000   -0.000000    0.000000
         Rot=    0.999950    0.009490   -0.001295   -0.002928 Ang=   1.15 deg.
 ExpMin= 3.60D-02 ExpMax= 7.00D+03 ExpMxC= 1.05D+03 IAcc=3 IRadAn=         5 AccDes= 0.00D+00
 Harris functional with IExCor= 4639 and IRadAn=       5 diagonalized for initial guess.
 HarFok:  IExCor= 4639 AccDes= 0.00D+00 IRadAn=         5 IDoV= 1 UseB2=F ITyADJ=14
 ICtDFT=  3500011 ScaDFX=  1.000000  1.000000  1.000000  1.000000
 FoFCou: FMM=F IPFlag=           0 FMFlag=      100000 FMFlg1=           0
         NFxFlg=           0 DoJE=T BraDBF=F KetDBF=T FulRan=T
         wScrn=  0.000000 ICntrl=       500 IOpCl=  0 I1Cent=   200000004 NGrid=           0
         NMat0=    1 NMatS0=      1 NMatT0=    0 NMatD0=    1 NMtDS0=    0 NMtDT0=    0
 Petite list used in FoFCou.
 Requested convergence on RMS density matrix=1.00D-10 within 128 cycles.
 Requested convergence on MAX density matrix=1.00D-08.
 Requested convergence on             energy=1.00D-08.
 No special actions if energy rises.
 SCF Done:  E(RwB97XD) =  -832.381956392     A.U. after   16 cycles
            NFock= 16  Conv=0.57D-10     -V/T= 2.0081
 Calling FoFJK, ICntrl=      2127 FMM=F ISym2X=0 I1Cent= 0 IOpClX= 0 NMat=1 NMatS=1 NMatT=0.
 ***** Axes restored to original set *****
 -------------------------------------------------------------------
 Center     Atomic                   Forces (Hartrees/Bohr)
 Number     Number              X              Y              Z
 -------------------------------------------------------------------
      1        6           0.001745396   -0.004859651    0.001104570
      2        8          -0.001319055    0.003517320   -0.006124060
      3        8           0.001733596   -0.001169998    0.004864851
      4        1          -0.000422318    0.001440799   -0.001297683
      5        6           0.000052273   -0.001172308   -0.001059993
      6        9          -0.000462433    0.001042197   -0.000487350
      7        9          -0.001212732    0.000171827    0.000996909
      8        9           0.001063629    0.001182255    0.000664346
      9        8          -0.001451362   -0.000710930   -0.001440490
     10        1           0.000734012    0.001768541    0.001954022
     11        1          -0.000368830   -0.000089819    0.000830153
     12        8           0.000235024   -0.002723044   -0.000249010
     13        1          -0.000514253    0.000110447    0.002159208
     14        1           0.001219977    0.001640305    0.000940782
     15        8          -0.002214661   -0.000521597   -0.000813791
     16        1           0.002422949    0.000957818   -0.000825272
     17        1           0.000273975    0.000060183    0.000219524
     18        8          -0.001919585    0.002167099   -0.001660055
     19        1           0.000376513   -0.001447701    0.000357203
     20        1           0.000027887   -0.001363743   -0.000133865
 -------------------------------------------------------------------
 Cartesian Forces:  Max     0.006124060 RMS     0.001733665

 GradGradGradGradGradGradGradGradGradGradGradGradGradGradGradGradGradGrad
 Berny optimization.
 Using GEDIIS/GDIIS optimizer.
 FormGI is forming the generalized inverse of G from B-inverse, IUseBI=4.
 Internal  Forces:  Max     0.006328068 RMS     0.001113869
 Search for a local minimum.
 Step number   2 out of a maximum of  120
 All quantities printed in internal units (Hartrees-Bohrs-Radians)
 Mixed Optimization -- RFO/linear search
 Update second derivatives using D2CorX and points    1    2
 DE= -3.22D-03 DEPred=-3.46D-03 R= 9.30D-01
 TightC=F SS=  1.41D+00  RLast= 3.39D-01 DXNew= 5.0454D-01 1.0161D+00
 Trust test= 9.30D-01 RLast= 3.39D-01 DXMaxT set to 5.05D-01
 ITU=  1  0
 Use linear search instead of GDIIS.
     Eigenvalues ---    0.00011   0.00027   0.00033   0.00036   0.00066
     Eigenvalues ---    0.00083   0.00118   0.00326   0.00405   0.00490
     Eigenvalues ---    0.00629   0.00702   0.00727   0.00956   0.00997
     Eigenvalues ---    0.01240   0.01364   0.01596   0.01708   0.02061
     Eigenvalues ---    0.02469   0.02553   0.02627   0.02888   0.03358
     Eigenvalues ---    0.03583   0.03738   0.05205   0.07080   0.07519
     Eigenvalues ---    0.07898   0.08794   0.11702   0.13599   0.19526
     Eigenvalues ---    0.20391   0.21814   0.23111   0.25693   0.29277
     Eigenvalues ---    0.35203   0.37651   0.38682   0.43031   0.46502
     Eigenvalues ---    0.49147   0.50106   0.52690   0.55611   0.56312
     Eigenvalues ---    0.57032   0.57785   0.59430   0.86713
 RFO step:  Lambda=-1.26347011D-03 EMin= 1.08091084D-04
 Quartic linear search produced a step of  0.31703.
 Iteration  1 RMS(Cart)=  0.13390508 RMS(Int)=  0.00564411
 Iteration  2 RMS(Cart)=  0.00973718 RMS(Int)=  0.00177566
 Iteration  3 RMS(Cart)=  0.00001227 RMS(Int)=  0.00177563
 Iteration  4 RMS(Cart)=  0.00000002 RMS(Int)=  0.00177563
 Variable       Old X    -DE/DX   Delta X   Delta X   Delta X     New X
                                 (Linear)    (Quad)   (Total)
    R1        2.29155   0.00633   0.00302   0.01094   0.01322   2.30477
    R2        2.43952   0.00413   0.00720  -0.00216   0.00505   2.44456
    R3        2.93558  -0.00134  -0.00474  -0.00360  -0.00834   2.92724
    R4        3.55503  -0.00030  -0.00592  -0.10867  -0.11557   3.43946
    R5        1.94650   0.00182  -0.03618   0.06992   0.03463   1.98114
    R6        2.83574   0.00057   0.04914  -0.13045  -0.08041   2.75532
    R7        2.51685   0.00026  -0.00161  -0.00011  -0.00172   2.51514
    R8        2.53241   0.00101   0.00045   0.00197   0.00241   2.53482
    R9        2.53153   0.00114   0.00085   0.00251   0.00336   2.53489
   R10        1.84758   0.00062   0.00023   0.00056   0.00120   1.84878
   R11        1.81178   0.00081   0.00086   0.00089   0.00175   1.81353
   R12        3.34326   0.00151   0.02777   0.02784   0.05643   3.39969
   R13        3.42779   0.00063   0.01188   0.02440   0.03639   3.46418
   R14        1.84157   0.00066  -0.00216   0.00312   0.00192   1.84349
   R15        1.85363   0.00095  -0.00143   0.00151   0.00087   1.85450
   R16        3.49849   0.00238   0.03289  -0.00485   0.02927   3.52776
   R17        1.83105   0.00097   0.00113   0.00150   0.00108   1.83213
   R18        1.81460   0.00028   0.00046   0.00023   0.00069   1.81529
   R19        3.66807   0.00046   0.00409  -0.01296  -0.01053   3.65754
   R20        1.83968   0.00128   0.00098   0.00657   0.00661   1.84629
   R21        1.81768   0.00057   0.00056   0.00033   0.00089   1.81857
    A1        2.23982   0.00019   0.00049   0.00374   0.00359   2.24341
    A2        2.10136  -0.00024   0.00106  -0.00857  -0.00720   2.09417
    A3        1.94200   0.00005  -0.00154   0.00484   0.00361   1.94561
    A4        2.43437  -0.00144  -0.00312  -0.04802  -0.05341   2.38097
    A5        1.96408  -0.00112  -0.00322   0.00635   0.00448   1.96856
    A6        1.94068  -0.00141  -0.00317   0.00095  -0.00224   1.93844
    A7        1.93216  -0.00143  -0.00297  -0.00322  -0.00622   1.92593
    A8        1.93092  -0.00163  -0.00410  -0.00436  -0.00851   1.92241
    A9        1.88611   0.00157   0.00388   0.00245   0.00631   1.89242
   A10        1.88725   0.00154   0.00358   0.00214   0.00569   1.89294
   A11        1.88487   0.00158   0.00340   0.00235   0.00569   1.89057
   A12        1.87094   0.00015   0.00085   0.00301   0.00068   1.87162
   A13        1.69400   0.00037   0.00633   0.03163   0.03652   1.73051
   A14        2.21830  -0.00015   0.00037   0.01740   0.01732   2.23562
   A15        2.81788  -0.00010   0.00173  -0.00195  -0.00067   2.81722
   A16        1.83321   0.00043   0.00141   0.00658   0.00427   1.83748
   A17        2.02522   0.00121   0.02502   0.09229   0.11697   2.14218
   A18        1.80658  -0.00057  -0.00540  -0.00231  -0.01153   1.79505
   A19        2.70763  -0.00036  -0.01350  -0.06097  -0.07327   2.63436
   A20        1.84252   0.00070   0.00994   0.04505   0.05276   1.89527
   A21        2.06329  -0.00051  -0.01298   0.01117  -0.00279   2.06050
   A22        1.85325  -0.00033  -0.00213   0.00233   0.00049   1.85374
   A23        2.71678  -0.00025  -0.00626  -0.01818  -0.02766   2.68912
   A24        1.33472  -0.00001  -0.00120  -0.00434  -0.00079   1.33393
   A25        1.50691   0.00003  -0.00887  -0.01115  -0.01650   1.49041
   A26        2.01840  -0.00040  -0.00599  -0.00869  -0.01540   2.00299
   A27        2.69836  -0.00031  -0.01876  -0.06786  -0.08597   2.61239
   A28        1.73140   0.00072   0.01921   0.07189   0.09072   1.82212
   A29        1.83431  -0.00039  -0.00115   0.00317   0.00198   1.83629
   A30        2.65496   0.00167   0.02592   0.09476   0.11883   2.77379
   A31        3.06329   0.00114   0.00734   0.02123   0.02986   3.09315
   A32        2.98602  -0.00023  -0.01074  -0.04524  -0.05965   2.92637
   A33        3.16669   0.00041   0.00973   0.03477   0.04320   3.20989
   A34        2.96302   0.00085   0.00910   0.05365   0.05873   3.02175
    D1       -0.15117  -0.00002  -0.00255  -0.02023  -0.02262  -0.17378
    D2        2.98820   0.00017  -0.00042  -0.01715  -0.01726   2.97094
    D3       -0.01644   0.00046   0.00366  -0.00423   0.00007  -0.01638
    D4        3.12721   0.00029   0.00168  -0.00707  -0.00491   3.12230
    D5       -0.03558  -0.00001  -0.00027  -0.00472  -0.00505  -0.04064
    D6       -2.13243  -0.00010  -0.00105  -0.00629  -0.00737  -2.13980
    D7        2.06187  -0.00009  -0.00065  -0.00430  -0.00502   2.05686
    D8        3.10414   0.00015   0.00153  -0.00212  -0.00055   3.10359
    D9        1.00729   0.00006   0.00075  -0.00369  -0.00287   1.00442
   D10       -1.08159   0.00007   0.00115  -0.00170  -0.00051  -1.08210
   D11       -0.48802   0.00011   0.00429   0.04938   0.05351  -0.43451
   D12        0.11234   0.00023   0.00537   0.06843   0.07206   0.18440
   D13        2.08531   0.00068   0.01403   0.12477   0.14177   2.22708
   D14        2.32605   0.00026   0.00939   0.08369   0.09202   2.41807
   D15        0.01487   0.00017   0.00533   0.04567   0.05107   0.06594
   D16       -0.28816   0.00005   0.00333  -0.00014  -0.00282  -0.29098
   D17       -2.34503  -0.00042  -0.00376  -0.04276  -0.04915  -2.39418
   D18        0.84948  -0.00035  -0.00888  -0.09079  -0.09959   0.74989
   D19       -1.21952  -0.00016  -0.00603  -0.13494  -0.14013  -1.35965
   D20        3.07511   0.00106   0.02614   0.09079   0.11644  -3.09163
   D21       -0.41434   0.00072   0.01013   0.01729   0.02514  -0.38919
   D22        1.40312   0.00022   0.00297   0.00670   0.00917   1.41229
   D23        0.99966  -0.00037  -0.00050  -0.01782  -0.01825   0.98142
   D24       -2.48978  -0.00071  -0.01652  -0.09132  -0.10955  -2.59933
   D25       -0.67232  -0.00121  -0.02368  -0.10191  -0.12552  -0.79784
   D26       -2.35457  -0.00046  -0.00160  -0.01311  -0.01897  -2.37354
   D27       -0.35661   0.00029   0.00851   0.03827   0.04088  -0.31572
   D28       -0.16033   0.00036   0.00873   0.05603   0.06674  -0.09359
   D29        2.04393  -0.00003  -0.00211   0.09597   0.09516   2.13909
   D30       -0.72211   0.00031   0.00221   0.01488   0.01662  -0.70549
   D31       -1.57229  -0.00043  -0.00806  -0.08377  -0.08970  -1.66199
   D32        1.27332  -0.00024  -0.00788  -0.00809  -0.01508   1.25824
   D33        0.77267  -0.00042  -0.00443  -0.02137  -0.02529   0.74737
   D34        1.59400   0.00026   0.00543   0.07136   0.07558   1.66958
   D35       -1.24476   0.00001   0.00436  -0.00955  -0.00504  -1.24980
         Item               Value     Threshold  Converged?
 Maximum Force            0.006328     0.000015     NO 
 RMS     Force            0.001114     0.000010     NO 
 Maximum Displacement     0.445246     0.000060     NO 
 RMS     Displacement     0.130875     0.000040     NO 
 Predicted change in Energy=-1.208136D-03
 GradGradGradGradGradGradGradGradGradGradGradGradGradGradGradGradGradGrad

                          Input orientation:                          
 ---------------------------------------------------------------------
 Center     Atomic      Atomic             Coordinates (Angstroms)
 Number     Number       Type             X           Y           Z
 ---------------------------------------------------------------------
      1          6           0        0.837437   -1.078433   -0.341466
      2          8           0        0.440311   -0.369726   -1.251150
      3          8           0        0.799535   -0.852462    0.931687
      4          1           0        0.377002    0.077785    1.166619
      5          6           0        1.491524   -2.447075   -0.655281
      6          9           0        1.484124   -2.692078   -1.963468
      7          9           0        0.827967   -3.434256   -0.035249
      8          9           0        2.762961   -2.460319   -0.227913
      9          8           0       -2.426838    2.428338    2.429419
     10          1           0       -2.406078    3.132954    1.751026
     11          1           0       -2.678919    2.839675    3.259019
     12          8           0       -0.140189    1.419077    1.410280
     13          1           0       -0.494093    1.718038    0.551773
     14          1           0       -0.882710    1.597728    2.026569
     15          8           0       -1.879148    4.156368    0.324328
     16          1           0       -1.601006    3.566603   -0.393159
     17          1           0       -1.158247    4.777528    0.455597
     18          8           0       -1.201846    1.839992   -1.171362
     19          1           0       -0.550564    1.149446   -1.402747
     20          1           0       -2.062121    1.423693   -1.284185
 ---------------------------------------------------------------------
                    Distance matrix (angstroms):
                    1          2          3          4          5
     1  C    0.000000
     2  O    1.219632   0.000000
     3  O    1.293606   2.264256   0.000000
     4  H    1.955290   2.459651   1.048373   0.000000
     5  C    1.549029   2.403225   2.353743   3.307022   0.000000
     6  F    2.377592   2.643910   3.497823   4.323806   1.330953
     7  F    2.375659   3.319644   2.757069   3.739289   1.341370
     8  F    2.372793   3.288206   2.790146   3.752265   1.341406
     9  O    5.534504   5.440248   4.839043   3.870566   6.974137
    10  H    5.712678   5.420679   5.179847   4.173863   7.219303
    11  H    6.378073   6.353855   5.581038   4.620046   7.788713
    12  O    3.203423   3.258835   2.504400   1.458054   4.677195
    13  H    3.223522   2.912456   2.902633   1.956342   4.769467
    14  H    3.965896   4.045331   3.167356   2.153280   5.402753
    15  O    5.935171   5.324241   5.712496   4.736508   7.478403
    16  H    5.246431   4.516394   5.200573   4.303171   6.767332
    17  H    6.237816   5.653547   5.979663   4.995011   7.774974
    18  O    3.655764   2.754251   3.959501   3.326303   5.089157
    19  H    2.831309   1.820082   3.358569   2.934362   4.202831
    20  H    3.944210   3.078897   4.275517   3.710421   5.292141
                    6          7          8          9         10
     6  F    0.000000
     7  F    2.167810   0.000000
     8  F    2.168246   2.174827   0.000000
     9  O    7.798188   7.144113   7.608837   0.000000
    10  H    7.928564   7.535122   7.868918   0.978331   0.000000
    11  H    8.672115   7.906494   8.358390   0.959676   1.560288
    12  O    5.560769   5.155745   5.114848   2.699262   2.861423
    13  H    5.448752   5.351501   5.354902   2.786680   2.663810
    14  H    6.318602   5.700734   5.902656   1.799037   2.180251
    15  O    7.965351   8.066928   8.101524   2.778031   1.833166
    16  H    7.152271   7.418897   7.442803   3.153505   2.331034
    17  H    8.284263   8.462823   8.260114   3.320239   2.437179
    18  O    5.327431   5.764424   5.924734   3.848685   3.415008
    19  H    4.383112   4.978024   5.038858   4.454375   4.162153
    20  H    5.475111   5.788965   6.283524   3.864347   3.500340
                   11         12         13         14         15
    11  H    0.000000
    12  O    3.446895   0.000000
    13  H    3.655231   0.975531   0.000000
    14  H    2.507535   0.981360   1.529877   0.000000
    15  O    3.314472   3.419946   2.813461   3.230658   0.000000
    16  H    3.876690   3.162001   2.352732   3.201173   0.969522
    17  H    3.731875   3.636902   3.132225   3.557388   0.960610
    18  O    4.775917   2.822970   1.866810   3.222934   2.839265
    19  H    5.396186   2.855561   2.036328   3.474404   3.713422
    20  H    4.798556   3.309680   2.432301   3.518862   3.176209
                   16         17         18         19         20
    16  H    0.000000
    17  H    1.543620   0.000000
    18  O    1.935489   3.358276   0.000000
    19  H    2.822294   4.121371   0.977016   0.000000
    20  H    2.366140   3.884847   0.962344   1.540802   0.000000
 Stoichiometry    C2H9F3O6
 Framework group  C1[X(C2H9F3O6)]
 Deg. of freedom    54
 Full point group                 C1      NOp   1
 Largest Abelian subgroup         C1      NOp   1
 Largest concise Abelian subgroup C1      NOp   1
                         Standard orientation:                         
 ---------------------------------------------------------------------
 Center     Atomic      Atomic             Coordinates (Angstroms)
 Number     Number       Type             X           Y           Z
 ---------------------------------------------------------------------
      1          6           0       -1.255487    0.057363   -0.088439
      2          8           0       -0.694279    1.136289    0.003572
      3          8           0       -0.733551   -1.107084   -0.300714
      4          1           0        0.307812   -1.070429   -0.416061
      5          6           0       -2.795949   -0.028325    0.049855
      6          9           0       -3.319688    1.166319    0.314350
      7          9           0       -3.129212   -0.866614    1.042569
      8          9           0       -3.337228   -0.486697   -1.088690
      9          8           0        3.973717   -1.563187    0.723945
     10          1           0        4.379749   -0.722318    0.432041
     11          1           0        4.646680   -2.243662    0.652852
     12          8           0        1.739700   -0.929142   -0.651980
     13          1           0        1.952046   -0.010445   -0.401852
     14          1           0        2.412175   -1.449669   -0.162188
     15          8           0        4.611530    0.907158   -0.375166
     16          1           0        3.805289    1.431106   -0.250957
     17          1           0        4.798640    0.922167   -1.317257
     18          8           0        1.980339    1.705680    0.332379
     19          1           0        1.024245    1.721867    0.131922
     20          1           0        2.037489    1.732381    1.292653
 ---------------------------------------------------------------------
 Rotational constants (GHZ):           1.7694273           0.3163461           0.2900231
 Standard basis: 6-31++G(d,p) (6D, 7F)
 There are   263 symmetry adapted cartesian basis functions of A   symmetry.
 There are   263 symmetry adapted basis functions of A   symmetry.
   263 basis functions,   424 primitive gaussians,   263 cartesian basis functions
    48 alpha electrons       48 beta electrons
       nuclear repulsion energy       714.3463505891 Hartrees.
 NAtoms=   20 NActive=   20 NUniq=   20 SFac= 1.00D+00 NAtFMM=   60 NAOKFM=F Big=F
 Integral buffers will be    131072 words long.
 Raffenetti 2 integral format.
 Two-electron integral symmetry is turned on.
 Nuclear repulsion after empirical dispersion term =      714.3374550141 Hartrees.
 One-electron integrals computed using PRISM.
 NBasis=   263 RedAO= T EigKep=  3.85D-05  NBF=   263
 NBsUse=   263 1.00D-06 EigRej= -1.00D+00 NBFU=   263
 Initial guess from the checkpoint file:  "/local_scratch/slurm.5620309/Gau-3416554.chk"
 B after Tr=     0.000000    0.000000   -0.000000
         Rot=    0.999944    0.008970   -0.000783   -0.005612 Ang=   1.22 deg.
 ExpMin= 3.60D-02 ExpMax= 7.00D+03 ExpMxC= 1.05D+03 IAcc=3 IRadAn=         5 AccDes= 0.00D+00
 Harris functional with IExCor= 4639 and IRadAn=       5 diagonalized for initial guess.
 HarFok:  IExCor= 4639 AccDes= 0.00D+00 IRadAn=         5 IDoV= 1 UseB2=F ITyADJ=14
 ICtDFT=  3500011 ScaDFX=  1.000000  1.000000  1.000000  1.000000
 FoFCou: FMM=F IPFlag=           0 FMFlag=      100000 FMFlg1=           0
         NFxFlg=           0 DoJE=T BraDBF=F KetDBF=T FulRan=T
         wScrn=  0.000000 ICntrl=       500 IOpCl=  0 I1Cent=   200000004 NGrid=           0
         NMat0=    1 NMatS0=      1 NMatT0=    0 NMatD0=    1 NMtDS0=    0 NMtDT0=    0
 Petite list used in FoFCou.
 Requested convergence on RMS density matrix=1.00D-10 within 128 cycles.
 Requested convergence on MAX density matrix=1.00D-08.
 Requested convergence on             energy=1.00D-08.
 No special actions if energy rises.
 SCF Done:  E(RwB97XD) =  -832.382940360     A.U. after   16 cycles
            NFock= 16  Conv=0.77D-10     -V/T= 2.0082
 Calling FoFJK, ICntrl=      2127 FMM=F ISym2X=0 I1Cent= 0 IOpClX= 0 NMat=1 NMatS=1 NMatT=0.
 ***** Axes restored to original set *****
 -------------------------------------------------------------------
 Center     Atomic                   Forces (Hartrees/Bohr)
 Number     Number              X              Y              Z
 -------------------------------------------------------------------
      1        6          -0.000950738    0.002100658   -0.000039541
      2        8           0.000895981   -0.000883191    0.001701982
      3        8          -0.002148408    0.003568359   -0.000529662
      4        1           0.003099565   -0.004986504   -0.000909229
      5        6          -0.000088860    0.000480175    0.000686679
      6        9           0.000252879   -0.000533822    0.000230395
      7        9           0.000630072   -0.000107044   -0.000491093
      8        9          -0.000368176   -0.000652706   -0.000368073
      9        8          -0.000967879    0.000622571   -0.000940658
     10        1           0.001072630    0.000408963    0.001492490
     11        1          -0.000122887   -0.000432724   -0.000109136
     12        8          -0.003237985    0.000595540   -0.001178388
     13        1           0.000494210    0.000120240    0.000916785
     14        1           0.002079869    0.000012656    0.000493544
     15        8          -0.001131211    0.000312591    0.000020697
     16        1           0.001429589   -0.000621164   -0.000360407
     17        1          -0.000223952   -0.000015193    0.000027136
     18        8          -0.001261450    0.000496969   -0.000091755
     19        1           0.000187657   -0.000461067   -0.000485236
     20        1           0.000359094   -0.000025307   -0.000066531
 -------------------------------------------------------------------
 Cartesian Forces:  Max     0.004986504 RMS     0.001261631

 GradGradGradGradGradGradGradGradGradGradGradGradGradGradGradGradGradGrad
 Berny optimization.
 Using GEDIIS/GDIIS optimizer.
 FormGI is forming the generalized inverse of G from B-inverse, IUseBI=4.
 Internal  Forces:  Max     0.004450613 RMS     0.000666981
 Search for a local minimum.
 Step number   3 out of a maximum of  120
 All quantities printed in internal units (Hartrees-Bohrs-Radians)
 Mixed Optimization -- En-DIIS/RFO-DIIS
 Update second derivatives using D2CorX and points    2    3
 DE= -9.84D-04 DEPred=-1.21D-03 R= 8.14D-01
 TightC=F SS=  1.41D+00  RLast= 4.89D-01 DXNew= 8.4853D-01 1.4679D+00
 Trust test= 8.14D-01 RLast= 4.89D-01 DXMaxT set to 8.49D-01
 ITU=  1  1  0
 Use linear search instead of GDIIS.
     Eigenvalues ---    0.00011   0.00027   0.00033   0.00036   0.00066
     Eigenvalues ---    0.00082   0.00116   0.00321   0.00433   0.00495
     Eigenvalues ---    0.00656   0.00681   0.00714   0.00883   0.01045
     Eigenvalues ---    0.01301   0.01330   0.01448   0.01727   0.02091
     Eigenvalues ---    0.02439   0.02616   0.02733   0.02938   0.03398
     Eigenvalues ---    0.03716   0.03735   0.05199   0.07068   0.07587
     Eigenvalues ---    0.07875   0.08766   0.11704   0.13604   0.19524
     Eigenvalues ---    0.20401   0.21815   0.23136   0.25686   0.30826
     Eigenvalues ---    0.36164   0.37652   0.38685   0.43006   0.46603
     Eigenvalues ---    0.49210   0.49955   0.52599   0.55842   0.56346
     Eigenvalues ---    0.57040   0.57801   0.59750   0.87573
 RFO step:  Lambda=-9.27070381D-04 EMin= 1.08453947D-04
 Quartic linear search produced a step of  0.05804.
 Iteration  1 RMS(Cart)=  0.07279293 RMS(Int)=  0.00220767
 Iteration  2 RMS(Cart)=  0.00281862 RMS(Int)=  0.00093948
 Iteration  3 RMS(Cart)=  0.00000399 RMS(Int)=  0.00093947
 Iteration  4 RMS(Cart)=  0.00000001 RMS(Int)=  0.00093947
 Variable       Old X    -DE/DX   Delta X   Delta X   Delta X     New X
                                 (Linear)    (Quad)   (Total)
    R1        2.30477  -0.00185   0.00077  -0.00656  -0.00622   2.29855
    R2        2.44456  -0.00147   0.00029   0.00650   0.00674   2.45130
    R3        2.92724   0.00089  -0.00048   0.00200   0.00152   2.92876
    R4        3.43946   0.00006  -0.00671   0.05423   0.04698   3.48644
    R5        1.98114  -0.00445   0.00201  -0.05539  -0.05294   1.92820
    R6        2.75532   0.00141  -0.00467   0.12751   0.12329   2.87861
    R7        2.51514  -0.00013  -0.00010  -0.00037  -0.00047   2.51467
    R8        2.53482  -0.00046   0.00014  -0.00101  -0.00087   2.53395
    R9        2.53489  -0.00046   0.00020  -0.00116  -0.00097   2.53392
   R10        1.84878  -0.00057   0.00007  -0.00074  -0.00053   1.84824
   R11        1.81353  -0.00025   0.00010  -0.00079  -0.00069   1.81283
   R12        3.39969   0.00054   0.00327   0.07702   0.08049   3.48017
   R13        3.46418   0.00011   0.00211   0.01228   0.01443   3.47861
   R14        1.84349  -0.00078   0.00011  -0.00475  -0.00402   1.83947
   R15        1.85450  -0.00088   0.00005  -0.00813  -0.00784   1.84666
   R16        3.52776   0.00018   0.00170   0.04914   0.05158   3.57934
   R17        1.83213   0.00099   0.00006   0.00045  -0.00010   1.83203
   R18        1.81529  -0.00017   0.00004  -0.00022  -0.00018   1.81511
   R19        3.65754  -0.00010  -0.00061  -0.03609  -0.03735   3.62019
   R20        1.84629   0.00058   0.00038  -0.00402  -0.00413   1.84216
   R21        1.81857  -0.00030   0.00005  -0.00111  -0.00106   1.81751
    A1        2.24341   0.00009   0.00021  -0.00214  -0.00220   2.24121
    A2        2.09417   0.00023  -0.00042   0.00700   0.00671   2.10088
    A3        1.94561  -0.00031   0.00021  -0.00485  -0.00451   1.94109
    A4        2.38097   0.00002  -0.00310   0.02647   0.02230   2.40326
    A5        1.96856   0.00045   0.00026  -0.00600  -0.00494   1.96362
    A6        1.93844   0.00070  -0.00013  -0.00156  -0.00169   1.93675
    A7        1.92593   0.00080  -0.00036   0.00087   0.00051   1.92644
    A8        1.92241   0.00091  -0.00049   0.00195   0.00146   1.92386
    A9        1.89242  -0.00084   0.00037  -0.00049  -0.00013   1.89229
   A10        1.89294  -0.00082   0.00033  -0.00031   0.00002   1.89296
   A11        1.89057  -0.00084   0.00033  -0.00049  -0.00016   1.89040
   A12        1.87162   0.00014   0.00004   0.00020  -0.00073   1.87088
   A13        1.73051   0.00005   0.00212   0.00137   0.00234   1.73286
   A14        2.23562   0.00003   0.00101   0.03767   0.03801   2.27363
   A15        2.81722   0.00015  -0.00004   0.00251   0.00203   2.81924
   A16        1.83748   0.00028   0.00025   0.01134   0.00974   1.84722
   A17        2.14218   0.00015   0.00679   0.04981   0.05550   2.19768
   A18        1.79505   0.00047  -0.00067   0.00855   0.00689   1.80195
   A19        2.63436  -0.00040  -0.00425  -0.04785  -0.05117   2.58319
   A20        1.89527  -0.00004   0.00306   0.00686   0.00837   1.90364
   A21        2.06050  -0.00015  -0.00016  -0.01791  -0.01779   2.04271
   A22        1.85374  -0.00001   0.00003   0.00206   0.00316   1.85689
   A23        2.68912  -0.00004  -0.00161   0.03903   0.03495   2.72407
   A24        1.33393  -0.00011  -0.00005  -0.01754  -0.01440   1.31952
   A25        1.49041  -0.00016  -0.00096   0.00371   0.00493   1.49534
   A26        2.00299   0.00000  -0.00089  -0.00186  -0.00230   2.00070
   A27        2.61239  -0.00039  -0.00499  -0.07135  -0.07539   2.53700
   A28        1.82212   0.00027   0.00527   0.06709   0.07133   1.89344
   A29        1.83629   0.00010   0.00012   0.00976   0.00959   1.84588
   A30        2.77379  -0.00053   0.00690  -0.01317  -0.00749   2.76630
   A31        3.09315   0.00004   0.00173  -0.01693  -0.01418   3.07897
   A32        2.92637  -0.00028  -0.00346  -0.00679  -0.01203   2.91434
   A33        3.20989  -0.00045   0.00251  -0.00191   0.00087   3.21076
   A34        3.02175   0.00004   0.00341   0.04730   0.04988   3.07163
    D1       -0.17378  -0.00013  -0.00131  -0.03762  -0.03914  -0.21293
    D2        2.97094  -0.00009  -0.00100  -0.03836  -0.03950   2.93144
    D3       -0.01638   0.00003   0.00000  -0.00204  -0.00203  -0.01840
    D4        3.12230   0.00000  -0.00028  -0.00133  -0.00168   3.12062
    D5       -0.04064  -0.00004  -0.00029   0.00181   0.00148  -0.03915
    D6       -2.13980   0.00002  -0.00043   0.00287   0.00241  -2.13739
    D7        2.05686  -0.00001  -0.00029   0.00169   0.00136   2.05822
    D8        3.10359  -0.00001  -0.00003   0.00118   0.00118   3.10477
    D9        1.00442   0.00005  -0.00017   0.00224   0.00211   1.00653
   D10       -1.08210   0.00002  -0.00003   0.00106   0.00107  -1.08104
   D11       -0.43451  -0.00006   0.00311   0.06620   0.06917  -0.36534
   D12        0.18440  -0.00007   0.00418   0.05361   0.05743   0.24183
   D13        2.22708   0.00081   0.00823   0.10372   0.11326   2.34034
   D14        2.41807   0.00013   0.00534   0.14960   0.15516   2.57323
   D15        0.06594  -0.00001   0.00296   0.10440   0.10906   0.17500
   D16       -0.29098  -0.00013  -0.00016  -0.05469  -0.05676  -0.34774
   D17       -2.39418  -0.00041  -0.00285  -0.08079  -0.08421  -2.47839
   D18        0.74989  -0.00033  -0.00578  -0.12016  -0.12460   0.62529
   D19       -1.35965  -0.00018  -0.00813  -0.11583  -0.12299  -1.48264
   D20       -3.09163   0.00040   0.00676   0.05759   0.06442  -3.02722
   D21       -0.38919   0.00011   0.00146  -0.01658  -0.01536  -0.40455
   D22        1.41229   0.00013   0.00053  -0.00763  -0.00689   1.40540
   D23        0.98142  -0.00004  -0.00106  -0.01727  -0.01933   0.96209
   D24       -2.59933  -0.00033  -0.00636  -0.09144  -0.09911  -2.69844
   D25       -0.79784  -0.00031  -0.00729  -0.08249  -0.09064  -0.88848
   D26       -2.37354  -0.00061  -0.00110  -0.02384  -0.02743  -2.40097
   D27       -0.31572   0.00025   0.00237   0.02831   0.02852  -0.28720
   D28       -0.09359   0.00034   0.00387   0.05692   0.06097  -0.03262
   D29        2.13909   0.00013   0.00552   0.04057   0.04642   2.18551
   D30       -0.70549   0.00003   0.00096  -0.01085  -0.01116  -0.71665
   D31       -1.66199   0.00009  -0.00521  -0.08753  -0.09206  -1.75405
   D32        1.25824  -0.00003  -0.00088  -0.02631  -0.02736   1.23088
   D33        0.74737  -0.00011  -0.00147  -0.04251  -0.04266   0.70471
   D34        1.66958  -0.00019   0.00439   0.02286   0.02586   1.69544
   D35       -1.24980  -0.00008  -0.00029  -0.04189  -0.04198  -1.29178
         Item               Value     Threshold  Converged?
 Maximum Force            0.004451     0.000015     NO 
 RMS     Force            0.000667     0.000010     NO 
 Maximum Displacement     0.249911     0.000060     NO 
 RMS     Displacement     0.072629     0.000040     NO 
 Predicted change in Energy=-5.537441D-04
 GradGradGradGradGradGradGradGradGradGradGradGradGradGradGradGradGradGrad

                          Input orientation:                          
 ---------------------------------------------------------------------
 Center     Atomic      Atomic             Coordinates (Angstroms)
 Number     Number       Type             X           Y           Z
 ---------------------------------------------------------------------
      1          6           0        0.856899   -1.090828   -0.348301
      2          8           0        0.469084   -0.356644   -1.237150
      3          8           0        0.788125   -0.909583    0.934304
      4          1           0        0.359763   -0.016734    1.180195
      5          6           0        1.538580   -2.440539   -0.688264
      6          9           0        1.565873   -2.642311   -2.003299
      7          9           0        0.874307   -3.455922   -0.117498
      8          9           0        2.798976   -2.451589   -0.230801
      9          8           0       -2.439946    2.536392    2.475364
     10          1           0       -2.379837    3.224621    1.783044
     11          1           0       -2.713392    2.971922    3.285190
     12          8           0       -0.209875    1.371718    1.441235
     13          1           0       -0.592408    1.665216    0.595632
     14          1           0       -0.905782    1.593056    2.090588
     15          8           0       -1.834460    4.161898    0.295556
     16          1           0       -1.578222    3.534587   -0.397765
     17          1           0       -1.092821    4.762304    0.405442
     18          8           0       -1.264043    1.809564   -1.169503
     19          1           0       -0.589005    1.145741   -1.401783
     20          1           0       -2.112715    1.380006   -1.311851
 ---------------------------------------------------------------------
                    Distance matrix (angstroms):
                    1          2          3          4          5
     1  C    0.000000
     2  O    1.216339   0.000000
     3  O    1.297172   2.263348   0.000000
     4  H    1.933163   2.443572   1.020360   0.000000
     5  C    1.549833   2.405767   2.353665   3.279569   0.000000
     6  F    2.376713   2.648434   3.498107   4.299184   1.330704
     7  F    2.376392   3.320143   2.756366   3.711707   1.340908
     8  F    2.374266   3.290886   2.789046   3.724136   1.340893
     9  O    5.656766   5.533071   4.966895   4.004284   7.113863
    10  H    5.800189   5.483009   5.277119   4.286633   7.318155
    11  H    6.515763   6.454383   5.731785   4.775704   7.947473
    12  O    3.225613   3.259136   2.541125   1.523295   4.703739
    13  H    3.253810   2.928101   2.941115   2.019233   4.800700
    14  H    4.032177   4.094560   3.235662   2.240947   5.474195
    15  O    5.937095   5.298370   5.745073   4.801892   7.479136
    16  H    5.227497   4.476349   5.208133   4.342536   6.745440
    17  H    6.215198   5.598328   5.998996   5.054646   7.746057
    18  O    3.685790   2.775025   4.003893   3.390161   5.113674
    19  H    2.864036   1.844943   3.402667   2.986322   4.230499
    20  H    3.981465   3.112430   4.324616   3.778138   5.321408
                    6          7          8          9         10
     6  F    0.000000
     7  F    2.167135   0.000000
     8  F    2.167641   2.173908   0.000000
     9  O    7.932463   7.322228   7.723315   0.000000
    10  H    8.020344   7.670148   7.943238   0.978049   0.000000
    11  H    8.820422   8.109688   8.494873   0.959311   1.559345
    12  O    5.579473   5.187601   5.144566   2.720130   2.873816
    13  H    5.474250   5.374557   5.397459   2.775921   2.652658
    14  H    6.388061   5.791073   5.955941   1.841628   2.220231
    15  O    7.946336   8.095629   8.092218   2.785758   1.840800
    16  H    7.114572   7.413545   7.417684   3.161302   2.344055
    17  H    8.227941   8.466539   8.221383   3.324757   2.432831
    18  O    5.340677   5.779671   5.962106   3.898215   3.459034
    19  H    4.399393   4.996595   5.078424   4.515768   4.203802
    20  H    5.494465   5.808182   6.322539   3.973324   3.612802
                   11         12         13         14         15
    11  H    0.000000
    12  O    3.496916   0.000000
    13  H    3.666030   0.973405   0.000000
    14  H    2.568229   0.977209   1.529151   0.000000
    15  O    3.335637   3.425925   2.804667   3.268567   0.000000
    16  H    3.894787   3.151554   2.335212   3.227014   0.969470
    17  H    3.758280   3.653564   3.143014   3.594278   0.960516
    18  O    4.826591   2.849374   1.894104   3.286855   2.829355
    19  H    5.460373   2.877074   2.063864   3.535123   3.678223
    20  H    4.901816   3.346693   2.455844   3.616444   3.224919
                   16         17         18         19         20
    16  H    0.000000
    17  H    1.545330   0.000000
    18  O    1.915722   3.350886   0.000000
    19  H    2.773660   4.074239   0.974829   0.000000
    20  H    2.400719   3.928004   0.961784   1.544235   0.000000
 Stoichiometry    C2H9F3O6
 Framework group  C1[X(C2H9F3O6)]
 Deg. of freedom    54
 Full point group                 C1      NOp   1
 Largest Abelian subgroup         C1      NOp   1
 Largest concise Abelian subgroup C1      NOp   1
                         Standard orientation:                         
 ---------------------------------------------------------------------
 Center     Atomic      Atomic             Coordinates (Angstroms)
 Number     Number       Type             X           Y           Z
 ---------------------------------------------------------------------
      1          6           0       -1.272423    0.042326   -0.081272
      2          8           0       -0.697354    1.112386   -0.020050
      3          8           0       -0.761724   -1.138954   -0.243814
      4          1           0        0.253523   -1.115291   -0.343057
      5          6           0       -2.816323   -0.025390    0.036070
      6          9           0       -3.331247    1.183228    0.247892
      7          9           0       -3.172700   -0.822137    1.054021
      8          9           0       -3.345762   -0.520698   -1.091918
      9          8           0        4.102979   -1.551420    0.669743
     10          1           0        4.463882   -0.701440    0.347467
     11          1           0        4.806413   -2.200570    0.606002
     12          8           0        1.752672   -0.965831   -0.568097
     13          1           0        1.972696   -0.057163   -0.297119
     14          1           0        2.452071   -1.501226   -0.144860
     15          8           0        4.582561    0.960556   -0.434983
     16          1           0        3.759337    1.446350   -0.273187
     17          1           0        4.730931    0.986975   -1.383603
     18          8           0        1.981716    1.707257    0.391628
     19          1           0        1.034160    1.722397    0.163154
     20          1           0        2.020037    1.762866    1.351038
 ---------------------------------------------------------------------
 Rotational constants (GHZ):           1.7642653           0.3118373           0.2854712
 Standard basis: 6-31++G(d,p) (6D, 7F)
 There are   263 symmetry adapted cartesian basis functions of A   symmetry.
 There are   263 symmetry adapted basis functions of A   symmetry.
   263 basis functions,   424 primitive gaussians,   263 cartesian basis functions
    48 alpha electrons       48 beta electrons
       nuclear repulsion energy       711.8566709975 Hartrees.
 NAtoms=   20 NActive=   20 NUniq=   20 SFac= 1.00D+00 NAtFMM=   60 NAOKFM=F Big=F
 Integral buffers will be    131072 words long.
 Raffenetti 2 integral format.
 Two-electron integral symmetry is turned on.
 Nuclear repulsion after empirical dispersion term =      711.8478710899 Hartrees.
 One-electron integrals computed using PRISM.
 NBasis=   263 RedAO= T EigKep=  3.80D-05  NBF=   263
 NBsUse=   263 1.00D-06 EigRej= -1.00D+00 NBFU=   263
 Initial guess from the checkpoint file:  "/local_scratch/slurm.5620309/Gau-3416554.chk"
 B after Tr=    -0.000000   -0.000000    0.000000
         Rot=    0.999977    0.006444   -0.000818   -0.002169 Ang=   0.78 deg.
 ExpMin= 3.60D-02 ExpMax= 7.00D+03 ExpMxC= 1.05D+03 IAcc=3 IRadAn=         5 AccDes= 0.00D+00
 Harris functional with IExCor= 4639 and IRadAn=       5 diagonalized for initial guess.
 HarFok:  IExCor= 4639 AccDes= 0.00D+00 IRadAn=         5 IDoV= 1 UseB2=F ITyADJ=14
 ICtDFT=  3500011 ScaDFX=  1.000000  1.000000  1.000000  1.000000
 FoFCou: FMM=F IPFlag=           0 FMFlag=      100000 FMFlg1=           0
         NFxFlg=           0 DoJE=T BraDBF=F KetDBF=T FulRan=T
         wScrn=  0.000000 ICntrl=       500 IOpCl=  0 I1Cent=   200000004 NGrid=           0
         NMat0=    1 NMatS0=      1 NMatT0=    0 NMatD0=    1 NMtDS0=    0 NMtDT0=    0
 Petite list used in FoFCou.
 Requested convergence on RMS density matrix=1.00D-10 within 128 cycles.
 Requested convergence on MAX density matrix=1.00D-08.
 Requested convergence on             energy=1.00D-08.
 No special actions if energy rises.
 SCF Done:  E(RwB97XD) =  -832.383451513     A.U. after   16 cycles
            NFock= 16  Conv=0.35D-10     -V/T= 2.0082
 Calling FoFJK, ICntrl=      2127 FMM=F ISym2X=0 I1Cent= 0 IOpClX= 0 NMat=1 NMatS=1 NMatT=0.
 ***** Axes restored to original set *****
 -------------------------------------------------------------------
 Center     Atomic                   Forces (Hartrees/Bohr)
 Number     Number              X              Y              Z
 -------------------------------------------------------------------
      1        6          -0.000242679    0.000899046    0.001267930
      2        8           0.000241210   -0.000190317    0.000317977
      3        8           0.001122670   -0.002983734   -0.002174647
      4        1          -0.000721460    0.002805750    0.001036191
      5        6          -0.000066008    0.000347604    0.000426248
      6        9           0.000139667   -0.000280089    0.000102166
      7        9           0.000365385   -0.000019838   -0.000280240
      8        9          -0.000297653   -0.000340624   -0.000237813
      9        8          -0.000349162    0.000934426   -0.000924388
     10        1           0.000817667   -0.000209517    0.000800804
     11        1          -0.000179627   -0.000384904    0.000170918
     12        8          -0.001380390   -0.000597570   -0.001452372
     13        1           0.000191544    0.000024319    0.000420613
     14        1           0.000701216    0.000189674    0.000557811
     15        8          -0.001157342    0.000899896    0.001150359
     16        1           0.001123202   -0.001033935   -0.000793654
     17        1          -0.000112366   -0.000116202   -0.000262637
     18        8          -0.000731974    0.000958804    0.000366839
     19        1           0.000288159   -0.000870953   -0.000393625
     20        1           0.000247940   -0.000031839   -0.000098480
 -------------------------------------------------------------------
 Cartesian Forces:  Max     0.002983734 RMS     0.000875046

 GradGradGradGradGradGradGradGradGradGradGradGradGradGradGradGradGradGrad
 Berny optimization.
 Using GEDIIS/GDIIS optimizer.
 FormGI is forming the generalized inverse of G from B-inverse, IUseBI=4.
 Internal  Forces:  Max     0.002864753 RMS     0.000449373
 Search for a local minimum.
 Step number   4 out of a maximum of  120
 All quantities printed in internal units (Hartrees-Bohrs-Radians)
 Mixed Optimization -- En-DIIS/RFO-DIIS
 Swapping is turned off.
 Update second derivatives using D2CorX and points    3    4
 DE= -5.11D-04 DEPred=-5.54D-04 R= 9.23D-01
 TightC=F SS=  1.41D+00  RLast= 4.47D-01 DXNew= 1.4270D+00 1.3399D+00
 Trust test= 9.23D-01 RLast= 4.47D-01 DXMaxT set to 1.34D+00
 ITU=  1  1  1  0
     Eigenvalues ---    0.00011   0.00026   0.00033   0.00037   0.00066
     Eigenvalues ---    0.00081   0.00111   0.00288   0.00420   0.00486
     Eigenvalues ---    0.00639   0.00678   0.00721   0.00841   0.01055
     Eigenvalues ---    0.01301   0.01361   0.01544   0.01724   0.02222
     Eigenvalues ---    0.02430   0.02605   0.02793   0.03139   0.03426
     Eigenvalues ---    0.03671   0.03733   0.05189   0.07045   0.07511
     Eigenvalues ---    0.07860   0.08737   0.11703   0.13601   0.19528
     Eigenvalues ---    0.20367   0.21815   0.23137   0.25685   0.33672
     Eigenvalues ---    0.35874   0.37652   0.38685   0.42931   0.46532
     Eigenvalues ---    0.49142   0.50084   0.52593   0.55709   0.56320
     Eigenvalues ---    0.57033   0.57798   0.59526   0.87199
 En-DIIS/RFO-DIIS/Sim-DIIS IScMMF=       -3 using points:     4    3
 RFO step:  Lambda=-4.05904029D-04.
 DidBck=F Rises=F RFO-DIIS coefs:    1.88013   -0.88013
 Iteration  1 RMS(Cart)=  0.07644852 RMS(Int)=  0.01533277
 Iteration  2 RMS(Cart)=  0.01282662 RMS(Int)=  0.00177731
 Iteration  3 RMS(Cart)=  0.00022425 RMS(Int)=  0.00176127
 Iteration  4 RMS(Cart)=  0.00000027 RMS(Int)=  0.00176127
 Variable       Old X    -DE/DX   Delta X   Delta X   Delta X     New X
                                 (Linear)    (Quad)   (Total)
    R1        2.29855  -0.00026  -0.00548   0.00229  -0.00420   2.29434
    R2        2.45130  -0.00150   0.00593  -0.01474  -0.00945   2.44185
    R3        2.92876   0.00031   0.00134   0.00020   0.00154   2.93030
    R4        3.48644   0.00012   0.04135  -0.08584  -0.04525   3.44119
    R5        1.92820   0.00286  -0.04659   0.05544   0.00936   1.93756
    R6        2.87861  -0.00015   0.10851  -0.13019  -0.02109   2.85753
    R7        2.51467  -0.00006  -0.00041   0.00092   0.00051   2.51518
    R8        2.53395  -0.00029  -0.00077   0.00085   0.00008   2.53403
    R9        2.53392  -0.00036  -0.00085   0.00024  -0.00062   2.53330
   R10        1.84824  -0.00075  -0.00047  -0.00663  -0.00778   1.84046
   R11        1.81283   0.00002  -0.00061   0.00005  -0.00055   1.81228
   R12        3.48017   0.00014   0.07084  -0.05565   0.01529   3.49546
   R13        3.47861  -0.00013   0.01270  -0.01262  -0.00076   3.47785
   R14        1.83947  -0.00067  -0.00354   0.01251   0.01093   1.85039
   R15        1.84666  -0.00001  -0.00690   0.00509  -0.00116   1.84550
   R16        3.57934  -0.00021   0.04540  -0.03928   0.00824   3.58758
   R17        1.83203   0.00153  -0.00009   0.00114   0.00020   1.83223
   R18        1.81511  -0.00019  -0.00016  -0.00059  -0.00074   1.81437
   R19        3.62019  -0.00006  -0.03288  -0.00276  -0.03628   3.58391
   R20        1.84216   0.00098  -0.00364   0.00894   0.00478   1.84694
   R21        1.81751  -0.00019  -0.00093  -0.00001  -0.00094   1.81657
    A1        2.24121   0.00020  -0.00193  -0.00061  -0.00358   2.23763
    A2        2.10088  -0.00003   0.00591  -0.00555   0.00087   2.10175
    A3        1.94109  -0.00017  -0.00397   0.00616   0.00271   1.94380
    A4        2.40326   0.00018   0.01962  -0.02605  -0.00817   2.39510
    A5        1.96362  -0.00010  -0.00435  -0.00186  -0.00567   1.95795
    A6        1.93675   0.00036  -0.00149   0.00268   0.00119   1.93794
    A7        1.92644   0.00045   0.00045  -0.00021   0.00023   1.92667
    A8        1.92386   0.00047   0.00128   0.00095   0.00223   1.92609
    A9        1.89229  -0.00045  -0.00011  -0.00135  -0.00146   1.89083
   A10        1.89296  -0.00042   0.00001  -0.00114  -0.00113   1.89183
   A11        1.89040  -0.00045  -0.00014  -0.00106  -0.00120   1.88920
   A12        1.87088   0.00026  -0.00064   0.00594   0.00470   1.87558
   A13        1.73286  -0.00005   0.00206   0.00282   0.00066   1.73352
   A14        2.27363  -0.00000   0.03346  -0.00277   0.03002   2.30365
   A15        2.81924   0.00017   0.00179  -0.02261  -0.02383   2.79542
   A16        1.84722   0.00016   0.00857   0.01294   0.01840   1.86562
   A17        2.19768   0.00008   0.04885  -0.00371   0.03940   2.23708
   A18        1.80195   0.00028   0.00607   0.01181   0.01741   1.81936
   A19        2.58319  -0.00012  -0.04504   0.02928  -0.01376   2.56942
   A20        1.90364  -0.00007   0.00736   0.02176   0.02516   1.92881
   A21        2.04271   0.00013  -0.01566   0.06997   0.05366   2.09637
   A22        1.85689  -0.00026   0.00278  -0.00171   0.00160   1.85849
   A23        2.72407   0.00001   0.03076   0.06340   0.09063   2.81470
   A24        1.31952  -0.00015  -0.01268  -0.03181  -0.04114   1.27838
   A25        1.49534   0.00009   0.00434  -0.03455  -0.02878   1.46656
   A26        2.00070   0.00004  -0.00202   0.06576   0.06308   2.06377
   A27        2.53700  -0.00002  -0.06636   0.04406  -0.02326   2.51374
   A28        1.89344   0.00010   0.06278  -0.04896   0.01232   1.90576
   A29        1.84588  -0.00009   0.00844  -0.00466   0.00493   1.85081
   A30        2.76630  -0.00006  -0.00660   0.07713   0.07121   2.83751
   A31        3.07897  -0.00029  -0.01248   0.00783  -0.00245   3.07652
   A32        2.91434  -0.00017  -0.01059  -0.01882  -0.03265   2.88168
   A33        3.21076  -0.00021   0.00076   0.00086   0.00087   3.21162
   A34        3.07163   0.00007   0.04390   0.04690   0.08867   3.16030
    D1       -0.21293  -0.00003  -0.03445   0.00478  -0.02910  -0.24203
    D2        2.93144  -0.00003  -0.03477   0.00383  -0.03062   2.90082
    D3       -0.01840  -0.00000  -0.00178  -0.00265  -0.00464  -0.02304
    D4        3.12062   0.00000  -0.00148  -0.00179  -0.00323   3.11739
    D5       -0.03915   0.00000   0.00130   0.00842   0.00983  -0.02932
    D6       -2.13739   0.00003   0.00212   0.00850   0.01073  -2.12666
    D7        2.05822   0.00001   0.00120   0.00935   0.01066   2.06888
    D8        3.10477  -0.00001   0.00104   0.00762   0.00855   3.11333
    D9        1.00653   0.00003   0.00186   0.00771   0.00946   1.01599
   D10       -1.08104   0.00001   0.00094   0.00856   0.00938  -1.07165
   D11       -0.36534   0.00000   0.06088  -0.02332   0.03855  -0.32679
   D12        0.24183  -0.00006   0.05055   0.02868   0.07738   0.31921
   D13        2.34034   0.00047   0.09968   0.06036   0.16043   2.50077
   D14        2.57323   0.00008   0.13656   0.06847   0.20542   2.77864
   D15        0.17500  -0.00004   0.09599   0.06656   0.16590   0.34090
   D16       -0.34774  -0.00009  -0.04996   0.00697  -0.04654  -0.39428
   D17       -2.47839  -0.00043  -0.07411  -0.00302  -0.07736  -2.55575
   D18        0.62529  -0.00031  -0.10966  -0.14866  -0.25451   0.37079
   D19       -1.48264   0.00000  -0.10825  -0.21322  -0.32049  -1.80313
   D20       -3.02722   0.00016   0.05670  -0.06408  -0.01006  -3.03728
   D21       -0.40455   0.00018  -0.01352   0.03326   0.02168  -0.38287
   D22        1.40540   0.00010  -0.00606   0.00525  -0.00088   1.40453
   D23        0.96209  -0.00016  -0.01701  -0.08254  -0.10452   0.85756
   D24       -2.69844  -0.00014  -0.08723   0.01481  -0.07278  -2.77122
   D25       -0.88848  -0.00022  -0.07977  -0.01320  -0.09534  -0.98382
   D26       -2.40097  -0.00053  -0.02414  -0.02707  -0.05500  -2.45597
   D27       -0.28720   0.00003   0.02510   0.00041   0.02186  -0.26534
   D28       -0.03262   0.00022   0.05366   0.07237   0.12715   0.09453
   D29        2.18551   0.00016   0.04086   0.17113   0.21314   2.39865
   D30       -0.71665   0.00004  -0.00982   0.00412  -0.00548  -0.72213
   D31       -1.75405   0.00011  -0.08102   0.18586   0.10429  -1.64975
   D32        1.23088   0.00003  -0.02408   0.07293   0.04961   1.28049
   D33        0.70471   0.00001  -0.03755   0.00240  -0.03510   0.66961
   D34        1.69544  -0.00012   0.02276  -0.16985  -0.14634   1.54910
   D35       -1.29178  -0.00005  -0.03695  -0.05626  -0.09307  -1.38486
         Item               Value     Threshold  Converged?
 Maximum Force            0.002865     0.000015     NO 
 RMS     Force            0.000449     0.000010     NO 
 Maximum Displacement     0.303954     0.000060     NO 
 RMS     Displacement     0.079902     0.000040     NO 
 Predicted change in Energy=-2.869280D-04
 GradGradGradGradGradGradGradGradGradGradGradGradGradGradGradGradGradGrad

                          Input orientation:                          
 ---------------------------------------------------------------------
 Center     Atomic      Atomic             Coordinates (Angstroms)
 Number     Number       Type             X           Y           Z
 ---------------------------------------------------------------------
      1          6           0        0.862366   -1.095072   -0.346893
      2          8           0        0.506690   -0.339933   -1.228559
      3          8           0        0.739956   -0.945938    0.930792
      4          1           0        0.298096   -0.053760    1.175825
      5          6           0        1.563415   -2.433683   -0.694969
      6          9           0        1.654834   -2.596572   -2.012771
      7          9           0        0.874845   -3.467095   -0.188921
      8          9           0        2.800263   -2.460404   -0.178625
      9          8           0       -2.391018    2.613038    2.565576
     10          1           0       -2.325656    3.292311    1.870697
     11          1           0       -2.643743    3.055717    3.377906
     12          8           0       -0.281011    1.319611    1.430870
     13          1           0       -0.696815    1.612911    0.594278
     14          1           0       -0.916693    1.587801    2.122046
     15          8           0       -1.846677    4.119670    0.298081
     16          1           0       -1.581875    3.463034   -0.364326
     17          1           0       -1.165870    4.796679    0.297887
     18          8           0       -1.252225    1.798626   -1.211603
     19          1           0       -0.570049    1.120352   -1.384258
     20          1           0       -2.089733    1.405581   -1.472696
 ---------------------------------------------------------------------
                    Distance matrix (angstroms):
                    1          2          3          4          5
     1  C    0.000000
     2  O    1.214114   0.000000
     3  O    1.292170   2.254872   0.000000
     4  H    1.929093   2.430322   1.025311   0.000000
     5  C    1.550648   2.405239   2.352567   3.280997   0.000000
     6  F    2.378583   2.650593   3.496592   4.298113   1.330974
     7  F    2.377311   3.315951   2.761917   3.721026   1.340953
     8  F    2.376530   3.295336   2.787343   3.726569   1.340567
     9  O    5.728618   5.613573   5.014163   4.034173   7.192920
    10  H    5.859207   5.551645   5.314522   4.308492   7.382040
    11  H    6.587562   6.532624   5.783686   4.813774   8.026332
    12  O    3.209119   3.232200   2.534790   1.512137   4.691302
    13  H    3.263437   2.929976   2.953855   2.026287   4.811001
    14  H    4.056910   4.119312   3.253215   2.250726   5.500804
    15  O    5.911720   5.268493   5.722882   4.773678   7.453946
    16  H    5.172131   4.423975   5.148520   4.274832   6.691296
    17  H    6.264360   5.613579   6.083616   5.142054   7.791848
    18  O    3.686829   2.769026   4.011393   3.396269   5.109519
    19  H    2.834791   1.821000   3.368251   2.947242   4.202137
    20  H    4.029341   3.138126   4.394717   3.853059   5.356333
                    6          7          8          9         10
     6  F    0.000000
     7  F    2.166245   0.000000
     8  F    2.166712   2.172733   0.000000
     9  O    8.029335   7.431093   7.760145   0.000000
    10  H    8.099664   7.757242   7.972985   0.973930   0.000000
    11  H    8.915466   8.224950   8.527233   0.959017   1.558472
    12  O    5.562612   5.183848   5.135488   2.722617   2.874989
    13  H    5.481488   5.374940   5.423913   2.785066   2.665098
    14  H    6.420159   5.839705   5.957920   1.849720   2.225692
    15  O    7.918872   8.074829   8.069614   2.776289   1.840399
    16  H    7.064876   7.354789   7.370532   3.156190   2.361713
    17  H    8.243523   8.525929   8.283872   3.378120   2.466163
    18  O    5.330163   5.770453   5.969007   4.028300   3.589418
    19  H    4.377289   4.955928   5.063039   4.598394   4.288857
    20  H    5.507331   5.846347   6.366516   4.225680   3.846256
                   11         12         13         14         15
    11  H    0.000000
    12  O    3.519590   0.000000
    13  H    3.690637   0.979186   0.000000
    14  H    2.591267   0.976597   1.543714   0.000000
    15  O    3.354494   3.402184   2.773762   3.256084   0.000000
    16  H    3.911237   3.083705   2.263892   3.184496   0.969575
    17  H    3.834263   3.762530   3.231754   3.699533   0.960124
    18  O    4.957842   2.855762   1.898467   3.357119   2.831919
    19  H    5.542928   2.836934   2.042862   3.554271   3.668236
    20  H    5.153467   3.421924   2.501117   3.785684   3.249771
                   16         17         18         19         20
    16  H    0.000000
    17  H    1.546026   0.000000
    18  O    1.896523   3.357728   0.000000
    19  H    2.748129   4.086562   0.977359   0.000000
    20  H    2.391551   3.935484   0.961287   1.548748   0.000000
 Stoichiometry    C2H9F3O6
 Framework group  C1[X(C2H9F3O6)]
 Deg. of freedom    54
 Full point group                 C1      NOp   1
 Largest Abelian subgroup         C1      NOp   1
 Largest concise Abelian subgroup C1      NOp   1
                         Standard orientation:                         
 ---------------------------------------------------------------------
 Center     Atomic      Atomic             Coordinates (Angstroms)
 Number     Number       Type             X           Y           Z
 ---------------------------------------------------------------------
      1          6           0       -1.274516    0.032377   -0.075406
      2          8           0       -0.703633    1.103691   -0.054100
      3          8           0       -0.756857   -1.147194   -0.177108
      4          1           0        0.264017   -1.115499   -0.266970
      5          6           0       -2.820438   -0.035658    0.024608
      6          9           0       -3.344135    1.179990    0.164007
      7          9           0       -3.188183   -0.776962    1.079780
      8          9           0       -3.335119   -0.593829   -1.080230
      9          8           0        4.180880   -1.590640    0.573849
     10          1           0        4.524582   -0.738407    0.251191
     11          1           0        4.884462   -2.236416    0.486327
     12          8           0        1.752392   -0.953981   -0.479599
     13          1           0        1.986141   -0.051197   -0.181021
     14          1           0        2.475293   -1.514730   -0.137961
     15          8           0        4.551337    0.978874   -0.410093
     16          1           0        3.704955    1.420937   -0.241892
     17          1           0        4.762115    1.136255   -1.333480
     18          8           0        1.949648    1.758351    0.392024
     19          1           0        1.001466    1.705727    0.160914
     20          1           0        1.983501    1.937420    1.335879
 ---------------------------------------------------------------------
 Rotational constants (GHZ):           1.7557579           0.3113317           0.2833122
 Standard basis: 6-31++G(d,p) (6D, 7F)
 There are   263 symmetry adapted cartesian basis functions of A   symmetry.
 There are   263 symmetry adapted basis functions of A   symmetry.
   263 basis functions,   424 primitive gaussians,   263 cartesian basis functions
    48 alpha electrons       48 beta electrons
       nuclear repulsion energy       711.4090313724 Hartrees.
 NAtoms=   20 NActive=   20 NUniq=   20 SFac= 1.00D+00 NAtFMM=   60 NAOKFM=F Big=F
 Integral buffers will be    131072 words long.
 Raffenetti 2 integral format.
 Two-electron integral symmetry is turned on.
 Nuclear repulsion after empirical dispersion term =      711.4003469381 Hartrees.
 One-electron integrals computed using PRISM.
 NBasis=   263 RedAO= T EigKep=  3.72D-05  NBF=   263
 NBsUse=   263 1.00D-06 EigRej= -1.00D+00 NBFU=   263
 Initial guess from the checkpoint file:  "/local_scratch/slurm.5620309/Gau-3416554.chk"
 B after Tr=    -0.000000   -0.000000    0.000000
         Rot=    0.999975    0.006699   -0.000093   -0.002444 Ang=   0.82 deg.
 ExpMin= 3.60D-02 ExpMax= 7.00D+03 ExpMxC= 1.05D+03 IAcc=3 IRadAn=         5 AccDes= 0.00D+00
 Harris functional with IExCor= 4639 and IRadAn=       5 diagonalized for initial guess.
 HarFok:  IExCor= 4639 AccDes= 0.00D+00 IRadAn=         5 IDoV= 1 UseB2=F ITyADJ=14
 ICtDFT=  3500011 ScaDFX=  1.000000  1.000000  1.000000  1.000000
 FoFCou: FMM=F IPFlag=           0 FMFlag=      100000 FMFlg1=           0
         NFxFlg=           0 DoJE=T BraDBF=F KetDBF=T FulRan=T
         wScrn=  0.000000 ICntrl=       500 IOpCl=  0 I1Cent=   200000004 NGrid=           0
         NMat0=    1 NMatS0=      1 NMatT0=    0 NMatD0=    1 NMtDS0=    0 NMtDT0=    0
 Petite list used in FoFCou.
 Requested convergence on RMS density matrix=1.00D-10 within 128 cycles.
 Requested convergence on MAX density matrix=1.00D-08.
 Requested convergence on             energy=1.00D-08.
 No special actions if energy rises.
 SCF Done:  E(RwB97XD) =  -832.383619009     A.U. after   16 cycles
            NFock= 16  Conv=0.35D-10     -V/T= 2.0082
 Calling FoFJK, ICntrl=      2127 FMM=F ISym2X=0 I1Cent= 0 IOpClX= 0 NMat=1 NMatS=1 NMatT=0.
 ***** Axes restored to original set *****
 -------------------------------------------------------------------
 Center     Atomic                   Forces (Hartrees/Bohr)
 Number     Number              X              Y              Z
 -------------------------------------------------------------------
      1        6           0.001422301   -0.002352121    0.000556831
      2        8          -0.001318402    0.002410734   -0.004009884
      3        8          -0.000147022   -0.000467378    0.002999567
      4        1           0.000293340    0.000667402    0.001243394
      5        6           0.000096169   -0.000020260    0.000005060
      6        9          -0.000001765    0.000048368    0.000027033
      7        9           0.000029182    0.000047546   -0.000010939
      8        9          -0.000136054   -0.000000866   -0.000036893
      9        8          -0.000029633   -0.001430067    0.001850712
     10        1           0.000599880    0.001621726   -0.002092756
     11        1          -0.000094557   -0.000289218    0.000252417
     12        8          -0.003084293    0.000976412   -0.006490688
     13        1           0.002302201   -0.001670271    0.006100088
     14        1          -0.000049636    0.000157611   -0.000312516
     15        8          -0.001245187    0.001262173    0.001286942
     16        1           0.001184455   -0.000731540   -0.001391399
     17        1           0.000068057   -0.000164332   -0.000165517
     18        8           0.000217439   -0.000171337    0.000992336
     19        1          -0.000141053    0.000307141   -0.000732822
     20        1           0.000034576   -0.000201721   -0.000070964
 -------------------------------------------------------------------
 Cartesian Forces:  Max     0.006490688 RMS     0.001655072

 GradGradGradGradGradGradGradGradGradGradGradGradGradGradGradGradGradGrad
 Berny optimization.
 Using GEDIIS/GDIIS optimizer.
 FormGI is forming the generalized inverse of G from B-inverse, IUseBI=4.
 Internal  Forces:  Max     0.005515811 RMS     0.000948778
 Search for a local minimum.
 Step number   5 out of a maximum of  120
 All quantities printed in internal units (Hartrees-Bohrs-Radians)
 Mixed Optimization -- En-DIIS/RFO-DIIS
 Swapping is turned off.
 Update second derivatives using D2CorX and points    4    5
 DE= -1.67D-04 DEPred=-2.87D-04 R= 5.84D-01
 TightC=F SS=  1.41D+00  RLast= 6.77D-01 DXNew= 2.2534D+00 2.0305D+00
 Trust test= 5.84D-01 RLast= 6.77D-01 DXMaxT set to 2.03D+00
 ITU=  1  1  1  1  0
     Eigenvalues ---    0.00010   0.00028   0.00033   0.00061   0.00067
     Eigenvalues ---    0.00073   0.00127   0.00267   0.00453   0.00480
     Eigenvalues ---    0.00626   0.00676   0.00719   0.00845   0.01050
     Eigenvalues ---    0.01319   0.01364   0.01523   0.01709   0.02156
     Eigenvalues ---    0.02427   0.02588   0.02772   0.03003   0.03279
     Eigenvalues ---    0.03693   0.03734   0.05176   0.07136   0.07441
     Eigenvalues ---    0.07820   0.08613   0.11703   0.13601   0.19513
     Eigenvalues ---    0.20326   0.21815   0.23189   0.25723   0.32612
     Eigenvalues ---    0.36239   0.37653   0.38672   0.45723   0.47720
     Eigenvalues ---    0.49154   0.51622   0.52248   0.55652   0.56359
     Eigenvalues ---    0.57007   0.57801   0.60504   0.92314
 Eigenvalue     1 is   9.54D-05 Eigenvector:
                          D31       D29       D19       D14       D28
   1                    0.45022  -0.34831   0.32710  -0.29491  -0.27609
                          D18       D32       D15       D30       D17
   1                    0.27157   0.26690  -0.22512   0.22390   0.17261
 En-DIIS/RFO-DIIS/Sim-DIIS IScMMF=       -3 using points:     5    4    3
 RFO step:  Lambda=-5.69360427D-04.
 DidBck=T Rises=F RFO-DIIS coefs:    0.56100    1.88519   -1.44620
 Iteration  1 RMS(Cart)=  0.07953602 RMS(Int)=  0.01816631
 Iteration  2 RMS(Cart)=  0.02076531 RMS(Int)=  0.00447466
 Iteration  3 RMS(Cart)=  0.00043338 RMS(Int)=  0.00443346
 Iteration  4 RMS(Cart)=  0.00000475 RMS(Int)=  0.00443345
 Iteration  5 RMS(Cart)=  0.00000002 RMS(Int)=  0.00443345
 Variable       Old X    -DE/DX   Delta X   Delta X   Delta X     New X
                                 (Linear)    (Quad)   (Total)
    R1        2.29434   0.00422  -0.00715   0.01161   0.00327   2.29761
    R2        2.44185   0.00292   0.01390  -0.00618   0.00737   2.44921
    R3        2.93030  -0.00007   0.00152   0.00117   0.00269   2.93299
    R4        3.44119  -0.00034   0.08781   0.01859   0.10484   3.54603
    R5        1.93756   0.00050  -0.08067   0.10615   0.02650   1.96406
    R6        2.85753  -0.00019   0.18756  -0.21464  -0.02610   2.83143
    R7        2.51518  -0.00003  -0.00090   0.00223   0.00133   2.51651
    R8        2.53403  -0.00006  -0.00130   0.00162   0.00032   2.53435
    R9        2.53330  -0.00014  -0.00113   0.00022  -0.00091   2.53239
   R10        1.84046   0.00229   0.00264   0.00645   0.00846   1.84892
   R11        1.81228   0.00011  -0.00076  -0.00013  -0.00089   1.81139
   R12        3.49546  -0.00036   0.10969  -0.08302   0.02757   3.52304
   R13        3.47785  -0.00043   0.02120  -0.03752  -0.01764   3.46021
   R14        1.85039  -0.00552  -0.01061  -0.00986  -0.01711   1.83328
   R15        1.84550  -0.00017  -0.01084   0.01025   0.00127   1.84677
   R16        3.58758   0.00116   0.07097  -0.11420  -0.03966   3.54792
   R17        1.83223   0.00155  -0.00023   0.00481   0.00203   1.83426
   R18        1.81437  -0.00007   0.00007  -0.00053  -0.00046   1.81391
   R19        3.58391   0.00005  -0.03809  -0.01045  -0.05085   3.53306
   R20        1.84694  -0.00039  -0.00807  -0.00002  -0.00951   1.83743
   R21        1.81657   0.00007  -0.00112   0.00053  -0.00059   1.81598
    A1        2.23763  -0.00001  -0.00161   0.00690   0.00477   2.24241
    A2        2.10175  -0.00007   0.00932  -0.01175  -0.00217   2.09957
    A3        1.94380   0.00008  -0.00772   0.00486  -0.00260   1.94120
    A4        2.39510  -0.00120   0.03583  -0.00611   0.02625   2.42134
    A5        1.95795  -0.00070  -0.00466   0.00798   0.00535   1.96330
    A6        1.93794  -0.00006  -0.00296   0.00459   0.00162   1.93956
    A7        1.92667   0.00000   0.00063   0.00092   0.00155   1.92823
    A8        1.92609   0.00000   0.00113   0.00313   0.00425   1.93035
    A9        1.89083   0.00004   0.00046  -0.00336  -0.00290   1.88793
   A10        1.89183   0.00003   0.00052  -0.00296  -0.00244   1.88938
   A11        1.88920  -0.00000   0.00029  -0.00268  -0.00239   1.88680
   A12        1.87558   0.00033  -0.00312   0.01075   0.00346   1.87904
   A13        1.73352  -0.00068   0.00310   0.02965   0.02592   1.75943
   A14        2.30365   0.00015   0.04179   0.00957   0.04797   2.35163
   A15        2.79542  -0.00029   0.01339   0.00988   0.02032   2.81574
   A16        1.86562   0.00146   0.00601   0.00557   0.00327   1.86889
   A17        2.23708  -0.00093   0.06297   0.00113   0.05746   2.29455
   A18        1.81936  -0.00005   0.00233  -0.00150  -0.00246   1.81690
   A19        2.56942   0.00121  -0.06796   0.00840  -0.05176   2.51766
   A20        1.92881  -0.00048   0.00106  -0.01357  -0.01899   1.90982
   A21        2.09637   0.00034  -0.04929   0.06245   0.01554   2.11191
   A22        1.85849  -0.00019   0.00386  -0.00498   0.00474   1.86324
   A23        2.81470  -0.00010   0.01076  -0.03429  -0.03478   2.77992
   A24        1.27838   0.00074  -0.00277   0.05801   0.07018   1.34856
   A25        1.46656   0.00031   0.01976   0.04948   0.08202   1.54858
   A26        2.06377  -0.00026  -0.03101  -0.02139  -0.05288   2.01089
   A27        2.51374   0.00082  -0.09883   0.02684  -0.07907   2.43467
   A28        1.90576  -0.00022   0.09774  -0.00467   0.08514   1.99090
   A29        1.85081  -0.00047   0.01170  -0.00026   0.00469   1.85550
   A30        2.83751   0.00038  -0.04210  -0.09380  -0.14093   2.69658
   A31        3.07652  -0.00046  -0.01943  -0.01682  -0.03304   3.04349
   A32        2.88168   0.00041  -0.00307   0.03145   0.02269   2.90437
   A33        3.21162  -0.00031   0.00087   0.00244   0.00776   3.21938
   A34        3.16030   0.00026   0.03321  -0.01189   0.01784   3.17814
    D1       -0.24203   0.00020  -0.04383  -0.00009  -0.04581  -0.28784
    D2        2.90082   0.00020  -0.04368  -0.00557  -0.05104   2.84978
    D3       -0.02304   0.00014  -0.00089  -0.01622  -0.01879  -0.04183
    D4        3.11739   0.00014  -0.00101  -0.01116  -0.01395   3.10344
    D5       -0.02932   0.00002  -0.00217   0.01619   0.01396  -0.01536
    D6       -2.12666   0.00001  -0.00123   0.01680   0.01552  -2.11114
    D7        2.06888   0.00001  -0.00271   0.01754   0.01478   2.08366
    D8        3.11333   0.00002  -0.00205   0.01156   0.00957   3.12290
    D9        1.01599   0.00001  -0.00110   0.01218   0.01113   1.02712
   D10       -1.07165   0.00001  -0.00258   0.01292   0.01039  -1.06126
   D11       -0.32679   0.00001   0.08312   0.08861   0.17194  -0.15485
   D12        0.31921  -0.00006   0.04909   0.02267   0.06974   0.38895
   D13        2.50077   0.00057   0.09337   0.02642   0.12589   2.62666
   D14        2.77864  -0.00024   0.13421   0.10694   0.24223   3.02088
   D15        0.34090  -0.00017   0.08489   0.06841   0.16022   0.50112
   D16       -0.39428  -0.00054  -0.06166   0.02119  -0.04527  -0.43955
   D17       -2.55575  -0.00037  -0.08782  -0.03871  -0.12844  -2.68419
   D18        0.37079  -0.00041  -0.06847  -0.11708  -0.18098   0.18980
   D19       -1.80313   0.00003  -0.03717  -0.15018  -0.18262  -1.98575
   D20       -3.03728  -0.00009   0.09758  -0.00026   0.09369  -2.94358
   D21       -0.38287   0.00014  -0.03173  -0.05462  -0.08049  -0.46336
   D22        1.40453  -0.00006  -0.00958  -0.02201  -0.03025   1.37427
   D23        0.85756  -0.00009   0.01793  -0.00761   0.00309   0.86065
   D24       -2.77122   0.00014  -0.11138  -0.06197  -0.17109  -2.94231
   D25       -0.98382  -0.00006  -0.08923  -0.02935  -0.12086  -1.10468
   D26       -2.45597  -0.00131  -0.01553  -0.03689  -0.06107  -2.51704
   D27       -0.26534   0.00008   0.03166  -0.02903  -0.00434  -0.26969
   D28        0.09453  -0.00018   0.03236   0.04844   0.08062   0.17515
   D29        2.39865  -0.00024  -0.02643   0.11558   0.09040   2.48904
   D30       -0.72213   0.00011  -0.01373  -0.01522  -0.03703  -0.75916
   D31       -1.64975  -0.00088  -0.17892  -0.19971  -0.37592  -2.02567
   D32        1.28049   0.00006  -0.06134  -0.02318  -0.08184   1.19865
   D33        0.66961  -0.00040  -0.04629  -0.07179  -0.11081   0.55880
   D34        1.54910   0.00073   0.10164   0.11015   0.20638   1.75547
   D35       -1.38486  -0.00020  -0.01986  -0.06286  -0.07996  -1.46481
         Item               Value     Threshold  Converged?
 Maximum Force            0.005516     0.000015     NO 
 RMS     Force            0.000949     0.000010     NO 
 Maximum Displacement     0.246723     0.000060     NO 
 RMS     Displacement     0.092827     0.000040     NO 
 Predicted change in Energy=-4.382128D-04
 GradGradGradGradGradGradGradGradGradGradGradGradGradGradGradGradGradGrad

                          Input orientation:                          
 ---------------------------------------------------------------------
 Center     Atomic      Atomic             Coordinates (Angstroms)
 Number     Number       Type             X           Y           Z
 ---------------------------------------------------------------------
      1          6           0        0.872888   -1.096791   -0.346175
      2          8           0        0.536856   -0.305978   -1.206393
      3          8           0        0.697962   -1.016837    0.935543
      4          1           0        0.237866   -0.129161    1.219380
      5          6           0        1.610065   -2.407006   -0.731960
      6          9           0        1.768397   -2.498153   -2.051048
      7          9           0        0.913466   -3.476218   -0.319482
      8          9           0        2.820952   -2.452769   -0.159698
      9          8           0       -2.362683    2.703310    2.550940
     10          1           0       -2.242715    3.371775    1.846638
     11          1           0       -2.673848    3.159202    3.334619
     12          8           0       -0.350767    1.224362    1.477193
     13          1           0       -0.777681    1.510815    0.654490
     14          1           0       -0.947958    1.547120    2.180217
     15          8           0       -1.787750    4.149823    0.252760
     16          1           0       -1.546668    3.459915   -0.386042
     17          1           0       -1.102389    4.820361    0.207709
     18          8           0       -1.336732    1.753802   -1.121277
     19          1           0       -0.626569    1.152951   -1.404230
     20          1           0       -2.163590    1.322352   -1.352849
 ---------------------------------------------------------------------
                    Distance matrix (angstroms):
                    1          2          3          4          5
     1  C    0.000000
     2  O    1.215845   0.000000
     3  O    1.296068   2.262557   0.000000
     4  H    1.946926   2.450517   1.039337   0.000000
     5  C    1.552071   2.406488   2.354797   3.298369   0.000000
     6  F    2.381668   2.652502   3.501407   4.318604   1.331679
     7  F    2.379922   3.313437   2.769491   3.745306   1.341120
     8  F    2.380841   3.304751   2.787210   3.738094   1.340085
     9  O    5.770872   5.619670   5.081000   4.069251   7.257789
    10  H    5.872264   5.529274   5.360746   4.336276   7.408603
    11  H    6.651395   6.552624   5.879114   4.875003   8.116135
    12  O    3.195271   3.214258   2.533021   1.498327   4.681032
    13  H    3.244275   2.914040   2.940330   2.009965   4.793006
    14  H    4.085144   4.136154   3.291222   2.267004   5.537091
    15  O    5.913094   5.233267   5.774023   4.831892   7.450291
    16  H    5.159400   4.381323   5.179408   4.317801   6.671236
    17  H    6.262682   5.564724   6.151739   5.226617   7.776582
    18  O    3.689049   2.785726   4.005863   3.391694   5.113463
    19  H    2.903307   1.876478   3.454982   3.045388   4.257673
    20  H    4.010716   3.156789   4.347071   3.806606   5.341731
                    6          7          8          9         10
     6  F    0.000000
     7  F    2.164680   0.000000
     8  F    2.164979   2.170595   0.000000
     9  O    8.080800   7.560359   7.797614   0.000000
    10  H    8.107837   7.845288   7.974423   0.978407   0.000000
    11  H    8.985801   8.381531   8.596354   0.958548   1.563698
    12  O    5.549456   5.188620   5.124501   2.718092   2.885713
    13  H    5.465737   5.355287   5.415078   2.744230   2.651549
    14  H    6.453404   5.911625   5.973190   1.864312   2.262087
    15  O    7.883483   8.110520   8.062536   2.775713   1.831065
    16  H    7.018581   7.359798   7.354398   3.140732   2.340323
    17  H    8.179489   8.554228   8.272002   3.400144   2.466746
    18  O    5.346534   5.749728   5.992180   3.929290   3.499594
    19  H    4.414159   4.997759   5.141545   4.589235   4.254791
    20  H    5.526686   5.793306   6.365596   4.145631   3.800409
                   11         12         13         14         15
    11  H    0.000000
    12  O    3.548287   0.000000
    13  H    3.673652   0.970130   0.000000
    14  H    2.628716   0.977268   1.535629   0.000000
    15  O    3.356242   3.481735   2.854118   3.345804   0.000000
    16  H    3.899267   3.146350   2.339452   3.256213   0.970651
    17  H    3.873823   3.886867   3.355315   3.824754   0.959881
    18  O    4.859840   2.829220   1.877480   3.330725   2.798627
    19  H    5.538329   2.895474   2.095049   3.620348   3.615965
    20  H    5.060311   3.362302   2.446564   3.743106   3.273199
                   16         17         18         19         20
    16  H    0.000000
    17  H    1.549431   0.000000
    18  O    1.869616   3.350358   0.000000
    19  H    2.684282   4.034185   0.972325   0.000000
    20  H    2.425796   3.974614   0.960973   1.547181   0.000000
 Stoichiometry    C2H9F3O6
 Framework group  C1[X(C2H9F3O6)]
 Deg. of freedom    54
 Full point group                 C1      NOp   1
 Largest Abelian subgroup         C1      NOp   1
 Largest concise Abelian subgroup C1      NOp   1
                         Standard orientation:                         
 ---------------------------------------------------------------------
 Center     Atomic      Atomic             Coordinates (Angstroms)
 Number     Number       Type             X           Y           Z
 ---------------------------------------------------------------------
      1          6           0       -1.278165    0.017263   -0.065019
      2          8           0       -0.687712    1.080032   -0.077853
      3          8           0       -0.783814   -1.180406   -0.096618
      4          1           0        0.252335   -1.180791   -0.177963
      5          6           0       -2.828443   -0.016394    0.001539
      6          9           0       -3.333358    1.214597    0.057119
      7          9           0       -3.236956   -0.685510    1.089658
      8          9           0       -3.333557   -0.628913   -1.078048
      9          8           0        4.250551   -1.541952    0.487345
     10          1           0        4.549074   -0.682607    0.127221
     11          1           0        4.989968   -2.150039    0.439321
     12          8           0        1.728145   -1.018552   -0.379571
     13          1           0        1.962718   -0.131045   -0.065790
     14          1           0        2.483649   -1.575043   -0.106472
     15          8           0        4.530197    1.045785   -0.477018
     16          1           0        3.673700    1.451629   -0.267579
     17          1           0        4.715886    1.250233   -1.396307
     18          8           0        1.976871    1.662685    0.488523
     19          1           0        1.047533    1.733045    0.211402
     20          1           0        1.985719    1.797093    1.440010
 ---------------------------------------------------------------------
 Rotational constants (GHZ):           1.7809608           0.3090516           0.2818533
 Standard basis: 6-31++G(d,p) (6D, 7F)
 There are   263 symmetry adapted cartesian basis functions of A   symmetry.
 There are   263 symmetry adapted basis functions of A   symmetry.
   263 basis functions,   424 primitive gaussians,   263 cartesian basis functions
    48 alpha electrons       48 beta electrons
       nuclear repulsion energy       710.8461219604 Hartrees.
 NAtoms=   20 NActive=   20 NUniq=   20 SFac= 1.00D+00 NAtFMM=   60 NAOKFM=F Big=F
 Integral buffers will be    131072 words long.
 Raffenetti 2 integral format.
 Two-electron integral symmetry is turned on.
 Nuclear repulsion after empirical dispersion term =      710.8374814466 Hartrees.
 One-electron integrals computed using PRISM.
 NBasis=   263 RedAO= T EigKep=  3.70D-05  NBF=   263
 NBsUse=   263 1.00D-06 EigRej= -1.00D+00 NBFU=   263
 Initial guess from the checkpoint file:  "/local_scratch/slurm.5620309/Gau-3416554.chk"
 B after Tr=     0.000000    0.000000   -0.000000
         Rot=    0.999982    0.005986   -0.000273    0.000081 Ang=   0.69 deg.
 ExpMin= 3.60D-02 ExpMax= 7.00D+03 ExpMxC= 1.05D+03 IAcc=3 IRadAn=         5 AccDes= 0.00D+00
 Harris functional with IExCor= 4639 and IRadAn=       5 diagonalized for initial guess.
 HarFok:  IExCor= 4639 AccDes= 0.00D+00 IRadAn=         5 IDoV= 1 UseB2=F ITyADJ=14
 ICtDFT=  3500011 ScaDFX=  1.000000  1.000000  1.000000  1.000000
 FoFCou: FMM=F IPFlag=           0 FMFlag=      100000 FMFlg1=           0
         NFxFlg=           0 DoJE=T BraDBF=F KetDBF=T FulRan=T
         wScrn=  0.000000 ICntrl=       500 IOpCl=  0 I1Cent=   200000004 NGrid=           0
         NMat0=    1 NMatS0=      1 NMatT0=    0 NMatD0=    1 NMtDS0=    0 NMtDT0=    0
 Petite list used in FoFCou.
 Requested convergence on RMS density matrix=1.00D-10 within 128 cycles.
 Requested convergence on MAX density matrix=1.00D-08.
 Requested convergence on             energy=1.00D-08.
 No special actions if energy rises.
 SCF Done:  E(RwB97XD) =  -832.383590682     A.U. after   15 cycles
            NFock= 15  Conv=0.95D-10     -V/T= 2.0082
 Calling FoFJK, ICntrl=      2127 FMM=F ISym2X=0 I1Cent= 0 IOpClX= 0 NMat=1 NMatS=1 NMatT=0.
 ***** Axes restored to original set *****
 -------------------------------------------------------------------
 Center     Atomic                   Forces (Hartrees/Bohr)
 Number     Number              X              Y              Z
 -------------------------------------------------------------------
      1        6          -0.000097273   -0.000479247    0.001458279
      2        8          -0.000195754    0.000488096   -0.000910760
      3        8          -0.002743918    0.005735800    0.001405004
      4        1           0.003423111   -0.005446142   -0.002155788
      5        6           0.000208586   -0.000575817   -0.000270400
      6        9          -0.000236932    0.000561486   -0.000008622
      7        9          -0.000561238    0.000112998    0.000308459
      8        9           0.000200264    0.000546843    0.000364078
      9        8           0.000827926    0.000789006   -0.001053929
     10        1          -0.000329406   -0.000928635    0.000556677
     11        1          -0.000160073    0.000091407    0.000387706
     12        8          -0.000662529   -0.000761713    0.002776993
     13        1          -0.000905415    0.000692109   -0.002771591
     14        1           0.001211470   -0.000892893   -0.001079874
     15        8          -0.000836051    0.001243515    0.001394646
     16        1           0.000403690   -0.000672370   -0.000838623
     17        1           0.000170827   -0.000109538   -0.000138333
     18        8          -0.001149358    0.001665859    0.000180818
     19        1           0.001778391   -0.002128175    0.000629433
     20        1          -0.000346318    0.000067412   -0.000234173
 -------------------------------------------------------------------
 Cartesian Forces:  Max     0.005735800 RMS     0.001508893

 GradGradGradGradGradGradGradGradGradGradGradGradGradGradGradGradGradGrad
 Berny optimization.
 Using GEDIIS/GDIIS optimizer.
 FormGI is forming the generalized inverse of G from B-inverse, IUseBI=4.
 Internal  Forces:  Max     0.007193052 RMS     0.000957457
 Search for a local minimum.
 Step number   6 out of a maximum of  120
 All quantities printed in internal units (Hartrees-Bohrs-Radians)
 Mixed Optimization -- En-DIIS/RFO-DIIS
 Swapping is turned off.
 Update second derivatives using D2CorX and points    5    6
 DE=  2.83D-05 DEPred=-4.38D-04 R=-6.46D-02
 Trust test=-6.46D-02 RLast= 7.71D-01 DXMaxT set to 1.02D+00
 ITU= -1  1  1  1  1  0
     Eigenvalues ---    0.00018   0.00032   0.00036   0.00063   0.00068
     Eigenvalues ---    0.00105   0.00172   0.00278   0.00471   0.00483
     Eigenvalues ---    0.00631   0.00672   0.00702   0.00885   0.01046
     Eigenvalues ---    0.01279   0.01320   0.01512   0.01696   0.02158
     Eigenvalues ---    0.02395   0.02542   0.02821   0.02950   0.03216
     Eigenvalues ---    0.03659   0.03731   0.05150   0.06990   0.07337
     Eigenvalues ---    0.07759   0.08562   0.11704   0.13604   0.19483
     Eigenvalues ---    0.20210   0.21814   0.23069   0.25549   0.35463
     Eigenvalues ---    0.36529   0.37652   0.38678   0.42481   0.47561
     Eigenvalues ---    0.49059   0.51567   0.53208   0.55752   0.56334
     Eigenvalues ---    0.57010   0.57799   0.60310   0.87226
 En-DIIS/RFO-DIIS/Sim-DIIS IScMMF=       -3 using points:     6    5    4    3
 RFO step:  Lambda=-5.67059547D-04.
 EnCoef did   100 forward-backward iterations
 EnCoef did     3 forward-backward iterations
 DidBck=T Rises=T En-DIIS coefs:    0.45754    0.38719    0.15527    0.00000
 Iteration  1 RMS(Cart)=  0.05276857 RMS(Int)=  0.00247035
 Iteration  2 RMS(Cart)=  0.00342817 RMS(Int)=  0.00088794
 Iteration  3 RMS(Cart)=  0.00001517 RMS(Int)=  0.00088789
 Iteration  4 RMS(Cart)=  0.00000002 RMS(Int)=  0.00088789
 Variable       Old X    -DE/DX   Delta X   Delta X   Delta X     New X
                                 (Linear)    (Quad)   (Total)
    R1        2.29761   0.00069  -0.00112   0.00191   0.00107   2.29868
    R2        2.44921  -0.00103  -0.00253  -0.00011  -0.00239   2.44682
    R3        2.93299  -0.00083  -0.00170  -0.00090  -0.00260   2.93039
    R4        3.54603  -0.00044  -0.04985  -0.00810  -0.05768   3.48835
    R5        1.96406  -0.00719  -0.01583  -0.00543  -0.02131   1.94275
    R6        2.83143  -0.00045   0.01743  -0.00268   0.01473   2.84616
    R7        2.51651  -0.00006  -0.00080  -0.00023  -0.00104   2.51547
    R8        2.53435   0.00030  -0.00018   0.00017  -0.00002   2.53433
    R9        2.53239   0.00032   0.00059  -0.00035   0.00024   2.53263
   R10        1.84892  -0.00092  -0.00338  -0.00139  -0.00430   1.84462
   R11        1.81139   0.00041   0.00057   0.00006   0.00062   1.81202
   R12        3.52304  -0.00001  -0.01733   0.00115  -0.01641   3.50663
   R13        3.46021   0.00006   0.00969  -0.01149  -0.00120   3.45901
   R14        1.83328   0.00220   0.00759  -0.00192   0.00454   1.83782
   R15        1.84677  -0.00191  -0.00051  -0.00123  -0.00231   1.84445
   R16        3.54792  -0.00088   0.02023  -0.00859   0.01048   3.55840
   R17        1.83426   0.00156  -0.00113   0.00307   0.00254   1.83681
   R18        1.81391   0.00005   0.00036   0.00022   0.00058   1.81449
   R19        3.53306   0.00035   0.03322   0.02417   0.05783   3.59089
   R20        1.83743   0.00204   0.00442   0.00288   0.00755   1.84498
   R21        1.81598   0.00032   0.00047   0.00020   0.00067   1.81664
    A1        2.24241   0.00045  -0.00203   0.00229   0.00012   2.24253
    A2        2.09957   0.00003   0.00104  -0.00114  -0.00003   2.09955
    A3        1.94120  -0.00048   0.00099  -0.00115  -0.00009   1.94111
    A4        2.42134  -0.00070  -0.01297   0.00357  -0.00955   2.41179
    A5        1.96330   0.00011  -0.00202  -0.00197  -0.00440   1.95890
    A6        1.93956  -0.00074  -0.00106  -0.00026  -0.00133   1.93823
    A7        1.92823  -0.00067  -0.00088  -0.00100  -0.00187   1.92635
    A8        1.93035  -0.00076  -0.00265   0.00009  -0.00256   1.92779
    A9        1.88793   0.00077   0.00180   0.00047   0.00227   1.89020
   A10        1.88938   0.00073   0.00150   0.00038   0.00188   1.89127
   A11        1.88680   0.00076   0.00149   0.00037   0.00185   1.88866
   A12        1.87904  -0.00016  -0.00260   0.00446   0.00304   1.88208
   A13        1.75943   0.00053  -0.01416  -0.00011  -0.01317   1.74626
   A14        2.35163  -0.00018  -0.03069   0.01144  -0.01835   2.33327
   A15        2.81574   0.00044  -0.00732   0.01698   0.01036   2.82610
   A16        1.86889   0.00055  -0.00463   0.02058   0.01724   1.88613
   A17        2.29455  -0.00033  -0.03729   0.00623  -0.02955   2.26500
   A18        1.81690  -0.00001  -0.00137   0.00482   0.00408   1.82098
   A19        2.51766   0.00017   0.03022   0.00106   0.02849   2.54615
   A20        1.90982  -0.00031   0.00639   0.00174   0.00988   1.91969
   A21        2.11191  -0.00005  -0.01676  -0.00004  -0.01732   2.09460
   A22        1.86324  -0.00016  -0.00282  -0.00458  -0.00805   1.85519
   A23        2.77992  -0.00070   0.00479   0.00385   0.01037   2.79029
   A24        1.34856   0.00031  -0.03168   0.00412  -0.02932   1.31924
   A25        1.54858  -0.00088  -0.04002  -0.01123  -0.05337   1.49521
   A26        2.01089   0.00015   0.01889   0.01766   0.03669   2.04758
   A27        2.43467  -0.00010   0.04650   0.01494   0.06260   2.49727
   A28        1.99090  -0.00014  -0.04810  -0.01121  -0.05761   1.93329
   A29        1.85550   0.00027  -0.00331  -0.00368  -0.00430   1.85120
   A30        2.69658  -0.00056   0.06539   0.02305   0.08892   2.78550
   A31        3.04349   0.00081   0.01830  -0.01134   0.00641   3.04990
   A32        2.90437   0.00024  -0.00724  -0.00374  -0.01068   2.89370
   A33        3.21938  -0.00059  -0.00434  -0.00643  -0.01180   3.20758
   A34        3.17814   0.00001  -0.02345   0.02537   0.00204   3.18018
    D1       -0.28784  -0.00011   0.02937   0.02454   0.05450  -0.23334
    D2        2.84978   0.00002   0.03244   0.02363   0.05647   2.90625
    D3       -0.04183   0.00019   0.01091  -0.00011   0.01079  -0.03103
    D4        3.10344   0.00007   0.00807   0.00072   0.00897   3.11241
    D5       -0.01536  -0.00001  -0.00910   0.01274   0.00373  -0.01163
    D6       -2.11114  -0.00005  -0.01009   0.01298   0.00298  -2.10815
    D7        2.08366  -0.00008  -0.00967   0.01311   0.00352   2.08718
    D8        3.12290   0.00010  -0.00652   0.01199   0.00538   3.12828
    D9        1.02712   0.00006  -0.00751   0.01223   0.00463   1.03176
   D10       -1.06126   0.00003  -0.00709   0.01236   0.00517  -1.05609
   D11       -0.15485  -0.00059  -0.09926  -0.01030  -0.10959  -0.26444
   D12        0.38895  -0.00014  -0.04985  -0.00680  -0.05664   0.33232
   D13        2.62666   0.00020  -0.09320   0.03394  -0.06193   2.56473
   D14        3.02088  -0.00001  -0.16330   0.01323  -0.15034   2.87054
   D15        0.50112  -0.00007  -0.11267  -0.00503  -0.11864   0.38248
   D16       -0.43955   0.00004   0.03179   0.03253   0.06434  -0.37521
   D17       -2.68419  -0.00024   0.08169   0.01304   0.09531  -2.58887
   D18        0.18980  -0.00025   0.13769  -0.04222   0.09467   0.28447
   D19       -1.98575   0.00032   0.14883  -0.03729   0.11116  -1.87459
   D20       -2.94358  -0.00004  -0.04926   0.01318  -0.03598  -2.97956
   D21       -0.46336   0.00007   0.04029   0.03439   0.07300  -0.39036
   D22        1.37427  -0.00004   0.01655   0.02377   0.03961   1.41389
   D23        0.86065  -0.00007   0.01456  -0.02600  -0.01077   0.84988
   D24       -2.94231   0.00004   0.10411  -0.00480   0.09820  -2.84411
   D25       -1.10468  -0.00007   0.08037  -0.01542   0.06482  -1.03986
   D26       -2.51704  -0.00049   0.04167  -0.07282  -0.02978  -2.54682
   D27       -0.26969   0.00007  -0.00104  -0.02525  -0.02581  -0.29550
   D28        0.17515   0.00059  -0.06348   0.04988  -0.01319   0.16197
   D29        2.48904   0.00018  -0.08213   0.04764  -0.03433   2.45471
   D30       -0.75916  -0.00012   0.02094  -0.00712   0.01574  -0.74342
   D31       -2.02567   0.00087   0.18773   0.01513   0.20288  -1.82279
   D32        1.19865   0.00018   0.03669   0.01456   0.05042   1.24907
   D33        0.55880  -0.00015   0.06556  -0.03159   0.03302   0.59182
   D34        1.75547  -0.00072  -0.08923  -0.04638  -0.13548   1.62000
   D35       -1.46481  -0.00007   0.05782  -0.04615   0.01106  -1.45375
         Item               Value     Threshold  Converged?
 Maximum Force            0.007193     0.000015     NO 
 RMS     Force            0.000957     0.000010     NO 
 Maximum Displacement     0.170597     0.000060     NO 
 RMS     Displacement     0.052974     0.000040     NO 
 Predicted change in Energy=-3.183083D-04
 GradGradGradGradGradGradGradGradGradGradGradGradGradGradGradGradGradGrad

                          Input orientation:                          
 ---------------------------------------------------------------------
 Center     Atomic      Atomic             Coordinates (Angstroms)
 Number     Number       Type             X           Y           Z
 ---------------------------------------------------------------------
      1          6           0        0.866817   -1.105390   -0.343576
      2          8           0        0.504625   -0.342114   -1.218719
      3          8           0        0.730863   -0.984280    0.938361
      4          1           0        0.274768   -0.100706    1.199477
      5          6           0        1.593962   -2.425497   -0.708581
      6          9           0        1.717408   -2.554470   -2.027685
      7          9           0        0.907638   -3.480193   -0.244736
      8          9           0        2.818898   -2.451111   -0.165410
      9          8           0       -2.366986    2.665570    2.566798
     10          1           0       -2.279287    3.332706    1.859641
     11          1           0       -2.634323    3.119982    3.367727
     12          8           0       -0.332841    1.256404    1.439209
     13          1           0       -0.752102    1.549529    0.612098
     14          1           0       -0.946336    1.551161    2.138782
     15          8           0       -1.832465    4.149493    0.283673
     16          1           0       -1.568592    3.483063   -0.372847
     17          1           0       -1.151208    4.825994    0.269634
     18          8           0       -1.288194    1.784670   -1.177620
     19          1           0       -0.599447    1.126993   -1.392768
     20          1           0       -2.124097    1.391071   -1.443126
 ---------------------------------------------------------------------
                    Distance matrix (angstroms):
                    1          2          3          4          5
     1  C    0.000000
     2  O    1.216408   0.000000
     3  O    1.294802   2.261980   0.000000
     4  H    1.934147   2.441062   1.028060   0.000000
     5  C    1.550694   2.405698   2.352545   3.284146   0.000000
     6  F    2.378984   2.649489   3.498028   4.303109   1.331130
     7  F    2.377209   3.310378   2.767770   3.729238   1.341110
     8  F    2.377673   3.303512   2.780251   3.722892   1.340209
     9  O    5.757421   5.623383   5.056666   4.062106   7.234375
    10  H    5.869313   5.543534   5.342858   4.329819   7.399644
    11  H    6.624615   6.547869   5.837060   4.851489   8.077563
    12  O    3.193051   3.212661   2.530411   1.506123   4.677817
    13  H    3.253122   2.917116   2.953950   2.030455   4.800941
    14  H    4.062867   4.118567   3.268405   2.258772   5.511298
    15  O    5.940821   5.281448   5.775369   4.831492   7.480338
    16  H    5.194803   4.432348   5.192679   4.325919   6.710108
    17  H    6.295217   5.627283   6.143994   5.212522   7.815176
    18  O    3.700290   2.781923   4.027536   3.412928   5.123702
    19  H    2.869542   1.845953   3.414874   2.998538   4.230761
    20  H    4.048073   3.156654   4.411867   3.868243   5.378635
                    6          7          8          9         10
     6  F    0.000000
     7  F    2.166009   0.000000
     8  F    2.166110   2.172146   0.000000
     9  O    8.064760   7.509879   7.780667   0.000000
    10  H    8.108251   7.810282   7.971504   0.976132   0.000000
    11  H    8.958094   8.316111   8.559075   0.958879   1.563850
    12  O    5.544875   5.177819   5.123859   2.719366   2.876882
    13  H    5.468980   5.365352   5.418642   2.770243   2.658643
    14  H    6.427378   5.867956   5.958563   1.855626   2.242450
    15  O    7.930138   8.124007   8.087325   2.774960   1.830428
    16  H    7.070226   7.391554   7.382921   3.153924   2.347701
    17  H    8.244870   8.572990   8.301040   3.379720   2.455727
    18  O    5.346437   5.780202   5.986202   3.995052   3.550160
    19  H    4.395920   4.981511   5.098463   4.601040   4.273781
    20  H    5.537704   5.861465   6.389689   4.214597   3.834358
                   11         12         13         14         15
    11  H    0.000000
    12  O    3.533968   0.000000
    13  H    3.688167   0.972530   0.000000
    14  H    2.611667   0.976043   1.538991   0.000000
    15  O    3.348770   3.457470   2.834583   3.313304   0.000000
    16  H    3.906342   3.125482   2.318476   3.229200   0.971995
    17  H    3.835139   3.844425   3.318402   3.776270   0.960188
    18  O    4.924967   2.835411   1.883023   3.342143   2.832666
    19  H    5.547526   2.847441   2.054587   3.573807   3.669645
    20  H    5.137487   3.396261   2.476172   3.773966   3.267380
                   16         17         18         19         20
    16  H    0.000000
    17  H    1.546109   0.000000
    18  O    1.900217   3.370899   0.000000
    19  H    2.744184   4.092753   0.976319   0.000000
    20  H    2.414646   3.959640   0.961326   1.548170   0.000000
 Stoichiometry    C2H9F3O6
 Framework group  C1[X(C2H9F3O6)]
 Deg. of freedom    54
 Full point group                 C1      NOp   1
 Largest Abelian subgroup         C1      NOp   1
 Largest concise Abelian subgroup C1      NOp   1
                         Standard orientation:                         
 ---------------------------------------------------------------------
 Center     Atomic      Atomic             Coordinates (Angstroms)
 Number     Number       Type             X           Y           Z
 ---------------------------------------------------------------------
      1          6           0       -1.281010    0.023310   -0.064751
      2          8           0       -0.699262    1.091414   -0.045473
      3          8           0       -0.777630   -1.167173   -0.141385
      4          1           0        0.247353   -1.151901   -0.219379
      5          6           0       -2.829130   -0.025714    0.009900
      6          9           0       -3.342288    1.198834    0.105071
      7          9           0       -3.222803   -0.731625    1.080082
      8          9           0       -3.332577   -0.610454   -1.085902
      9          8           0        4.218593   -1.575930    0.522348
     10          1           0        4.536108   -0.716387    0.185892
     11          1           0        4.936542   -2.206357    0.441363
     12          8           0        1.732165   -0.977891   -0.402301
     13          1           0        1.970127   -0.083566   -0.103350
     14          1           0        2.469187   -1.539372   -0.095381
     15          8           0        4.566358    1.001932   -0.444136
     16          1           0        3.714085    1.435163   -0.268875
     17          1           0        4.770055    1.171566   -1.367008
     18          8           0        1.968694    1.723898    0.424712
     19          1           0        1.022325    1.716417    0.184856
     20          1           0        2.002721    1.908071    1.367617
 ---------------------------------------------------------------------
 Rotational constants (GHZ):           1.7694427           0.3091191           0.2814189
 Standard basis: 6-31++G(d,p) (6D, 7F)
 There are   263 symmetry adapted cartesian basis functions of A   symmetry.
 There are   263 symmetry adapted basis functions of A   symmetry.
   263 basis functions,   424 primitive gaussians,   263 cartesian basis functions
    48 alpha electrons       48 beta electrons
       nuclear repulsion energy       710.6792566994 Hartrees.
 NAtoms=   20 NActive=   20 NUniq=   20 SFac= 1.00D+00 NAtFMM=   60 NAOKFM=F Big=F
 Integral buffers will be    131072 words long.
 Raffenetti 2 integral format.
 Two-electron integral symmetry is turned on.
 Nuclear repulsion after empirical dispersion term =      710.6706265623 Hartrees.
 One-electron integrals computed using PRISM.
 NBasis=   263 RedAO= T EigKep=  3.69D-05  NBF=   263
 NBsUse=   263 1.00D-06 EigRej= -1.00D+00 NBFU=   263
 Initial guess from the checkpoint file:  "/local_scratch/slurm.5620309/Gau-3416554.chk"
 B after Tr=    -0.000000   -0.000000   -0.000000
         Rot=    0.999998   -0.002109    0.000319    0.000495 Ang=  -0.25 deg.
 ExpMin= 3.60D-02 ExpMax= 7.00D+03 ExpMxC= 1.05D+03 IAcc=3 IRadAn=         5 AccDes= 0.00D+00
 Harris functional with IExCor= 4639 and IRadAn=       5 diagonalized for initial guess.
 HarFok:  IExCor= 4639 AccDes= 0.00D+00 IRadAn=         5 IDoV= 1 UseB2=F ITyADJ=14
 ICtDFT=  3500011 ScaDFX=  1.000000  1.000000  1.000000  1.000000
 FoFCou: FMM=F IPFlag=           0 FMFlag=      100000 FMFlg1=           0
         NFxFlg=           0 DoJE=T BraDBF=F KetDBF=T FulRan=T
         wScrn=  0.000000 ICntrl=       500 IOpCl=  0 I1Cent=   200000004 NGrid=           0
         NMat0=    1 NMatS0=      1 NMatT0=    0 NMatD0=    1 NMtDS0=    0 NMtDT0=    0
 Petite list used in FoFCou.
 Requested convergence on RMS density matrix=1.00D-10 within 128 cycles.
 Requested convergence on MAX density matrix=1.00D-08.
 Requested convergence on             energy=1.00D-08.
 No special actions if energy rises.
 SCF Done:  E(RwB97XD) =  -832.383868827     A.U. after   16 cycles
            NFock= 16  Conv=0.42D-10     -V/T= 2.0082
 Calling FoFJK, ICntrl=      2127 FMM=F ISym2X=0 I1Cent= 0 IOpClX= 0 NMat=1 NMatS=1 NMatT=0.
 ***** Axes restored to original set *****
 -------------------------------------------------------------------
 Center     Atomic                   Forces (Hartrees/Bohr)
 Number     Number              X              Y              Z
 -------------------------------------------------------------------
      1        6           0.000146651   -0.000284327   -0.000066772
      2        8          -0.000235359    0.000322409   -0.000256400
      3        8          -0.000394146    0.001024372    0.000622517
      4        1           0.000524957   -0.000682677   -0.000311879
      5        6           0.000021059   -0.000114514   -0.000116091
      6        9          -0.000023942    0.000081041   -0.000028889
      7        9          -0.000111788   -0.000004956    0.000067496
      8        9           0.000079087    0.000088576    0.000077220
      9        8           0.000224902   -0.000962650    0.000481306
     10        1           0.000038697    0.000804530   -0.000333489
     11        1          -0.000030120    0.000077798   -0.000088307
     12        8          -0.000804296   -0.000363427   -0.000133629
     13        1          -0.000106532   -0.000078131    0.000023217
     14        1           0.000336949    0.000206087   -0.000109276
     15        8          -0.000010608   -0.000328604   -0.000560492
     16        1           0.000162762    0.000225978    0.000358479
     17        1          -0.000007259    0.000033004    0.000048262
     18        8           0.000106584   -0.000078184    0.000240553
     19        1           0.000115140    0.000038803    0.000110679
     20        1          -0.000032737   -0.000005127   -0.000024506
 -------------------------------------------------------------------
 Cartesian Forces:  Max     0.001024372 RMS     0.000330086

 GradGradGradGradGradGradGradGradGradGradGradGradGradGradGradGradGradGrad
 Berny optimization.
 Using GEDIIS/GDIIS optimizer.
 FormGI is forming the generalized inverse of G from B-inverse, IUseBI=4.
 Internal  Forces:  Max     0.001056984 RMS     0.000189908
 Search for a local minimum.
 Step number   7 out of a maximum of  120
 All quantities printed in internal units (Hartrees-Bohrs-Radians)
 Mixed Optimization -- En-DIIS/RFO-DIIS
 Swapping is turned off.
 Update second derivatives using D2CorX and points    5    6    7
 DE= -2.78D-04 DEPred=-3.18D-04 R= 8.74D-01
 TightC=F SS=  1.41D+00  RLast= 4.66D-01 DXNew= 1.7074D+00 1.3975D+00
 Trust test= 8.74D-01 RLast= 4.66D-01 DXMaxT set to 1.40D+00
 ITU=  1 -1  1  1  1  1  0
     Eigenvalues ---    0.00018   0.00032   0.00037   0.00061   0.00067
     Eigenvalues ---    0.00114   0.00171   0.00245   0.00474   0.00486
     Eigenvalues ---    0.00636   0.00675   0.00742   0.00805   0.01046
     Eigenvalues ---    0.01309   0.01407   0.01501   0.01771   0.02163
     Eigenvalues ---    0.02430   0.02560   0.02857   0.03053   0.03238
     Eigenvalues ---    0.03574   0.03730   0.05173   0.07117   0.07480
     Eigenvalues ---    0.07829   0.08629   0.11702   0.13600   0.19518
     Eigenvalues ---    0.20309   0.21815   0.23111   0.25674   0.31755
     Eigenvalues ---    0.36224   0.37653   0.38677   0.43581   0.48108
     Eigenvalues ---    0.49081   0.51803   0.53748   0.55703   0.56336
     Eigenvalues ---    0.57018   0.57815   0.60538   0.87966
 En-DIIS/RFO-DIIS/Sim-DIIS IScMMF=       -3 using points:     7    6    5    4    3
 RFO step:  Lambda=-1.65237865D-04.
 DidBck=F Rises=F RFO-DIIS coefs:    1.99872   -0.41026   -0.53392    0.51174   -0.56628
 Iteration  1 RMS(Cart)=  0.07372551 RMS(Int)=  0.00391714
 Iteration  2 RMS(Cart)=  0.00308905 RMS(Int)=  0.00333319
 Iteration  3 RMS(Cart)=  0.00000796 RMS(Int)=  0.00333319
 Iteration  4 RMS(Cart)=  0.00000002 RMS(Int)=  0.00333319
 Variable       Old X    -DE/DX   Delta X   Delta X   Delta X     New X
                                 (Linear)    (Quad)   (Total)
    R1        2.29868   0.00023  -0.00076   0.00017  -0.00231   2.29637
    R2        2.44682   0.00025   0.00525  -0.00548  -0.00103   2.44579
    R3        2.93039  -0.00006  -0.00007  -0.00032  -0.00039   2.92999
    R4        3.48835  -0.00025   0.02822  -0.05678  -0.03028   3.45807
    R5        1.94275  -0.00106  -0.03515   0.03005  -0.00390   1.93885
    R6        2.84616  -0.00017   0.06802  -0.06978  -0.00047   2.84569
    R7        2.51547   0.00002  -0.00049   0.00035  -0.00014   2.51533
    R8        2.53433   0.00008  -0.00032   0.00072   0.00039   2.53473
    R9        2.53263   0.00010  -0.00088   0.00059  -0.00029   2.53233
   R10        1.84462   0.00082  -0.00004   0.00141  -0.00007   1.84455
   R11        1.81202  -0.00003  -0.00032   0.00010  -0.00022   1.81180
   R12        3.50663  -0.00025   0.04625  -0.02805   0.01883   3.52546
   R13        3.45901   0.00005  -0.00345   0.01163   0.00626   3.46527
   R14        1.83782  -0.00018  -0.00722   0.00940   0.00642   1.84424
   R15        1.84445  -0.00042  -0.00607   0.00396  -0.00020   1.84425
   R16        3.55840  -0.00019   0.01678  -0.05903  -0.03799   3.52041
   R17        1.83681  -0.00046   0.00369  -0.00553  -0.00409   1.83272
   R18        1.81449   0.00002   0.00017  -0.00015   0.00002   1.81451
   R19        3.59089  -0.00008   0.00470  -0.02401  -0.02118   3.56971
   R20        1.84498  -0.00019  -0.00014   0.00049  -0.00111   1.84387
   R21        1.81664   0.00004  -0.00033  -0.00026  -0.00059   1.81605
    A1        2.24253  -0.00010   0.00149  -0.00172  -0.00141   2.24112
    A2        2.09955   0.00005   0.00254  -0.00249   0.00064   2.10018
    A3        1.94111   0.00006  -0.00403   0.00421   0.00077   1.94188
    A4        2.41179  -0.00011   0.01809  -0.02201  -0.00718   2.40461
    A5        1.95890  -0.00001  -0.00435   0.00656   0.00431   1.96322
    A6        1.93823  -0.00009  -0.00126   0.00116  -0.00010   1.93813
    A7        1.92635  -0.00012  -0.00066  -0.00089  -0.00155   1.92480
    A8        1.92779  -0.00013   0.00089  -0.00022   0.00067   1.92846
    A9        1.89020   0.00012   0.00041  -0.00004   0.00037   1.89057
   A10        1.89127   0.00011   0.00039  -0.00008   0.00031   1.89158
   A11        1.88866   0.00013   0.00028   0.00006   0.00034   1.88900
   A12        1.88208  -0.00016   0.00491  -0.00905  -0.00711   1.87496
   A13        1.74626   0.00004   0.00346   0.00628   0.00477   1.75103
   A14        2.33327   0.00009   0.03306   0.00347   0.03445   2.36773
   A15        2.82610  -0.00024   0.02215  -0.01384   0.00549   2.83159
   A16        1.88613   0.00014   0.02566  -0.01038   0.00845   1.89458
   A17        2.26500   0.00001   0.03788   0.01998   0.04811   2.31311
   A18        1.82098   0.00005   0.00748   0.00210   0.00804   1.82902
   A19        2.54615   0.00005  -0.03174  -0.00179  -0.02496   2.52119
   A20        1.91969  -0.00005   0.00480   0.00568   0.00467   1.92436
   A21        2.09460  -0.00006  -0.01530   0.00740  -0.00598   2.08862
   A22        1.85519   0.00005  -0.00337   0.00322   0.00349   1.85868
   A23        2.79029   0.00007   0.01463   0.01142   0.01771   2.80800
   A24        1.31924   0.00011   0.00161  -0.00004   0.01159   1.33083
   A25        1.49521  -0.00005  -0.00381   0.01109   0.01338   1.50860
   A26        2.04758  -0.00005   0.00767   0.02316   0.03043   2.07801
   A27        2.49727  -0.00006  -0.02797  -0.01149  -0.04029   2.45698
   A28        1.93329   0.00003   0.03363   0.00876   0.03587   1.96916
   A29        1.85120   0.00003   0.00416   0.00504   0.00529   1.85649
   A30        2.78550   0.00007   0.00552   0.01765   0.02080   2.80630
   A31        3.04990   0.00015  -0.02120   0.00995  -0.00711   3.04279
   A32        2.89370  -0.00002  -0.00591  -0.01138  -0.02293   2.87077
   A33        3.20758  -0.00004  -0.00669   0.01107   0.00516   3.21274
   A34        3.18018   0.00018   0.04562   0.04185   0.08382   3.26400
    D1       -0.23334   0.00001   0.00372   0.00953   0.01240  -0.22094
    D2        2.90625   0.00005   0.00232   0.00959   0.01120   2.91745
    D3       -0.03103   0.00014  -0.00168   0.00356   0.00143  -0.02961
    D4        3.11241   0.00010  -0.00037   0.00351   0.00253   3.11495
    D5       -0.01163  -0.00000   0.01332   0.00460   0.01786   0.00623
    D6       -2.10815  -0.00002   0.01406   0.00449   0.01849  -2.08967
    D7        2.08718  -0.00001   0.01357   0.00512   0.01862   2.10581
    D8        3.12828   0.00003   0.01214   0.00465   0.01685  -3.13805
    D9        1.03176   0.00001   0.01289   0.00453   0.01748   1.04924
   D10       -1.05609   0.00002   0.01239   0.00516   0.01762  -1.03847
   D11       -0.26444  -0.00011   0.03301  -0.01550   0.01766  -0.24678
   D12        0.33232  -0.00003   0.02122   0.03163   0.05093   0.38325
   D13        2.56473   0.00026   0.08511   0.05081   0.14052   2.70525
   D14        2.87054  -0.00001   0.09146  -0.03910   0.05275   2.92329
   D15        0.38248  -0.00003   0.04660  -0.04183   0.01006   0.39254
   D16       -0.37521  -0.00014   0.00294   0.01293   0.01116  -0.36405
   D17       -2.58887  -0.00001  -0.03229   0.01647  -0.01733  -2.60620
   D18        0.28447  -0.00004  -0.09639   0.01717  -0.07528   0.20919
   D19       -1.87459  -0.00001  -0.08357   0.00120  -0.07966  -1.95425
   D20       -2.97956   0.00020   0.05514   0.01524   0.06905  -2.91051
   D21       -0.39036   0.00012   0.01803   0.00059   0.02018  -0.37018
   D22        1.41389   0.00012   0.01781   0.00613   0.02385   1.43774
   D23        0.84988  -0.00003  -0.02559  -0.01972  -0.04865   0.80122
   D24       -2.84411  -0.00011  -0.06270  -0.03438  -0.09753  -2.94164
   D25       -1.03986  -0.00011  -0.06291  -0.02883  -0.09386  -1.13372
   D26       -2.54682  -0.00024  -0.08421  -0.02706  -0.11805  -2.66487
   D27       -0.29550   0.00005  -0.01099  -0.02140  -0.03869  -0.33419
   D28        0.16197   0.00009   0.07573   0.01289   0.08759   0.24955
   D29        2.45471   0.00002   0.05682   0.02878   0.08586   2.54057
   D30       -0.74342   0.00006  -0.01269   0.02058   0.00206  -0.74136
   D31       -1.82279  -0.00008  -0.06503  -0.01245  -0.07683  -1.89962
   D32        1.24907   0.00003  -0.01059   0.04450   0.03549   1.28457
   D33        0.59182  -0.00011  -0.05830  -0.00211  -0.05700   0.53482
   D34        1.62000   0.00006  -0.00720   0.02580   0.01565   1.63564
   D35       -1.45375  -0.00005  -0.06485  -0.02974  -0.09312  -1.54687
         Item               Value     Threshold  Converged?
 Maximum Force            0.001057     0.000015     NO 
 RMS     Force            0.000190     0.000010     NO 
 Maximum Displacement     0.257365     0.000060     NO 
 RMS     Displacement     0.073429     0.000040     NO 
 Predicted change in Energy=-8.495454D-05
 GradGradGradGradGradGradGradGradGradGradGradGradGradGradGradGradGradGrad

                          Input orientation:                          
 ---------------------------------------------------------------------
 Center     Atomic      Atomic             Coordinates (Angstroms)
 Number     Number       Type             X           Y           Z
 ---------------------------------------------------------------------
      1          6           0        0.865793   -1.107568   -0.350098
      2          8           0        0.500918   -0.337565   -1.216490
      3          8           0        0.698182   -1.015607    0.929962
      4          1           0        0.211246   -0.154165    1.201036
      5          6           0        1.636927   -2.399452   -0.724792
      6          9           0        1.810699   -2.487536   -2.041515
      7          9           0        0.957871   -3.481459   -0.315791
      8          9           0        2.841463   -2.413769   -0.137739
      9          8           0       -2.329130    2.749428    2.613502
     10          1           0       -2.225555    3.389394    1.883795
     11          1           0       -2.572882    3.244729    3.397394
     12          8           0       -0.436047    1.182821    1.448310
     13          1           0       -0.888294    1.464794    0.630753
     14          1           0       -0.996505    1.520638    2.172339
     15          8           0       -1.795809    4.139376    0.266558
     16          1           0       -1.544319    3.449685   -0.367204
     17          1           0       -1.113123    4.813087    0.221482
     18          8           0       -1.319484    1.749472   -1.159083
     19          1           0       -0.622861    1.098759   -1.367276
     20          1           0       -2.139987    1.387812   -1.504806
 ---------------------------------------------------------------------
                    Distance matrix (angstroms):
                    1          2          3          4          5
     1  C    0.000000
     2  O    1.215184   0.000000
     3  O    1.294258   2.259626   0.000000
     4  H    1.934793   2.441715   1.025997   0.000000
     5  C    1.550487   2.404924   2.352548   3.283701   0.000000
     6  F    2.378666   2.649258   3.497706   4.303139   1.331058
     7  F    2.375924   3.302141   2.774845   3.732171   1.341319
     8  F    2.377925   3.309452   2.772813   3.717011   1.340053
     9  O    5.819525   5.675168   5.116094   4.108457   7.306489
    10  H    5.896556   5.561982   5.372343   4.354419   7.431974
    11  H    6.694077   6.600682   5.910883   4.912009   8.159148
    12  O    3.189818   3.207902   2.527498   1.505876   4.674642
    13  H    3.264343   2.930991   2.959530   2.038440   4.811095
    14  H    4.091248   4.144798   3.293631   2.281898   5.540347
    15  O    5.915642   5.245702   5.764889   4.830736   7.451358
    16  H    5.155336   4.387202   5.162392   4.304547   6.667879
    17  H    6.268730   5.585885   6.144627   5.233266   7.776820
    18  O    3.686811   2.769997   4.010081   3.396635   5.112979
    19  H    2.849320   1.829930   3.390133   2.976874   4.213895
    20  H    4.073694   3.167717   4.445191   3.902251   5.405263
                    6          7          8          9         10
     6  F    0.000000
     7  F    2.166407   0.000000
     8  F    2.166166   2.172460   0.000000
     9  O    8.138376   7.629488   7.807878   0.000000
    10  H    8.138656   7.885493   7.964796   0.976093   0.000000
    11  H    9.036392   8.455505   8.592491   0.958762   1.559662
    12  O    5.540602   5.177892   5.117918   2.719502   2.874187
    13  H    5.481468   5.363738   5.435523   2.767235   2.657531
    14  H    6.457741   5.918729   5.962048   1.865593   2.255232
    15  O    7.889872   8.123978   8.038126   2.779305   1.833742
    16  H    7.022112   7.369149   7.325833   3.160839   2.352598
    17  H    8.183459   8.566048   8.245923   3.385133   2.455136
    18  O    5.341252   5.767160   5.974044   4.031339   3.573431
    19  H    4.386152   4.958098   5.084403   4.634939   4.287785
    20  H    5.560063   5.892392   6.413714   4.341686   3.936530
                   11         12         13         14         15
    11  H    0.000000
    12  O    3.551965   0.000000
    13  H    3.695986   0.975928   0.000000
    14  H    2.637842   0.975936   1.546388   0.000000
    15  O    3.347591   3.462183   2.847738   3.335967   0.000000
    16  H    3.907960   3.108542   2.316481   3.235831   0.969833
    17  H    3.831065   3.891320   3.380698   3.828794   0.960197
    18  O    4.956640   2.810703   1.862922   3.354855   2.823292
    19  H    5.577621   2.823029   2.048550   3.584197   3.645624
    20  H    5.259953   3.415600   2.476545   3.853127   3.290486
                   16         17         18         19         20
    16  H    0.000000
    17  H    1.546398   0.000000
    18  O    1.889007   3.366642   0.000000
    19  H    2.715894   4.069489   0.975733   0.000000
    20  H    2.429049   3.970772   0.961014   1.550528   0.000000
 Stoichiometry    C2H9F3O6
 Framework group  C1[X(C2H9F3O6)]
 Deg. of freedom    54
 Full point group                 C1      NOp   1
 Largest Abelian subgroup         C1      NOp   1
 Largest concise Abelian subgroup C1      NOp   1
                         Standard orientation:                         
 ---------------------------------------------------------------------
 Center     Atomic      Atomic             Coordinates (Angstroms)
 Number     Number       Type             X           Y           Z
 ---------------------------------------------------------------------
      1          6           0       -1.283571    0.017001   -0.045218
      2          8           0       -0.699830    1.082718   -0.032341
      3          8           0       -0.780489   -1.174944   -0.080975
      4          1           0        0.244408   -1.167010   -0.127805
      5          6           0       -2.833092   -0.027459   -0.013305
      6          9           0       -3.345975    1.200393    0.019016
      7          9           0       -3.256964   -0.690197    1.073087
      8          9           0       -3.306870   -0.654837   -1.098511
      9          8           0        4.294203   -1.572657    0.432588
     10          1           0        4.567742   -0.698263    0.095884
     11          1           0        5.032662   -2.171615    0.309496
     12          8           0        1.733019   -0.994015   -0.275370
     13          1           0        1.976851   -0.108339    0.054113
     14          1           0        2.489840   -1.564031   -0.041372
     15          8           0        4.526249    1.040970   -0.483732
     16          1           0        3.665451    1.440868   -0.284517
     17          1           0        4.712632    1.239687   -1.404466
     18          8           0        1.952310    1.708529    0.465050
     19          1           0        1.008256    1.689195    0.219197
     20          1           0        1.986725    1.979217    1.386512
 ---------------------------------------------------------------------
 Rotational constants (GHZ):           1.7738912           0.3083809           0.2803567
 Standard basis: 6-31++G(d,p) (6D, 7F)
 There are   263 symmetry adapted cartesian basis functions of A   symmetry.
 There are   263 symmetry adapted basis functions of A   symmetry.
   263 basis functions,   424 primitive gaussians,   263 cartesian basis functions
    48 alpha electrons       48 beta electrons
       nuclear repulsion energy       710.6596072629 Hartrees.
 NAtoms=   20 NActive=   20 NUniq=   20 SFac= 1.00D+00 NAtFMM=   60 NAOKFM=F Big=F
 Integral buffers will be    131072 words long.
 Raffenetti 2 integral format.
 Two-electron integral symmetry is turned on.
 Nuclear repulsion after empirical dispersion term =      710.6510195324 Hartrees.
 One-electron integrals computed using PRISM.
 NBasis=   263 RedAO= T EigKep=  3.71D-05  NBF=   263
 NBsUse=   263 1.00D-06 EigRej= -1.00D+00 NBFU=   263
 Initial guess from the checkpoint file:  "/local_scratch/slurm.5620309/Gau-3416554.chk"
 B after Tr=     0.000000    0.000000    0.000000
         Rot=    0.999987    0.004771    0.000114   -0.002029 Ang=   0.59 deg.
 ExpMin= 3.60D-02 ExpMax= 7.00D+03 ExpMxC= 1.05D+03 IAcc=3 IRadAn=         5 AccDes= 0.00D+00
 Harris functional with IExCor= 4639 and IRadAn=       5 diagonalized for initial guess.
 HarFok:  IExCor= 4639 AccDes= 0.00D+00 IRadAn=         5 IDoV= 1 UseB2=F ITyADJ=14
 ICtDFT=  3500011 ScaDFX=  1.000000  1.000000  1.000000  1.000000
 FoFCou: FMM=F IPFlag=           0 FMFlag=      100000 FMFlg1=           0
         NFxFlg=           0 DoJE=T BraDBF=F KetDBF=T FulRan=T
         wScrn=  0.000000 ICntrl=       500 IOpCl=  0 I1Cent=   200000004 NGrid=           0
         NMat0=    1 NMatS0=      1 NMatT0=    0 NMatD0=    1 NMtDS0=    0 NMtDT0=    0
 Petite list used in FoFCou.
 Requested convergence on RMS density matrix=1.00D-10 within 128 cycles.
 Requested convergence on MAX density matrix=1.00D-08.
 Requested convergence on             energy=1.00D-08.
 No special actions if energy rises.
 SCF Done:  E(RwB97XD) =  -832.383985673     A.U. after   15 cycles
            NFock= 15  Conv=0.75D-10     -V/T= 2.0082
 Calling FoFJK, ICntrl=      2127 FMM=F ISym2X=0 I1Cent= 0 IOpClX= 0 NMat=1 NMatS=1 NMatT=0.
 ***** Axes restored to original set *****
 -------------------------------------------------------------------
 Center     Atomic                   Forces (Hartrees/Bohr)
 Number     Number              X              Y              Z
 -------------------------------------------------------------------
      1        6           0.000561064   -0.000870833    0.001105671
      2        8          -0.000751880    0.001317986   -0.002129699
      3        8          -0.000085264   -0.000321416    0.001275343
      4        1           0.000583706    0.000115933   -0.000158326
      5        6           0.000018003   -0.000069269    0.000074995
      6        9          -0.000015055    0.000014573   -0.000022090
      7        9          -0.000009062    0.000003965   -0.000003554
      8        9           0.000033204    0.000004561    0.000016736
      9        8           0.000091987   -0.000177065    0.000461572
     10        1           0.000128917    0.000314124   -0.000931793
     11        1          -0.000053497   -0.000329461    0.000422829
     12        8          -0.002931128    0.000480596   -0.002104885
     13        1           0.001427930   -0.000674567    0.002661865
     14        1           0.000844596    0.000064920   -0.000838910
     15        8          -0.000689854    0.001650816    0.001419172
     16        1           0.000791143   -0.001281095   -0.001212383
     17        1           0.000006199   -0.000233130   -0.000148568
     18        8          -0.000807332    0.000557318    0.000284932
     19        1           0.001016540   -0.000595707   -0.000116163
     20        1          -0.000160217    0.000027749   -0.000056743
 -------------------------------------------------------------------
 Cartesian Forces:  Max     0.002931128 RMS     0.000899511

 GradGradGradGradGradGradGradGradGradGradGradGradGradGradGradGradGradGrad
 Berny optimization.
 Using GEDIIS/GDIIS optimizer.
 FormGI is forming the generalized inverse of G from B-inverse, IUseBI=4.
 Internal  Forces:  Max     0.002662341 RMS     0.000514955
 Search for a local minimum.
 Step number   8 out of a maximum of  120
 All quantities printed in internal units (Hartrees-Bohrs-Radians)
 Mixed Optimization -- En-DIIS/RFO-DIIS
 Swapping is turned off.
 Update second derivatives using D2CorX and points    6    7    8
 DE= -1.17D-04 DEPred=-8.50D-05 R= 1.38D+00
 TightC=F SS=  1.41D+00  RLast= 3.70D-01 DXNew= 2.3504D+00 1.1094D+00
 Trust test= 1.38D+00 RLast= 3.70D-01 DXMaxT set to 1.40D+00
 ITU=  1  1 -1  1  1  1  1  0
     Eigenvalues ---    0.00018   0.00032   0.00036   0.00047   0.00066
     Eigenvalues ---    0.00104   0.00135   0.00231   0.00463   0.00487
     Eigenvalues ---    0.00632   0.00675   0.00695   0.00819   0.01034
     Eigenvalues ---    0.01330   0.01367   0.01487   0.01736   0.02202
     Eigenvalues ---    0.02407   0.02540   0.02833   0.03017   0.03290
     Eigenvalues ---    0.03539   0.03733   0.05162   0.07007   0.07439
     Eigenvalues ---    0.08034   0.08860   0.11702   0.13599   0.19567
     Eigenvalues ---    0.20629   0.21817   0.23215   0.25866   0.30863
     Eigenvalues ---    0.36240   0.37652   0.38679   0.46153   0.49028
     Eigenvalues ---    0.51298   0.53479   0.55567   0.56275   0.56876
     Eigenvalues ---    0.57751   0.58877   0.61818   0.93541
 En-DIIS/RFO-DIIS/Sim-DIIS IScMMF=       -3 using points:     8    7    6    5    4    3
 RFO step:  Lambda=-1.79169017D-04.
 DidBck=F Rises=F RFO-DIIS coefs:    2.00498   -0.66487   -0.32521   -0.05929    0.28803
                  RFO-DIIS coefs:   -0.24364
 Iteration  1 RMS(Cart)=  0.07679875 RMS(Int)=  0.00394042
 Iteration  2 RMS(Cart)=  0.00355985 RMS(Int)=  0.00308017
 Iteration  3 RMS(Cart)=  0.00001038 RMS(Int)=  0.00308016
 Iteration  4 RMS(Cart)=  0.00000003 RMS(Int)=  0.00308016
 Variable       Old X    -DE/DX   Delta X   Delta X   Delta X     New X
                                 (Linear)    (Quad)   (Total)
    R1        2.29637   0.00227  -0.00324   0.00400  -0.00134   2.29502
    R2        2.44579   0.00066   0.00032  -0.00065  -0.00162   2.44417
    R3        2.92999   0.00004  -0.00094   0.00033  -0.00061   2.92939
    R4        3.45807  -0.00022  -0.03503   0.00406  -0.03271   3.42535
    R5        1.93885  -0.00017  -0.02408   0.01602  -0.00693   1.93192
    R6        2.84569   0.00006   0.03513  -0.03468   0.00178   2.84748
    R7        2.51533   0.00002  -0.00061   0.00037  -0.00024   2.51509
    R8        2.53473  -0.00000   0.00018   0.00006   0.00023   2.53496
    R9        2.53233   0.00004  -0.00044   0.00031  -0.00013   2.53221
   R10        1.84455   0.00076  -0.00119   0.00148  -0.00187   1.84268
   R11        1.81180   0.00019  -0.00017   0.00022   0.00005   1.81185
   R12        3.52546  -0.00022   0.03269  -0.02378   0.00903   3.53449
   R13        3.46527  -0.00019   0.00917  -0.00490   0.00178   3.46705
   R14        1.84424  -0.00266   0.00628  -0.00701   0.00440   1.84863
   R15        1.84425  -0.00112  -0.00283  -0.00045  -0.00146   1.84279
   R16        3.52041   0.00041  -0.02300  -0.01038  -0.02829   3.49213
   R17        1.83272   0.00183  -0.00324   0.00548   0.00044   1.83316
   R18        1.81451  -0.00015   0.00020  -0.00011   0.00009   1.81460
   R19        3.56971  -0.00001  -0.00987   0.00352  -0.00767   3.56203
   R20        1.84387   0.00099   0.00009   0.00258   0.00132   1.84519
   R21        1.81605   0.00015  -0.00059   0.00015  -0.00044   1.81562
    A1        2.24112   0.00010  -0.00168   0.00266  -0.00077   2.24035
    A2        2.10018   0.00004   0.00219  -0.00259   0.00047   2.10066
    A3        1.94188  -0.00013  -0.00052  -0.00007   0.00029   1.94217
    A4        2.40461  -0.00069  -0.00428   0.00284  -0.00470   2.39991
    A5        1.96322  -0.00062   0.00197  -0.00388  -0.00027   1.96295
    A6        1.93813  -0.00004  -0.00099   0.00077  -0.00023   1.93790
    A7        1.92480  -0.00001  -0.00206   0.00052  -0.00155   1.92325
    A8        1.92846   0.00000   0.00012  -0.00003   0.00009   1.92855
    A9        1.89057   0.00001   0.00113  -0.00047   0.00067   1.89124
   A10        1.89158   0.00002   0.00097  -0.00046   0.00051   1.89208
   A11        1.88900   0.00001   0.00095  -0.00038   0.00057   1.88958
   A12        1.87496   0.00040  -0.00645   0.00951   0.00156   1.87652
   A13        1.75103  -0.00033   0.00124   0.00138  -0.00119   1.74984
   A14        2.36773  -0.00015   0.03702  -0.01550   0.02037   2.38809
   A15        2.83159  -0.00021   0.01090  -0.00450   0.00398   2.83557
   A16        1.89458   0.00070   0.01596   0.00838   0.01834   1.91292
   A17        2.31311  -0.00051   0.05093   0.00381   0.04270   2.35581
   A18        1.82902   0.00006   0.01034  -0.00173   0.00832   1.83733
   A19        2.52119   0.00091  -0.02802   0.01257  -0.00547   2.51572
   A20        1.92436  -0.00038   0.00869  -0.00779  -0.00285   1.92151
   A21        2.08862   0.00025  -0.01838   0.00710  -0.00934   2.07927
   A22        1.85868  -0.00017   0.00154  -0.00416   0.00021   1.85888
   A23        2.80800  -0.00009   0.02530   0.00582   0.02597   2.83398
   A24        1.33083   0.00019   0.00104   0.00194   0.01100   1.34183
   A25        1.50860  -0.00003  -0.00100  -0.00217  -0.00061   1.50798
   A26        2.07801  -0.00000   0.03891   0.00363   0.04188   2.11989
   A27        2.45698   0.00010  -0.03771  -0.00619  -0.04245   2.41454
   A28        1.96916  -0.00004   0.03455   0.00571   0.03332   2.00248
   A29        1.85649  -0.00006   0.00604   0.00027   0.00380   1.86030
   A30        2.80630  -0.00000   0.04406  -0.00900   0.03482   2.84112
   A31        3.04279   0.00036  -0.00880  -0.00403  -0.00796   3.03483
   A32        2.87077   0.00023  -0.02782   0.00862  -0.02468   2.84609
   A33        3.21274  -0.00030   0.00146  -0.00258  -0.00144   3.21130
   A34        3.26400  -0.00007   0.09341  -0.01308   0.07633   3.34033
    D1       -0.22094   0.00007   0.02207   0.00788   0.02941  -0.19153
    D2        2.91745   0.00008   0.02144   0.00721   0.02818   2.94563
    D3       -0.02961   0.00010   0.00454  -0.00393   0.00023  -0.02937
    D4        3.11495   0.00009   0.00512  -0.00330   0.00138   3.11632
    D5        0.00623  -0.00001   0.01935  -0.00394   0.01539   0.02161
    D6       -2.08967   0.00001   0.01994  -0.00419   0.01572  -2.07395
    D7        2.10581  -0.00001   0.01999  -0.00403   0.01593   2.12174
    D8       -3.13805  -0.00000   0.01882  -0.00450   0.01434  -3.12371
    D9        1.04924   0.00001   0.01941  -0.00475   0.01468   1.06391
   D10       -1.03847  -0.00000   0.01946  -0.00460   0.01489  -1.02358
   D11       -0.24678  -0.00006  -0.00182   0.00272   0.00118  -0.24560
   D12        0.38325  -0.00007   0.04351  -0.01172   0.02949   0.41274
   D13        2.70525   0.00046   0.14250   0.00154   0.14776   2.85301
   D14        2.92329  -0.00020   0.03418   0.00333   0.03780   2.96110
   D15        0.39254  -0.00005  -0.00864   0.01505   0.01088   0.40342
   D16       -0.36405  -0.00030   0.02066  -0.00275   0.01305  -0.35100
   D17       -2.60620  -0.00037  -0.00399  -0.00540  -0.01007  -2.61627
   D18        0.20919  -0.00027  -0.06521  -0.00765  -0.06920   0.13999
   D19       -1.95425   0.00012  -0.06071  -0.00035  -0.05923  -2.01348
   D20       -2.91051   0.00010   0.07470   0.00915   0.08222  -2.82829
   D21       -0.37018   0.00009   0.03920   0.00086   0.04060  -0.32959
   D22        1.43774   0.00011   0.03535   0.00216   0.03580   1.47354
   D23        0.80122   0.00002  -0.05258   0.00030  -0.05402   0.74720
   D24       -2.94164   0.00001  -0.08808  -0.00798  -0.09565  -3.03728
   D25       -1.13372   0.00003  -0.09193  -0.00668  -0.10044  -1.23416
   D26       -2.66487  -0.00073  -0.13392  -0.01877  -0.15873  -2.82360
   D27       -0.33419   0.00002  -0.04175  -0.00131  -0.04842  -0.38261
   D28        0.24955  -0.00005   0.09395  -0.02365   0.06802   0.31758
   D29        2.54057  -0.00013   0.07780  -0.02324   0.05420   2.59477
   D30       -0.74136  -0.00005   0.00439   0.01478   0.01414  -0.72722
   D31       -1.89962  -0.00019  -0.04087   0.01085  -0.03126  -1.93088
   D32        1.28457   0.00002   0.04273   0.01902   0.06271   1.34728
   D33        0.53482  -0.00006  -0.05654  -0.00706  -0.06219   0.47262
   D34        1.63564   0.00017  -0.01448  -0.00248  -0.01781   1.61783
   D35       -1.54687  -0.00004  -0.09710  -0.01023  -0.10628  -1.65314
         Item               Value     Threshold  Converged?
 Maximum Force            0.002662     0.000015     NO 
 RMS     Force            0.000515     0.000010     NO 
 Maximum Displacement     0.273197     0.000060     NO 
 RMS     Displacement     0.076530     0.000040     NO 
 Predicted change in Energy=-9.620018D-05
 GradGradGradGradGradGradGradGradGradGradGradGradGradGradGradGradGradGrad

                          Input orientation:                          
 ---------------------------------------------------------------------
 Center     Atomic      Atomic             Coordinates (Angstroms)
 Number     Number       Type             X           Y           Z
 ---------------------------------------------------------------------
      1          6           0        0.858792   -1.108079   -0.350948
      2          8           0        0.478363   -0.340071   -1.211402
      3          8           0        0.668612   -1.040341    0.926600
      4          1           0        0.147417   -0.204502    1.200258
      5          6           0        1.681691   -2.365527   -0.731303
      6          9           0        1.893281   -2.418812   -2.044225
      7          9           0        1.026186   -3.476616   -0.363523
      8          9           0        2.869594   -2.354116   -0.111369
      9          8           0       -2.286703    2.823737    2.651387
     10          1           0       -2.163427    3.440739    1.906442
     11          1           0       -2.486903    3.347040    3.429431
     12          8           0       -0.555323    1.105865    1.444386
     13          1           0       -1.032863    1.377929    0.635117
     14          1           0       -1.063903    1.488038    2.183459
     15          8           0       -1.748083    4.133827    0.259267
     16          1           0       -1.522731    3.418582   -0.356090
     17          1           0       -1.045819    4.785014    0.189638
     18          8           0       -1.361122    1.717336   -1.151495
     19          1           0       -0.660485    1.064152   -1.340914
     20          1           0       -2.157472    1.398681   -1.584381
 ---------------------------------------------------------------------
                    Distance matrix (angstroms):
                    1          2          3          4          5
     1  C    0.000000
     2  O    1.214473   0.000000
     3  O    1.293401   2.257792   0.000000
     4  H    1.930996   2.438034   1.022330   0.000000
     5  C    1.550164   2.404364   2.351827   3.279474   0.000000
     6  F    2.378104   2.648915   3.496541   4.298590   1.330930
     7  F    2.374479   3.294985   2.779877   3.731538   1.341443
     8  F    2.377673   3.314277   2.765449   3.708295   1.339985
     9  O    5.862365   5.707575   5.161382   4.147402   7.356575
    10  H    5.909430   5.567273   5.390789   4.373383   7.446835
    11  H    6.732980   6.627588   5.955716   4.952000   8.205017
    12  O    3.181900   3.195692   2.524345   1.506819   4.667806
    13  H    3.275808   2.940231   2.971196   2.053420   4.821760
    14  H    4.106069   4.152789   3.312703   2.301885   5.557346
    15  O    5.886062   5.209193   5.749587   4.826954   7.415266
    16  H    5.114913   4.343202   5.131205   4.282330   6.623067
    17  H    6.216777   5.527435   6.116955   5.228809   7.708287
    18  O    3.681285   2.760474   4.005381   3.391149   5.109309
    19  H    2.829632   1.812619   3.367046   2.952921   4.197631
    20  H    4.111332   3.179622   4.498955   3.954355   5.443912
                    6          7          8          9         10
     6  F    0.000000
     7  F    2.166925   0.000000
     8  F    2.166403   2.172957   0.000000
     9  O    8.185680   7.730418   7.812194   0.000000
    10  H    8.148558   7.948344   7.936196   0.975106   0.000000
    11  H    9.077003   8.560992   8.586763   0.958790   1.559779
    12  O    5.530770   5.173861   5.110958   2.721326   2.872479
    13  H    5.491487   5.366896   5.451107   2.779896   2.673879
    14  H    6.471610   5.958471   5.958253   1.870371   2.258037
    15  O    7.842365   8.124240   7.972058   2.780051   1.834684
    16  H    6.970947   7.351244   7.257854   3.159496   2.351603
    17  H    8.094663   8.535439   8.147898   3.383284   2.450212
    18  O    5.338148   5.770379   5.963014   4.067276   3.600666
    19  H    4.375775   4.941530   5.065352   4.656092   4.295617
    20  H    5.585097   5.949344   6.443961   4.470930   4.044241
                   11         12         13         14         15
    11  H    0.000000
    12  O    3.562902   0.000000
    13  H    3.714812   0.978254   0.000000
    14  H    2.652030   0.975162   1.552563   0.000000
    15  O    3.348854   3.463486   2.871894   3.342277   0.000000
    16  H    3.907035   3.086463   2.320932   3.222861   0.970064
    17  H    3.826323   3.918050   3.436110   3.853012   0.960244
    18  O    4.990812   2.786002   1.847954   3.356015   2.824786
    19  H    5.594959   2.787596   2.035146   3.572622   3.628547
    20  H    5.389150   3.438902   2.488241   3.924346   3.323802
                   16         17         18         19         20
    16  H    0.000000
    17  H    1.546739   0.000000
    18  O    1.884947   3.362842   0.000000
    19  H    2.693824   4.041768   0.976433   0.000000
    20  H    2.447773   3.981227   0.960783   1.553111   0.000000
 Stoichiometry    C2H9F3O6
 Framework group  C1[X(C2H9F3O6)]
 Deg. of freedom    54
 Full point group                 C1      NOp   1
 Largest Abelian subgroup         C1      NOp   1
 Largest concise Abelian subgroup C1      NOp   1
                         Standard orientation:                         
 ---------------------------------------------------------------------
 Center     Atomic      Atomic             Coordinates (Angstroms)
 Number     Number       Type             X           Y           Z
 ---------------------------------------------------------------------
      1          6           0       -1.283269    0.009999   -0.020499
      2          8           0       -0.696691    1.073233   -0.000449
      3          8           0       -0.783121   -1.182781   -0.023926
      4          1           0        0.239139   -1.177778   -0.034799
      5          6           0       -2.832797   -0.029679   -0.040464
      6          9           0       -3.341927    1.199880   -0.059066
      7          9           0       -3.293921   -0.661500    1.049323
      8          9           0       -3.271465   -0.685742   -1.123382
      9          8           0        4.350582   -1.569221    0.344352
     10          1           0        4.584815   -0.687512    0.000032
     11          1           0        5.089789   -2.153730    0.167718
     12          8           0        1.732295   -0.999344   -0.130442
     13          1           0        1.981013   -0.120872    0.220853
     14          1           0        2.506443   -1.569591    0.032203
     15          8           0        4.484491    1.063070   -0.539842
     16          1           0        3.620746    1.435849   -0.303188
     17          1           0        4.629359    1.276041   -1.464896
     18          8           0        1.941762    1.703804    0.510591
     19          1           0        0.997386    1.660203    0.266311
     20          1           0        1.978982    2.071636    1.397393
 ---------------------------------------------------------------------
 Rotational constants (GHZ):           1.7701475           0.3083393           0.2801710
 Standard basis: 6-31++G(d,p) (6D, 7F)
 There are   263 symmetry adapted cartesian basis functions of A   symmetry.
 There are   263 symmetry adapted basis functions of A   symmetry.
   263 basis functions,   424 primitive gaussians,   263 cartesian basis functions
    48 alpha electrons       48 beta electrons
       nuclear repulsion energy       710.8096765272 Hartrees.
 NAtoms=   20 NActive=   20 NUniq=   20 SFac= 1.00D+00 NAtFMM=   60 NAOKFM=F Big=F
 Integral buffers will be    131072 words long.
 Raffenetti 2 integral format.
 Two-electron integral symmetry is turned on.
 Nuclear repulsion after empirical dispersion term =      710.8011247090 Hartrees.
 One-electron integrals computed using PRISM.
 NBasis=   263 RedAO= T EigKep=  3.88D-05  NBF=   263
 NBsUse=   263 1.00D-06 EigRej= -1.00D+00 NBFU=   263
 Initial guess from the checkpoint file:  "/local_scratch/slurm.5620309/Gau-3416554.chk"
 B after Tr=     0.000000    0.000000   -0.000000
         Rot=    0.999992    0.003785    0.000311   -0.001534 Ang=   0.47 deg.
 ExpMin= 3.60D-02 ExpMax= 7.00D+03 ExpMxC= 1.05D+03 IAcc=3 IRadAn=         5 AccDes= 0.00D+00
 Harris functional with IExCor= 4639 and IRadAn=       5 diagonalized for initial guess.
 HarFok:  IExCor= 4639 AccDes= 0.00D+00 IRadAn=         5 IDoV= 1 UseB2=F ITyADJ=14
 ICtDFT=  3500011 ScaDFX=  1.000000  1.000000  1.000000  1.000000
 FoFCou: FMM=F IPFlag=           0 FMFlag=      100000 FMFlg1=           0
         NFxFlg=           0 DoJE=T BraDBF=F KetDBF=T FulRan=T
         wScrn=  0.000000 ICntrl=       500 IOpCl=  0 I1Cent=   200000004 NGrid=           0
         NMat0=    1 NMatS0=      1 NMatT0=    0 NMatD0=    1 NMtDS0=    0 NMtDT0=    0
 Petite list used in FoFCou.
 Requested convergence on RMS density matrix=1.00D-10 within 128 cycles.
 Requested convergence on MAX density matrix=1.00D-08.
 Requested convergence on             energy=1.00D-08.
 No special actions if energy rises.
 SCF Done:  E(RwB97XD) =  -832.384092030     A.U. after   15 cycles
            NFock= 15  Conv=0.68D-10     -V/T= 2.0082
 Calling FoFJK, ICntrl=      2127 FMM=F ISym2X=0 I1Cent= 0 IOpClX= 0 NMat=1 NMatS=1 NMatT=0.
 ***** Axes restored to original set *****
 -------------------------------------------------------------------
 Center     Atomic                   Forces (Hartrees/Bohr)
 Number     Number              X              Y              Z
 -------------------------------------------------------------------
      1        6           0.000980354   -0.001457456    0.001266721
      2        8          -0.001048979    0.001928897   -0.003253114
      3        8           0.000603364   -0.001834184    0.001796706
      4        1          -0.000006657    0.001476535    0.000364060
      5        6          -0.000034295    0.000058171    0.000197426
      6        9           0.000022451   -0.000107169   -0.000022610
      7        9           0.000148940   -0.000013640   -0.000086304
      8        9          -0.000010595   -0.000131126   -0.000082057
      9        8           0.000062658   -0.000863361    0.001238569
     10        1           0.000088635    0.000868900   -0.001699813
     11        1          -0.000015057   -0.000362385    0.000301783
     12        8          -0.004487007    0.000878316   -0.003795596
     13        1           0.002681338   -0.001071593    0.004688909
     14        1           0.000883401    0.000305015   -0.000720712
     15        8          -0.000533924    0.001820964    0.001619554
     16        1           0.000721962   -0.001332011   -0.001303364
     17        1          -0.000010204   -0.000355877   -0.000256542
     18        8          -0.000980791    0.000458063    0.000084938
     19        1           0.001195360   -0.000357566   -0.000339097
     20        1          -0.000260956    0.000091508    0.000000543
 -------------------------------------------------------------------
 Cartesian Forces:  Max     0.004688909 RMS     0.001390423

 GradGradGradGradGradGradGradGradGradGradGradGradGradGradGradGradGradGrad
 Berny optimization.
 Using GEDIIS/GDIIS optimizer.
 FormGI is forming the generalized inverse of G from B-inverse, IUseBI=4.
 Internal  Forces:  Max     0.004427038 RMS     0.000786511
 Search for a local minimum.
 Step number   9 out of a maximum of  120
 All quantities printed in internal units (Hartrees-Bohrs-Radians)
 Mixed Optimization -- En-DIIS/RFO-DIIS
 Swapping is turned off.
 Update second derivatives using D2CorX and points    8    9
 DE= -1.06D-04 DEPred=-9.62D-05 R= 1.11D+00
 TightC=F SS=  1.41D+00  RLast= 3.76D-01 DXNew= 2.3504D+00 1.1285D+00
 Trust test= 1.11D+00 RLast= 3.76D-01 DXMaxT set to 1.40D+00
 ITU=  1  1  1 -1  1  1  1  1  0
     Eigenvalues ---    0.00018   0.00033   0.00034   0.00041   0.00066
     Eigenvalues ---    0.00100   0.00130   0.00232   0.00455   0.00491
     Eigenvalues ---    0.00626   0.00659   0.00714   0.00826   0.01026
     Eigenvalues ---    0.01298   0.01390   0.01479   0.01725   0.02221
     Eigenvalues ---    0.02405   0.02526   0.02844   0.02984   0.03205
     Eigenvalues ---    0.03495   0.03732   0.05142   0.06889   0.07446
     Eigenvalues ---    0.08012   0.08715   0.11702   0.13600   0.19574
     Eigenvalues ---    0.20528   0.21816   0.23103   0.25731   0.29500
     Eigenvalues ---    0.36273   0.37652   0.38680   0.45844   0.49141
     Eigenvalues ---    0.51196   0.53131   0.55450   0.56279   0.56987
     Eigenvalues ---    0.57830   0.58406   0.65267   0.96821
 En-DIIS/RFO-DIIS/Sim-DIIS IScMMF=       -3 using points:     9    8    7    6    5    4    3
 RFO step:  Lambda=-2.14310377D-04.
 DidBck=F Rises=F RFO-DIIS coefs:    1.95339   -1.30447    0.52285   -0.05173   -0.20815
                  RFO-DIIS coefs:    0.27906   -0.19096
 Iteration  1 RMS(Cart)=  0.05699405 RMS(Int)=  0.00208605
 Iteration  2 RMS(Cart)=  0.00204511 RMS(Int)=  0.00169207
 Iteration  3 RMS(Cart)=  0.00000200 RMS(Int)=  0.00169207
 Iteration  4 RMS(Cart)=  0.00000001 RMS(Int)=  0.00169207
 Variable       Old X    -DE/DX   Delta X   Delta X   Delta X     New X
                                 (Linear)    (Quad)   (Total)
    R1        2.29502   0.00357  -0.00071   0.00243   0.00079   2.29581
    R2        2.44417   0.00155   0.00141  -0.00056   0.00051   2.44468
    R3        2.92939   0.00022  -0.00041   0.00025  -0.00017   2.92922
    R4        3.42535  -0.00006  -0.00492   0.00652   0.00057   3.42592
    R5        1.93192   0.00154  -0.01665   0.01316  -0.00277   1.92915
    R6        2.84748   0.00026   0.02666  -0.02790  -0.00048   2.84699
    R7        2.51509   0.00003  -0.00034   0.00036   0.00003   2.51512
    R8        2.53496  -0.00009  -0.00005  -0.00006  -0.00012   2.53484
    R9        2.53221  -0.00005  -0.00022   0.00048   0.00026   2.53247
   R10        1.84268   0.00156  -0.00089   0.00348   0.00187   1.84456
   R11        1.81185   0.00005   0.00005  -0.00004   0.00000   1.81185
   R12        3.53449  -0.00042   0.01651  -0.02857  -0.01185   3.52264
   R13        3.46705  -0.00033  -0.00000  -0.00144  -0.00235   3.46470
   R14        1.84863  -0.00443  -0.00107  -0.00490  -0.00374   1.84489
   R15        1.84279  -0.00101  -0.00297   0.00034  -0.00182   1.84097
   R16        3.49213   0.00108  -0.00747   0.00719   0.00171   3.49383
   R17        1.83316   0.00186   0.00249   0.00123   0.00287   1.83602
   R18        1.81460  -0.00023   0.00015  -0.00022  -0.00007   1.81453
   R19        3.56203  -0.00002   0.00001  -0.00854  -0.00925   3.55279
   R20        1.84519   0.00119   0.00059   0.00121   0.00084   1.84603
   R21        1.81562   0.00019  -0.00029   0.00015  -0.00014   1.81548
    A1        2.24035   0.00006   0.00025   0.00126   0.00112   2.24147
    A2        2.10066  -0.00001   0.00117  -0.00195  -0.00059   2.10007
    A3        1.94217  -0.00005  -0.00142   0.00070  -0.00053   1.94164
    A4        2.39991  -0.00095   0.00452  -0.00021   0.00277   2.40267
    A5        1.96295  -0.00089  -0.00232  -0.00108  -0.00187   1.96108
    A6        1.93790   0.00008  -0.00064   0.00041  -0.00024   1.93766
    A7        1.92325   0.00019  -0.00099   0.00114   0.00016   1.92341
    A8        1.92855   0.00021   0.00000  -0.00040  -0.00040   1.92815
    A9        1.89124  -0.00018   0.00065  -0.00046   0.00020   1.89143
   A10        1.89208  -0.00014   0.00051  -0.00039   0.00012   1.89220
   A11        1.88958  -0.00018   0.00053  -0.00034   0.00019   1.88976
   A12        1.87652   0.00043   0.00437  -0.00124   0.00198   1.87851
   A13        1.74984  -0.00049  -0.00157   0.00724   0.00478   1.75462
   A14        2.38809  -0.00009   0.01454  -0.00208   0.01149   2.39959
   A15        2.83557  -0.00041   0.00857  -0.00601   0.00233   2.83790
   A16        1.91292   0.00092   0.01811   0.00562   0.01990   1.93281
   A17        2.35581  -0.00085   0.03276   0.00814   0.03490   2.39071
   A18        1.83733   0.00019   0.00530  -0.00112   0.00151   1.83885
   A19        2.51572   0.00110  -0.00633   0.00659   0.00513   2.52084
   A20        1.92151  -0.00040  -0.00555  -0.00159  -0.00860   1.91291
   A21        2.07927   0.00044  -0.01604   0.01478  -0.00035   2.07892
   A22        1.85888  -0.00029  -0.00138  -0.00268  -0.00291   1.85597
   A23        2.83398   0.00002   0.01484   0.00404   0.01633   2.85030
   A24        1.34183   0.00022   0.01068  -0.00254   0.01271   1.35454
   A25        1.50798   0.00018  -0.00113   0.00141   0.00298   1.51096
   A26        2.11989  -0.00004   0.02321   0.00062   0.02359   2.14349
   A27        2.41454   0.00028  -0.03741  -0.00270  -0.03986   2.37468
   A28        2.00248  -0.00012   0.03204   0.00193   0.03003   2.03251
   A29        1.86030  -0.00020   0.00299   0.00071   0.00088   1.86118
   A30        2.84112   0.00007   0.01655  -0.00663   0.00817   2.84929
   A31        3.03483   0.00031  -0.01045   0.00284  -0.00513   3.02969
   A32        2.84609   0.00037  -0.01401  -0.00059  -0.01592   2.83017
   A33        3.21130  -0.00035  -0.00419  -0.00302  -0.00740   3.20390
   A34        3.34033  -0.00029   0.04755  -0.01901   0.02723   3.36755
    D1       -0.19153   0.00012   0.02264  -0.00329   0.01868  -0.17285
    D2        2.94563   0.00009   0.02166  -0.00237   0.01892   2.96455
    D3       -0.02937   0.00007  -0.00066   0.00047   0.00004  -0.02933
    D4        3.11632   0.00009   0.00026  -0.00038  -0.00019   3.11614
    D5        0.02161  -0.00002   0.01013  -0.01221  -0.00221   0.01941
    D6       -2.07395   0.00002   0.01039  -0.01266  -0.00240  -2.07635
    D7        2.12174  -0.00000   0.01035  -0.01270  -0.00248   2.11926
    D8       -3.12371  -0.00004   0.00930  -0.01143  -0.00200  -3.12571
    D9        1.06391   0.00000   0.00956  -0.01187  -0.00219   1.06172
   D10       -1.02358  -0.00002   0.00952  -0.01192  -0.00227  -1.02585
   D11       -0.24560   0.00011   0.00655   0.01037   0.01686  -0.22874
   D12        0.41274  -0.00013   0.01303  -0.01372  -0.00128   0.41146
   D13        2.85301   0.00057   0.10351   0.00800   0.11575   2.96876
   D14        2.96110  -0.00024   0.03231  -0.00585   0.02676   2.98786
   D15        0.40342  -0.00005   0.01190  -0.00823   0.00561   0.40903
   D16       -0.35100  -0.00038   0.00740   0.00043   0.00621  -0.34479
   D17       -2.61627  -0.00031  -0.01183  -0.00609  -0.01838  -2.63465
   D18        0.13999  -0.00028  -0.04638   0.00945  -0.03524   0.10475
   D19       -2.01348   0.00014  -0.02658   0.00274  -0.02317  -2.03665
   D20       -2.82829   0.00010   0.07240   0.00468   0.07632  -2.75197
   D21       -0.32959   0.00011   0.02965   0.00003   0.03002  -0.29957
   D22        1.47354   0.00023   0.02769   0.00265   0.02924   1.50278
   D23        0.74720   0.00000  -0.03038  -0.00686  -0.03654   0.71066
   D24       -3.03728   0.00001  -0.07313  -0.01151  -0.08284  -3.12013
   D25       -1.23416   0.00013  -0.07509  -0.00889  -0.08362  -1.31778
   D26       -2.82360  -0.00084  -0.12273  -0.00862  -0.13462  -2.95821
   D27       -0.38261   0.00013  -0.03401   0.01442  -0.02101  -0.40362
   D28        0.31758  -0.00028   0.04196  -0.01025   0.03028   0.34785
   D29        2.59477  -0.00021   0.01657   0.00552   0.02178   2.61655
   D30       -0.72722  -0.00006   0.00937   0.00651   0.01169  -0.71553
   D31       -1.93088  -0.00046  -0.03987   0.00564  -0.03372  -1.96460
   D32        1.34728  -0.00002   0.03657   0.00616   0.04362   1.39090
   D33        0.47262  -0.00002  -0.05197  -0.00258  -0.05278   0.41984
   D34        1.61783   0.00040  -0.00314  -0.00334  -0.00830   1.60953
   D35       -1.65314  -0.00001  -0.07615  -0.00375  -0.07860  -1.73175
         Item               Value     Threshold  Converged?
 Maximum Force            0.004427     0.000015     NO 
 RMS     Force            0.000787     0.000010     NO 
 Maximum Displacement     0.185765     0.000060     NO 
 RMS     Displacement     0.056816     0.000040     NO 
 Predicted change in Energy=-1.080042D-04
 GradGradGradGradGradGradGradGradGradGradGradGradGradGradGradGradGradGrad

                          Input orientation:                          
 ---------------------------------------------------------------------
 Center     Atomic      Atomic             Coordinates (Angstroms)
 Number     Number       Type             X           Y           Z
 ---------------------------------------------------------------------
      1          6           0        0.851952   -1.105980   -0.347623
      2          8           0        0.459912   -0.339004   -1.204370
      3          8           0        0.646113   -1.059073    0.928706
      4          1           0        0.099390   -0.242144    1.204173
      5          6           0        1.714152   -2.335207   -0.732779
      6          9           0        1.939470   -2.368295   -2.044094
      7          9           0        1.087667   -3.468473   -0.382740
      8          9           0        2.895414   -2.295701   -0.101121
      9          8           0       -2.252625    2.865916    2.664993
     10          1           0       -2.111275    3.471736    1.912817
     11          1           0       -2.424179    3.401869    3.441268
     12          8           0       -0.650926    1.041629    1.446430
     13          1           0       -1.131166    1.318372    0.642754
     14          1           0       -1.124780    1.460691    2.187315
     15          8           0       -1.698917    4.134744    0.253937
     16          1           0       -1.503661    3.400241   -0.351333
     17          1           0       -0.972772    4.756930    0.166768
     18          8           0       -1.404257    1.699168   -1.145734
     19          1           0       -0.698569    1.049687   -1.331385
     20          1           0       -2.181842    1.405770   -1.627647
 ---------------------------------------------------------------------
                    Distance matrix (angstroms):
                    1          2          3          4          5
     1  C    0.000000
     2  O    1.214892   0.000000
     3  O    1.293671   2.259023   0.000000
     4  H    1.928894   2.437302   1.020863   0.000000
     5  C    1.550075   2.404234   2.351544   3.277217   0.000000
     6  F    2.377846   2.648065   3.496338   4.296237   1.330943
     7  F    2.374483   3.295865   2.778501   3.728831   1.341381
     8  F    2.377380   3.313230   2.765710   3.706567   1.340124
     9  O    5.872836   5.709758   5.179084   4.162451   7.371014
    10  H    5.903032   5.554242   5.394431   4.379739   7.440004
    11  H    6.738652   6.625260   5.969896   4.965060   8.213555
    12  O    3.176396   3.188551   2.522558   1.506564   4.663215
    13  H    3.284979   2.947931   2.982068   2.065107   4.830793
    14  H    4.113536   4.153755   3.327066   2.316205   5.567344
    15  O    5.859521   5.177029   5.738485   4.826386   7.381254
    16  H    5.084777   4.308741   5.113268   4.272744   6.587502
    17  H    6.161812   5.468195   6.085001   5.216942   7.637222
    18  O    3.687318   2.762736   4.014375   3.398780   5.115778
    19  H    2.831749   1.812919   3.370912   2.955439   4.199650
    20  H    4.141407   3.194099   4.539573   3.992348   5.474894
                    6          7          8          9         10
     6  F    0.000000
     7  F    2.167038   0.000000
     8  F    2.166621   2.173166   0.000000
     9  O    8.194274   7.782718   7.797178   0.000000
    10  H    8.134595   7.979305   7.898494   0.976097   0.000000
    11  H    9.078845   8.611486   8.562061   0.958791   1.561714
    12  O    5.524626   5.168132   5.109718   2.716312   2.873248
    13  H    5.499043   5.374824   5.461522   2.782447   2.685265
    14  H    6.477313   5.983039   5.958975   1.864100   2.256729
    15  O    7.797969   8.122765   7.911041   2.780235   1.833440
    16  H    6.927958   7.341335   7.201266   3.153517   2.345354
    17  H    8.008614   8.497330   8.048245   3.384536   2.448796
    18  O    5.341518   5.787603   5.961323   4.074637   3.605081
    19  H    4.376049   4.950185   5.061807   4.656695   4.287995
    20  H    5.603767   5.999810   6.466042   4.534732   4.099766
                   11         12         13         14         15
    11  H    0.000000
    12  O    3.562939   0.000000
    13  H    3.720823   0.976274   0.000000
    14  H    2.651228   0.974197   1.551117   0.000000
    15  O    3.349953   3.476734   2.899219   3.349349   0.000000
    16  H    3.902715   3.085800   2.336909   3.217164   0.971582
    17  H    3.829507   3.942662   3.474959   3.869226   0.960209
    18  O    4.998001   2.778341   1.848858   3.353236   2.824524
    19  H    5.593631   2.778235   2.038764   3.568169   3.609919
    20  H    5.453168   3.453441   2.503254   3.959082   3.349758
                   16         17         18         19         20
    16  H    0.000000
    17  H    1.546247   0.000000
    18  O    1.880054   3.355406   0.000000
    19  H    2.670913   4.007905   0.976876   0.000000
    20  H    2.463092   3.988992   0.960709   1.553919   0.000000
 Stoichiometry    C2H9F3O6
 Framework group  C1[X(C2H9F3O6)]
 Deg. of freedom    54
 Full point group                 C1      NOp   1
 Largest Abelian subgroup         C1      NOp   1
 Largest concise Abelian subgroup C1      NOp   1
                         Standard orientation:                         
 ---------------------------------------------------------------------
 Center     Atomic      Atomic             Coordinates (Angstroms)
 Number     Number       Type             X           Y           Z
 ---------------------------------------------------------------------
      1          6           0       -1.280574    0.004257   -0.001505
      2          8           0       -0.690081    1.065629    0.026218
      3          8           0       -0.786713   -1.191305    0.016377
      4          1           0        0.234030   -1.189681    0.031916
      5          6           0       -2.829139   -0.028473   -0.061591
      6          9           0       -3.331568    1.203410   -0.099514
      7          9           0       -3.321558   -0.652809    1.018700
      8          9           0       -3.242096   -0.687880   -1.152729
      9          8           0        4.372321   -1.562934    0.279373
     10          1           0        4.582458   -0.677867   -0.074553
     11          1           0        5.106772   -2.141986    0.068281
     12          8           0        1.729177   -1.010963   -0.016382
     13          1           0        1.984280   -0.135924    0.333392
     14          1           0        2.517526   -1.572628    0.093609
     15          8           0        4.449657    1.075438   -0.593965
     16          1           0        3.589129    1.432686   -0.318580
     17          1           0        4.548948    1.296223   -1.523157
     18          8           0        1.946349    1.699090    0.556009
     19          1           0        1.002303    1.650612    0.309606
     20          1           0        1.984160    2.119719    1.418913
 ---------------------------------------------------------------------
 Rotational constants (GHZ):           1.7587378           0.3089060           0.2807780
 Standard basis: 6-31++G(d,p) (6D, 7F)
 There are   263 symmetry adapted cartesian basis functions of A   symmetry.
 There are   263 symmetry adapted basis functions of A   symmetry.
   263 basis functions,   424 primitive gaussians,   263 cartesian basis functions
    48 alpha electrons       48 beta electrons
       nuclear repulsion energy       710.8530338916 Hartrees.
 NAtoms=   20 NActive=   20 NUniq=   20 SFac= 1.00D+00 NAtFMM=   60 NAOKFM=F Big=F
 Integral buffers will be    131072 words long.
 Raffenetti 2 integral format.
 Two-electron integral symmetry is turned on.
 Nuclear repulsion after empirical dispersion term =      710.8445083296 Hartrees.
 One-electron integrals computed using PRISM.
 NBasis=   263 RedAO= T EigKep=  4.04D-05  NBF=   263
 NBsUse=   263 1.00D-06 EigRej= -1.00D+00 NBFU=   263
 Initial guess from the checkpoint file:  "/local_scratch/slurm.5620309/Gau-3416554.chk"
 B after Tr=    -0.000000   -0.000000    0.000000
         Rot=    1.000000    0.000514    0.000222   -0.000503 Ang=   0.09 deg.
 ExpMin= 3.60D-02 ExpMax= 7.00D+03 ExpMxC= 1.05D+03 IAcc=3 IRadAn=         5 AccDes= 0.00D+00
 Harris functional with IExCor= 4639 and IRadAn=       5 diagonalized for initial guess.
 HarFok:  IExCor= 4639 AccDes= 0.00D+00 IRadAn=         5 IDoV= 1 UseB2=F ITyADJ=14
 ICtDFT=  3500011 ScaDFX=  1.000000  1.000000  1.000000  1.000000
 FoFCou: FMM=F IPFlag=           0 FMFlag=      100000 FMFlg1=           0
         NFxFlg=           0 DoJE=T BraDBF=F KetDBF=T FulRan=T
         wScrn=  0.000000 ICntrl=       500 IOpCl=  0 I1Cent=   200000004 NGrid=           0
         NMat0=    1 NMatS0=      1 NMatT0=    0 NMatD0=    1 NMtDS0=    0 NMtDT0=    0
 Petite list used in FoFCou.
 Requested convergence on RMS density matrix=1.00D-10 within 128 cycles.
 Requested convergence on MAX density matrix=1.00D-08.
 Requested convergence on             energy=1.00D-08.
 No special actions if energy rises.
 SCF Done:  E(RwB97XD) =  -832.384271768     A.U. after   15 cycles
            NFock= 15  Conv=0.51D-10     -V/T= 2.0082
 Calling FoFJK, ICntrl=      2127 FMM=F ISym2X=0 I1Cent= 0 IOpClX= 0 NMat=1 NMatS=1 NMatT=0.
 ***** Axes restored to original set *****
 -------------------------------------------------------------------
 Center     Atomic                   Forces (Hartrees/Bohr)
 Number     Number              X              Y              Z
 -------------------------------------------------------------------
      1        6           0.000869120   -0.001203780    0.000800084
      2        8          -0.000911215    0.001557224   -0.002505133
      3        8           0.000801580   -0.001908963    0.001288962
      4        1          -0.000232462    0.001697882    0.000496229
      5        6          -0.000069859    0.000107267    0.000214494
      6        9           0.000062441   -0.000161471    0.000005222
      7        9           0.000217386   -0.000011212   -0.000109304
      8        9          -0.000042044   -0.000178241   -0.000136218
      9        8           0.000102890   -0.000410719    0.000636823
     10        1          -0.000086890    0.000479982   -0.001015592
     11        1           0.000007085   -0.000315487    0.000180759
     12        8          -0.004017653    0.000521605   -0.003149447
     13        1           0.002144165   -0.000998171    0.003255346
     14        1           0.000878008    0.000596730    0.000218020
     15        8           0.000043634    0.000781658    0.000856769
     16        1           0.000114769   -0.000629239   -0.000645292
     17        1          -0.000023048   -0.000160909   -0.000125330
     18        8          -0.000571382    0.000043649   -0.000302480
     19        1           0.001070367   -0.000062514   -0.000086614
     20        1          -0.000356894    0.000254709    0.000122701
 -------------------------------------------------------------------
 Cartesian Forces:  Max     0.004017653 RMS     0.001090826

 GradGradGradGradGradGradGradGradGradGradGradGradGradGradGradGradGradGrad
 Berny optimization.
 Using GEDIIS/GDIIS optimizer.
 FormGI is forming the generalized inverse of G from B-inverse, IUseBI=4.
 Internal  Forces:  Max     0.003221087 RMS     0.000599364
 Search for a local minimum.
 Step number  10 out of a maximum of  120
 All quantities printed in internal units (Hartrees-Bohrs-Radians)
 Mixed Optimization -- En-DIIS/RFO-DIIS
 Swapping is turned off.
 Update second derivatives using D2CorX and points    9   10
 DE= -1.80D-04 DEPred=-1.08D-04 R= 1.66D+00
 TightC=F SS=  1.41D+00  RLast= 2.81D-01 DXNew= 2.3504D+00 8.4354D-01
 Trust test= 1.66D+00 RLast= 2.81D-01 DXMaxT set to 1.40D+00
 ITU=  1  1  1  1 -1  1  1  1  1  0
     Eigenvalues ---    0.00007   0.00019   0.00033   0.00038   0.00065
     Eigenvalues ---    0.00090   0.00131   0.00230   0.00441   0.00484
     Eigenvalues ---    0.00562   0.00659   0.00709   0.00821   0.01032
     Eigenvalues ---    0.01288   0.01373   0.01465   0.01735   0.02035
     Eigenvalues ---    0.02385   0.02505   0.02798   0.02986   0.03063
     Eigenvalues ---    0.03574   0.03721   0.05090   0.06753   0.07410
     Eigenvalues ---    0.08039   0.08807   0.11702   0.13602   0.19549
     Eigenvalues ---    0.20360   0.21813   0.23190   0.25691   0.34512
     Eigenvalues ---    0.36229   0.37652   0.38677   0.46799   0.48128
     Eigenvalues ---    0.49607   0.52864   0.54525   0.55948   0.56337
     Eigenvalues ---    0.57392   0.57859   0.60616   0.84299
 Eigenvalue     1 is   7.41D-05 Eigenvector:
                          D26       D13       D25       D24       D35
   1                   -0.46688   0.43428  -0.29880  -0.29555  -0.28542
                          D32       D20       D33       D23       A34
   1                    0.24028   0.23926  -0.19190  -0.14703   0.13431
 En-DIIS/RFO-DIIS/Sim-DIIS IScMMF=       -3 using points:    10    9    8    7    6    5    4    3
 RFO step:  Lambda=-5.78424291D-04.
 DidBck=T Rises=F RFO-DIIS coefs:    0.64645    0.87110   -2.00000    1.78325    0.11431
                  RFO-DIIS coefs:   -0.46435    0.16130   -0.11206
 Iteration  1 RMS(Cart)=  0.03637566 RMS(Int)=  0.00394065
 Iteration  2 RMS(Cart)=  0.00094303 RMS(Int)=  0.00384439
 Iteration  3 RMS(Cart)=  0.00000594 RMS(Int)=  0.00384439
 Iteration  4 RMS(Cart)=  0.00000004 RMS(Int)=  0.00384439
 Variable       Old X    -DE/DX   Delta X   Delta X   Delta X     New X
                                 (Linear)    (Quad)   (Total)
    R1        2.29581   0.00284   0.00364  -0.00181   0.00500   2.30081
    R2        2.44468   0.00141   0.00407  -0.00241   0.00420   2.44889
    R3        2.92922   0.00029   0.00075  -0.00013   0.00062   2.92984
    R4        3.42592  -0.00002   0.06142  -0.01793   0.04550   3.47142
    R5        1.92915   0.00194   0.00137   0.00448   0.00482   1.93397
    R6        2.84699   0.00034   0.01023  -0.01323  -0.00443   2.84257
    R7        2.51512   0.00001   0.00023   0.00008   0.00032   2.51544
    R8        2.53484  -0.00012  -0.00040   0.00006  -0.00034   2.53450
    R9        2.53247  -0.00011  -0.00011   0.00051   0.00041   2.53287
   R10        1.84456   0.00083   0.00102   0.00296   0.00743   1.85199
   R11        1.81185  -0.00003   0.00012  -0.00014  -0.00002   1.81183
   R12        3.52264  -0.00037  -0.00428  -0.02194  -0.02537   3.49727
   R13        3.46470  -0.00024  -0.01356   0.00751  -0.00245   3.46225
   R14        1.84489  -0.00322  -0.01265   0.00411  -0.01607   1.82882
   R15        1.84097  -0.00019  -0.00080   0.00020  -0.00236   1.83860
   R16        3.49383   0.00082   0.03313   0.00352   0.02896   3.52279
   R17        1.83602   0.00084   0.00686  -0.00392   0.00449   1.84052
   R18        1.81453  -0.00011   0.00004  -0.00019  -0.00014   1.81439
   R19        3.55279  -0.00003   0.02459  -0.02221   0.00317   3.55596
   R20        1.84603   0.00087  -0.00035   0.00011   0.00089   1.84692
   R21        1.81548   0.00015   0.00058  -0.00011   0.00047   1.81594
    A1        2.24147  -0.00005   0.00324  -0.00216   0.00409   2.24556
    A2        2.10007   0.00004  -0.00069   0.00007  -0.00212   2.09794
    A3        1.94164   0.00001  -0.00255   0.00209  -0.00196   1.93968
    A4        2.40267  -0.00065   0.01816  -0.00901   0.01251   2.41518
    A5        1.96108  -0.00061  -0.00524   0.00219  -0.00389   1.95719
    A6        1.93766   0.00018   0.00014  -0.00007   0.00007   1.93774
    A7        1.92341   0.00027   0.00157   0.00026   0.00184   1.92525
    A8        1.92815   0.00026   0.00024  -0.00058  -0.00034   1.92781
    A9        1.89143  -0.00026  -0.00073   0.00011  -0.00062   1.89081
   A10        1.89220  -0.00022  -0.00063   0.00014  -0.00049   1.89171
   A11        1.88976  -0.00026  -0.00067   0.00016  -0.00051   1.88925
   A12        1.87851   0.00032   0.01269  -0.01095   0.00169   1.88020
   A13        1.75462  -0.00038  -0.00235   0.00700   0.00935   1.76397
   A14        2.39959  -0.00008  -0.02742   0.01444  -0.01283   2.38675
   A15        2.83790  -0.00029   0.00604  -0.01194  -0.00289   2.83500
   A16        1.93281   0.00049  -0.00334   0.00404   0.00595   1.93876
   A17        2.39071  -0.00069  -0.04232   0.02424  -0.00204   2.38867
   A18        1.83885   0.00043  -0.00802   0.00177  -0.00890   1.82994
   A19        2.52084   0.00054   0.01439   0.00015   0.00160   2.52245
   A20        1.91291  -0.00011  -0.01056   0.00105  -0.00747   1.90544
   A21        2.07892   0.00025   0.00076   0.00563   0.00399   2.08291
   A22        1.85597  -0.00016  -0.00421   0.00120  -0.00580   1.85017
   A23        2.85030   0.00014  -0.03045   0.01406  -0.01430   2.83601
   A24        1.35454   0.00006   0.00474  -0.00238  -0.00331   1.35122
   A25        1.51096   0.00021  -0.00125   0.00357   0.00498   1.51594
   A26        2.14349  -0.00005  -0.04605   0.01316  -0.03180   2.11169
   A27        2.37468   0.00016   0.03055  -0.02060   0.00454   2.37923
   A28        2.03251  -0.00012  -0.02114   0.01390   0.00163   2.03414
   A29        1.86118  -0.00008  -0.00470   0.00248  -0.00158   1.85960
   A30        2.84929   0.00010  -0.05180   0.01848  -0.03808   2.81120
   A31        3.02969   0.00015  -0.00502   0.01079  -0.00101   3.02869
   A32        2.83017   0.00043   0.03331  -0.02206   0.01811   2.84828
   A33        3.20390  -0.00027  -0.00605  -0.00314  -0.00783   3.19606
   A34        3.36755  -0.00019  -0.08513   0.01582  -0.06447   3.30308
    D1       -0.17285   0.00006  -0.01533   0.00405  -0.01134  -0.18420
    D2        2.96455   0.00005  -0.01583   0.00602  -0.00970   2.95485
    D3       -0.02933   0.00005  -0.00656   0.00809   0.00202  -0.02731
    D4        3.11614   0.00006  -0.00609   0.00626   0.00050   3.11664
    D5        0.01941  -0.00002  -0.01113  -0.00659  -0.01779   0.00161
    D6       -2.07635   0.00001  -0.01134  -0.00685  -0.01827  -2.09462
    D7        2.11926  -0.00001  -0.01166  -0.00685  -0.01859   2.10067
    D8       -3.12571  -0.00003  -0.01155  -0.00493  -0.01640   3.14107
    D9        1.06172   0.00000  -0.01176  -0.00520  -0.01688   1.04484
   D10       -1.02585  -0.00002  -0.01208  -0.00519  -0.01720  -1.04305
   D11       -0.22874   0.00006   0.01274  -0.00412   0.00795  -0.22079
   D12        0.41146  -0.00014  -0.04524  -0.00326  -0.04537   0.36609
   D13        2.96876   0.00058  -0.13434   0.06911  -0.06723   2.90152
   D14        2.98786  -0.00022  -0.00550  -0.00093  -0.00665   2.98120
   D15        0.40903  -0.00004   0.02360  -0.01735   0.00092   0.40995
   D16       -0.34479  -0.00033  -0.01549  -0.01264  -0.02104  -0.36583
   D17       -2.63465  -0.00024  -0.00330  -0.02040  -0.02383  -2.65847
   D18        0.10475  -0.00011   0.04016   0.00829   0.04350   0.14825
   D19       -2.03665   0.00001   0.05526   0.00130   0.05504  -1.98160
   D20       -2.75197   0.00014  -0.05101   0.03954  -0.00873  -2.76069
   D21       -0.29957   0.00012  -0.03376   0.01975  -0.01271  -0.31227
   D22        1.50278   0.00041  -0.02854   0.01996  -0.00438   1.49840
   D23        0.71066  -0.00012   0.05811  -0.02680   0.03250   0.74316
   D24       -3.12013  -0.00014   0.07536  -0.04658   0.02852  -3.09161
   D25       -1.31778   0.00015   0.08058  -0.04637   0.03685  -1.28093
   D26       -2.95821  -0.00067   0.10577  -0.05758   0.05607  -2.90215
   D27       -0.40362   0.00015   0.03228   0.00800   0.04631  -0.35731
   D28        0.34785  -0.00026  -0.07527   0.01487  -0.05643   0.29143
   D29        2.61655  -0.00014  -0.08503   0.02353  -0.06050   2.55605
   D30       -0.71553  -0.00002  -0.01148   0.00852   0.00000  -0.71553
   D31       -1.96460  -0.00031  -0.00083  -0.00614  -0.00122  -1.96583
   D32        1.39090  -0.00005  -0.05990   0.02272  -0.03698   1.35392
   D33        0.41984   0.00003   0.03186  -0.01306   0.02064   0.44048
   D34        1.60953   0.00027   0.02554  -0.00271   0.01912   1.62865
   D35       -1.73175   0.00002   0.08084  -0.02834   0.05266  -1.67909
         Item               Value     Threshold  Converged?
 Maximum Force            0.003221     0.000015     NO 
 RMS     Force            0.000599     0.000010     NO 
 Maximum Displacement     0.128261     0.000060     NO 
 RMS     Displacement     0.036588     0.000040     NO 
 Predicted change in Energy=-4.618196D-05
 GradGradGradGradGradGradGradGradGradGradGradGradGradGradGradGradGradGrad

                          Input orientation:                          
 ---------------------------------------------------------------------
 Center     Atomic      Atomic             Coordinates (Angstroms)
 Number     Number       Type             X           Y           Z
 ---------------------------------------------------------------------
      1          6           0        0.856138   -1.106440   -0.343007
      2          8           0        0.464151   -0.338997   -1.203110
      3          8           0        0.666773   -1.052049    0.937824
      4          1           0        0.130565   -0.225138    1.213642
      5          6           0        1.700274   -2.347637   -0.731103
      6          9           0        1.892883   -2.401677   -2.047096
      7          9           0        1.077126   -3.472259   -0.349363
      8          9           0        2.897516   -2.306483   -0.129915
      9          8           0       -2.278707    2.830224    2.634182
     10          1           0       -2.134972    3.455097    1.893014
     11          1           0       -2.480500    3.346597    3.416421
     12          8           0       -0.611977    1.061043    1.452501
     13          1           0       -1.063293    1.356827    0.649129
     14          1           0       -1.109802    1.468377    2.182483
     15          8           0       -1.697781    4.152574    0.256203
     16          1           0       -1.504610    3.424063   -0.360689
     17          1           0       -0.958773    4.761555    0.186455
     18          8           0       -1.404884    1.717685   -1.147611
     19          1           0       -0.698173    1.075346   -1.355377
     20          1           0       -2.202854    1.394168   -1.574246
 ---------------------------------------------------------------------
                    Distance matrix (angstroms):
                    1          2          3          4          5
     1  C    0.000000
     2  O    1.217539   0.000000
     3  O    1.295896   2.265634   0.000000
     4  H    1.930364   2.442321   1.023414   0.000000
     5  C    1.550404   2.405291   2.352018   3.278875   0.000000
     6  F    2.378318   2.647307   3.497798   4.298313   1.331111
     7  F    2.376126   3.304838   2.771761   3.725958   1.341199
     8  F    2.377548   3.308174   2.773065   3.713915   1.340340
     9  O    5.847071   5.682609   5.159992   4.142193   7.346269
    10  H    5.895265   5.544057   5.392265   4.374737   7.434165
    11  H    6.715356   6.602624   5.949526   4.942387   8.191772
    12  O    3.174460   3.189112   2.522944   1.504221   4.661944
    13  H    3.276620   2.939336   2.979791   2.060724   4.823421
    14  H    4.107639   4.148032   3.325347   2.311959   5.563044
    15  O    5.876971   5.194011   5.757066   4.839824   7.400965
    16  H    5.108709   4.329702   5.141655   4.297555   6.612186
    17  H    6.165030   5.474599   6.083168   5.206618   7.645459
    18  O    3.706116   2.779625   4.038840   3.421648   5.132477
    19  H    2.863734   1.836995   3.412867   2.996318   4.226000
    20  H    4.138408   3.202268   4.530920   3.979863   5.472330
                    6          7          8          9         10
     6  F    0.000000
     7  F    2.166542   0.000000
     8  F    2.166549   2.172790   0.000000
     9  O    8.166352   7.738505   7.798671   0.000000
    10  H    8.127107   7.958272   7.912899   0.980029   0.000000
    11  H    9.056443   8.563565   8.570698   0.958780   1.565865
    12  O    5.523761   5.162423   5.114764   2.702658   2.871421
    13  H    5.489531   5.375728   5.451124   2.754735   2.664298
    14  H    6.471689   5.966806   5.971209   1.850675   2.254290
    15  O    7.820246   8.136639   7.936325   2.782241   1.832146
    16  H    6.951703   7.363746   7.229878   3.149781   2.340405
    17  H    8.026990   8.498687   8.057804   3.385799   2.450024
    18  O    5.352895   5.808020   5.978317   4.037731   3.577293
    19  H    4.391097   4.984423   5.086011   4.636191   4.275470
    20  H    5.604202   5.995058   6.464881   4.447345   4.034095
                   11         12         13         14         15
    11  H    0.000000
    12  O    3.545719   0.000000
    13  H    3.691283   0.967772   0.000000
    14  H    2.632324   0.972946   1.538110   0.000000
    15  O    3.353987   3.488218   2.893642   3.355769   0.000000
    16  H    3.901913   3.109392   2.342639   3.232384   0.973960
    17  H    3.840631   3.926440   3.437610   3.853824   0.960133
    18  O    4.963939   2.796509   1.864182   3.352425   2.825803
    19  H    5.577215   2.809238   2.056839   3.583346   3.614656
    20  H    5.366174   3.435558   2.498677   3.913219   3.348798
                   16         17         18         19         20
    16  H    0.000000
    17  H    1.544729   0.000000
    18  O    1.881732   3.353191   0.000000
    19  H    2.675110   4.004159   0.977346   0.000000
    20  H    2.465915   3.998387   0.960956   1.553581   0.000000
 Stoichiometry    C2H9F3O6
 Framework group  C1[X(C2H9F3O6)]
 Deg. of freedom    54
 Full point group                 C1      NOp   1
 Largest Abelian subgroup         C1      NOp   1
 Largest concise Abelian subgroup C1      NOp   1
                         Standard orientation:                         
 ---------------------------------------------------------------------
 Center     Atomic      Atomic             Coordinates (Angstroms)
 Number     Number       Type             X           Y           Z
 ---------------------------------------------------------------------
      1          6           0       -1.280727    0.003797   -0.010864
      2          8           0       -0.687379    1.066466    0.021908
      3          8           0       -0.792110   -1.196446   -0.014993
      4          1           0        0.231299   -1.196237   -0.011845
      5          6           0       -2.830352   -0.023329   -0.051835
      6          9           0       -3.329870    1.210492   -0.046874
      7          9           0       -3.312814   -0.678129    1.014599
      8          9           0       -3.258834   -0.648487   -1.157318
      9          8           0        4.344238   -1.557510    0.321280
     10          1           0        4.575011   -0.677020   -0.041952
     11          1           0        5.078678   -2.147911    0.144410
     12          8           0        1.724078   -1.018685   -0.064451
     13          1           0        1.981859   -0.142135    0.254599
     14          1           0        2.510463   -1.575016    0.072360
     15          8           0        4.469722    1.066104   -0.596200
     16          1           0        3.612698    1.438068   -0.320971
     17          1           0        4.558613    1.268935   -1.530444
     18          8           0        1.966874    1.697868    0.553493
     19          1           0        1.022370    1.676549    0.303166
     20          1           0        2.005768    2.054680    1.444902
 ---------------------------------------------------------------------
 Rotational constants (GHZ):           1.7587880           0.3086727           0.2807123
 Standard basis: 6-31++G(d,p) (6D, 7F)
 There are   263 symmetry adapted cartesian basis functions of A   symmetry.
 There are   263 symmetry adapted basis functions of A   symmetry.
   263 basis functions,   424 primitive gaussians,   263 cartesian basis functions
    48 alpha electrons       48 beta electrons
       nuclear repulsion energy       710.4799427724 Hartrees.
 NAtoms=   20 NActive=   20 NUniq=   20 SFac= 1.00D+00 NAtFMM=   60 NAOKFM=F Big=F
 Integral buffers will be    131072 words long.
 Raffenetti 2 integral format.
 Two-electron integral symmetry is turned on.
 Nuclear repulsion after empirical dispersion term =      710.4714092981 Hartrees.
 One-electron integrals computed using PRISM.
 NBasis=   263 RedAO= T EigKep=  3.92D-05  NBF=   263
 NBsUse=   263 1.00D-06 EigRej= -1.00D+00 NBFU=   263
 Initial guess from the checkpoint file:  "/local_scratch/slurm.5620309/Gau-3416554.chk"
 B after Tr=    -0.000000    0.000000   -0.000000
         Rot=    0.999990   -0.004176   -0.000228    0.001260 Ang=  -0.50 deg.
 ExpMin= 3.60D-02 ExpMax= 7.00D+03 ExpMxC= 1.05D+03 IAcc=3 IRadAn=         5 AccDes= 0.00D+00
 Harris functional with IExCor= 4639 and IRadAn=       5 diagonalized for initial guess.
 HarFok:  IExCor= 4639 AccDes= 0.00D+00 IRadAn=         5 IDoV= 1 UseB2=F ITyADJ=14
 ICtDFT=  3500011 ScaDFX=  1.000000  1.000000  1.000000  1.000000
 FoFCou: FMM=F IPFlag=           0 FMFlag=      100000 FMFlg1=           0
         NFxFlg=           0 DoJE=T BraDBF=F KetDBF=T FulRan=T
         wScrn=  0.000000 ICntrl=       500 IOpCl=  0 I1Cent=   200000004 NGrid=           0
         NMat0=    1 NMatS0=      1 NMatT0=    0 NMatD0=    1 NMtDS0=    0 NMtDT0=    0
 Petite list used in FoFCou.
 Requested convergence on RMS density matrix=1.00D-10 within 128 cycles.
 Requested convergence on MAX density matrix=1.00D-08.
 Requested convergence on             energy=1.00D-08.
 No special actions if energy rises.
 SCF Done:  E(RwB97XD) =  -832.384206587     A.U. after   15 cycles
            NFock= 15  Conv=0.70D-10     -V/T= 2.0082
 Calling FoFJK, ICntrl=      2127 FMM=F ISym2X=0 I1Cent= 0 IOpClX= 0 NMat=1 NMatS=1 NMatT=0.
 ***** Axes restored to original set *****
 -------------------------------------------------------------------
 Center     Atomic                   Forces (Hartrees/Bohr)
 Number     Number              X              Y              Z
 -------------------------------------------------------------------
      1        6          -0.000230352    0.000624545   -0.000661982
      2        8           0.000183693   -0.000818690    0.001584662
      3        8           0.000102192    0.000106940   -0.001139665
      4        1           0.000154970    0.000280919    0.000024739
      5        6          -0.000052923    0.000053001    0.000021141
      6        9           0.000066259   -0.000099962    0.000043095
      7        9           0.000098681    0.000012691   -0.000030300
      8        9          -0.000055667   -0.000058903   -0.000067064
      9        8           0.000406353    0.001853431   -0.001923800
     10        1          -0.000526139   -0.001541567    0.001780011
     11        1          -0.000009104   -0.000079353    0.000080434
     12        8           0.000632622   -0.001451460    0.002031326
     13        1          -0.001506788    0.000478290   -0.003917946
     14        1           0.000289027    0.000804951    0.001844447
     15        8           0.000793424   -0.001364601   -0.000846320
     16        1          -0.000852126    0.000796328    0.000803000
     17        1          -0.000007291    0.000335484    0.000220908
     18        8           0.000718318   -0.000638289   -0.000614962
     19        1          -0.000057001    0.000379131    0.000598097
     20        1          -0.000148148    0.000327114    0.000170180
 -------------------------------------------------------------------
 Cartesian Forces:  Max     0.003917946 RMS     0.000954424

 GradGradGradGradGradGradGradGradGradGradGradGradGradGradGradGradGradGrad
 Berny optimization.
 Using GEDIIS/GDIIS optimizer.
 FormGI is forming the generalized inverse of G from B-inverse, IUseBI=4.
 Internal  Forces:  Max     0.003238428 RMS     0.000570701
 Search for a local minimum.
 Step number  11 out of a maximum of  120
 All quantities printed in internal units (Hartrees-Bohrs-Radians)
 Mixed Optimization -- En-DIIS/RFO-DIIS
 Swapping is turned off.
 Update second derivatives using D2CorX and points    8    9   10   11
 DE=  6.52D-05 DEPred=-4.62D-05 R=-1.41D+00
 Trust test=-1.41D+00 RLast= 2.17D-01 DXMaxT set to 6.99D-01
 ITU= -1  1  1  1  1 -1  1  1  1  1  0
     Eigenvalues ---    0.00009   0.00019   0.00033   0.00038   0.00066
     Eigenvalues ---    0.00091   0.00129   0.00231   0.00445   0.00476
     Eigenvalues ---    0.00563   0.00653   0.00710   0.00825   0.01037
     Eigenvalues ---    0.01327   0.01396   0.01476   0.01739   0.02073
     Eigenvalues ---    0.02395   0.02513   0.02815   0.03009   0.03104
     Eigenvalues ---    0.03626   0.03731   0.05105   0.06729   0.07418
     Eigenvalues ---    0.08061   0.08718   0.11702   0.13602   0.19567
     Eigenvalues ---    0.20475   0.21815   0.23228   0.25808   0.35112
     Eigenvalues ---    0.36206   0.37652   0.38677   0.47262   0.48866
     Eigenvalues ---    0.49291   0.52946   0.54353   0.55846   0.56331
     Eigenvalues ---    0.57160   0.57848   0.60638   0.86411
 Eigenvalue     1 is   8.51D-05 Eigenvector:
                          D26       D13       D25       D24       D35
   1                    0.46317  -0.43488   0.29735   0.29526   0.28194
                          D32       D20       D33       D23       D30
   1                   -0.25556  -0.23087   0.18461   0.14983  -0.13698
 En-DIIS/RFO-DIIS/Sim-DIIS IScMMF=       -3 using points:    11   10    9    8    7    6    5    4    3
 RFO step:  Lambda=-5.45535004D-04.
 EnCoef did   100 forward-backward iterations
 EnCoef did     1 forward-backward iterations
 DidBck=T Rises=T En-DIIS coefs:    0.40541    0.59181    0.00000    0.00000    0.00000
                  En-DIIS coefs:    0.00000    0.00278    0.00000    0.00000
 Iteration  1 RMS(Cart)=  0.11380598 RMS(Int)=  0.02602843
 Iteration  2 RMS(Cart)=  0.05012373 RMS(Int)=  0.00629770
 Iteration  3 RMS(Cart)=  0.00178406 RMS(Int)=  0.00624272
 Iteration  4 RMS(Cart)=  0.00001156 RMS(Int)=  0.00624272
 Iteration  5 RMS(Cart)=  0.00000012 RMS(Int)=  0.00624272
 Variable       Old X    -DE/DX   Delta X   Delta X   Delta X     New X
                                 (Linear)    (Quad)   (Total)
    R1        2.30081  -0.00154  -0.00298  -0.00058  -0.00806   2.29276
    R2        2.44889  -0.00064  -0.00251  -0.00120  -0.00677   2.44211
    R3        2.92984   0.00011  -0.00037   0.00004  -0.00033   2.92951
    R4        3.47142   0.00001  -0.02701   0.00022  -0.03020   3.44122
    R5        1.93397   0.00033  -0.00284  -0.00205  -0.00291   1.93106
    R6        2.84257   0.00012   0.00266  -0.00293   0.00223   2.84480
    R7        2.51544  -0.00003  -0.00019   0.00022   0.00003   2.51547
    R8        2.53450  -0.00007   0.00020  -0.00063  -0.00042   2.53408
    R9        2.53287  -0.00008  -0.00024   0.00062   0.00038   2.53326
   R10        1.85199  -0.00223  -0.00443   0.00117  -0.00825   1.84373
   R11        1.81183   0.00003   0.00001  -0.00005  -0.00004   1.81179
   R12        3.49727   0.00013   0.01501  -0.03129  -0.01664   3.48063
   R13        3.46225   0.00022   0.00149  -0.00807  -0.01191   3.45035
   R14        1.82882   0.00324   0.00957  -0.00181   0.01803   1.84685
   R15        1.83860   0.00147   0.00142  -0.00242   0.00200   1.84060
   R16        3.52279  -0.00088  -0.01696   0.00795   0.00145   3.52424
   R17        1.84052  -0.00113  -0.00268   0.00378  -0.00117   1.83935
   R18        1.81439   0.00019   0.00009   0.00002   0.00010   1.81449
   R19        3.55596   0.00000  -0.00180  -0.01710  -0.02028   3.53568
   R20        1.84692  -0.00048  -0.00053   0.00112  -0.00205   1.84486
   R21        1.81594  -0.00006  -0.00027  -0.00045  -0.00073   1.81522
    A1        2.24556  -0.00018  -0.00244   0.00068  -0.00545   2.24011
    A2        2.09794   0.00015   0.00127  -0.00039   0.00272   2.10066
    A3        1.93968   0.00003   0.00117  -0.00028   0.00273   1.94241
    A4        2.41518   0.00069  -0.00746   0.00962  -0.00345   2.41173
    A5        1.95719   0.00057   0.00230  -0.00309   0.00199   1.95918
    A6        1.93774   0.00019  -0.00004  -0.00021  -0.00025   1.93749
    A7        1.92525   0.00009  -0.00108   0.00135   0.00026   1.92551
    A8        1.92781   0.00005   0.00020  -0.00100  -0.00080   1.92701
    A9        1.89081  -0.00012   0.00037   0.00003   0.00039   1.89121
   A10        1.89171  -0.00012   0.00029  -0.00019   0.00010   1.89182
   A11        1.88925  -0.00010   0.00030   0.00002   0.00032   1.88957
   A12        1.88020  -0.00000  -0.00102   0.00620   0.00485   1.88505
   A13        1.76397   0.00014  -0.00562   0.00085  -0.00760   1.75637
   A14        2.38675  -0.00011   0.00736   0.02400   0.03009   2.41684
   A15        2.83500   0.00042   0.00160   0.00869   0.00673   2.84173
   A16        1.93876  -0.00093  -0.00372   0.04757   0.03216   1.97092
   A17        2.38867   0.00060   0.00078   0.09233   0.05819   2.44686
   A18        1.82994   0.00050   0.00524   0.01157   0.01451   1.84445
   A19        2.52245  -0.00097  -0.00082   0.01801   0.03896   2.56141
   A20        1.90544   0.00058   0.00449  -0.01370  -0.01259   1.89285
   A21        2.08291  -0.00041  -0.00232  -0.00902  -0.00757   2.07534
   A22        1.85017   0.00022   0.00345  -0.00457   0.00191   1.85209
   A23        2.83601   0.00020   0.00840   0.05371   0.05923   2.89524
   A24        1.35122  -0.00046   0.00176   0.02583   0.03770   1.38893
   A25        1.51594  -0.00000  -0.00308   0.00489   0.00262   1.51856
   A26        2.11169   0.00004   0.01869   0.05616   0.07285   2.18454
   A27        2.37923  -0.00030  -0.00231  -0.09839  -0.09506   2.28417
   A28        2.03414   0.00003  -0.00132   0.07573   0.06034   2.09448
   A29        1.85960   0.00033   0.00091   0.00239  -0.00287   1.85673
   A30        2.81120  -0.00004   0.02261   0.02949   0.05342   2.86462
   A31        3.02869  -0.00025   0.00073  -0.01147   0.00092   3.02961
   A32        2.84828   0.00013  -0.01062  -0.04174  -0.05857   2.78971
   A33        3.19606  -0.00005   0.00468  -0.02456  -0.02041   3.17565
   A34        3.30308   0.00043   0.03776   0.11525   0.14728   3.45036
    D1       -0.18420  -0.00011   0.00655   0.06649   0.07201  -0.11218
    D2        2.95485  -0.00006   0.00559   0.06954   0.07444   3.02929
    D3       -0.02731   0.00003  -0.00119   0.00782   0.00657  -0.02074
    D4        3.11664  -0.00002  -0.00030   0.00499   0.00432   3.12097
    D5        0.00161  -0.00002   0.01044  -0.01157  -0.00127   0.00035
    D6       -2.09462  -0.00005   0.01072  -0.01235  -0.00177  -2.09639
    D7        2.10067  -0.00002   0.01091  -0.01260  -0.00183   2.09884
    D8        3.14107   0.00003   0.00963  -0.00901   0.00076  -3.14135
    D9        1.04484  -0.00001   0.00991  -0.00980   0.00026   1.04510
   D10       -1.04305   0.00003   0.01010  -0.01004   0.00020  -1.04285
   D11       -0.22079  -0.00033  -0.00500  -0.00542  -0.00870  -0.22949
   D12        0.36609  -0.00006   0.02672   0.00366   0.02777   0.39386
   D13        2.90152   0.00027   0.03868   0.35571   0.40321  -2.97846
   D14        2.98120  -0.00003   0.00337   0.00790   0.01260   2.99380
   D15        0.40995  -0.00000  -0.00074  -0.03078  -0.02613   0.38383
   D16       -0.36583  -0.00003   0.01237  -0.03808  -0.03033  -0.39617
   D17       -2.65847  -0.00012   0.01439  -0.07986  -0.06503  -2.72351
   D18        0.14825   0.00029  -0.02512  -0.03755  -0.05726   0.09099
   D19       -1.98160  -0.00021  -0.03208  -0.01232  -0.04336  -2.02496
   D20       -2.76069   0.00018   0.00440   0.20105   0.20058  -2.56011
   D21       -0.31227   0.00013   0.00732   0.09746   0.10345  -0.20882
   D22        1.49840   0.00045   0.00233   0.09208   0.08683   1.58523
   D23        0.74316  -0.00039  -0.01891  -0.13739  -0.15135   0.59180
   D24       -3.09161  -0.00043  -0.01599  -0.24097  -0.24848   2.94309
   D25       -1.28093  -0.00012  -0.02098  -0.24636  -0.26511  -1.54604
   D26       -2.90215  -0.00004  -0.03194  -0.34617  -0.38693   2.99411
   D27       -0.35731  -0.00001  -0.02715  -0.01160  -0.04048  -0.39779
   D28        0.29143   0.00020   0.03285   0.05797   0.08368   0.37511
   D29        2.55605   0.00022   0.03537   0.03447   0.06739   2.62344
   D30       -0.71553   0.00012  -0.00002   0.06628   0.05682  -0.65870
   D31       -1.96583   0.00049   0.00160  -0.02911  -0.03225  -1.99808
   D32        1.35392  -0.00003   0.02168   0.14198   0.16470   1.51862
   D33        0.44048   0.00009  -0.01158  -0.13127  -0.14235   0.29813
   D34        1.62865  -0.00047  -0.01154  -0.03894  -0.04849   1.58016
   D35       -1.67909   0.00001  -0.03035  -0.19205  -0.21939  -1.89847
         Item               Value     Threshold  Converged?
 Maximum Force            0.003238     0.000015     NO 
 RMS     Force            0.000571     0.000010     NO 
 Maximum Displacement     0.589614     0.000060     NO 
 RMS     Displacement     0.158793     0.000040     NO 
 Predicted change in Energy=-4.795520D-04
 GradGradGradGradGradGradGradGradGradGradGradGradGradGradGradGradGradGrad

                          Input orientation:                          
 ---------------------------------------------------------------------
 Center     Atomic      Atomic             Coordinates (Angstroms)
 Number     Number       Type             X           Y           Z
 ---------------------------------------------------------------------
      1          6           0        0.830281   -1.094391   -0.339192
      2          8           0        0.402463   -0.344785   -1.191895
      3          8           0        0.602188   -1.075532    0.932691
      4          1           0       -0.007828   -0.302265    1.205022
      5          6           0        1.780637   -2.257303   -0.723478
      6          9           0        2.011954   -2.271306   -2.034279
      7          9           0        1.239736   -3.434549   -0.377457
      8          9           0        2.954322   -2.131268   -0.088156
      9          8           0       -2.169049    2.936031    2.685451
     10          1           0       -1.991529    3.516710    1.921767
     11          1           0       -2.267452    3.489556    3.462077
     12          8           0       -0.880778    0.900504    1.444888
     13          1           0       -1.375303    1.176889    0.648523
     14          1           0       -1.253525    1.419955    2.179674
     15          8           0       -1.570122    4.122265    0.251609
     16          1           0       -1.459903    3.354094   -0.335893
     17          1           0       -0.782825    4.660009    0.137795
     18          8           0       -1.504186    1.668123   -1.145944
     19          1           0       -0.791383    1.024266   -1.320418
     20          1           0       -2.228598    1.435872   -1.732447
 ---------------------------------------------------------------------
                    Distance matrix (angstroms):
                    1          2          3          4          5
     1  C    0.000000
     2  O    1.213276   0.000000
     3  O    1.292311   2.255603   0.000000
     4  H    1.927300   2.432150   1.021873   0.000000
     5  C    1.550231   2.403435   2.351216   3.277177   0.000000
     6  F    2.377983   2.647934   3.495744   4.295313   1.331129
     7  F    2.376018   3.303177   2.772710   3.724495   1.340975
     8  F    2.376906   3.304806   2.772949   3.713744   1.340543
     9  O    5.864192   5.692999   5.181173   4.165226   7.361489
    10  H    5.859761   5.507925   5.366035   4.362725   7.386865
    11  H    6.712538   6.594701   5.955893   4.957631   8.181215
    12  O    3.176518   3.185919   2.523143   1.505401   4.664406
    13  H    3.316458   2.977093   3.010752   2.089875   4.861689
    14  H    4.124181   4.150191   3.350536   2.338322   5.581814
    15  O    5.772736   5.092086   5.674496   4.788134   7.271676
    16  H    5.003396   4.228813   5.048080   4.225151   6.491463
    17  H    5.995226   5.312339   5.953700   5.134565   7.427134
    18  O    3.705681   2.772945   4.035490   3.412998   5.135904
    19  H    2.842764   1.821013   3.380487   2.958292   4.211926
    20  H    4.207152   3.222642   4.628548   4.072059   5.543602
                    6          7          8          9         10
     6  F    0.000000
     7  F    2.166683   0.000000
     8  F    2.166810   2.173026   0.000000
     9  O    8.177591   7.847644   7.721357   0.000000
    10  H    8.073371   8.002969   7.771802   0.975661   0.000000
    11  H    9.039402   8.659424   8.453683   0.958760   1.565064
    12  O    5.525657   5.158508   5.123462   2.709614   2.881964
    13  H    5.528199   5.399670   5.498387   2.806009   2.734163
    14  H    6.484301   6.026731   5.954848   1.841869   2.237756
    15  O    7.676869   8.086809   7.726107   2.772986   1.825844
    16  H    6.825206   7.305851   7.045279   3.131483   2.325102
    17  H    7.782790   8.359312   7.754919   3.374058   2.439396
    18  O    5.354576   5.844394   5.952528   4.090137   3.614641
    19  H    4.385098   4.989554   5.050364   4.647558   4.261971
    20  H    5.640616   6.130770   6.503141   4.666031   4.211813
                   11         12         13         14         15
    11  H    0.000000
    12  O    3.563019   0.000000
    13  H    3.749726   0.977313   0.000000
    14  H    2.637396   0.974002   1.555100   0.000000
    15  O    3.345697   3.504120   2.978378   3.334689   0.000000
    16  H    3.885236   3.086531   2.390910   3.179869   0.973342
    17  H    3.824255   3.981452   3.569873   3.858598   0.960187
    18  O    5.013387   2.773137   1.864948   3.344272   2.824946
    19  H    5.579310   2.769518   2.059365   3.552576   3.560240
    20  H    5.585893   3.492663   2.542479   4.031837   3.403936
                   16         17         18         19         20
    16  H    0.000000
    17  H    1.545389   0.000000
    18  O    1.871001   3.334625   0.000000
    19  H    2.616164   3.917280   0.976259   0.000000
    20  H    2.494160   3.997889   0.960572   1.550733   0.000000
 Stoichiometry    C2H9F3O6
 Framework group  C1[X(C2H9F3O6)]
 Deg. of freedom    54
 Full point group                 C1      NOp   1
 Largest Abelian subgroup         C1      NOp   1
 Largest concise Abelian subgroup C1      NOp   1
                         Standard orientation:                         
 ---------------------------------------------------------------------
 Center     Atomic      Atomic             Coordinates (Angstroms)
 Number     Number       Type             X           Y           Z
 ---------------------------------------------------------------------
      1          6           0       -1.269069   -0.003811    0.043732
      2          8           0       -0.676255    1.053127    0.102806
      3          8           0       -0.782147   -1.199956    0.090758
      4          1           0        0.236552   -1.200194    0.171247
      5          6           0       -2.811657   -0.029546   -0.107847
      6          9           0       -3.307132    1.204996   -0.155990
      7          9           0       -3.370997   -0.668962    0.929698
      8          9           0       -3.160214   -0.669399   -1.233081
      9          8           0        4.387009   -1.549225    0.139760
     10          1           0        4.547012   -0.662024   -0.233320
     11          1           0        5.096510   -2.125104   -0.150401
     12          8           0        1.730068   -1.029526    0.251950
     13          1           0        1.995044   -0.159467    0.609619
     14          1           0        2.546738   -1.559079    0.215846
     15          8           0        4.347387    1.083957   -0.728706
     16          1           0        3.511866    1.416316   -0.356098
     17          1           0        4.327620    1.301826   -1.663639
     18          8           0        1.962451    1.704709    0.652259
     19          1           0        1.019627    1.642848    0.406620
     20          1           0        2.000365    2.240611    1.448544
 ---------------------------------------------------------------------
 Rotational constants (GHZ):           1.7132774           0.3118992           0.2842070
 Standard basis: 6-31++G(d,p) (6D, 7F)
 There are   263 symmetry adapted cartesian basis functions of A   symmetry.
 There are   263 symmetry adapted basis functions of A   symmetry.
   263 basis functions,   424 primitive gaussians,   263 cartesian basis functions
    48 alpha electrons       48 beta electrons
       nuclear repulsion energy       711.2119007625 Hartrees.
 NAtoms=   20 NActive=   20 NUniq=   20 SFac= 1.00D+00 NAtFMM=   60 NAOKFM=F Big=F
 Integral buffers will be    131072 words long.
 Raffenetti 2 integral format.
 Two-electron integral symmetry is turned on.
 Nuclear repulsion after empirical dispersion term =      711.2034204883 Hartrees.
 One-electron integrals computed using PRISM.
 NBasis=   263 RedAO= T EigKep=  4.41D-05  NBF=   263
 NBsUse=   263 1.00D-06 EigRej= -1.00D+00 NBFU=   263
 Initial guess from the checkpoint file:  "/local_scratch/slurm.5620309/Gau-3416554.chk"
 B after Tr=     0.000000    0.000000   -0.000000
         Rot=    0.999993    0.002938    0.000554   -0.002372 Ang=   0.44 deg.
 ExpMin= 3.60D-02 ExpMax= 7.00D+03 ExpMxC= 1.05D+03 IAcc=3 IRadAn=         5 AccDes= 0.00D+00
 Harris functional with IExCor= 4639 and IRadAn=       5 diagonalized for initial guess.
 HarFok:  IExCor= 4639 AccDes= 0.00D+00 IRadAn=         5 IDoV= 1 UseB2=F ITyADJ=14
 ICtDFT=  3500011 ScaDFX=  1.000000  1.000000  1.000000  1.000000
 FoFCou: FMM=F IPFlag=           0 FMFlag=      100000 FMFlg1=           0
         NFxFlg=           0 DoJE=T BraDBF=F KetDBF=T FulRan=T
         wScrn=  0.000000 ICntrl=       500 IOpCl=  0 I1Cent=   200000004 NGrid=           0
         NMat0=    1 NMatS0=      1 NMatT0=    0 NMatD0=    1 NMtDS0=    0 NMtDT0=    0
 Petite list used in FoFCou.
 Requested convergence on RMS density matrix=1.00D-10 within 128 cycles.
 Requested convergence on MAX density matrix=1.00D-08.
 Requested convergence on             energy=1.00D-08.
 No special actions if energy rises.
 SCF Done:  E(RwB97XD) =  -832.384780724     A.U. after   16 cycles
            NFock= 16  Conv=0.72D-10     -V/T= 2.0082
 Calling FoFJK, ICntrl=      2127 FMM=F ISym2X=0 I1Cent= 0 IOpClX= 0 NMat=1 NMatS=1 NMatT=0.
 ***** Axes restored to original set *****
 -------------------------------------------------------------------
 Center     Atomic                   Forces (Hartrees/Bohr)
 Number     Number              X              Y              Z
 -------------------------------------------------------------------
      1        6           0.001972748   -0.002230039    0.001030523
      2        8          -0.001954731    0.003172636   -0.004687787
      3        8          -0.000347374   -0.000848124    0.003458478
      4        1           0.000787196    0.000693086    0.000116475
      5        6          -0.000060949    0.000010596    0.000149443
      6        9           0.000071984   -0.000103338    0.000039614
      7        9           0.000175829   -0.000025050   -0.000056887
      8        9          -0.000043948   -0.000138371   -0.000131133
      9        8           0.000026465   -0.001284857    0.001132810
     10        1          -0.000020112    0.001417932   -0.001267467
     11        1           0.000100810   -0.000199304   -0.000129640
     12        8          -0.005866249    0.000760347   -0.005191473
     13        1           0.003593781   -0.001706209    0.004510795
     14        1           0.001067444    0.000720671    0.001118933
     15        8           0.000582201   -0.000434975    0.000183008
     16        1          -0.000493674    0.000088456   -0.000298853
     17        1          -0.000048518    0.000098456    0.000006472
     18        8          -0.000672780   -0.000647691   -0.000876291
     19        1           0.002009914   -0.000224904    0.000620712
     20        1          -0.000880037    0.000880682    0.000272267
 -------------------------------------------------------------------
 Cartesian Forces:  Max     0.005866249 RMS     0.001713283

 GradGradGradGradGradGradGradGradGradGradGradGradGradGradGradGradGradGrad
 Berny optimization.
 Using GEDIIS/GDIIS optimizer.
 FormGI is forming the generalized inverse of G from B-inverse, IUseBI=4.
 Internal  Forces:  Max     0.005126335 RMS     0.000927377
 Search for a local minimum.
 Step number  12 out of a maximum of  120
 All quantities printed in internal units (Hartrees-Bohrs-Radians)
 Mixed Optimization -- En-DIIS/RFO-DIIS
 Swapping is turned off.
 Update second derivatives using D2CorX and points   11   12
 DE= -5.74D-04 DEPred=-4.80D-04 R= 1.20D+00
 TightC=F SS=  1.41D+00  RLast= 8.51D-01 DXNew= 1.1752D+00 2.5542D+00
 Trust test= 1.20D+00 RLast= 8.51D-01 DXMaxT set to 1.18D+00
 ITU=  1 -1  1  1  1  1 -1  1  1  1  1  0
     Eigenvalues ---    0.00006   0.00019   0.00033   0.00037   0.00066
     Eigenvalues ---    0.00090   0.00128   0.00188   0.00425   0.00446
     Eigenvalues ---    0.00518   0.00633   0.00690   0.00788   0.00878
     Eigenvalues ---    0.01241   0.01352   0.01413   0.01689   0.02140
     Eigenvalues ---    0.02381   0.02481   0.02721   0.02847   0.03126
     Eigenvalues ---    0.03529   0.03751   0.05131   0.05793   0.07359
     Eigenvalues ---    0.08175   0.08693   0.11701   0.13602   0.19581
     Eigenvalues ---    0.20699   0.21818   0.23345   0.26050   0.35706
     Eigenvalues ---    0.36223   0.37651   0.38677   0.46534   0.48822
     Eigenvalues ---    0.51242   0.54076   0.55830   0.56294   0.57104
     Eigenvalues ---    0.57832   0.59959   0.67497   1.32417
 Eigenvalue     1 is   5.62D-05 Eigenvector:
                          D26       D13       D25       D24       D35
   1                   -0.49311   0.47061  -0.30020  -0.28140  -0.26059
                          D20       D32       D33       D23       A34
   1                    0.23506   0.22629  -0.17393  -0.15336   0.13821
 En-DIIS/RFO-DIIS/Sim-DIIS IScMMF=       -3 using points:    12   11   10    9    8    7    6    5    4    3
 RFO step:  Lambda=-5.56073575D-04.
 DidBck=T Rises=F RFO-DIIS coefs:   -0.02896   -0.02046   -0.01276    1.61725   -2.00000
                  RFO-DIIS coefs:    1.72210    0.11896   -0.45250    0.19477   -0.13838
 Iteration  1 RMS(Cart)=  0.11104815 RMS(Int)=  0.04084374
 Iteration  2 RMS(Cart)=  0.08385546 RMS(Int)=  0.00631708
 Iteration  3 RMS(Cart)=  0.00513234 RMS(Int)=  0.00576054
 Iteration  4 RMS(Cart)=  0.00002996 RMS(Int)=  0.00576052
 Iteration  5 RMS(Cart)=  0.00000034 RMS(Int)=  0.00576052
 Variable       Old X    -DE/DX   Delta X   Delta X   Delta X     New X
                                 (Linear)    (Quad)   (Total)
    R1        2.29276   0.00513   0.00576  -0.00336   0.00751   2.30027
    R2        2.44211   0.00301   0.00632  -0.00392   0.00612   2.44823
    R3        2.92951   0.00028   0.00056  -0.00018   0.00038   2.92989
    R4        3.44122  -0.00055   0.04292  -0.01721   0.02933   3.47054
    R5        1.93106   0.00035  -0.00059   0.00676   0.00418   1.93524
    R6        2.84480   0.00030   0.01652  -0.01634  -0.00232   2.84247
    R7        2.51547  -0.00003  -0.00018   0.00012  -0.00007   2.51540
    R8        2.53408  -0.00006   0.00048   0.00008   0.00055   2.53463
    R9        2.53326  -0.00011  -0.00114   0.00060  -0.00054   2.53272
   R10        1.84373   0.00149   0.00030   0.00198   0.00707   1.85081
   R11        1.81179  -0.00023   0.00016  -0.00009   0.00007   1.81187
   R12        3.48063  -0.00049   0.05078  -0.02942   0.02214   3.50277
   R13        3.45035  -0.00029   0.00398   0.00432   0.01343   3.46377
   R14        1.84685  -0.00483  -0.01125   0.00687  -0.01579   1.83106
   R15        1.84060   0.00048   0.00068   0.00070  -0.00148   1.83912
   R16        3.52424   0.00109  -0.00064   0.00929  -0.00281   3.52143
   R17        1.83935  -0.00010   0.00107  -0.00379  -0.00007   1.83927
   R18        1.81449   0.00001   0.00014  -0.00021  -0.00008   1.81441
   R19        3.53568  -0.00011   0.04647  -0.02166   0.02633   3.56201
   R20        1.84486   0.00111   0.00011  -0.00039   0.00209   1.84695
   R21        1.81522   0.00028   0.00087  -0.00003   0.00084   1.81606
    A1        2.24011  -0.00007   0.00355  -0.00313   0.00458   2.24469
    A2        2.10066   0.00011  -0.00059   0.00039  -0.00227   2.09840
    A3        1.94241  -0.00003  -0.00297   0.00274  -0.00231   1.94010
    A4        2.41173  -0.00149   0.00654  -0.01026   0.00168   2.41342
    A5        1.95918  -0.00084  -0.00182   0.00290  -0.00157   1.95761
    A6        1.93749   0.00013   0.00043  -0.00005   0.00038   1.93787
    A7        1.92551   0.00023  -0.00082   0.00024  -0.00059   1.92492
    A8        1.92701   0.00019   0.00174  -0.00061   0.00113   1.92814
    A9        1.89121  -0.00018  -0.00058   0.00011  -0.00047   1.89074
   A10        1.89182  -0.00019  -0.00026   0.00015  -0.00011   1.89170
   A11        1.88957  -0.00021  -0.00056   0.00017  -0.00039   1.88919
   A12        1.88505   0.00007   0.00412  -0.01061  -0.00553   1.87952
   A13        1.75637  -0.00017  -0.00772   0.00670   0.00424   1.76061
   A14        2.41684   0.00002  -0.05069   0.01383  -0.03624   2.38060
   A15        2.84173  -0.00070   0.00046  -0.01202  -0.00880   2.83293
   A16        1.97092   0.00082  -0.05612   0.00434  -0.04011   1.93081
   A17        2.44686  -0.00161  -0.12060   0.01669  -0.07809   2.36876
   A18        1.84445   0.00089  -0.01406  -0.00345  -0.01334   1.83111
   A19        2.56141   0.00026  -0.03310   0.01187  -0.04146   2.51995
   A20        1.89285   0.00004   0.01657  -0.00261   0.01695   1.90980
   A21        2.07534   0.00019   0.00329   0.00789   0.00792   2.08326
   A22        1.85209   0.00001   0.00228   0.00085  -0.00052   1.85156
   A23        2.89524   0.00030  -0.08564   0.01535  -0.06777   2.82747
   A24        1.38893   0.00024  -0.03946   0.00219  -0.04574   1.34318
   A25        1.51856   0.00000  -0.01076   0.00354  -0.00543   1.51313
   A26        2.18454   0.00001  -0.10202   0.01508  -0.08554   2.09900
   A27        2.28417   0.00002   0.14694  -0.02249   0.11706   2.40123
   A28        2.09448  -0.00036  -0.10209   0.01293  -0.07719   2.01729
   A29        1.85673   0.00025  -0.00014  -0.00039   0.00235   1.85907
   A30        2.86462   0.00031  -0.07063   0.02049  -0.05535   2.80928
   A31        3.02961   0.00041  -0.00172   0.01552   0.00283   3.03245
   A32        2.78971   0.00095   0.08380  -0.02577   0.06438   2.85409
   A33        3.17565  -0.00015   0.02871  -0.00814   0.02237   3.19802
   A34        3.45036  -0.00056  -0.18201   0.01570  -0.16138   3.28897
    D1       -0.11218   0.00012  -0.09043   0.01077  -0.07890  -0.19108
    D2        3.02929   0.00005  -0.09536   0.01325  -0.08153   2.94775
    D3       -0.02074  -0.00003  -0.01533   0.01048  -0.00458  -0.02532
    D4        3.12097   0.00004  -0.01076   0.00819  -0.00214   3.11882
    D5        0.00035   0.00003   0.01127  -0.00607   0.00527   0.00562
    D6       -2.09639   0.00002   0.01226  -0.00634   0.00599  -2.09040
    D7        2.09884   0.00001   0.01238  -0.00632   0.00613   2.10497
    D8       -3.14135  -0.00003   0.00713  -0.00399   0.00307  -3.13828
    D9        1.04510  -0.00005   0.00812  -0.00426   0.00379   1.04889
   D10       -1.04285  -0.00005   0.00823  -0.00424   0.00392  -1.03893
   D11       -0.22949   0.00024   0.00297  -0.01167  -0.00905  -0.23854
   D12        0.39386  -0.00009  -0.02131  -0.01538  -0.03202   0.36184
   D13       -2.97846   0.00068  -0.54897   0.09227  -0.46464   2.84009
   D14        2.99380  -0.00024  -0.02548  -0.00145  -0.02695   2.96685
   D15        0.38383  -0.00017   0.04777  -0.01745   0.02361   0.40744
   D16       -0.39617  -0.00019   0.03249  -0.02122   0.02137  -0.37479
   D17       -2.72351  -0.00007   0.09914  -0.02983   0.06982  -2.65368
   D18        0.09099  -0.00006   0.07272   0.00890   0.07549   0.16648
   D19       -2.02496  -0.00026   0.05322   0.00425   0.05554  -1.96942
   D20       -2.56011   0.00027  -0.29581   0.05273  -0.23905  -2.79916
   D21       -0.20882   0.00002  -0.14662   0.03024  -0.11538  -0.32420
   D22        1.58523   0.00086  -0.13231   0.02658  -0.09970   1.48553
   D23        0.59180  -0.00023   0.20222  -0.03305   0.16877   0.76057
   D24        2.94309  -0.00048   0.35142  -0.05554   0.29244  -3.04766
   D25       -1.54604   0.00036   0.36573  -0.05920   0.30811  -1.23793
   D26        2.99411  -0.00064   0.53162  -0.08899   0.45755  -2.83153
   D27       -0.39779   0.00025   0.03824   0.01395   0.05659  -0.34119
   D28        0.37511  -0.00047  -0.11830   0.01927  -0.09357   0.28154
   D29        2.62344  -0.00019  -0.10226   0.02789  -0.07296   2.55047
   D30       -0.65870  -0.00014  -0.07755   0.00389  -0.06847  -0.72717
   D31       -1.99808  -0.00037   0.05266  -0.01187   0.04831  -1.94977
   D32        1.51862  -0.00005  -0.21850   0.02505  -0.19400   1.32462
   D33        0.29813   0.00011   0.19006  -0.01861   0.17311   0.47124
   D34        1.58016   0.00043   0.06218  -0.00538   0.05225   1.63241
   D35       -1.89847   0.00006   0.30036  -0.03558   0.26440  -1.63408
         Item               Value     Threshold  Converged?
 Maximum Force            0.005126     0.000015     NO 
 RMS     Force            0.000927     0.000010     NO 
 Maximum Displacement     0.686985     0.000060     NO 
 RMS     Displacement     0.189805     0.000040     NO 
 Predicted change in Energy=-5.073903D-04
 GradGradGradGradGradGradGradGradGradGradGradGradGradGradGradGradGradGrad

                          Input orientation:                          
 ---------------------------------------------------------------------
 Center     Atomic      Atomic             Coordinates (Angstroms)
 Number     Number       Type             X           Y           Z
 ---------------------------------------------------------------------
      1          6           0        0.860151   -1.107447   -0.344581
      2          8           0        0.471563   -0.341913   -1.207518
      3          8           0        0.683029   -1.038292    0.936940
      4          1           0        0.159628   -0.201486    1.209995
      5          6           0        1.682121   -2.364622   -0.728912
      6          9           0        1.866049   -2.430989   -2.045566
      7          9           0        1.042986   -3.476323   -0.335686
      8          9           0        2.883334   -2.338959   -0.135014
      9          8           0       -2.296566    2.805171    2.626382
     10          1           0       -2.163439    3.437079    1.890038
     11          1           0       -2.513926    3.312791    3.410200
     12          8           0       -0.561379    1.096833    1.448846
     13          1           0       -1.011767    1.390485    0.642746
     14          1           0       -1.075950    1.484074    2.178514
     15          8           0       -1.725320    4.152288    0.260243
     16          1           0       -1.514766    3.434310   -0.362245
     17          1           0       -0.999292    4.777736    0.200410
     18          8           0       -1.381433    1.728099   -1.152205
     19          1           0       -0.677959    1.082227   -1.360082
     20          1           0       -2.187964    1.391813   -1.552172
 ---------------------------------------------------------------------
                    Distance matrix (angstroms):
                    1          2          3          4          5
     1  C    0.000000
     2  O    1.217252   0.000000
     3  O    1.295550   2.264588   0.000000
     4  H    1.930856   2.441597   1.024086   0.000000
     5  C    1.550430   2.405383   2.352105   3.279711   0.000000
     6  F    2.378434   2.647859   3.497783   4.298981   1.331095
     7  F    2.375938   3.303202   2.773651   3.727467   1.341268
     8  F    2.377774   3.309848   2.771671   3.714353   1.340255
     9  O    5.839526   5.680270   5.148243   4.132677   7.335851
    10  H    5.898164   5.551475   5.388852   4.370155   7.436866
    11  H    6.709790   6.602525   5.938810   4.933451   8.183647
    12  O    3.177417   3.192684   2.523758   1.504171   4.664503
    13  H    3.273920   2.936826   2.976212   2.056285   4.820716
    14  H    4.102496   4.146594   3.316300   2.303431   5.556307
    15  O    5.891967   5.213297   5.761960   4.838430   7.420188
    16  H    5.125241   4.349695   5.149985   4.300528   6.631903
    17  H    6.195960   5.509671   6.099087   5.211047   7.685498
    18  O    3.703684   2.778777   4.034779   3.417331   5.129805
    19  H    2.862113   1.836532   3.409574   2.992451   4.224822
    20  H    4.122569   3.193380   4.510397   3.959716   5.455833
                    6          7          8          9         10
     6  F    0.000000
     7  F    2.166529   0.000000
     8  F    2.166460   2.172727   0.000000
     9  O    8.159157   7.706077   7.805046   0.000000
    10  H    8.133879   7.939153   7.933056   0.979405   0.000000
    11  H    9.052104   8.530848   8.581447   0.958799   1.564986
    12  O    5.527102   5.164523   5.116574   2.704789   2.870192
    13  H    5.487487   5.372631   5.448437   2.754425   2.659067
    14  H    6.467297   5.951187   5.970253   1.853587   2.253903
    15  O    7.845650   8.137220   7.970709   2.782025   1.832949
    16  H    6.976046   7.368830   7.261236   3.152606   2.343836
    17  H    8.075909   8.519847   8.113855   3.385156   2.451009
    18  O    5.351845   5.799182   5.980290   4.034262   3.575946
    19  H    4.391418   4.979098   5.088036   4.634687   4.279634
    20  H    5.593950   5.968050   6.453298   4.412447   4.004064
                   11         12         13         14         15
    11  H    0.000000
    12  O    3.545394   0.000000
    13  H    3.689247   0.968957   0.000000
    14  H    2.632306   0.973218   1.539955   0.000000
    15  O    3.353936   3.478986   2.878024   3.349748   0.000000
    16  H    3.904412   3.106895   2.332431   3.232868   0.973302
    17  H    3.839653   3.911446   3.416034   3.842783   0.960147
    18  O    4.960779   2.799366   1.863461   3.353589   2.826652
    19  H    5.576897   2.811384   2.053721   3.583509   3.625975
    20  H    5.331186   3.426208   2.490202   3.893983   3.334533
                   16         17         18         19         20
    16  H    0.000000
    17  H    1.545020   0.000000
    18  O    1.884933   3.357958   0.000000
    19  H    2.688535   4.024323   0.977363   0.000000
    20  H    2.457827   3.993614   0.961017   1.553337   0.000000
 Stoichiometry    C2H9F3O6
 Framework group  C1[X(C2H9F3O6)]
 Deg. of freedom    54
 Full point group                 C1      NOp   1
 Largest Abelian subgroup         C1      NOp   1
 Largest concise Abelian subgroup C1      NOp   1
                         Standard orientation:                         
 ---------------------------------------------------------------------
 Center     Atomic      Atomic             Coordinates (Angstroms)
 Number     Number       Type             X           Y           Z
 ---------------------------------------------------------------------
      1          6           0       -1.282222    0.007390   -0.021837
      2          8           0       -0.691410    1.071184    0.009558
      3          8           0       -0.789631   -1.190703   -0.041260
      4          1           0        0.234402   -1.187264   -0.051114
      5          6           0       -2.832218   -0.024413   -0.040170
      6          9           0       -3.335527    1.207756   -0.024270
      7          9           0       -3.296612   -0.683650    1.031625
      8          9           0       -3.275342   -0.647911   -1.140704
      9          8           0        4.329623   -1.561849    0.358619
     10          1           0        4.575211   -0.684234   -0.000147
     11          1           0        5.065024   -2.156785    0.201993
     12          8           0        1.726251   -1.009719   -0.124588
     13          1           0        1.981592   -0.131214    0.194640
     14          1           0        2.503728   -1.571625    0.039560
     15          8           0        4.489841    1.056635   -0.567412
     16          1           0        3.630684    1.437700   -0.314517
     17          1           0        4.604260    1.254031   -1.500056
     18          8           0        1.964842    1.702317    0.526862
     19          1           0        1.019751    1.681402    0.278658
     20          1           0        2.003196    2.031455    1.428943
 ---------------------------------------------------------------------
 Rotational constants (GHZ):           1.7647521           0.3083966           0.2804304
 Standard basis: 6-31++G(d,p) (6D, 7F)
 There are   263 symmetry adapted cartesian basis functions of A   symmetry.
 There are   263 symmetry adapted basis functions of A   symmetry.
   263 basis functions,   424 primitive gaussians,   263 cartesian basis functions
    48 alpha electrons       48 beta electrons
       nuclear repulsion energy       710.4821434759 Hartrees.
 NAtoms=   20 NActive=   20 NUniq=   20 SFac= 1.00D+00 NAtFMM=   60 NAOKFM=F Big=F
 Integral buffers will be    131072 words long.
 Raffenetti 2 integral format.
 Two-electron integral symmetry is turned on.
 Nuclear repulsion after empirical dispersion term =      710.4735945314 Hartrees.
 One-electron integrals computed using PRISM.
 NBasis=   263 RedAO= T EigKep=  3.84D-05  NBF=   263
 NBsUse=   263 1.00D-06 EigRej= -1.00D+00 NBFU=   263
 Initial guess from the checkpoint file:  "/local_scratch/slurm.5620309/Gau-3416554.chk"
 B after Tr=    -0.000000   -0.000000    0.000000
         Rot=    0.999992   -0.002889   -0.000680    0.002681 Ang=  -0.46 deg.
 ExpMin= 3.60D-02 ExpMax= 7.00D+03 ExpMxC= 1.05D+03 IAcc=3 IRadAn=         5 AccDes= 0.00D+00
 Harris functional with IExCor= 4639 and IRadAn=       5 diagonalized for initial guess.
 HarFok:  IExCor= 4639 AccDes= 0.00D+00 IRadAn=         5 IDoV= 1 UseB2=F ITyADJ=14
 ICtDFT=  3500011 ScaDFX=  1.000000  1.000000  1.000000  1.000000
 FoFCou: FMM=F IPFlag=           0 FMFlag=      100000 FMFlg1=           0
         NFxFlg=           0 DoJE=T BraDBF=F KetDBF=T FulRan=T
         wScrn=  0.000000 ICntrl=       500 IOpCl=  0 I1Cent=   200000004 NGrid=           0
         NMat0=    1 NMatS0=      1 NMatT0=    0 NMatD0=    1 NMtDS0=    0 NMtDT0=    0
 Petite list used in FoFCou.
 Requested convergence on RMS density matrix=1.00D-10 within 128 cycles.
 Requested convergence on MAX density matrix=1.00D-08.
 Requested convergence on             energy=1.00D-08.
 No special actions if energy rises.
 SCF Done:  E(RwB97XD) =  -832.384160821     A.U. after   17 cycles
            NFock= 17  Conv=0.23D-10     -V/T= 2.0082
 Calling FoFJK, ICntrl=      2127 FMM=F ISym2X=0 I1Cent= 0 IOpClX= 0 NMat=1 NMatS=1 NMatT=0.
 ***** Axes restored to original set *****
 -------------------------------------------------------------------
 Center     Atomic                   Forces (Hartrees/Bohr)
 Number     Number              X              Y              Z
 -------------------------------------------------------------------
      1        6          -0.000074289    0.000447359   -0.000497219
      2        8           0.000056909   -0.000536192    0.001061514
      3        8           0.000018709    0.000074213   -0.000728464
      4        1           0.000169050    0.000208021    0.000023142
      5        6          -0.000043459    0.000038185    0.000014542
      6        9           0.000051187   -0.000076425    0.000030879
      7        9           0.000075597    0.000010244   -0.000021820
      8        9          -0.000043793   -0.000044465   -0.000051691
      9        8           0.000339650    0.001578285   -0.001510128
     10        1          -0.000400746   -0.001290594    0.001375611
     11        1          -0.000019473   -0.000095524    0.000104480
     12        8           0.000610815   -0.001259990    0.001425781
     13        1          -0.001180618    0.000343656   -0.002871028
     14        1           0.000061178    0.000717444    0.001373022
     15        8           0.000598187   -0.000912307   -0.000560558
     16        1          -0.000624304    0.000499006    0.000543030
     17        1          -0.000011334    0.000243991    0.000158096
     18        8           0.000636643   -0.000557804   -0.000442912
     19        1          -0.000145131    0.000370535    0.000465227
     20        1          -0.000074778    0.000242361    0.000108495
 -------------------------------------------------------------------
 Cartesian Forces:  Max     0.002871028 RMS     0.000720753

 GradGradGradGradGradGradGradGradGradGradGradGradGradGradGradGradGradGrad
 Berny optimization.
 Using GEDIIS/GDIIS optimizer.
 FormGI is forming the generalized inverse of G from B-inverse, IUseBI=4.
 Internal  Forces:  Max     0.002384114 RMS     0.000426667
 Search for a local minimum.
 Step number  13 out of a maximum of  120
 All quantities printed in internal units (Hartrees-Bohrs-Radians)
 Mixed Optimization -- En-DIIS/RFO-DIIS
 Swapping is turned off.
 Update second derivatives using D2CorX and points    8    9   10   11   12
                                                     13
 DE=  6.20D-04 DEPred=-5.07D-04 R=-1.22D+00
 Trust test=-1.22D+00 RLast= 9.95D-01 DXMaxT set to 5.88D-01
 ITU= -1  1 -1  1  1  1  1 -1  1  1  1  1  0
     Eigenvalues ---    0.00000   0.00019   0.00033   0.00036   0.00064
     Eigenvalues ---    0.00088   0.00134   0.00166   0.00448   0.00489
     Eigenvalues ---    0.00582   0.00647   0.00689   0.00795   0.00998
     Eigenvalues ---    0.01321   0.01357   0.01465   0.01724   0.02200
     Eigenvalues ---    0.02459   0.02519   0.02831   0.03011   0.03209
     Eigenvalues ---    0.03658   0.03765   0.05379   0.06180   0.07401
     Eigenvalues ---    0.08306   0.08709   0.11702   0.13602   0.19577
     Eigenvalues ---    0.20709   0.21817   0.23348   0.26069   0.35924
     Eigenvalues ---    0.36213   0.37652   0.38677   0.46749   0.48923
     Eigenvalues ---    0.51582   0.53302   0.55797   0.56274   0.57107
     Eigenvalues ---    0.57826   0.59556   0.69909   1.71514
 Eigenvalue     1 is   1.57D-07 Eigenvector:
                          D26       D13       D25       D24       D35
   1                    0.45105  -0.44411   0.30554   0.30202   0.28187
                          D20       D32       D33       D23       A34
   1                   -0.24464  -0.19803   0.18339   0.16019  -0.14754
 En-DIIS/RFO-DIIS/Sim-DIIS IScMMF=       -3 using points:    13   12   11   10    9    8    7    6    5    4
 RFO step:  Lambda=-5.25367254D-04.
 EnCoef did   100 forward-backward iterations
 EnCoef did   100 forward-backward iterations
 EnCoef did   100 forward-backward iterations
 EnCoef did   100 forward-backward iterations
 EnCoef did   100 forward-backward iterations
 EnCoef did   100 forward-backward iterations
 EnCoef did   100 forward-backward iterations
 DidBck=T Rises=T En-DIIS coefs:    0.28805    0.00000    0.00000    0.71195    0.00000
                  En-DIIS coefs:    0.00000    0.00000    0.00000    0.00000    0.00000
 Iteration  1 RMS(Cart)=  0.12617969 RMS(Int)=  0.03850786
 Iteration  2 RMS(Cart)=  0.07424493 RMS(Int)=  0.00902354
 Iteration  3 RMS(Cart)=  0.00374935 RMS(Int)=  0.00884298
 Iteration  4 RMS(Cart)=  0.00003127 RMS(Int)=  0.00884296
 Iteration  5 RMS(Cart)=  0.00000036 RMS(Int)=  0.00884296
 Variable       Old X    -DE/DX   Delta X   Delta X   Delta X     New X
                                 (Linear)    (Quad)   (Total)
    R1        2.30027  -0.00102  -0.00318   0.00265  -0.00737   2.29290
    R2        2.44823  -0.00035  -0.00253  -0.00159  -0.00885   2.43938
    R3        2.92989   0.00009  -0.00048   0.00033  -0.00014   2.92974
    R4        3.47054  -0.00002  -0.03177  -0.01697  -0.05367   3.41687
    R5        1.93524   0.00021  -0.00434  -0.00482  -0.00615   1.92910
    R6        2.84247   0.00008   0.00322  -0.00601   0.00097   2.84344
    R7        2.51540  -0.00002  -0.00020   0.00019  -0.00001   2.51539
    R8        2.53463  -0.00005   0.00015  -0.00076  -0.00061   2.53402
    R9        2.53272  -0.00006  -0.00018   0.00044   0.00026   2.53297
   R10        1.85081  -0.00179  -0.00445  -0.00106  -0.01317   1.83764
   R11        1.81187   0.00004  -0.00001  -0.00004  -0.00005   1.81182
   R12        3.50277   0.00010   0.01414  -0.04164  -0.02790   3.47487
   R13        3.46377   0.00017   0.00066  -0.00873  -0.01615   3.44763
   R14        1.83106   0.00238   0.00984  -0.00365   0.02118   1.85224
   R15        1.83912   0.00122   0.00132  -0.00245   0.00340   1.84252
   R16        3.52143  -0.00067  -0.01965  -0.00761  -0.01174   3.50969
   R17        1.83927  -0.00074  -0.00231   0.00884   0.00329   1.84256
   R18        1.81441   0.00014   0.00008   0.00013   0.00021   1.81463
   R19        3.56201   0.00000  -0.00656  -0.01009  -0.01853   3.54348
   R20        1.84695  -0.00052  -0.00066   0.00406  -0.00041   1.84654
   R21        1.81606  -0.00007  -0.00041  -0.00056  -0.00097   1.81509
    A1        2.24469  -0.00012  -0.00229   0.00195  -0.00639   2.23830
    A2        2.09840   0.00010   0.00119  -0.00094   0.00327   2.10167
    A3        1.94010   0.00002   0.00110  -0.00101   0.00311   1.94321
    A4        2.41342   0.00049  -0.00765   0.00907  -0.00724   2.40618
    A5        1.95761   0.00040   0.00247  -0.00743  -0.00132   1.95628
    A6        1.93787   0.00014  -0.00015   0.00017   0.00002   1.93789
    A7        1.92492   0.00006  -0.00108   0.00118   0.00010   1.92503
    A8        1.92814   0.00004   0.00001  -0.00065  -0.00064   1.92750
    A9        1.89074  -0.00009   0.00049  -0.00014   0.00036   1.89110
   A10        1.89170  -0.00010   0.00036  -0.00040  -0.00005   1.89166
   A11        1.88919  -0.00008   0.00041  -0.00019   0.00023   1.88941
   A12        1.87952   0.00005  -0.00072   0.01917   0.01836   1.89788
   A13        1.76061   0.00010  -0.00427  -0.00791  -0.01595   1.74466
   A14        2.38060  -0.00011   0.01352   0.01938   0.03119   2.41179
   A15        2.83293   0.00033   0.00353   0.00615   0.00389   2.83682
   A16        1.93081  -0.00066   0.00143   0.05716   0.04138   1.97219
   A17        2.36876   0.00052   0.01562   0.09872   0.06246   2.43123
   A18        1.83111   0.00029   0.00551   0.02794   0.03002   1.86113
   A19        2.51995  -0.00065   0.00063   0.01663   0.04959   2.56954
   A20        1.90980   0.00043   0.00221  -0.00102  -0.00365   1.90615
   A21        2.08326  -0.00030  -0.00309  -0.01525  -0.01290   2.07037
   A22        1.85156   0.00015   0.00314  -0.00509   0.00218   1.85374
   A23        2.82747   0.00016   0.01626   0.05561   0.06864   2.89611
   A24        1.34318  -0.00034   0.00808   0.01340   0.03597   1.37916
   A25        1.51313   0.00001  -0.00154  -0.00614  -0.00790   1.50523
   A26        2.09900   0.00003   0.03168   0.05888   0.08774   2.18673
   A27        2.40123  -0.00025  -0.01890  -0.10082  -0.11165   2.28958
   A28        2.01729   0.00003   0.01084   0.08097   0.07471   2.09200
   A29        1.85907   0.00025   0.00150   0.00752   0.00289   1.86196
   A30        2.80928  -0.00001   0.02848   0.04880   0.08039   2.88967
   A31        3.03245  -0.00022  -0.00196  -0.01395   0.00100   3.03344
   A32        2.85409   0.00011  -0.01703  -0.04323  -0.06932   2.78477
   A33        3.19802  -0.00003   0.00418  -0.02566  -0.02139   3.17663
   A34        3.28897   0.00032   0.05594   0.13686   0.18377   3.47275
    D1       -0.19108  -0.00005   0.01298   0.10126   0.11352  -0.07757
    D2        2.94775  -0.00003   0.01196   0.10030   0.11150   3.05925
    D3       -0.02532   0.00001  -0.00286   0.00578   0.00202  -0.02330
    D4        3.11882  -0.00001  -0.00191   0.00667   0.00389   3.12271
    D5        0.00562  -0.00001   0.00982  -0.00317   0.00668   0.01229
    D6       -2.09040  -0.00003   0.01000  -0.00388   0.00615  -2.08425
    D7        2.10497  -0.00001   0.01018  -0.00399   0.00621   2.11118
    D8       -3.13828   0.00001   0.00895  -0.00397   0.00496  -3.13332
    D9        1.04889  -0.00001   0.00914  -0.00468   0.00443   1.05331
   D10       -1.03893   0.00001   0.00931  -0.00479   0.00449  -1.03444
   D11       -0.23854  -0.00025   0.00698  -0.05823  -0.04806  -0.28660
   D12        0.36184  -0.00004   0.03532  -0.00107   0.02976   0.39160
   D13        2.84009   0.00018   0.09160   0.38157   0.48127  -2.96182
   D14        2.96685  -0.00002   0.01496  -0.02295  -0.00592   2.96092
   D15        0.40744  -0.00001   0.00113  -0.05801  -0.04997   0.35746
   D16       -0.37479   0.00001   0.02136  -0.06352  -0.04732  -0.42211
   D17       -2.65368  -0.00012   0.01355  -0.10910  -0.09464  -2.74833
   D18        0.16648   0.00021  -0.04395  -0.02073  -0.05764   0.10884
   D19       -1.96942  -0.00015  -0.04786  -0.00097  -0.04763  -2.01705
   D20       -2.79916   0.00016   0.03360   0.21234   0.24019  -2.55897
   D21       -0.32420   0.00010   0.01754   0.11803   0.13475  -0.18945
   D22        1.48553   0.00035   0.01228   0.10960   0.11311   1.59864
   D23        0.76057  -0.00032  -0.03553  -0.16041  -0.19170   0.56887
   D24       -3.04766  -0.00038  -0.05160  -0.25472  -0.29714   2.93839
   D25       -1.23793  -0.00013  -0.05685  -0.26315  -0.31878  -1.55670
   D26       -2.83153  -0.00006  -0.09019  -0.35328  -0.45280   2.99885
   D27       -0.34119  -0.00005  -0.04444   0.01076  -0.03594  -0.37713
   D28        0.28154   0.00014   0.04721   0.07834   0.11538   0.39691
   D29        2.55047   0.00016   0.04704   0.05493   0.09833   2.64880
   D30       -0.72717   0.00009   0.00829   0.06540   0.06180  -0.66538
   D31       -1.94977   0.00034  -0.01056  -0.00630  -0.02500  -1.97477
   D32        1.32462  -0.00001   0.04719   0.13537   0.18391   1.50853
   D33        0.47124   0.00005  -0.03659  -0.12388  -0.16099   0.31025
   D34        1.63241  -0.00034  -0.01629  -0.05598  -0.06769   1.56472
   D35       -1.63408  -0.00001  -0.06954  -0.18453  -0.25102  -1.88510
         Item               Value     Threshold  Converged?
 Maximum Force            0.002384     0.000015     NO 
 RMS     Force            0.000427     0.000010     NO 
 Maximum Displacement     0.718623     0.000060     NO 
 RMS     Displacement     0.193804     0.000040     NO 
 Predicted change in Energy=-4.613802D-04
 GradGradGradGradGradGradGradGradGradGradGradGradGradGradGradGradGradGrad

                          Input orientation:                          
 ---------------------------------------------------------------------
 Center     Atomic      Atomic             Coordinates (Angstroms)
 Number     Number       Type             X           Y           Z
 ---------------------------------------------------------------------
      1          6           0        0.824655   -1.095315   -0.339897
      2          8           0        0.383417   -0.360689   -1.198883
      3          8           0        0.602636   -1.062090    0.931298
      4          1           0       -0.012212   -0.290534    1.193530
      5          6           0        1.781101   -2.256281   -0.715351
      6          9           0        2.013886   -2.278688   -2.025733
      7          9           0        1.245081   -3.433421   -0.361575
      8          9           0        2.953539   -2.120894   -0.079968
      9          8           0       -2.163540    2.935522    2.697083
     10          1           0       -1.993112    3.514563    1.934654
     11          1           0       -2.251321    3.478278    3.482550
     12          8           0       -0.890861    0.908983    1.424200
     13          1           0       -1.392045    1.175883    0.625263
     14          1           0       -1.248177    1.431933    2.165487
     15          8           0       -1.571278    4.112661    0.263489
     16          1           0       -1.455026    3.348564   -0.330943
     17          1           0       -0.789043    4.658795    0.154206
     18          8           0       -1.494806    1.668394   -1.162543
     19          1           0       -0.789235    1.010466   -1.317837
     20          1           0       -2.214557    1.446743   -1.758693
 ---------------------------------------------------------------------
                    Distance matrix (angstroms):
                    1          2          3          4          5
     1  C    0.000000
     2  O    1.213353   0.000000
     3  O    1.290865   2.253373   0.000000
     4  H    1.923386   2.425919   1.020834   0.000000
     5  C    1.550354   2.404287   2.350814   3.274745   0.000000
     6  F    2.378379   2.649685   3.495107   4.292025   1.331087
     7  F    2.375703   3.299277   2.776232   3.725167   1.340945
     8  F    2.377293   3.309958   2.769561   3.710484   1.340392
     9  O    5.865169   5.703555   5.172101   4.158885   7.359329
    10  H    5.862113   5.521278   5.356340   4.353389   7.387141
    11  H    6.707494   6.602675   5.938762   4.945419   8.171167
    12  O    3.173680   3.180631   2.521629   1.504684   4.662184
    13  H    3.317173   2.973353   3.013459   2.092187   4.862700
    14  H    4.118321   4.146635   3.341988   2.332210   5.574826
    15  O    5.764337   5.096098   5.652425   4.762750   7.263607
    16  H    4.994506   4.229864   5.028031   4.201044   6.483408
    17  H    5.996494   5.329234   5.938785   5.116593   7.428328
    18  O    3.700640   2.765180   4.029762   3.403904   5.131728
    19  H    2.827601   1.808129   3.360269   2.933144   4.200150
    20  H    4.208545   3.213980   4.633236   4.072355   5.546732
                    6          7          8          9         10
     6  F    0.000000
     7  F    2.166539   0.000000
     8  F    2.166529   2.172753   0.000000
     9  O    8.181923   7.844585   7.711281   0.000000
    10  H    8.080993   8.002064   7.764433   0.972436   0.000000
    11  H    9.037468   8.647179   8.434028   0.958774   1.569704
    12  O    5.522757   5.158266   5.120751   2.710499   2.874816
    13  H    5.528310   5.401293   5.500017   2.825592   2.746854
    14  H    6.478896   6.022794   5.942984   1.838821   2.223861
    15  O    7.677452   8.078733   7.710326   2.767455   1.824406
    16  H    6.824341   7.299783   7.029467   3.137122   2.334528
    17  H    7.793409   8.359883   7.747641   3.365284   2.434963
    18  O    5.351213   5.846114   5.942933   4.116980   3.639955
    19  H    4.379171   4.980062   5.034490   4.659843   4.277676
    20  H    5.641798   6.143048   6.500413   4.698191   4.238599
                   11         12         13         14         15
    11  H    0.000000
    12  O    3.562152   0.000000
    13  H    3.768749   0.980164   0.000000
    14  H    2.632200   0.975017   1.567977   0.000000
    15  O    3.350709   3.474733   2.964400   3.302770   0.000000
    16  H    3.897902   3.057837   2.374624   3.154112   0.975042
    17  H    3.822270   3.960347   3.565976   3.829973   0.960259
    18  O    5.042309   2.762733   1.857249   3.345523   2.830875
    19  H    5.592093   2.745796   2.041171   3.538617   3.568724
    20  H    5.621308   3.488863   2.536362   4.041448   3.407366
                   16         17         18         19         20
    16  H    0.000000
    17  H    1.547776   0.000000
    18  O    1.875129   3.342817   0.000000
    19  H    2.623726   3.934109   0.977147   0.000000
    20  H    2.496453   4.001069   0.960503   1.554424   0.000000
 Stoichiometry    C2H9F3O6
 Framework group  C1[X(C2H9F3O6)]
 Deg. of freedom    54
 Full point group                 C1      NOp   1
 Largest Abelian subgroup         C1      NOp   1
 Largest concise Abelian subgroup C1      NOp   1
                         Standard orientation:                         
 ---------------------------------------------------------------------
 Center     Atomic      Atomic             Coordinates (Angstroms)
 Number     Number       Type             X           Y           Z
 ---------------------------------------------------------------------
      1          6           0       -1.267911   -0.001369    0.048573
      2          8           0       -0.681666    1.058544    0.120173
      3          8           0       -0.772920   -1.192796    0.091247
      4          1           0        0.244198   -1.183006    0.177716
      5          6           0       -2.809750   -0.036418   -0.109857
      6          9           0       -3.312605    1.194867   -0.163393
      7          9           0       -3.369459   -0.676335    0.927141
      8          9           0       -3.150157   -0.681344   -1.234511
      9          8           0        4.385959   -1.558541    0.144378
     10          1           0        4.548775   -0.675152   -0.228110
     11          1           0        5.083613   -2.148642   -0.145979
     12          8           0        1.735612   -1.003568    0.264663
     13          1           0        1.995843   -0.130877    0.627174
     14          1           0        2.548658   -1.539584    0.216694
     15          8           0        4.342688    1.066164   -0.731897
     16          1           0        3.505318    1.408501   -0.368133
     17          1           0        4.333573    1.275954   -1.668915
     18          8           0        1.952228    1.725849    0.633521
     19          1           0        1.007269    1.640410    0.399921
     20          1           0        1.993504    2.279200    1.417526
 ---------------------------------------------------------------------
 Rotational constants (GHZ):           1.7129160           0.3123611           0.2845364
 Standard basis: 6-31++G(d,p) (6D, 7F)
 There are   263 symmetry adapted cartesian basis functions of A   symmetry.
 There are   263 symmetry adapted basis functions of A   symmetry.
   263 basis functions,   424 primitive gaussians,   263 cartesian basis functions
    48 alpha electrons       48 beta electrons
       nuclear repulsion energy       711.5683961919 Hartrees.
 NAtoms=   20 NActive=   20 NUniq=   20 SFac= 1.00D+00 NAtFMM=   60 NAOKFM=F Big=F
 Integral buffers will be    131072 words long.
 Raffenetti 2 integral format.
 Two-electron integral symmetry is turned on.
 Nuclear repulsion after empirical dispersion term =      711.5599020756 Hartrees.
 One-electron integrals computed using PRISM.
 NBasis=   263 RedAO= T EigKep=  4.41D-05  NBF=   263
 NBsUse=   263 1.00D-06 EigRej= -1.00D+00 NBFU=   263
 Initial guess from the checkpoint file:  "/local_scratch/slurm.5620309/Gau-3416554.chk"
 B after Tr=     0.000000    0.000000   -0.000000
         Rot=    0.999980    0.005315    0.000833   -0.003206 Ang=   0.72 deg.
 ExpMin= 3.60D-02 ExpMax= 7.00D+03 ExpMxC= 1.05D+03 IAcc=3 IRadAn=         5 AccDes= 0.00D+00
 Harris functional with IExCor= 4639 and IRadAn=       5 diagonalized for initial guess.
 HarFok:  IExCor= 4639 AccDes= 0.00D+00 IRadAn=         5 IDoV= 1 UseB2=F ITyADJ=14
 ICtDFT=  3500011 ScaDFX=  1.000000  1.000000  1.000000  1.000000
 FoFCou: FMM=F IPFlag=           0 FMFlag=      100000 FMFlg1=           0
         NFxFlg=           0 DoJE=T BraDBF=F KetDBF=T FulRan=T
         wScrn=  0.000000 ICntrl=       500 IOpCl=  0 I1Cent=   200000004 NGrid=           0
         NMat0=    1 NMatS0=      1 NMatT0=    0 NMatD0=    1 NMtDS0=    0 NMtDT0=    0
 Petite list used in FoFCou.
 Requested convergence on RMS density matrix=1.00D-10 within 128 cycles.
 Requested convergence on MAX density matrix=1.00D-08.
 Requested convergence on             energy=1.00D-08.
 No special actions if energy rises.
 SCF Done:  E(RwB97XD) =  -832.384716673     A.U. after   16 cycles
            NFock= 16  Conv=0.83D-10     -V/T= 2.0082
 Calling FoFJK, ICntrl=      2127 FMM=F ISym2X=0 I1Cent= 0 IOpClX= 0 NMat=1 NMatS=1 NMatT=0.
 ***** Axes restored to original set *****
 -------------------------------------------------------------------
 Center     Atomic                   Forces (Hartrees/Bohr)
 Number     Number              X              Y              Z
 -------------------------------------------------------------------
      1        6           0.001935308   -0.002691254    0.000142483
      2        8          -0.001661058    0.003158349   -0.005168016
      3        8           0.000208744   -0.001493427    0.004384854
      4        1           0.000135326    0.001556748    0.000746837
      5        6           0.000037828    0.000090398   -0.000009524
      6        9           0.000018881   -0.000041350   -0.000009452
      7        9           0.000081713   -0.000024754   -0.000008454
      8        9           0.000005423   -0.000086434   -0.000058297
      9        8          -0.000470151   -0.004252400    0.003658656
     10        1           0.000437349    0.003775765   -0.002953116
     11        1           0.000261815    0.000315577   -0.000907230
     12        8          -0.006202824    0.000552210   -0.006312355
     13        1           0.004455867   -0.001454791    0.007666120
     14        1           0.000395369    0.000584237   -0.000528844
     15        8           0.000659142   -0.001501940   -0.000935344
     16        1          -0.000509719    0.001422354    0.000753202
     17        1          -0.000070338   -0.000108056   -0.000158428
     18        8          -0.000639299   -0.000457806   -0.000339703
     19        1           0.001489203    0.000073347   -0.000077289
     20        1          -0.000568577    0.000583225    0.000113900
 -------------------------------------------------------------------
 Cartesian Forces:  Max     0.007666120 RMS     0.002240056

 GradGradGradGradGradGradGradGradGradGradGradGradGradGradGradGradGradGrad
 Berny optimization.
 Using GEDIIS/GDIIS optimizer.
 FormGI is forming the generalized inverse of G from B-inverse, IUseBI=4.
 Internal  Forces:  Max     0.007007002 RMS     0.001271433
 Search for a local minimum.
 Step number  14 out of a maximum of  120
 All quantities printed in internal units (Hartrees-Bohrs-Radians)
 Mixed Optimization -- RFO/linear search
 Update second derivatives using D2CorX and points   14   12
 DE=  6.41D-05 DEPred=-4.61D-04 R=-1.39D-01
 Trust test=-1.39D-01 RLast= 1.32D-01 DXMaxT set to 2.94D-01
 ITU= -1 -1  1 -1  1  1  1  1 -1  1  1  1  1  0
 Use linear search instead of GDIIS.
     Eigenvalues ---    0.00000   0.00019   0.00033   0.00037   0.00064
     Eigenvalues ---    0.00093   0.00129   0.00230   0.00435   0.00493
     Eigenvalues ---    0.00564   0.00644   0.00724   0.00789   0.00981
     Eigenvalues ---    0.01183   0.01347   0.01641   0.01749   0.02203
     Eigenvalues ---    0.02366   0.02446   0.02752   0.02837   0.03114
     Eigenvalues ---    0.03499   0.03730   0.05258   0.06929   0.07482
     Eigenvalues ---    0.07588   0.08704   0.11702   0.13602   0.19569
     Eigenvalues ---    0.20689   0.21818   0.23326   0.26038   0.36020
     Eigenvalues ---    0.36386   0.37651   0.38676   0.44915   0.48356
     Eigenvalues ---    0.50468   0.53791   0.55806   0.56259   0.57080
     Eigenvalues ---    0.57793   0.59578   0.63586   1.20433
 RFO step:  Lambda=-5.27933349D-04 EMin= 6.47875267D-08
 Quartic linear search produced a step of -0.87485.
 Iteration  1 RMS(Cart)=  0.10046437 RMS(Int)=  0.02841948
 Iteration  2 RMS(Cart)=  0.05488596 RMS(Int)=  0.00568285
 Iteration  3 RMS(Cart)=  0.00201136 RMS(Int)=  0.00557726
 Iteration  4 RMS(Cart)=  0.00000482 RMS(Int)=  0.00557725
 Iteration  5 RMS(Cart)=  0.00000006 RMS(Int)=  0.00557725
 Variable       Old X    -DE/DX   Delta X   Delta X   Delta X     New X
                                 (Linear)    (Quad)   (Total)
    R1        2.29290   0.00538  -0.00013  -0.01069  -0.01376   2.27914
    R2        2.43938   0.00430   0.00239  -0.00502  -0.00416   2.43522
    R3        2.92974   0.00016  -0.00020  -0.00040  -0.00061   2.92914
    R4        3.41687  -0.00036   0.02130  -0.02020  -0.00145   3.41542
    R5        1.92910   0.00145   0.00172   0.00306   0.00660   1.93570
    R6        2.84344   0.00023   0.00118   0.00275   0.00606   2.84950
    R7        2.51539   0.00001   0.00007   0.00008   0.00015   2.51554
    R8        2.53402  -0.00001   0.00005  -0.00053  -0.00048   2.53353
    R9        2.53297  -0.00003   0.00025   0.00083   0.00108   2.53405
   R10        1.83764   0.00409   0.00533  -0.00302  -0.00087   1.83677
   R11        1.81182  -0.00059  -0.00002  -0.00013  -0.00016   1.81166
   R12        3.47487  -0.00065   0.00504  -0.03190  -0.02644   3.44843
   R13        3.44763  -0.00048   0.00238  -0.01352  -0.01465   3.43297
   R14        1.85224  -0.00701  -0.00471   0.01477   0.01560   1.86784
   R15        1.84252  -0.00054  -0.00168   0.00270   0.00323   1.84575
   R16        3.50969   0.00200   0.01273   0.04428   0.06343   3.57312
   R17        1.84256  -0.00191  -0.00281  -0.00760  -0.01207   1.83049
   R18        1.81463  -0.00010  -0.00012  -0.00026  -0.00038   1.81425
   R19        3.54348  -0.00014  -0.00683  -0.03635  -0.04437   3.49911
   R20        1.84654   0.00086  -0.00147  -0.00301  -0.00672   1.83982
   R21        1.81509   0.00022   0.00012  -0.00050  -0.00039   1.81470
    A1        2.23830  -0.00005   0.00158  -0.00663  -0.00723   2.23107
    A2        2.10167  -0.00011  -0.00088   0.00296   0.00315   2.10482
    A3        1.94321   0.00016  -0.00070   0.00370   0.00407   1.94728
    A4        2.40618  -0.00176   0.00486  -0.01137  -0.01101   2.39517
    A5        1.95628  -0.00098   0.00254   0.00719   0.01297   1.96925
    A6        1.93789   0.00003  -0.00035  -0.00047  -0.00082   1.93706
    A7        1.92503   0.00010   0.00042   0.00122   0.00164   1.92666
    A8        1.92750   0.00014  -0.00043  -0.00164  -0.00207   1.92543
    A9        1.89110  -0.00007   0.00009   0.00045   0.00054   1.89164
   A10        1.89166  -0.00009   0.00014   0.00014   0.00027   1.89193
   A11        1.88941  -0.00012   0.00014   0.00035   0.00050   1.88991
   A12        1.89788  -0.00062  -0.01122  -0.01317  -0.02508   1.87280
   A13        1.74466  -0.00001   0.01024   0.00891   0.01847   1.76313
   A14        2.41179   0.00047   0.00442   0.02626   0.02969   2.44148
   A15        2.83682  -0.00143   0.00429   0.00163   0.00396   2.84078
   A16        1.97219   0.00150  -0.00111   0.03236   0.02147   1.99366
   A17        2.43123  -0.00140   0.01368   0.02986   0.00825   2.43947
   A18        1.86113   0.00002  -0.01459  -0.00087  -0.01788   1.84325
   A19        2.56954   0.00085  -0.00711   0.05322   0.06085   2.63039
   A20        1.90615  -0.00030  -0.01163  -0.02873  -0.04329   1.86286
   A21        2.07037   0.00054   0.00435   0.00691   0.01302   2.08339
   A22        1.85374  -0.00010  -0.00145   0.00021   0.00069   1.85443
   A23        2.89611   0.00053  -0.00076   0.06141   0.05888   2.95499
   A24        1.37916   0.00066   0.00855   0.05186   0.06736   1.44652
   A25        1.50523   0.00028   0.01166   0.00566   0.02185   1.52708
   A26        2.18673  -0.00007  -0.00192   0.06073   0.05533   2.24206
   A27        2.28958   0.00050  -0.00474  -0.10252  -0.10711   2.18247
   A28        2.09200  -0.00051   0.00216   0.05416   0.04058   2.13258
   A29        1.86196  -0.00022  -0.00458  -0.00268  -0.01461   1.84735
   A30        2.88967   0.00050  -0.02191   0.05048   0.02739   2.91706
   A31        3.03344   0.00010  -0.00335   0.00927   0.01556   3.04900
   A32        2.78477   0.00059   0.00432  -0.07115  -0.07038   2.71439
   A33        3.17663  -0.00011  -0.00086  -0.03841  -0.03857   3.13806
   A34        3.47275  -0.00099  -0.01959   0.10439   0.08070   3.55345
    D1       -0.07757   0.00014  -0.03028   0.03828   0.00727  -0.07030
    D2        3.05925   0.00013  -0.02621   0.04676   0.02007   3.07932
    D3       -0.02330  -0.00003   0.00224   0.01011   0.01244  -0.01086
    D4        3.12271  -0.00001  -0.00153   0.00226   0.00059   3.12331
    D5        0.01229  -0.00001  -0.01045  -0.01922  -0.02981  -0.01752
    D6       -2.08425  -0.00000  -0.01062  -0.02028  -0.03104  -2.11529
    D7        2.11118  -0.00001  -0.01079  -0.02045  -0.03138   2.07980
    D8       -3.13332  -0.00003  -0.00702  -0.01209  -0.01898   3.13088
    D9        1.05331  -0.00002  -0.00719  -0.01315  -0.02020   1.03312
   D10       -1.03444  -0.00002  -0.00736  -0.01332  -0.02054  -1.05498
   D11       -0.28660   0.00064   0.04997   0.02700   0.07836  -0.20825
   D12        0.39160  -0.00027   0.00198   0.00020   0.00133   0.39293
   D13       -2.96182   0.00054  -0.01455   0.39757   0.38870  -2.57312
   D14        2.96092  -0.00006   0.02876   0.00933   0.03878   2.99970
   D15        0.35746  -0.00015   0.02306  -0.02381   0.00241   0.35987
   D16       -0.42211  -0.00018   0.02270  -0.01075   0.00992  -0.41218
   D17       -2.74833   0.00045   0.02171  -0.03379  -0.01209  -2.76042
   D18        0.10884  -0.00012  -0.01561  -0.04402  -0.05696   0.05188
   D19       -2.01705  -0.00013  -0.00692  -0.02482  -0.03069  -2.04774
   D20       -2.55897   0.00034  -0.00100   0.21796   0.21221  -2.34676
   D21       -0.18945   0.00018  -0.01695   0.10225   0.08094  -0.10851
   D22        1.59864   0.00067  -0.01174   0.08692   0.06587   1.66451
   D23        0.56887  -0.00014   0.02006  -0.13355  -0.10395   0.46492
   D24        2.93839  -0.00031   0.00411  -0.24926  -0.23522   2.70317
   D25       -1.55670   0.00018   0.00933  -0.26459  -0.25029  -1.80700
   D26        2.99885  -0.00057  -0.00415  -0.42458  -0.43382   2.56503
   D27       -0.37713   0.00042  -0.01807  -0.04095  -0.05818  -0.43531
   D28        0.39691  -0.00076  -0.01908   0.05567   0.03348   0.43039
   D29        2.64880  -0.00035  -0.02219   0.04556   0.02250   2.67131
   D30       -0.66538  -0.00017   0.00584   0.05646   0.05463  -0.61074
   D31       -1.97477  -0.00099  -0.02039  -0.04570  -0.06487  -2.03964
   D32        1.50853   0.00003   0.00883   0.16504   0.17503   1.68355
   D33        0.31025   0.00001  -0.01060  -0.13916  -0.14831   0.16194
   D34        1.56472   0.00101   0.01351  -0.02605  -0.01525   1.54947
   D35       -1.88510   0.00002  -0.01170  -0.20455  -0.21144  -2.09653
         Item               Value     Threshold  Converged?
 Maximum Force            0.007007     0.000015     NO 
 RMS     Force            0.001271     0.000010     NO 
 Maximum Displacement     0.524218     0.000060     NO 
 RMS     Displacement     0.151672     0.000040     NO 
 Predicted change in Energy=-4.294387D-04
 GradGradGradGradGradGradGradGradGradGradGradGradGradGradGradGradGradGrad

                          Input orientation:                          
 ---------------------------------------------------------------------
 Center     Atomic      Atomic             Coordinates (Angstroms)
 Number     Number       Type             X           Y           Z
 ---------------------------------------------------------------------
      1          6           0        0.799276   -1.060940   -0.335148
      2          8           0        0.353204   -0.325353   -1.180453
      3          8           0        0.526488   -1.075044    0.924233
      4          1           0       -0.147246   -0.351821    1.193074
      5          6           0        1.839811   -2.148620   -0.705066
      6          9           0        2.103056   -2.132418   -2.009843
      7          9           0        1.378708   -3.365319   -0.381845
      8          9           0        2.985557   -1.942465   -0.039519
      9          8           0       -2.049348    2.988658    2.696751
     10          1           0       -1.836910    3.537822    1.923427
     11          1           0       -2.042175    3.562552    3.464659
     12          8           0       -1.149433    0.744399    1.453183
     13          1           0       -1.669449    1.015707    0.657605
     14          1           0       -1.406686    1.367188    2.160256
     15          8           0       -1.424090    4.075809    0.238088
     16          1           0       -1.412321    3.279805   -0.313757
     17          1           0       -0.591275    4.525896    0.078223
     18          8           0       -1.602503    1.628621   -1.129862
     19          1           0       -0.881443    0.991075   -1.276459
     20          1           0       -2.234119    1.477326   -1.837212
 ---------------------------------------------------------------------
                    Distance matrix (angstroms):
                    1          2          3          4          5
     1  C    0.000000
     2  O    1.206071   0.000000
     3  O    1.288663   2.240929   0.000000
     4  H    1.932413   2.425857   1.024327   0.000000
     5  C    1.550032   2.400062   2.352020   3.283264   0.000000
     6  F    2.377501   2.648652   3.494626   4.300357   1.331167
     7  F    2.376570   3.306180   2.770826   3.726940   1.340688
     8  F    2.375775   3.293336   2.779974   3.723425   1.340964
     9  O    5.805714   5.638052   5.127419   4.127691   7.286257
    10  H    5.761879   5.418006   5.278501   4.303220   7.263806
    11  H    6.624881   6.513885   5.878697   4.906441   8.066839
    12  O    3.202318   3.215326   2.529599   1.507890   4.686489
    13  H    3.375296   3.044343   3.043759   2.115174   4.917799
    14  H    4.121785   4.137903   3.351031   2.340218   5.577698
    15  O    5.626557   4.953913   5.550390   4.705978   7.091269
    16  H    4.871723   4.106751   4.925069   4.130334   6.340133
    17  H    5.772110   5.100091   5.773704   5.023164   7.146530
    18  O    3.692404   2.765025   4.007706   3.381709   5.128112
    19  H    2.814542   1.807361   3.330789   2.905341   4.193972
    20  H    4.230895   3.221059   4.664881   4.108947   5.570111
                    6          7          8          9         10
     6  F    0.000000
     7  F    2.166819   0.000000
     8  F    2.167272   2.173399   0.000000
     9  O    8.100612   7.848716   7.559988   0.000000
    10  H    7.946419   7.956622   7.559292   0.971977   0.000000
    11  H    8.921087   8.630957   8.237873   0.958691   1.555037
    12  O    5.554036   5.162229   5.152236   2.719008   2.914956
    13  H    5.590865   5.437381   5.559303   2.862687   2.826909
    14  H    6.477288   6.051225   5.923227   1.824830   2.225496
    15  O    7.485722   7.975611   7.466034   2.760049   1.816651
    16  H    6.672837   7.207784   6.832909   3.090910   2.291690
    17  H    7.480147   8.146397   7.392381   3.368348   2.435709
    18  O    5.352659   5.864008   5.915387   4.085625   3.608680
    19  H    4.381929   4.988666   5.008929   4.597905   4.199775
    20  H    5.645453   6.214646   6.493973   4.782790   4.306486
                   11         12         13         14         15
    11  H    0.000000
    12  O    3.575613   0.000000
    13  H    3.808529   0.988418   0.000000
    14  H    2.631527   0.976728   1.565421   0.000000
    15  O    3.325090   3.556710   3.098454   3.321394   0.000000
    16  H    3.840975   3.101528   2.477054   3.127119   0.968655
    17  H    3.808030   4.062239   3.717469   3.870038   0.960061
    18  O    5.004300   2.767534   1.890816   3.306292   2.809243
    19  H    5.517063   2.753836   2.088579   3.496906   3.479066
    20  H    5.700425   3.541246   2.599241   4.083689   3.422737
                   16         17         18         19         20
    16  H    0.000000
    17  H    1.542890   0.000000
    18  O    1.851649   3.297917   0.000000
    19  H    2.539077   3.796620   0.973593   0.000000
    20  H    2.499039   3.957475   0.960298   1.542924   0.000000
 Stoichiometry    C2H9F3O6
 Framework group  C1[X(C2H9F3O6)]
 Deg. of freedom    54
 Full point group                 C1      NOp   1
 Largest Abelian subgroup         C1      NOp   1
 Largest concise Abelian subgroup C1      NOp   1
                         Standard orientation:                         
 ---------------------------------------------------------------------
 Center     Atomic      Atomic             Coordinates (Angstroms)
 Number     Number       Type             X           Y           Z
 ---------------------------------------------------------------------
      1          6           0       -1.244841   -0.002748    0.090988
      2          8           0       -0.655863    1.046626    0.171779
      3          8           0       -0.756360   -1.192039    0.178305
      4          1           0        0.257426   -1.195529    0.324836
      5          6           0       -2.774746   -0.031798   -0.156293
      6          9           0       -3.269043    1.201911   -0.231379
      7          9           0       -3.396939   -0.676597    0.840981
      8          9           0       -3.048868   -0.668203   -1.304349
      9          8           0        4.355256   -1.528339   -0.042393
     10          1           0        4.458706   -0.639587   -0.422073
     11          1           0        5.019839   -2.089666   -0.445295
     12          8           0        1.742606   -1.061412    0.548407
     13          1           0        2.018164   -0.193587    0.933011
     14          1           0        2.572696   -1.535541    0.348032
     15          8           0        4.189935    1.103897   -0.855946
     16          1           0        3.399517    1.392119   -0.375882
     17          1           0        4.048783    1.344115   -1.774688
     18          8           0        1.968271    1.688713    0.760854
     19          1           0        1.030672    1.598592    0.514542
     20          1           0        1.994610    2.352792    1.454020
 ---------------------------------------------------------------------
 Rotational constants (GHZ):           1.6457986           0.3188658           0.2921604
 Standard basis: 6-31++G(d,p) (6D, 7F)
 There are   263 symmetry adapted cartesian basis functions of A   symmetry.
 There are   263 symmetry adapted basis functions of A   symmetry.
   263 basis functions,   424 primitive gaussians,   263 cartesian basis functions
    48 alpha electrons       48 beta electrons
       nuclear repulsion energy       712.8772064917 Hartrees.
 NAtoms=   20 NActive=   20 NUniq=   20 SFac= 1.00D+00 NAtFMM=   60 NAOKFM=F Big=F
 Integral buffers will be    131072 words long.
 Raffenetti 2 integral format.
 Two-electron integral symmetry is turned on.
 Nuclear repulsion after empirical dispersion term =      712.8687361049 Hartrees.
 One-electron integrals computed using PRISM.
 NBasis=   263 RedAO= T EigKep=  4.62D-05  NBF=   263
 NBsUse=   263 1.00D-06 EigRej= -1.00D+00 NBFU=   263
 Lowest energy guess from the checkpoint file:  "/local_scratch/slurm.5620309/Gau-3416554.chk"
 B after Tr=     0.000000    0.000000   -0.000000
         Rot=    0.999996   -0.002080   -0.000173   -0.001708 Ang=  -0.31 deg.
 B after Tr=    -0.000000    0.000000   -0.000000
         Rot=    0.999983   -0.005662   -0.000317   -0.001148 Ang=  -0.66 deg.
 Requested convergence on RMS density matrix=1.00D-10 within 128 cycles.
 Requested convergence on MAX density matrix=1.00D-08.
 Requested convergence on             energy=1.00D-08.
 No special actions if energy rises.
 SCF Done:  E(RwB97XD) =  -832.384992094     A.U. after   16 cycles
            NFock= 16  Conv=0.67D-10     -V/T= 2.0081
 Calling FoFJK, ICntrl=      2127 FMM=F ISym2X=0 I1Cent= 0 IOpClX= 0 NMat=1 NMatS=1 NMatT=0.
 ***** Axes restored to original set *****
 -------------------------------------------------------------------
 Center     Atomic                   Forces (Hartrees/Bohr)
 Number     Number              X              Y              Z
 -------------------------------------------------------------------
      1        6           0.005714149   -0.006535827    0.006523044
      2        8          -0.005967805    0.010065746   -0.015335072
      3        8          -0.001489431   -0.001615133    0.009730602
      4        1           0.002117294   -0.000003911   -0.001098555
      5        6          -0.000147997   -0.000313938    0.000537777
      6        9           0.000068541   -0.000062781    0.000059499
      7        9           0.000303223   -0.000027086   -0.000106026
      8        9          -0.000091008   -0.000200884   -0.000249755
      9        8          -0.000579593   -0.002277564    0.003720140
     10        1           0.000826364    0.002967524   -0.005035697
     11        1          -0.000108465   -0.001122832    0.000878132
     12        8          -0.013622800    0.003753458   -0.012294626
     13        1           0.010151660   -0.004286174    0.012899271
     14        1           0.002486368   -0.000096299    0.000370054
     15        8           0.000626590    0.003913250    0.003546144
     16        1          -0.000461371   -0.004032699   -0.003914933
     17        1          -0.000089216    0.000092394   -0.000062487
     18        8          -0.002818693   -0.000021666   -0.001418930
     19        1           0.004914537   -0.001856442    0.001003935
     20        1          -0.001832347    0.001660865    0.000247482
 -------------------------------------------------------------------
 Cartesian Forces:  Max     0.015335072 RMS     0.004833787

 GradGradGradGradGradGradGradGradGradGradGradGradGradGradGradGradGradGrad
 Berny optimization.
 Using GEDIIS/GDIIS optimizer.
 FormGI is forming the generalized inverse of G from B-inverse, IUseBI=4.
 Internal  Forces:  Max     0.017016722 RMS     0.002819691
 Search for a local minimum.
 Step number  15 out of a maximum of  120
 All quantities printed in internal units (Hartrees-Bohrs-Radians)
 Mixed Optimization -- RFO/linear search
 Update second derivatives using D2CorX and points   12   15
 DE= -2.11D-04 DEPred=-4.29D-04 R= 4.92D-01
 Trust test= 4.92D-01 RLast= 8.46D-01 DXMaxT set to 2.94D-01
 ITU=  0 -1 -1  1 -1  1  1  1  1 -1  1  1  1  1  0
 Use linear search instead of GDIIS.
     Eigenvalues ---    0.00004   0.00019   0.00033   0.00036   0.00061
     Eigenvalues ---    0.00081   0.00126   0.00209   0.00355   0.00411
     Eigenvalues ---    0.00519   0.00580   0.00643   0.00740   0.00790
     Eigenvalues ---    0.01177   0.01329   0.01569   0.01666   0.02076
     Eigenvalues ---    0.02303   0.02410   0.02644   0.02786   0.02926
     Eigenvalues ---    0.03415   0.03728   0.04837   0.05354   0.07230
     Eigenvalues ---    0.07575   0.08746   0.11702   0.13602   0.19582
     Eigenvalues ---    0.20713   0.21819   0.23363   0.26032   0.36241
     Eigenvalues ---    0.36397   0.37650   0.38675   0.43648   0.47972
     Eigenvalues ---    0.48842   0.53222   0.55727   0.56294   0.56914
     Eigenvalues ---    0.57729   0.59162   0.61304   1.02725
 RFO step:  Lambda=-2.20727816D-03 EMin= 3.68122697D-05
 Quartic linear search produced a step of -0.24257.
 Maximum step size (   0.294) exceeded in Quadratic search.
    -- Step size scaled by   0.701
 Iteration  1 RMS(Cart)=  0.05983733 RMS(Int)=  0.00507638
 Iteration  2 RMS(Cart)=  0.00464202 RMS(Int)=  0.00219031
 Iteration  3 RMS(Cart)=  0.00008654 RMS(Int)=  0.00218938
 Iteration  4 RMS(Cart)=  0.00000035 RMS(Int)=  0.00218938
 Variable       Old X    -DE/DX   Delta X   Delta X   Delta X     New X
                                 (Linear)    (Quad)   (Total)
    R1        2.27914   0.01702   0.00330   0.00194   0.00549   2.28463
    R2        2.43522   0.00694   0.00167   0.00673   0.00855   2.44377
    R3        2.92914   0.00046   0.00009   0.00019   0.00028   2.92942
    R4        3.41542  -0.00141   0.00626  -0.03467  -0.02818   3.38723
    R5        1.93570  -0.00144  -0.00112   0.00994   0.00874   1.94443
    R6        2.84950   0.00039  -0.00114  -0.00523  -0.00659   2.84291
    R7        2.51554  -0.00005  -0.00002  -0.00009  -0.00011   2.51543
    R8        2.53353  -0.00011   0.00013  -0.00003   0.00010   2.53363
    R9        2.53405  -0.00023  -0.00019   0.00040   0.00020   2.53426
   R10        1.83677   0.00515   0.00169   0.01459   0.01637   1.85314
   R11        1.81166   0.00003   0.00003  -0.00034  -0.00031   1.81135
   R12        3.44843  -0.00071   0.00781  -0.04274  -0.03506   3.41337
   R13        3.43297  -0.00072   0.00421   0.01036   0.01474   3.44772
   R14        1.86784  -0.01360  -0.00509  -0.02708  -0.03228   1.83556
   R15        1.84575  -0.00081  -0.00125  -0.00772  -0.00923   1.83652
   R16        3.57312   0.00302  -0.01186   0.02901   0.01645   3.58957
   R17        1.83049   0.00512   0.00215  -0.00797  -0.00554   1.82495
   R18        1.81425  -0.00002   0.00006  -0.00069  -0.00063   1.81362
   R19        3.49911  -0.00027   0.00887  -0.01782  -0.00867   3.49044
   R20        1.83982   0.00366   0.00122   0.01477   0.01627   1.85609
   R21        1.81470   0.00076   0.00013  -0.00000   0.00013   1.81483
    A1        2.23107   0.00080   0.00219  -0.00719  -0.00468   2.22638
    A2        2.10482  -0.00002  -0.00101   0.00298   0.00182   2.10663
    A3        1.94728  -0.00078  -0.00118   0.00421   0.00287   1.95015
    A4        2.39517  -0.00492   0.00402  -0.03765  -0.03319   2.36198
    A5        1.96925  -0.00300  -0.00244  -0.00350  -0.00616   1.96310
    A6        1.93706   0.00000   0.00010   0.00057   0.00067   1.93774
    A7        1.92666   0.00048  -0.00028   0.00013  -0.00015   1.92651
    A8        1.92543   0.00030   0.00038  -0.00026   0.00013   1.92556
    A9        1.89164  -0.00024  -0.00011  -0.00006  -0.00016   1.89148
   A10        1.89193  -0.00024  -0.00003  -0.00016  -0.00019   1.89174
   A11        1.88991  -0.00033  -0.00008  -0.00025  -0.00033   1.88958
   A12        1.87280   0.00136   0.00297  -0.02769  -0.02386   1.84894
   A13        1.76313  -0.00018  -0.00164   0.01424   0.01278   1.77592
   A14        2.44148  -0.00067  -0.00598   0.00778   0.00155   2.44303
   A15        2.84078  -0.00132   0.00023  -0.03017  -0.03083   2.80995
   A16        1.99366   0.00262  -0.00551   0.07351   0.06835   2.06201
   A17        2.43947  -0.00416   0.00179  -0.17490  -0.16214   2.27733
   A18        1.84325   0.00149   0.00029   0.08146   0.07981   1.92305
   A19        2.63039   0.00218  -0.01673  -0.03898  -0.05668   2.57371
   A20        1.86286  -0.00100   0.00728   0.00440   0.01166   1.87452
   A21        2.08339   0.00079  -0.00195   0.00318   0.00169   2.08507
   A22        1.85443  -0.00006  -0.00057  -0.01007  -0.01041   1.84403
   A23        2.95499   0.00004  -0.01449   0.05011   0.03502   2.99002
   A24        1.44652   0.00081  -0.01397  -0.02187  -0.03665   1.40987
   A25        1.52708  -0.00030  -0.00207  -0.01448  -0.01827   1.50881
   A26        2.24206   0.00009  -0.01395  -0.00443  -0.01768   2.22437
   A27        2.18247  -0.00047   0.02467  -0.05446  -0.03177   2.15070
   A28        2.13258  -0.00040  -0.00924   0.02039   0.01362   2.14620
   A29        1.84735   0.00043   0.00227   0.04352   0.04755   1.89490
   A30        2.91706   0.00018  -0.01272   0.08420   0.07298   2.99004
   A31        3.04900   0.00181  -0.00470   0.01751   0.01115   3.06015
   A32        2.71439   0.00310   0.01827  -0.09565  -0.07562   2.63877
   A33        3.13806   0.00046   0.00912  -0.07189  -0.06225   3.07581
   A34        3.55345  -0.00250  -0.02501   0.03308   0.00719   3.56063
    D1       -0.07030   0.00082  -0.01016   0.01609   0.00660  -0.06370
    D2        3.07932   0.00027  -0.01214   0.01829   0.00606   3.08538
    D3       -0.01086  -0.00035  -0.00240   0.00275  -0.00137  -0.01223
    D4        3.12331   0.00017  -0.00057   0.00072  -0.00087   3.12244
    D5       -0.01752   0.00026   0.00433  -0.00147   0.00320  -0.01432
    D6       -2.11529   0.00024   0.00458  -0.00186   0.00306  -2.11223
    D7        2.07980   0.00015   0.00462  -0.00147   0.00348   2.08328
    D8        3.13088  -0.00021   0.00266   0.00045   0.00277   3.13365
    D9        1.03312  -0.00023   0.00291   0.00006   0.00263   1.03575
   D10       -1.05498  -0.00032   0.00294   0.00045   0.00305  -1.05192
   D11       -0.20825   0.00129  -0.00515  -0.05448  -0.05893  -0.26718
   D12        0.39293  -0.00016   0.00023  -0.04000  -0.04131   0.35161
   D13       -2.57312  -0.00052  -0.09832   0.11865   0.01467  -2.55845
   D14        2.99970  -0.00057  -0.00143  -0.04885  -0.04921   2.95049
   D15        0.35987  -0.00075   0.00581  -0.04731  -0.04116   0.31871
   D16       -0.41218   0.00092   0.00389  -0.05717  -0.05081  -0.46300
   D17       -2.76042  -0.00065   0.00895  -0.03618  -0.02634  -2.78675
   D18        0.05188  -0.00093   0.00949   0.00829   0.01837   0.07025
   D19       -2.04774  -0.00056   0.00553   0.01591   0.02143  -2.02631
   D20       -2.34676   0.00092  -0.05175   0.12865   0.07969  -2.26707
   D21       -0.10851  -0.00040  -0.02433   0.09265   0.07108  -0.03743
   D22        1.66451   0.00180  -0.01923   0.11471   0.10035   1.76486
   D23        0.46492  -0.00034   0.03078  -0.11012  -0.08604   0.37887
   D24        2.70317  -0.00166   0.05820  -0.14612  -0.09466   2.60851
   D25       -1.80700   0.00054   0.06330  -0.12406  -0.06538  -1.87238
   D26        2.56503   0.00036   0.10408  -0.14888  -0.03769   2.52735
   D27       -0.43531   0.00038   0.00910   0.04268   0.04755  -0.38776
   D28        0.43039  -0.00105  -0.01341   0.04430   0.02994   0.46034
   D29        2.67131  -0.00074  -0.01161   0.04464   0.03264   2.70395
   D30       -0.61074  -0.00056  -0.01163   0.04302   0.03234  -0.57840
   D31       -2.03964  -0.00089   0.01008   0.06457   0.07281  -1.96683
   D32        1.68355  -0.00002  -0.04001   0.02950  -0.01098   1.67257
   D33        0.16194   0.00021   0.03304  -0.01368   0.01869   0.18063
   D34        1.54947   0.00108   0.00744  -0.04161  -0.03277   1.51670
   D35       -2.09653   0.00014   0.04804  -0.01190   0.03532  -2.06121
         Item               Value     Threshold  Converged?
 Maximum Force            0.017017     0.000015     NO 
 RMS     Force            0.002820     0.000010     NO 
 Maximum Displacement     0.245674     0.000060     NO 
 RMS     Displacement     0.062878     0.000040     NO 
 Predicted change in Energy=-1.247843D-03
 GradGradGradGradGradGradGradGradGradGradGradGradGradGradGradGradGradGrad

                          Input orientation:                          
 ---------------------------------------------------------------------
 Center     Atomic      Atomic             Coordinates (Angstroms)
 Number     Number       Type             X           Y           Z
 ---------------------------------------------------------------------
      1          6           0        0.793411   -1.032102   -0.333628
      2          8           0        0.344241   -0.317708   -1.199369
      3          8           0        0.508198   -1.017122    0.927626
      4          1           0       -0.176838   -0.287757    1.167397
      5          6           0        1.846505   -2.118432   -0.671179
      6          9           0        2.122201   -2.128000   -1.973389
      7          9           0        1.392540   -3.331945   -0.326375
      8          9           0        2.984332   -1.888867    0.000477
      9          8           0       -1.980037    2.943010    2.726384
     10          1           0       -1.783029    3.513634    1.953576
     11          1           0       -1.912169    3.509965    3.496273
     12          8           0       -1.250052    0.743564    1.386061
     13          1           0       -1.773600    1.029612    0.619533
     14          1           0       -1.418318    1.328094    2.144014
     15          8           0       -1.403335    4.036269    0.247319
     16          1           0       -1.418129    3.245606   -0.306985
     17          1           0       -0.566538    4.467644    0.060864
     18          8           0       -1.622564    1.628949   -1.176617
     19          1           0       -0.897731    0.972776   -1.270270
     20          1           0       -2.249984    1.495685   -1.891380
 ---------------------------------------------------------------------
                    Distance matrix (angstroms):
                    1          2          3          4          5
     1  C    0.000000
     2  O    1.208975   0.000000
     3  O    1.293187   2.245032   0.000000
     4  H    1.936107   2.423634   1.028950   0.000000
     5  C    1.550181   2.403828   2.357992   3.290235   0.000000
     6  F    2.378127   2.652811   3.500706   4.305416   1.331109
     7  F    2.376613   3.308576   2.777226   3.736493   1.340741
     8  F    2.376090   3.298219   2.784023   3.730717   1.341071
     9  O    5.732120   5.607680   5.010937   4.014950   7.197503
    10  H    5.703776   5.398659   5.179772   4.201012   7.196042
    11  H    6.528299   6.464636   5.740265   4.780976   7.948216
    12  O    3.207189   3.217532   2.530142   1.504401   4.691686
    13  H    3.427642   3.099826   3.080689   2.141323   4.968026
    14  H    4.074430   4.122315   3.269725   2.259652   5.519322
    15  O    5.554419   4.909586   5.445506   4.587814   7.020359
    16  H    4.815642   4.074249   4.837959   4.024830   6.289943
    17  H    5.679110   5.031629   5.655881   4.897971   7.052309
    18  O    3.691715   2.767366   3.996208   3.355338   5.131547
    19  H    2.785102   1.792447   3.281322   2.837402   4.176758
    20  H    4.251888   3.239950   4.676383   4.103013   5.597495
                    6          7          8          9         10
     6  F    0.000000
     7  F    2.166690   0.000000
     8  F    2.167164   2.173271   0.000000
     9  O    8.039363   7.750398   7.444633   0.000000
    10  H    7.905688   7.883170   7.465209   0.980640   0.000000
    11  H    8.830628   8.505614   8.083545   0.958527   1.548097
    12  O    5.559124   5.150291   5.174895   2.677108   2.877399
    13  H    5.645442   5.471962   5.615930   2.853512   2.819596
    14  H    6.436836   5.976596   5.858917   1.806277   2.223930
    15  O    7.440373   7.901684   7.376977   2.770120   1.824453
    16  H    6.647291   7.152931   6.770451   3.099779   2.305456
    17  H    7.407429   8.051182   7.281315   3.380456   2.443838
    18  O    5.364026   5.867217   5.914734   4.133759   3.657307
    19  H    4.385108   4.966578   4.987405   4.585461   4.199154
    20  H    5.679244   6.246858   6.514013   4.846789   4.367362
                   11         12         13         14         15
    11  H    0.000000
    12  O    3.541803   0.000000
    13  H    3.800919   0.971335   0.000000
    14  H    2.614011   0.971845   1.593537   0.000000
    15  O    3.330407   3.487425   3.052150   3.306340   0.000000
    16  H    3.844312   3.025701   2.428049   3.111952   0.965722
    17  H    3.811812   4.011497   3.686349   3.862876   0.959728
    18  O    5.045592   2.736785   1.899519   3.340483   2.805503
    19  H    5.494211   2.689379   2.083682   3.471973   3.455966
    20  H    5.761792   3.508157   2.597854   4.123610   3.427158
                   16         17         18         19         20
    16  H    0.000000
    17  H    1.534241   0.000000
    18  O    1.847061   3.271810   0.000000
    19  H    2.522794   3.754425   0.982201   0.000000
    20  H    2.502901   3.934182   0.960364   1.577276   0.000000
 Stoichiometry    C2H9F3O6
 Framework group  C1[X(C2H9F3O6)]
 Deg. of freedom    54
 Full point group                 C1      NOp   1
 Largest Abelian subgroup         C1      NOp   1
 Largest concise Abelian subgroup C1      NOp   1
                         Standard orientation:                         
 ---------------------------------------------------------------------
 Center     Atomic      Atomic             Coordinates (Angstroms)
 Number     Number       Type             X           Y           Z
 ---------------------------------------------------------------------
      1          6           0       -1.227777    0.012603    0.091092
      2          8           0       -0.656673    1.075832    0.161832
      3          8           0       -0.711231   -1.168274    0.196181
      4          1           0        0.306338   -1.140606    0.346261
      5          6           0       -2.755941   -0.049693   -0.161683
      6          9           0       -3.274306    1.172567   -0.257751
      7          9           0       -3.369626   -0.691250    0.842996
      8          9           0       -3.013195   -0.709061   -1.300773
      9          8           0        4.275803   -1.582346   -0.063662
     10          1           0        4.404749   -0.695651   -0.462160
     11          1           0        4.898715   -2.162210   -0.504697
     12          8           0        1.769282   -0.978823    0.657462
     13          1           0        2.070470   -0.126766    1.013520
     14          1           0        2.532258   -1.525166    0.404759
     15          8           0        4.137847    1.056578   -0.894691
     16          1           0        3.368792    1.362921   -0.397371
     17          1           0        3.967975    1.296758   -1.808220
     18          8           0        1.964673    1.749773    0.738600
     19          1           0        1.023404    1.600322    0.501121
     20          1           0        2.006144    2.440721    1.404310
 ---------------------------------------------------------------------
 Rotational constants (GHZ):           1.6165183           0.3241002           0.2966877
 Standard basis: 6-31++G(d,p) (6D, 7F)
 There are   263 symmetry adapted cartesian basis functions of A   symmetry.
 There are   263 symmetry adapted basis functions of A   symmetry.
   263 basis functions,   424 primitive gaussians,   263 cartesian basis functions
    48 alpha electrons       48 beta electrons
       nuclear repulsion energy       714.2390775586 Hartrees.
 NAtoms=   20 NActive=   20 NUniq=   20 SFac= 1.00D+00 NAtFMM=   60 NAOKFM=F Big=F
 Integral buffers will be    131072 words long.
 Raffenetti 2 integral format.
 Two-electron integral symmetry is turned on.
 Nuclear repulsion after empirical dispersion term =      714.2305319388 Hartrees.
 One-electron integrals computed using PRISM.
 NBasis=   263 RedAO= T EigKep=  4.64D-05  NBF=   263
 NBsUse=   263 1.00D-06 EigRej= -1.00D+00 NBFU=   263
 Initial guess from the checkpoint file:  "/local_scratch/slurm.5620309/Gau-3416554.chk"
 B after Tr=    -0.000000   -0.000000    0.000000
         Rot=    0.999926    0.012150   -0.000814   -0.000506 Ang=   1.40 deg.
 ExpMin= 3.60D-02 ExpMax= 7.00D+03 ExpMxC= 1.05D+03 IAcc=3 IRadAn=         5 AccDes= 0.00D+00
 Harris functional with IExCor= 4639 and IRadAn=       5 diagonalized for initial guess.
 HarFok:  IExCor= 4639 AccDes= 0.00D+00 IRadAn=         5 IDoV= 1 UseB2=F ITyADJ=14
 ICtDFT=  3500011 ScaDFX=  1.000000  1.000000  1.000000  1.000000
 FoFCou: FMM=F IPFlag=           0 FMFlag=      100000 FMFlg1=           0
         NFxFlg=           0 DoJE=T BraDBF=F KetDBF=T FulRan=T
         wScrn=  0.000000 ICntrl=       500 IOpCl=  0 I1Cent=   200000004 NGrid=           0
         NMat0=    1 NMatS0=      1 NMatT0=    0 NMatD0=    1 NMtDS0=    0 NMtDT0=    0
 Petite list used in FoFCou.
 Requested convergence on RMS density matrix=1.00D-10 within 128 cycles.
 Requested convergence on MAX density matrix=1.00D-08.
 Requested convergence on             energy=1.00D-08.
 No special actions if energy rises.
 SCF Done:  E(RwB97XD) =  -832.385151354     A.U. after   16 cycles
            NFock= 16  Conv=0.40D-10     -V/T= 2.0081
 Calling FoFJK, ICntrl=      2127 FMM=F ISym2X=0 I1Cent= 0 IOpClX= 0 NMat=1 NMatS=1 NMatT=0.
 ***** Axes restored to original set *****
 -------------------------------------------------------------------
 Center     Atomic                   Forces (Hartrees/Bohr)
 Number     Number              X              Y              Z
 -------------------------------------------------------------------
      1        6           0.002378524   -0.003290292    0.009058899
      2        8          -0.004010454    0.006958202   -0.012282459
      3        8           0.000559493   -0.000166254    0.004893732
      4        1           0.000128885   -0.001848597   -0.003250089
      5        6          -0.000322926   -0.000417725    0.000641493
      6        9          -0.000055291    0.000093170    0.000133951
      7        9           0.000259170    0.000197229   -0.000095672
      8        9          -0.000294912   -0.000082498   -0.000278233
      9        8           0.001331243    0.005814222   -0.001714803
     10        1          -0.000755172   -0.003535705   -0.000550145
     11        1          -0.000522576   -0.001691651    0.002658254
     12        8           0.001932582   -0.009972478   -0.000180890
     13        1           0.001891403    0.002477347    0.004112794
     14        1          -0.002876727    0.005506413   -0.002009015
     15        8           0.001179826    0.006299753    0.005376675
     16        1          -0.001414711   -0.006886471   -0.005857782
     17        1           0.000184717    0.000958605    0.000319075
     18        8           0.001451752   -0.001709947    0.001734639
     19        1          -0.002560959    0.002080387   -0.002322701
     20        1           0.001516133   -0.000783711   -0.000387725
 -------------------------------------------------------------------
 Cartesian Forces:  Max     0.012282459 RMS     0.003582220

 GradGradGradGradGradGradGradGradGradGradGradGradGradGradGradGradGradGrad
 Berny optimization.
 Using GEDIIS/GDIIS optimizer.
 FormGI is forming the generalized inverse of G from B-inverse, IUseBI=4.
 Internal  Forces:  Max     0.013425745 RMS     0.002165804
 Search for a local minimum.
 Step number  16 out of a maximum of  120
 All quantities printed in internal units (Hartrees-Bohrs-Radians)
 Mixed Optimization -- RFO/linear search
 Update second derivatives using D2CorX and points   15   16
 DE= -1.59D-04 DEPred=-1.25D-03 R= 1.28D-01
 Trust test= 1.28D-01 RLast= 3.75D-01 DXMaxT set to 2.94D-01
 ITU=  0  0 -1 -1  1 -1  1  1  1  1 -1  1  1  1  1  0
 Use linear search instead of GDIIS.
     Eigenvalues ---    0.00018   0.00019   0.00033   0.00036   0.00058
     Eigenvalues ---    0.00088   0.00128   0.00209   0.00400   0.00494
     Eigenvalues ---    0.00535   0.00636   0.00692   0.00774   0.01060
     Eigenvalues ---    0.01184   0.01366   0.01625   0.01710   0.02098
     Eigenvalues ---    0.02304   0.02446   0.02621   0.02736   0.03031
     Eigenvalues ---    0.03422   0.03720   0.04798   0.06247   0.07340
     Eigenvalues ---    0.07937   0.08701   0.11702   0.13602   0.19541
     Eigenvalues ---    0.20174   0.21815   0.23103   0.25521   0.34878
     Eigenvalues ---    0.36336   0.37652   0.38677   0.44571   0.47249
     Eigenvalues ---    0.48602   0.52479   0.54726   0.55947   0.56314
     Eigenvalues ---    0.57191   0.57830   0.60863   0.81325
 RFO step:  Lambda=-2.48596897D-03 EMin= 1.83412791D-04
 Quartic linear search produced a step of -0.45189.
 Maximum step size (   0.294) exceeded in Quadratic search.
    -- Step size scaled by   0.963
 Iteration  1 RMS(Cart)=  0.04825760 RMS(Int)=  0.00391702
 Iteration  2 RMS(Cart)=  0.00480650 RMS(Int)=  0.00108798
 Iteration  3 RMS(Cart)=  0.00001785 RMS(Int)=  0.00108779
 Iteration  4 RMS(Cart)=  0.00000003 RMS(Int)=  0.00108779
 Variable       Old X    -DE/DX   Delta X   Delta X   Delta X     New X
                                 (Linear)    (Quad)   (Total)
    R1        2.28463   0.01343  -0.00248   0.03047   0.02793   2.31256
    R2        2.44377   0.00200  -0.00386   0.01586   0.01176   2.45553
    R3        2.92942  -0.00022  -0.00013   0.00203   0.00190   2.93132
    R4        3.38723  -0.00100   0.01274  -0.01639  -0.00355   3.38368
    R5        1.94443  -0.00293  -0.00395  -0.00402  -0.00818   1.93625
    R6        2.84291  -0.00086   0.00298  -0.02007  -0.01723   2.82568
    R7        2.51543  -0.00014   0.00005   0.00008   0.00013   2.51556
    R8        2.53363  -0.00029  -0.00005  -0.00130  -0.00135   2.53229
    R9        2.53426  -0.00040  -0.00009  -0.00013  -0.00022   2.53403
   R10        1.85314  -0.00212  -0.00740   0.00490  -0.00243   1.85072
   R11        1.81135   0.00110   0.00014  -0.00011   0.00003   1.81138
   R12        3.41337   0.00099   0.01584  -0.10218  -0.08680   3.32657
   R13        3.44772  -0.00051  -0.00666  -0.02726  -0.03379   3.41393
   R14        1.83556  -0.00145   0.01459  -0.04205  -0.02691   1.80865
   R15        1.83652   0.00352   0.00417   0.01211   0.01594   1.85246
   R16        3.58957   0.00224  -0.00743   0.03380   0.02666   3.61623
   R17        1.82495   0.00865   0.00251   0.01297   0.01563   1.84058
   R18        1.81362   0.00053   0.00028  -0.00008   0.00020   1.81383
   R19        3.49044  -0.00030   0.00392  -0.02287  -0.01887   3.47157
   R20        1.85609  -0.00400  -0.00735   0.00473  -0.00253   1.85356
   R21        1.81483  -0.00059  -0.00006  -0.00046  -0.00052   1.81430
    A1        2.22638   0.00318   0.00212   0.02597   0.02725   2.25364
    A2        2.10663  -0.00123  -0.00082  -0.01259  -0.01300   2.09363
    A3        1.95015  -0.00195  -0.00130  -0.01336  -0.01424   1.93590
    A4        2.36198  -0.00300   0.01500   0.01565   0.02999   2.39197
    A5        1.96310  -0.00291   0.00278  -0.00365  -0.00232   1.96078
    A6        1.93774  -0.00025  -0.00030   0.00216   0.00186   1.93959
    A7        1.92651   0.00036   0.00007   0.00285   0.00292   1.92943
    A8        1.92556   0.00007  -0.00006  -0.00016  -0.00022   1.92534
    A9        1.89148  -0.00002   0.00007  -0.00132  -0.00126   1.89022
   A10        1.89174  -0.00004   0.00009  -0.00200  -0.00191   1.88983
   A11        1.88958  -0.00013   0.00015  -0.00173  -0.00158   1.88800
   A12        1.84894   0.00269   0.01078   0.04781   0.05820   1.90714
   A13        1.77592  -0.00054  -0.00578   0.02843   0.01998   1.79589
   A14        2.44303  -0.00153  -0.00070  -0.12515  -0.12492   2.31811
   A15        2.80995   0.00122   0.01393  -0.03983  -0.02689   2.78306
   A16        2.06201   0.00138  -0.03089  -0.04053  -0.07050   1.99151
   A17        2.27733   0.00187   0.07327   0.04716   0.11628   2.39361
   A18        1.92305  -0.00364  -0.03606  -0.03921  -0.07469   1.84836
   A19        2.57371   0.00406   0.02561   0.08920   0.11305   2.68676
   A20        1.87452  -0.00066  -0.00527   0.02112   0.01508   1.88960
   A21        2.08507   0.00033  -0.00076   0.02683   0.02591   2.11099
   A22        1.84403   0.00079   0.00470   0.00703   0.01133   1.85535
   A23        2.99002  -0.00035  -0.01583   0.00691  -0.01040   2.97962
   A24        1.40987  -0.00001   0.01656  -0.01716  -0.00052   1.40935
   A25        1.50881   0.00099   0.00826  -0.02300  -0.01428   1.49453
   A26        2.22437   0.00027   0.00799  -0.01368  -0.00549   2.21888
   A27        2.15070   0.00053   0.01436  -0.00237   0.01406   2.16475
   A28        2.14620   0.00029  -0.00616   0.00675  -0.00069   2.14552
   A29        1.89490  -0.00128  -0.02149   0.01948  -0.00208   1.89282
   A30        2.99004  -0.00146  -0.03298  -0.04106  -0.07476   2.91528
   A31        3.06015   0.00076  -0.00504  -0.02075  -0.02609   3.03405
   A32        2.63877   0.00126   0.03417   0.10707   0.14211   2.78088
   A33        3.07581   0.00067   0.02813   0.00834   0.03595   3.11176
   A34        3.56063  -0.00188  -0.00325  -0.13186  -0.13681   3.42383
    D1       -0.06370   0.00059  -0.00298   0.01780   0.01439  -0.04930
    D2        3.08538   0.00031  -0.00274   0.01493   0.01220   3.09758
    D3       -0.01223   0.00047   0.00062   0.00149   0.00311  -0.00912
    D4        3.12244   0.00073   0.00039   0.00413   0.00512   3.12756
    D5       -0.01432   0.00017  -0.00144  -0.00794  -0.00960  -0.02392
    D6       -2.11223   0.00013  -0.00138  -0.00957  -0.01117  -2.12340
    D7        2.08328   0.00001  -0.00157  -0.00914  -0.01093   2.07236
    D8        3.13365  -0.00008  -0.00125  -0.01055  -0.01158   3.12207
    D9        1.03575  -0.00013  -0.00119  -0.01219  -0.01316   1.02259
   D10       -1.05192  -0.00024  -0.00138  -0.01175  -0.01291  -1.06484
   D11       -0.26718   0.00014   0.02663  -0.02121   0.00479  -0.26239
   D12        0.35161  -0.00136   0.01867  -0.11286  -0.09296   0.25865
   D13       -2.55845   0.00152  -0.00663   0.09145   0.08773  -2.47072
   D14        2.95049  -0.00055   0.02224  -0.08197  -0.06119   2.88930
   D15        0.31871  -0.00042   0.01860   0.02120   0.04064   0.35935
   D16       -0.46300   0.00103   0.02296   0.00464   0.02522  -0.43778
   D17       -2.78675  -0.00148   0.01190   0.02796   0.03891  -2.74784
   D18        0.07025  -0.00021  -0.00830  -0.03622  -0.04398   0.02626
   D19       -2.02631  -0.00095  -0.00968  -0.08180  -0.09180  -2.11812
   D20       -2.26707  -0.00030  -0.03601  -0.00009  -0.03868  -2.30575
   D21       -0.03743  -0.00047  -0.03212  -0.00792  -0.04062  -0.07805
   D22        1.76486  -0.00077  -0.04535   0.03301  -0.01449   1.75037
   D23        0.37887   0.00046   0.03888  -0.02311   0.01649   0.39536
   D24        2.60851   0.00029   0.04277  -0.03094   0.01456   2.62307
   D25       -1.87238  -0.00001   0.02955   0.00999   0.04068  -1.83170
   D26        2.52735  -0.00126   0.01703  -0.06225  -0.04851   2.47884
   D27       -0.38776   0.00080  -0.02149   0.12037   0.09745  -0.29031
   D28        0.46034  -0.00099  -0.01353  -0.04783  -0.06200   0.39834
   D29        2.70395  -0.00049  -0.01475   0.00192  -0.01291   2.69104
   D30       -0.57840  -0.00020  -0.01461   0.01131  -0.00391  -0.58231
   D31       -1.96683  -0.00126  -0.03290   0.05085   0.01828  -1.94855
   D32        1.67257   0.00022   0.00496  -0.01550  -0.01125   1.66132
   D33        0.18063  -0.00006  -0.00845   0.05009   0.04222   0.22285
   D34        1.51670   0.00049   0.01481   0.01392   0.02826   1.54496
   D35       -2.06121  -0.00049  -0.01596   0.06984   0.05375  -2.00746
         Item               Value     Threshold  Converged?
 Maximum Force            0.013426     0.000015     NO 
 RMS     Force            0.002166     0.000010     NO 
 Maximum Displacement     0.261595     0.000060     NO 
 RMS     Displacement     0.048766     0.000040     NO 
 Predicted change in Energy=-1.724362D-03
 GradGradGradGradGradGradGradGradGradGradGradGradGradGradGradGradGradGrad

                          Input orientation:                          
 ---------------------------------------------------------------------
 Center     Atomic      Atomic             Coordinates (Angstroms)
 Number     Number       Type             X           Y           Z
 ---------------------------------------------------------------------
      1          6           0        0.778872   -1.034675   -0.314597
      2          8           0        0.338097   -0.302794   -1.190750
      3          8           0        0.495642   -1.058336    0.953347
      4          1           0       -0.190891   -0.343253    1.212531
      5          6           0        1.834414   -2.115472   -0.666574
      6          9           0        2.109992   -2.110946   -1.968908
      7          9           0        1.387763   -3.334642   -0.335205
      8          9           0        2.973010   -1.890340    0.005045
      9          8           0       -1.998718    2.944138    2.687906
     10          1           0       -1.792752    3.533151    1.933067
     11          1           0       -1.867749    3.423082    3.507822
     12          8           0       -1.227307    0.712687    1.428664
     13          1           0       -1.635170    1.030726    0.623347
     14          1           0       -1.449019    1.371124    2.120221
     15          8           0       -1.420163    4.048772    0.242204
     16          1           0       -1.426209    3.258025   -0.326432
     17          1           0       -0.610433    4.521733    0.037436
     18          8           0       -1.609446    1.646130   -1.188441
     19          1           0       -0.877533    1.005844   -1.316599
     20          1           0       -2.273297    1.487921   -1.863750
 ---------------------------------------------------------------------
                    Distance matrix (angstroms):
                    1          2          3          4          5
     1  C    0.000000
     2  O    1.223755   0.000000
     3  O    1.299408   2.278776   0.000000
     4  H    1.936653   2.461144   1.024621   0.000000
     5  C    1.551187   2.408221   2.352444   3.282325   0.000000
     6  F    2.380543   2.648500   3.500527   4.305851   1.331179
     7  F    2.379290   3.320521   2.763660   3.719684   1.340029
     8  F    2.376673   3.300453   2.780083   3.723140   1.340953
     9  O    5.706223   5.572006   5.024970   4.031365   7.179491
    10  H    5.703532   5.386393   5.222868   4.255777   7.198709
    11  H    6.441047   6.389405   5.673981   4.718632   7.861754
    12  O    3.180721   3.216057   2.516148   1.495286   4.665045
    13  H    3.312585   2.993829   3.002238   2.078676   4.858032
    14  H    4.084079   4.118048   3.323488   2.312114   5.541075
    15  O    5.566616   4.907235   5.500780   4.662887   7.029655
    16  H    4.825950   4.066848   4.895132   4.106534   6.294587
    17  H    5.738272   5.067959   5.761898   5.022445   7.108122
    18  O    3.695184   2.755219   4.041384   3.425582   5.126614
    19  H    2.812722   1.790567   3.361414   2.947548   4.185667
    20  H    4.251952   3.237124   4.699626   4.141632   5.593833
                    6          7          8          9         10
     6  F    0.000000
     7  F    2.165187   0.000000
     8  F    2.165631   2.171356   0.000000
     9  O    8.007577   7.747938   7.435590   0.000000
    10  H    7.893836   7.901096   7.472885   0.979357   0.000000
    11  H    8.743137   8.428170   7.995926   0.958542   1.580378
    12  O    5.536602   5.131345   5.142480   2.675844   2.920474
    13  H    5.533184   5.395682   5.490924   2.838260   2.828839
    14  H    6.443007   6.018362   5.887738   1.760344   2.197166
    15  O    7.435934   7.920394   7.391160   2.745251   1.806573
    16  H    6.635381   7.168108   6.780019   3.084239   2.305512
    17  H    7.444364   8.115065   7.345529   3.382474   2.443070
    18  O    5.344059   5.875319   5.910155   4.106389   3.652159
    19  H    4.366371   4.993448   4.996129   4.588039   4.217254
    20  H    5.672400   6.244752   6.513738   4.786809   4.339322
                   11         12         13         14         15
    11  H    0.000000
    12  O    3.475529   0.000000
    13  H    3.754685   0.957097   0.000000
    14  H    2.512231   0.980279   1.546335   0.000000
    15  O    3.355009   3.546032   3.049606   3.270715   0.000000
    16  H    3.863122   3.098172   2.430351   3.089826   0.973994
    17  H    3.851163   4.101814   3.685174   3.868793   0.959835
    18  O    5.027840   2.804744   1.913626   3.323945   2.802724
    19  H    5.486219   2.782939   2.082792   3.503107   3.461751
    20  H    5.723907   3.540490   2.608043   4.070025   3.423571
                   16         17         18         19         20
    16  H    0.000000
    17  H    1.547530   0.000000
    18  O    1.837074   3.281752   0.000000
    19  H    2.520673   3.777066   0.980860   0.000000
    20  H    2.492824   3.947612   0.960089   1.574779   0.000000
 Stoichiometry    C2H9F3O6
 Framework group  C1[X(C2H9F3O6)]
 Deg. of freedom    54
 Full point group                 C1      NOp   1
 Largest Abelian subgroup         C1      NOp   1
 Largest concise Abelian subgroup C1      NOp   1
                         Standard orientation:                         
 ---------------------------------------------------------------------
 Center     Atomic      Atomic             Coordinates (Angstroms)
 Number     Number       Type             X           Y           Z
 ---------------------------------------------------------------------
      1          6           0       -1.219621    0.001185    0.096725
      2          8           0       -0.637588    1.075277    0.168430
      3          8           0       -0.738197   -1.201004    0.203649
      4          1           0        0.274085   -1.202561    0.362176
      5          6           0       -2.748592   -0.035499   -0.162279
      6          9           0       -3.250325    1.194478   -0.248641
      7          9           0       -3.378537   -0.678174    0.830605
      8          9           0       -3.011133   -0.678340   -1.309442
      9          8           0        4.266718   -1.559090   -0.066398
     10          1           0        4.414584   -0.679633   -0.471157
     11          1           0        4.797110   -2.212040   -0.525901
     12          8           0        1.735945   -1.044333    0.633855
     13          1           0        1.991772   -0.159283    0.893229
     14          1           0        2.566550   -1.502379    0.386396
     15          8           0        4.158410    1.063544   -0.870424
     16          1           0        3.381277    1.379123   -0.375310
     17          1           0        4.033545    1.348836   -1.778335
     18          8           0        1.971577    1.748352    0.743286
     19          1           0        1.029290    1.643645    0.491856
     20          1           0        2.026115    2.386534    1.458492
 ---------------------------------------------------------------------
 Rotational constants (GHZ):           1.6098156           0.3249413           0.2967472
 Standard basis: 6-31++G(d,p) (6D, 7F)
 There are   263 symmetry adapted cartesian basis functions of A   symmetry.
 There are   263 symmetry adapted basis functions of A   symmetry.
   263 basis functions,   424 primitive gaussians,   263 cartesian basis functions
    48 alpha electrons       48 beta electrons
       nuclear repulsion energy       713.7784776853 Hartrees.
 NAtoms=   20 NActive=   20 NUniq=   20 SFac= 1.00D+00 NAtFMM=   60 NAOKFM=F Big=F
 Integral buffers will be    131072 words long.
 Raffenetti 2 integral format.
 Two-electron integral symmetry is turned on.
 Nuclear repulsion after empirical dispersion term =      713.7699434804 Hartrees.
 One-electron integrals computed using PRISM.
 NBasis=   263 RedAO= T EigKep=  4.57D-05  NBF=   263
 NBsUse=   263 1.00D-06 EigRej= -1.00D+00 NBFU=   263
 Initial guess from the checkpoint file:  "/local_scratch/slurm.5620309/Gau-3416554.chk"
 B after Tr=     0.000000    0.000000   -0.000000
         Rot=    0.999981   -0.005793    0.000683    0.001958 Ang=  -0.71 deg.
 ExpMin= 3.60D-02 ExpMax= 7.00D+03 ExpMxC= 1.05D+03 IAcc=3 IRadAn=         5 AccDes= 0.00D+00
 Harris functional with IExCor= 4639 and IRadAn=       5 diagonalized for initial guess.
 HarFok:  IExCor= 4639 AccDes= 0.00D+00 IRadAn=         5 IDoV= 1 UseB2=F ITyADJ=14
 ICtDFT=  3500011 ScaDFX=  1.000000  1.000000  1.000000  1.000000
 FoFCou: FMM=F IPFlag=           0 FMFlag=      100000 FMFlg1=           0
         NFxFlg=           0 DoJE=T BraDBF=F KetDBF=T FulRan=T
         wScrn=  0.000000 ICntrl=       500 IOpCl=  0 I1Cent=   200000004 NGrid=           0
         NMat0=    1 NMatS0=      1 NMatT0=    0 NMatD0=    1 NMtDS0=    0 NMtDT0=    0
 Petite list used in FoFCou.
 Requested convergence on RMS density matrix=1.00D-10 within 128 cycles.
 Requested convergence on MAX density matrix=1.00D-08.
 Requested convergence on             energy=1.00D-08.
 No special actions if energy rises.
 SCF Done:  E(RwB97XD) =  -832.385928583     A.U. after   16 cycles
            NFock= 16  Conv=0.45D-10     -V/T= 2.0082
 Calling FoFJK, ICntrl=      2127 FMM=F ISym2X=0 I1Cent= 0 IOpClX= 0 NMat=1 NMatS=1 NMatT=0.
 ***** Axes restored to original set *****
 -------------------------------------------------------------------
 Center     Atomic                   Forces (Hartrees/Bohr)
 Number     Number              X              Y              Z
 -------------------------------------------------------------------
      1        6          -0.002811585    0.004471685   -0.002199019
      2        8           0.003301354   -0.006216660    0.009507447
      3        8           0.001029789    0.000736512   -0.006845637
      4        1           0.000039913    0.001503117   -0.000981122
      5        6           0.000217627   -0.000115400   -0.000345052
      6        9          -0.000242623    0.000232470   -0.000060866
      7        9          -0.000363450   -0.000003913    0.000141342
      8        9          -0.000074470    0.000311319    0.000165111
      9        8          -0.000451869   -0.000552420   -0.000166904
     10        1          -0.000040665    0.000023780    0.001463514
     11        1           0.000375619    0.000977687   -0.000911352
     12        8           0.001673587   -0.004526291    0.012030823
     13        1          -0.005764195    0.003583946   -0.011264774
     14        1           0.002288496   -0.000573868   -0.000555544
     15        8           0.000496091    0.000284439    0.001183494
     16        1          -0.000637996   -0.000054975   -0.001681033
     17        1           0.000043374    0.000181060   -0.000130407
     18        8           0.002610131   -0.000472275    0.002128253
     19        1          -0.002585665    0.000933214   -0.001282145
     20        1           0.000896536   -0.000723426   -0.000196130
 -------------------------------------------------------------------
 Cartesian Forces:  Max     0.012030823 RMS     0.003171663

 GradGradGradGradGradGradGradGradGradGradGradGradGradGradGradGradGradGrad
 Berny optimization.
 Using GEDIIS/GDIIS optimizer.
 FormGI is forming the generalized inverse of G from B-inverse, IUseBI=4.
 Internal  Forces:  Max     0.010616457 RMS     0.001894739
 Search for a local minimum.
 Step number  17 out of a maximum of  120
 All quantities printed in internal units (Hartrees-Bohrs-Radians)
 Mixed Optimization -- RFO/linear search
 Update second derivatives using D2CorX and points   15   16   17
 DE= -7.77D-04 DEPred=-1.72D-03 R= 4.51D-01
 Trust test= 4.51D-01 RLast= 4.27D-01 DXMaxT set to 2.94D-01
 ITU=  0  0  0 -1 -1  1 -1  1  1  1  1 -1  1  1  1  1  0
 Use linear search instead of GDIIS.
     Eigenvalues ---    0.00010   0.00019   0.00033   0.00036   0.00063
     Eigenvalues ---    0.00086   0.00127   0.00218   0.00413   0.00488
     Eigenvalues ---    0.00533   0.00652   0.00722   0.00776   0.01180
     Eigenvalues ---    0.01283   0.01402   0.01636   0.01701   0.02112
     Eigenvalues ---    0.02319   0.02481   0.02641   0.02809   0.03075
     Eigenvalues ---    0.03421   0.03725   0.04973   0.06259   0.07370
     Eigenvalues ---    0.07940   0.08703   0.11702   0.13603   0.19558
     Eigenvalues ---    0.20587   0.21816   0.23287   0.25888   0.35785
     Eigenvalues ---    0.36361   0.37651   0.38677   0.47164   0.48308
     Eigenvalues ---    0.51764   0.53297   0.54324   0.55852   0.56382
     Eigenvalues ---    0.57146   0.57937   0.60999   0.86451
 RFO step:  Lambda=-1.68717392D-03 EMin= 1.02455876D-04
 Quartic linear search produced a step of -0.32669.
 Iteration  1 RMS(Cart)=  0.11437003 RMS(Int)=  0.03349266
 Iteration  2 RMS(Cart)=  0.07056061 RMS(Int)=  0.01063602
 Iteration  3 RMS(Cart)=  0.00286271 RMS(Int)=  0.01035545
 Iteration  4 RMS(Cart)=  0.00003890 RMS(Int)=  0.01035543
 Iteration  5 RMS(Cart)=  0.00000025 RMS(Int)=  0.01035543
 Variable       Old X    -DE/DX   Delta X   Delta X   Delta X     New X
                                 (Linear)    (Quad)   (Total)
    R1        2.31256  -0.01031  -0.00912  -0.00025  -0.01787   2.29469
    R2        2.45553  -0.00594  -0.00384  -0.00175  -0.00901   2.44652
    R3        2.93132  -0.00059  -0.00062   0.00010  -0.00052   2.93079
    R4        3.38368   0.00084   0.00116  -0.03300  -0.03955   3.34413
    R5        1.93625   0.00061   0.00267   0.00619   0.01507   1.95132
    R6        2.82568  -0.00036   0.00563  -0.01153  -0.00004   2.82565
    R7        2.51556   0.00001  -0.00004  -0.00003  -0.00008   2.51549
    R8        2.53229   0.00016   0.00044  -0.00061  -0.00017   2.53212
    R9        2.53403   0.00007   0.00007   0.00044   0.00051   2.53455
   R10        1.85072  -0.00032   0.00079  -0.00333  -0.01171   1.83901
   R11        1.81138  -0.00024  -0.00001   0.00011   0.00010   1.81148
   R12        3.32657   0.00062   0.02836  -0.05575  -0.02335   3.30322
   R13        3.41393   0.00081   0.01104  -0.02235  -0.02197   3.39196
   R14        1.80865   0.01062   0.00879   0.00561   0.02770   1.83635
   R15        1.85246  -0.00100  -0.00521   0.01071   0.01224   1.86470
   R16        3.61623  -0.00214  -0.00871   0.05678   0.06504   3.68127
   R17        1.84058   0.00115  -0.00511  -0.00019  -0.01038   1.83020
   R18        1.81383   0.00015  -0.00007  -0.00012  -0.00018   1.81364
   R19        3.47157   0.00009   0.00617  -0.03570  -0.03338   3.43819
   R20        1.85356  -0.00179   0.00083  -0.00268  -0.00854   1.84502
   R21        1.81430  -0.00036   0.00017  -0.00040  -0.00023   1.81408
    A1        2.25364  -0.00036  -0.00890   0.00047  -0.01270   2.24094
    A2        2.09363  -0.00015   0.00425  -0.00125   0.00514   2.09877
    A3        1.93590   0.00050   0.00465   0.00078   0.00756   1.94347
    A4        2.39197   0.00298  -0.00980  -0.03122  -0.05259   2.33938
    A5        1.96078   0.00173   0.00076   0.01001   0.02245   1.98322
    A6        1.93959  -0.00040  -0.00061   0.00035  -0.00026   1.93933
    A7        1.92943  -0.00044  -0.00095   0.00070  -0.00025   1.92917
    A8        1.92534  -0.00042   0.00007  -0.00064  -0.00057   1.92477
    A9        1.89022   0.00042   0.00041   0.00011   0.00052   1.89074
   A10        1.88983   0.00044   0.00062  -0.00039   0.00023   1.89006
   A11        1.88800   0.00046   0.00052  -0.00015   0.00037   1.88837
   A12        1.90714  -0.00165  -0.01901   0.00414  -0.01404   1.89310
   A13        1.79589   0.00049  -0.00653   0.02166   0.02506   1.82095
   A14        2.31811   0.00060   0.04081  -0.04103  -0.00266   2.31544
   A15        2.78306   0.00108   0.00878  -0.01000  -0.00715   2.77591
   A16        1.99151  -0.00260   0.02303  -0.00222  -0.01103   1.98048
   A17        2.39361   0.00138  -0.03799  -0.11264  -0.18573   2.20788
   A18        1.84836   0.00076   0.02440  -0.02607  -0.02539   1.82297
   A19        2.68676  -0.00213  -0.03693   0.10056   0.09846   2.78522
   A20        1.88960   0.00054  -0.00493  -0.01317  -0.02927   1.86032
   A21        2.11099  -0.00050  -0.00846   0.03164   0.02663   2.13761
   A22        1.85535  -0.00008  -0.00370   0.00184   0.00063   1.85598
   A23        2.97962  -0.00083   0.00340   0.03098   0.04243   3.02205
   A24        1.40935  -0.00052   0.00017   0.05068   0.06636   1.47571
   A25        1.49453   0.00050   0.00466   0.02152   0.03087   1.52540
   A26        2.21888  -0.00036   0.00179   0.00337  -0.00174   2.21714
   A27        2.16475  -0.00022  -0.00459  -0.08614  -0.09987   2.06488
   A28        2.14552   0.00038   0.00022   0.03616   0.03073   2.17625
   A29        1.89282  -0.00002   0.00068  -0.00076  -0.00179   1.89103
   A30        2.91528  -0.00045   0.02442   0.03093   0.06147   2.97675
   A31        3.03405   0.00049   0.00852   0.04530   0.06875   3.10280
   A32        2.78088  -0.00229  -0.04643  -0.05219  -0.09758   2.68330
   A33        3.11176  -0.00066  -0.01175  -0.04591  -0.05060   3.06116
   A34        3.42383   0.00149   0.04469   0.01228   0.04972   3.47355
    D1       -0.04930  -0.00017  -0.00470   0.07715   0.07548   0.02618
    D2        3.09758  -0.00010  -0.00399   0.07799   0.07279  -3.11282
    D3       -0.00912   0.00028  -0.00102   0.02827   0.01717   0.00805
    D4        3.12756   0.00022  -0.00167   0.02749   0.01967  -3.13595
    D5       -0.02392  -0.00006   0.00314   0.00116   0.00607  -0.01785
    D6       -2.12340  -0.00003   0.00365   0.00033   0.00576  -2.11765
    D7        2.07236  -0.00005   0.00357   0.00048   0.00582   2.07818
    D8        3.12207   0.00000   0.00378   0.00185   0.00386   3.12593
    D9        1.02259   0.00003   0.00430   0.00102   0.00354   1.02613
   D10       -1.06484   0.00001   0.00422   0.00117   0.00361  -1.06123
   D11       -0.26239  -0.00097  -0.00156  -0.07231  -0.06470  -0.32710
   D12        0.25865  -0.00033   0.03037  -0.11962  -0.08928   0.16937
   D13       -2.47072   0.00113  -0.02866   0.39763   0.33586  -2.13486
   D14        2.88930  -0.00015   0.01999  -0.10188  -0.07810   2.81119
   D15        0.35935   0.00003  -0.01328  -0.06889  -0.08525   0.27411
   D16       -0.43778  -0.00111  -0.00824  -0.07140  -0.06479  -0.50256
   D17       -2.74784   0.00042  -0.01271  -0.06310  -0.07340  -2.82125
   D18        0.02626   0.00016   0.01437  -0.01956  -0.01003   0.01623
   D19       -2.11812   0.00015   0.02999  -0.03463  -0.00401  -2.12213
   D20       -2.30575   0.00046   0.01264   0.23264   0.24749  -2.05827
   D21       -0.07805   0.00068   0.01327   0.12313   0.12616   0.04811
   D22        1.75037  -0.00002   0.00473   0.13274   0.13171   1.88207
   D23        0.39536  -0.00060  -0.00539  -0.16492  -0.15676   0.23860
   D24        2.62307  -0.00038  -0.00476  -0.27442  -0.27809   2.34497
   D25       -1.83170  -0.00108  -0.01329  -0.26481  -0.27255  -2.10425
   D26        2.47884  -0.00163   0.01585  -0.37411  -0.32689   2.15195
   D27       -0.29031   0.00062  -0.03184   0.12953   0.09272  -0.19758
   D28        0.39834   0.00109   0.02025   0.04083   0.06074   0.45908
   D29        2.69104   0.00078   0.00422   0.07282   0.07464   2.76568
   D30       -0.58231   0.00106   0.00128   0.06278   0.06212  -0.52019
   D31       -1.94855   0.00075  -0.00597  -0.02707  -0.03910  -1.98766
   D32        1.66132   0.00037   0.00368   0.11345   0.12320   1.78452
   D33        0.22285  -0.00045  -0.01379  -0.06714  -0.08424   0.13861
   D34        1.54496  -0.00068  -0.00923   0.03228   0.03164   1.57660
   D35       -2.00746  -0.00025  -0.01756  -0.07842  -0.09362  -2.10108
         Item               Value     Threshold  Converged?
 Maximum Force            0.010616     0.000015     NO 
 RMS     Force            0.001895     0.000010     NO 
 Maximum Displacement     0.631537     0.000060     NO 
 RMS     Displacement     0.176608     0.000040     NO 
 Predicted change in Energy=-1.576976D-03
 GradGradGradGradGradGradGradGradGradGradGradGradGradGradGradGradGradGrad

                          Input orientation:                          
 ---------------------------------------------------------------------
 Center     Atomic      Atomic             Coordinates (Angstroms)
 Number     Number       Type             X           Y           Z
 ---------------------------------------------------------------------
      1          6           0        0.734411   -0.966164   -0.314998
      2          8           0        0.279268   -0.278720   -1.206505
      3          8           0        0.395618   -0.990709    0.934286
      4          1           0       -0.366467   -0.334824    1.169431
      5          6           0        1.874915   -1.974689   -0.610714
      6          9           0        2.206300   -1.959387   -1.899854
      7          9           0        1.497513   -3.219049   -0.287337
      8          9           0        2.964990   -1.667585    0.107832
      9          8           0       -1.815216    2.920703    2.677718
     10          1           0       -1.596415    3.494873    1.923068
     11          1           0       -1.533554    3.357431    3.483224
     12          8           0       -1.544818    0.548703    1.427681
     13          1           0       -1.951445    0.898328    0.617294
     14          1           0       -1.587143    1.298577    2.067670
     15          8           0       -1.266795    3.981129    0.226974
     16          1           0       -1.369095    3.184316   -0.313968
     17          1           0       -0.438796    4.385338   -0.041594
     18          8           0       -1.696467    1.615768   -1.175789
     19          1           0       -0.961581    0.981012   -1.277127
     20          1           0       -2.286124    1.517824   -1.926956
 ---------------------------------------------------------------------
                    Distance matrix (angstroms):
                    1          2          3          4          5
     1  C    0.000000
     2  O    1.214297   0.000000
     3  O    1.294641   2.259082   0.000000
     4  H    1.952960   2.462761   1.032595   0.000000
     5  C    1.550910   2.403616   2.354477   3.298767   0.000000
     6  F    2.380066   2.649307   3.499893   4.321902   1.331139
     7  F    2.378777   3.312782   2.769843   3.730328   1.339939
     8  F    2.376187   3.296897   2.782600   3.741905   1.341226
     9  O    5.528534   5.450721   4.819387   3.869400   6.956703
    10  H    5.508406   5.249039   5.006629   4.092349   6.956026
    11  H    6.185760   6.204955   5.396768   4.510928   7.537207
    12  O    3.244478   3.309207   2.525573   1.495267   4.713505
    13  H    3.399899   3.112517   3.029463   2.082708   4.939965
    14  H    4.024397   4.085532   3.233687   2.228202   5.465698
    15  O    5.364164   4.753049   5.289904   4.508465   6.785560
    16  H    4.653087   3.937809   4.701403   3.948428   6.101393
    17  H    5.485411   4.860665   5.527248   4.873575   6.791693
    18  O    3.649177   2.737436   3.952589   3.327726   5.095631
    19  H    2.755644   1.769638   3.258838   2.840991   4.150420
    20  H    4.229921   3.213698   4.655232   4.087174   5.589667
                    6          7          8          9         10
     6  F    0.000000
     7  F    2.165487   0.000000
     8  F    2.166001   2.171794   0.000000
     9  O    7.806538   7.580388   7.106833   0.000000
    10  H    7.669702   7.715894   7.124077   0.973162   0.000000
    11  H    8.439940   8.164225   7.541946   0.958595   1.567460
    12  O    5.606593   5.137413   5.195412   2.694827   2.987974
    13  H    5.638209   5.446692   5.569092   2.890313   2.927993
    14  H    6.383242   5.955678   5.775898   1.747990   2.201070
    15  O    7.202466   7.729713   7.059048   2.726063   1.794945
    16  H    6.461901   7.015785   6.519444   3.036232   2.269901
    17  H    7.120758   7.850884   6.945931   3.381471   2.448041
    18  O    5.342059   5.862278   5.844422   4.070193   3.625460
    19  H    4.366830   4.966623   4.934688   4.486858   4.118709
    20  H    5.680986   6.280304   6.470038   4.836615   4.382591
                   11         12         13         14         15
    11  H    0.000000
    12  O    3.480565   0.000000
    13  H    3.799391   0.971756   0.000000
    14  H    2.499108   0.986757   1.548065   0.000000
    15  O    3.326158   3.646991   3.181942   3.269077   0.000000
    16  H    3.804692   3.163966   2.536163   3.045612   0.968500
    17  H    3.831374   4.254623   3.857652   3.910982   0.959738
    18  O    4.976578   2.817744   1.948045   3.260764   2.783395
    19  H    5.351211   2.800544   2.139042   3.417578   3.369892
    20  H    5.763728   3.569638   2.639885   4.061240   3.427289
                   16         17         18         19         20
    16  H    0.000000
    17  H    1.543404   0.000000
    18  O    1.819409   3.246329   0.000000
    19  H    2.438912   3.659137   0.976340   0.000000
    20  H    2.493966   3.897415   0.959969   1.569986   0.000000
 Stoichiometry    C2H9F3O6
 Framework group  C1[X(C2H9F3O6)]
 Deg. of freedom    54
 Full point group                 C1      NOp   1
 Largest Abelian subgroup         C1      NOp   1
 Largest concise Abelian subgroup C1      NOp   1
                         Standard orientation:                         
 ---------------------------------------------------------------------
 Center     Atomic      Atomic             Coordinates (Angstroms)
 Number     Number       Type             X           Y           Z
 ---------------------------------------------------------------------
      1          6           0       -1.173414    0.029162    0.141199
      2          8           0       -0.621034    1.105562    0.244915
      3          8           0       -0.664357   -1.152793    0.282395
      4          1           0        0.340543   -1.144991    0.519813
      5          6           0       -2.683179   -0.044032   -0.206041
      6          9           0       -3.206048    1.173703   -0.331181
      7          9           0       -3.355120   -0.694625    0.753469
      8          9           0       -2.863109   -0.700243   -1.361852
      9          8           0        4.106269   -1.559064   -0.267657
     10          1           0        4.227631   -0.683019   -0.673688
     11          1           0        4.506303   -2.216618   -0.839057
     12          8           0        1.763879   -1.070343    0.971880
     13          1           0        2.047020   -0.172407    1.212406
     14          1           0        2.546214   -1.461017    0.514700
     15          8           0        3.963637    1.060612   -1.008179
     16          1           0        3.252842    1.350887   -0.417837
     17          1           0        3.740500    1.389759   -1.881660
     18          8           0        1.979412    1.735225    0.823497
     19          1           0        1.042473    1.607250    0.580581
     20          1           0        2.032079    2.456259    1.455063
 ---------------------------------------------------------------------
 Rotational constants (GHZ):           1.5131000           0.3387787           0.3122905
 Standard basis: 6-31++G(d,p) (6D, 7F)
 There are   263 symmetry adapted cartesian basis functions of A   symmetry.
 There are   263 symmetry adapted basis functions of A   symmetry.
   263 basis functions,   424 primitive gaussians,   263 cartesian basis functions
    48 alpha electrons       48 beta electrons
       nuclear repulsion energy       716.9591306681 Hartrees.
 NAtoms=   20 NActive=   20 NUniq=   20 SFac= 1.00D+00 NAtFMM=   60 NAOKFM=F Big=F
 Integral buffers will be    131072 words long.
 Raffenetti 2 integral format.
 Two-electron integral symmetry is turned on.
 Nuclear repulsion after empirical dispersion term =      716.9505353818 Hartrees.
 One-electron integrals computed using PRISM.
 NBasis=   263 RedAO= T EigKep=  4.55D-05  NBF=   263
 NBsUse=   263 1.00D-06 EigRej= -1.00D+00 NBFU=   263
 Initial guess from the checkpoint file:  "/local_scratch/slurm.5620309/Gau-3416554.chk"
 B after Tr=    -0.000000   -0.000000    0.000000
         Rot=    0.999998    0.001155   -0.001638   -0.000877 Ang=   0.25 deg.
 ExpMin= 3.60D-02 ExpMax= 7.00D+03 ExpMxC= 1.05D+03 IAcc=3 IRadAn=         5 AccDes= 0.00D+00
 Harris functional with IExCor= 4639 and IRadAn=       5 diagonalized for initial guess.
 HarFok:  IExCor= 4639 AccDes= 0.00D+00 IRadAn=         5 IDoV= 1 UseB2=F ITyADJ=14
 ICtDFT=  3500011 ScaDFX=  1.000000  1.000000  1.000000  1.000000
 FoFCou: FMM=F IPFlag=           0 FMFlag=      100000 FMFlg1=           0
         NFxFlg=           0 DoJE=T BraDBF=F KetDBF=T FulRan=T
         wScrn=  0.000000 ICntrl=       500 IOpCl=  0 I1Cent=   200000004 NGrid=           0
         NMat0=    1 NMatS0=      1 NMatT0=    0 NMatD0=    1 NMtDS0=    0 NMtDT0=    0
 Petite list used in FoFCou.
 Requested convergence on RMS density matrix=1.00D-10 within 128 cycles.
 Requested convergence on MAX density matrix=1.00D-08.
 Requested convergence on             energy=1.00D-08.
 No special actions if energy rises.
 SCF Done:  E(RwB97XD) =  -832.387778537     A.U. after   17 cycles
            NFock= 17  Conv=0.40D-10     -V/T= 2.0082
 Calling FoFJK, ICntrl=      2127 FMM=F ISym2X=0 I1Cent= 0 IOpClX= 0 NMat=1 NMatS=1 NMatT=0.
 ***** Axes restored to original set *****
 -------------------------------------------------------------------
 Center     Atomic                   Forces (Hartrees/Bohr)
 Number     Number              X              Y              Z
 -------------------------------------------------------------------
      1        6           0.000197066   -0.001706655    0.005965005
      2        8          -0.001259763    0.003022510   -0.004167427
      3        8           0.000895677    0.000116017    0.000444938
      4        1           0.000183200   -0.000240189   -0.002734536
      5        6           0.000233179   -0.000346190    0.000360773
      6        9          -0.000235526    0.000256697   -0.000129454
      7        9          -0.000215187    0.000040832    0.000027699
      8        9          -0.000083007    0.000219163    0.000046146
      9        8          -0.001290225   -0.002880795    0.004080201
     10        1           0.001343834    0.002873030   -0.003813024
     11        1           0.000141606   -0.000154145   -0.000003137
     12        8          -0.003319255    0.004791292    0.002468697
     13        1           0.001374630   -0.002135205   -0.000150343
     14        1           0.001956512   -0.004083272   -0.001667505
     15        8           0.001642032    0.005132542    0.004352626
     16        1          -0.001783628   -0.004502518   -0.005648235
     17        1          -0.000039267    0.000383079    0.000022455
     18        8          -0.001816840    0.001932841    0.003213210
     19        1           0.001267981   -0.002477311   -0.002353856
     20        1           0.000806981   -0.000241723   -0.000314233
 -------------------------------------------------------------------
 Cartesian Forces:  Max     0.005965005 RMS     0.002351507

 GradGradGradGradGradGradGradGradGradGradGradGradGradGradGradGradGradGrad
 Berny optimization.
 Using GEDIIS/GDIIS optimizer.
 FormGI is forming the generalized inverse of G from B-inverse, IUseBI=4.
 Internal  Forces:  Max     0.006907916 RMS     0.001329027
 Search for a local minimum.
 Step number  18 out of a maximum of  120
 All quantities printed in internal units (Hartrees-Bohrs-Radians)
 Mixed Optimization -- RFO/linear search
 Update second derivatives using D2CorX and points   17   18
 DE= -1.85D-03 DEPred=-1.58D-03 R= 1.17D+00
 TightC=F SS=  1.41D+00  RLast= 8.33D-01 DXNew= 4.9410D-01 2.5002D+00
 Trust test= 1.17D+00 RLast= 8.33D-01 DXMaxT set to 4.94D-01
 ITU=  1  0  0  0 -1 -1  1 -1  1  1  1  1 -1  1  1  1  1  0
 Use linear search instead of GDIIS.
     Eigenvalues ---    0.00018   0.00030   0.00034   0.00045   0.00063
     Eigenvalues ---    0.00089   0.00127   0.00226   0.00368   0.00465
     Eigenvalues ---    0.00529   0.00628   0.00690   0.00755   0.01095
     Eigenvalues ---    0.01205   0.01364   0.01498   0.01632   0.02058
     Eigenvalues ---    0.02111   0.02443   0.02559   0.02630   0.02911
     Eigenvalues ---    0.03295   0.03707   0.04662   0.06447   0.07231
     Eigenvalues ---    0.07894   0.08679   0.11702   0.13602   0.19595
     Eigenvalues ---    0.20618   0.21818   0.23339   0.25879   0.34907
     Eigenvalues ---    0.36262   0.37650   0.38683   0.45086   0.48439
     Eigenvalues ---    0.49777   0.53236   0.55641   0.56312   0.56911
     Eigenvalues ---    0.57802   0.58403   0.63106   0.91137
 RFO step:  Lambda=-1.25934155D-03 EMin= 1.84541506D-04
 Quartic linear search produced a step of  0.12102.
 Iteration  1 RMS(Cart)=  0.13366318 RMS(Int)=  0.00809306
 Iteration  2 RMS(Cart)=  0.01358312 RMS(Int)=  0.00505082
 Iteration  3 RMS(Cart)=  0.00010303 RMS(Int)=  0.00505044
 Iteration  4 RMS(Cart)=  0.00000090 RMS(Int)=  0.00505044
 Variable       Old X    -DE/DX   Delta X   Delta X   Delta X     New X
                                 (Linear)    (Quad)   (Total)
    R1        2.29469   0.00502  -0.00216   0.00175  -0.00317   2.29152
    R2        2.44652  -0.00204  -0.00109  -0.00189  -0.00359   2.44292
    R3        2.93079  -0.00039  -0.00006  -0.00121  -0.00128   2.92952
    R4        3.34413  -0.00059  -0.00479   0.03193   0.02415   3.36828
    R5        1.95132  -0.00132   0.00182   0.01461   0.01890   1.97022
    R6        2.82565  -0.00044  -0.00000  -0.02620  -0.02393   2.80172
    R7        2.51549   0.00007  -0.00001   0.00042   0.00041   2.51590
    R8        2.53212   0.00003  -0.00002   0.00002   0.00000   2.53212
    R9        2.53455   0.00001   0.00006   0.00054   0.00060   2.53515
   R10        1.83901   0.00523  -0.00142   0.00553   0.00091   1.83992
   R11        1.81148  -0.00003   0.00001   0.00022   0.00023   1.81171
   R12        3.30322   0.00024  -0.00283   0.03401   0.03317   3.33639
   R13        3.39196   0.00018  -0.00266   0.00654   0.00002   3.39197
   R14        1.83635  -0.00078   0.00335   0.01035   0.01744   1.85379
   R15        1.86470  -0.00400   0.00148  -0.00077   0.00345   1.86815
   R16        3.68127   0.00053   0.00787  -0.05722  -0.04346   3.63782
   R17        1.83020   0.00691  -0.00126   0.00315  -0.00042   1.82978
   R18        1.81364   0.00012  -0.00002   0.00040   0.00038   1.81402
   R19        3.43819  -0.00002  -0.00404   0.01687   0.01120   3.44939
   R20        1.84502   0.00222  -0.00103  -0.00499  -0.00850   1.83652
   R21        1.81408  -0.00023  -0.00003  -0.00032  -0.00034   1.81373
    A1        2.24094   0.00098  -0.00154   0.00112  -0.00170   2.23925
    A2        2.09877  -0.00035   0.00062  -0.00306  -0.00180   2.09697
    A3        1.94347  -0.00063   0.00092   0.00194   0.00350   1.94697
    A4        2.33938  -0.00148  -0.00636  -0.03336  -0.04446   2.29493
    A5        1.98322  -0.00111   0.00272   0.00727   0.01474   1.99797
    A6        1.93933  -0.00056  -0.00003  -0.00082  -0.00085   1.93849
    A7        1.92917  -0.00019  -0.00003   0.00006   0.00003   1.92920
    A8        1.92477  -0.00023  -0.00007  -0.00111  -0.00118   1.92359
    A9        1.89074   0.00035   0.00006   0.00063   0.00070   1.89144
   A10        1.89006   0.00034   0.00003   0.00044   0.00047   1.89054
   A11        1.88837   0.00033   0.00004   0.00088   0.00092   1.88929
   A12        1.89310  -0.00003  -0.00170  -0.00718  -0.00775   1.88536
   A13        1.82095   0.00053   0.00303   0.01628   0.02381   1.84476
   A14        2.31544  -0.00015  -0.00032  -0.00757  -0.00925   2.30619
   A15        2.77591  -0.00008  -0.00087   0.03052   0.02644   2.80235
   A16        1.98048  -0.00087  -0.00133  -0.04463  -0.05637   1.92410
   A17        2.20788  -0.00099  -0.02248  -0.11374  -0.14848   2.05940
   A18        1.82297   0.00178  -0.00307   0.05702   0.04673   1.86970
   A19        2.78522   0.00062   0.01192   0.00584   0.02981   2.81503
   A20        1.86032  -0.00118  -0.00354  -0.02287  -0.03260   1.82772
   A21        2.13761   0.00022   0.00322   0.02069   0.02565   2.16326
   A22        1.85598   0.00036   0.00008   0.00664   0.00857   1.86455
   A23        3.02205  -0.00103   0.00514  -0.04984  -0.04392   2.97813
   A24        1.47571   0.00078   0.00803   0.10786   0.12591   1.60162
   A25        1.52540   0.00019   0.00374   0.11236   0.12267   1.64807
   A26        2.21714  -0.00024  -0.00021  -0.00140  -0.00416   2.21298
   A27        2.06488  -0.00060  -0.01209  -0.06838  -0.09813   1.96676
   A28        2.17625   0.00012   0.00372  -0.02688  -0.03558   2.14067
   A29        1.89103  -0.00009  -0.00022  -0.04224  -0.05282   1.83821
   A30        2.97675  -0.00111   0.00744  -0.09250  -0.08528   2.89146
   A31        3.10280   0.00218   0.00832   0.06551   0.07854   3.18134
   A32        2.68330   0.00116  -0.01181  -0.02566  -0.04050   2.64280
   A33        3.06116   0.00075  -0.00612   0.02348   0.02094   3.08210
   A34        3.47355  -0.00009   0.00602   0.06406   0.06803   3.54157
    D1        0.02618   0.00055   0.00914   0.04312   0.05208   0.07826
    D2       -3.11282   0.00039   0.00881   0.04008   0.04715  -3.06566
    D3        0.00805   0.00012   0.00208   0.01000   0.00694   0.01498
    D4       -3.13595   0.00027   0.00238   0.01281   0.01151  -3.12444
    D5       -0.01785   0.00007   0.00074  -0.00448  -0.00308  -0.02092
    D6       -2.11765   0.00013   0.00070  -0.00477  -0.00341  -2.12106
    D7        2.07818  -0.00002   0.00070  -0.00518  -0.00381   2.07436
    D8        3.12593  -0.00007   0.00047  -0.00703  -0.00723   3.11870
    D9        1.02613  -0.00001   0.00043  -0.00733  -0.00756   1.01857
   D10       -1.06123  -0.00015   0.00044  -0.00774  -0.00797  -1.06919
   D11       -0.32710   0.00033  -0.00783  -0.00894  -0.01446  -0.34156
   D12        0.16937   0.00001  -0.01081   0.02484   0.01643   0.18580
   D13       -2.13486  -0.00114   0.04065   0.11821   0.14280  -1.99206
   D14        2.81119  -0.00028  -0.00945  -0.03574  -0.04243   2.76876
   D15        0.27411  -0.00056  -0.01032  -0.03396  -0.04504   0.22907
   D16       -0.50256   0.00051  -0.00784   0.01256   0.01392  -0.48865
   D17       -2.82125  -0.00006  -0.00888   0.01040   0.00359  -2.81766
   D18        0.01623  -0.00075  -0.00121  -0.04431  -0.04714  -0.03090
   D19       -2.12213  -0.00031  -0.00049  -0.04776  -0.04732  -2.16945
   D20       -2.05827   0.00058   0.02995   0.11524   0.14232  -1.91594
   D21        0.04811  -0.00035   0.01527  -0.00448   0.00774   0.05585
   D22        1.88207   0.00011   0.01594   0.04303   0.05467   1.93675
   D23        0.23860  -0.00017  -0.01897  -0.05567  -0.06886   0.16974
   D24        2.34497  -0.00110  -0.03366  -0.17539  -0.20344   2.14154
   D25       -2.10425  -0.00064  -0.03298  -0.12788  -0.15651  -2.26075
   D26        2.15195   0.00020  -0.03956  -0.12547  -0.15374   1.99821
   D27       -0.19758   0.00041   0.01122  -0.00115   0.01381  -0.18377
   D28        0.45908   0.00027   0.00735   0.01624   0.02364   0.48272
   D29        2.76568  -0.00001   0.00903   0.03107   0.03925   2.80493
   D30       -0.52019   0.00034   0.00752   0.05792   0.06081  -0.45938
   D31       -1.98766  -0.00039  -0.00473  -0.14069  -0.13927  -2.12693
   D32        1.78452   0.00073   0.01491   0.13402   0.14736   1.93188
   D33        0.13861  -0.00054  -0.01020  -0.05574  -0.06388   0.07473
   D34        1.57660   0.00052   0.00383   0.13722   0.13486   1.71145
   D35       -2.10108  -0.00033  -0.01133  -0.08908  -0.09481  -2.19589
         Item               Value     Threshold  Converged?
 Maximum Force            0.006908     0.000015     NO 
 RMS     Force            0.001329     0.000010     NO 
 Maximum Displacement     0.532340     0.000060     NO 
 RMS     Displacement     0.142436     0.000040     NO 
 Predicted change in Energy=-1.063865D-03
 GradGradGradGradGradGradGradGradGradGradGradGradGradGradGradGradGradGrad

                          Input orientation:                          
 ---------------------------------------------------------------------
 Center     Atomic      Atomic             Coordinates (Angstroms)
 Number     Number       Type             X           Y           Z
 ---------------------------------------------------------------------
      1          6           0        0.694669   -0.907596   -0.317059
      2          8           0        0.259516   -0.243014   -1.233260
      3          8           0        0.281830   -0.952064    0.907181
      4          1           0       -0.538189   -0.340631    1.108978
      5          6           0        1.897512   -1.858056   -0.547320
      6          9           0        2.296755   -1.825767   -1.816995
      7          9           0        1.565157   -3.119479   -0.241069
      8          9           0        2.929997   -1.495450    0.228720
      9          8           0       -1.648778    2.867398    2.655636
     10          1           0       -1.431738    3.430840    1.891826
     11          1           0       -1.251852    3.259096    3.435484
     12          8           0       -1.756081    0.443480    1.425256
     13          1           0       -2.167690    0.778698    0.600310
     14          1           0       -1.666066    1.213044    2.039232
     15          8           0       -1.155922    3.950829    0.196125
     16          1           0       -1.309774    3.154916   -0.333417
     17          1           0       -0.336874    4.340105   -0.118690
     18          8           0       -1.782014    1.572267   -1.110631
     19          1           0       -1.017533    0.999202   -1.288515
     20          1           0       -2.323824    1.525059   -1.901457
 ---------------------------------------------------------------------
                    Distance matrix (angstroms):
                    1          2          3          4          5
     1  C    0.000000
     2  O    1.212622   0.000000
     3  O    1.292740   2.254937   0.000000
     4  H    1.968495   2.476277   1.042595   0.000000
     5  C    1.550234   2.400397   2.355169   3.313389   0.000000
     6  F    2.378976   2.645032   3.499202   4.336342   1.331358
     7  F    2.378225   3.311071   2.768230   3.737472   1.339940
     8  F    2.374897   3.292027   2.787178   3.759890   1.341546
     9  O    5.345955   5.332895   4.623054   3.730550   6.720492
    10  H    5.312514   5.111136   4.807878   3.954146   6.708633
    11  H    5.935641   6.028779   5.145713   4.345109   7.208776
    12  O    3.296550   3.406115   2.523693   1.482606   4.747301
    13  H    3.446484   3.208926   3.014939   2.041302   4.979497
    14  H    3.952504   4.066593   3.124665   2.133397   5.368519
    15  O    5.224206   4.651336   5.158594   4.430747   6.604491
    16  H    4.530128   3.849458   4.575978   3.859365   5.955025
    17  H    5.351802   4.754254   5.426072   4.843241   6.602530
    18  O    3.593527   2.734617   3.834484   3.183229   5.061951
    19  H    2.740664   1.782417   3.211988   2.787992   4.148588
    20  H    4.188010   3.200971   4.562238   3.966359   5.576632
                    6          7          8          9         10
     6  F    0.000000
     7  F    2.166211   0.000000
     8  F    2.166807   2.172777   0.000000
     9  O    7.589299   7.386676   6.774182   0.000000
    10  H    7.435653   7.512476   6.786677   0.973642   0.000000
    11  H    8.126314   7.882816   7.097668   0.958718   1.563565
    12  O    5.664553   5.148004   5.210611   2.720428   3.040922
    13  H    5.705951   5.462404   5.594304   2.975953   3.040311
    14  H    6.309423   5.866117   5.633621   1.765542   2.235007
    15  O    7.024435   7.588456   6.808652   2.732384   1.794956
    16  H    6.325762   6.902304   6.318034   3.021924   2.245599
    17  H    6.916518   7.699227   6.696778   3.403945   2.463263
    18  O    5.355553   5.828566   5.779948   3.984957   3.548483
    19  H    4.386827   4.973024   4.910018   4.409643   4.024798
    20  H    5.708320   6.281146   6.423687   4.798401   4.337835
                   11         12         13         14         15
    11  H    0.000000
    12  O    3.496134   0.000000
    13  H    3.876769   0.980984   0.000000
    14  H    2.511458   0.988584   1.584544   0.000000
    15  O    3.313781   3.764632   3.354020   3.339574   0.000000
    16  H    3.770785   3.262516   2.693377   3.086629   0.968278
    17  H    3.825953   4.425111   4.068472   4.025157   0.959939
    18  O    4.877871   2.775889   1.925050   3.172400   2.785168
    19  H    5.241964   2.866851   2.222418   3.397091   3.306873
    20  H    5.713050   3.543891   2.615391   4.007371   3.412947
                   16         17         18         19         20
    16  H    0.000000
    17  H    1.548326   0.000000
    18  O    1.825336   3.276172   0.000000
    19  H    2.375862   3.604639   0.971843   0.000000
    20  H    2.478605   3.879524   0.959787   1.535779   0.000000
 Stoichiometry    C2H9F3O6
 Framework group  C1[X(C2H9F3O6)]
 Deg. of freedom    54
 Full point group                 C1      NOp   1
 Largest Abelian subgroup         C1      NOp   1
 Largest concise Abelian subgroup C1      NOp   1
                         Standard orientation:                         
 ---------------------------------------------------------------------
 Center     Atomic      Atomic             Coordinates (Angstroms)
[truncated: 697,410 more chars]
