# Supplementary material for: The Hydration of Trifluoroacetic Acid from 0 to 298 K
Source: J Phys Chem A. 2026 Jan 20;130(4):927–35. doi: 10.1021/acs.jpca.5c08151 (PMC12862820; doi:10.1021/acs.jpca.5c08151)
Supplement: Supplementary file 1 [file jp5c08151_si_001.zip › TFA_SI/within1kcal-hightemps/4-H2O/20K-431-10089-wb97xd.xyz]

20
20K-431-10089-wb97xd.log	Energy: -522329.7176729
C          0.86689        0.47619       -0.31234
O          0.12590       -0.16773       -1.02977
O          0.70397        1.69561        0.09080
H         -0.20356        2.06130       -0.22592
C          2.18156       -0.13639        0.23470
F          3.23873        0.58595       -0.15934
F          2.33900       -1.38507       -0.20653
F          2.16484       -0.16312        1.57418
O         -1.16417       -2.60844       -0.75597
H         -0.57115       -1.86270       -0.95255
H         -1.24336       -3.12304       -1.56222
O         -3.40231        1.10277        0.61531
H         -4.33419        1.32798        0.64592
H         -3.34102        0.11955        0.62361
O         -3.26170       -1.59365        0.65250
H         -2.55471       -1.99314        0.10079
H         -3.18314       -2.00207        1.51800
O         -1.57083        2.53411       -0.66857
H         -1.71158        2.35838       -1.60330
H         -2.27809        2.03379       -0.18765
