# Supplementary material for: The Hydration of Trifluoroacetic Acid from 0 to 298 K
Source: J Phys Chem A. 2026 Jan 20;130(4):927–35. doi: 10.1021/acs.jpca.5c08151 (PMC12862820; doi:10.1021/acs.jpca.5c08151)
Supplement: Supplementary file 1 [file jp5c08151_si_001.zip › TFA_SI/within1kcal-hightemps/4-H2O/20K-386-20557-wb97xd.xyz]

20
20K-386-20557-wb97xd.log	Energy: -522329.4342557
C         -0.91980        0.39266       -0.04942
O          0.07408       -0.30203       -0.02157
O         -0.97029        1.68442       -0.14172
H         -0.02635        2.07489       -0.20812
C         -2.33563       -0.23146        0.03383
F         -3.06873        0.10559       -1.03501
F         -2.97356        0.19266        1.13307
F         -2.25883       -1.56396        0.08353
O          1.38678        2.59802       -0.35350
H          2.13674        2.05351        0.00247
H          1.62543        3.52308       -0.26742
O          1.51628       -2.64311        0.13701
H          1.12811       -3.45795       -0.18723
H          0.83225       -1.95375        0.09095
O          3.43989        1.21131        0.58673
H          3.52737        1.10340        1.53668
H          3.58291        0.31588        0.20097
O          3.83750       -1.29408       -0.35844
H          4.10701       -1.40194       -1.27313
H          3.05538       -1.86930       -0.22404
