# Supplementary material for: The Hydration of Trifluoroacetic Acid from 0 to 298 K
Source: J Phys Chem A. 2026 Jan 20;130(4):927–35. doi: 10.1021/acs.jpca.5c08151 (PMC12862820; doi:10.1021/acs.jpca.5c08151)
Supplement: Supplementary file 1 [file jp5c08151_si_001.zip › TFA_SI/within1kcal-hightemps/4-H2O/PM7-308-20583-wb97xd.log]

 Entering Gaussian System, Link 0=g16
 Initial command:
 /software/commercial/MERCURY/GAUSSIAN/AVX2/g16/l1.exe "/local_scratch/slurm.5620493/Gau-3938529.inp" -scrdir="/local_scratch/slurm.5620493/"
 Entering Link 1 = /software/commercial/MERCURY/GAUSSIAN/AVX2/g16/l1.exe PID=   3938530.
  
 Copyright (c) 1988-2019, Gaussian, Inc.  All Rights Reserved.
  
 This is part of the Gaussian(R) 16 program.  It is based on
 the Gaussian(R) 09 system (copyright 2009, Gaussian, Inc.),
 the Gaussian(R) 03 system (copyright 2003, Gaussian, Inc.),
 the Gaussian(R) 98 system (copyright 1998, Gaussian, Inc.),
 the Gaussian(R) 94 system (copyright 1995, Gaussian, Inc.),
 the Gaussian 92(TM) system (copyright 1992, Gaussian, Inc.),
 the Gaussian 90(TM) system (copyright 1990, Gaussian, Inc.),
 the Gaussian 88(TM) system (copyright 1988, Gaussian, Inc.),
 the Gaussian 86(TM) system (copyright 1986, Carnegie Mellon
 University), and the Gaussian 82(TM) system (copyright 1983,
 Carnegie Mellon University). Gaussian is a federally registered
 trademark of Gaussian, Inc.
  
 This software contains proprietary and confidential information,
 including trade secrets, belonging to Gaussian, Inc.
  
 This software is provided under written license and may be
 used, copied, transmitted, or stored only in accord with that
 written license.
  
 The following legend is applicable only to US Government
 contracts under FAR:
  
                    RESTRICTED RIGHTS LEGEND
  
 Use, reproduction and disclosure by the US Government is
 subject to restrictions as set forth in subparagraphs (a)
 and (c) of the Commercial Computer Software - Restricted
 Rights clause in FAR 52.227-19.
  
 Gaussian, Inc.
 340 Quinnipiac St., Bldg. 40, Wallingford CT 06492
  
  
 ---------------------------------------------------------------
 Warning -- This program may not be used in any manner that
 competes with the business of Gaussian, Inc. or will provide
 assistance to any competitor of Gaussian, Inc.  The licensee
 of this program is prohibited from giving any competitor of
 Gaussian, Inc. access to this program.  By using this program,
 the user acknowledges that Gaussian, Inc. is engaged in the
 business of creating and licensing software in the field of
 computational chemistry and represents and warrants to the
 licensee that it is not a competitor of Gaussian, Inc. and that
 it will not use this program in any manner prohibited above.
 ---------------------------------------------------------------
  

 Cite this work as:
 Gaussian 16, Revision C.01,
 M. J. Frisch, G. W. Trucks, H. B. Schlegel, G. E. Scuseria, 
 M. A. Robb, J. R. Cheeseman, G. Scalmani, V. Barone, 
 G. A. Petersson, H. Nakatsuji, X. Li, M. Caricato, A. V. Marenich, 
 J. Bloino, B. G. Janesko, R. Gomperts, B. Mennucci, H. P. Hratchian, 
 J. V. Ortiz, A. F. Izmaylov, J. L. Sonnenberg, D. Williams-Young, 
 F. Ding, F. Lipparini, F. Egidi, J. Goings, B. Peng, A. Petrone, 
 T. Henderson, D. Ranasinghe, V. G. Zakrzewski, J. Gao, N. Rega, 
 G. Zheng, W. Liang, M. Hada, M. Ehara, K. Toyota, R. Fukuda, 
 J. Hasegawa, M. Ishida, T. Nakajima, Y. Honda, O. Kitao, H. Nakai, 
 T. Vreven, K. Throssell, J. A. Montgomery, Jr., J. E. Peralta, 
 F. Ogliaro, M. J. Bearpark, J. J. Heyd, E. N. Brothers, K. N. Kudin, 
 V. N. Staroverov, T. A. Keith, R. Kobayashi, J. Normand, 
 K. Raghavachari, A. P. Rendell, J. C. Burant, S. S. Iyengar, 
 J. Tomasi, M. Cossi, J. M. Millam, M. Klene, C. Adamo, R. Cammi, 
 J. W. Ochterski, R. L. Martin, K. Morokuma, O. Farkas, 
 J. B. Foresman, and D. J. Fox, Gaussian, Inc., Wallingford CT, 2019.
 
 ******************************************
 Gaussian 16:  ES64L-G16RevC.01  3-Jul-2019
                20-Sep-2025 
 ******************************************
 %nproc=20
 Will use up to   20 processors via shared memory.
 %mem=18gb
 ----------------------------------------------------------------------
 # wb97xd/6-31++g** scf(conver=10) opt(tight,maxcycles=300,calcfc) freq
 ----------------------------------------------------------------------
 1/6=300,7=10,10=4,18=20,19=15,26=3,38=1/1,3;
 2/9=110,12=2,17=6,18=5,40=1/2;
 3/5=1,6=6,7=1111,11=2,25=1,30=1,71=2,74=-58,140=1/1,2,3;
 4//1;
 5/5=2,6=10,38=5/2;
 8/6=4,10=90,11=11/1;
 11/6=1,8=1,9=11,15=111,16=1/1,2,10;
 10/6=1,13=1/2;
 6/7=2,8=2,9=2,10=2,28=1/1;
 7/10=1,25=1/1,2,3,16;
 1/6=300,7=10,10=4,18=20,19=15,26=3/3(2);
 2/9=110/2;
 99//99;
 2/9=110/2;
 3/5=1,6=6,7=1111,11=2,25=1,30=1,71=1,74=-58/1,2,3;
 4/5=5,16=3,69=1/1;
 5/5=2,6=10,38=5/2;
 7//1,2,3,16;
 1/6=300,7=10,18=20,19=15,26=3/3(-5);
 2/9=110/2;
 6/7=2,8=2,9=2,10=2,19=2,28=1/1;
 99/9=1/99;
 -------------
 PM7-308-20583
 -------------
 Symbolic Z-matrix:
 Charge =  0 Multiplicity = 1
 C                    -0.88378  -0.7786    2.26241 
 O                    -2.06155  -0.91496   2.41658 
 O                    -0.14957  -1.11749   1.22426 
 H                    -0.65393  -1.63941   0.45062 
 C                     0.04261  -0.11842   3.31783 
 F                    -0.29158  -0.45663   4.55743 
 F                    -0.0115    1.20831   3.27192 
 F                     1.32446  -0.43461   3.18921 
 O                     0.81275  -4.03629  -1.35333 
 H                     1.12101  -3.51098  -2.1136 
 H                     1.53005  -4.02613  -0.72208 
 O                    -0.75293  -0.88376  -2.9204 
 H                    -1.52707  -0.82629  -3.48992 
 H                    -0.54278   0.02087  -2.65773 
 O                     1.40662  -2.4159   -3.40342 
 H                     1.32884  -2.84892  -4.25144 
 H                     0.65399  -1.82332  -3.3243 
 O                    -1.2076   -2.39406  -0.73886 
 H                    -1.10746  -1.83099  -1.51127 
 H                    -0.54496  -3.11247  -0.88747 
 
 Add virtual bond connecting atoms O18        and H4         Dist= 2.86D+00.
 Add virtual bond connecting atoms H20        and O9         Dist= 3.23D+00.
 Add virtual bond connecting atoms O15        and H10        Dist= 3.24D+00.
 Add virtual bond connecting atoms H17        and O12        Dist= 3.29D+00.
 Add virtual bond connecting atoms H19        and O12        Dist= 3.28D+00.

 GradGradGradGradGradGradGradGradGradGradGradGradGradGradGradGradGradGrad
 Berny optimization.
 Initialization pass.
                           ----------------------------
                           !    Initial Parameters    !
                           ! (Angstroms and Degrees)  !
 --------------------------                            --------------------------
 ! Name  Definition              Value          Derivative Info.                !
 --------------------------------------------------------------------------------
 ! R1    R(1,2)                  1.1956         calculate D2E/DX2 analytically  !
 ! R2    R(1,3)                  1.3159         calculate D2E/DX2 analytically  !
 ! R3    R(1,5)                  1.5518         calculate D2E/DX2 analytically  !
 ! R4    R(3,4)                  1.0608         calculate D2E/DX2 analytically  !
 ! R5    R(4,18)                 1.5136         calculate D2E/DX2 analytically  !
 ! R6    R(5,6)                  1.3277         calculate D2E/DX2 analytically  !
 ! R7    R(5,7)                  1.3286         calculate D2E/DX2 analytically  !
 ! R8    R(5,8)                  1.3265         calculate D2E/DX2 analytically  !
 ! R9    R(9,10)                 0.9742         calculate D2E/DX2 analytically  !
 ! R10   R(9,11)                 0.9556         calculate D2E/DX2 analytically  !
 ! R11   R(9,20)                 1.707          calculate D2E/DX2 analytically  !
 ! R12   R(10,15)                1.7159         calculate D2E/DX2 analytically  !
 ! R13   R(12,13)                0.9628         calculate D2E/DX2 analytically  !
 ! R14   R(12,14)                0.9651         calculate D2E/DX2 analytically  !
 ! R15   R(12,17)                1.7393         calculate D2E/DX2 analytically  !
 ! R16   R(12,19)                1.7345         calculate D2E/DX2 analytically  !
 ! R17   R(15,16)                0.9554         calculate D2E/DX2 analytically  !
 ! R18   R(15,17)                0.9612         calculate D2E/DX2 analytically  !
 ! R19   R(18,19)                0.9611         calculate D2E/DX2 analytically  !
 ! R20   R(18,20)                0.9886         calculate D2E/DX2 analytically  !
 ! A1    A(2,1,3)              128.4603         calculate D2E/DX2 analytically  !
 ! A2    A(2,1,5)              123.2919         calculate D2E/DX2 analytically  !
 ! A3    A(3,1,5)              108.2426         calculate D2E/DX2 analytically  !
 ! A4    A(1,3,4)              115.8987         calculate D2E/DX2 analytically  !
 ! A5    A(1,5,6)              112.1098         calculate D2E/DX2 analytically  !
 ! A6    A(1,5,7)              112.149          calculate D2E/DX2 analytically  !
 ! A7    A(1,5,8)              114.1761         calculate D2E/DX2 analytically  !
 ! A8    A(6,5,7)              106.0447         calculate D2E/DX2 analytically  !
 ! A9    A(6,5,8)              105.8456         calculate D2E/DX2 analytically  !
 ! A10   A(7,5,8)              105.9037         calculate D2E/DX2 analytically  !
 ! A11   A(10,9,11)            105.8008         calculate D2E/DX2 analytically  !
 ! A12   A(10,9,20)             99.953          calculate D2E/DX2 analytically  !
 ! A13   A(11,9,20)            114.269          calculate D2E/DX2 analytically  !
 ! A14   A(13,12,14)           106.2671         calculate D2E/DX2 analytically  !
 ! A15   A(13,12,17)           123.0435         calculate D2E/DX2 analytically  !
 ! A16   A(13,12,19)           110.4146         calculate D2E/DX2 analytically  !
 ! A17   A(14,12,17)           113.1652         calculate D2E/DX2 analytically  !
 ! A18   A(14,12,19)           109.5885         calculate D2E/DX2 analytically  !
 ! A19   A(17,12,19)            93.3818         calculate D2E/DX2 analytically  !
 ! A20   A(10,15,16)           111.3717         calculate D2E/DX2 analytically  !
 ! A21   A(10,15,17)           101.61           calculate D2E/DX2 analytically  !
 ! A22   A(16,15,17)           106.7835         calculate D2E/DX2 analytically  !
 ! A23   A(4,18,19)            107.54           calculate D2E/DX2 analytically  !
 ! A24   A(4,18,20)            103.608          calculate D2E/DX2 analytically  !
 ! A25   A(19,18,20)           103.5972         calculate D2E/DX2 analytically  !
 ! A26   L(3,4,18,11,-1)       174.3157         calculate D2E/DX2 analytically  !
 ! A27   L(9,10,15,7,-1)       173.5762         calculate D2E/DX2 analytically  !
 ! A28   L(12,17,15,8,-1)      172.552          calculate D2E/DX2 analytically  !
 ! A29   L(12,19,18,7,-1)      180.5571         calculate D2E/DX2 analytically  !
 ! A30   L(9,20,18,8,-1)       177.3982         calculate D2E/DX2 analytically  !
 ! A31   L(3,4,18,11,-2)       184.4891         calculate D2E/DX2 analytically  !
 ! A32   L(9,10,15,7,-2)       188.451          calculate D2E/DX2 analytically  !
 ! A33   L(12,17,15,8,-2)      173.5608         calculate D2E/DX2 analytically  !
 ! A34   L(12,19,18,7,-2)      186.5725         calculate D2E/DX2 analytically  !
 ! A35   L(9,20,18,8,-2)       165.182          calculate D2E/DX2 analytically  !
 ! D1    D(2,1,3,4)             -4.6393         calculate D2E/DX2 analytically  !
 ! D2    D(5,1,3,4)            176.1817         calculate D2E/DX2 analytically  !
 ! D3    D(2,1,5,6)             38.7445         calculate D2E/DX2 analytically  !
 ! D4    D(2,1,5,7)            -80.4294         calculate D2E/DX2 analytically  !
 ! D5    D(2,1,5,8)            159.1044         calculate D2E/DX2 analytically  !
 ! D6    D(3,1,5,6)           -142.0245         calculate D2E/DX2 analytically  !
 ! D7    D(3,1,5,7)             98.8016         calculate D2E/DX2 analytically  !
 ! D8    D(3,1,5,8)            -21.6647         calculate D2E/DX2 analytically  !
 ! D9    D(1,3,18,19)          118.8585         calculate D2E/DX2 analytically  !
 ! D10   D(1,3,18,20)         -133.1157         calculate D2E/DX2 analytically  !
 ! D11   D(11,9,15,16)         127.0231         calculate D2E/DX2 analytically  !
 ! D12   D(11,9,15,17)        -121.0244         calculate D2E/DX2 analytically  !
 ! D13   D(20,9,15,16)        -115.7844         calculate D2E/DX2 analytically  !
 ! D14   D(20,9,15,17)          -3.832          calculate D2E/DX2 analytically  !
 ! D15   D(10,9,18,4)         -102.4745         calculate D2E/DX2 analytically  !
 ! D16   D(10,9,18,19)           6.8268         calculate D2E/DX2 analytically  !
 ! D17   D(11,9,18,4)            7.3222         calculate D2E/DX2 analytically  !
 ! D18   D(11,9,18,19)         116.6236         calculate D2E/DX2 analytically  !
 ! D19   D(13,12,15,10)       -111.1635         calculate D2E/DX2 analytically  !
 ! D20   D(13,12,15,16)          4.1089         calculate D2E/DX2 analytically  !
 ! D21   D(14,12,15,10)        115.4884         calculate D2E/DX2 analytically  !
 ! D22   D(14,12,15,16)       -129.2392         calculate D2E/DX2 analytically  !
 ! D23   D(19,12,15,10)          3.9773         calculate D2E/DX2 analytically  !
 ! D24   D(19,12,15,16)        119.2498         calculate D2E/DX2 analytically  !
 ! D25   D(13,12,18,4)        -134.288          calculate D2E/DX2 analytically  !
 ! D26   D(13,12,18,20)        118.0013         calculate D2E/DX2 analytically  !
 ! D27   D(14,12,18,4)         -16.2502         calculate D2E/DX2 analytically  !
 ! D28   D(14,12,18,20)       -123.9609         calculate D2E/DX2 analytically  !
 ! D29   D(17,12,18,4)          99.0052         calculate D2E/DX2 analytically  !
 ! D30   D(17,12,18,20)         -8.7055         calculate D2E/DX2 analytically  !
 --------------------------------------------------------------------------------
 Trust Radius=3.00D-01 FncErr=1.00D-07 GrdErr=1.00D-06 EigMax=2.50D+02 EigMin=1.00D-04
 Number of steps in this run=    120 maximum allowed number of steps=    120.
 GradGradGradGradGradGradGradGradGradGradGradGradGradGradGradGradGradGrad

                          Input orientation:                          
 ---------------------------------------------------------------------
 Center     Atomic      Atomic             Coordinates (Angstroms)
 Number     Number       Type             X           Y           Z
 ---------------------------------------------------------------------
      1          6           0       -0.883784   -0.778602    2.262411
      2          8           0       -2.061551   -0.914963    2.416583
      3          8           0       -0.149568   -1.117486    1.224260
      4          1           0       -0.653925   -1.639408    0.450618
      5          6           0        0.042614   -0.118423    3.317831
      6          9           0       -0.291575   -0.456630    4.557427
      7          9           0       -0.011497    1.208310    3.271922
      8          9           0        1.324463   -0.434608    3.189215
      9          8           0        0.812755   -4.036289   -1.353325
     10          1           0        1.121014   -3.510982   -2.113600
     11          1           0        1.530050   -4.026129   -0.722082
     12          8           0       -0.752930   -0.883762   -2.920400
     13          1           0       -1.527074   -0.826292   -3.489917
     14          1           0       -0.542782    0.020867   -2.657728
     15          8           0        1.406616   -2.415899   -3.403417
     16          1           0        1.328839   -2.848917   -4.251443
     17          1           0        0.653985   -1.823319   -3.324299
     18          8           0       -1.207597   -2.394061   -0.738856
     19          1           0       -1.107461   -1.830989   -1.511270
     20          1           0       -0.544959   -3.112468   -0.887474
 ---------------------------------------------------------------------
                    Distance matrix (angstroms):
                    1          2          3          4          5
     1  C    0.000000
     2  O    1.195616   0.000000
     3  O    1.315931   2.262373   0.000000
     4  H    2.019014   2.524133   1.060802   0.000000
     5  C    1.551761   2.423682   2.327682   3.319559   0.000000
     6  F    2.391960   2.815332   3.401014   4.289072   1.327653
     7  F    2.393286   3.072884   3.101824   4.059799   1.328630
     8  F    2.419433   3.506108   2.549537   3.586848   1.326519
     9  O    5.154058   5.675960   4.011162   3.339221   6.145119
    10  H    5.534852   6.114785   4.299361   3.637089   6.494063
    11  H    5.027944   5.694750   3.881954   3.441135   5.814081
    12  O    5.185529   5.495166   4.194863   3.456091   6.335153
    13  H    5.788383   5.931296   4.919937   4.117203   7.022139
    14  H    4.996319   5.378761   4.064516   3.525717   6.005780
    15  O    6.326791   6.939265   5.052027   4.438734   7.232847
    16  H    7.184163   7.726415   5.930165   5.244391   8.148858
    17  H    5.887911   6.415370   4.672609   3.999306   6.884645
    18  O    3.423764   3.588002   2.569609   1.513572   4.816457
    19  H    3.924056   4.144565   2.984923   2.022721   5.251264
    20  H    3.934909   4.248043   2.931843   1.993055   5.195589
                    6          7          8          9         10
     6  F    0.000000
     7  F    2.122026   0.000000
     8  F    2.117562   2.119153   0.000000
     9  O    6.997892   7.041173   5.819676   0.000000
    10  H    7.471752   7.249700   6.133948   0.974160   0.000000
    11  H    6.628186   6.762233   5.314089   0.955554   1.539158
    12  O    7.504211   6.578096   6.468748   3.852988   3.326391
    13  H    8.150022   7.222123   7.272929   4.510422   4.014247
    14  H    7.235300   6.070670   6.154738   4.472076   3.941859
    15  O    8.372432   7.726972   6.884407   2.679778   1.715927
    16  H    9.270650   8.652087   7.822550   3.174158   2.247642
    17  H    8.055030   7.289977   6.693573   2.967689   2.128876
    18  O    5.713435   5.522144   5.067595   2.675127   2.925725
    19  H    6.275636   5.772123   5.473454   2.928399   2.855045
    20  H    6.063384   6.021153   5.223511   1.707000   2.106577
                   11         12         13         14         15
    11  H    0.000000
    12  O    4.463078   0.000000
    13  H    5.219758   0.962784   0.000000
    14  H    4.941814   0.965149   1.542417   0.000000
    15  O    3.130117   2.691540   3.337794   3.208432   0.000000
    16  H    3.725949   3.157098   3.581504   3.778697   0.955354
    17  H    3.520141   1.739342   2.403853   2.297300   0.961179
    18  O    3.187261   2.691999   3.182500   3.155301   3.732891
    19  H    3.521068   1.734525   2.258437   2.250022   3.200457
    20  H    2.273278   3.023767   3.600536   3.598832   3.259421
                   16         17         18         19         20
    16  H    0.000000
    17  H    1.538465   0.000000
    18  O    4.356451   3.236626   0.000000
    19  H    3.805297   2.527810   0.961094   0.000000
    20  H    3.859646   3.006241   0.988577   1.532227   0.000000
 Stoichiometry    C2H9F3O6
 Framework group  C1[X(C2H9F3O6)]
 Deg. of freedom    54
 Full point group                 C1      NOp   1
 Largest Abelian subgroup         C1      NOp   1
 Largest concise Abelian subgroup C1      NOp   1
                         Standard orientation:                         
 ---------------------------------------------------------------------
 Center     Atomic      Atomic             Coordinates (Angstroms)
 Number     Number       Type             X           Y           Z
 ---------------------------------------------------------------------
      1          6           0       -1.580455   -0.431324    0.505938
      2          8           0       -1.761357   -1.227246    1.379598
      3          8           0       -0.439049    0.042309    0.053678
      4          1           0        0.430976   -0.270266    0.573922
      5          6           0       -2.731393    0.209652   -0.314093
      6          9           0       -3.788941    0.485024    0.439848
      7          9           0       -3.167086   -0.593744   -1.278450
      8          9           0       -2.404829    1.348931   -0.909955
      9          8           0        3.074895    1.721264    1.014263
     10          1           0        3.617389    1.453327    0.250785
     11          1           0        2.536036    2.448581    0.708119
     12          8           0        3.291901   -1.710099   -0.724751
     13          1           0        3.744951   -2.502624   -0.418807
     14          1           0        2.739204   -1.984151   -1.467000
     15          8           0        4.447459    0.699181   -1.047927
     16          1           0        5.386139    0.647438   -0.877913
     17          1           0        4.106834   -0.198340   -1.000036
     18          8           0        1.767764   -0.605392    1.199693
     19          1           0        2.292832   -1.059821    0.535240
     20          1           0        2.211511    0.273848    1.285194
 ---------------------------------------------------------------------
 Rotational constants (GHZ):           1.4111037           0.3000736           0.2923506
 Standard basis: 6-31++G(d,p) (6D, 7F)
 There are   263 symmetry adapted cartesian basis functions of A   symmetry.
 There are   263 symmetry adapted basis functions of A   symmetry.
   263 basis functions,   424 primitive gaussians,   263 cartesian basis functions
    48 alpha electrons       48 beta electrons
       nuclear repulsion energy       700.9936950867 Hartrees.
 NAtoms=   20 NActive=   20 NUniq=   20 SFac= 1.00D+00 NAtFMM=   60 NAOKFM=F Big=F
 Integral buffers will be    131072 words long.
 Raffenetti 2 integral format.
 Two-electron integral symmetry is turned on.
 Nuclear repulsion after empirical dispersion term =      700.9857332050 Hartrees.
 One-electron integrals computed using PRISM.
 NBasis=   263 RedAO= T EigKep=  8.34D-05  NBF=   263
 NBsUse=   263 1.00D-06 EigRej= -1.00D+00 NBFU=   263
 ExpMin= 3.60D-02 ExpMax= 7.00D+03 ExpMxC= 1.05D+03 IAcc=3 IRadAn=         5 AccDes= 0.00D+00
 Harris functional with IExCor= 4639 and IRadAn=       5 diagonalized for initial guess.
 HarFok:  IExCor= 4639 AccDes= 0.00D+00 IRadAn=         5 IDoV= 1 UseB2=F ITyADJ=14
 ICtDFT=  3500011 ScaDFX=  1.000000  1.000000  1.000000  1.000000
 FoFCou: FMM=F IPFlag=           0 FMFlag=      100000 FMFlg1=           0
         NFxFlg=           0 DoJE=T BraDBF=F KetDBF=T FulRan=T
         wScrn=  0.000000 ICntrl=       500 IOpCl=  0 I1Cent=   200000004 NGrid=           0
         NMat0=    1 NMatS0=      1 NMatT0=    0 NMatD0=    1 NMtDS0=    0 NMtDT0=    0
 Petite list used in FoFCou.
 Requested convergence on RMS density matrix=1.00D-10 within 128 cycles.
 Requested convergence on MAX density matrix=1.00D-08.
 Requested convergence on             energy=1.00D-08.
 No special actions if energy rises.
 SCF Done:  E(RwB97XD) =  -832.362936048     A.U. after   18 cycles
            NFock= 18  Conv=0.89D-10     -V/T= 2.0079
 DoSCS=F DFT=T ScalE2(SS,OS)=  1.000000  1.000000
 Range of M.O.s used for correlation:     1   263
 NBasis=   263 NAE=    48 NBE=    48 NFC=     0 NFV=     0
 NROrb=    263 NOA=    48 NOB=    48 NVA=   215 NVB=   215

 **** Warning!!: The largest alpha MO coefficient is  0.32695776D+02

 Symmetrizing basis deriv contribution to polar:
 IMax=3 JMax=2 DiffMx= 0.00D+00
 G2DrvN: will do    21 centers at a time, making    1 passes.
 Calling FoFCou, ICntrl=  3107 FMM=F I1Cent=   0 AccDes= 0.00D+00.
 End of G2Drv F.D. properties file   721 does not exist.
 End of G2Drv F.D. properties file   722 does not exist.
 End of G2Drv F.D. properties file   788 does not exist.
          IDoAtm=11111111111111111111
          Differentiating once with respect to nuclear coordinates.
 Keep R1 ints in memory in canonical form, NReq=1236245053.
          There are    63 degrees of freedom in the 1st order CPHF.  IDoFFX=6 NUNeed=     0.
     57 vectors produced by pass  0 Test12= 1.64D-14 1.59D-09 XBig12= 1.12D-01 7.83D-02.
 AX will form    57 AO Fock derivatives at one time.
     57 vectors produced by pass  1 Test12= 1.64D-14 1.59D-09 XBig12= 2.23D-02 6.41D-02.
     57 vectors produced by pass  2 Test12= 1.64D-14 1.59D-09 XBig12= 7.85D-04 4.92D-03.
     57 vectors produced by pass  3 Test12= 1.64D-14 1.59D-09 XBig12= 8.12D-06 6.17D-04.
     57 vectors produced by pass  4 Test12= 1.64D-14 1.59D-09 XBig12= 7.24D-08 5.42D-05.
     57 vectors produced by pass  5 Test12= 1.64D-14 1.59D-09 XBig12= 4.78D-10 2.54D-06.
     47 vectors produced by pass  6 Test12= 1.64D-14 1.59D-09 XBig12= 2.97D-12 1.96D-07.
     16 vectors produced by pass  7 Test12= 1.64D-14 1.59D-09 XBig12= 1.58D-14 1.42D-08.
 InvSVY:  IOpt=1 It=  1 EMax= 1.94D-16
 Solved reduced A of dimension   405 with    63 vectors.
 End of Minotr F.D. properties file   721 does not exist.
 End of Minotr F.D. properties file   722 does not exist.
 End of Minotr F.D. properties file   788 does not exist.

 **********************************************************************

            Population analysis using the SCF Density.

 **********************************************************************

 Orbital symmetries:
       Occupied  (A) (A) (A) (A) (A) (A) (A) (A) (A) (A) (A) (A)
                 (A) (A) (A) (A) (A) (A) (A) (A) (A) (A) (A) (A)
                 (A) (A) (A) (A) (A) (A) (A) (A) (A) (A) (A) (A)
                 (A) (A) (A) (A) (A) (A) (A) (A) (A) (A) (A) (A)
       Virtual   (A) (A) (A) (A) (A) (A) (A) (A) (A) (A) (A) (A)
                 (A) (A) (A) (A) (A) (A) (A) (A) (A) (A) (A) (A)
                 (A) (A) (A) (A) (A) (A) (A) (A) (A) (A) (A) (A)
                 (A) (A) (A) (A) (A) (A) (A) (A) (A) (A) (A) (A)
                 (A) (A) (A) (A) (A) (A) (A) (A) (A) (A) (A) (A)
                 (A) (A) (A) (A) (A) (A) (A) (A) (A) (A) (A) (A)
                 (A) (A) (A) (A) (A) (A) (A) (A) (A) (A) (A) (A)
                 (A) (A) (A) (A) (A) (A) (A) (A) (A) (A) (A) (A)
                 (A) (A) (A) (A) (A) (A) (A) (A) (A) (A) (A) (A)
                 (A) (A) (A) (A) (A) (A) (A) (A) (A) (A) (A) (A)
                 (A) (A) (A) (A) (A) (A) (A) (A) (A) (A) (A) (A)
                 (A) (A) (A) (A) (A) (A) (A) (A) (A) (A) (A) (A)
                 (A) (A) (A) (A) (A) (A) (A) (A) (A) (A) (A) (A)
                 (A) (A) (A) (A) (A) (A) (A) (A) (A) (A) (A) (A)
                 (A) (A) (A) (A) (A) (A) (A) (A) (A) (A) (A) (A)
                 (A) (A) (A) (A) (A) (A) (A) (A) (A) (A) (A) (A)
                 (A) (A) (A) (A) (A) (A) (A) (A) (A) (A) (A) (A)
                 (A) (A) (A) (A) (A) (A) (A) (A) (A) (A) (A)
 The electronic state is 1-A.
 Alpha  occ. eigenvalues --  -24.86925 -24.86548 -24.86431 -19.38086 -19.31705
 Alpha  occ. eigenvalues --  -19.31010 -19.29321 -19.28741 -19.27682 -10.55069
 Alpha  occ. eigenvalues --  -10.44881  -1.43396  -1.33498  -1.33214  -1.21698
 Alpha  occ. eigenvalues --   -1.20919  -1.15939  -1.13843  -1.12726  -1.11660
 Alpha  occ. eigenvalues --   -0.84173  -0.74727  -0.71853  -0.69015  -0.68946
 Alpha  occ. eigenvalues --   -0.67749  -0.66063  -0.64544  -0.64021  -0.58448
 Alpha  occ. eigenvalues --   -0.57707  -0.56446  -0.55847  -0.54241  -0.53637
 Alpha  occ. eigenvalues --   -0.52746  -0.52243  -0.51464  -0.50878  -0.49452
 Alpha  occ. eigenvalues --   -0.49081  -0.48155  -0.46044  -0.43925  -0.41730
 Alpha  occ. eigenvalues --   -0.40925  -0.40537  -0.37141
 Alpha virt. eigenvalues --   -0.00040   0.03766   0.04828   0.06020   0.06266
 Alpha virt. eigenvalues --    0.08542   0.09456   0.09887   0.10679   0.11774
 Alpha virt. eigenvalues --    0.12982   0.13059   0.13547   0.15477   0.16280
 Alpha virt. eigenvalues --    0.17451   0.17705   0.19193   0.20314   0.21082
 Alpha virt. eigenvalues --    0.22252   0.22499   0.23202   0.24077   0.24530
 Alpha virt. eigenvalues --    0.25804   0.26238   0.26630   0.27606   0.28687
 Alpha virt. eigenvalues --    0.29234   0.29683   0.30927   0.31200   0.31896
 Alpha virt. eigenvalues --    0.32020   0.32692   0.33129   0.33658   0.33831
 Alpha virt. eigenvalues --    0.34570   0.35383   0.36492   0.37171   0.37444
 Alpha virt. eigenvalues --    0.38251   0.38804   0.38998   0.39703   0.40121
 Alpha virt. eigenvalues --    0.41495   0.41943   0.42361   0.43745   0.44871
 Alpha virt. eigenvalues --    0.45304   0.45708   0.46477   0.47307   0.47927
 Alpha virt. eigenvalues --    0.49144   0.50257   0.50877   0.52877   0.55080
 Alpha virt. eigenvalues --    0.55635   0.57579   0.60030   0.64991   0.81557
 Alpha virt. eigenvalues --    0.84020   0.89037   0.90799   0.92507   0.93000
 Alpha virt. eigenvalues --    0.98581   1.04369   1.06074   1.08106   1.15107
 Alpha virt. eigenvalues --    1.16798   1.18867   1.19094   1.20454   1.21257
 Alpha virt. eigenvalues --    1.22964   1.24189   1.24665   1.24980   1.25984
 Alpha virt. eigenvalues --    1.27463   1.28963   1.30422   1.30788   1.31378
 Alpha virt. eigenvalues --    1.31584   1.34542   1.35102   1.35943   1.37628
 Alpha virt. eigenvalues --    1.38677   1.40659   1.41577   1.44746   1.45987
 Alpha virt. eigenvalues --    1.48138   1.50284   1.52892   1.54235   1.56171
 Alpha virt. eigenvalues --    1.57145   1.58147   1.58831   1.60242   1.61173
 Alpha virt. eigenvalues --    1.62079   1.64058   1.64608   1.65486   1.66922
 Alpha virt. eigenvalues --    1.67928   1.69751   1.70283   1.72065   1.72896
 Alpha virt. eigenvalues --    1.73585   1.75173   1.75825   1.76493   1.76658
 Alpha virt. eigenvalues --    1.79009   1.80946   1.81538   1.82450   1.84335
 Alpha virt. eigenvalues --    1.88054   1.90262   1.91444   1.92179   1.93417
 Alpha virt. eigenvalues --    1.94708   1.96608   1.97060   1.98655   2.05657
 Alpha virt. eigenvalues --    2.12192   2.14875   2.18307   2.20926   2.21531
 Alpha virt. eigenvalues --    2.22739   2.23561   2.24710   2.26793   2.31673
 Alpha virt. eigenvalues --    2.32622   2.33310   2.33591   2.38261   2.39536
 Alpha virt. eigenvalues --    2.43588   2.45864   2.47962   2.53057   2.54834
 Alpha virt. eigenvalues --    2.55533   2.57431   2.60103   2.63101   2.65719
 Alpha virt. eigenvalues --    2.66945   2.68948   2.70424   2.73328   2.74450
 Alpha virt. eigenvalues --    2.75669   2.77008   2.79237   2.82311   2.84519
 Alpha virt. eigenvalues --    2.86906   2.88616   2.89547   2.95265   3.02576
 Alpha virt. eigenvalues --    3.05721   3.07897   3.12977   3.14228   3.20996
 Alpha virt. eigenvalues --    3.24104   3.27633   3.32277   3.35651   3.37300
 Alpha virt. eigenvalues --    3.40088   3.47408   3.54582   3.58214   3.60571
 Alpha virt. eigenvalues --    3.75279   3.77516   3.81270   3.85719   4.34094
 Alpha virt. eigenvalues --    4.36358   4.39302   4.43577   4.46570   4.62498
 Alpha virt. eigenvalues --    4.68794   4.83384   5.66508   5.89484   6.60801
          Condensed to atoms (all electrons):
               1          2          3          4          5          6
     1  C    5.079216   0.481976   0.202455  -0.057059   0.116356  -0.067388
     2  O    0.481976   8.176722  -0.148903  -0.010698  -0.093572   0.003401
     3  O    0.202455  -0.148903   8.537177   0.229947  -0.270144   0.010599
     4  H   -0.057059  -0.010698   0.229947   0.322500  -0.060957   0.003302
     5  C    0.116356  -0.093572  -0.270144  -0.060957   4.908874   0.179834
     6  F   -0.067388   0.003401   0.010599   0.003302   0.179834   9.263105
     7  F   -0.076819   0.003301   0.011685   0.001635   0.199795  -0.047585
     8  F   -0.050390   0.008019   0.016502   0.008743   0.138404  -0.045868
     9  O   -0.002537   0.000118  -0.005208   0.012286  -0.001086  -0.000003
    10  H   -0.000194   0.000096   0.000561   0.000511   0.000333   0.000011
    11  H    0.001730  -0.000029   0.000629  -0.007804   0.000804  -0.000031
    12  O    0.001338  -0.000108  -0.000708   0.003104  -0.000235   0.000001
    13  H   -0.000222   0.000044  -0.000539   0.001213   0.000010   0.000002
    14  H   -0.000294  -0.000083   0.000174  -0.002748   0.000955  -0.000008
    15  O   -0.000821   0.000008  -0.000548   0.003638   0.000222  -0.000000
    16  H   -0.000006  -0.000010  -0.000106  -0.000340  -0.000037  -0.000000
    17  H    0.000630   0.000083   0.000860  -0.000364  -0.000028   0.000001
    18  O   -0.006921   0.000526  -0.065600   0.079705  -0.013123   0.000104
    19  H    0.004264  -0.000037   0.004270  -0.019926   0.000986  -0.000119
    20  H    0.004015  -0.000152  -0.001410  -0.010575   0.003637  -0.000024
               7          8          9         10         11         12
     1  C   -0.076819  -0.050390  -0.002537  -0.000194   0.001730   0.001338
     2  O    0.003301   0.008019   0.000118   0.000096  -0.000029  -0.000108
     3  O    0.011685   0.016502  -0.005208   0.000561   0.000629  -0.000708
     4  H    0.001635   0.008743   0.012286   0.000511  -0.007804   0.003104
     5  C    0.199795   0.138404  -0.001086   0.000333   0.000804  -0.000235
     6  F   -0.047585  -0.045868  -0.000003   0.000011  -0.000031   0.000001
     7  F    9.248147  -0.044302  -0.000002   0.000003  -0.000005   0.000001
     8  F   -0.044302   9.276997  -0.000044   0.000013  -0.000064   0.000000
     9  O   -0.000002  -0.000044   8.362949   0.248718   0.281721  -0.001981
    10  H    0.000003   0.000013   0.248718   0.324056  -0.028435   0.006661
    11  H   -0.000005  -0.000064   0.281721  -0.028435   0.356569  -0.000356
    12  O    0.000001   0.000000  -0.001981   0.006661  -0.000356   8.373490
    13  H   -0.000002   0.000001  -0.000208   0.000439  -0.000128   0.273046
    14  H   -0.000025  -0.000049   0.000652  -0.001469   0.000430   0.267123
    15  O   -0.000000  -0.000003  -0.062820   0.021221   0.003515  -0.040778
    16  H   -0.000000  -0.000001   0.004020  -0.006946   0.000116   0.000197
    17  H    0.000005   0.000014   0.003336  -0.003490  -0.000149  -0.003774
    18  O    0.000044  -0.000301  -0.042129  -0.000776  -0.001310  -0.050094
    19  H    0.000005  -0.000265  -0.001726  -0.003754   0.003311  -0.008963
    20  H   -0.000064  -0.000071   0.028741  -0.007677  -0.000519   0.002313
              13         14         15         16         17         18
     1  C   -0.000222  -0.000294  -0.000821  -0.000006   0.000630  -0.006921
     2  O    0.000044  -0.000083   0.000008  -0.000010   0.000083   0.000526
     3  O   -0.000539   0.000174  -0.000548  -0.000106   0.000860  -0.065600
     4  H    0.001213  -0.002748   0.003638  -0.000340  -0.000364   0.079705
     5  C    0.000010   0.000955   0.000222  -0.000037  -0.000028  -0.013123
     6  F    0.000002  -0.000008  -0.000000  -0.000000   0.000001   0.000104
     7  F   -0.000002  -0.000025  -0.000000  -0.000000   0.000005   0.000044
     8  F    0.000001  -0.000049  -0.000003  -0.000001   0.000014  -0.000301
     9  O   -0.000208   0.000652  -0.062820   0.004020   0.003336  -0.042129
    10  H    0.000439  -0.001469   0.021221  -0.006946  -0.003490  -0.000776
    11  H   -0.000128   0.000430   0.003515   0.000116  -0.000149  -0.001310
    12  O    0.273046   0.267123  -0.040778   0.000197  -0.003774  -0.050094
    13  H    0.330632  -0.019131   0.002090  -0.000927  -0.001189   0.005537
    14  H   -0.019131   0.337343   0.003420   0.000970  -0.003147   0.000027
    15  O    0.002090   0.003420   8.362608   0.274358   0.249519   0.008041
    16  H   -0.000927   0.000970   0.274358   0.361692  -0.024735   0.000421
    17  H   -0.001189  -0.003147   0.249519  -0.024735   0.331027  -0.004538
    18  O    0.005537   0.000027   0.008041   0.000421  -0.004538   8.499163
    19  H   -0.003890   0.002142  -0.004798   0.001649  -0.002218   0.248177
    20  H   -0.000544   0.001394  -0.001297   0.000242   0.000245   0.250965
              19         20
     1  C    0.004264   0.004015
     2  O   -0.000037  -0.000152
     3  O    0.004270  -0.001410
     4  H   -0.019926  -0.010575
     5  C    0.000986   0.003637
     6  F   -0.000119  -0.000024
     7  F    0.000005  -0.000064
     8  F   -0.000265  -0.000071
     9  O   -0.001726   0.028741
    10  H   -0.003754  -0.007677
    11  H    0.003311  -0.000519
    12  O   -0.008963   0.002313
    13  H   -0.003890  -0.000544
    14  H    0.002142   0.001394
    15  O   -0.004798  -0.001297
    16  H    0.001649   0.000242
    17  H   -0.002218   0.000245
    18  O    0.248177   0.250965
    19  H    0.338900  -0.028389
    20  H   -0.028389   0.291202
 Mulliken charges:
               1
     1  C    0.370672
     2  O   -0.420699
     3  O   -0.521693
     4  H    0.503888
     5  C    0.888970
     6  F   -0.299334
     7  F   -0.295818
     8  F   -0.307336
     9  O   -0.824798
    10  H    0.450117
    11  H    0.390006
    12  O   -0.820276
    13  H    0.413764
    14  H    0.412323
    15  O   -0.817574
    16  H    0.389443
    17  H    0.457913
    18  O   -0.907917
    19  H    0.470382
    20  H    0.467969
 Sum of Mulliken charges =  -0.00000
 Mulliken charges with hydrogens summed into heavy atoms:
               1
     1  C    0.370672
     2  O   -0.420699
     3  O   -0.017805
     5  C    0.888970
     6  F   -0.299334
     7  F   -0.295818
     8  F   -0.307336
     9  O    0.015325
    12  O    0.005811
    15  O    0.029781
    18  O    0.030434
 APT charges:
               1
     1  C    0.032847
     2  O   -0.192758
     3  O   -0.526777
     4  H    0.480462
     5  C    0.371202
     6  F    0.019442
     7  F   -0.075661
     8  F   -0.207673
     9  O   -0.809938
    10  H    0.533213
    11  H    0.331327
    12  O   -1.416710
    13  H    1.067628
    14  H    0.344282
    15  O   -1.439243
    16  H    1.284035
    17  H    0.093840
    18  O   -1.023294
    19  H    0.609629
    20  H    0.524148
 Sum of APT charges =  -0.00000
 APT charges with hydrogens summed into heavy atoms:
               1
     1  C    0.032847
     2  O   -0.192758
     3  O   -0.046315
     5  C    0.371202
     6  F    0.019442
     7  F   -0.075661
     8  F   -0.207673
     9  O    0.054602
    12  O   -0.004801
    15  O   -0.061369
    18  O    0.110484
 Electronic spatial extent (au):  <R**2>=           3666.2868
 Charge=             -0.0000 electrons
 Dipole moment (field-independent basis, Debye):
    X=              8.7126    Y=             -2.4933    Z=             -3.6398  Tot=              9.7659
 Quadrupole moment (field-independent basis, Debye-Ang):
   XX=            -47.1819   YY=            -54.3357   ZZ=            -72.2135
   XY=            -15.9946   XZ=             -6.3504   YZ=              8.6362
 Traceless Quadrupole moment (field-independent basis, Debye-Ang):
   XX=             10.7285   YY=              3.5746   ZZ=            -14.3031
   XY=            -15.9946   XZ=             -6.3504   YZ=              8.6362
 Octapole moment (field-independent basis, Debye-Ang**2):
  XXX=            170.3597  YYY=            -11.9700  ZZZ=            -20.9215  XYY=             42.8737
  XXY=            -49.6094  XXZ=            -30.1457  XZZ=             -8.4465  YZZ=             -3.0622
  YYZ=            -17.0113  XYZ=              4.3909
 Hexadecapole moment (field-independent basis, Debye-Ang**3):
 XXXX=          -2411.2177 YYYY=           -356.1565 ZZZZ=           -391.6213 XXXY=           -204.6641
 XXXZ=            -83.4973 YYYX=           -106.9106 YYYZ=             33.7369 ZZZX=              0.7089
 ZZZY=             25.5326 XXYY=           -496.2002 XXZZ=           -663.3540 YYZZ=           -146.9687
 XXYZ=             24.4863 YYXZ=            -25.5381 ZZXY=            -51.7751
 N-N= 7.009857332050D+02 E-N=-3.369716714305D+03  KE= 8.258789958925D+02
  Exact polarizability:       0.000       0.000       0.000       0.000       0.000       0.000
 Approx polarizability:      67.774       2.550      66.378      -2.769      -5.795      64.540
 Calling FoFJK, ICntrl=    100127 FMM=F ISym2X=0 I1Cent= 0 IOpClX= 0 NMat=1 NMatS=1 NMatT=0.
 ***** Axes restored to original set *****
 -------------------------------------------------------------------
 Center     Atomic                   Forces (Hartrees/Bohr)
 Number     Number              X              Y              Z
 -------------------------------------------------------------------
      1        6           0.020897678   -0.003762415   -0.014366282
      2        8          -0.012579755    0.000929758    0.006281811
      3        8          -0.009235854   -0.010216944   -0.015137123
      4        1           0.002454426    0.010923260    0.017374625
      5        6           0.003695865    0.001529836    0.013725102
      6        9          -0.012763426   -0.009724858    0.010765970
      7        9          -0.008475598    0.019064780   -0.009897189
      8        9           0.012991579   -0.009544291   -0.009600724
      9        8          -0.004342451   -0.003514876    0.001542423
     10        1           0.004124980    0.000723120   -0.004237205
     11        1           0.003715569   -0.001356407    0.004912831
     12        8          -0.003310683    0.010918040   -0.004180536
     13        1          -0.000612771   -0.000273914   -0.000740770
     14        1           0.000097556   -0.000590545   -0.000105813
     15        8           0.010015920   -0.006022100    0.001998332
     16        1           0.001122854   -0.002168657   -0.005674799
     17        1          -0.006765814    0.006525795   -0.001956562
     18        8           0.005392549   -0.006671540    0.011980952
     19        1          -0.002602745    0.003980782   -0.004743322
     20        1          -0.003819881   -0.000748824    0.002058279
 -------------------------------------------------------------------
 Cartesian Forces:  Max     0.020897678 RMS     0.008139810
 FormGI is forming the generalized inverse of G from B-inverse, IUseBI=4.

 GradGradGradGradGradGradGradGradGradGradGradGradGradGradGradGradGradGrad
 Berny optimization.
 Internal  Forces:  Max     0.021642920 RMS     0.006674519
 Search for a local minimum.
 Step number   1 out of a maximum of  120
 All quantities printed in internal units (Hartrees-Bohrs-Radians)
 Mixed Optimization -- RFO/linear search
 Second derivative matrix not updated -- analytic derivatives used.
 ITU=  0
     Eigenvalues ---   -0.00143  -0.00039   0.00020   0.00044   0.00163
     Eigenvalues ---    0.00397   0.00523   0.00713   0.00723   0.00892
     Eigenvalues ---    0.00994   0.01188   0.01254   0.01383   0.01616
     Eigenvalues ---    0.01674   0.01771   0.01944   0.02160   0.02433
     Eigenvalues ---    0.02856   0.02888   0.03189   0.03208   0.03613
     Eigenvalues ---    0.04029   0.04936   0.05740   0.06450   0.06772
     Eigenvalues ---    0.07660   0.11503   0.11980   0.14435   0.19790
     Eigenvalues ---    0.22039   0.23317   0.24835   0.28893   0.30113
     Eigenvalues ---    0.38910   0.40713   0.41084   0.44841   0.49272
     Eigenvalues ---    0.50980   0.54501   0.54882   0.55482   0.55973
     Eigenvalues ---    0.58553   0.58638   0.61473   0.97716
 RFO step:  Lambda=-1.32099528D-02 EMin=-1.43178890D-03
 Linear search not attempted -- first point.
 Maximum step size (   0.300) exceeded in Quadratic search.
    -- Step size scaled by   0.661
 Iteration  1 RMS(Cart)=  0.19896286 RMS(Int)=  0.03669761
 Iteration  2 RMS(Cart)=  0.11311922 RMS(Int)=  0.00846479
 Iteration  3 RMS(Cart)=  0.01299865 RMS(Int)=  0.00084214
 Iteration  4 RMS(Cart)=  0.00014769 RMS(Int)=  0.00083983
 Iteration  5 RMS(Cart)=  0.00000003 RMS(Int)=  0.00083983
 Variable       Old X    -DE/DX   Delta X   Delta X   Delta X     New X
                                 (Linear)    (Quad)   (Total)
    R1        2.25939   0.01310   0.00000   0.01175   0.01175   2.27114
    R2        2.48675  -0.00494   0.00000  -0.00800  -0.00795   2.47880
    R3        2.93240   0.00126   0.00000  -0.00146  -0.00150   2.93091
    R4        2.00462  -0.02164   0.00000  -0.06649  -0.06652   1.93811
    R5        2.86024  -0.00218   0.00000   0.06907   0.06904   2.92928
    R6        2.50890   0.01574   0.00000   0.00825   0.00825   2.51715
    R7        2.51075   0.01972   0.00000   0.02035   0.02034   2.53109
    R8        2.50676   0.01577   0.00000   0.01246   0.01246   2.51922
    R9        1.84090   0.00950   0.00000   0.00622   0.00592   1.84681
   R10        1.80573   0.00603   0.00000   0.00619   0.00620   1.81193
   R11        3.22576   0.00350   0.00000   0.06201   0.06166   3.28742
   R12        3.24263   0.00473   0.00000   0.06494   0.06471   3.30734
   R13        1.81940   0.00092   0.00000   0.00043   0.00043   1.81982
   R14        1.82387  -0.00056   0.00000  -0.00245  -0.00245   1.82142
   R15        3.28688   0.00682   0.00000   0.10027   0.10064   3.38752
   R16        3.27778   0.00868   0.00000   0.12844   0.12871   3.40649
   R17        1.80536   0.00593   0.00000   0.00650   0.00650   1.81185
   R18        1.81636   0.01590   0.00000   0.01411   0.01444   1.83081
   R19        1.81620   0.01457   0.00000   0.01006   0.01030   1.82650
   R20        1.86814   0.00086   0.00000  -0.00619  -0.00648   1.86166
    A1        2.24206   0.00020   0.00000  -0.00278  -0.00290   2.23916
    A2        2.15185  -0.01155   0.00000  -0.03289  -0.03300   2.11885
    A3        1.88919   0.01133   0.00000   0.03544   0.03553   1.92472
    A4        2.02281  -0.00820   0.00000  -0.05107  -0.05141   1.97140
    A5        1.95669  -0.01258   0.00000  -0.01772  -0.01791   1.93878
    A6        1.95737  -0.01459   0.00000  -0.03039  -0.03069   1.92668
    A7        1.99275  -0.01014   0.00000  -0.01322  -0.01336   1.97939
    A8        1.85083   0.01399   0.00000   0.02175   0.02145   1.87228
    A9        1.84735   0.01377   0.00000   0.02502   0.02496   1.87231
   A10        1.84837   0.01383   0.00000   0.02149   0.02133   1.86970
   A11        1.84657   0.00053   0.00000   0.01086   0.01147   1.85804
   A12        1.74451   0.00200   0.00000   0.02116   0.02156   1.76607
   A13        1.99437  -0.00051   0.00000  -0.00952  -0.01022   1.98415
   A14        1.85471  -0.00048   0.00000   0.00061   0.00134   1.85605
   A15        2.14751  -0.00004   0.00000  -0.01280  -0.01518   2.13234
   A16        1.92710   0.00101   0.00000  -0.02793  -0.02826   1.89884
   A17        1.97511   0.00077   0.00000   0.02728   0.02657   2.00167
   A18        1.91268   0.00118   0.00000   0.03465   0.03422   1.94690
   A19        1.62982  -0.00230   0.00000  -0.01991  -0.01774   1.61208
   A20        1.94380   0.00062   0.00000   0.00383   0.00323   1.94703
   A21        1.77343   0.00173   0.00000   0.03048   0.03210   1.80553
   A22        1.86372   0.00046   0.00000   0.00013  -0.00094   1.86278
   A23        1.87693   0.00046   0.00000   0.06688   0.06601   1.94294
   A24        1.80830   0.00061   0.00000   0.01491   0.01200   1.82030
   A25        1.80811   0.00212   0.00000   0.01344   0.01362   1.82173
   A26        3.04238  -0.00197   0.00000  -0.05487  -0.05457   2.98781
   A27        3.02948  -0.00122   0.00000   0.00299   0.00468   3.03416
   A28        3.01160  -0.00202   0.00000  -0.04759  -0.04445   2.96715
   A29        3.15132   0.00088   0.00000   0.06175   0.05953   3.21084
   A30        3.09618  -0.00042   0.00000   0.04300   0.04127   3.13745
   A31        3.21994   0.00216   0.00000  -0.09260  -0.09298   3.12696
   A32        3.28909   0.00052   0.00000   0.05023   0.05086   3.33995
   A33        3.02921  -0.00074   0.00000   0.03494   0.03532   3.06453
   A34        3.25631   0.00068   0.00000  -0.01909  -0.01967   3.23663
   A35        2.88297  -0.00062   0.00000  -0.01399  -0.01338   2.86959
    D1       -0.08097   0.00029   0.00000  -0.02667  -0.02686  -0.10783
    D2        3.07495   0.00172   0.00000  -0.00854  -0.00854   3.06641
    D3        0.67622  -0.00047   0.00000  -0.02532  -0.02529   0.65093
    D4       -1.40376   0.00041   0.00000  -0.01990  -0.01998  -1.42374
    D5        2.77690   0.00071   0.00000  -0.01545  -0.01562   2.76128
    D6       -2.47880  -0.00171   0.00000  -0.04205  -0.04189  -2.52068
    D7        1.72441  -0.00083   0.00000  -0.03662  -0.03658   1.68783
    D8       -0.37812  -0.00053   0.00000  -0.03217  -0.03222  -0.41034
    D9        2.07447  -0.00175   0.00000  -0.40435  -0.40468   1.66979
   D10       -2.32331   0.00061   0.00000  -0.36017  -0.35978  -2.68308
   D11        2.21697  -0.00101   0.00000  -0.01794  -0.01832   2.19865
   D12       -2.11227   0.00032   0.00000  -0.00864  -0.00906  -2.12134
   D13       -2.02082  -0.00063   0.00000  -0.01835  -0.01882  -2.03963
   D14       -0.06688   0.00070   0.00000  -0.00906  -0.00956  -0.07644
   D15       -1.78852  -0.00071   0.00000  -0.09643  -0.09678  -1.88529
   D16        0.11915   0.00034   0.00000  -0.01985  -0.02073   0.09842
   D17        0.12780   0.00071   0.00000  -0.07580  -0.07589   0.05191
   D18        2.03546   0.00176   0.00000   0.00078   0.00016   2.03563
   D19       -1.94017  -0.00014   0.00000   0.06199   0.06205  -1.87812
   D20        0.07171   0.00121   0.00000   0.08281   0.08261   0.15432
   D21        2.01565  -0.00130   0.00000   0.03815   0.03858   2.05424
   D22       -2.25565   0.00005   0.00000   0.05897   0.05914  -2.19651
   D23        0.06942  -0.00122   0.00000   0.00678   0.00736   0.07677
   D24        2.08130   0.00013   0.00000   0.02760   0.02791   2.10921
   D25       -2.34377   0.00039   0.00000   0.00906   0.01114  -2.33263
   D26        2.05951  -0.00111   0.00000  -0.04043  -0.03979   2.01972
   D27       -0.28362   0.00139   0.00000   0.01689   0.01704  -0.26658
   D28       -2.16353  -0.00010   0.00000  -0.03260  -0.03388  -2.19741
   D29        1.72797   0.00137   0.00000   0.04931   0.04989   1.77785
   D30       -0.15194  -0.00012   0.00000  -0.00018  -0.00104  -0.15298
         Item               Value     Threshold  Converged?
 Maximum Force            0.021643     0.000015     NO 
 RMS     Force            0.006675     0.000010     NO 
 Maximum Displacement     0.952987     0.000060     NO 
 RMS     Displacement     0.278178     0.000040     NO 
 Predicted change in Energy=-6.830829D-03
 GradGradGradGradGradGradGradGradGradGradGradGradGradGradGradGradGradGrad

                          Input orientation:                          
 ---------------------------------------------------------------------
 Center     Atomic      Atomic             Coordinates (Angstroms)
 Number     Number       Type             X           Y           Z
 ---------------------------------------------------------------------
      1          6           0       -0.816424   -0.644317    2.232531
      2          8           0       -1.990457   -0.418140    2.110459
      3          8           0       -0.014870   -1.255890    1.393421
      4          1           0       -0.507811   -1.651840    0.585899
      5          6           0       -0.026491   -0.165496    3.478421
      6          9           0       -0.767663   -0.259953    4.581150
      7          9           0        0.323425    1.120306    3.343339
      8          9           0        1.093078   -0.856500    3.693514
      9          8           0        0.991204   -3.988967   -1.393692
     10          1           0        1.233023   -3.487877   -2.197141
     11          1           0        1.744782   -3.935699   -0.803234
     12          8           0       -0.893936   -0.918053   -2.988238
     13          1           0       -1.731703   -0.967961   -3.460512
     14          1           0       -0.725716    0.018143   -2.832519
     15          8           0        1.322904   -2.430570   -3.588942
     16          1           0        1.210537   -2.916109   -4.408030
     17          1           0        0.543481   -1.863409   -3.491773
     18          8           0       -1.063315   -2.394435   -0.656195
     19          1           0       -1.044408   -1.830088   -1.440646
     20          1           0       -0.394009   -3.093194   -0.841353
 ---------------------------------------------------------------------
                    Distance matrix (angstroms):
                    1          2          3          4          5
     1  C    0.000000
     2  O    1.201836   0.000000
     3  O    1.311722   2.262501   0.000000
     4  H    1.954927   2.458564   1.025601   0.000000
     5  C    1.550969   2.406721   2.352938   3.287486   0.000000
     6  F    2.380363   2.761260   3.423478   4.238738   1.332017
     7  F    2.376351   3.039877   3.092399   3.997401   1.339393
     8  F    2.413647   3.493767   2.584084   3.585063   1.333112
     9  O    5.253922   5.824104   4.031116   3.409984   6.276314
    10  H    5.648721   6.194314   4.408076   3.761230   6.696013
    11  H    5.158376   5.900410   3.886264   3.495694   5.973643
    12  O    5.228515   5.239179   4.481722   3.669059   6.567837
    13  H    5.775224   5.604015   5.156655   4.282412   7.190305
    14  H    5.108992   5.120834   4.470685   3.810762   6.352212
    15  O    6.454221   6.892852   5.290884   4.624634   7.543145
    16  H    7.305249   7.679643   6.157498   5.430509   8.443472
    17  H    6.008592   6.316221   4.954388   4.216324   7.196623
    18  O    3.386533   3.524161   2.568355   1.550107   4.810221
    19  H    3.866556   3.936872   3.069461   2.103948   5.291903
    20  H    3.952745   4.291591   2.917815   2.031625   5.231341
                    6          7          8          9         10
     6  F    0.000000
     7  F    2.151223   0.000000
     8  F    2.146188   2.150058   0.000000
     9  O    7.259332   6.999290   5.975148   0.000000
    10  H    7.769650   7.263583   6.453181   0.977291   0.000000
    11  H    6.986779   6.691600   5.488800   0.958832   1.550941
    12  O    7.598992   6.762082   6.971214   3.940411   3.428378
    13  H    8.130128   7.407888   7.692327   4.562066   4.090927
    14  H    7.419001   6.360557   6.830967   4.590748   4.066022
    15  O    8.708183   7.852655   7.454172   2.712517   1.750167
    16  H    9.579864   8.784267   8.360072   3.207080   2.283737
    17  H    8.334402   7.461215   7.276281   3.019999   2.188706
    18  O    5.663322   5.502066   5.092666   2.703235   2.973768
    19  H    6.229281   5.784661   5.645912   2.967604   2.916717
    20  H    6.129470   5.981633   5.270602   1.739627   2.154337
                   11         12         13         14         15
    11  H    0.000000
    12  O    4.565442   0.000000
    13  H    5.287206   0.963010   0.000000
    14  H    5.084705   0.963851   1.542331   0.000000
    15  O    3.194302   2.750078   3.389151   3.281039   0.000000
    16  H    3.784116   3.230610   3.653744   3.852421   0.958791
    17  H    3.600799   1.792599   2.445254   2.363412   0.968821
    18  O    3.206638   2.765288   3.216483   3.266632   3.781052
    19  H    3.552389   1.802634   2.301195   2.335558   3.252679
    20  H    2.299064   3.096818   3.628503   3.708798   3.306979
                   16         17         18         19         20
    16  H    0.000000
    17  H    1.546825   0.000000
    18  O    4.418010   3.302164   0.000000
    19  H    3.881956   2.594152   0.966544   0.000000
    20  H    3.914986   3.068548   0.985149   1.541949   0.000000
 Stoichiometry    C2H9F3O6
 Framework group  C1[X(C2H9F3O6)]
 Deg. of freedom    54
 Full point group                 C1      NOp   1
 Largest Abelian subgroup         C1      NOp   1
 Largest concise Abelian subgroup C1      NOp   1
                         Standard orientation:                         
 ---------------------------------------------------------------------
 Center     Atomic      Atomic             Coordinates (Angstroms)
 Number     Number       Type             X           Y           Z
 ---------------------------------------------------------------------
      1          6           0       -1.566862   -0.446187    0.356344
      2          8           0       -1.622721   -1.483218    0.961204
      3          8           0       -0.508164    0.276546    0.078084
      4          1           0        0.345191   -0.075552    0.524929
      5          6           0       -2.835550    0.199706   -0.259091
      6          9           0       -3.892209    0.030571    0.534089
      7          9           0       -3.125921   -0.371003   -1.435506
      8          9           0       -2.710406    1.508739   -0.478080
      9          8           0        3.121028    1.890131    0.767438
     10          1           0        3.718270    1.528891    0.083402
     11          1           0        2.609427    2.581565    0.343715
     12          8           0        3.404038   -1.839598   -0.471862
     13          1           0        3.797362   -2.560929    0.030498
     14          1           0        2.948234   -2.245549   -1.217822
     15          8           0        4.661735    0.545103   -1.014378
     16          1           0        5.586640    0.524418   -0.762577
     17          1           0        4.313965   -0.347904   -0.872225
     18          8           0        1.719782   -0.386154    1.170575
     19          1           0        2.259961   -0.944605    0.595642
     20          1           0        2.186669    0.481302    1.177900
 ---------------------------------------------------------------------
 Rotational constants (GHZ):           1.4511874           0.2903631           0.2740371
 Standard basis: 6-31++G(d,p) (6D, 7F)
 There are   263 symmetry adapted cartesian basis functions of A   symmetry.
 There are   263 symmetry adapted basis functions of A   symmetry.
   263 basis functions,   424 primitive gaussians,   263 cartesian basis functions
    48 alpha electrons       48 beta electrons
       nuclear repulsion energy       694.5974567978 Hartrees.
 NAtoms=   20 NActive=   20 NUniq=   20 SFac= 1.00D+00 NAtFMM=   60 NAOKFM=F Big=F
 Integral buffers will be    131072 words long.
 Raffenetti 2 integral format.
 Two-electron integral symmetry is turned on.
 Nuclear repulsion after empirical dispersion term =      694.5896961315 Hartrees.
 One-electron integrals computed using PRISM.
 NBasis=   263 RedAO= T EigKep=  7.68D-05  NBF=   263
 NBsUse=   263 1.00D-06 EigRej= -1.00D+00 NBFU=   263
 Initial guess from the checkpoint file:  "/local_scratch/slurm.5620493/Gau-3938530.chk"
 B after Tr=     0.000000    0.000000   -0.000000
         Rot=    0.999935   -0.009426    0.000770   -0.006317 Ang=  -1.30 deg.
 ExpMin= 3.60D-02 ExpMax= 7.00D+03 ExpMxC= 1.05D+03 IAcc=3 IRadAn=         5 AccDes= 0.00D+00
 Harris functional with IExCor= 4639 and IRadAn=       5 diagonalized for initial guess.
 HarFok:  IExCor= 4639 AccDes= 0.00D+00 IRadAn=         5 IDoV= 1 UseB2=F ITyADJ=14
 ICtDFT=  3500011 ScaDFX=  1.000000  1.000000  1.000000  1.000000
 FoFCou: FMM=F IPFlag=           0 FMFlag=      100000 FMFlg1=           0
         NFxFlg=           0 DoJE=T BraDBF=F KetDBF=T FulRan=T
         wScrn=  0.000000 ICntrl=       500 IOpCl=  0 I1Cent=   200000004 NGrid=           0
         NMat0=    1 NMatS0=      1 NMatT0=    0 NMatD0=    1 NMtDS0=    0 NMtDT0=    0
 Petite list used in FoFCou.
 Requested convergence on RMS density matrix=1.00D-10 within 128 cycles.
 Requested convergence on MAX density matrix=1.00D-08.
 Requested convergence on             energy=1.00D-08.
 No special actions if energy rises.
 SCF Done:  E(RwB97XD) =  -832.369765541     A.U. after   18 cycles
            NFock= 18  Conv=0.70D-10     -V/T= 2.0080
 Calling FoFJK, ICntrl=      2127 FMM=F ISym2X=0 I1Cent= 0 IOpClX= 0 NMat=1 NMatS=1 NMatT=0.
 ***** Axes restored to original set *****
 -------------------------------------------------------------------
 Center     Atomic                   Forces (Hartrees/Bohr)
 Number     Number              X              Y              Z
 -------------------------------------------------------------------
      1        6           0.008600953   -0.003398753   -0.003347703
      2        8          -0.004923276    0.001626339    0.000952019
      3        8          -0.003075864   -0.002587608   -0.003663712
      4        1          -0.000126827    0.002919119    0.004977371
      5        6           0.000027075    0.000741281    0.005513643
      6        9          -0.006487877   -0.001548933    0.002802421
      7        9           0.000292062    0.007364977   -0.004780830
      8        9           0.004277672   -0.005126667   -0.001971799
      9        8          -0.001149420   -0.001230983    0.000663856
     10        1           0.002124626   -0.000308510   -0.001053447
     11        1           0.001448243   -0.000721411    0.001657998
     12        8          -0.002744937    0.005986178   -0.003159518
     13        1          -0.000309502   -0.000161385   -0.000066641
     14        1           0.000111595   -0.000108077    0.000129622
     15        8           0.002764554   -0.002274377    0.000434132
     16        1           0.000809495   -0.000499660   -0.002353511
     17        1          -0.001403429    0.001549792   -0.001482960
     18        8           0.003731310   -0.002540914    0.004103800
     19        1          -0.001960112    0.000542198    0.000055405
     20        1          -0.002006344   -0.000222606    0.000589855
 -------------------------------------------------------------------
 Cartesian Forces:  Max     0.008600953 RMS     0.002989002

 GradGradGradGradGradGradGradGradGradGradGradGradGradGradGradGradGradGrad
 Berny optimization.
 Using GEDIIS/GDIIS optimizer.
 FormGI is forming the generalized inverse of G from B-inverse, IUseBI=4.
 Internal  Forces:  Max     0.007632233 RMS     0.002525676
 Search for a local minimum.
 Step number   2 out of a maximum of  120
 All quantities printed in internal units (Hartrees-Bohrs-Radians)
 Mixed Optimization -- RFO/linear search
 Update second derivatives using D2CorX and points    1    2
 DE= -6.83D-03 DEPred=-6.83D-03 R= 1.00D+00
 TightC=F SS=  1.41D+00  RLast= 6.51D-01 DXNew= 5.0454D-01 1.9536D+00
 Trust test= 1.00D+00 RLast= 6.51D-01 DXMaxT set to 5.05D-01
 ITU=  1  0
 Use linear search instead of GDIIS.
     Eigenvalues ---   -0.00152  -0.00039   0.00020   0.00044   0.00162
     Eigenvalues ---    0.00392   0.00518   0.00709   0.00723   0.00889
     Eigenvalues ---    0.00993   0.01184   0.01250   0.01407   0.01623
     Eigenvalues ---    0.01683   0.01761   0.01947   0.02155   0.02393
     Eigenvalues ---    0.02853   0.02855   0.03098   0.03192   0.03617
     Eigenvalues ---    0.04018   0.04932   0.05738   0.06444   0.06768
     Eigenvalues ---    0.07635   0.11466   0.11974   0.14428   0.19707
     Eigenvalues ---    0.22035   0.23312   0.24826   0.29022   0.31374
     Eigenvalues ---    0.39022   0.40705   0.41066   0.44836   0.49204
     Eigenvalues ---    0.51024   0.54324   0.54866   0.55079   0.55956
     Eigenvalues ---    0.58553   0.58630   0.60222   0.97558
 RFO step:  Lambda=-2.45204889D-03 EMin=-1.52057134D-03
 Quartic linear search produced a step of  0.85359.
 Iteration  1 RMS(Cart)=  0.26370463 RMS(Int)=  0.15929251
 Iteration  2 RMS(Cart)=  0.12951101 RMS(Int)=  0.12637265
 Iteration  3 RMS(Cart)=  0.10634934 RMS(Int)=  0.09496164
 Iteration  4 RMS(Cart)=  0.10363316 RMS(Int)=  0.06441594
 Iteration  5 RMS(Cart)=  0.10331648 RMS(Int)=  0.03419431
 Iteration  6 RMS(Cart)=  0.10319198 RMS(Int)=  0.00813516
 Iteration  7 RMS(Cart)=  0.01329513 RMS(Int)=  0.00458318
 Iteration  8 RMS(Cart)=  0.00015258 RMS(Int)=  0.00458271
 Iteration  9 RMS(Cart)=  0.00000097 RMS(Int)=  0.00458271
 Variable       Old X    -DE/DX   Delta X   Delta X   Delta X     New X
                                 (Linear)    (Quad)   (Total)
    R1        2.27114   0.00502   0.01003   0.00166   0.01169   2.28283
    R2        2.47880  -0.00178  -0.00679  -0.00225  -0.00947   2.46933
    R3        2.93091   0.00074  -0.00128  -0.00070  -0.00207   2.92883
    R4        1.93811  -0.00529  -0.05678   0.02789  -0.02905   1.90906
    R5        2.92928  -0.00013   0.05893  -0.02358   0.03505   2.96433
    R6        2.51715   0.00604   0.00704  -0.00229   0.00475   2.52190
    R7        2.53109   0.00763   0.01736  -0.00068   0.01638   2.54746
    R8        2.51922   0.00593   0.01063  -0.00475   0.00652   2.52573
    R9        1.84681   0.00367   0.00505  -0.00481   0.00029   1.84710
   R10        1.81193   0.00212   0.00529  -0.00213   0.00319   1.81512
   R11        3.28742   0.00207   0.05263   0.02177   0.07558   3.36300
   R12        3.30734   0.00263   0.05523   0.02812   0.08312   3.39045
   R13        1.81982   0.00031   0.00036  -0.00052  -0.00016   1.81967
   R14        1.82142  -0.00006  -0.00209  -0.00027  -0.00236   1.81905
   R15        3.38752   0.00407   0.08591   0.05377   0.13873   3.52626
   R16        3.40649   0.00519   0.10986   0.05086   0.16103   3.56752
   R17        1.81185   0.00217   0.00554  -0.00194   0.00361   1.81546
   R18        1.83081   0.00587   0.01233  -0.00715   0.00415   1.83496
   R19        1.82650   0.00543   0.00879  -0.00499   0.00414   1.83065
   R20        1.86166   0.00059  -0.00553  -0.00129  -0.00581   1.85585
    A1        2.23916  -0.00054  -0.00247  -0.00593  -0.00803   2.23113
    A2        2.11885  -0.00421  -0.02817   0.00634  -0.02136   2.09748
    A3        1.92472   0.00473   0.03033  -0.00078   0.02829   1.95301
    A4        1.97140  -0.00295  -0.04389  -0.01353  -0.05591   1.91549
    A5        1.93878  -0.00458  -0.01529   0.00597  -0.00954   1.92924
    A6        1.92668  -0.00560  -0.02620   0.00168  -0.02474   1.90193
    A7        1.97939  -0.00381  -0.01140   0.00361  -0.00852   1.97087
    A8        1.87228   0.00505   0.01831  -0.00535   0.01244   1.88472
    A9        1.87231   0.00502   0.02130  -0.00312   0.01825   1.89056
   A10        1.86970   0.00498   0.01821  -0.00371   0.01446   1.88415
   A11        1.85804   0.00011   0.00979   0.00497   0.01669   1.87473
   A12        1.76607   0.00089   0.01841   0.00713   0.03166   1.79773
   A13        1.98415  -0.00012  -0.00872   0.01742   0.00359   1.98774
   A14        1.85605  -0.00020   0.00114  -0.00035   0.00222   1.85827
   A15        2.13234  -0.00019  -0.01295   0.00885  -0.01324   2.11910
   A16        1.89884   0.00041  -0.02412  -0.02302  -0.04514   1.85370
   A17        2.00167   0.00059   0.02268   0.03660   0.06022   2.06190
   A18        1.94690   0.00041   0.02921  -0.00353   0.02423   1.97112
   A19        1.61208  -0.00101  -0.01514  -0.02829  -0.04159   1.57049
   A20        1.94703   0.00042   0.00275   0.03915   0.03884   1.98587
   A21        1.80553   0.00112   0.02740   0.03262   0.05840   1.86393
   A22        1.86278   0.00019  -0.00080  -0.00019  -0.00747   1.85531
   A23        1.94294   0.00016   0.05635   0.02702   0.07791   2.02085
   A24        1.82030   0.00066   0.01024   0.07153   0.06459   1.88489
   A25        1.82173   0.00093   0.01163   0.00847   0.01603   1.83776
   A26        2.98781   0.00013  -0.04658   0.02035  -0.02550   2.96231
   A27        3.03416  -0.00082   0.00400  -0.00988   0.00650   3.04066
   A28        2.96715  -0.00077  -0.03794  -0.02408  -0.05204   2.91511
   A29        3.21084   0.00010   0.05081  -0.00832   0.02963   3.24048
   A30        3.13745  -0.00036   0.03523   0.09479   0.11339   3.25084
   A31        3.12696   0.00128  -0.07937  -0.13991  -0.22307   2.90388
   A32        3.33995   0.00040   0.04341   0.01211   0.06052   3.40046
   A33        3.06453  -0.00048   0.03015   0.01475   0.03327   3.09780
   A34        3.23663   0.00012  -0.01679  -0.03798  -0.05390   3.18273
   A35        2.86959  -0.00039  -0.01142  -0.01657  -0.02926   2.84033
    D1       -0.10783   0.00041  -0.02293  -0.03261  -0.05665  -0.16448
    D2        3.06641   0.00119  -0.00729  -0.01988  -0.02867   3.03774
    D3        0.65093  -0.00015  -0.02159  -0.00765  -0.02939   0.62155
    D4       -1.42374   0.00008  -0.01705  -0.00586  -0.02331  -1.44705
    D5        2.76128   0.00030  -0.01333  -0.00475  -0.01871   2.74256
    D6       -2.52068  -0.00081  -0.03575  -0.01961  -0.05475  -2.57543
    D7        1.68783  -0.00058  -0.03122  -0.01783  -0.04867   1.63917
    D8       -0.41034  -0.00035  -0.02750  -0.01672  -0.04407  -0.45441
    D9        1.66979  -0.00184  -0.34544  -0.89190  -1.24131   0.42848
   D10       -2.68308  -0.00043  -0.30710  -0.81716  -1.11841   2.48169
   D11        2.19865  -0.00068  -0.01564  -0.07821  -0.09547   2.10318
   D12       -2.12134   0.00011  -0.00774  -0.04930  -0.06063  -2.18196
   D13       -2.03963  -0.00043  -0.01606  -0.05672  -0.07615  -2.11579
   D14       -0.07644   0.00036  -0.00816  -0.02781  -0.04131  -0.11774
   D15       -1.88529  -0.00018  -0.08261  -0.04388  -0.12962  -2.01491
   D16        0.09842   0.00038  -0.01769   0.00683  -0.01799   0.08044
   D17        0.05191   0.00035  -0.06478  -0.02788  -0.09207  -0.04016
   D18        2.03563   0.00091   0.00014   0.02283   0.01956   2.05519
   D19       -1.87812  -0.00012   0.05297   0.05929   0.11518  -1.76294
   D20        0.15432   0.00082   0.07051   0.11928   0.18899   0.34331
   D21        2.05424  -0.00077   0.03294  -0.00484   0.03097   2.08521
   D22       -2.19651   0.00017   0.05048   0.05515   0.10478  -2.09173
   D23        0.07677  -0.00064   0.00628   0.00913   0.02139   0.09816
   D24        2.10921   0.00030   0.02382   0.06912   0.09520   2.20441
   D25       -2.33263   0.00060   0.00951   0.12027   0.13669  -2.19593
   D26        2.01972  -0.00055  -0.03396   0.01104  -0.01973   2.00000
   D27       -0.26658   0.00098   0.01455   0.09424   0.11063  -0.15595
   D28       -2.19741  -0.00017  -0.02892  -0.01499  -0.04579  -2.24320
   D29        1.77785   0.00116   0.04258   0.12541   0.17373   1.95159
   D30       -0.15298   0.00001  -0.00089   0.01618   0.01731  -0.13566
         Item               Value     Threshold  Converged?
 Maximum Force            0.007632     0.000015     NO 
 RMS     Force            0.002526     0.000010     NO 
 Maximum Displacement     2.485080     0.000060     NO 
 RMS     Displacement     0.638416     0.000040     NO 
 Predicted change in Energy=-6.052580D-03
 GradGradGradGradGradGradGradGradGradGradGradGradGradGradGradGradGradGrad

                          Input orientation:                          
 ---------------------------------------------------------------------
 Center     Atomic      Atomic             Coordinates (Angstroms)
 Number     Number       Type             X           Y           Z
 ---------------------------------------------------------------------
      1          6           0       -0.515409   -0.478906    2.069909
      2          8           0       -0.928730    0.389330    1.338708
      3          8           0       -0.221089   -1.714029    1.761129
      4          1           0       -0.532722   -1.914481    0.821306
      5          6           0       -0.193022   -0.161080    3.552189
      6          9           0       -1.057971    0.731303    4.038492
      7          9           0        1.042452    0.372998    3.627230
      8          9           0       -0.221970   -1.244028    4.334991
      9          8           0        1.369580   -3.858373   -1.526095
     10          1           0        1.466183   -3.317320   -2.334380
     11          1           0        2.164070   -3.734614   -1.000673
     12          8           0       -1.237887   -1.062564   -2.895230
     13          1           0       -2.098467   -1.323139   -3.239805
     14          1           0       -1.278304   -0.111745   -2.750625
     15          8           0        1.201820   -2.210662   -3.721607
     16          1           0        1.142310   -2.659158   -4.569105
     17          1           0        0.342134   -1.782330   -3.578954
     18          8           0       -0.864122   -2.624916   -0.537419
     19          1           0       -0.991539   -2.039725   -1.298845
     20          1           0       -0.101686   -3.196609   -0.774761
 ---------------------------------------------------------------------
                    Distance matrix (angstroms):
                    1          2          3          4          5
     1  C    0.000000
     2  O    1.208024   0.000000
     3  O    1.306712   2.259051   0.000000
     4  H    1.902678   2.394175   1.010230   0.000000
     5  C    1.549871   2.396605   2.370724   3.263056   0.000000
     6  F    2.373668   2.724423   3.444765   4.198375   1.334532
     7  F    2.361762   3.020456   3.071571   3.948030   1.348060
     8  F    2.408758   3.484979   2.616423   3.590551   1.336560
     9  O    5.282540   5.615364   4.234889   3.592738   6.473073
    10  H    5.601880   5.741641   4.710693   3.990230   6.882333
    11  H    5.216102   5.660833   4.171247   3.728965   6.249366
    12  O    5.051260   4.486625   4.810401   3.877584   6.593453
    13  H    5.604628   5.026293   5.355995   4.392478   7.149285
    14  H    4.894320   4.134722   4.903157   4.069944   6.395759
    15  O    6.284068   6.075030   5.686098   4.871798   7.684691
    16  H    7.181785   6.963099   6.544004   5.693575   8.601100
    17  H    5.860370   5.524002   5.370137   4.488331   7.332669
    18  O    3.394866   3.551015   2.554707   1.568654   4.821385
    19  H    3.743175   3.586215   3.172241   2.172841   5.263028
    20  H    3.955909   4.243785   2.939904   2.092145   5.286329
                    6          7          8          9         10
     6  F    0.000000
     7  F    2.170092   0.000000
     8  F    2.165351   2.171280   0.000000
     9  O    7.610701   6.675947   6.612123   0.000000
    10  H    7.960918   7.024158   7.185326   0.977443   0.000000
    11  H    7.464527   6.288719   6.353386   0.960520   1.562035
    12  O    7.164274   7.057143   7.303500   4.060784   3.565175
    13  H    7.633936   7.739407   7.804168   4.625101   4.183693
    14  H    6.844808   6.804258   7.252852   4.748472   4.240423
    15  O    8.601218   7.791412   8.238345   2.750158   1.794151
    16  H    9.509321   8.739785   9.118485   3.278670   2.352034
    17  H    8.142735   7.554136   7.952264   3.095130   2.273465
    18  O    5.678094   5.474195   5.104860   2.736480   3.023047
    19  H    6.014165   5.850176   5.741557   2.988981   2.957192
    20  H    6.285728   5.781752   5.471435   1.779624   2.214768
                   11         12         13         14         15
    11  H    0.000000
    12  O    4.722553   0.000000
    13  H    5.384992   0.962927   0.000000
    14  H    5.295041   0.962602   1.542544   0.000000
    15  O    3.263715   2.820142   3.451336   3.391058   0.000000
    16  H    3.864493   3.319082   3.748949   3.956710   0.960700
    17  H    3.711926   1.866014   2.506474   2.470385   0.971019
    18  O    3.258218   2.853054   3.243628   3.374294   3.818216
    19  H    3.594360   1.887850   2.346510   2.430434   3.272586
    20  H    2.339687   3.215818   3.684218   3.847708   3.369736
                   16         17         18         19         20
    16  H    0.000000
    17  H    1.545803   0.000000
    18  O    4.503491   3.378748   0.000000
    19  H    3.953683   2.654022   0.968737   0.000000
    20  H    4.029072   3.171854   0.982075   1.550768   0.000000
 Stoichiometry    C2H9F3O6
 Framework group  C1[X(C2H9F3O6)]
 Deg. of freedom    54
 Full point group                 C1      NOp   1
 Largest Abelian subgroup         C1      NOp   1
 Largest concise Abelian subgroup C1      NOp   1
                         Standard orientation:                         
 ---------------------------------------------------------------------
 Center     Atomic      Atomic             Coordinates (Angstroms)
 Number     Number       Type             X           Y           Z
 ---------------------------------------------------------------------
      1          6           0       -1.447792   -0.352930    0.070826
      2          8           0       -1.094319   -1.466695   -0.235618
      3          8           0       -0.712353    0.621777    0.536199
      4          1           0        0.209848    0.276142    0.761248
      5          6           0       -2.917000    0.087208   -0.152350
      6          9           0       -3.749345   -0.933525    0.062787
      7          9           0       -3.066241    0.483398   -1.432203
      8          9           0       -3.282472    1.101125    0.638091
      9          8           0        3.230332    2.100667    0.086307
     10          1           0        3.810356    1.511685   -0.435293
     11          1           0        2.762669    2.666093   -0.533518
     12          8           0        3.339240   -1.955408    0.248661
     13          1           0        3.678788   -2.404961    1.029582
     14          1           0        2.875819   -2.621157   -0.269625
     15          8           0        4.709030    0.108200   -1.099819
     16          1           0        5.650592    0.125899   -0.909840
     17          1           0        4.357293   -0.683428   -0.661088
     18          8           0        1.696693    0.153479    1.245934
     19          1           0        2.199033   -0.589950    0.880667
     20          1           0        2.177889    0.958861    0.955619
 ---------------------------------------------------------------------
 Rotational constants (GHZ):           1.4623517           0.2885215           0.2672195
 Standard basis: 6-31++G(d,p) (6D, 7F)
 There are   263 symmetry adapted cartesian basis functions of A   symmetry.
 There are   263 symmetry adapted basis functions of A   symmetry.
   263 basis functions,   424 primitive gaussians,   263 cartesian basis functions
    48 alpha electrons       48 beta electrons
       nuclear repulsion energy       690.9982311943 Hartrees.
 NAtoms=   20 NActive=   20 NUniq=   20 SFac= 1.00D+00 NAtFMM=   60 NAOKFM=F Big=F
 Integral buffers will be    131072 words long.
 Raffenetti 2 integral format.
 Two-electron integral symmetry is turned on.
 Nuclear repulsion after empirical dispersion term =      690.9906759936 Hartrees.
 One-electron integrals computed using PRISM.
 NBasis=   263 RedAO= T EigKep=  6.21D-05  NBF=   263
 NBsUse=   263 1.00D-06 EigRej= -1.00D+00 NBFU=   263
 Initial guess from the checkpoint file:  "/local_scratch/slurm.5620493/Gau-3938530.chk"
 B after Tr=    -0.000000   -0.000000    0.000000
         Rot=    0.999911   -0.007449   -0.000030   -0.011079 Ang=  -1.53 deg.
 ExpMin= 3.60D-02 ExpMax= 7.00D+03 ExpMxC= 1.05D+03 IAcc=3 IRadAn=         5 AccDes= 0.00D+00
 Harris functional with IExCor= 4639 and IRadAn=       5 diagonalized for initial guess.
 HarFok:  IExCor= 4639 AccDes= 0.00D+00 IRadAn=         5 IDoV= 1 UseB2=F ITyADJ=14
 ICtDFT=  3500011 ScaDFX=  1.000000  1.000000  1.000000  1.000000
 FoFCou: FMM=F IPFlag=           0 FMFlag=      100000 FMFlg1=           0
         NFxFlg=           0 DoJE=T BraDBF=F KetDBF=T FulRan=T
         wScrn=  0.000000 ICntrl=       500 IOpCl=  0 I1Cent=   200000004 NGrid=           0
         NMat0=    1 NMatS0=      1 NMatT0=    0 NMatD0=    1 NMtDS0=    0 NMtDT0=    0
 Petite list used in FoFCou.
 Requested convergence on RMS density matrix=1.00D-10 within 128 cycles.
 Requested convergence on MAX density matrix=1.00D-08.
 Requested convergence on             energy=1.00D-08.
 No special actions if energy rises.
 SCF Done:  E(RwB97XD) =  -832.373930307     A.U. after   19 cycles
            NFock= 19  Conv=0.59D-10     -V/T= 2.0082
 Calling FoFJK, ICntrl=      2127 FMM=F ISym2X=0 I1Cent= 0 IOpClX= 0 NMat=1 NMatS=1 NMatT=0.
 ***** Axes restored to original set *****
 -------------------------------------------------------------------
 Center     Atomic                   Forces (Hartrees/Bohr)
 Number     Number              X              Y              Z
 -------------------------------------------------------------------
      1        6           0.004262550    0.000949841    0.001002544
      2        8          -0.002753457   -0.000808229   -0.000984137
      3        8          -0.005309581    0.004378072    0.002940536
      4        1           0.003347091   -0.006752380   -0.002513170
      5        6           0.001789183    0.000708986   -0.000813591
      6        9          -0.000326277    0.000118984    0.000527893
      7        9          -0.000601495   -0.000572693    0.000559871
      8        9          -0.000214123    0.000443905    0.000118237
      9        8          -0.000434279   -0.000606181    0.001045951
     10        1           0.001114845    0.000269841    0.000588013
     11        1           0.000237031   -0.000044658   -0.000948534
     12        8          -0.001962336    0.000312364   -0.001948346
     13        1           0.000121749    0.000371855    0.000150630
     14        1           0.000526280    0.000696573    0.001212309
     15        8          -0.000707976   -0.001553435   -0.001028854
     16        1           0.001060362    0.000353960   -0.000361395
     17        1           0.000313949    0.000865686    0.000417775
     18        8           0.000490582    0.000373085   -0.000161390
     19        1          -0.000196404    0.000025089    0.001381288
     20        1          -0.000757692    0.000469335   -0.001185631
 -------------------------------------------------------------------
 Cartesian Forces:  Max     0.006752380 RMS     0.001730968

 GradGradGradGradGradGradGradGradGradGradGradGradGradGradGradGradGradGrad
 Berny optimization.
 Using GEDIIS/GDIIS optimizer.
 FormGI is forming the generalized inverse of G from B-inverse, IUseBI=4.
 Internal  Forces:  Max     0.008299907 RMS     0.001522288
 Search for a local minimum.
 Step number   3 out of a maximum of  120
 All quantities printed in internal units (Hartrees-Bohrs-Radians)
 Mixed Optimization -- RFO/linear search
 Update second derivatives using D2CorX and points    2    3
 DE= -4.16D-03 DEPred=-6.05D-03 R= 6.88D-01
 TightC=F SS=  1.41D+00  RLast= 1.78D+00 DXNew= 8.4853D-01 5.3263D+00
 Trust test= 6.88D-01 RLast= 1.78D+00 DXMaxT set to 8.49D-01
 ITU=  1  1  0
 Use linear search instead of GDIIS.
     Eigenvalues ---   -0.21287  -0.00046   0.00017   0.00041   0.00096
     Eigenvalues ---    0.00187   0.00462   0.00619   0.00718   0.00822
     Eigenvalues ---    0.00888   0.01150   0.01229   0.01423   0.01559
     Eigenvalues ---    0.01658   0.01690   0.01865   0.02034   0.02173
     Eigenvalues ---    0.02721   0.02857   0.02972   0.03225   0.03541
     Eigenvalues ---    0.04478   0.05184   0.05728   0.06428   0.06744
     Eigenvalues ---    0.07494   0.10501   0.11911   0.14369   0.14934
     Eigenvalues ---    0.21854   0.23049   0.23746   0.24943   0.31134
     Eigenvalues ---    0.37463   0.40629   0.40930   0.41577   0.44866
     Eigenvalues ---    0.49433   0.51455   0.54616   0.54887   0.55950
     Eigenvalues ---    0.57500   0.58588   0.58721   0.96583
 RFO step:  Lambda=-2.12998555D-01 EMin=-2.12868101D-01
 I=     1 Eig=   -2.13D-01 Dot1=  3.16D-03
 I=     1 Stepn=  6.00D-01 RXN=   6.00D-01 EDone=F
 I=     2 Eig=   -4.64D-04 Dot1=  1.68D-04
 I=     2 Stepn=  3.00D-01 RXN=   6.71D-01 EDone=F
 Mixed    2 eigenvectors in step.  Raw Step.Grad=  3.33D-03.
 RFO eigenvector is Hessian eigenvector with negative curvature.
 Taking step of  6.00D-01 in eigenvector direction(s).  Step.Grad=  9.77D-04.
 Quartic linear search produced a step of -0.05511.
 Iteration  1 RMS(Cart)=  0.23077600 RMS(Int)=  0.02154954
 Iteration  2 RMS(Cart)=  0.07523232 RMS(Int)=  0.00264976
 Iteration  3 RMS(Cart)=  0.00283410 RMS(Int)=  0.00142020
 Iteration  4 RMS(Cart)=  0.00001137 RMS(Int)=  0.00142019
 Iteration  5 RMS(Cart)=  0.00000005 RMS(Int)=  0.00142019
 Variable       Old X    -DE/DX   Delta X   Delta X   Delta X     New X
                                 (Linear)    (Quad)   (Total)
    R1        2.28283   0.00096  -0.00064   0.05916   0.05851   2.34135
    R2        2.46933   0.00033   0.00052  -0.04560  -0.04512   2.42421
    R3        2.92883   0.00066   0.00011   0.01218   0.01233   2.94116
    R4        1.90906   0.00320   0.00160  -0.09284  -0.09120   1.81786
    R5        2.96433   0.00016  -0.00193   0.01487   0.01298   2.97731
    R6        2.52190   0.00048  -0.00026   0.06738   0.06712   2.58902
    R7        2.54746  -0.00071  -0.00090   0.09976   0.09893   2.64640
    R8        2.52573  -0.00021  -0.00036   0.07779   0.07743   2.60316
    R9        1.84710   0.00053  -0.00002   0.05219   0.05197   1.89907
   R10        1.81512  -0.00045  -0.00018   0.02982   0.02964   1.84476
   R11        3.36300   0.00054  -0.00417   0.09233   0.08766   3.45066
   R12        3.39045   0.00076  -0.00458   0.11414   0.10950   3.49996
   R13        1.81967  -0.00026   0.00001   0.00325   0.00326   1.82293
   R14        1.81905   0.00085   0.00013  -0.00015  -0.00002   1.81903
   R15        3.52626   0.00111  -0.00765   0.18605   0.17885   3.70511
   R16        3.56752   0.00119  -0.00887   0.23650   0.22769   3.79520
   R17        1.81546   0.00009  -0.00020   0.03124   0.03105   1.84650
   R18        1.83496   0.00124  -0.00023   0.08219   0.08240   1.91736
   R19        1.83065   0.00015  -0.00023   0.07489   0.07471   1.90536
   R20        1.85585  -0.00004   0.00032   0.00574   0.00559   1.86144
    A1        2.23113  -0.00205   0.00044  -0.01243  -0.01196   2.21918
    A2        2.09748   0.00086   0.00118  -0.11107  -0.10985   1.98763
    A3        1.95301   0.00124  -0.00156   0.12248   0.12078   2.07379
    A4        1.91549  -0.00072   0.00308  -0.07610  -0.07270   1.84278
    A5        1.92924   0.00032   0.00053  -0.07966  -0.08252   1.84672
    A6        1.90193   0.00102   0.00136  -0.11128  -0.11431   1.78762
    A7        1.97087   0.00004   0.00047  -0.06170  -0.06430   1.90657
    A8        1.88472  -0.00025  -0.00069   0.08713   0.08073   1.96545
    A9        1.89056  -0.00061  -0.00101   0.09382   0.09015   1.98071
   A10        1.88415  -0.00056  -0.00080   0.08313   0.07759   1.96174
   A11        1.87473  -0.00140  -0.00092  -0.00238  -0.00305   1.87169
   A12        1.79773   0.00015  -0.00174   0.03189   0.02768   1.82541
   A13        1.98774   0.00040  -0.00020   0.00138   0.00081   1.98855
   A14        1.85827   0.00011  -0.00012  -0.00292  -0.00290   1.85537
   A15        2.11910  -0.00044   0.00073  -0.01642  -0.01502   2.10409
   A16        1.85370   0.00020   0.00249   0.02303   0.02433   1.87804
   A17        2.06190   0.00077  -0.00332   0.02876   0.02441   2.08630
   A18        1.97112  -0.00061  -0.00134   0.00028   0.00024   1.97136
   A19        1.57049  -0.00023   0.00229  -0.03564  -0.03276   1.53773
   A20        1.98587   0.00048  -0.00214   0.01483   0.01292   1.99879
   A21        1.86393  -0.00007  -0.00322   0.05669   0.05342   1.91735
   A22        1.85531   0.00041   0.00041  -0.00178  -0.00216   1.85315
   A23        2.02085  -0.00205  -0.00429  -0.02286  -0.02647   1.99438
   A24        1.88489   0.00146  -0.00356   0.04192   0.03865   1.92355
   A25        1.83776   0.00002  -0.00088   0.02764   0.02715   1.86491
   A26        2.96231   0.00725   0.00141   0.06052   0.06164   3.02395
   A27        3.04066  -0.00153  -0.00036  -0.03909  -0.04293   2.99772
   A28        2.91511   0.00090   0.00287  -0.01347  -0.01013   2.90498
   A29        3.24048  -0.00090  -0.00163  -0.02996  -0.02856   3.21191
   A30        3.25084  -0.00158  -0.00625  -0.04662  -0.05174   3.19909
   A31        2.90388   0.00830   0.01229   0.12282   0.13491   3.03880
   A32        3.40046  -0.00101  -0.00334   0.01570   0.01150   3.41197
   A33        3.09780  -0.00190  -0.00183  -0.04687  -0.04819   3.04961
   A34        3.18273  -0.00003   0.00297   0.00803   0.01107   3.19380
   A35        2.84033  -0.00025   0.00161  -0.03076  -0.03065   2.80969
    D1       -0.16448   0.00305   0.00312   0.04489   0.04795  -0.11653
    D2        3.03774   0.00201   0.00158   0.06767   0.06962   3.10736
    D3        0.62155  -0.00024   0.00162   0.09183   0.09489   0.71644
    D4       -1.44705  -0.00075   0.00128   0.10095   0.10164  -1.34541
    D5        2.74256  -0.00077   0.00103   0.11203   0.11215   2.85471
    D6       -2.57543   0.00060   0.00302   0.07407   0.07855  -2.49687
    D7        1.63917   0.00009   0.00268   0.08318   0.08530   1.72446
    D8       -0.45441   0.00007   0.00243   0.09427   0.09581  -0.35860
    D9        0.42848  -0.00073   0.06841   0.02012   0.09055   0.51903
   D10        2.48169  -0.00033   0.06164   0.07279   0.13201   2.61369
   D11        2.10318  -0.00063   0.00526  -0.02460  -0.01982   2.08336
   D12       -2.18196   0.00004   0.00334   0.00890   0.01231  -2.16965
   D13       -2.11579  -0.00073   0.00420  -0.01614  -0.01229  -2.12808
   D14       -0.11774  -0.00007   0.00228   0.01736   0.01984  -0.09790
   D15       -2.01491   0.00201   0.00714   0.01922   0.02709  -1.98782
   D16        0.08044   0.00052   0.00099   0.02022   0.02324   0.10368
   D17       -0.04016   0.00087   0.00507   0.03641   0.04066   0.00051
   D18        2.05519  -0.00062  -0.00108   0.03741   0.03682   2.09201
   D19       -1.76294  -0.00034  -0.00635  -0.02321  -0.03066  -1.79360
   D20        0.34331   0.00030  -0.01042   0.01868   0.00825   0.35156
   D21        2.08521  -0.00088  -0.00171  -0.04611  -0.04898   2.03623
   D22       -2.09173  -0.00024  -0.00577  -0.00423  -0.01007  -2.10180
   D23        0.09816  -0.00025  -0.00118  -0.02709  -0.02981   0.06836
   D24        2.20441   0.00039  -0.00525   0.01480   0.00910   2.21351
   D25       -2.19593   0.00063  -0.00753   0.02790   0.02032  -2.17562
   D26        2.00000   0.00040   0.00109  -0.01892  -0.01837   1.98163
   D27       -0.15595   0.00068  -0.00610   0.04322   0.03677  -0.11917
   D28       -2.24320   0.00044   0.00252  -0.00360  -0.00191  -2.24511
   D29        1.95159   0.00112  -0.00957   0.05224   0.04300   1.99459
   D30       -0.13566   0.00089  -0.00095   0.00542   0.00432  -0.13135
         Item               Value     Threshold  Converged?
 Maximum Force            0.008300     0.000015     NO 
 RMS     Force            0.001522     0.000010     NO 
 Maximum Displacement     0.948001     0.000060     NO 
 RMS     Displacement     0.295342     0.000040     NO 
 Predicted change in Energy=-3.360452D-02
 GradGradGradGradGradGradGradGradGradGradGradGradGradGradGradGradGradGrad

                          Input orientation:                          
 ---------------------------------------------------------------------
 Center     Atomic      Atomic             Coordinates (Angstroms)
 Number     Number       Type             X           Y           Z
 ---------------------------------------------------------------------
      1          6           0       -0.551061   -0.707739    2.064570
      2          8           0       -1.149746    0.018922    1.259193
      3          8           0       -0.099716   -1.889979    1.854165
      4          1           0       -0.415364   -2.135179    0.979162
      5          6           0       -0.255645   -0.024076    3.431207
      6          9           0       -1.384495    0.686004    3.745078
      7          9           0        0.832758    0.802434    3.125570
      8          9           0        0.062693   -0.988574    4.361799
      9          8           0        1.316125   -4.076193   -1.620986
     10          1           0        1.464710   -3.470033   -2.408646
     11          1           0        2.141961   -4.081906   -1.100466
     12          8           0       -1.169271   -0.790786   -2.697886
     13          1           0       -2.052173   -0.928877   -3.061165
     14          1           0       -1.124582    0.135851   -2.441128
     15          8           0        1.228267   -2.182484   -3.718827
     16          1           0        1.117139   -2.538528   -4.621968
     17          1           0        0.392484   -1.641415   -3.523439
     18          8           0       -0.811462   -2.735170   -0.422762
     19          1           0       -0.948352   -2.045197   -1.145127
     20          1           0       -0.108639   -3.347123   -0.741887
 ---------------------------------------------------------------------
                    Distance matrix (angstroms):
                    1          2          3          4          5
     1  C    0.000000
     2  O    1.238988   0.000000
     3  O    1.282838   2.258419   0.000000
     4  H    1.798363   2.293008   0.961971   0.000000
     5  C    1.556394   2.349237   2.448054   3.239567   0.000000
     6  F    2.336929   2.584518   3.444110   4.067995   1.370048
     7  F    2.306794   2.833298   3.120107   3.846355   1.400412
     8  F    2.394332   3.480118   2.669670   3.603537   1.377533
     9  O    5.330685   5.580853   4.342904   3.677820   6.664441
    10  H    5.630565   5.697475   4.807864   4.098018   6.995579
    11  H    5.353020   5.763689   4.308074   3.828120   6.538391
    12  O    4.803131   4.039119   4.803472   3.987035   6.244064
    13  H    5.345596   4.514220   5.375525   4.523113   6.796843
    14  H    4.619728   3.702253   4.858382   4.166407   5.938430
    15  O    6.228047   5.939850   5.736492   4.977435   7.614704
    16  H    7.130531   6.802012   6.621302   5.820988   8.547551
    17  H    5.743508   5.292330   5.405800   4.601069   7.169586
    18  O    3.219489   3.244754   2.530875   1.575524   4.744686
    19  H    3.499827   3.175201   3.120902   2.191980   5.050505
    20  H    3.877923   4.051973   2.977051   2.127181   5.336569
                    6          7          8          9         10
     6  F    0.000000
     7  F    2.305116   0.000000
     8  F    2.297588   2.308457   0.000000
     9  O    7.665932   6.823814   6.848227   0.000000
    10  H    7.953548   7.020034   7.345898   1.004946   0.000000
    11  H    7.658208   6.590157   6.612745   0.976206   1.595115
    12  O    6.613548   6.360748   7.169101   4.258028   3.768272
    13  H    7.026989   7.042439   7.718589   4.829612   4.387678
    14  H    6.216057   5.938319   6.996697   4.936700   4.439357
    15  O    8.412172   7.477428   8.251091   2.827506   1.852097
    16  H    9.309309   8.441992   9.177270   3.377854   2.426376
    17  H    7.836190   7.097574   7.919088   3.224994   2.395052
    18  O    5.422517   5.273402   5.167860   2.785806   3.108813
    19  H    5.618166   5.433250   5.697798   3.078838   3.074004
    20  H    6.166586   5.749980   5.624920   1.826010   2.295347
                   11         12         13         14         15
    11  H    0.000000
    12  O    4.934316   0.000000
    13  H    5.601490   0.964653   0.000000
    14  H    5.500650   0.962590   1.542244   0.000000
    15  O    3.361317   2.954206   3.572861   3.541623   0.000000
    16  H    3.979101   3.461844   3.882219   4.115055   0.977128
    17  H    3.858427   1.960660   2.588002   2.575182   1.014626
    18  O    3.315974   3.014107   3.429756   3.523437   3.915355
    19  H    3.701379   2.008336   2.477054   2.543157   3.373492
    20  H    2.394511   3.389061   3.873538   4.006329   3.464950
                   16         17         18         19         20
    16  H    0.000000
    17  H    1.592702   0.000000
    18  O    4.625094   3.501426   0.000000
    19  H    4.074071   2.759936   1.008272   0.000000
    20  H    4.148661   3.301151   0.985032   1.600854   0.000000
 Stoichiometry    C2H9F3O6
 Framework group  C1[X(C2H9F3O6)]
 Deg. of freedom    54
 Full point group                 C1      NOp   1
 Largest Abelian subgroup         C1      NOp   1
 Largest concise Abelian subgroup C1      NOp   1
                         Standard orientation:                         
 ---------------------------------------------------------------------
 Center     Atomic      Atomic             Coordinates (Angstroms)
 Number     Number       Type             X           Y           Z
 ---------------------------------------------------------------------
      1          6           0       -1.420693   -0.088437    0.229511
      2          8           0       -1.016417   -1.259338    0.254887
      3          8           0       -0.736800    0.972408    0.458796
      4          1           0        0.124335    0.665141    0.757828
      5          6           0       -2.899785    0.057645   -0.232341
      6          9           0       -3.581744   -0.966735    0.369831
      7          9           0       -2.799595   -0.104484   -1.619724
      8          9           0       -3.363469    1.306564    0.118080
      9          8           0        3.438840    2.095765    0.055169
     10          1           0        3.957164    1.421149   -0.479759
     11          1           0        3.055940    2.733690   -0.576826
     12          8           0        2.928551   -2.126264    0.267033
     13          1           0        3.213283   -2.626786    1.040959
     14          1           0        2.353573   -2.711318   -0.236644
     15          8           0        4.660355   -0.170912   -1.113107
     16          1           0        5.611966   -0.295434   -0.929508
     17          1           0        4.183858   -0.954767   -0.679533
     18          8           0        1.593389    0.388693    1.255556
     19          1           0        1.987723   -0.477425    0.922461
     20          1           0        2.194951    1.109569    0.957649
 ---------------------------------------------------------------------
 Rotational constants (GHZ):           1.3539338           0.3017974           0.2764721
 Standard basis: 6-31++G(d,p) (6D, 7F)
 There are   263 symmetry adapted cartesian basis functions of A   symmetry.
 There are   263 symmetry adapted basis functions of A   symmetry.
   263 basis functions,   424 primitive gaussians,   263 cartesian basis functions
    48 alpha electrons       48 beta electrons
       nuclear repulsion energy       688.0567298456 Hartrees.
 NAtoms=   20 NActive=   20 NUniq=   20 SFac= 1.00D+00 NAtFMM=   60 NAOKFM=F Big=F
 Integral buffers will be    131072 words long.
 Raffenetti 2 integral format.
 Two-electron integral symmetry is turned on.
 Nuclear repulsion after empirical dispersion term =      688.0492711069 Hartrees.
 One-electron integrals computed using PRISM.
 NBasis=   263 RedAO= T EigKep=  4.97D-05  NBF=   263
 NBsUse=   263 1.00D-06 EigRej= -1.00D+00 NBFU=   263
 Initial guess from the checkpoint file:  "/local_scratch/slurm.5620493/Gau-3938530.chk"
 B after Tr=    -0.000000   -0.000000    0.000000
         Rot=    0.996398    0.083821    0.006397    0.011122 Ang=   9.73 deg.
 ExpMin= 3.60D-02 ExpMax= 7.00D+03 ExpMxC= 1.05D+03 IAcc=3 IRadAn=         5 AccDes= 0.00D+00
 Harris functional with IExCor= 4639 and IRadAn=       5 diagonalized for initial guess.
 HarFok:  IExCor= 4639 AccDes= 0.00D+00 IRadAn=         5 IDoV= 1 UseB2=F ITyADJ=14
 ICtDFT=  3500011 ScaDFX=  1.000000  1.000000  1.000000  1.000000
 FoFCou: FMM=F IPFlag=           0 FMFlag=      100000 FMFlg1=           0
         NFxFlg=           0 DoJE=T BraDBF=F KetDBF=T FulRan=T
         wScrn=  0.000000 ICntrl=       500 IOpCl=  0 I1Cent=   200000004 NGrid=           0
         NMat0=    1 NMatS0=      1 NMatT0=    0 NMatD0=    1 NMtDS0=    0 NMtDT0=    0
 Petite list used in FoFCou.
 Requested convergence on RMS density matrix=1.00D-10 within 128 cycles.
 Requested convergence on MAX density matrix=1.00D-08.
 Requested convergence on             energy=1.00D-08.
 No special actions if energy rises.
 SCF Done:  E(RwB97XD) =  -832.350189291     A.U. after   18 cycles
            NFock= 18  Conv=0.28D-10     -V/T= 2.0089
 Calling FoFJK, ICntrl=      2127 FMM=F ISym2X=0 I1Cent= 0 IOpClX= 0 NMat=1 NMatS=1 NMatT=0.
 ***** Axes restored to original set *****
 -------------------------------------------------------------------
 Center     Atomic                   Forces (Hartrees/Bohr)
 Number     Number              X              Y              Z
 -------------------------------------------------------------------
      1        6          -0.027810294    0.058798496   -0.018741146
      2        8           0.015968117   -0.029125447    0.016287705
      3        8           0.014285945    0.001351845    0.042619905
      4        1          -0.008485319   -0.020567798   -0.041213536
      5        6           0.001027897   -0.022725439   -0.033742248
      6        9           0.043161644   -0.012876380    0.013179754
      7        9          -0.031558266   -0.016475966    0.033181286
      8        9          -0.006044578    0.043057527   -0.009573821
      9        8           0.014895449    0.014028876   -0.010067133
     10        1          -0.003657130   -0.012878953    0.019644972
     11        1          -0.012560858    0.000844109   -0.009914273
     12        8          -0.000843849   -0.003038396   -0.002694507
     13        1           0.002160270    0.000502168    0.001505734
     14        1           0.000561330   -0.000107603    0.002256363
     15        8          -0.032030163    0.012128877   -0.005915158
     16        1           0.001372111    0.006568675    0.014604504
     17        1           0.029617647   -0.019573146   -0.006252316
     18        8          -0.002692859    0.018738040   -0.026901069
     19        1           0.006188186   -0.024061236    0.024822460
     20        1          -0.003555280    0.005411751   -0.003087475
 -------------------------------------------------------------------
 Cartesian Forces:  Max     0.058798496 RMS     0.020363308

 GradGradGradGradGradGradGradGradGradGradGradGradGradGradGradGradGradGrad
 Berny optimization.
 Using GEDIIS/GDIIS optimizer.
 FormGI is forming the generalized inverse of G from B-inverse, IUseBI=4.
 Internal  Forces:  Max     0.047899020 RMS     0.015827258
 Search for a local minimum.
 Step number   4 out of a maximum of  120
 All quantities printed in internal units (Hartrees-Bohrs-Radians)
 Mixed Optimization -- RFO/linear search
 Update second derivatives using D2CorX and points    4    3
 ITU=  0  1  1  0
 Use linear search instead of GDIIS.
     Eigenvalues ---   -0.00047   0.00017   0.00041   0.00095   0.00188
     Eigenvalues ---    0.00461   0.00619   0.00718   0.00823   0.00892
     Eigenvalues ---    0.01153   0.01234   0.01421   0.01575   0.01671
     Eigenvalues ---    0.01700   0.01862   0.02037   0.02192   0.02728
     Eigenvalues ---    0.02859   0.02983   0.03235   0.03549   0.04372
     Eigenvalues ---    0.05123   0.05729   0.06042   0.06543   0.06867
     Eigenvalues ---    0.07587   0.11290   0.11906   0.14225   0.19979
     Eigenvalues ---    0.22035   0.23306   0.24694   0.29413   0.33149
     Eigenvalues ---    0.39628   0.40587   0.40972   0.44837   0.49233
     Eigenvalues ---    0.51386   0.54560   0.54856   0.55950   0.56214
     Eigenvalues ---    0.58585   0.58675   0.59945   0.97553
 RFO step:  Lambda=-4.54735135D-03 EMin=-4.73421561D-04
 Quartic linear search produced a step of -0.95250.
 Iteration  1 RMS(Cart)=  0.24160633 RMS(Int)=  0.04463280
 Iteration  2 RMS(Cart)=  0.09711599 RMS(Int)=  0.00774388
 Iteration  3 RMS(Cart)=  0.02168843 RMS(Int)=  0.00158307
 Iteration  4 RMS(Cart)=  0.00033745 RMS(Int)=  0.00155927
 Iteration  5 RMS(Cart)=  0.00000029 RMS(Int)=  0.00155927
 Variable       Old X    -DE/DX   Delta X   Delta X   Delta X     New X
                                 (Linear)    (Quad)   (Total)
    R1        2.34135  -0.03539  -0.05573   0.00318  -0.05255   2.28880
    R2        2.42421   0.02094   0.04297  -0.00194   0.04127   2.46549
    R3        2.94116  -0.00004  -0.01174   0.00250  -0.00921   2.93195
    R4        1.81786   0.04790   0.08686   0.01931   0.10619   1.92405
    R5        2.97731   0.00248  -0.01236  -0.04969  -0.06202   2.91529
    R6        2.58902  -0.03922  -0.06393   0.00741  -0.05651   2.53250
    R7        2.64640  -0.04147  -0.09423   0.00144  -0.09283   2.55356
    R8        2.60316  -0.03798  -0.07375  -0.00376  -0.07772   2.52544
    R9        1.89907  -0.02594  -0.04950   0.00193  -0.04793   1.85114
   R10        1.84476  -0.01595  -0.02823  -0.00041  -0.02865   1.81611
   R11        3.45066  -0.00155  -0.08349   0.00781  -0.07704   3.37362
   R12        3.49996  -0.00237  -0.10430   0.00488  -0.09944   3.40052
   R13        1.82293  -0.00262  -0.00311  -0.00063  -0.00374   1.81920
   R14        1.81903   0.00052   0.00002   0.00142   0.00144   1.82047
   R15        3.70511  -0.00180  -0.17036   0.02035  -0.14857   3.55654
   R16        3.79520  -0.00263  -0.21687  -0.00198  -0.21884   3.57636
   R17        1.84650  -0.01605  -0.02957  -0.00014  -0.02971   1.81679
   R18        1.91736  -0.03778  -0.07849   0.00010  -0.07701   1.84035
   R19        1.90536  -0.03774  -0.07116   0.00178  -0.06944   1.83591
   R20        1.86144  -0.00621  -0.00532  -0.00062  -0.00722   1.85422
    A1        2.21918  -0.00265   0.01139  -0.00533   0.00555   2.22473
    A2        1.98763   0.02222   0.10463  -0.01798   0.08615   2.07378
    A3        2.07379  -0.01950  -0.11504   0.02463  -0.08984   1.98395
    A4        1.84278   0.01272   0.06925  -0.01360   0.05439   1.89717
    A5        1.84672   0.03897   0.07860  -0.01164   0.06746   1.91418
    A6        1.78762   0.04107   0.10888  -0.00283   0.10618   1.89380
    A7        1.90657   0.03206   0.06125   0.01630   0.07738   1.98394
    A8        1.96545  -0.03009  -0.07689  -0.00190  -0.07757   1.88788
    A9        1.98071  -0.03406  -0.08587  -0.00041  -0.08641   1.89430
   A10        1.96174  -0.03159  -0.07390   0.00044  -0.07431   1.88743
   A11        1.87169  -0.00149   0.00290  -0.01203  -0.00687   1.86482
   A12        1.82541  -0.00180  -0.02636  -0.02178  -0.05067   1.77474
   A13        1.98855   0.00150  -0.00077   0.04085   0.04170   2.03025
   A14        1.85537   0.00109   0.00276  -0.00367  -0.00074   1.85463
   A15        2.10409  -0.00030   0.01430   0.02138   0.03484   2.13892
   A16        1.87804  -0.00092  -0.02318   0.04759   0.02433   1.90236
   A17        2.08630   0.00038  -0.02325   0.02241  -0.00345   2.08285
   A18        1.97136  -0.00239  -0.00023  -0.06362  -0.06518   1.90618
   A19        1.53773   0.00142   0.03120  -0.03665  -0.00272   1.53501
   A20        1.99879   0.00060  -0.01231   0.04894   0.03707   2.03586
   A21        1.91735  -0.00005  -0.05088   0.02067  -0.02693   1.89042
   A22        1.85315  -0.00119   0.00205  -0.00225  -0.00010   1.85305
   A23        1.99438  -0.00237   0.02521  -0.13198  -0.10589   1.88849
   A24        1.92355   0.00349  -0.03682   0.12323   0.08850   2.01205
   A25        1.86491  -0.00278  -0.02586   0.00534  -0.02086   1.84405
   A26        3.02395   0.00686  -0.05871   0.13709   0.07903   3.10297
   A27        2.99772  -0.00126   0.04089  -0.06961  -0.02783   2.96989
   A28        2.90498   0.00213   0.00965   0.05389   0.06323   2.96821
   A29        3.21191  -0.00256   0.02721  -0.13384  -0.10989   3.10203
   A30        3.19909  -0.00067   0.04928  -0.04036   0.01541   3.21451
   A31        3.03880   0.00437  -0.12850   0.15979   0.03236   3.07115
   A32        3.41197  -0.00111  -0.01096  -0.07215  -0.08031   3.33166
   A33        3.04961  -0.00071   0.04590  -0.11138  -0.06012   2.98949
   A34        3.19380  -0.00088  -0.01054   0.00464  -0.00382   3.18998
   A35        2.80969  -0.00006   0.02919  -0.01950   0.00843   2.81812
    D1       -0.11653   0.00196  -0.04567   0.08426   0.03850  -0.07803
    D2        3.10736  -0.00008  -0.06632   0.06400  -0.00181   3.10556
    D3        0.71644  -0.00034  -0.09039   0.36344   0.27240   0.98884
    D4       -1.34541  -0.00048  -0.09681   0.37147   0.27545  -1.06996
    D5        2.85471  -0.00006  -0.10682   0.36513   0.25805   3.11277
    D6       -2.49687   0.00058  -0.07482   0.38137   0.30608  -2.19079
    D7        1.72446   0.00045  -0.08124   0.38940   0.30913   2.03360
    D8       -0.35860   0.00086  -0.09126   0.38306   0.29173  -0.06687
    D9        0.51903  -0.00071  -0.08625  -0.33099  -0.41490   0.10412
   D10        2.61369  -0.00278  -0.12574  -0.31478  -0.44276   2.17094
   D11        2.08336   0.00019   0.01888  -0.06527  -0.04684   2.03652
   D12       -2.16965  -0.00015  -0.01172  -0.01740  -0.02779  -2.19744
   D13       -2.12808  -0.00035   0.01171  -0.04273  -0.03065  -2.15873
   D14       -0.09790  -0.00070  -0.01890   0.00515  -0.01160  -0.10950
   D15       -1.98782   0.00315  -0.02580   0.15048   0.12547  -1.86235
   D16        0.10368   0.00004  -0.02214   0.05382   0.02953   0.13321
   D17        0.00051   0.00099  -0.03873   0.14769   0.10961   0.11012
   D18        2.09201  -0.00212  -0.03507   0.05103   0.01367   2.10568
   D19       -1.79360  -0.00061   0.02920  -0.05978  -0.03020  -1.82379
   D20        0.35156  -0.00017  -0.00786   0.00199  -0.00627   0.34529
   D21        2.03623  -0.00071   0.04665  -0.11440  -0.06690   1.96933
   D22       -2.10180  -0.00027   0.00959  -0.05263  -0.04297  -2.14477
   D23        0.06836   0.00026   0.02839  -0.02365   0.00545   0.07381
   D24        2.21351   0.00070  -0.00867   0.03811   0.02938   2.24289
   D25       -2.17562   0.00129  -0.01935   0.10942   0.09136  -2.08426
   D26        1.98163   0.00068   0.01750   0.05737   0.07450   2.05613
   D27       -0.11917   0.00017  -0.03503   0.09609   0.06063  -0.05855
   D28       -2.24511  -0.00044   0.00182   0.04404   0.04377  -2.20134
   D29        1.99459   0.00092  -0.04096   0.08560   0.04330   2.03790
   D30       -0.13135   0.00031  -0.00411   0.03355   0.02645  -0.10490
         Item               Value     Threshold  Converged?
 Maximum Force            0.047899     0.000015     NO 
 RMS     Force            0.015827     0.000010     NO 
 Maximum Displacement     1.027607     0.000060     NO 
 RMS     Displacement     0.280059     0.000040     NO 
 Predicted change in Energy=-3.301428D-03
 GradGradGradGradGradGradGradGradGradGradGradGradGradGradGradGradGradGrad

                          Input orientation:                          
 ---------------------------------------------------------------------
 Center     Atomic      Atomic             Coordinates (Angstroms)
 Number     Number       Type             X           Y           Z
 ---------------------------------------------------------------------
      1          6           0       -0.500052   -0.634996    1.809253
      2          8           0       -0.752670    0.051564    0.843968
      3          8           0       -0.342476   -1.929685    1.842988
      4          1           0       -0.540230   -2.306809    0.918151
      5          6           0       -0.275288    0.055821    3.180191
      6          9           0       -1.349380    0.792560    3.495666
      7          9           0        0.787250    0.883916    3.074129
      8          9           0       -0.038279   -0.799313    4.179468
      9          8           0        1.306233   -4.139891   -1.755500
     10          1           0        1.398647   -3.450715   -2.445479
     11          1           0        2.151543   -4.194655   -1.301567
     12          8           0       -1.135639   -0.867515   -2.358563
     13          1           0       -2.011414   -0.913259   -2.755643
     14          1           0       -1.092334   -0.022859   -1.897342
     15          8           0        1.202870   -2.006003   -3.500274
     16          1           0        1.099885   -2.170399   -4.441905
     17          1           0        0.402203   -1.528142   -3.219191
     18          8           0       -0.805138   -2.973421   -0.447640
     19          1           0       -0.954032   -2.272477   -1.103665
     20          1           0       -0.066068   -3.513773   -0.800586
 ---------------------------------------------------------------------
                    Distance matrix (angstroms):
                    1          2          3          4          5
     1  C    0.000000
     2  O    1.211179   0.000000
     3  O    1.304679   2.256468   0.000000
     4  H    1.894897   2.369084   1.018162   0.000000
     5  C    1.551522   2.384502   2.394757   3.281622   0.000000
     6  F    2.367122   2.817204   3.340033   4.111496   1.340143
     7  F    2.358846   2.835098   3.272360   4.073226   1.351287
     8  F    2.420362   3.515665   2.613315   3.627766   1.336406
     9  O    5.315488   5.344587   4.533471   3.730686   6.668302
    10  H    5.443903   5.264465   4.871960   4.047440   6.837106
    11  H    5.420270   5.573881   4.608519   3.966958   6.636431
    12  O    4.222407   3.353741   4.405717   3.628075   5.680717
    13  H    4.816630   3.933513   4.996588   4.195608   6.259982
    14  H    3.803203   2.763275   4.264779   3.667185   5.143452
    15  O    5.742010   5.189428   5.562766   4.759344   7.145956
    16  H    6.632815   6.025739   6.452769   5.607030   8.058753
    17  H    5.186234   4.509819   5.132391   4.314174   6.627219
    18  O    3.264181   3.289611   2.559379   1.542703   4.755861
    19  H    3.372318   3.038912   3.028906   2.064012   4.922711
    20  H    3.909854   3.985926   3.094224   2.153055   5.350922
                    6          7          8          9         10
     6  F    0.000000
     7  F    2.179731   0.000000
     8  F    2.172702   2.176357   0.000000
     9  O    7.678287   6.988082   6.941975   0.000000
    10  H    7.800913   7.044779   7.279053   0.979580   0.000000
    11  H    7.755142   6.841045   6.809215   0.961043   1.558472
    12  O    6.088803   6.023218   6.629833   4.127332   3.619818
    13  H    6.513599   6.711825   7.211242   4.734788   4.261854
    14  H    5.460358   5.391715   6.216231   4.766885   4.272662
    15  O    7.955445   7.193549   7.872419   2.758332   1.799475
    16  H    8.819470   8.118950   8.803599   3.337402   2.390436
    17  H    7.317309   6.750716   7.447507   3.127442   2.299525
    18  O    5.479825   5.460550   5.169618   2.743908   3.012614
    19  H    5.541173   5.518047   5.560603   3.003484   2.953610
    20  H    6.216846   5.922942   5.671861   1.785243   2.203416
                   11         12         13         14         15
    11  H    0.000000
    12  O    4.795067   0.000000
    13  H    5.496554   0.962677   0.000000
    14  H    5.318042   0.963351   1.540845   0.000000
    15  O    3.244147   2.840473   3.475656   3.430774   0.000000
    16  H    3.881407   3.321955   3.755537   3.986546   0.961406
    17  H    3.721258   1.882038   2.533477   2.499361   0.973872
    18  O    3.310977   2.862813   3.320580   3.299990   3.779757
    19  H    3.657667   1.892530   2.386329   2.389526   3.235270
    20  H    2.373265   3.251761   3.790684   3.800339   3.342437
                   16         17         18         19         20
    16  H    0.000000
    17  H    1.547347   0.000000
    18  O    4.497567   3.350821   0.000000
    19  H    3.920822   2.620851   0.971524   0.000000
    20  H    4.052567   3.164120   0.981211   1.556004   0.000000
 Stoichiometry    C2H9F3O6
 Framework group  C1[X(C2H9F3O6)]
 Deg. of freedom    54
 Full point group                 C1      NOp   1
 Largest Abelian subgroup         C1      NOp   1
 Largest concise Abelian subgroup C1      NOp   1
                         Standard orientation:                         
 ---------------------------------------------------------------------
 Center     Atomic      Atomic             Coordinates (Angstroms)
 Number     Number       Type             X           Y           Z
 ---------------------------------------------------------------------
      1          6           0       -1.264851   -0.083481    0.182878
      2          8           0       -0.713927   -1.155181    0.060821
      3          8           0       -0.734905    1.040671    0.579900
      4          1           0        0.230752    0.868004    0.852566
      5          6           0       -2.759785    0.038461   -0.214011
      6          9           0       -3.483987   -0.853417    0.475968
      7          9           0       -2.879253   -0.248760   -1.529005
      8          9           0       -3.272806    1.254725   -0.005463
      9          8           0        3.630913    1.942223   -0.244236
     10          1           0        3.975473    1.125684   -0.661512
     11          1           0        3.349416    2.521913   -0.957205
     12          8           0        2.505563   -1.944229    0.570591
     13          1           0        2.774117   -2.430502    1.356825
     14          1           0        1.742863   -2.410959    0.212126
     15          8           0        4.297244   -0.574303   -1.156101
     16          1           0        5.200832   -0.887962   -1.058891
     17          1           0        3.745867   -1.161747   -0.609000
     18          8           0        1.705990    0.712562    1.276172
     19          1           0        1.985315   -0.195986    1.075229
     20          1           0        2.340567    1.294802    0.805977
 ---------------------------------------------------------------------
 Rotational constants (GHZ):           1.4118472           0.3217797           0.2978358
 Standard basis: 6-31++G(d,p) (6D, 7F)
 There are   263 symmetry adapted cartesian basis functions of A   symmetry.
 There are   263 symmetry adapted basis functions of A   symmetry.
   263 basis functions,   424 primitive gaussians,   263 cartesian basis functions
    48 alpha electrons       48 beta electrons
       nuclear repulsion energy       703.4801809910 Hartrees.
 NAtoms=   20 NActive=   20 NUniq=   20 SFac= 1.00D+00 NAtFMM=   60 NAOKFM=F Big=F
 Integral buffers will be    131072 words long.
 Raffenetti 2 integral format.
 Two-electron integral symmetry is turned on.
 Nuclear repulsion after empirical dispersion term =      703.4720680057 Hartrees.
 One-electron integrals computed using PRISM.
 NBasis=   263 RedAO= T EigKep=  4.87D-05  NBF=   263
 NBsUse=   263 1.00D-06 EigRej= -1.00D+00 NBFU=   263
 Lowest energy guess from the checkpoint file:  "/local_scratch/slurm.5620493/Gau-3938530.chk"
 B after Tr=    -0.000000    0.000000   -0.000000
         Rot=    0.988735    0.147815    0.002294    0.023437 Ang=  17.22 deg.
 B after Tr=     0.000000    0.000000   -0.000000
         Rot=    0.997808    0.064276   -0.005918    0.014601 Ang=   7.59 deg.
 Requested convergence on RMS density matrix=1.00D-10 within 128 cycles.
 Requested convergence on MAX density matrix=1.00D-08.
 Requested convergence on             energy=1.00D-08.
 No special actions if energy rises.
 SCF Done:  E(RwB97XD) =  -832.380023710     A.U. after   17 cycles
            NFock= 17  Conv=0.94D-10     -V/T= 2.0082
 Calling FoFJK, ICntrl=      2127 FMM=F ISym2X=0 I1Cent= 0 IOpClX= 0 NMat=1 NMatS=1 NMatT=0.
 ***** Axes restored to original set *****
 -------------------------------------------------------------------
 Center     Atomic                   Forces (Hartrees/Bohr)
 Number     Number              X              Y              Z
 -------------------------------------------------------------------
      1        6           0.004568256   -0.001999290    0.000299952
      2        8          -0.002811845    0.000585419   -0.002467609
      3        8          -0.003845513    0.006860327    0.001985682
      4        1           0.002033650   -0.006104566   -0.001163367
      5        6           0.004312798    0.001197604   -0.002033468
      6        9           0.001679245   -0.000761493    0.000938150
      7        9          -0.005048683   -0.003405015    0.002394329
      8        9          -0.000959170    0.002372258   -0.002163438
      9        8           0.000426889    0.001286023   -0.000334894
     10        1           0.000664613   -0.000869139    0.001650475
     11        1          -0.000583253   -0.000016304   -0.000848648
     12        8          -0.002047466   -0.000169804   -0.003281000
     13        1           0.000549662    0.000152603    0.000130227
     14        1           0.001426227   -0.000158591    0.004586751
     15        8          -0.003090105   -0.000061939   -0.001240039
     16        1           0.001077451    0.000290378    0.000691568
     17        1           0.001964338   -0.000358140    0.000126182
     18        8          -0.000106612    0.001766275   -0.000014182
     19        1           0.000052030   -0.000616033    0.001212767
     20        1          -0.000262513    0.000009428   -0.000469438
 -------------------------------------------------------------------
 Cartesian Forces:  Max     0.006860327 RMS     0.002227794

 GradGradGradGradGradGradGradGradGradGradGradGradGradGradGradGradGradGrad
 Berny optimization.
 Using GEDIIS/GDIIS optimizer.
 FormGI is forming the generalized inverse of G from B-inverse, IUseBI=4.
 Internal  Forces:  Max     0.010121186 RMS     0.002222461
 Search for a local minimum.
 Step number   5 out of a maximum of  120
 All quantities printed in internal units (Hartrees-Bohrs-Radians)
 Mixed Optimization -- RFO/linear search
 Update second derivatives using D2CorX and points    3    5
 DE= -6.09D-03 DEPred=-3.30D-03 R= 1.85D+00
 TightC=F SS=  1.41D+00  RLast= 1.16D+00 DXNew= 1.4270D+00 3.4785D+00
 Trust test= 1.85D+00 RLast= 1.16D+00 DXMaxT set to 1.43D+00
 ITU=  1  0  1  1  0
 Use linear search instead of GDIIS.
     Eigenvalues ---   -0.02782  -0.00461   0.00009   0.00037   0.00067
     Eigenvalues ---    0.00187   0.00316   0.00544   0.00707   0.00843
     Eigenvalues ---    0.00897   0.01021   0.01187   0.01394   0.01620
     Eigenvalues ---    0.01671   0.01711   0.01868   0.02114   0.02486
     Eigenvalues ---    0.02839   0.02973   0.03107   0.03456   0.03500
     Eigenvalues ---    0.04561   0.04978   0.05698   0.06403   0.06747
     Eigenvalues ---    0.07606   0.10776   0.11881   0.14385   0.19582
     Eigenvalues ---    0.22025   0.23287   0.24770   0.28147   0.32857
     Eigenvalues ---    0.39287   0.40220   0.40971   0.44824   0.49004
     Eigenvalues ---    0.49752   0.54505   0.54840   0.55898   0.56058
     Eigenvalues ---    0.58550   0.58579   0.59216   0.97414
 RFO step:  Lambda=-3.42051310D-02 EMin=-2.78152180D-02
 Skip linear search -- no minimum in search direction.
 Iteration  1 RMS(Cart)=  0.39588854 RMS(Int)=  0.08314821
 Iteration  2 RMS(Cart)=  0.43339848 RMS(Int)=  0.04916660
 Iteration  3 RMS(Cart)=  0.22283241 RMS(Int)=  0.01369945
 Iteration  4 RMS(Cart)=  0.01270757 RMS(Int)=  0.01074531
 Iteration  5 RMS(Cart)=  0.00084974 RMS(Int)=  0.01074463
 Iteration  6 RMS(Cart)=  0.00003919 RMS(Int)=  0.01074463
 Iteration  7 RMS(Cart)=  0.00000268 RMS(Int)=  0.01074463
 Iteration  8 RMS(Cart)=  0.00000014 RMS(Int)=  0.01074463
 Iteration  1 RMS(Cart)=  0.39048935 RMS(Int)=  0.07180960
 Iteration  2 RMS(Cart)=  0.43580409 RMS(Int)=  0.03903580
 Iteration  3 RMS(Cart)=  0.14457404 RMS(Int)=  0.00891242
 Iteration  4 RMS(Cart)=  0.01049267 RMS(Int)=  0.00843591
 Iteration  5 RMS(Cart)=  0.00038284 RMS(Int)=  0.00843572
 Iteration  6 RMS(Cart)=  0.00001606 RMS(Int)=  0.00843572
 Iteration  7 RMS(Cart)=  0.00000079 RMS(Int)=  0.00843572
 ITry= 2 IFail=0 DXMaxC= 3.31D+00 DCOld= 3.59D+00 DXMaxT= 1.43D+00 DXLimC= 3.00D+00 Rises=F
 Iteration  1 RMS(Cart)=  0.38293922 RMS(Int)=  0.06096873
 Iteration  2 RMS(Cart)=  0.42433572 RMS(Int)=  0.02947556
 Iteration  3 RMS(Cart)=  0.06770778 RMS(Int)=  0.00646441
 Iteration  4 RMS(Cart)=  0.00282158 RMS(Int)=  0.00643377
 Iteration  5 RMS(Cart)=  0.00006654 RMS(Int)=  0.00643376
 Iteration  6 RMS(Cart)=  0.00000200 RMS(Int)=  0.00643376
 Iteration  7 RMS(Cart)=  0.00000007 RMS(Int)=  0.00643376
 ITry= 3 IFail=0 DXMaxC= 3.02D+00 DCOld= 3.31D+00 DXMaxT= 1.43D+00 DXLimC= 3.00D+00 Rises=F
 Iteration  1 RMS(Cart)=  0.37637541 RMS(Int)=  0.05035664
 Iteration  2 RMS(Cart)=  0.38173523 RMS(Int)=  0.02103063
 Iteration  3 RMS(Cart)=  0.02962436 RMS(Int)=  0.00474072
 Iteration  4 RMS(Cart)=  0.00030137 RMS(Int)=  0.00473898
 Iteration  5 RMS(Cart)=  0.00000320 RMS(Int)=  0.00473898
 Iteration  6 RMS(Cart)=  0.00000012 RMS(Int)=  0.00473898
 ITry= 4 IFail=0 DXMaxC= 2.69D+00 DCOld= 3.02D+00 DXMaxT= 1.43D+00 DXLimC= 3.00D+00 Rises=F
 Variable       Old X    -DE/DX   Delta X   Delta X   Delta X     New X
                                 (Linear)    (Quad)   (Total)
    R1        2.28880   0.00288   0.00000   0.01861   0.01303   2.30183
    R2        2.46549  -0.00226   0.00000  -0.01636  -0.01178   2.45371
    R3        2.93195  -0.00102   0.00000  -0.01072  -0.00758   2.92437
    R4        1.92405   0.00047   0.00000   0.01987   0.01370   1.93774
    R5        2.91529  -0.00245   0.00000  -0.18852  -0.13164   2.78365
    R6        2.53250  -0.00154   0.00000   0.00356   0.00249   2.53499
    R7        2.55356  -0.00619   0.00000  -0.04972  -0.03432   2.51924
    R8        2.52544  -0.00319   0.00000  -0.01376  -0.00956   2.51588
    R9        1.85114  -0.00084   0.00000   0.00224   0.00741   1.85854
   R10        1.81611  -0.00098   0.00000  -0.00163  -0.00123   1.81488
   R11        3.37362  -0.00027   0.00000  -0.05279  -0.03635   3.33727
   R12        3.40052   0.00088   0.00000   0.01773   0.01780   3.41831
   R13        1.81920  -0.00056   0.00000  -0.00474  -0.00331   1.81588
   R14        1.82047   0.00212   0.00000   0.01597   0.01118   1.83165
   R15        3.55654   0.00042   0.00000  -0.05754  -0.04072   3.51581
   R16        3.57636  -0.00175   0.00000  -0.23546  -0.17027   3.40609
   R17        1.81679  -0.00084   0.00000  -0.00467  -0.00327   1.81352
   R18        1.84035  -0.00129   0.00000   0.00325   0.00274   1.84309
   R19        1.83591  -0.00303   0.00000  -0.01414  -0.01586   1.82006
   R20        1.85422  -0.00039   0.00000  -0.00862  -0.00704   1.84717
    A1        2.22473   0.00004   0.00000   0.00039   0.00043   2.22515
    A2        2.07378   0.00238   0.00000   0.03091   0.02179   2.09557
    A3        1.98395  -0.00236   0.00000  -0.02917  -0.02149   1.96246
    A4        1.89717  -0.00407   0.00000  -0.10800  -0.07406   1.82312
    A5        1.91418   0.00175   0.00000   0.00810   0.00559   1.91976
    A6        1.89380   0.00339   0.00000   0.05358   0.03704   1.93084
    A7        1.98394  -0.00072   0.00000  -0.04191  -0.02945   1.95449
    A8        1.88788  -0.00170   0.00000  -0.00539  -0.00377   1.88411
    A9        1.89430  -0.00143   0.00000  -0.01369  -0.00974   1.88456
   A10        1.88743  -0.00141   0.00000   0.00052   0.00059   1.88801
   A11        1.86482  -0.00132   0.00000  -0.04934  -0.03583   1.82899
   A12        1.77474  -0.00101   0.00000  -0.10547  -0.06175   1.71299
   A13        2.03025   0.00052   0.00000   0.03696   0.01245   2.04270
   A14        1.85463   0.00087   0.00000   0.03552   0.02624   1.88087
   A15        2.13892  -0.00047   0.00000  -0.00435  -0.00124   2.13769
   A16        1.90236   0.00058   0.00000   0.05816   0.04375   1.94612
   A17        2.08285   0.00099   0.00000   0.07789   0.04659   2.12944
   A18        1.90618  -0.00184   0.00000  -0.13886  -0.08819   1.81799
   A19        1.53501  -0.00091   0.00000  -0.08426  -0.07201   1.46300
   A20        2.03586   0.00076   0.00000   0.06419   0.04437   2.08023
   A21        1.89042   0.00003   0.00000  -0.00048   0.00925   1.89967
   A22        1.85305  -0.00007   0.00000  -0.01405  -0.01491   1.83814
   A23        1.88849  -0.00416   0.00000  -0.34583  -0.23468   1.65381
   A24        2.01205   0.00171   0.00000   0.13144   0.08234   2.09439
   A25        1.84405   0.00057   0.00000   0.03199   0.02294   1.86700
   A26        3.10297   0.00614   0.00000   0.24535   0.16872   3.27170
   A27        2.96989  -0.00342   0.00000  -0.24861  -0.16445   2.80544
   A28        2.96821   0.00149   0.00000   0.11059   0.08131   3.04951
   A29        3.10203  -0.00396   0.00000  -0.32068  -0.21709   2.88493
   A30        3.21451  -0.00210   0.00000  -0.13244  -0.09518   3.11933
   A31        3.07115   0.01012   0.00000   0.53501   0.37141   3.44256
   A32        3.33166  -0.00268   0.00000  -0.26085  -0.19171   3.13995
   A33        2.98949  -0.00166   0.00000  -0.11713  -0.07984   2.90966
   A34        3.18998   0.00047   0.00000   0.01544   0.02146   3.21144
   A35        2.81812  -0.00181   0.00000  -0.09941  -0.07093   2.74719
    D1       -0.07803   0.00192   0.00000   0.06823   0.04814  -0.02989
    D2        3.10556   0.00036   0.00000   0.00652   0.00617   3.11173
    D3        0.98884  -0.00011   0.00000  -0.05804  -0.04035   0.94849
    D4       -1.06996  -0.00103   0.00000  -0.08736  -0.06149  -1.13144
    D5        3.11277  -0.00117   0.00000  -0.09873  -0.06864   3.04413
    D6       -2.19079   0.00126   0.00000  -0.00277  -0.00234  -2.19313
    D7        2.03360   0.00033   0.00000  -0.03209  -0.02348   2.01012
    D8       -0.06687   0.00020   0.00000  -0.04346  -0.03063  -0.09749
    D9        0.10412   0.00036   0.00000   0.07493   0.06099   0.16511
   D10        2.17094  -0.00171   0.00000  -0.10684  -0.08653   2.08441
   D11        2.03652  -0.00045   0.00000  -0.02183  -0.02202   2.01450
   D12       -2.19744   0.00049   0.00000   0.05881   0.03512  -2.16233
   D13       -2.15873  -0.00137   0.00000  -0.09267  -0.06244  -2.22117
   D14       -0.10950  -0.00042   0.00000  -0.01203  -0.00530  -0.11481
   D15       -1.86235   0.00434   0.00000   0.33312   0.23351  -1.62884
   D16        0.13321   0.00039   0.00000  -0.01690  -0.01278   0.12043
   D17        0.11012   0.00243   0.00000   0.22537   0.15852   0.26864
   D18        2.10568  -0.00153   0.00000  -0.12466  -0.08776   2.01792
   D19       -1.82379  -0.00059   0.00000  -0.03524  -0.02487  -1.84867
   D20        0.34529   0.00055   0.00000   0.04919   0.03650   0.38179
   D21        1.96933  -0.00287   0.00000  -0.21233  -0.15326   1.81608
   D22       -2.14477  -0.00174   0.00000  -0.12789  -0.09189  -2.23665
   D23        0.07381  -0.00039   0.00000  -0.01361  -0.01353   0.06028
   D24        2.24289   0.00074   0.00000   0.07083   0.04784   2.29074
   D25       -2.08426   0.00020   0.00000   0.01522   0.01331  -2.07095
   D26        2.05613   0.00093   0.00000   0.08726   0.05804   2.11416
   D27       -0.05855   0.00029   0.00000  -0.00914  -0.00785  -0.06640
   D28       -2.20134   0.00101   0.00000   0.06291   0.03687  -2.16447
   D29        2.03790   0.00068   0.00000   0.01838   0.01813   2.05603
   D30       -0.10490   0.00140   0.00000   0.09042   0.06286  -0.04205
         Item               Value     Threshold  Converged?
 Maximum Force            0.010121     0.000015     NO 
 RMS     Force            0.002222     0.000010     NO 
 Maximum Displacement     2.694584     0.000060     NO 
 RMS     Displacement     0.750417     0.000040     NO 
 Predicted change in Energy=-2.041652D-02
 GradGradGradGradGradGradGradGradGradGradGradGradGradGradGradGradGradGrad

                          Input orientation:                          
 ---------------------------------------------------------------------
 Center     Atomic      Atomic             Coordinates (Angstroms)
 Number     Number       Type             X           Y           Z
 ---------------------------------------------------------------------
      1          6           0       -0.547420   -0.879211    1.272448
      2          8           0       -0.928408   -0.598735    0.150000
      3          8           0       -0.203754   -2.048123    1.721341
      4          1           0       -0.353788   -2.681023    0.928629
      5          6           0       -0.430289    0.225246    2.350055
      6          9           0       -1.597104    0.876496    2.468100
      7          9           0        0.503995    1.114094    2.012000
      8          9           0       -0.115897   -0.274181    3.543461
      9          8           0        1.078947   -4.334677   -2.082789
     10          1           0        1.153463   -3.493843   -2.587481
     11          1           0        1.970822   -4.516745   -1.776580
     12          8           0       -0.832500   -0.712309   -1.295130
     13          1           0       -1.690741   -0.417755   -1.611412
     14          1           0       -0.642200   -0.238197   -0.471430
     15          8           0        1.213529   -1.724403   -2.958382
     16          1           0        1.092097   -1.431708   -3.864231
     17          1           0        0.518341   -1.271340   -2.445839
     18          8           0       -0.744511   -3.288502   -0.355178
     19          1           0       -0.867874   -2.447126   -0.807388
     20          1           0       -0.091077   -3.798006   -0.873737
 ---------------------------------------------------------------------
                    Distance matrix (angstroms):
                    1          2          3          4          5
     1  C    0.000000
     2  O    1.218075   0.000000
     3  O    1.298448   2.257202   0.000000
     4  H    1.844513   2.296165   1.025410   0.000000
     5  C    1.547509   2.401522   2.369557   3.236155   0.000000
     6  F    2.369373   2.827906   3.324525   4.070841   1.341461
     7  F    2.371851   2.907336   3.253461   4.038861   1.333124
     8  F    2.389513   3.504438   2.544544   3.561856   1.331348
     9  O    5.083594   4.792920   4.620072   3.722357   6.536115
    10  H    4.962697   4.495514   4.743216   3.910948   6.381157
    11  H    5.373059   5.240996   4.801909   4.011464   6.729110
    12  O    2.588742   1.452756   3.358396   3.008339   3.785255
    13  H    3.136363   1.927817   3.997058   3.655357   4.206592
    14  H    1.860373   0.773355   2.876858   2.830326   2.867135
    15  O    4.659958   3.939170   4.900337   4.298891   5.889208
    16  H    5.420215   4.570595   5.766959   5.159736   6.609123
    17  H    3.887836   3.046943   4.300024   3.759634   5.112756
    18  O    2.914223   2.742967   2.478486   1.473044   4.445610
    19  H    2.624264   2.082500   2.644755   1.825581   4.159627
    20  H    3.651536   3.461862   3.131967   2.136631   5.166667
                    6          7          8          9         10
     6  F    0.000000
     7  F    2.163122   0.000000
     8  F    2.162044   2.157996   0.000000
     9  O    7.418098   6.840101   7.040594   0.000000
    10  H    7.226645   6.542945   7.040309   0.983498   0.000000
    11  H    7.735274   6.943434   7.117343   0.960393   1.540118
    12  O    4.155818   4.007378   4.910951   4.170802   3.653924
    13  H    4.280920   4.504725   5.391981   4.820337   4.301689
    14  H    3.285608   3.051209   4.049399   4.726518   4.278004
    15  O    6.641615   5.767600   6.792973   2.756503   1.808894
    16  H    7.256585   6.430946   7.594275   3.406015   2.426161
    17  H    5.764990   5.055970   6.104777   3.135302   2.315807
    18  O    5.103433   5.152199   4.967965   2.721051   2.937286
    19  H    4.723036   4.744814   4.921081   2.996600   2.889664
    20  H    5.940283   5.728029   5.650627   1.766007   2.139700
                   11         12         13         14         15
    11  H    0.000000
    12  O    4.750173   0.000000
    13  H    5.498731   0.960923   0.000000
    14  H    5.180471   0.969267   1.559243   0.000000
    15  O    3.125272   2.824354   3.457808   3.440563   0.000000
    16  H    3.827257   3.289664   3.721220   3.992913   0.959675
    17  H    3.618047   1.860489   2.510959   2.512476   0.975322
    18  O    3.301817   2.743724   3.273326   3.054233   3.613447
    19  H    3.644290   1.802425   2.332791   2.245699   3.079180
    20  H    2.362867   3.201376   3.811716   3.624614   3.216764
                   16         17         18         19         20
    16  H    0.000000
    17  H    1.538424   0.000000
    18  O    4.374273   3.167743   0.000000
    19  H    3.770524   2.447159   0.963133   0.000000
    20  H    3.992783   3.037587   0.977483   1.559709   0.000000
 Stoichiometry    C2H9F3O6
 Framework group  C1[X(C2H9F3O6)]
 Deg. of freedom    54
 Full point group                 C1      NOp   1
 Largest Abelian subgroup         C1      NOp   1
 Largest concise Abelian subgroup C1      NOp   1
                         Standard orientation:                         
 ---------------------------------------------------------------------
 Center     Atomic      Atomic             Coordinates (Angstroms)
 Number     Number       Type             X           Y           Z
 ---------------------------------------------------------------------
      1          6           0       -0.891460    0.255230    0.187425
      2          8           0       -0.227026   -0.640970    0.676362
      3          8           0       -0.520867    1.478010   -0.043736
      4          1           0        0.442584    1.523650    0.304321
      5          6           0       -2.356532   -0.008019   -0.235717
      6          9           0       -3.049289   -0.509881    0.797599
      7          9           0       -2.405991   -0.892562   -1.231888
      8          9           0       -2.966786    1.104817   -0.637803
      9          8           0        4.070909    1.160569   -0.443593
     10          1           0        4.013032    0.186599   -0.567294
     11          1           0        4.104304    1.519271   -1.333858
     12          8           0        1.012611   -1.388395    0.799463
     13          1           0        0.930155   -1.843024    1.642011
     14          1           0        0.122240   -1.285658    0.430460
     15          8           0        3.319129   -1.463308   -0.828830
     16          1           0        3.854322   -2.233652   -0.626059
     17          1           0        2.515658   -1.557120   -0.283958
     18          8           0        1.737321    1.253443    0.952782
     19          1           0        1.598250    0.302477    1.015601
     20          1           0        2.569378    1.388028    0.457766
 ---------------------------------------------------------------------
 Rotational constants (GHZ):           1.5828229           0.4196083           0.3833316
 Standard basis: 6-31++G(d,p) (6D, 7F)
 There are   263 symmetry adapted cartesian basis functions of A   symmetry.
 There are   263 symmetry adapted basis functions of A   symmetry.
   263 basis functions,   424 primitive gaussians,   263 cartesian basis functions
    48 alpha electrons       48 beta electrons
       nuclear repulsion energy       765.4737191588 Hartrees.
 NAtoms=   20 NActive=   20 NUniq=   20 SFac= 1.00D+00 NAtFMM=   60 NAOKFM=F Big=F
 Integral buffers will be    131072 words long.
 Raffenetti 2 integral format.
 Two-electron integral symmetry is turned on.
 Nuclear repulsion after empirical dispersion term =      765.4641401599 Hartrees.
 One-electron integrals computed using PRISM.
 NBasis=   263 RedAO= T EigKep=  3.44D-05  NBF=   263
 NBsUse=   263 1.00D-06 EigRej= -1.00D+00 NBFU=   263
 Initial guess from the checkpoint file:  "/local_scratch/slurm.5620493/Gau-3938530.chk"
 B after Tr=     0.000000   -0.000000    0.000000
         Rot=    0.976453    0.207982    0.009382    0.056531 Ang=  24.92 deg.
 ExpMin= 3.60D-02 ExpMax= 7.00D+03 ExpMxC= 1.05D+03 IAcc=3 IRadAn=         5 AccDes= 0.00D+00
 Harris functional with IExCor= 4639 and IRadAn=       5 diagonalized for initial guess.
 HarFok:  IExCor= 4639 AccDes= 0.00D+00 IRadAn=         5 IDoV= 1 UseB2=F ITyADJ=14
 ICtDFT=  3500011 ScaDFX=  1.000000  1.000000  1.000000  1.000000
 FoFCou: FMM=F IPFlag=           0 FMFlag=      100000 FMFlg1=           0
         NFxFlg=           0 DoJE=T BraDBF=F KetDBF=T FulRan=T
         wScrn=  0.000000 ICntrl=       500 IOpCl=  0 I1Cent=   200000004 NGrid=           0
         NMat0=    1 NMatS0=      1 NMatT0=    0 NMatD0=    1 NMtDS0=    0 NMtDT0=    0
 Petite list used in FoFCou.
 Requested convergence on RMS density matrix=1.00D-10 within 128 cycles.
 Requested convergence on MAX density matrix=1.00D-08.
 Requested convergence on             energy=1.00D-08.
 No special actions if energy rises.
 Restarting incremental Fock formation.
 SCF Done:  E(RwB97XD) =  -831.861506889     A.U. after   23 cycles
            NFock= 23  Conv=0.93D-10     -V/T= 2.0046
 Calling FoFJK, ICntrl=      2127 FMM=F ISym2X=0 I1Cent= 0 IOpClX= 0 NMat=1 NMatS=1 NMatT=0.
 ***** Axes restored to original set *****
 -------------------------------------------------------------------
 Center     Atomic                   Forces (Hartrees/Bohr)
 Number     Number              X              Y              Z
 -------------------------------------------------------------------
      1        6           0.036521178    0.008446365    0.103916538
      2        8          -0.278483827   -0.228472859    0.904724210
      3        8          -0.011981167    0.019028482   -0.012764872
      4        1          -0.002252110   -0.018098252   -0.006062957
      5        6           0.014028281   -0.004976324    0.006547472
      6        9          -0.000334205   -0.003101943   -0.003583540
      7        9           0.005830842    0.009272785   -0.005352889
      8        9          -0.000951789    0.000330548    0.004950998
      9        8           0.000740453    0.004533622   -0.001458352
     10        1          -0.000006316   -0.000938530    0.002333084
     11        1           0.000120363   -0.001645886    0.000207846
     12        8           0.038377334   -0.103828806   -0.667234031
     13        1          -0.000141644    0.001727469   -0.011501657
     14        1           0.203632680    0.320375094   -0.304942552
     15        8           0.004654968   -0.005046681   -0.003399606
     16        1           0.000656535    0.000218710   -0.000761357
     17        1          -0.009491086    0.005415515    0.003542937
     18        8           0.000212763   -0.007512014    0.014046619
     19        1          -0.003925076    0.007054989   -0.018577974
     20        1           0.002791822   -0.002782285   -0.004629919
 -------------------------------------------------------------------
 Cartesian Forces:  Max     0.904724210 RMS     0.166212375

 GradGradGradGradGradGradGradGradGradGradGradGradGradGradGradGradGradGrad
 Berny optimization.
 Using GEDIIS/GDIIS optimizer.
 FormGI is forming the generalized inverse of G from B-inverse, IUseBI=4.
 Internal  Forces:  Max     1.654581533 RMS     0.531614220
 Search for a local minimum.
 Step number   6 out of a maximum of  120
 All quantities printed in internal units (Hartrees-Bohrs-Radians)
 Mixed Optimization -- RFO/linear search
 Update second derivatives using D2CorX and points    6    5
 DE=  5.19D-01 DEPred=-2.04D-02 R=-2.54D+01
 Trust test=-2.54D+01 RLast= 7.86D-01 DXMaxT set to 7.14D-01
 ITU= -1  1  0  1  1  0
 Use linear search instead of GDIIS.
     Eigenvalues ---   -0.00477   0.00009   0.00037   0.00059   0.00179
     Eigenvalues ---    0.00316   0.00521   0.00698   0.00816   0.00868
     Eigenvalues ---    0.00947   0.01175   0.01347   0.01527   0.01633
     Eigenvalues ---    0.01654   0.01852   0.02089   0.02447   0.02805
     Eigenvalues ---    0.02954   0.03084   0.03378   0.03455   0.04509
     Eigenvalues ---    0.04909   0.05672   0.06346   0.06686   0.07243
     Eigenvalues ---    0.10211   0.11810   0.14387   0.19543   0.22027
     Eigenvalues ---    0.23287   0.24765   0.27974   0.32058   0.39249
     Eigenvalues ---    0.40211   0.40953   0.44467   0.47753   0.49707
     Eigenvalues ---    0.54015   0.54514   0.55727   0.55943   0.58474
     Eigenvalues ---    0.58574   0.59168   0.94575   8.59159
 RFO step:  Lambda=-1.17275971D+00 EMin=-4.77479406D-03
 Quartic linear search produced a step of -0.52806.
 Maximum step size (   0.714) exceeded in Quadratic search.
    -- Step size scaled by   0.758
 Iteration  1 RMS(Cart)=  0.35606680 RMS(Int)=  0.02991913
 Iteration  2 RMS(Cart)=  0.07725444 RMS(Int)=  0.00772454
 Iteration  3 RMS(Cart)=  0.00760260 RMS(Int)=  0.00713678
 Iteration  4 RMS(Cart)=  0.00004712 RMS(Int)=  0.00713676
 Iteration  5 RMS(Cart)=  0.00000396 RMS(Int)=  0.00713676
 Iteration  6 RMS(Cart)=  0.00000007 RMS(Int)=  0.00713676
 Variable       Old X    -DE/DX   Delta X   Delta X   Delta X     New X
                                 (Linear)    (Quad)   (Total)
    R1        2.30183  -0.79920  -0.00688  -0.06209  -0.06897   2.23286
    R2        2.45371  -0.44626   0.00622  -0.07294  -0.06609   2.38762
    R3        2.92437   0.00004   0.00400  -0.00131   0.00267   2.92704
    R4        1.93774   0.62714  -0.00723   0.11996   0.11335   2.05109
    R5        2.78365   0.72357   0.06951  -0.05485   0.01371   2.79736
    R6        2.53499  -0.00153  -0.00132   0.01388   0.01256   2.54755
    R7        2.51924   0.01480   0.01812  -0.01621   0.00187   2.52110
    R8        2.51588  -0.03174   0.00505  -0.00077   0.00399   2.51987
    R9        1.85854  -0.34881  -0.00391  -0.00918  -0.02048   1.83807
   R10        1.81488  -0.05881   0.00065  -0.00593  -0.00474   1.81014
   R11        3.33727   0.17632   0.01920  -0.02052   0.00061   3.33788
   R12        3.41831  -0.40056  -0.00940  -0.04068  -0.05761   3.36070
   R13        1.81588   0.00444   0.00175  -0.00217  -0.00042   1.81547
   R14        1.83165  -0.06245  -0.00590   0.00436  -0.00155   1.83010
   R15        3.51581  -0.15215   0.02150  -0.08860  -0.07028   3.44553
   R16        3.40609   0.87492   0.08991  -0.07733   0.02025   3.42634
   R17        1.81352   0.00070   0.00173   0.00021   0.00193   1.81546
   R18        1.84309  -0.18749  -0.00145  -0.00077  -0.00607   1.83702
   R19        1.82006   0.97996   0.00837   0.10286   0.11937   1.93942
   R20        1.84717   0.21713   0.00372   0.01826   0.02639   1.87356
    A1        2.22515   0.01411  -0.00023  -0.00022  -0.00224   2.22291
    A2        2.09557  -0.10681  -0.01151   0.00629  -0.00706   2.08851
    A3        1.96246   0.09271   0.01135  -0.00607   0.00597   1.96843
    A4        1.82312   1.64188   0.03911   0.19570   0.23190   2.05502
    A5        1.91976  -0.01627  -0.00295  -0.00039  -0.00347   1.91629
    A6        1.93084  -0.02809  -0.01956   0.03048   0.01109   1.94194
    A7        1.95449   0.05080   0.01555  -0.03244  -0.01675   1.93773
    A8        1.88411   0.00790   0.00199   0.00580   0.00776   1.89186
    A9        1.88456  -0.01668   0.00514  -0.00954  -0.00462   1.87994
   A10        1.88801   0.00156  -0.00031   0.00654   0.00638   1.89439
   A11        1.82899   0.10870   0.01892  -0.04837  -0.03550   1.79349
   A12        1.71299   0.56744   0.03261   0.04727   0.07000   1.78299
   A13        2.04270  -0.05007  -0.00657   0.02424   0.02545   2.06815
   A14        1.88087   0.02513  -0.01386   0.03204   0.01834   1.89920
   A15        2.13769  -0.07331   0.00065  -0.03758  -0.03831   2.09938
   A16        1.94612  -0.24614  -0.02310  -0.01493  -0.04341   1.90271
   A17        2.12944  -0.26815  -0.02460   0.03088   0.01284   2.14228
   A18        1.81799  -0.21038   0.04657  -0.09676  -0.06021   1.75779
   A19        1.46300   0.95051   0.03803   0.05898   0.10798   1.57098
   A20        2.08023  -0.00508  -0.02343   0.04821   0.02800   2.10823
   A21        1.89967  -0.21660  -0.00488  -0.00914  -0.03131   1.86836
   A22        1.83814   0.17719   0.00788   0.01883   0.03079   1.86892
   A23        1.65381   1.23461   0.12393  -0.12804  -0.01178   1.64203
   A24        2.09439  -0.01607  -0.04348   0.16143   0.13159   2.22598
   A25        1.86700  -0.67109  -0.01212  -0.09831  -0.09401   1.77298
   A26        3.27170  -0.65291  -0.08910   0.29092   0.20292   3.47462
   A27        2.80544   0.71652   0.08684  -0.08951  -0.02181   2.78364
   A28        3.04951  -0.17870  -0.04293   0.10319   0.05481   3.10432
   A29        2.88493   1.27385   0.11464   0.07426   0.18120   3.06613
   A30        3.11933   0.97920   0.05026   0.04979   0.09853   3.21786
   A31        3.44256  -1.65458  -0.19612   0.38487   0.19318   3.63574
   A32        3.13995   0.70904   0.10123  -0.18526  -0.09303   3.04692
   A33        2.90966   0.13998   0.04216  -0.12476  -0.08851   2.82115
   A34        3.21144   0.49639  -0.01133   0.15368   0.11185   3.32329
   A35        2.74719   0.43826   0.03745  -0.00955   0.03999   2.78718
    D1       -0.02989   0.66200  -0.02542   0.34750   0.32163   0.29173
    D2        3.11173   0.39305  -0.00326   0.23720   0.23272  -2.93874
    D3        0.94849  -0.13355   0.02131  -0.17331  -0.15220   0.79629
    D4       -1.13144  -0.11541   0.03247  -0.19935  -0.16664  -1.29808
    D5        3.04413  -0.13237   0.03625  -0.20683  -0.17097   2.87316
    D6       -2.19313   0.11303   0.00124  -0.07219  -0.07090  -2.26403
    D7        2.01012   0.13117   0.01240  -0.09823  -0.08534   1.92479
    D8       -0.09749   0.11420   0.01617  -0.10571  -0.08966  -0.18716
    D9        0.16511   1.01639  -0.03221   0.30818   0.26040   0.42551
   D10        2.08441   1.33352   0.04569   0.09036   0.15320   2.23761
   D11        2.01450  -0.01480   0.01163  -0.05980  -0.04331   1.97118
   D12       -2.16233  -0.10366  -0.01854   0.00313  -0.01019  -2.17252
   D13       -2.22117   0.17450   0.03297  -0.03722  -0.00682  -2.22799
   D14       -0.11481   0.08564   0.00280   0.02571   0.02630  -0.08851
   D15       -1.62884  -1.15770  -0.12330   0.06273  -0.05533  -1.68417
   D16        0.12043   0.02590   0.00675  -0.07646  -0.06045   0.05999
   D17        0.26864  -0.63965  -0.08371   0.06316  -0.01937   0.24927
   D18        2.01792   0.54395   0.04634  -0.07604  -0.02449   1.99343
   D19       -1.84867   0.01857   0.01313   0.04742   0.05814  -1.79053
   D20        0.38179  -0.22511  -0.01927   0.08085   0.05951   0.44130
   D21        1.81608   0.53969   0.08093  -0.01992   0.06512   1.88119
   D22       -2.23665   0.29601   0.04852   0.01351   0.06648  -2.17017
   D23        0.06028   0.26975   0.00715   0.06335   0.06659   0.12687
   D24        2.29074   0.02607  -0.02526   0.09679   0.06795   2.35869
   D25       -2.07095   0.32613  -0.00703   0.11374   0.10162  -1.96933
   D26        2.11416  -0.26647  -0.03065  -0.01412  -0.03886   2.07530
   D27       -0.06640   0.33944   0.00415   0.09831   0.10039   0.03399
   D28       -2.16447  -0.25316  -0.01947  -0.02955  -0.04009  -2.20456
   D29        2.05603   0.15315  -0.00957   0.13624   0.12267   2.17870
   D30       -0.04205  -0.43945  -0.03319   0.00838  -0.01781  -0.05986
         Item               Value     Threshold  Converged?
 Maximum Force            1.654582     0.000015     NO 
 RMS     Force            0.531614     0.000010     NO 
 Maximum Displacement     1.113263     0.000060     NO 
 RMS     Displacement     0.389613     0.000040     NO 
 Predicted change in Energy=-7.126601D-01
 GradGradGradGradGradGradGradGradGradGradGradGradGradGradGradGradGradGrad

                          Input orientation:                          
 ---------------------------------------------------------------------
 Center     Atomic      Atomic             Coordinates (Angstroms)
 Number     Number       Type             X           Y           Z
 ---------------------------------------------------------------------
      1          6           0       -0.819486   -0.745844    1.582868
      2          8           0       -1.516289   -0.495503    0.662043
      3          8           0       -0.242887   -1.842029    1.832418
      4          1           0       -0.153862   -2.561481    1.024621
      5          6           0       -0.634611    0.299511    2.710794
      6          9           0       -1.831602    0.813904    3.057214
      7          9           0        0.155948    1.299975    2.318440
      8          9           0       -0.103051   -0.259343    3.798559
      9          8           0        0.954488   -4.421692   -2.213863
     10          1           0        1.029812   -3.667625   -2.823601
     11          1           0        1.868379   -4.671092   -2.071925
     12          8           0       -0.484204   -0.711953   -1.579713
     13          1           0       -1.354472   -0.427407   -1.870603
     14          1           0       -0.205353   -0.155341   -0.837878
     15          8           0        1.229276   -1.984986   -3.363667
     16          1           0        1.011834   -1.728221   -4.263518
     17          1           0        0.694285   -1.430181   -2.771234
     18          8           0       -0.532426   -3.208512   -0.251829
     19          1           0       -0.633071   -2.320685   -0.756727
     20          1           0        0.052924   -3.721541   -0.865942
 ---------------------------------------------------------------------
                    Distance matrix (angstroms):
                    1          2          3          4          5
     1  C    0.000000
     2  O    1.181577   0.000000
     3  O    1.263472   2.191908   0.000000
     4  H    2.012768   2.501187   1.085390   0.000000
     5  C    1.548924   2.367865   2.347592   3.355530   0.000000
     6  F    2.372949   2.747874   3.328381   4.282461   1.348108
     7  F    2.382837   2.960366   3.204290   4.084213   1.334111
     8  F    2.378918   3.448296   2.527877   3.605156   1.333457
     9  O    5.574406   5.458070   4.945781   3.895715   7.004801
    10  H    5.601222   5.356744   5.160531   4.175339   7.009851
    11  H    5.999142   6.030431   5.263548   4.257759   7.338001
    12  O    3.180485   2.477402   3.602491   3.211298   4.410684
    13  H    3.509142   2.538723   4.116933   3.791841   4.694232
    14  H    2.566294   2.020896   3.158608   3.043199   3.603363
    15  O    5.495553   5.095392   5.402499   4.637077   6.752191
    16  H    6.204759   5.672050   6.224766   5.478831   7.447383
    17  H    4.660261   4.188992   4.716092   4.050643   5.900037
    18  O    3.084356   3.027139   2.509023   1.480299   4.592800
    19  H    2.826408   2.474726   2.661771   1.860329   4.346163
    20  H    3.951271   3.899294   3.301699   2.227718   5.425368
                    6          7          8          9         10
     6  F    0.000000
     7  F    2.175410   0.000000
     8  F    2.165489   2.165480   0.000000
     9  O    7.934608   7.342813   7.388691   0.000000
    10  H    7.928164   7.202866   7.533444   0.972662   0.000000
    11  H    8.371566   7.606666   7.603463   0.957885   1.508363
    12  O    5.064071   4.433199   5.410725   4.029161   3.546195
    13  H    5.104105   4.776327   5.808072   4.626384   4.134251
    14  H    4.330804   3.494400   4.638732   4.630368   4.219582
    15  O    7.643982   6.650514   7.486683   2.708338   1.778407
    16  H    8.254735   7.295526   8.270288   3.385138   2.415568
    17  H    6.736975   5.800720   6.720773   3.054096   2.263068
    18  O    5.368190   5.235131   5.028678   2.744502   3.043909
    19  H    5.080184   4.815432   5.027990   3.009621   2.975130
    20  H    6.285925   5.946977   5.811086   1.766329   2.188526
                   11         12         13         14         15
    11  H    0.000000
    12  O    4.631598   0.000000
    13  H    5.332557   0.960703   0.000000
    14  H    5.120082   0.968449   1.568762   0.000000
    15  O    3.048314   2.781927   3.366162   3.432983   0.000000
    16  H    3.767923   3.236316   3.607987   3.961125   0.960699
    17  H    3.517248   1.823297   2.452366   2.484438   0.972111
    18  O    3.348993   2.828146   3.321255   3.126065   3.779437
    19  H    3.675788   1.813143   2.312064   2.208674   3.221361
    20  H    2.377377   3.139362   3.720407   3.575650   3.261603
                   16         17         18         19         20
    16  H    0.000000
    17  H    1.554534   0.000000
    18  O    4.546389   3.318838   0.000000
    19  H    3.918458   2.571597   1.026298   0.000000
    20  H    4.054178   3.048248   0.991447   1.563623   0.000000
 Stoichiometry    C2H9F3O6
 Framework group  C1[X(C2H9F3O6)]
 Deg. of freedom    54
 Full point group                 C1      NOp   1
 Largest Abelian subgroup         C1      NOp   1
 Largest concise Abelian subgroup C1      NOp   1
                         Standard orientation:                         
 ---------------------------------------------------------------------
 Center     Atomic      Atomic             Coordinates (Angstroms)
 Number     Number       Type             X           Y           Z
 ---------------------------------------------------------------------
      1          6           0       -1.159658    0.204884    0.301192
      2          8           0       -0.684318   -0.550841    1.075179
      3          8           0       -0.668081    1.294895   -0.106961
      4          1           0        0.392110    1.462715    0.053988
      5          6           0       -2.592738   -0.043528   -0.231478
      6          9           0       -3.411003   -0.362736    0.791237
      7          9           0       -2.613998   -1.042650   -1.115307
      8          9           0       -3.082042    1.050395   -0.816305
      9          8           0        4.276517    1.327646   -0.210096
     10          1           0        4.404320    0.369954   -0.322179
     11          1           0        4.491411    1.672696   -1.077451
     12          8           0        1.506381   -1.523145    0.448296
     13          1           0        1.405776   -1.975838    1.289662
     14          1           0        0.666719   -1.566841   -0.032280
     15          8           0        4.019450   -1.318418   -0.727156
     16          1           0        4.580292   -2.037048   -0.423893
     17          1           0        3.123786   -1.494641   -0.392892
     18          8           0        1.697797    1.284586    0.728330
     19          1           0        1.630602    0.260684    0.748312
     20          1           0        2.600785    1.417328    0.341084
 ---------------------------------------------------------------------
 Rotational constants (GHZ):           1.6345054           0.3492947           0.3220216
 Standard basis: 6-31++G(d,p) (6D, 7F)
 There are   263 symmetry adapted cartesian basis functions of A   symmetry.
 There are   263 symmetry adapted basis functions of A   symmetry.
   263 basis functions,   424 primitive gaussians,   263 cartesian basis functions
    48 alpha electrons       48 beta electrons
       nuclear repulsion energy       728.7170012085 Hartrees.
 NAtoms=   20 NActive=   20 NUniq=   20 SFac= 1.00D+00 NAtFMM=   60 NAOKFM=F Big=F
 Integral buffers will be    131072 words long.
 Raffenetti 2 integral format.
 Two-electron integral symmetry is turned on.
 Nuclear repulsion after empirical dispersion term =      728.7079508986 Hartrees.
 One-electron integrals computed using PRISM.
 NBasis=   263 RedAO= T EigKep=  4.67D-05  NBF=   263
 NBsUse=   263 1.00D-06 EigRej= -1.00D+00 NBFU=   263
 Lowest energy guess from the checkpoint file:  "/local_scratch/slurm.5620493/Gau-3938530.chk"
 B after Tr=     0.000000    0.000000    0.000000
         Rot=    0.977774    0.205287    0.012710    0.040668 Ang=  24.21 deg.
 B after Tr=     0.000000    0.000000    0.000000
         Rot=    0.999785    0.007364    0.008660   -0.017368 Ang=   2.38 deg.
 Requested convergence on RMS density matrix=1.00D-10 within 128 cycles.
 Requested convergence on MAX density matrix=1.00D-08.
 Requested convergence on             energy=1.00D-08.
 No special actions if energy rises.
 SCF Done:  E(RwB97XD) =  -832.357350043     A.U. after   17 cycles
            NFock= 17  Conv=0.96D-10     -V/T= 2.0079
 Calling FoFJK, ICntrl=      2127 FMM=F ISym2X=0 I1Cent= 0 IOpClX= 0 NMat=1 NMatS=1 NMatT=0.
 ***** Axes restored to original set *****
 -------------------------------------------------------------------
 Center     Atomic                   Forces (Hartrees/Bohr)
 Number     Number              X              Y              Z
 -------------------------------------------------------------------
      1        6           0.005565909    0.003649414    0.043023460
      2        8          -0.038593153    0.025470980   -0.045455102
      3        8           0.041194718   -0.049046354    0.000163222
      4        1          -0.019796975    0.018727003    0.011583306
      5        6          -0.009304833   -0.007504409    0.010312372
      6        9           0.006079537   -0.000196334   -0.003225157
      7        9           0.003510878    0.005236690   -0.003952048
      8        9           0.002291110    0.003531078    0.003642051
      9        8           0.000603347   -0.000926189    0.000768028
     10        1          -0.002083949    0.005455190   -0.002310647
     11        1           0.002442150   -0.004822079    0.003598932
     12        8           0.016957582   -0.002599027   -0.015975233
     13        1          -0.001055974    0.003203955    0.006644275
     14        1          -0.010619134   -0.000924884   -0.007002942
     15        8           0.000908742   -0.001240203   -0.003270498
     16        1           0.000443246    0.000675897    0.000858892
     17        1          -0.001603234    0.002207894   -0.000426414
     18        8           0.009001819    0.036228201   -0.024243122
     19        1          -0.002578475   -0.034375102    0.017456701
     20        1          -0.003363311   -0.002751718    0.007809923
 -------------------------------------------------------------------
 Cartesian Forces:  Max     0.049046354 RMS     0.016273400

 GradGradGradGradGradGradGradGradGradGradGradGradGradGradGradGradGradGrad
 Berny optimization.
 Using GEDIIS/GDIIS optimizer.
 FormGI is forming the generalized inverse of G from B-inverse, IUseBI=4.
 Internal  Forces:  Max     0.063580529 RMS     0.012577309
 Search for a local minimum.
 Step number   7 out of a maximum of  120
 All quantities printed in internal units (Hartrees-Bohrs-Radians)
 Mixed Optimization -- RFO/linear search
 Update second derivatives using D2CorX and points    7    5
 DE=  2.27D-02 DEPred=-7.13D-01 R=-3.18D-02
 Trust test=-3.18D-02 RLast= 1.25D+00 DXMaxT set to 3.57D-01
 ITU= -1 -1  1  0  1  1  0
 Use linear search instead of GDIIS.
 Energy rises -- skip Quadratic/GDIIS search.
 Quartic linear search produced a step of -0.86275.
 Iteration  1 RMS(Cart)=  0.29942789 RMS(Int)=  0.05605114
 Iteration  2 RMS(Cart)=  0.20068036 RMS(Int)=  0.02752357
 Iteration  3 RMS(Cart)=  0.13584960 RMS(Int)=  0.00545432
 Iteration  4 RMS(Cart)=  0.02276385 RMS(Int)=  0.00163356
 Iteration  5 RMS(Cart)=  0.00042955 RMS(Int)=  0.00162881
 Iteration  6 RMS(Cart)=  0.00000059 RMS(Int)=  0.00162881
 Variable       Old X    -DE/DX   Delta X   Delta X   Delta X     New X
                                 (Linear)    (Quad)   (Total)
    R1        2.23286   0.06358   0.04826   0.00000   0.04826   2.28112
    R2        2.38762   0.03980   0.06718   0.00000   0.06713   2.45475
    R3        2.92704   0.00589   0.00424   0.00000   0.00421   2.93125
    R4        2.05109  -0.00930  -0.10961   0.00000  -0.10963   1.94146
    R5        2.79736   0.01282   0.10174   0.00000   0.10171   2.89907
    R6        2.54755  -0.00630  -0.01299   0.00000  -0.01299   2.53457
    R7        2.52110   0.00717   0.02800   0.00000   0.02793   2.54903
    R8        2.51987   0.00191   0.00481   0.00000   0.00486   2.52473
    R9        1.83807   0.00028   0.01128   0.00000   0.00954   1.84761
   R10        1.81014   0.00125   0.00515   0.00000   0.00515   1.81529
   R11        3.33788   0.00453   0.03084   0.00000   0.03107   3.36895
   R12        3.36070  -0.00695   0.03435   0.00000   0.03254   3.39324
   R13        1.81547  -0.00011   0.00322   0.00000   0.00322   1.81868
   R14        1.83010  -0.00895  -0.00831   0.00000  -0.00831   1.82179
   R15        3.44553  -0.00421   0.09577   0.00000   0.09549   3.54102
   R16        3.42634   0.01665   0.12943   0.00000   0.13125   3.55759
   R17        1.81546  -0.00072   0.00115   0.00000   0.00115   1.81661
   R18        1.83702  -0.00356   0.00287   0.00000   0.00228   1.83931
   R19        1.93942  -0.02161  -0.08930   0.00000  -0.08746   1.85196
   R20        1.87356  -0.00066  -0.01669   0.00000  -0.01606   1.85751
    A1        2.22291   0.01699   0.00157   0.00000   0.00192   2.22483
    A2        2.08851  -0.01095  -0.01271   0.00000  -0.01235   2.07616
    A3        1.96843  -0.00587   0.01339   0.00000   0.01353   1.98196
    A4        2.05502   0.03737  -0.13618   0.00000  -0.13599   1.91903
    A5        1.91629  -0.00022  -0.00182   0.00000  -0.00176   1.91453
    A6        1.94194  -0.00601  -0.04153   0.00000  -0.04145   1.90048
    A7        1.93773   0.01064   0.03986   0.00000   0.03979   1.97752
    A8        1.89186  -0.00104  -0.00344   0.00000  -0.00341   1.88846
    A9        1.87994  -0.00134   0.01239   0.00000   0.01247   1.89241
   A10        1.89439  -0.00215  -0.00601   0.00000  -0.00600   1.88839
   A11        1.79349   0.00293   0.06154   0.00000   0.06315   1.85663
   A12        1.78299   0.01009  -0.00712   0.00000  -0.00930   1.77369
   A13        2.06815  -0.00206  -0.03270   0.00000  -0.03307   2.03508
   A14        1.89920  -0.00443  -0.03846   0.00000  -0.03810   1.86110
   A15        2.09938  -0.00116   0.03412   0.00000   0.03326   2.13263
   A16        1.90271  -0.00533  -0.00030   0.00000  -0.00123   1.90148
   A17        2.14228   0.00134  -0.05127   0.00000  -0.05132   2.09096
   A18        1.75779  -0.00852   0.12803   0.00000   0.12660   1.88438
   A19        1.57098   0.02042  -0.03103   0.00000  -0.02755   1.54343
   A20        2.10823   0.00272  -0.06244   0.00000  -0.06109   2.04714
   A21        1.86836  -0.01077   0.01903   0.00000   0.01531   1.88367
   A22        1.86892   0.00386  -0.01369   0.00000  -0.01327   1.85566
   A23        1.64203   0.01980   0.21263   0.00000   0.20960   1.85163
   A24        2.22598   0.00189  -0.18457   0.00000  -0.18208   2.04390
   A25        1.77298  -0.00460   0.06132   0.00000   0.06261   1.83559
   A26        3.47462  -0.02579  -0.32063   0.00000  -0.32053   3.15408
   A27        2.78364   0.00775   0.16069   0.00000   0.15938   2.94301
   A28        3.10432  -0.00162  -0.11744   0.00000  -0.11694   2.98738
   A29        3.06613   0.01014   0.03097   0.00000   0.02778   3.09392
   A30        3.21786   0.01131  -0.00289   0.00000  -0.00525   3.21261
   A31        3.63574  -0.02692  -0.48709   0.00000  -0.48666   3.14908
   A32        3.04692   0.01038   0.24565   0.00000   0.25015   3.29708
   A33        2.82115  -0.00304   0.14524   0.00000   0.14309   2.96424
   A34        3.32329  -0.00318  -0.11501   0.00000  -0.12069   3.20260
   A35        2.78718   0.00677   0.02669   0.00000   0.02863   2.81581
    D1        0.29173   0.00227  -0.31901   0.00000  -0.31918  -0.02744
    D2       -2.93874   0.00396  -0.20610   0.00000  -0.20653   3.13791
    D3        0.79629  -0.00186   0.16613   0.00000   0.16609   0.96238
    D4       -1.29808   0.00343   0.19682   0.00000   0.19684  -1.10124
    D5        2.87316   0.00298   0.20672   0.00000   0.20656   3.07972
    D6       -2.26403  -0.00497   0.06318   0.00000   0.06326  -2.20077
    D7        1.92479   0.00032   0.09388   0.00000   0.09401   2.01880
    D8       -0.18716  -0.00013   0.10378   0.00000   0.10373  -0.08343
    D9        0.42551   0.00648  -0.27728   0.00000  -0.28213   0.14339
   D10        2.23761   0.02258  -0.05753   0.00000  -0.05227   2.18534
   D11        1.97118   0.00031   0.05637   0.00000   0.05649   2.02767
   D12       -2.17252  -0.00342  -0.02151   0.00000  -0.02242  -2.19494
   D13       -2.22799   0.00254   0.05976   0.00000   0.05952  -2.16847
   D14       -0.08851  -0.00119  -0.01811   0.00000  -0.01939  -0.10790
   D15       -1.68417  -0.01814  -0.15373   0.00000  -0.15465  -1.83882
   D16        0.05999   0.00261   0.06317   0.00000   0.06284   0.12283
   D17        0.24927  -0.00861  -0.12006   0.00000  -0.12109   0.12819
   D18        1.99343   0.01214   0.09684   0.00000   0.09640   2.08983
   D19       -1.79053   0.00060  -0.02870   0.00000  -0.02845  -1.81898
   D20        0.44130  -0.00335  -0.08283   0.00000  -0.08386   0.35744
   D21        1.88119   0.00740   0.07604   0.00000   0.07737   1.95856
   D22       -2.17017   0.00345   0.02192   0.00000   0.02196  -2.14821
   D23        0.12687   0.00479  -0.04577   0.00000  -0.04464   0.08223
   D24        2.35869   0.00084  -0.09990   0.00000  -0.10005   2.25864
   D25       -1.96933   0.00784  -0.09915   0.00000  -0.10023  -2.06956
   D26        2.07530   0.00145  -0.01654   0.00000  -0.01447   2.06083
   D27        0.03399  -0.00150  -0.07984   0.00000  -0.08154  -0.04754
   D28       -2.20456  -0.00788   0.00277   0.00000   0.00422  -2.20033
   D29        2.17870   0.00250  -0.12148   0.00000  -0.12255   2.05615
   D30       -0.05986  -0.00389  -0.03886   0.00000  -0.03679  -0.09664
         Item               Value     Threshold  Converged?
 Maximum Force            0.063581     0.000015     NO 
 RMS     Force            0.012577     0.000010     NO 
 Maximum Displacement     1.669328     0.000060     NO 
 RMS     Displacement     0.567260     0.000040     NO 
 Predicted change in Energy=-7.661691D-03
 GradGradGradGradGradGradGradGradGradGradGradGradGradGradGradGradGradGrad

                          Input orientation:                          
 ---------------------------------------------------------------------
 Center     Atomic      Atomic             Coordinates (Angstroms)
 Number     Number       Type             X           Y           Z
 ---------------------------------------------------------------------
      1          6           0       -0.579505   -0.659643    1.763901
      2          8           0       -0.881236   -0.024512    0.782730
      3          8           0       -0.375369   -1.939957    1.844647
      4          1           0       -0.533682   -2.378627    0.929222
      5          6           0       -0.367758    0.087792    3.106498
      6          9           0       -1.460842    0.807230    3.400589
      7          9           0        0.672309    0.936524    2.974498
      8          9           0       -0.111705   -0.729611    4.131808
      9          8           0        1.269267   -4.207178   -1.819166
     10          1           0        1.379766   -3.497121   -2.482136
     11          1           0        2.120929   -4.308773   -1.386588
     12          8           0       -1.008472   -0.811493   -2.245136
     13          1           0       -1.879719   -0.797058   -2.653726
     14          1           0       -0.935978   -0.005466   -1.721248
     15          8           0        1.270891   -1.986643   -3.446951
     16          1           0        1.163864   -2.077786   -4.397926
     17          1           0        0.498842   -1.484764   -3.131664
     18          8           0       -0.786336   -3.020467   -0.441085
     19          1           0       -0.908693   -2.278870   -1.069968
     20          1           0       -0.060943   -3.563626   -0.821841
 ---------------------------------------------------------------------
                    Distance matrix (angstroms):
                    1          2          3          4          5
     1  C    0.000000
     2  O    1.207116   0.000000
     3  O    1.298997   2.247777   0.000000
     4  H    1.911464   2.384138   1.027374   0.000000
     5  C    1.551150   2.382472   2.388324   3.294129   0.000000
     6  F    2.367957   2.807299   3.338599   4.137266   1.341236
     7  F    2.362273   2.853233   3.263178   4.077719   1.348891
     8  F    2.414688   3.507944   2.601070   3.626828   1.336028
     9  O    5.370412   5.374869   4.611794   3.761364   6.737120
    10  H    5.469813   5.275462   4.922023   4.068129   6.865732
    11  H    5.525765   5.663376   4.720559   4.016889   6.761004
    12  O    4.034780   3.131054   4.289590   3.571818   5.464359
    13  H    4.607045   3.661014   4.879001   4.141339   6.020728
    14  H    3.563886   2.504649   4.095381   3.580325   4.861965
    15  O    5.686640   5.135349   5.541964   4.749845   7.066551
    16  H    6.558855   5.936124   6.431015   5.599167   7.959395
    17  H    5.080375   4.399935   5.072979   4.284377   6.491424
    18  O    3.237010   3.237666   2.561439   1.534123   4.735170
    19  H    3.280407   2.918111   2.982327   2.036503   4.830794
    20  H    3.922765   3.971506   3.137726   2.166547   5.372042
                    6          7          8          9         10
     6  F    0.000000
     7  F    2.179129   0.000000
     8  F    2.171804   2.174868   0.000000
     9  O    7.735866   7.056432   7.029555   0.000000
    10  H    7.823232   7.066297   7.323105   0.977712   0.000000
    11  H    7.868904   6.973572   6.946061   0.960610   1.551878
    12  O    5.890596   5.755446   6.440211   4.110988   3.601729
    13  H    6.277255   6.418337   7.012410   4.716092   4.236039
    14  H    5.212406   5.052124   5.955005   4.746270   4.258319
    15  O    7.883965   7.080834   7.805722   2.753264   1.795624
    16  H    8.719475   7.979995   8.729320   3.345957   2.394030
    17  H    7.194715   6.570991   7.328100   3.118933   2.290741
    18  O    5.464859   5.426935   5.158925   2.744611   3.014147
    19  H    5.460290   5.403334   5.485788   3.003861   2.952185
    20  H    6.236427   5.933059   5.707264   1.782772   2.199238
                   11         12         13         14         15
    11  H    0.000000
    12  O    4.770873   0.000000
    13  H    5.472017   0.962406   0.000000
    14  H    5.289153   0.964051   1.544921   0.000000
    15  O    3.218687   2.832108   3.459865   3.431237   0.000000
    16  H    3.868001   3.310143   3.734421   3.983523   0.961309
    17  H    3.694791   1.873825   2.521690   2.497260   0.973318
    18  O    3.317514   2.860684   3.321869   3.278939   3.786318
    19  H    3.660514   1.882597   2.376331   2.365011   3.238214
    20  H    2.373763   3.240034   3.783867   3.772946   3.339440
                   16         17         18         19         20
    16  H    0.000000
    17  H    1.548338   0.000000
    18  O    4.510933   3.353994   0.000000
    19  H    3.925714   2.619608   0.980016   0.000000
    20  H    4.061559   3.157580   0.982950   1.559117   0.000000
 Stoichiometry    C2H9F3O6
 Framework group  C1[X(C2H9F3O6)]
 Deg. of freedom    54
 Full point group                 C1      NOp   1
 Largest Abelian subgroup         C1      NOp   1
 Largest concise Abelian subgroup C1      NOp   1
                         Standard orientation:                         
 ---------------------------------------------------------------------
 Center     Atomic      Atomic             Coordinates (Angstroms)
 Number     Number       Type             X           Y           Z
 ---------------------------------------------------------------------
      1          6           0       -1.245205   -0.037987    0.214629
      2          8           0       -0.695448   -1.112288    0.242453
      3          8           0       -0.730354    1.120793    0.496678
      4          1           0        0.248729    1.008151    0.786860
      5          6           0       -2.729428    0.034758   -0.230180
      6          9           0       -3.469308   -0.787977    0.527843
      7          9           0       -2.821888   -0.375962   -1.511690
      8          9           0       -3.246269    1.264004   -0.147703
      9          8           0        3.757411    1.853523   -0.272554
     10          1           0        4.054932    1.001766   -0.649266
     11          1           0        3.547166    2.420952   -1.018605
     12          8           0        2.315344   -1.898418    0.589772
     13          1           0        2.539115   -2.389676    1.386526
     14          1           0        1.511497   -2.296612    0.236691
     15          8           0        4.239808   -0.720625   -1.121975
     16          1           0        5.107508   -1.118348   -1.007838
     17          1           0        3.624422   -1.247156   -0.582148
     18          8           0        1.705513    0.822106    1.230372
     19          1           0        1.923588   -0.117896    1.059280
     20          1           0        2.389832    1.336902    0.747793
 ---------------------------------------------------------------------
 Rotational constants (GHZ):           1.4297786           0.3272783           0.3024249
 Standard basis: 6-31++G(d,p) (6D, 7F)
 There are   263 symmetry adapted cartesian basis functions of A   symmetry.
 There are   263 symmetry adapted basis functions of A   symmetry.
   263 basis functions,   424 primitive gaussians,   263 cartesian basis functions
    48 alpha electrons       48 beta electrons
       nuclear repulsion energy       707.1018431059 Hartrees.
 NAtoms=   20 NActive=   20 NUniq=   20 SFac= 1.00D+00 NAtFMM=   60 NAOKFM=F Big=F
 Integral buffers will be    131072 words long.
 Raffenetti 2 integral format.
 Two-electron integral symmetry is turned on.
 Nuclear repulsion after empirical dispersion term =      707.0935851926 Hartrees.
 One-electron integrals computed using PRISM.
 NBasis=   263 RedAO= T EigKep=  4.74D-05  NBF=   263
 NBsUse=   263 1.00D-06 EigRej= -1.00D+00 NBFU=   263
 Lowest energy guess from the checkpoint file:  "/local_scratch/slurm.5620493/Gau-3938530.chk"
 B after Tr=     0.000000   -0.000000   -0.000000
         Rot=    0.999453    0.032004    0.002224    0.007986 Ang=   3.79 deg.
 B after Tr=    -0.000000   -0.000000   -0.000000
         Rot=    0.984213   -0.173526   -0.010663   -0.033168 Ang= -20.39 deg.
 Requested convergence on RMS density matrix=1.00D-10 within 128 cycles.
 Requested convergence on MAX density matrix=1.00D-08.
 Requested convergence on             energy=1.00D-08.
 No special actions if energy rises.
 SCF Done:  E(RwB97XD) =  -832.381665917     A.U. after   16 cycles
            NFock= 16  Conv=0.54D-10     -V/T= 2.0082
 Calling FoFJK, ICntrl=      2127 FMM=F ISym2X=0 I1Cent= 0 IOpClX= 0 NMat=1 NMatS=1 NMatT=0.
 ***** Axes restored to original set *****
 -------------------------------------------------------------------
 Center     Atomic                   Forces (Hartrees/Bohr)
 Number     Number              X              Y              Z
 -------------------------------------------------------------------
      1        6           0.003401704   -0.003919934    0.005253111
      2        8          -0.003270669    0.006741023   -0.009946209
      3        8          -0.001156124   -0.001342345   -0.000462622
      4        1           0.000862399   -0.001459173    0.001725064
      5        6           0.002219114    0.000237578   -0.000616865
      6        9           0.002320525   -0.000793437    0.000407105
      7        9          -0.003885662   -0.002570442    0.001737332
      8        9          -0.000598238    0.002293866   -0.001505280
      9        8           0.000258916    0.000426138    0.000702485
     10        1           0.000638898    0.000434103    0.000164424
     11        1          -0.000271668   -0.000459861   -0.000232429
     12        8          -0.000982027   -0.000524351   -0.004209983
     13        1           0.000382436    0.000693565    0.000501169
     14        1           0.000219094   -0.000953646    0.005375580
     15        8          -0.002160013   -0.000308888   -0.001378936
     16        1           0.000931937    0.000279809    0.000741332
     17        1           0.001034011    0.000065277    0.000042653
     18        8           0.001006417    0.006867162   -0.004492934
     19        1           0.000286458   -0.005754809    0.005608744
     20        1          -0.001237508    0.000048365    0.000586259
 -------------------------------------------------------------------
 Cartesian Forces:  Max     0.009946209 RMS     0.002764292

 GradGradGradGradGradGradGradGradGradGradGradGradGradGradGradGradGradGrad
 Berny optimization.
 Using GEDIIS/GDIIS optimizer.
 FormGI is forming the generalized inverse of G from B-inverse, IUseBI=4.
 Internal  Forces:  Max     0.012448702 RMS     0.002712913
 Search for a local minimum.
 Step number   8 out of a maximum of  120
 All quantities printed in internal units (Hartrees-Bohrs-Radians)
 Mixed Optimization -- RFO/linear search
 Update second derivatives using D2CorX and points    5    8
 ITU=  0 -1 -1  1  0  1  1  0
 Use linear search instead of GDIIS.
     Eigenvalues ---   -0.01375   0.00008   0.00037   0.00070   0.00188
     Eigenvalues ---    0.00308   0.00536   0.00685   0.00836   0.00878
     Eigenvalues ---    0.01018   0.01190   0.01383   0.01540   0.01685
     Eigenvalues ---    0.01713   0.01856   0.02071   0.02414   0.02829
     Eigenvalues ---    0.02978   0.02989   0.03296   0.03490   0.04643
     Eigenvalues ---    0.05068   0.05604   0.05744   0.06417   0.06862
     Eigenvalues ---    0.08000   0.11942   0.14392   0.18266   0.20190
     Eigenvalues ---    0.22060   0.23414   0.24854   0.28697   0.36682
     Eigenvalues ---    0.39425   0.40459   0.41105   0.45234   0.49633
     Eigenvalues ---    0.52064   0.54519   0.55845   0.55938   0.58290
     Eigenvalues ---    0.58583   0.59055   0.75312   1.75758
 RFO step:  Lambda=-1.40716638D-02 EMin=-1.37499150D-02
 I=     1 Eig=   -1.37D-02 Dot1=  1.17D-03
 I=     1 Stepn=  6.00D-01 RXN=   6.00D-01 EDone=F
 Mixed    1 eigenvectors in step.  Raw Step.Grad=  1.17D-03.
 RFO eigenvector is Hessian eigenvector with negative curvature.
 Taking step of  6.00D-01 in eigenvector direction(s).  Step.Grad=  1.74D-04.
 Quartic linear search produced a step of  0.81551.
 Maximum step size (   0.357) exceeded in Quadratic search.
    -- Step size not scaled.
 Iteration  1 RMS(Cart)=  0.16197131 RMS(Int)=  0.01035031
 Iteration  2 RMS(Cart)=  0.02982997 RMS(Int)=  0.00245349
 Iteration  3 RMS(Cart)=  0.00023477 RMS(Int)=  0.00244788
 Iteration  4 RMS(Cart)=  0.00000238 RMS(Int)=  0.00244788
 Iteration  5 RMS(Cart)=  0.00000002 RMS(Int)=  0.00244788
 Variable       Old X    -DE/DX   Delta X   Delta X   Delta X     New X
                                 (Linear)    (Quad)   (Total)
    R1        2.28112   0.01245  -0.00626  -0.04896  -0.05522   2.22590
    R2        2.45475   0.00208  -0.00876  -0.05078  -0.05957   2.39518
    R3        2.93125  -0.00036  -0.00057  -0.01245  -0.01303   2.91822
    R4        1.94146  -0.00443   0.01420   0.04867   0.06282   2.00427
    R5        2.89907  -0.00338  -0.01322  -0.02608  -0.03932   2.85975
    R6        2.53457  -0.00223   0.00168  -0.01030  -0.00861   2.52596
    R7        2.54903  -0.00474  -0.00369  -0.05182  -0.05567   2.49337
    R8        2.52473  -0.00255  -0.00058  -0.02565  -0.02618   2.49854
    R9        1.84761   0.00136  -0.00288  -0.04284  -0.04795   1.79965
   R10        1.81529  -0.00029  -0.00067  -0.00905  -0.00972   1.80557
   R11        3.36895  -0.00036  -0.00381   0.01165   0.00787   3.37682
   R12        3.39324   0.00112  -0.00593   0.00802  -0.00039   3.39285
   R13        1.81868  -0.00055  -0.00042  -0.00382  -0.00424   1.81444
   R14        1.82179   0.00214   0.00108   0.00336   0.00443   1.82623
   R15        3.54102   0.00044  -0.01266  -0.01623  -0.02899   3.51202
   R16        3.55759  -0.00233  -0.01531  -0.06902  -0.08180   3.47579
   R17        1.81661  -0.00086  -0.00015  -0.00737  -0.00752   1.80909
   R18        1.83931  -0.00030  -0.00085  -0.04025  -0.04152   1.79778
   R19        1.85196  -0.01030   0.01309   0.06015   0.07521   1.92717
   R20        1.85751  -0.00163   0.00268   0.01667   0.02004   1.87755
    A1        2.22483   0.00163   0.00009   0.01418   0.01397   2.23880
    A2        2.07616   0.00106   0.00194   0.01049   0.01212   2.08828
    A3        1.98196  -0.00269  -0.00162  -0.02397  -0.02616   1.95580
    A4        1.91903  -0.00603   0.01782   0.08329   0.10124   2.02027
    A5        1.91453   0.00135   0.00029   0.00721   0.00713   1.92166
    A6        1.90048   0.00201   0.00545   0.03943   0.04494   1.94542
    A7        1.97752   0.00062  -0.00523  -0.01463  -0.01998   1.95754
    A8        1.88846  -0.00152   0.00047  -0.01200  -0.01208   1.87638
    A9        1.89241  -0.00127  -0.00154  -0.01566  -0.01736   1.87505
   A10        1.88839  -0.00133   0.00079  -0.00487  -0.00389   1.88450
   A11        1.85663  -0.00056  -0.00668  -0.00197  -0.00843   1.84821
   A12        1.77369  -0.00170  -0.00086  -0.00685  -0.01091   1.76278
   A13        2.03508   0.00057   0.00394  -0.03149  -0.03055   2.00453
   A14        1.86110   0.00040   0.00528   0.02959   0.03820   1.89930
   A15        2.13263  -0.00012  -0.00513   0.03119   0.02249   2.15512
   A16        1.90148   0.00081  -0.00072   0.04240   0.03805   1.93953
   A17        2.09096   0.00129   0.00661  -0.00097  -0.00095   2.09001
   A18        1.88438  -0.00229  -0.01777  -0.10459  -0.12309   1.76129
   A19        1.54343  -0.00093   0.00687  -0.03305  -0.02164   1.52179
   A20        2.04714   0.00093   0.00920   0.03271   0.04457   2.09171
   A21        1.88367  -0.00020  -0.00550   0.00991   0.00132   1.88499
   A22        1.85566  -0.00010   0.00212  -0.00673  -0.00724   1.84841
   A23        1.85163  -0.00409  -0.03006  -0.03399  -0.06850   1.78312
   A24        2.04390   0.00084   0.02597  -0.02173  -0.00001   2.04389
   A25        1.83559   0.00175  -0.00690  -0.01620  -0.01821   1.81738
   A26        3.15408   0.00443   0.04168  -0.17212  -0.12862   3.02546
   A27        2.94301  -0.00364  -0.02192  -0.03624  -0.06255   2.88046
   A28        2.98738   0.00085   0.01564   0.00343   0.02277   3.01015
   A29        3.09392  -0.00436  -0.00661  -0.20910  -0.21551   2.87840
   A30        3.21261  -0.00231  -0.00155  -0.01310  -0.01678   3.19583
   A31        3.14908   0.00770   0.06355  -0.11181  -0.04867   3.10041
   A32        3.29708  -0.00223  -0.02820  -0.05390  -0.07997   3.21711
   A33        2.96424  -0.00157  -0.02060   0.01446  -0.00710   2.95713
   A34        3.20260  -0.00044   0.01029  -0.00184  -0.00018   3.20242
   A35        2.81581  -0.00225  -0.00188  -0.04168  -0.03965   2.77616
    D1       -0.02744  -0.00022   0.04125  -0.13342  -0.09256  -0.12001
    D2        3.13791  -0.00046   0.02639  -0.16886  -0.14339   2.99453
    D3        0.96238  -0.00006  -0.02158   0.06595   0.04438   1.00676
    D4       -1.10124  -0.00019  -0.02551   0.05303   0.02724  -1.07401
    D5        3.07972  -0.00030  -0.02695   0.04108   0.01397   3.09369
    D6       -2.20077   0.00017  -0.00814   0.09821   0.09038  -2.11039
    D7        2.01880   0.00005  -0.01207   0.08529   0.07323   2.09203
    D8       -0.08343  -0.00007  -0.01351   0.07334   0.05997  -0.02346
    D9        0.14339  -0.00128   0.03202  -0.07016  -0.04021   0.10318
   D10        2.18534  -0.00239   0.01175  -0.13053  -0.11601   2.06934
   D11        2.02767  -0.00027  -0.00721   0.01413   0.00528   2.03295
   D12       -2.19494   0.00048   0.00204   0.05459   0.05534  -2.13960
   D13       -2.16847  -0.00131  -0.00795  -0.03763  -0.04737  -2.21585
   D14       -0.10790  -0.00056   0.00131   0.00283   0.00268  -0.10522
   D15       -1.83882   0.00399   0.01919   0.14372   0.16185  -1.67697
   D16        0.12283   0.00033  -0.00847   0.05320   0.04572   0.16855
   D17        0.12819   0.00244   0.01473   0.11201   0.12540   0.25359
   D18        2.08983  -0.00122  -0.01293   0.02149   0.00927   2.09910
   D19       -1.81898  -0.00069   0.00393  -0.07499  -0.07236  -1.89134
   D20        0.35744   0.00061   0.00991  -0.02523  -0.01707   0.34037
   D21        1.95856  -0.00342  -0.00879  -0.18143  -0.18899   1.76957
   D22       -2.14821  -0.00213  -0.00281  -0.13168  -0.13369  -2.28191
   D23        0.08223  -0.00027   0.00686  -0.03902  -0.03484   0.04739
   D24        2.25864   0.00103   0.01284   0.01073   0.02046   2.27910
   D25       -2.06956   0.00036   0.01199  -0.03953  -0.02280  -2.09236
   D26        2.06083   0.00118   0.00384   0.04489   0.04958   2.11042
   D27       -0.04754  -0.00050   0.00898  -0.05701  -0.05087  -0.09841
   D28       -2.20033   0.00032   0.00083   0.02741   0.02150  -2.17883
   D29        2.05615   0.00028   0.01489  -0.08540  -0.06650   1.98965
   D30       -0.09664   0.00110   0.00674  -0.00098   0.00588  -0.09076
         Item               Value     Threshold  Converged?
 Maximum Force            0.012449     0.000015     NO 
 RMS     Force            0.002713     0.000010     NO 
 Maximum Displacement     0.553481     0.000060     NO 
 RMS     Displacement     0.176066     0.000040     NO 
 Predicted change in Energy=-3.931271D-03
 GradGradGradGradGradGradGradGradGradGradGradGradGradGradGradGradGradGrad

                          Input orientation:                          
 ---------------------------------------------------------------------
 Center     Atomic      Atomic             Coordinates (Angstroms)
 Number     Number       Type             X           Y           Z
 ---------------------------------------------------------------------
      1          6           0       -0.505513   -0.561006    1.604377
      2          8           0       -0.771663    0.113527    0.676149
      3          8           0       -0.388876   -1.822255    1.650666
      4          1           0       -0.661764   -2.342995    0.767903
      5          6           0       -0.288631    0.092604    2.986580
      6          9           0       -1.377717    0.779148    3.346109
      7          9           0        0.724772    0.937324    2.967540
      8          9           0       -0.055460   -0.803140    3.930727
      9          8           0        1.296393   -4.208756   -1.790318
     10          1           0        1.354832   -3.500218   -2.423959
     11          1           0        2.127530   -4.207530   -1.319013
     12          8           0       -1.066612   -0.879931   -2.142983
     13          1           0       -1.897358   -0.772666   -2.612308
     14          1           0       -1.026139   -0.230625   -1.428359
     15          8           0        1.289012   -1.905585   -3.246360
     16          1           0        1.276348   -1.862866   -4.202650
     17          1           0        0.502506   -1.456691   -2.954878
     18          8           0       -0.888196   -3.169073   -0.479674
     19          1           0       -1.043109   -2.451389   -1.187456
     20          1           0       -0.114725   -3.687927   -0.825634
 ---------------------------------------------------------------------
                    Distance matrix (angstroms):
                    1          2          3          4          5
     1  C    0.000000
     2  O    1.177896   0.000000
     3  O    1.267477   2.200787   0.000000
     4  H    1.974737   2.460690   1.060616   0.000000
     5  C    1.544257   2.360477   2.336964   3.315704   0.000000
     6  F    2.364399   2.817631   3.258778   4.111874   1.336680
     7  F    2.369981   2.858048   3.254175   4.185854   1.319432
     8  F    2.381823   3.456227   2.519611   3.569623   1.322172
     9  O    5.298764   5.389104   4.513966   3.722894   6.620631
    10  H    5.322344   5.214576   4.739056   3.948900   6.699498
    11  H    5.364351   5.572928   4.565176   3.951186   6.547298
    12  O    3.802532   3.003574   3.967250   3.282943   5.278588
    13  H    4.445499   3.586987   4.642209   3.926634   5.889333
    14  H    3.094784   2.147591   3.524171   3.068948   4.487770
    15  O    5.343956   4.869216   5.177172   4.484547   6.732849
    16  H    6.212201   5.648288   6.085715   5.356604   7.613019
    17  H    4.754489   4.156134   4.705235   4.000020   6.190891
    18  O    3.360317   3.482093   2.569355   1.513316   4.797180
    19  H    3.414219   3.182059   2.979726   1.995145   4.946081
    20  H    3.979360   4.139803   3.112547   2.155796   5.371744
                    6          7          8          9         10
     6  F    0.000000
     7  F    2.142147   0.000000
     8  F    2.143310   2.136752   0.000000
     9  O    7.642836   7.031793   6.793827   0.000000
    10  H    7.685928   7.011207   7.045934   0.952335   0.000000
    11  H    7.675746   6.841914   6.626846   0.955468   1.522583
    12  O    5.742774   5.712173   6.157782   4.097468   3.578861
    13  H    6.179069   6.397995   6.797413   4.762607   4.248736
    14  H    4.892729   4.873779   5.476293   4.620681   4.165391
    15  O    7.601308   6.856606   7.384684   2.724831   1.795419
    16  H    8.426629   7.717314   8.309546   3.364959   2.418847
    17  H    6.945261   6.391850   6.939021   3.091977   2.276914
    18  O    5.519483   5.598880   5.073729   2.751574   2.986818
    19  H    5.576876   5.645598   5.466989   2.987483   2.894668
    20  H    6.241262   6.040354   5.563135   1.786934   2.179329
                   11         12         13         14         15
    11  H    0.000000
    12  O    4.685551   0.000000
    13  H    5.447075   0.960161   0.000000
    14  H    5.076746   0.966397   1.566706   0.000000
    15  O    3.117166   2.796136   3.440710   3.386819   0.000000
    16  H    3.812784   3.270758   3.713507   3.957569   0.957328
    17  H    3.589411   1.858483   2.518847   2.483999   0.951346
    18  O    3.298104   2.835243   3.362931   3.090875   3.740480
    19  H    3.626885   1.839311   2.361791   2.233856   3.158445
    20  H    2.353958   3.244432   3.855999   3.625863   3.317700
                   16         17         18         19         20
    16  H    0.000000
    17  H    1.523400   0.000000
    18  O    4.500220   3.315561   0.000000
    19  H    3.849368   2.549928   1.019816   0.000000
    20  H    4.082912   3.145325   0.993557   1.588030   0.000000
 Stoichiometry    C2H9F3O6
 Framework group  C1[X(C2H9F3O6)]
 Deg. of freedom    54
 Full point group                 C1      NOp   1
 Largest Abelian subgroup         C1      NOp   1
 Largest concise Abelian subgroup C1      NOp   1
                         Standard orientation:                         
 ---------------------------------------------------------------------
 Center     Atomic      Atomic             Coordinates (Angstroms)
 Number     Number       Type             X           Y           Z
 ---------------------------------------------------------------------
      1          6           0       -1.169374   -0.125358    0.154175
      2          8           0       -0.702839   -1.206843    0.141015
      3          8           0       -0.614409    0.965107    0.484926
      4          1           0        0.359985    0.880420    0.895158
      5          6           0       -2.650715    0.072391   -0.234739
      6          9           0       -3.436008   -0.663661    0.557886
      7          9           0       -2.877704   -0.304197   -1.478748
      8          9           0       -3.034352    1.331837   -0.113258
      9          8           0        3.738325    1.803045   -0.367983
     10          1           0        3.977058    0.938539   -0.688262
     11          1           0        3.442615    2.293082   -1.133057
     12          8           0        2.183538   -1.840831    0.677986
     13          1           0        2.427765   -2.418486    1.405020
     14          1           0        1.264533   -2.015990    0.435766
     15          8           0        3.956898   -0.780502   -1.205966
     16          1           0        4.774116   -1.278116   -1.237769
     17          1           0        3.383392   -1.258440   -0.616282
     18          8           0        1.801078    0.885189    1.357061
     19          1           0        2.070298   -0.090377    1.231296
     20          1           0        2.452621    1.390034    0.802281
 ---------------------------------------------------------------------
 Rotational constants (GHZ):           1.4171138           0.3434410           0.3196900
 Standard basis: 6-31++G(d,p) (6D, 7F)
 There are   263 symmetry adapted cartesian basis functions of A   symmetry.
 There are   263 symmetry adapted basis functions of A   symmetry.
   263 basis functions,   424 primitive gaussians,   263 cartesian basis functions
    48 alpha electrons       48 beta electrons
       nuclear repulsion energy       717.1625927330 Hartrees.
 NAtoms=   20 NActive=   20 NUniq=   20 SFac= 1.00D+00 NAtFMM=   60 NAOKFM=F Big=F
 Integral buffers will be    131072 words long.
 Raffenetti 2 integral format.
 Two-electron integral symmetry is turned on.
 Nuclear repulsion after empirical dispersion term =      717.1540894303 Hartrees.
 One-electron integrals computed using PRISM.
 NBasis=   263 RedAO= T EigKep=  4.60D-05  NBF=   263
 NBsUse=   263 1.00D-06 EigRej= -1.00D+00 NBFU=   263
 Initial guess from the checkpoint file:  "/local_scratch/slurm.5620493/Gau-3938530.chk"
 B after Tr=     0.000000   -0.000000    0.000000
         Rot=    0.999921    0.003542   -0.006171    0.010397 Ang=   1.44 deg.
 ExpMin= 3.60D-02 ExpMax= 7.00D+03 ExpMxC= 1.05D+03 IAcc=3 IRadAn=         5 AccDes= 0.00D+00
 Harris functional with IExCor= 4639 and IRadAn=       5 diagonalized for initial guess.
 HarFok:  IExCor= 4639 AccDes= 0.00D+00 IRadAn=         5 IDoV= 1 UseB2=F ITyADJ=14
 ICtDFT=  3500011 ScaDFX=  1.000000  1.000000  1.000000  1.000000
 FoFCou: FMM=F IPFlag=           0 FMFlag=      100000 FMFlg1=           0
         NFxFlg=           0 DoJE=T BraDBF=F KetDBF=T FulRan=T
         wScrn=  0.000000 ICntrl=       500 IOpCl=  0 I1Cent=   200000004 NGrid=           0
         NMat0=    1 NMatS0=      1 NMatT0=    0 NMatD0=    1 NMtDS0=    0 NMtDT0=    0
 Petite list used in FoFCou.
 Requested convergence on RMS density matrix=1.00D-10 within 128 cycles.
 Requested convergence on MAX density matrix=1.00D-08.
 Requested convergence on             energy=1.00D-08.
 No special actions if energy rises.
 SCF Done:  E(RwB97XD) =  -832.375701554     A.U. after   17 cycles
            NFock= 17  Conv=0.46D-10     -V/T= 2.0078
 Calling FoFJK, ICntrl=      2127 FMM=F ISym2X=0 I1Cent= 0 IOpClX= 0 NMat=1 NMatS=1 NMatT=0.
 ***** Axes restored to original set *****
 -------------------------------------------------------------------
 Center     Atomic                   Forces (Hartrees/Bohr)
 Number     Number              X              Y              Z
 -------------------------------------------------------------------
      1        6           0.008646252   -0.011219588    0.045234696
      2        8          -0.016782049    0.045288549   -0.062031378
      3        8          -0.004399010   -0.048473453   -0.008827676
      4        1           0.011122938    0.006204214    0.010701212
      5        6          -0.007557133   -0.003527092    0.002752124
      6        9          -0.008822225    0.003924919   -0.001279135
      7        9           0.016081515    0.012358189   -0.004491207
      8        9           0.003245353   -0.010138450    0.010673794
      9        8          -0.006674013   -0.018372206    0.015296890
     10        1           0.002795898    0.018903967   -0.016155391
     11        1           0.004494575   -0.001178999    0.002800958
     12        8           0.000946274   -0.004868858   -0.003425824
     13        1          -0.001171479    0.003124016    0.001137712
     14        1          -0.000854545    0.002041366    0.006552492
     15        8           0.015443470   -0.010146685   -0.006662919
     16        1           0.001976135   -0.000175008   -0.003300093
     17        1          -0.017043565    0.011436241    0.008007375
     18        8          -0.000178707    0.026938230   -0.026242648
     19        1           0.005169768   -0.026918300    0.025243012
     20        1          -0.006439455    0.004798947    0.004016006
 -------------------------------------------------------------------
 Cartesian Forces:  Max     0.062031378 RMS     0.016891673

 GradGradGradGradGradGradGradGradGradGradGradGradGradGradGradGradGradGrad
 Berny optimization.
 Using GEDIIS/GDIIS optimizer.
 FormGI is forming the generalized inverse of G from B-inverse, IUseBI=4.
 Internal  Forces:  Max     0.078609902 RMS     0.012641386
 Search for a local minimum.
 Step number   9 out of a maximum of  120
 All quantities printed in internal units (Hartrees-Bohrs-Radians)
 Mixed Optimization -- RFO/linear search
 Update second derivatives using D2CorX and points    5    9    8
 ITU=  0  0 -1 -1  1  0  1  1  0
 Use linear search instead of GDIIS.
     Eigenvalues ---    0.00009   0.00037   0.00066   0.00185   0.00291
     Eigenvalues ---    0.00519   0.00680   0.00814   0.00868   0.00907
     Eigenvalues ---    0.01176   0.01362   0.01510   0.01623   0.01703
     Eigenvalues ---    0.01856   0.02071   0.02427   0.02701   0.02856
     Eigenvalues ---    0.02997   0.03254   0.03473   0.03794   0.05080
     Eigenvalues ---    0.05592   0.05867   0.06279   0.06446   0.06962
     Eigenvalues ---    0.08738   0.12023   0.14456   0.18670   0.21242
     Eigenvalues ---    0.22067   0.23491   0.24884   0.29640   0.37293
     Eigenvalues ---    0.40267   0.40613   0.41125   0.45258   0.51464
     Eigenvalues ---    0.52208   0.54690   0.55907   0.56118   0.58558
     Eigenvalues ---    0.58716   0.60099   0.75366   2.26838
 RFO step:  Lambda=-5.72951671D-03 EMin= 8.57986606D-05
 Quartic linear search produced a step of -0.86022.
 Maximum step size (   0.357) exceeded in Quadratic search.
    -- Step size scaled by   0.830
 Iteration  1 RMS(Cart)=  0.24071911 RMS(Int)=  0.01961748
 Iteration  2 RMS(Cart)=  0.05732840 RMS(Int)=  0.00282231
 Iteration  3 RMS(Cart)=  0.00205832 RMS(Int)=  0.00250083
 Iteration  4 RMS(Cart)=  0.00000794 RMS(Int)=  0.00250083
 Iteration  5 RMS(Cart)=  0.00000007 RMS(Int)=  0.00250083
 Variable       Old X    -DE/DX   Delta X   Delta X   Delta X     New X
                                 (Linear)    (Quad)   (Total)
    R1        2.22590   0.07861   0.04750   0.00597   0.05347   2.27937
    R2        2.39518   0.03701   0.05124  -0.01080   0.04025   2.43544
    R3        2.91822   0.00841   0.01120  -0.00425   0.00702   2.92524
    R4        2.00427  -0.02319  -0.05404   0.00410  -0.04986   1.95441
    R5        2.85975  -0.00880   0.03382  -0.05564  -0.02169   2.83806
    R6        2.52596   0.00886   0.00741  -0.00085   0.00656   2.53252
    R7        2.49337   0.02027   0.04789  -0.02515   0.02291   2.51627
    R8        2.49854   0.01540   0.02252  -0.00910   0.01353   2.51207
    R9        1.79965   0.02631   0.04125  -0.00031   0.04289   1.84254
   R10        1.80557   0.00519   0.00836  -0.00229   0.00607   1.81165
   R11        3.37682  -0.00053  -0.00677  -0.01249  -0.01936   3.35745
   R12        3.39285   0.00139   0.00033  -0.01733  -0.01484   3.37801
   R13        1.81444   0.00081   0.00365  -0.00241   0.00124   1.81568
   R14        1.82623   0.00618  -0.00381   0.00923   0.00541   1.83164
   R15        3.51202   0.00088   0.02494  -0.06725  -0.04233   3.46969
   R16        3.47579  -0.00129   0.07037  -0.06782   0.00038   3.47617
   R17        1.80909   0.00326   0.00647  -0.00363   0.00284   1.81193
   R18        1.79778   0.02263   0.03572  -0.00463   0.03142   1.82920
   R19        1.92717  -0.03884  -0.06470  -0.00426  -0.07069   1.85648
   R20        1.87755  -0.00908  -0.01724   0.00049  -0.01740   1.86015
    A1        2.23880  -0.00181  -0.01201   0.00769  -0.00377   2.23503
    A2        2.08828  -0.00224  -0.01043   0.00917  -0.00069   2.08760
    A3        1.95580   0.00409   0.02250  -0.01770   0.00459   1.96039
    A4        2.02027  -0.02434  -0.08709  -0.00237  -0.08826   1.93201
    A5        1.92166  -0.00606  -0.00613   0.00233  -0.00349   1.91816
    A6        1.94542  -0.00660  -0.03866   0.02278  -0.01588   1.92954
    A7        1.95754   0.00282   0.01719  -0.00985   0.00733   1.96488
    A8        1.87638   0.00460   0.01039  -0.00570   0.00512   1.88150
    A9        1.87505   0.00310   0.01493  -0.00903   0.00605   1.88110
   A10        1.88450   0.00271   0.00335  -0.00158   0.00156   1.88606
   A11        1.84821  -0.00133   0.00725  -0.01586  -0.01243   1.83578
   A12        1.76278  -0.00436   0.00939   0.02710   0.03703   1.79981
   A13        2.00453   0.00102   0.02628  -0.00082   0.02844   2.03297
   A14        1.89930  -0.00068  -0.03286   0.01230  -0.02389   1.87541
   A15        2.15512  -0.00125  -0.01934   0.01688   0.00022   2.15533
   A16        1.93953   0.00170  -0.03273   0.05013   0.01814   1.95767
   A17        2.09001   0.00221   0.00081   0.02096   0.02823   2.11824
   A18        1.76129  -0.00070   0.10589  -0.20565  -0.09859   1.66270
   A19        1.52179  -0.00117   0.01861   0.05291   0.06679   1.58858
   A20        2.09171   0.00134  -0.03834   0.05821   0.01737   2.10909
   A21        1.88499  -0.00422  -0.00113  -0.02813  -0.02585   1.85914
   A22        1.84841   0.00254   0.00623  -0.00206   0.00685   1.85526
   A23        1.78312  -0.00770   0.05893  -0.02424   0.03649   1.81961
   A24        2.04389  -0.00056   0.00001   0.05033   0.05428   2.09817
   A25        1.81738   0.00601   0.01567  -0.01683  -0.00655   1.81084
   A26        3.02546   0.01238   0.11064   0.06295   0.17094   3.19640
   A27        2.88046  -0.00780   0.05381  -0.08174  -0.02764   2.85282
   A28        3.01015   0.00113  -0.01959   0.02025  -0.00264   3.00751
   A29        2.87840  -0.00793   0.18539  -0.09428   0.09924   2.97764
   A30        3.19583  -0.00786   0.01444   0.01782   0.03241   3.22824
   A31        3.10041   0.01742   0.04187   0.11010   0.15142   3.25184
   A32        3.21711  -0.00082   0.06879  -0.10360  -0.04126   3.17585
   A33        2.95713  -0.00589   0.00611  -0.05572  -0.04873   2.90840
   A34        3.20242  -0.00498   0.00015   0.07236   0.07551   3.27793
   A35        2.77616  -0.00049   0.03411  -0.04521  -0.01572   2.76044
    D1       -0.12001   0.00076   0.07963   0.02538   0.10539  -0.01461
    D2        2.99453   0.00255   0.12334  -0.01167   0.11262   3.10715
    D3        1.00676  -0.00042  -0.03818   0.00600  -0.03212   0.97464
    D4       -1.07401   0.00201  -0.02343  -0.00296  -0.02624  -1.10025
    D5        3.09369   0.00124  -0.01202  -0.01024  -0.02205   3.07164
    D6       -2.11039  -0.00204  -0.07775   0.03944  -0.03860  -2.14899
    D7        2.09203   0.00039  -0.06300   0.03048  -0.03272   2.05931
    D8       -0.02346  -0.00038  -0.05158   0.02320  -0.02853  -0.05199
    D9        0.10318  -0.00197   0.03459   0.19682   0.23270   0.33587
   D10        2.06934  -0.00114   0.09979   0.17197   0.26929   2.33863
   D11        2.03295   0.00015  -0.00454  -0.06712  -0.06945   1.96350
   D12       -2.13960   0.00050  -0.04760  -0.03155  -0.07734  -2.21694
   D13       -2.21585  -0.00161   0.04075  -0.07206  -0.03031  -2.24615
   D14       -0.10522  -0.00126  -0.00231  -0.03650  -0.03820  -0.14341
   D15       -1.67697   0.00654  -0.13923   0.06038  -0.07961  -1.75658
   D16        0.16855   0.00191  -0.03933   0.02797  -0.00708   0.16146
   D17        0.25359   0.00365  -0.10787   0.05835  -0.05011   0.20348
   D18        2.09910  -0.00097  -0.00798   0.02594   0.02242   2.12152
   D19       -1.89134  -0.00098   0.06225  -0.07669  -0.01559  -1.90693
   D20        0.34037   0.00017   0.01468  -0.02952  -0.01325   0.32712
   D21        1.76957  -0.00264   0.16257  -0.19175  -0.03164   1.73792
   D22       -2.28191  -0.00149   0.11500  -0.14458  -0.02931  -2.31122
   D23        0.04739  -0.00047   0.02997   0.02065   0.04978   0.09717
   D24        2.27910   0.00068  -0.01760   0.06782   0.05212   2.33122
   D25       -2.09236   0.00091   0.01961   0.09995   0.11461  -1.97775
   D26        2.11042   0.00417  -0.04265   0.07862   0.03581   2.14622
   D27       -0.09841  -0.00124   0.04376   0.00587   0.05199  -0.04643
   D28       -2.17883   0.00203  -0.01850  -0.01546  -0.02682  -2.20564
   D29        1.98965   0.00113   0.05720   0.03012   0.08270   2.07235
   D30       -0.09076   0.00439  -0.00506   0.00879   0.00390  -0.08686
         Item               Value     Threshold  Converged?
 Maximum Force            0.078610     0.000015     NO 
 RMS     Force            0.012641     0.000010     NO 
 Maximum Displacement     0.788969     0.000060     NO 
 RMS     Displacement     0.283780     0.000040     NO 
 Predicted change in Energy=-4.055944D-03
 GradGradGradGradGradGradGradGradGradGradGradGradGradGradGradGradGradGrad

                          Input orientation:                          
 ---------------------------------------------------------------------
 Center     Atomic      Atomic             Coordinates (Angstroms)
 Number     Number       Type             X           Y           Z
 ---------------------------------------------------------------------
      1          6           0       -0.661478   -0.660469    1.666947
      2          8           0       -1.189167   -0.154093    0.707766
      3          8           0       -0.237092   -1.870759    1.793604
      4          1           0       -0.417491   -2.413413    0.931853
      5          6           0       -0.454166    0.173065    2.954761
      6          9           0       -1.627691    0.668085    3.371656
      7          9           0        0.360781    1.199822    2.720955
      8          9           0        0.060411   -0.543458    3.949210
      9          8           0        1.099973   -4.319828   -1.978670
     10          1           0        1.213790   -3.598374   -2.624605
     11          1           0        1.980321   -4.497958   -1.643518
     12          8           0       -0.789770   -0.784156   -1.994388
     13          1           0       -1.645085   -0.548300   -2.363144
     14          1           0       -0.628712   -0.200720   -1.237334
     15          8           0        1.296308   -1.988336   -3.396850
     16          1           0        1.198040   -1.892708   -4.345826
     17          1           0        0.595352   -1.454533   -2.995998
     18          8           0       -0.737446   -3.077911   -0.376424
     19          1           0       -0.864517   -2.331370   -1.002249
     20          1           0       -0.066730   -3.644634   -0.821288
 ---------------------------------------------------------------------
                    Distance matrix (angstroms):
                    1          2          3          4          5
     1  C    0.000000
     2  O    1.206193   0.000000
     3  O    1.288778   2.243309   0.000000
     4  H    1.916431   2.397963   1.034230   0.000000
     5  C    1.547973   2.386681   2.360641   3.283804   0.000000
     6  F    2.367415   2.822160   3.296930   4.112524   1.340152
     7  F    2.369943   2.878951   3.262806   4.106344   1.331554
     8  F    2.396568   3.495713   2.548897   3.581838   1.329332
     9  O    5.457485   5.459895   4.692092   3.795821   6.851290
    10  H    5.528593   5.361154   4.960874   4.088227   6.937950
    11  H    5.715296   5.868846   4.861367   4.089910   6.992091
    12  O    3.665670   2.803236   3.979327   3.369860   5.052027
    13  H    4.149904   3.129496   4.583655   3.980281   5.497160
    14  H    2.940628   2.024771   3.482669   3.105800   4.212344
    15  O    5.589115   5.137111   5.413497   4.674983   6.933886
    16  H    6.413242   5.853233   6.304973   5.543913   7.765035
    17  H    4.894203   4.312021   4.879190   4.168131   6.257963
    18  O    3.166254   3.150910   2.533099   1.501838   4.663248
    19  H    3.155590   2.787487   2.902174   1.986784   4.700905
    20  H    3.930685   3.972625   3.164382   2.170816   5.383630
                    6          7          8          9         10
     6  F    0.000000
     7  F    2.158744   0.000000
     8  F    2.156640   2.153569   0.000000
     9  O    7.806754   7.286935   7.105027   0.000000
    10  H    7.888715   7.233624   7.340152   0.975030   0.000000
    11  H    8.053428   7.357733   7.113559   0.958681   1.536019
    12  O    5.621881   5.243510   6.008918   4.009034   3.511588
    13  H    5.862408   5.738248   6.538696   4.680554   4.188612
    14  H    4.795370   4.313777   5.243338   4.528242   4.106505
    15  O    7.837029   6.961832   7.588129   2.735989   1.787566
    16  H    8.608249   7.759133   8.480701   3.391749   2.423251
    17  H    7.070675   6.307470   7.025107   3.082128   2.261957
    18  O    5.373372   5.394336   5.076528   2.735993   3.022006
    19  H    5.358191   5.275692   5.345004   2.960841   2.925183
    20  H    6.214251   6.016561   5.691318   1.776687   2.212199
                   11         12         13         14         15
    11  H    0.000000
    12  O    4.646379   0.000000
    13  H    5.409364   0.960818   0.000000
    14  H    5.043638   0.969261   1.556044   0.000000
    15  O    3.136917   2.787234   3.434246   3.400703   0.000000
    16  H    3.834288   3.272543   3.717770   3.982784   0.958831
    17  H    3.606907   1.836081   2.498263   2.482595   0.967971
    18  O    3.317878   2.807465   3.342124   3.005198   3.800829
    19  H    3.632964   1.839511   2.375008   2.156511   3.243602
    20  H    2.365299   3.175104   3.802079   3.514179   3.351822
                   16         17         18         19         20
    16  H    0.000000
    17  H    1.541838   0.000000
    18  O    4.572414   3.357659   0.000000
    19  H    3.952983   2.622041   0.982408   0.000000
    20  H    4.134157   3.156621   0.984347   1.547214   0.000000
 Stoichiometry    C2H9F3O6
 Framework group  C1[X(C2H9F3O6)]
 Deg. of freedom    54
 Full point group                 C1      NOp   1
 Largest Abelian subgroup         C1      NOp   1
 Largest concise Abelian subgroup C1      NOp   1
                         Standard orientation:                         
 ---------------------------------------------------------------------
 Center     Atomic      Atomic             Coordinates (Angstroms)
 Number     Number       Type             X           Y           Z
 ---------------------------------------------------------------------
      1          6           0       -1.203967    0.023649    0.246812
      2          8           0       -0.709097   -1.002266    0.643680
      3          8           0       -0.666626    1.193497    0.186233
      4          1           0        0.300967    1.170603    0.550748
      5          6           0       -2.671766    0.024669   -0.244904
      6          9           0       -3.475527   -0.449043    0.717164
      7          9           0       -2.807859   -0.760009   -1.312047
      8          9           0       -3.100360    1.240341   -0.569820
      9          8           0        3.984983    1.645676   -0.230656
     10          1           0        4.222986    0.746218   -0.522222
     11          1           0        3.937409    2.165839   -1.034546
     12          8           0        1.992781   -1.743795    0.553542
     13          1           0        2.046642   -2.323158    1.318140
     14          1           0        1.092894   -1.811978    0.199956
     15          8           0        4.145502   -0.964168   -1.036001
     16          1           0        4.902205   -1.543645   -0.931291
     17          1           0        3.422034   -1.369137   -0.536438
     18          8           0        1.686545    0.992478    1.102076
     19          1           0        1.852169    0.026612    1.032798
     20          1           0        2.458114    1.395758    0.642744
 ---------------------------------------------------------------------
 Rotational constants (GHZ):           1.5186614           0.3363974           0.3112159
 Standard basis: 6-31++G(d,p) (6D, 7F)
 There are   263 symmetry adapted cartesian basis functions of A   symmetry.
 There are   263 symmetry adapted basis functions of A   symmetry.
   263 basis functions,   424 primitive gaussians,   263 cartesian basis functions
    48 alpha electrons       48 beta electrons
       nuclear repulsion energy       717.2591391153 Hartrees.
 NAtoms=   20 NActive=   20 NUniq=   20 SFac= 1.00D+00 NAtFMM=   60 NAOKFM=F Big=F
 Integral buffers will be    131072 words long.
 Raffenetti 2 integral format.
 Two-electron integral symmetry is turned on.
 Nuclear repulsion after empirical dispersion term =      717.2504991334 Hartrees.
 One-electron integrals computed using PRISM.
 NBasis=   263 RedAO= T EigKep=  4.52D-05  NBF=   263
 NBsUse=   263 1.00D-06 EigRej= -1.00D+00 NBFU=   263
 Lowest energy guess from the checkpoint file:  "/local_scratch/slurm.5620493/Gau-3938530.chk"
 B after Tr=    -0.000000    0.000000    0.000000
         Rot=    0.996959    0.076027    0.003595    0.016745 Ang=   8.94 deg.
 B after Tr=    -0.000000    0.000000    0.000000
         Rot=    0.997168    0.074402    0.009282    0.005804 Ang=   8.63 deg.
 Requested convergence on RMS density matrix=1.00D-10 within 128 cycles.
 Requested convergence on MAX density matrix=1.00D-08.
 Requested convergence on             energy=1.00D-08.
 No special actions if energy rises.
 SCF Done:  E(RwB97XD) =  -832.382908453     A.U. after   17 cycles
            NFock= 17  Conv=0.64D-10     -V/T= 2.0080
 Calling FoFJK, ICntrl=      2127 FMM=F ISym2X=0 I1Cent= 0 IOpClX= 0 NMat=1 NMatS=1 NMatT=0.
 ***** Axes restored to original set *****
 -------------------------------------------------------------------
 Center     Atomic                   Forces (Hartrees/Bohr)
 Number     Number              X              Y              Z
 -------------------------------------------------------------------
      1        6           0.002901836   -0.002600540    0.014472299
      2        8          -0.004083286    0.010837398   -0.015092503
      3        8           0.002394156   -0.009129441   -0.002032225
      4        1           0.000421381   -0.000163369    0.000346344
      5        6          -0.005285912   -0.001761115    0.004004190
      6        9          -0.002659023    0.000310123   -0.001160733
      7        9           0.005610435    0.006153716   -0.004130247
      8        9           0.002552358   -0.002901258    0.003719587
      9        8          -0.000729355   -0.001176867    0.001418884
     10        1           0.000395583    0.002822283   -0.001398442
     11        1           0.001525550   -0.001860340    0.001294279
     12        8           0.004102312   -0.000408245   -0.004991466
     13        1          -0.000631870    0.001797194    0.002084609
     14        1          -0.005802468   -0.000889481    0.002278716
     15        8           0.002621919   -0.003090293   -0.002495076
     16        1           0.000981620   -0.000102812   -0.001663854
     17        1          -0.003634192    0.003515158    0.002776202
     18        8           0.002780978    0.006462369   -0.006457842
     19        1          -0.001798925   -0.006860164    0.005162633
     20        1          -0.001663096   -0.000954316    0.001864644
 -------------------------------------------------------------------
 Cartesian Forces:  Max     0.015092503 RMS     0.004466182

 GradGradGradGradGradGradGradGradGradGradGradGradGradGradGradGradGradGrad
 Berny optimization.
 Using GEDIIS/GDIIS optimizer.
 FormGI is forming the generalized inverse of G from B-inverse, IUseBI=4.
 Internal  Forces:  Max     0.018337500 RMS     0.003514840
 Search for a local minimum.
 Step number  10 out of a maximum of  120
 All quantities printed in internal units (Hartrees-Bohrs-Radians)
 Mixed Optimization -- RFO/linear search
 Update second derivatives using D2CorX and points    6    9    8   10
 DE= -1.24D-03 DEPred=-4.06D-03 R= 3.06D-01
 Trust test= 3.06D-01 RLast= 5.89D-01 DXMaxT set to 3.57D-01
 ITU=  0  0  0 -1 -1  1  0  1  1  0
 Use linear search instead of GDIIS.
     Eigenvalues ---    0.00009   0.00037   0.00079   0.00241   0.00295
     Eigenvalues ---    0.00510   0.00702   0.00779   0.00907   0.01018
     Eigenvalues ---    0.01180   0.01413   0.01496   0.01635   0.01727
     Eigenvalues ---    0.01856   0.02094   0.02435   0.02824   0.02968
     Eigenvalues ---    0.03094   0.03460   0.03529   0.04105   0.05049
     Eigenvalues ---    0.05532   0.06326   0.06374   0.06717   0.07387
     Eigenvalues ---    0.11302   0.12772   0.14498   0.19789   0.22033
     Eigenvalues ---    0.23125   0.24879   0.25323   0.29463   0.36085
     Eigenvalues ---    0.39434   0.40569   0.41139   0.44756   0.47855
     Eigenvalues ---    0.52423   0.54398   0.55234   0.55899   0.56186
     Eigenvalues ---    0.58584   0.58794   0.67125   1.01982
 RFO step:  Lambda=-4.11444417D-03 EMin= 8.53214051D-05
 Quartic linear search produced a step of -0.32580.
 Maximum step size (   0.357) exceeded in Quadratic search.
    -- Step size scaled by   0.824
 Iteration  1 RMS(Cart)=  0.14383192 RMS(Int)=  0.01329326
 Iteration  2 RMS(Cart)=  0.03631889 RMS(Int)=  0.00188538
 Iteration  3 RMS(Cart)=  0.00098211 RMS(Int)=  0.00176579
 Iteration  4 RMS(Cart)=  0.00000207 RMS(Int)=  0.00176579
 Iteration  5 RMS(Cart)=  0.00000001 RMS(Int)=  0.00176579
 Variable       Old X    -DE/DX   Delta X   Delta X   Delta X     New X
                                 (Linear)    (Quad)   (Total)
    R1        2.27937   0.01834   0.00057   0.02458   0.02515   2.30452
    R2        2.43544   0.00958   0.00629   0.00489   0.01136   2.44679
    R3        2.92524   0.00304   0.00196   0.00458   0.00657   2.93181
    R4        1.95441   0.00053  -0.00422  -0.00097  -0.00515   1.94926
    R5        2.83806   0.00092   0.01988  -0.01888   0.00095   2.83901
    R6        2.53252   0.00208   0.00067   0.00476   0.00543   2.53795
    R7        2.51627   0.00883   0.01067   0.01251   0.02311   2.53938
    R8        2.51207   0.00539   0.00412   0.00717   0.01117   2.52324
    R9        1.84254   0.00442   0.00165   0.01463   0.01515   1.85769
   R10        1.81165   0.00213   0.00119   0.00225   0.00348   1.81513
   R11        3.35745   0.00025   0.00375   0.01730   0.02204   3.37949
   R12        3.37801   0.00114   0.00496   0.00209   0.00562   3.38363
   R13        1.81568   0.00020   0.00098   0.00003   0.00100   1.81669
   R14        1.83164   0.00028  -0.00321   0.00617   0.00296   1.83460
   R15        3.46969   0.00071   0.02324  -0.00657   0.01573   3.48542
   R16        3.47617   0.00037   0.02653   0.04807   0.07583   3.55200
   R17        1.81193   0.00154   0.00153   0.00134   0.00287   1.81480
   R18        1.82920   0.00640   0.00329   0.01432   0.01632   1.84552
   R19        1.85648  -0.00767  -0.00147  -0.01681  -0.01701   1.83947
   R20        1.86015  -0.00144  -0.00086  -0.00554  -0.00504   1.85510
    A1        2.23503   0.00104  -0.00332   0.00064  -0.00283   2.23220
    A2        2.08760  -0.00379  -0.00373  -0.00744  -0.01132   2.07627
    A3        1.96039   0.00280   0.00703   0.00667   0.01424   1.97463
    A4        1.93201   0.00681  -0.00423   0.01892   0.01389   1.94591
    A5        1.91816  -0.00273  -0.00118  -0.00370  -0.00495   1.91322
    A6        1.92954  -0.00448  -0.00947  -0.00967  -0.01911   1.91043
    A7        1.96488   0.00142   0.00412   0.00158   0.00585   1.97072
    A8        1.88150   0.00248   0.00227   0.00488   0.00706   1.88856
    A9        1.88110   0.00189   0.00368   0.00421   0.00786   1.88896
   A10        1.88606   0.00170   0.00076   0.00332   0.00402   1.89009
   A11        1.83578   0.00208   0.00680  -0.00837  -0.00280   1.83298
   A12        1.79981  -0.00041  -0.00851   0.05061   0.04030   1.84011
   A13        2.03297  -0.00005   0.00069   0.03202   0.03133   2.06430
   A14        1.87541  -0.00269  -0.00466  -0.03422  -0.04299   1.83242
   A15        2.15533   0.00180  -0.00740   0.01042   0.00479   2.16012
   A16        1.95767   0.00047  -0.01831   0.01255  -0.00616   1.95151
   A17        2.11824   0.00148  -0.00889   0.08225   0.07382   2.19205
   A18        1.66270  -0.00118   0.07222  -0.20142  -0.12946   1.53324
   A19        1.58858  -0.00025  -0.01471   0.07293   0.05972   1.64829
   A20        2.10909   0.00052  -0.02018   0.05444   0.03574   2.14482
   A21        1.85914  -0.00080   0.00799  -0.01020  -0.00730   1.85185
   A22        1.85526   0.00096   0.00013   0.00777   0.00942   1.86468
   A23        1.81961   0.00159   0.01043   0.06506   0.06890   1.88851
   A24        2.09817  -0.00246  -0.01768   0.07353   0.05697   2.15514
   A25        1.81084   0.00306   0.00807  -0.02151  -0.01475   1.79609
   A26        3.19640  -0.00217  -0.01379   0.15675   0.14294   3.33934
   A27        2.85282   0.00121   0.02938  -0.01176   0.01484   2.86767
   A28        3.00751  -0.00181  -0.00656   0.01222   0.00197   3.00948
   A29        2.97764  -0.00106   0.03788   0.04225   0.07701   3.05465
   A30        3.22824  -0.00005  -0.00509   0.03657   0.03295   3.26119
   A31        3.25184  -0.00520  -0.03348   0.07122   0.03925   3.29108
   A32        3.17585   0.00242   0.03950  -0.01970   0.02151   3.19736
   A33        2.90840  -0.00012   0.01819  -0.10198  -0.08546   2.82294
   A34        3.27793  -0.00395  -0.02454   0.03934   0.01071   3.28864
   A35        2.76044  -0.00201   0.01804  -0.06016  -0.04024   2.72020
    D1       -0.01461  -0.00448  -0.00418   0.11298   0.10871   0.09409
    D2        3.10715  -0.00169   0.01002   0.10479   0.11464  -3.06140
    D3        0.97464   0.00044  -0.00400  -0.03955  -0.04359   0.93106
    D4       -1.10025   0.00187  -0.00032  -0.03725  -0.03758  -1.13782
    D5        3.07164   0.00189   0.00263  -0.03573  -0.03317   3.03847
    D6       -2.14899  -0.00215  -0.01687  -0.03222  -0.04901  -2.19800
    D7        2.05931  -0.00072  -0.01320  -0.02992  -0.04300   2.01631
    D8       -0.05199  -0.00069  -0.01024  -0.02840  -0.03859  -0.09059
    D9        0.33587  -0.00801  -0.06271  -0.18858  -0.25602   0.07985
   D10        2.33863  -0.00342  -0.04994  -0.11864  -0.16341   2.17522
   D11        1.96350  -0.00083   0.02091  -0.11928  -0.09851   1.86500
   D12       -2.21694   0.00006   0.00717  -0.08118  -0.07471  -2.29165
   D13       -2.24615  -0.00029   0.02531  -0.06807  -0.04185  -2.28801
   D14       -0.14341   0.00059   0.01157  -0.02997  -0.01806  -0.16147
   D15       -1.75658  -0.00209  -0.02679  -0.05058  -0.07879  -1.83537
   D16        0.16146  -0.00007  -0.01259   0.04396   0.03106   0.19252
   D17        0.20348  -0.00065  -0.02453  -0.00845  -0.03312   0.17037
   D18        2.12152   0.00137  -0.01033   0.08609   0.07673   2.19825
   D19       -1.90693  -0.00027   0.02865   0.00424   0.03254  -1.87439
   D20        0.32712   0.00030   0.00988   0.04534   0.05488   0.38199
   D21        1.73792  -0.00182   0.07188  -0.14149  -0.07020   1.66772
   D22       -2.31122  -0.00125   0.05311  -0.10039  -0.04787  -2.35908
   D23        0.09717   0.00019  -0.00487   0.06262   0.05795   0.15513
   D24        2.33122   0.00076  -0.02365   0.10372   0.08029   2.41151
   D25       -1.97775  -0.00000  -0.02991   0.09438   0.06104  -1.91671
   D26        2.14622   0.00068  -0.02782  -0.00452  -0.03432   2.11191
   D27       -0.04643  -0.00374  -0.00036  -0.03878  -0.03771  -0.08413
   D28       -2.20564  -0.00306   0.00173  -0.13768  -0.13306  -2.33871
   D29        2.07235  -0.00226  -0.00528   0.04144   0.03427   2.10662
   D30       -0.08686  -0.00157  -0.00319  -0.05746  -0.06109  -0.14795
         Item               Value     Threshold  Converged?
 Maximum Force            0.018337     0.000015     NO 
 RMS     Force            0.003515     0.000010     NO 
 Maximum Displacement     0.651040     0.000060     NO 
 RMS     Displacement     0.160425     0.000040     NO 
 Predicted change in Energy=-3.185559D-03
 GradGradGradGradGradGradGradGradGradGradGradGradGradGradGradGradGradGrad

                          Input orientation:                          
 ---------------------------------------------------------------------
 Center     Atomic      Atomic             Coordinates (Angstroms)
 Number     Number       Type             X           Y           Z
 ---------------------------------------------------------------------
      1          6           0       -0.607586   -0.663488    1.739356
      2          8           0       -0.913198   -0.120916    0.690834
      3          8           0       -0.360909   -1.918107    1.943211
      4          1           0       -0.363467   -2.452032    1.060646
      5          6           0       -0.501422    0.195731    3.026781
      6          9           0       -1.638864    0.888009    3.201977
      7          9           0        0.508308    1.072939    2.897545
      8          9           0       -0.284104   -0.534964    4.123013
      9          8           0        1.099234   -4.284773   -2.028156
     10          1           0        1.209914   -3.572767   -2.696870
     11          1           0        1.992801   -4.527794   -1.773031
     12          8           0       -0.813921   -0.827547   -2.067524
     13          1           0       -1.695033   -0.649805   -2.408467
     14          1           0       -0.730516   -0.264135   -1.281319
     15          8           0        1.264203   -1.990498   -3.533235
     16          1           0        1.144269   -1.897505   -4.481518
     17          1           0        0.583950   -1.434912   -3.106218
     18          8           0       -0.629207   -3.043277   -0.294654
     19          1           0       -0.796869   -2.313878   -0.917058
     20          1           0        0.018048   -3.600328   -0.778853
 ---------------------------------------------------------------------
                    Distance matrix (angstroms):
                    1          2          3          4          5
     1  C    0.000000
     2  O    1.219500   0.000000
     3  O    1.294788   2.259063   0.000000
     4  H    1.928506   2.423441   1.031506   0.000000
     5  C    1.551448   2.393005   2.379533   3.300813   0.000000
     6  F    2.368531   2.801850   3.330457   4.167471   1.343025
     7  F    2.366812   2.883668   3.257705   4.069350   1.343782
     8  F    2.408938   3.513837   2.582735   3.613799   1.335241
     9  O    5.497371   5.364745   4.848184   3.878032   6.941859
    10  H    5.607790   5.281989   5.170661   4.224985   7.063315
    11  H    5.833673   5.825464   5.114770   4.229718   7.181297
    12  O    3.815996   2.849162   4.180974   3.553493   5.205449
    13  H    4.288026   3.239854   4.724995   4.129872   5.628637
    14  H    3.049438   1.985767   3.642777   3.225899   4.338627
    15  O    5.750197   5.106777   5.712941   4.895515   7.136585
    16  H    6.579594   5.843172   6.598721   5.770299   7.966460
    17  H    5.049202   4.287848   5.159745   4.392595   6.438222
    18  O    3.130665   3.097100   2.519134   1.502341   4.641060
    19  H    3.133074   2.721751   2.920246   2.029344   4.683939
    20  H    3.918906   3.890181   3.222284   2.201794   5.400256
                    6          7          8          9         10
     6  F    0.000000
     7  F    2.176516   0.000000
     8  F    2.169916   2.171415   0.000000
     9  O    7.849149   7.301836   7.335637   0.000000
    10  H    7.925305   7.305636   7.613878   0.983047   0.000000
    11  H    8.201867   7.442192   7.475984   0.960525   1.542228
    12  O    5.602795   5.478325   6.220054   3.951472   3.468172
    13  H    5.817655   5.998026   6.683124   4.600605   4.131053
    14  H    4.717253   4.559096   5.429497   4.480099   4.088533
    15  O    7.878876   7.163167   7.945689   2.748850   1.790538
    16  H    8.633713   7.979884   8.828064   3.423458   2.448628
    17  H    7.080267   6.506935   7.336566   3.090217   2.264910
    18  O    5.357317   5.331727   5.091809   2.744786   3.071378
    19  H    5.284646   5.265473   5.369337   2.951978   2.963058
    20  H    6.223949   5.966212   5.789305   1.788347   2.258338
                   11         12         13         14         15
    11  H    0.000000
    12  O    4.653627   0.000000
    13  H    5.389128   0.961350   0.000000
    14  H    5.083014   0.970829   1.532807   0.000000
    15  O    3.172861   2.796313   3.437971   3.468481   0.000000
    16  H    3.869668   3.287352   3.730406   4.052652   0.960350
    17  H    3.650776   1.844402   2.509386   2.535507   0.976609
    18  O    3.356235   2.843703   3.366437   2.950831   3.896377
    19  H    3.662837   1.879639   2.408348   2.082915   3.346189
    20  H    2.397547   3.168779   3.780989   3.455866   3.425066
                   16         17         18         19         20
    16  H    0.000000
    17  H    1.555442   0.000000
    18  O    4.689119   3.458826   0.000000
    19  H    4.080044   2.733434   0.973406   0.000000
    20  H    4.228203   3.228916   0.981679   1.529099   0.000000
 Stoichiometry    C2H9F3O6
 Framework group  C1[X(C2H9F3O6)]
 Deg. of freedom    54
 Full point group                 C1      NOp   1
 Largest Abelian subgroup         C1      NOp   1
 Largest concise Abelian subgroup C1      NOp   1
                         Standard orientation:                         
 ---------------------------------------------------------------------
 Center     Atomic      Atomic             Coordinates (Angstroms)
 Number     Number       Type             X           Y           Z
 ---------------------------------------------------------------------
      1          6           0       -1.235518    0.061234    0.186507
      2          8           0       -0.625555   -0.972842    0.400548
      3          8           0       -0.795094    1.276011    0.269083
      4          1           0        0.217084    1.298429    0.466562
      5          6           0       -2.730227   -0.018916   -0.221426
      6          9           0       -3.404765   -0.752135    0.679187
      7          9           0       -2.836075   -0.621850   -1.417678
      8          9           0       -3.311724    1.180244   -0.303560
      9          8           0        4.009084    1.645088   -0.268077
     10          1           0        4.286077    0.736862   -0.522601
     11          1           0        4.059460    2.157212   -1.079126
     12          8           0        2.117591   -1.697919    0.659655
     13          1           0        2.174039   -2.193939    1.481221
     14          1           0        1.190470   -1.775959    0.382412
     15          8           0        4.301163   -1.003508   -0.943209
     16          1           0        5.062849   -1.569278   -0.794851
     17          1           0        3.552415   -1.405063   -0.461656
     18          8           0        1.619597    1.085554    0.961201
     19          1           0        1.798002    0.128654    0.967124
     20          1           0        2.412851    1.453769    0.515263
 ---------------------------------------------------------------------
 Rotational constants (GHZ):           1.5395025           0.3257272           0.2996017
 Standard basis: 6-31++G(d,p) (6D, 7F)
 There are   263 symmetry adapted cartesian basis functions of A   symmetry.
 There are   263 symmetry adapted basis functions of A   symmetry.
   263 basis functions,   424 primitive gaussians,   263 cartesian basis functions
    48 alpha electrons       48 beta electrons
       nuclear repulsion energy       711.5941908363 Hartrees.
 NAtoms=   20 NActive=   20 NUniq=   20 SFac= 1.00D+00 NAtFMM=   60 NAOKFM=F Big=F
 Integral buffers will be    131072 words long.
 Raffenetti 2 integral format.
 Two-electron integral symmetry is turned on.
 Nuclear repulsion after empirical dispersion term =      711.5858084064 Hartrees.
 One-electron integrals computed using PRISM.
 NBasis=   263 RedAO= T EigKep=  4.57D-05  NBF=   263
 NBsUse=   263 1.00D-06 EigRej= -1.00D+00 NBFU=   263
 Initial guess from the checkpoint file:  "/local_scratch/slurm.5620493/Gau-3938530.chk"
 B after Tr=    -0.000000   -0.000000   -0.000000
         Rot=    0.999928   -0.007050   -0.000341   -0.009673 Ang=  -1.37 deg.
 ExpMin= 3.60D-02 ExpMax= 7.00D+03 ExpMxC= 1.05D+03 IAcc=3 IRadAn=         5 AccDes= 0.00D+00
 Harris functional with IExCor= 4639 and IRadAn=       5 diagonalized for initial guess.
 HarFok:  IExCor= 4639 AccDes= 0.00D+00 IRadAn=         5 IDoV= 1 UseB2=F ITyADJ=14
 ICtDFT=  3500011 ScaDFX=  1.000000  1.000000  1.000000  1.000000
 FoFCou: FMM=F IPFlag=           0 FMFlag=      100000 FMFlg1=           0
         NFxFlg=           0 DoJE=T BraDBF=F KetDBF=T FulRan=T
         wScrn=  0.000000 ICntrl=       500 IOpCl=  0 I1Cent=   200000004 NGrid=           0
         NMat0=    1 NMatS0=      1 NMatT0=    0 NMatD0=    1 NMtDS0=    0 NMtDT0=    0
 Petite list used in FoFCou.
 Requested convergence on RMS density matrix=1.00D-10 within 128 cycles.
 Requested convergence on MAX density matrix=1.00D-08.
 Requested convergence on             energy=1.00D-08.
 No special actions if energy rises.
 SCF Done:  E(RwB97XD) =  -832.384535644     A.U. after   17 cycles
            NFock= 17  Conv=0.93D-10     -V/T= 2.0082
 Calling FoFJK, ICntrl=      2127 FMM=F ISym2X=0 I1Cent= 0 IOpClX= 0 NMat=1 NMatS=1 NMatT=0.
 ***** Axes restored to original set *****
 -------------------------------------------------------------------
 Center     Atomic                   Forces (Hartrees/Bohr)
 Number     Number              X              Y              Z
 -------------------------------------------------------------------
      1        6          -0.003707290   -0.001171647   -0.004074557
      2        8           0.003922450    0.000678490    0.002546297
      3        8           0.006156806    0.000234229    0.000972835
      4        1          -0.006581344    0.003027183   -0.000923033
      5        6          -0.002052994    0.000659956    0.001138298
      6        9           0.003129087   -0.001209672   -0.000246333
      7        9          -0.001686402   -0.001436159    0.000227813
      8        9          -0.000158534    0.001770015   -0.001815785
      9        8           0.002413546    0.003810415   -0.003058761
     10        1          -0.001380615   -0.001907081    0.003228167
     11        1          -0.000419164   -0.001391724    0.000958401
     12        8          -0.001881450    0.002662628    0.000439918
     13        1          -0.000314154   -0.000848803   -0.001587458
     14        1           0.001137846   -0.000579017    0.003604996
     15        8          -0.002474442    0.001473279    0.000639161
     16        1           0.000345942    0.000001057    0.000416590
     17        1           0.001898928   -0.001846079   -0.001407071
     18        8           0.004167567   -0.000216984   -0.003656451
     19        1          -0.002443869   -0.000852183    0.001120835
     20        1          -0.000071913   -0.002857903    0.001476140
 -------------------------------------------------------------------
 Cartesian Forces:  Max     0.006581344 RMS     0.002307688

 GradGradGradGradGradGradGradGradGradGradGradGradGradGradGradGradGradGrad
 Berny optimization.
 Using GEDIIS/GDIIS optimizer.
 FormGI is forming the generalized inverse of G from B-inverse, IUseBI=4.
 Internal  Forces:  Max     0.004406042 RMS     0.001773141
 Search for a local minimum.
 Step number  11 out of a maximum of  120
 All quantities printed in internal units (Hartrees-Bohrs-Radians)
 Mixed Optimization -- RFO/linear search
 Update second derivatives using D2CorX and points   10   11
 DE= -1.63D-03 DEPred=-3.19D-03 R= 5.11D-01
 TightC=F SS=  1.41D+00  RLast= 5.45D-01 DXNew= 6.0000D-01 1.6363D+00
 Trust test= 5.11D-01 RLast= 5.45D-01 DXMaxT set to 6.00D-01
 ITU=  1  0  0  0 -1 -1  1  0  1  1  0
 Use linear search instead of GDIIS.
     Eigenvalues ---    0.00008   0.00036   0.00129   0.00293   0.00414
     Eigenvalues ---    0.00556   0.00699   0.00798   0.00901   0.01045
     Eigenvalues ---    0.01176   0.01392   0.01476   0.01663   0.01741
     Eigenvalues ---    0.01847   0.02073   0.02455   0.02819   0.02964
     Eigenvalues ---    0.03138   0.03288   0.03701   0.04040   0.05127
     Eigenvalues ---    0.05174   0.06126   0.06368   0.06689   0.06899
     Eigenvalues ---    0.09526   0.11996   0.14434   0.19501   0.22026
     Eigenvalues ---    0.23246   0.24705   0.25641   0.29744   0.37414
     Eigenvalues ---    0.39733   0.40568   0.41198   0.44692   0.47461
     Eigenvalues ---    0.52306   0.53838   0.54557   0.55896   0.56184
     Eigenvalues ---    0.58578   0.58798   0.66126   0.98104
 RFO step:  Lambda=-2.98875768D-03 EMin= 8.36258237D-05
 Quartic linear search produced a step of -0.23279.
 Iteration  1 RMS(Cart)=  0.18146140 RMS(Int)=  0.00968148
 Iteration  2 RMS(Cart)=  0.02669068 RMS(Int)=  0.00153321
 Iteration  3 RMS(Cart)=  0.00026012 RMS(Int)=  0.00152735
 Iteration  4 RMS(Cart)=  0.00000107 RMS(Int)=  0.00152735
 Iteration  5 RMS(Cart)=  0.00000001 RMS(Int)=  0.00152735
 Variable       Old X    -DE/DX   Delta X   Delta X   Delta X     New X
                                 (Linear)    (Quad)   (Total)
    R1        2.30452  -0.00287  -0.00585   0.00267  -0.00319   2.30133
    R2        2.44679  -0.00039  -0.00264   0.00163  -0.00099   2.44580
    R3        2.93181  -0.00072  -0.00153   0.00035  -0.00114   2.93067
    R4        1.94926  -0.00133   0.00120   0.00511   0.00635   1.95562
    R5        2.83901  -0.00103  -0.00022  -0.00629  -0.00646   2.83255
    R6        2.53795  -0.00331  -0.00126  -0.00597  -0.00723   2.53072
    R7        2.53938  -0.00224  -0.00538   0.00177  -0.00354   2.53584
    R8        2.52324  -0.00231  -0.00260   0.00142  -0.00121   2.52203
    R9        1.85769  -0.00214  -0.00353  -0.00865  -0.01209   1.84561
   R10        1.81513   0.00025  -0.00081   0.00084   0.00003   1.81516
   R11        3.37949  -0.00122  -0.00513  -0.02619  -0.03110   3.34838
   R12        3.38363   0.00170  -0.00131   0.02116   0.01997   3.40360
   R13        1.81669   0.00069  -0.00023   0.00081   0.00058   1.81727
   R14        1.83460   0.00268  -0.00069   0.00304   0.00235   1.83695
   R15        3.48542   0.00089  -0.00366   0.02690   0.02276   3.50818
   R16        3.55200  -0.00235  -0.01765  -0.00666  -0.02439   3.52762
   R17        1.81480  -0.00045  -0.00067   0.00023  -0.00044   1.81436
   R18        1.84552  -0.00180  -0.00380   0.00004  -0.00418   1.84134
   R19        1.83947  -0.00325   0.00396  -0.00718  -0.00302   1.83645
   R20        1.85510  -0.00060   0.00117  -0.00081   0.00065   1.85575
    A1        2.23220   0.00210   0.00066   0.00479   0.00528   2.23748
    A2        2.07627  -0.00157   0.00264  -0.00429  -0.00182   2.07445
    A3        1.97463  -0.00051  -0.00332  -0.00010  -0.00354   1.97110
    A4        1.94591  -0.00273  -0.00323   0.01594   0.01276   1.95867
    A5        1.91322   0.00082   0.00115   0.00286   0.00403   1.91724
    A6        1.91043  -0.00037   0.00445  -0.00486  -0.00043   1.91000
    A7        1.97072   0.00068  -0.00136  -0.00182  -0.00314   1.96759
    A8        1.88856  -0.00051  -0.00164   0.00105  -0.00056   1.88801
    A9        1.88896  -0.00026  -0.00183   0.00341   0.00158   1.89054
   A10        1.89009  -0.00042  -0.00094  -0.00047  -0.00146   1.88863
   A11        1.83298   0.00193   0.00065   0.03385   0.03117   1.86415
   A12        1.84011  -0.00291  -0.00938  -0.05570  -0.06484   1.77527
   A13        2.06430   0.00037  -0.00729   0.00926   0.00486   2.06916
   A14        1.83242   0.00112   0.01001   0.01084   0.02125   1.85367
   A15        2.16012   0.00018  -0.00111   0.03245   0.03263   2.19275
   A16        1.95151   0.00111   0.00143   0.03608   0.03817   1.98968
   A17        2.19205  -0.00036  -0.01718  -0.04021  -0.05658   2.13548
   A18        1.53324   0.00046   0.03014   0.03662   0.06301   1.59625
   A19        1.64829  -0.00310  -0.01390  -0.07509  -0.09126   1.55703
   A20        2.14482  -0.00011  -0.00832  -0.01018  -0.02179   2.12303
   A21        1.85185   0.00194   0.00170   0.04336   0.04508   1.89692
   A22        1.86468  -0.00113  -0.00219  -0.00566  -0.00519   1.85950
   A23        1.88851  -0.00326  -0.01604   0.03952   0.02432   1.91283
   A24        2.15514  -0.00093  -0.01326  -0.09480  -0.10643   2.04871
   A25        1.79609   0.00414   0.00343   0.06096   0.06678   1.86287
   A26        3.33934  -0.00441  -0.03328  -0.15025  -0.18392   3.15543
   A27        2.86767  -0.00074  -0.00345   0.06579   0.06054   2.92821
   A28        3.00948   0.00019  -0.00046  -0.05380  -0.05729   2.95219
   A29        3.05465  -0.00372  -0.01793  -0.07735  -0.09126   2.96339
   A30        3.26119  -0.00222  -0.00767  -0.04247  -0.04983   3.21135
   A31        3.29108   0.00078  -0.00914  -0.08184  -0.09104   3.20004
   A32        3.19736  -0.00133  -0.00501   0.06212   0.05211   3.24947
   A33        2.82294   0.00109   0.01989   0.08111   0.10048   2.92342
   A34        3.28864   0.00013  -0.00249  -0.05743  -0.06235   3.22628
   A35        2.72020  -0.00300   0.00937  -0.02272  -0.01349   2.70671
    D1        0.09409  -0.00409  -0.02531  -0.13276  -0.15801  -0.06391
    D2       -3.06140  -0.00237  -0.02669  -0.09814  -0.12454   3.09725
    D3        0.93106   0.00042   0.01015  -0.04712  -0.03696   0.89409
    D4       -1.13782   0.00078   0.00875  -0.04719  -0.03844  -1.17626
    D5        3.03847   0.00112   0.00772  -0.04198  -0.03422   3.00426
    D6       -2.19800  -0.00116   0.01141  -0.07842  -0.06706  -2.26506
    D7        2.01631  -0.00081   0.01001  -0.07849  -0.06853   1.94777
    D8       -0.09059  -0.00046   0.00898  -0.07328  -0.06431  -0.15490
    D9        0.07985  -0.00371   0.05960   0.00763   0.06830   0.14815
   D10        2.17522  -0.00273   0.03804   0.05465   0.09131   2.26652
   D11        1.86500  -0.00030   0.02293  -0.03517  -0.00981   1.85519
   D12       -2.29165   0.00073   0.01739  -0.00715   0.01146  -2.28020
   D13       -2.28801  -0.00095   0.00974  -0.02467  -0.01358  -2.30159
   D14       -0.16147   0.00008   0.00420   0.00336   0.00768  -0.15379
   D15       -1.83537   0.00217   0.01834   0.00468   0.02284  -1.81253
   D16        0.19252  -0.00027  -0.00723   0.02766   0.02407   0.21659
   D17        0.17037   0.00190   0.00771  -0.01615  -0.00860   0.16176
   D18        2.19825  -0.00054  -0.01786   0.00683  -0.00737   2.19088
   D19       -1.87439  -0.00016  -0.00757  -0.04994  -0.05902  -1.93341
   D20        0.38199   0.00090  -0.01277  -0.02324  -0.03438   0.34762
   D21        1.66772  -0.00246   0.01634  -0.05840  -0.04195   1.62576
   D22       -2.35908  -0.00139   0.01114  -0.03170  -0.01732  -2.37640
   D23        0.15513  -0.00084  -0.01349  -0.04757  -0.06436   0.09076
   D24        2.41151   0.00022  -0.01869  -0.02088  -0.03972   2.37179
   D25       -1.91671  -0.00133  -0.01421  -0.05498  -0.07022  -1.98693
   D26        2.11191  -0.00037   0.00799   0.00149   0.00979   2.12169
   D27       -0.08413  -0.00025   0.00878  -0.03492  -0.02679  -0.11093
   D28       -2.33871   0.00072   0.03098   0.02156   0.05321  -2.28549
   D29        2.10662  -0.00050  -0.00798  -0.07294  -0.08099   2.02563
   D30       -0.14795   0.00046   0.01422  -0.01646  -0.00099  -0.14894
         Item               Value     Threshold  Converged?
 Maximum Force            0.004406     0.000015     NO 
 RMS     Force            0.001773     0.000010     NO 
 Maximum Displacement     0.630332     0.000060     NO 
 RMS     Displacement     0.199525     0.000040     NO 
 Predicted change in Energy=-2.021119D-03
 GradGradGradGradGradGradGradGradGradGradGradGradGradGradGradGradGradGrad

                          Input orientation:                          
 ---------------------------------------------------------------------
 Center     Atomic      Atomic             Coordinates (Angstroms)
 Number     Number       Type             X           Y           Z
 ---------------------------------------------------------------------
      1          6           0       -0.569972   -0.626974    1.698806
      2          8           0       -0.904916    0.013350    0.718567
      3          8           0       -0.327804   -1.895677    1.781623
      4          1           0       -0.507211   -2.387490    0.888939
      5          6           0       -0.366675    0.116221    3.044709
      6          9           0       -1.441980    0.866678    3.316714
      7          9           0        0.697414    0.928300    2.950049
      8          9           0       -0.166256   -0.716245    4.068423
      9          8           0        1.232084   -4.232966   -1.830355
     10          1           0        1.328102   -3.508948   -2.478759
     11          1           0        2.098337   -4.372460   -1.439474
     12          8           0       -1.014533   -0.842859   -2.202631
     13          1           0       -1.876745   -0.690760   -2.600423
     14          1           0       -0.962299   -0.250687   -1.433521
     15          8           0        1.278145   -1.953002   -3.384583
     16          1           0        1.278892   -1.928718   -4.344395
     17          1           0        0.496734   -1.448092   -3.094912
     18          8           0       -0.772241   -3.035692   -0.436338
     19          1           0       -0.939781   -2.351696   -1.106035
     20          1           0       -0.073661   -3.622331   -0.799946
 ---------------------------------------------------------------------
                    Distance matrix (angstroms):
                    1          2          3          4          5
     1  C    0.000000
     2  O    1.217814   0.000000
     3  O    1.294262   2.259985   0.000000
     4  H    1.938876   2.439513   1.034868   0.000000
     5  C    1.550846   2.389816   2.375844   3.306911   0.000000
     6  F    2.368336   2.786929   3.350895   4.166232   1.339198
     7  F    2.364478   2.895533   3.223529   4.085800   1.341909
     8  F    2.405419   3.507059   2.578102   3.608105   1.334601
     9  O    5.357757   5.393975   4.576303   3.718264   6.725898
    10  H    5.418534   5.255078   4.847219   3.995928   6.820764
    11  H    5.567526   5.736898   4.732450   4.018768   6.806794
    12  O    3.932613   3.046064   4.177835   3.493002   5.373465
    13  H    4.493895   3.529294   4.801393   4.114628   5.899072
    14  H    3.179148   2.168983   3.666842   3.188551   4.532541
    15  O    5.569087   5.046596   5.410365   4.651803   6.951468
    16  H    6.452372   5.845872   6.333297   5.548731   7.841461
    17  H    4.979139   4.317760   4.965963   4.214433   6.394333
    18  O    3.225163   3.263137   2.533083   1.498922   4.713462
    19  H    3.313391   2.987278   2.986811   2.041646   4.862894
    20  H    3.932207   4.026790   3.116155   2.136617   5.370661
                    6          7          8          9         10
     6  F    0.000000
     7  F    2.171462   0.000000
     8  F    2.167529   2.168229   0.000000
     9  O    7.723296   7.055268   7.008442   0.000000
    10  H    7.772192   7.039808   7.273094   0.976652   0.000000
    11  H    7.912252   7.023429   6.988077   0.960542   1.555323
    12  O    5.793824   5.711206   6.329433   4.083957   3.559806
    13  H    6.134097   6.328933   6.884761   4.775463   4.269430
    14  H    4.903400   4.833254   5.578693   4.564137   4.117612
    15  O    7.762541   6.983316   7.691759   2.759707   1.801106
    16  H    8.597090   7.855544   8.621719   3.410593   2.445434
    17  H    7.087010   6.498389   7.231080   3.145690   2.306067
    18  O    5.455496   5.416709   5.102932   2.719203   2.967642
    19  H    5.492799   5.467230   5.481611   2.963244   2.892559
    20  H    6.242626   5.946870   5.670531   1.771888   2.190025
                   11         12         13         14         15
    11  H    0.000000
    12  O    4.767647   0.000000
    13  H    5.541119   0.961657   0.000000
    14  H    5.133863   0.972073   1.546460   0.000000
    15  O    3.210911   2.808166   3.487333   3.424048   0.000000
    16  H    3.883547   3.320548   3.812088   4.038800   0.960119
    17  H    3.722571   1.856449   2.539976   2.514514   0.974395
    18  O    3.321663   2.826131   3.376670   2.964245   3.750793
    19  H    3.663991   1.866735   2.422769   2.126499   3.204674
    20  H    2.385218   3.252419   3.884190   3.543879   3.360712
                   16         17         18         19         20
    16  H    0.000000
    17  H    1.550477   0.000000
    18  O    4.550323   3.346459   0.000000
    19  H    3.948214   2.614519   0.971810   0.000000
    20  H    4.154617   3.212403   0.982023   1.567918   0.000000
 Stoichiometry    C2H9F3O6
 Framework group  C1[X(C2H9F3O6)]
 Deg. of freedom    54
 Full point group                 C1      NOp   1
 Largest Abelian subgroup         C1      NOp   1
 Largest concise Abelian subgroup C1      NOp   1
                         Standard orientation:                         
 ---------------------------------------------------------------------
 Center     Atomic      Atomic             Coordinates (Angstroms)
 Number     Number       Type             X           Y           Z
 ---------------------------------------------------------------------
      1          6           0       -1.215687   -0.050046    0.202028
      2          8           0       -0.691133   -1.147110    0.268078
      3          8           0       -0.682736    1.106993    0.430802
      4          1           0        0.296033    1.029331    0.757803
      5          6           0       -2.702506    0.043967   -0.228849
      6          9           0       -3.444217   -0.789351    0.512025
      7          9           0       -2.818868   -0.322759   -1.514420
      8          9           0       -3.199998    1.275638   -0.099823
      9          8           0        3.785876    1.815366   -0.256415
     10          1           0        4.047217    0.946008   -0.616647
     11          1           0        3.637843    2.394465   -1.008327
     12          8           0        2.247932   -1.864286    0.623127
     13          1           0        2.397027   -2.455682    1.366635
     14          1           0        1.313384   -1.968444    0.376758
     15          8           0        4.139919   -0.774106   -1.142571
     16          1           0        4.974330   -1.248305   -1.169458
     17          1           0        3.538027   -1.302959   -0.588057
     18          8           0        1.712598    0.847313    1.212754
     19          1           0        1.969958   -0.084426    1.112544
     20          1           0        2.403439    1.381381    0.763445
 ---------------------------------------------------------------------
 Rotational constants (GHZ):           1.4403654           0.3337635           0.3083613
 Standard basis: 6-31++G(d,p) (6D, 7F)
 There are   263 symmetry adapted cartesian basis functions of A   symmetry.
 There are   263 symmetry adapted basis functions of A   symmetry.
   263 basis functions,   424 primitive gaussians,   263 cartesian basis functions
    48 alpha electrons       48 beta electrons
       nuclear repulsion energy       711.0373339833 Hartrees.
 NAtoms=   20 NActive=   20 NUniq=   20 SFac= 1.00D+00 NAtFMM=   60 NAOKFM=F Big=F
 Integral buffers will be    131072 words long.
 Raffenetti 2 integral format.
 Two-electron integral symmetry is turned on.
 Nuclear repulsion after empirical dispersion term =      711.0289680087 Hartrees.
 One-electron integrals computed using PRISM.
 NBasis=   263 RedAO= T EigKep=  4.79D-05  NBF=   263
 NBsUse=   263 1.00D-06 EigRej= -1.00D+00 NBFU=   263
 Initial guess from the checkpoint file:  "/local_scratch/slurm.5620493/Gau-3938530.chk"
 B after Tr=     0.000000   -0.000000    0.000000
         Rot=    0.997660   -0.068148   -0.005088   -0.001915 Ang=  -7.84 deg.
 ExpMin= 3.60D-02 ExpMax= 7.00D+03 ExpMxC= 1.05D+03 IAcc=3 IRadAn=         5 AccDes= 0.00D+00
 Harris functional with IExCor= 4639 and IRadAn=       5 diagonalized for initial guess.
 HarFok:  IExCor= 4639 AccDes= 0.00D+00 IRadAn=         5 IDoV= 1 UseB2=F ITyADJ=14
 ICtDFT=  3500011 ScaDFX=  1.000000  1.000000  1.000000  1.000000
 FoFCou: FMM=F IPFlag=           0 FMFlag=      100000 FMFlg1=           0
         NFxFlg=           0 DoJE=T BraDBF=F KetDBF=T FulRan=T
         wScrn=  0.000000 ICntrl=       500 IOpCl=  0 I1Cent=   200000004 NGrid=           0
         NMat0=    1 NMatS0=      1 NMatT0=    0 NMatD0=    1 NMtDS0=    0 NMtDT0=    0
 Petite list used in FoFCou.
 Requested convergence on RMS density matrix=1.00D-10 within 128 cycles.
 Requested convergence on MAX density matrix=1.00D-08.
 Requested convergence on             energy=1.00D-08.
 No special actions if energy rises.
 SCF Done:  E(RwB97XD) =  -832.385098979     A.U. after   17 cycles
            NFock= 17  Conv=0.33D-10     -V/T= 2.0082
 Calling FoFJK, ICntrl=      2127 FMM=F ISym2X=0 I1Cent= 0 IOpClX= 0 NMat=1 NMatS=1 NMatT=0.
 ***** Axes restored to original set *****
 -------------------------------------------------------------------
 Center     Atomic                   Forces (Hartrees/Bohr)
 Number     Number              X              Y              Z
 -------------------------------------------------------------------
      1        6          -0.000092760    0.001515786   -0.004149073
      2        8           0.000380099   -0.001650688   -0.001556028
      3        8          -0.001936098   -0.003037590   -0.000073847
      4        1           0.001572294    0.003066896    0.000041002
      5        6          -0.000561519   -0.001110249   -0.000246937
      6        9           0.000554787   -0.000127893    0.000159483
      7        9           0.000224564    0.000291877    0.000144423
      8        9          -0.000120147    0.001094038    0.000074493
      9        8          -0.000488350   -0.001491773    0.001097418
     10        1           0.001809692    0.001241041   -0.000474776
     11        1          -0.000382382    0.000252023   -0.000603261
     12        8          -0.001655766    0.002752089    0.002949105
     13        1           0.000193542   -0.000016472   -0.000327551
     14        1           0.001029639   -0.000878290    0.002035053
     15        8          -0.002526311    0.000341040   -0.000246193
     16        1           0.000697236   -0.000200881   -0.000002869
     17        1           0.001803284   -0.000468883    0.000226071
     18        8          -0.001072854   -0.001277657    0.003797382
     19        1           0.000580004   -0.002226735   -0.001004336
     20        1          -0.000008955    0.001932318   -0.001839559
 -------------------------------------------------------------------
 Cartesian Forces:  Max     0.004149073 RMS     0.001464300

 GradGradGradGradGradGradGradGradGradGradGradGradGradGradGradGradGradGrad
 Berny optimization.
 Using GEDIIS/GDIIS optimizer.
 FormGI is forming the generalized inverse of G from B-inverse, IUseBI=4.
 Internal  Forces:  Max     0.017702623 RMS     0.003479758
 Search for a local minimum.
 Step number  12 out of a maximum of  120
 All quantities printed in internal units (Hartrees-Bohrs-Radians)
 Mixed Optimization -- RFO/linear search
 Update second derivatives using D2CorX and points   10   11   12
 DE= -5.63D-04 DEPred=-2.02D-03 R= 2.79D-01
 Trust test= 2.79D-01 RLast= 4.72D-01 DXMaxT set to 6.00D-01
 ITU=  0  1  0  0  0 -1 -1  1  0  1  1  0
 Use linear search instead of GDIIS.
     Eigenvalues ---    0.00009   0.00037   0.00124   0.00291   0.00458
     Eigenvalues ---    0.00591   0.00704   0.00782   0.00903   0.01036
     Eigenvalues ---    0.01179   0.01406   0.01564   0.01665   0.01761
     Eigenvalues ---    0.01867   0.02076   0.02472   0.02828   0.02974
     Eigenvalues ---    0.03068   0.03249   0.03544   0.04189   0.04988
     Eigenvalues ---    0.05410   0.06022   0.06408   0.06684   0.07129
     Eigenvalues ---    0.09632   0.11936   0.14430   0.19405   0.22020
     Eigenvalues ---    0.23234   0.24827   0.27515   0.30279   0.39184
     Eigenvalues ---    0.40500   0.40994   0.43088   0.45837   0.51692
     Eigenvalues ---    0.52797   0.54441   0.55871   0.56124   0.58319
     Eigenvalues ---    0.58707   0.59394   0.68045   0.95735
 RFO step:  Lambda=-1.61971067D-03 EMin= 9.06132237D-05
 Quartic linear search produced a step of -0.39745.
 Iteration  1 RMS(Cart)=  0.14758493 RMS(Int)=  0.00678923
 Iteration  2 RMS(Cart)=  0.00957892 RMS(Int)=  0.00120692
 Iteration  3 RMS(Cart)=  0.00005577 RMS(Int)=  0.00120671
 Iteration  4 RMS(Cart)=  0.00000025 RMS(Int)=  0.00120671
 Variable       Old X    -DE/DX   Delta X   Delta X   Delta X     New X
                                 (Linear)    (Quad)   (Total)
    R1        2.30133   0.00028   0.00127   0.00344   0.00471   2.30604
    R2        2.44580  -0.00005   0.00039  -0.00397  -0.00375   2.44205
    R3        2.93067   0.00020   0.00045  -0.00072  -0.00029   2.93039
    R4        1.95562  -0.00658  -0.00253   0.00259   0.00005   1.95567
    R5        2.83255  -0.00495   0.00257  -0.01841  -0.01583   2.81672
    R6        2.53072  -0.00049   0.00287  -0.00356  -0.00068   2.53003
    R7        2.53584   0.00037   0.00141   0.00204   0.00346   2.53930
    R8        2.52203  -0.00031   0.00048  -0.00074  -0.00011   2.52192
    R9        1.84561   0.00264   0.00480  -0.00237   0.00258   1.84819
   R10        1.81516  -0.00057  -0.00001  -0.00042  -0.00043   1.81473
   R11        3.34838  -0.00052   0.01236  -0.00768   0.00430   3.35269
   R12        3.40360   0.00147  -0.00794  -0.00273  -0.01045   3.39315
   R13        1.81727  -0.00004  -0.00023  -0.00008  -0.00031   1.81696
   R14        1.83695   0.00113  -0.00093   0.00603   0.00509   1.84204
   R15        3.50818   0.00108  -0.00905  -0.00492  -0.01336   3.49482
   R16        3.52762  -0.00278   0.00969   0.00971   0.01916   3.54678
   R17        1.81436  -0.00000   0.00017  -0.00023  -0.00006   1.81430
   R18        1.84134  -0.00029   0.00166   0.00139   0.00366   1.84500
   R19        1.83645  -0.00411   0.00120  -0.00396  -0.00311   1.83335
   R20        1.85575  -0.00108  -0.00026  -0.00215  -0.00319   1.85257
    A1        2.23748  -0.00348  -0.00210   0.00028  -0.00153   2.23594
    A2        2.07445   0.00167   0.00072  -0.00454  -0.00354   2.07091
    A3        1.97110   0.00181   0.00141   0.00409   0.00512   1.97622
    A4        1.95867  -0.01770  -0.00507  -0.01121  -0.01551   1.94316
    A5        1.91724   0.00028  -0.00160   0.00202   0.00048   1.91772
    A6        1.91000   0.00007   0.00017  -0.00574  -0.00565   1.90435
    A7        1.96759   0.00118   0.00125   0.00070   0.00185   1.96944
    A8        1.88801  -0.00038   0.00022   0.00043   0.00067   1.88867
    A9        1.89054  -0.00069  -0.00063   0.00222   0.00168   1.89222
   A10        1.88863  -0.00053   0.00058   0.00042   0.00100   1.88963
   A11        1.86415  -0.00193  -0.01239   0.01225   0.00077   1.86492
   A12        1.77527  -0.00329   0.02577  -0.02228   0.00083   1.77610
   A13        2.06916   0.00097  -0.00193   0.02802   0.02556   2.09472
   A14        1.85367   0.00097  -0.00844   0.01310   0.00563   1.85929
   A15        2.19275  -0.00098  -0.01297   0.01561   0.00175   2.19451
   A16        1.98968   0.00131  -0.01517   0.04222   0.02728   2.01696
   A17        2.13548   0.00127   0.02249  -0.00923   0.01169   2.14716
   A18        1.59625   0.00099  -0.02504  -0.05564  -0.07822   1.51803
   A19        1.55703  -0.00407   0.03627  -0.03183   0.00388   1.56091
   A20        2.12303  -0.00013   0.00866   0.01634   0.02617   2.14920
   A21        1.89692   0.00097  -0.01792   0.02374   0.00505   1.90198
   A22        1.85950  -0.00070   0.00206   0.00095   0.00207   1.86156
   A23        1.91283  -0.00675  -0.00967   0.02372   0.01126   1.92409
   A24        2.04871   0.00221   0.04230   0.05321   0.09490   2.14360
   A25        1.86287   0.00045  -0.02654   0.01694  -0.01516   1.84771
   A26        3.15543   0.00851   0.07310   0.00536   0.07722   3.23265
   A27        2.92821  -0.00555  -0.02406   0.01240  -0.01189   2.91631
   A28        2.95219   0.00332   0.02277  -0.00224   0.02131   2.97350
   A29        2.96339  -0.00742   0.03627  -0.07992  -0.04349   2.91990
   A30        3.21135  -0.00574   0.01981   0.03914   0.05832   3.26967
   A31        3.20004   0.01109   0.03618  -0.02592   0.00981   3.20985
   A32        3.24947  -0.00326  -0.02071   0.00756  -0.00929   3.24018
   A33        2.92342  -0.00255  -0.03993  -0.01023  -0.05061   2.87281
   A34        3.22628  -0.00052   0.02478   0.01057   0.03901   3.26529
   A35        2.70671  -0.00286   0.00536  -0.04986  -0.04749   2.65922
    D1       -0.06391  -0.00042   0.06280  -0.02292   0.04015  -0.02376
    D2        3.09725  -0.00006   0.04950  -0.01263   0.03719   3.13444
    D3        0.89409   0.00002   0.01469  -0.03790  -0.02313   0.87096
    D4       -1.17626   0.00027   0.01528  -0.03617  -0.02083  -1.19709
    D5        3.00426   0.00013   0.01360  -0.03317  -0.01940   2.98486
    D6       -2.26506  -0.00037   0.02665  -0.04708  -0.02046  -2.28552
    D7        1.94777  -0.00012   0.02724  -0.04535  -0.01816   1.92961
    D8       -0.15490  -0.00026   0.02556  -0.04235  -0.01672  -0.17162
    D9        0.14815  -0.00085  -0.02714  -0.12955  -0.15671  -0.00857
   D10        2.26652  -0.00496  -0.03629  -0.04249  -0.07873   2.18779
   D11        1.85519   0.00020   0.00390  -0.11425  -0.11084   1.74435
   D12       -2.28020   0.00080  -0.00455  -0.07758  -0.08242  -2.36262
   D13       -2.30159  -0.00192   0.00540  -0.08474  -0.08019  -2.38178
   D14       -0.15379  -0.00132  -0.00305  -0.04807  -0.05177  -0.20556
   D15       -1.81253   0.00750  -0.00908   0.03660   0.02538  -1.78715
   D16        0.21659   0.00106  -0.00957   0.09820   0.08772   0.30431
   D17        0.16176   0.00384   0.00342   0.04730   0.04967   0.21143
   D18        2.19088  -0.00260   0.00293   0.10890   0.11201   2.30289
   D19       -1.93341  -0.00008   0.02346  -0.03312  -0.00881  -1.94222
   D20        0.34762   0.00100   0.01366   0.00695   0.02020   0.36782
   D21        1.62576  -0.00238   0.01667  -0.08570  -0.06918   1.55659
   D22       -2.37640  -0.00129   0.00688  -0.04563  -0.04016  -2.41656
   D23        0.09076  -0.00138   0.02558  -0.00079   0.02617   0.11693
   D24        2.37179  -0.00029   0.01579   0.03929   0.05518   2.42697
   D25       -1.98693  -0.00042   0.02791   0.07596   0.10398  -1.88295
   D26        2.12169   0.00181  -0.00389   0.00699   0.00468   2.12637
   D27       -0.11093   0.00014   0.01065   0.05511   0.06396  -0.04697
   D28       -2.28549   0.00236  -0.02115  -0.01386  -0.03534  -2.32084
   D29        2.02563   0.00161   0.03219   0.05059   0.08226   2.10789
   D30       -0.14894   0.00384   0.00039  -0.01838  -0.01704  -0.16598
         Item               Value     Threshold  Converged?
 Maximum Force            0.017703     0.000015     NO 
 RMS     Force            0.003480     0.000010     NO 
 Maximum Displacement     0.489123     0.000060     NO 
 RMS     Displacement     0.144191     0.000040     NO 
 Predicted change in Energy=-1.411301D-03
 GradGradGradGradGradGradGradGradGradGradGradGradGradGradGradGradGradGrad

                          Input orientation:                          
 ---------------------------------------------------------------------
 Center     Atomic      Atomic             Coordinates (Angstroms)
 Number     Number       Type             X           Y           Z
 ---------------------------------------------------------------------
      1          6           0       -0.545979   -0.630607    1.696373
      2          8           0       -0.765732   -0.031222    0.656377
      3          8           0       -0.346582   -1.896842    1.860305
      4          1           0       -0.414904   -2.408023    0.963068
      5          6           0       -0.463463    0.177573    3.017240
      6          9           0       -1.528760    0.981111    3.126563
      7          9           0        0.640169    0.943846    2.995945
      8          9           0       -0.410626   -0.602032    4.099105
      9          8           0        1.180970   -4.291633   -1.971841
     10          1           0        1.273575   -3.543906   -2.595419
     11          1           0        2.068054   -4.537522   -1.698306
     12          8           0       -0.963448   -0.836180   -2.086960
     13          1           0       -1.834151   -0.636227   -2.442433
     14          1           0       -0.877819   -0.327022   -1.260160
     15          8           0        1.232371   -1.951025   -3.423148
     16          1           0        1.198344   -1.856402   -4.377956
     17          1           0        0.492596   -1.425273   -3.063233
     18          8           0       -0.629509   -3.051822   -0.364030
     19          1           0       -0.856213   -2.382730   -1.028968
     20          1           0        0.036739   -3.634111   -0.786065
 ---------------------------------------------------------------------
                    Distance matrix (angstroms):
                    1          2          3          4          5
     1  C    0.000000
     2  O    1.220305   0.000000
     3  O    1.292279   2.259572   0.000000
     4  H    1.927207   2.422049   1.034896   0.000000
     5  C    1.550694   2.389275   2.378099   3.302618   0.000000
     6  F    2.368319   2.776481   3.359101   4.172243   1.338836
     7  F    2.361089   2.898430   3.214478   4.059655   1.343739
     8  F    2.406711   3.507748   2.587056   3.618888   1.334544
     9  O    5.462716   5.371060   4.770093   3.835165   6.897021
    10  H    5.497051   5.203066   5.019084   4.099270   6.954757
    11  H    5.798362   5.820791   5.046521   4.216960   7.132817
    12  O    3.811844   2.865825   4.133574   3.474804   5.227862
    13  H    4.334643   3.333193   4.723935   4.092793   5.687626
    14  H    2.990547   1.942467   3.533249   3.080194   4.326946
    15  O    5.578130   4.931591   5.514609   4.707574   6.991809
    16  H    6.437601   5.703804   6.426844   5.606548   7.847775
    17  H    4.935988   4.166805   5.016754   4.242693   6.360449
    18  O    3.180334   3.191208   2.522240   1.490544   4.678627
    19  H    3.254791   2.894506   2.973837   2.040490   4.804290
    20  H    3.939936   3.963005   3.188779   2.183286   5.407797
                    6          7          8          9         10
     6  F    0.000000
     7  F    2.173178   0.000000
     8  F    2.168503   2.170455   0.000000
     9  O    7.819091   7.237515   7.280297   0.000000
    10  H    7.814725   7.197533   7.503853   0.978019   0.000000
    11  H    8.165276   7.356647   7.432490   0.960313   1.556688
    12  O    5.550040   5.619254   6.215130   4.068407   3.548884
    13  H    5.807130   6.180198   6.694723   4.761765   4.258634
    14  H    4.623665   4.694021   5.386615   4.523631   4.093867
    15  O    7.688952   7.066523   7.816874   2.754520   1.795578
    16  H    8.473864   7.907425   8.719105   3.423455   2.455762
    17  H    6.941911   6.507545   7.265853   3.143408   2.305946
    18  O    5.409014   5.372791   5.095975   2.720298   2.973714
    19  H    5.388523   5.431868   5.446702   2.946699   2.887576
    20  H    6.249777   5.968704   5.767021   1.774166   2.193551
                   11         12         13         14         15
    11  H    0.000000
    12  O    4.800102   0.000000
    13  H    5.567857   0.961492   0.000000
    14  H    5.157367   0.974768   1.551756   0.000000
    15  O    3.219225   2.801767   3.477651   3.430569   0.000000
    16  H    3.889128   3.311020   3.798829   4.045998   0.960088
    17  H    3.745822   1.849378   2.534115   2.516994   0.976331
    18  O    3.356254   2.826494   3.406761   2.879104   3.746539
    19  H    3.693572   1.876876   2.450412   2.068780   3.206345
    20  H    2.403035   3.243628   3.902703   3.463815   3.349108
                   16         17         18         19         20
    16  H    0.000000
    17  H    1.553206   0.000000
    18  O    4.569647   3.345217   0.000000
    19  H    3.964082   2.621877   0.970165   0.000000
    20  H    4.172680   3.205038   0.980337   1.556380   0.000000
 Stoichiometry    C2H9F3O6
 Framework group  C1[X(C2H9F3O6)]
 Deg. of freedom    54
 Full point group                 C1      NOp   1
 Largest Abelian subgroup         C1      NOp   1
 Largest concise Abelian subgroup C1      NOp   1
                         Standard orientation:                         
 ---------------------------------------------------------------------
 Center     Atomic      Atomic             Coordinates (Angstroms)
 Number     Number       Type             X           Y           Z
 ---------------------------------------------------------------------
      1          6           0       -1.208326    0.019995    0.152712
      2          8           0       -0.618060   -1.046763    0.205223
      3          8           0       -0.731820    1.205541    0.346121
      4          1           0        0.273226    1.172113    0.590610
      5          6           0       -2.716712    0.018288   -0.207044
      6          9           0       -3.366195   -0.867783    0.558156
      7          9           0       -2.862293   -0.349444   -1.491261
      8          9           0       -3.288877    1.213238   -0.046641
      9          8           0        3.971390    1.701554   -0.276433
     10          1           0        4.184535    0.795697   -0.577289
     11          1           0        3.999528    2.266494   -1.052482
     12          8           0        2.106724   -1.777165    0.710214
     13          1           0        2.173914   -2.340027    1.486833
     14          1           0        1.166878   -1.772319    0.451684
     15          8           0        4.161940   -0.948267   -1.004113
     16          1           0        4.943166   -1.505645   -0.976122
     17          1           0        3.478704   -1.396953   -0.470172
     18          8           0        1.688389    1.000312    1.025947
     19          1           0        1.918924    0.058356    1.054100
     20          1           0        2.439142    1.446791    0.580876
 ---------------------------------------------------------------------
 Rotational constants (GHZ):           1.5064591           0.3316027           0.3047431
 Standard basis: 6-31++G(d,p) (6D, 7F)
 There are   263 symmetry adapted cartesian basis functions of A   symmetry.
 There are   263 symmetry adapted basis functions of A   symmetry.
   263 basis functions,   424 primitive gaussians,   263 cartesian basis functions
    48 alpha electrons       48 beta electrons
       nuclear repulsion energy       712.8560214963 Hartrees.
 NAtoms=   20 NActive=   20 NUniq=   20 SFac= 1.00D+00 NAtFMM=   60 NAOKFM=F Big=F
 Integral buffers will be    131072 words long.
 Raffenetti 2 integral format.
 Two-electron integral symmetry is turned on.
 Nuclear repulsion after empirical dispersion term =      712.8475967705 Hartrees.
 One-electron integrals computed using PRISM.
 NBasis=   263 RedAO= T EigKep=  4.70D-05  NBF=   263
 NBsUse=   263 1.00D-06 EigRej= -1.00D+00 NBFU=   263
 Initial guess from the checkpoint file:  "/local_scratch/slurm.5620493/Gau-3938530.chk"
 B after Tr=    -0.000000   -0.000000    0.000000
         Rot=    0.999572    0.028878    0.001696    0.004299 Ang=   3.35 deg.
 ExpMin= 3.60D-02 ExpMax= 7.00D+03 ExpMxC= 1.05D+03 IAcc=3 IRadAn=         5 AccDes= 0.00D+00
 Harris functional with IExCor= 4639 and IRadAn=       5 diagonalized for initial guess.
 HarFok:  IExCor= 4639 AccDes= 0.00D+00 IRadAn=         5 IDoV= 1 UseB2=F ITyADJ=14
 ICtDFT=  3500011 ScaDFX=  1.000000  1.000000  1.000000  1.000000
 FoFCou: FMM=F IPFlag=           0 FMFlag=      100000 FMFlg1=           0
         NFxFlg=           0 DoJE=T BraDBF=F KetDBF=T FulRan=T
         wScrn=  0.000000 ICntrl=       500 IOpCl=  0 I1Cent=   200000004 NGrid=           0
         NMat0=    1 NMatS0=      1 NMatT0=    0 NMatD0=    1 NMtDS0=    0 NMtDT0=    0
 Petite list used in FoFCou.
 Requested convergence on RMS density matrix=1.00D-10 within 128 cycles.
 Requested convergence on MAX density matrix=1.00D-08.
 Requested convergence on             energy=1.00D-08.
 No special actions if energy rises.
 SCF Done:  E(RwB97XD) =  -832.386832531     A.U. after   16 cycles
            NFock= 16  Conv=0.72D-10     -V/T= 2.0082
 Calling FoFJK, ICntrl=      2127 FMM=F ISym2X=0 I1Cent= 0 IOpClX= 0 NMat=1 NMatS=1 NMatT=0.
 ***** Axes restored to original set *****
 -------------------------------------------------------------------
 Center     Atomic                   Forces (Hartrees/Bohr)
 Number     Number              X              Y              Z
 -------------------------------------------------------------------
      1        6          -0.000671286    0.001975594   -0.004582462
      2        8           0.000327844   -0.001257386    0.001578278
      3        8           0.000234964   -0.001685962   -0.000734722
      4        1          -0.000447649    0.001564999    0.000115104
      5        6           0.000641665   -0.000155571   -0.000449964
      6        9           0.000800288   -0.000433980    0.000375260
      7        9          -0.001017896   -0.000492708    0.000534102
      8        9          -0.000199598    0.001308145   -0.000807752
      9        8          -0.000314457   -0.000399843    0.000696984
     10        1           0.001458615    0.000443526   -0.000137464
     11        1          -0.000330624    0.000354317   -0.000374508
     12        8          -0.001554653    0.001275418    0.002071971
     13        1           0.000542673    0.000109342   -0.000199953
     14        1           0.001006232    0.000076445    0.001784875
     15        8          -0.002889709    0.001367570    0.000430440
     16        1           0.000461069   -0.000263700    0.000144735
     17        1           0.002229146   -0.001443357   -0.000414585
     18        8          -0.000781562   -0.001625735    0.003078174
     19        1          -0.000377874   -0.000440515   -0.001996060
     20        1           0.000882813   -0.000276602   -0.001112453
 -------------------------------------------------------------------
 Cartesian Forces:  Max     0.004582462 RMS     0.001255886

 GradGradGradGradGradGradGradGradGradGradGradGradGradGradGradGradGradGrad
 Berny optimization.
 Using GEDIIS/GDIIS optimizer.
 FormGI is forming the generalized inverse of G from B-inverse, IUseBI=4.
 Internal  Forces:  Max     0.007965127 RMS     0.002015616
 Search for a local minimum.
 Step number  13 out of a maximum of  120
 All quantities printed in internal units (Hartrees-Bohrs-Radians)
 Mixed Optimization -- RFO/linear search
 Update second derivatives using D2CorX and points   11   12   13
 DE= -1.73D-03 DEPred=-1.41D-03 R= 1.23D+00
 TightC=F SS=  1.41D+00  RLast= 3.99D-01 DXNew= 1.0091D+00 1.1963D+00
 Trust test= 1.23D+00 RLast= 3.99D-01 DXMaxT set to 1.01D+00
 ITU=  1  0  1  0  0  0 -1 -1  1  0  1  1  0
 Use linear search instead of GDIIS.
     Eigenvalues ---    0.00009   0.00036   0.00181   0.00276   0.00453
     Eigenvalues ---    0.00506   0.00713   0.00804   0.00902   0.00936
     Eigenvalues ---    0.01176   0.01390   0.01589   0.01653   0.01743
     Eigenvalues ---    0.01942   0.02068   0.02428   0.02794   0.02966
     Eigenvalues ---    0.03147   0.03360   0.03701   0.04172   0.05058
     Eigenvalues ---    0.05642   0.05994   0.06333   0.06673   0.07202
     Eigenvalues ---    0.09150   0.12034   0.14429   0.19088   0.21751
     Eigenvalues ---    0.22910   0.24587   0.24836   0.28617   0.32656
     Eigenvalues ---    0.39313   0.40547   0.41002   0.44005   0.45990
     Eigenvalues ---    0.52439   0.53026   0.54482   0.55952   0.56218
     Eigenvalues ---    0.58585   0.58804   0.65555   0.95731
 RFO step:  Lambda=-3.57618486D-03 EMin= 8.77949419D-05
 Quartic linear search produced a step of  0.32076.
 Iteration  1 RMS(Cart)=  0.17765250 RMS(Int)=  0.01106268
 Iteration  2 RMS(Cart)=  0.02832631 RMS(Int)=  0.00213680
 Iteration  3 RMS(Cart)=  0.00044270 RMS(Int)=  0.00211703
 Iteration  4 RMS(Cart)=  0.00000386 RMS(Int)=  0.00211703
 Iteration  5 RMS(Cart)=  0.00000003 RMS(Int)=  0.00211703
 Variable       Old X    -DE/DX   Delta X   Delta X   Delta X     New X
                                 (Linear)    (Quad)   (Total)
    R1        2.30604  -0.00202   0.00151  -0.00321  -0.00170   2.30434
    R2        2.44205   0.00111  -0.00120  -0.00797  -0.00905   2.43301
    R3        2.93039  -0.00016  -0.00009  -0.00290  -0.00295   2.92744
    R4        1.95567  -0.00389   0.00002   0.00553   0.00558   1.96125
    R5        2.81672  -0.00322  -0.00508  -0.05119  -0.05625   2.76047
    R6        2.53003  -0.00087  -0.00022  -0.00662  -0.00684   2.52319
    R7        2.53930  -0.00111   0.00111  -0.00779  -0.00689   2.53241
    R8        2.52192  -0.00118  -0.00003  -0.00575  -0.00585   2.51607
    R9        1.84819   0.00150   0.00083  -0.00623  -0.00658   1.84161
   R10        1.81473  -0.00044  -0.00014  -0.00120  -0.00134   1.81339
   R11        3.35269  -0.00102   0.00138  -0.02924  -0.02783   3.32486
   R12        3.39315   0.00119  -0.00335   0.00634   0.00172   3.39487
   R13        1.81696  -0.00039  -0.00010  -0.00181  -0.00191   1.81505
   R14        1.84204   0.00164   0.00163   0.01070   0.01233   1.85438
   R15        3.49482   0.00097  -0.00429  -0.00204  -0.00615   3.48867
   R16        3.54678  -0.00232   0.00615  -0.03245  -0.02498   3.52180
   R17        1.81430  -0.00019  -0.00002  -0.00173  -0.00175   1.81255
   R18        1.84500  -0.00136   0.00117  -0.00748  -0.00626   1.83874
   R19        1.83335  -0.00157  -0.00100   0.00016  -0.00040   1.83295
   R20        1.85257   0.00022  -0.00102   0.00350   0.00268   1.85525
    A1        2.23594  -0.00043  -0.00049   0.00552   0.00489   2.24083
    A2        2.07091   0.00026  -0.00114  -0.00308  -0.00435   2.06656
    A3        1.97622   0.00017   0.00164  -0.00253  -0.00062   1.97560
    A4        1.94316  -0.00797  -0.00497  -0.01144  -0.01688   1.92628
    A5        1.91772   0.00051   0.00015   0.00410   0.00417   1.92190
    A6        1.90435   0.00081  -0.00181   0.00136  -0.00024   1.90411
    A7        1.96944   0.00048   0.00059   0.00069   0.00131   1.97075
    A8        1.88867  -0.00055   0.00021  -0.00269  -0.00261   1.88607
    A9        1.89222  -0.00069   0.00054  -0.00166  -0.00115   1.89107
   A10        1.88963  -0.00063   0.00032  -0.00204  -0.00176   1.88787
   A11        1.86492  -0.00083   0.00025   0.00775   0.00824   1.87317
   A12        1.77610  -0.00289   0.00027  -0.05529  -0.05706   1.71904
   A13        2.09472   0.00100   0.00820  -0.00172   0.00562   2.10034
   A14        1.85929   0.00072   0.00181   0.01540   0.02029   1.87958
   A15        2.19451  -0.00025   0.00056   0.02970   0.02944   2.22394
   A16        2.01696   0.00092   0.00875   0.04073   0.04656   2.06352
   A17        2.14716   0.00028   0.00375  -0.01088  -0.01580   2.13136
   A18        1.51803   0.00115  -0.02509  -0.00737  -0.03260   1.48543
   A19        1.56091  -0.00317   0.00124  -0.10495  -0.09926   1.46165
   A20        2.14920  -0.00043   0.00839   0.01597   0.02473   2.17393
   A21        1.90198   0.00151   0.00162   0.05831   0.05748   1.95946
   A22        1.86156  -0.00074   0.00066  -0.00692  -0.00914   1.85242
   A23        1.92409  -0.00468   0.00361  -0.00011  -0.00060   1.92349
   A24        2.14360   0.00124   0.03044  -0.02081   0.01476   2.15836
   A25        1.84771   0.00119  -0.00486   0.03673   0.03113   1.87884
   A26        3.23265   0.00223   0.02477  -0.07038  -0.04439   3.18826
   A27        2.91631  -0.00372  -0.00382  -0.03242  -0.03798   2.87833
   A28        2.97350   0.00195   0.00683   0.04719   0.05460   3.02809
   A29        2.91990  -0.00573  -0.01395  -0.25224  -0.26521   2.65468
   A30        3.26967  -0.00382   0.01871  -0.06191  -0.04179   3.22788
   A31        3.20985   0.00602   0.00315  -0.04963  -0.04594   3.16391
   A32        3.24018  -0.00210  -0.00298  -0.00289  -0.00351   3.23667
   A33        2.87281  -0.00041  -0.01623   0.00032  -0.01555   2.85726
   A34        3.26529   0.00080   0.01251   0.00823   0.01570   3.28100
   A35        2.65922  -0.00194  -0.01523  -0.04955  -0.06465   2.59457
    D1       -0.02376   0.00016   0.01288  -0.02220  -0.00957  -0.03334
    D2        3.13444   0.00029   0.01193  -0.01544  -0.00406   3.13037
    D3        0.87096   0.00013  -0.00742  -0.01859  -0.02611   0.84485
    D4       -1.19709   0.00001  -0.00668  -0.01854  -0.02526  -1.22235
    D5        2.98486  -0.00006  -0.00622  -0.01734  -0.02371   2.96115
    D6       -2.28552   0.00000  -0.00656  -0.02456  -0.03093  -2.31645
    D7        1.92961  -0.00012  -0.00582  -0.02452  -0.03008   1.89954
    D8       -0.17162  -0.00019  -0.00536  -0.02331  -0.02853  -0.20015
    D9       -0.00857   0.00088  -0.05027   0.10315   0.05106   0.04250
   D10        2.18779  -0.00224  -0.02525   0.13724   0.11473   2.30252
   D11        1.74435   0.00009  -0.03555  -0.00326  -0.04016   1.70419
   D12       -2.36262   0.00093  -0.02644   0.07062   0.04467  -2.31795
   D13       -2.38178  -0.00139  -0.02572  -0.04083  -0.06802  -2.44980
   D14       -0.20556  -0.00055  -0.01660   0.03305   0.01681  -0.18875
   D15       -1.78715   0.00495   0.00814   0.12975   0.13572  -1.65143
   D16        0.30431   0.00076   0.02814   0.11580   0.14422   0.44854
   D17        0.21143   0.00239   0.01593   0.07782   0.09236   0.30379
   D18        2.30289  -0.00180   0.03593   0.06387   0.10086   2.40375
   D19       -1.94222  -0.00037  -0.00283  -0.05967  -0.06322  -2.00544
   D20        0.36782   0.00060   0.00648   0.00584   0.01115   0.37897
   D21        1.55659  -0.00160  -0.02219  -0.14819  -0.16825   1.38834
   D22       -2.41656  -0.00063  -0.01288  -0.08268  -0.09387  -2.51044
   D23        0.11693  -0.00133   0.00839  -0.07876  -0.07288   0.04405
   D24        2.42697  -0.00037   0.01770  -0.01325   0.00149   2.42846
   D25       -1.88295  -0.00071   0.03335  -0.05654  -0.02307  -1.90602
   D26        2.12637   0.00126   0.00150  -0.00220   0.00207   2.12844
   D27       -0.04697  -0.00021   0.02051  -0.08456  -0.07148  -0.11845
   D28       -2.32084   0.00176  -0.01134  -0.03022  -0.04634  -2.36717
   D29        2.10789   0.00056   0.02639  -0.07379  -0.04539   2.06249
   D30       -0.16598   0.00254  -0.00547  -0.01945  -0.02025  -0.18623
         Item               Value     Threshold  Converged?
 Maximum Force            0.007965     0.000015     NO 
 RMS     Force            0.002016     0.000010     NO 
 Maximum Displacement     0.648440     0.000060     NO 
 RMS     Displacement     0.200331     0.000040     NO 
 Predicted change in Energy=-2.383599D-03
 GradGradGradGradGradGradGradGradGradGradGradGradGradGradGradGradGradGrad

                          Input orientation:                          
 ---------------------------------------------------------------------
 Center     Atomic      Atomic             Coordinates (Angstroms)
 Number     Number       Type             X           Y           Z
 ---------------------------------------------------------------------
      1          6           0       -0.584001   -0.646474    1.538751
      2          8           0       -0.939378   -0.088631    0.514314
      3          8           0       -0.277720   -1.885272    1.709647
      4          1           0       -0.401005   -2.413254    0.824681
      5          6           0       -0.438101    0.201405    2.827016
      6          9           0       -1.523918    0.957969    3.004265
      7          9           0        0.618937    1.015119    2.698984
      8          9           0       -0.261243   -0.540267    3.918530
      9          8           0        1.167237   -4.368785   -2.005310
     10          1           0        1.266341   -3.571699   -2.557178
     11          1           0        2.045831   -4.632036   -1.723148
     12          8           0       -0.964209   -0.781854   -1.847283
     13          1           0       -1.796114   -0.461035   -2.204406
     14          1           0       -0.901270   -0.475934   -0.917020
     15          8           0        1.235979   -1.886104   -3.177839
     16          1           0        1.270553   -1.647458   -4.106194
     17          1           0        0.511819   -1.363779   -2.791148
     18          8           0       -0.635445   -3.119764   -0.432202
     19          1           0       -0.920455   -2.496637   -1.118712
     20          1           0        0.011796   -3.735559   -0.839289
 ---------------------------------------------------------------------
                    Distance matrix (angstroms):
                    1          2          3          4          5
     1  C    0.000000
     2  O    1.219407   0.000000
     3  O    1.287492   2.257107   0.000000
     4  H    1.914392   2.406251   1.037849   0.000000
     5  C    1.549133   2.384113   2.372437   3.293504   0.000000
     6  F    2.367575   2.763497   3.363490   4.168533   1.335217
     7  F    2.356712   2.901619   3.192969   4.038197   1.340095
     8  F    2.403914   3.500361   2.586209   3.619326   1.331449
     9  O    5.429807   5.395002   4.696450   3.780520   6.842158
    10  H    5.362587   5.141111   4.840863   3.944490   6.791980
    11  H    5.782794   5.878795   4.972693   4.171502   7.087740
    12  O    3.410002   2.461365   3.786892   3.180889   4.805483
    13  H    3.938886   2.874738   4.433258   3.864305   5.253402
    14  H    2.482047   1.483298   3.045395   2.652734   3.832900
    15  O    5.205308   4.647051   5.116523   4.356348   6.574080
    16  H    6.025507   5.353768   6.023098   5.262515   7.376123
    17  H    4.523645   3.828583   4.599182   3.874127   5.908969
    18  O    3.162984   3.189990   2.497890   1.460778   4.657426
    19  H    3.255521   2.909575   2.964201   2.013344   4.804256
    20  H    3.943665   4.004629   3.162982   2.165107   5.398508
                    6          7          8          9         10
     6  F    0.000000
     7  F    2.165246   0.000000
     8  F    2.162161   2.163616   0.000000
     9  O    7.791820   7.170595   7.196526   0.000000
    10  H    7.696303   7.006088   7.311490   0.974539   0.000000
    11  H    8.144918   7.313114   7.341232   0.959606   1.558051
    12  O    5.184378   5.138483   5.813530   4.175417   3.641777
    13  H    5.405359   5.661690   6.312879   4.908319   4.379418
    14  H    4.221403   4.196398   4.878147   4.540637   4.119759
    15  O    7.343309   6.582924   7.376409   2.746499   1.796489
    16  H    8.071923   7.336509   8.244299   3.439477   2.470257
    17  H    6.566699   5.984327   6.804085   3.174457   2.344985
    18  O    5.406162   5.336203   5.071756   2.698960   2.887310
    19  H    5.412708   5.410819   5.443873   2.940995   2.829667
    20  H    6.257837   5.954573   5.737707   1.759439   2.133513
                   11         12         13         14         15
    11  H    0.000000
    12  O    4.888727   0.000000
    13  H    5.691168   0.960482   0.000000
    14  H    5.158336   0.981294   1.567906   0.000000
    15  O    3.211250   2.798316   3.488836   3.415804   0.000000
    16  H    3.897135   3.293343   3.798532   4.032383   0.959161
    17  H    3.765012   1.846124   2.546716   2.509470   0.973017
    18  O    3.338076   2.752519   3.399514   2.701028   3.544385
    19  H    3.704607   1.863656   2.467627   2.030835   3.043511
    20  H    2.392107   3.270017   3.981782   3.385984   3.223030
                   16         17         18         19         20
    16  H    0.000000
    17  H    1.544506   0.000000
    18  O    4.393032   3.156631   0.000000
    19  H    3.800877   2.476250   0.969955   0.000000
    20  H    4.076432   3.112092   0.981756   1.575466   0.000000
 Stoichiometry    C2H9F3O6
 Framework group  C1[X(C2H9F3O6)]
 Deg. of freedom    54
 Full point group                 C1      NOp   1
 Largest Abelian subgroup         C1      NOp   1
 Largest concise Abelian subgroup C1      NOp   1
                         Standard orientation:                         
 ---------------------------------------------------------------------
 Center     Atomic      Atomic             Coordinates (Angstroms)
 Number     Number       Type             X           Y           Z
 ---------------------------------------------------------------------
      1          6           0       -1.120785    0.034932    0.204681
      2          8           0       -0.599534   -1.050048    0.399793
      3          8           0       -0.586575    1.203885    0.280850
      4          1           0        0.405122    1.129190    0.577643
      5          6           0       -2.610360    0.071311   -0.219180
      6          9           0       -3.335776   -0.709911    0.584727
      7          9           0       -2.722335   -0.400199   -1.468578
      8          9           0       -3.127752    1.297783   -0.190404
      9          8           0        4.062778    1.582047   -0.264261
     10          1           0        4.145646    0.665675   -0.585388
     11          1           0        4.114370    2.158766   -1.029491
     12          8           0        1.741044   -1.755505    0.686743
     13          1           0        1.732193   -2.407576    1.391903
     14          1           0        0.812051   -1.491353    0.513152
     15          8           0        3.816080   -1.038544   -1.048415
     16          1           0        4.486754   -1.719197   -1.131463
     17          1           0        3.096426   -1.430585   -0.523853
     18          8           0        1.781118    0.973604    1.042724
     19          1           0        1.996504    0.033223    1.143255
     20          1           0        2.551281    1.411841    0.620064
 ---------------------------------------------------------------------
 Rotational constants (GHZ):           1.5193200           0.3560736           0.3272438
 Standard basis: 6-31++G(d,p) (6D, 7F)
 There are   263 symmetry adapted cartesian basis functions of A   symmetry.
 There are   263 symmetry adapted basis functions of A   symmetry.
   263 basis functions,   424 primitive gaussians,   263 cartesian basis functions
    48 alpha electrons       48 beta electrons
       nuclear repulsion energy       726.2720459479 Hartrees.
 NAtoms=   20 NActive=   20 NUniq=   20 SFac= 1.00D+00 NAtFMM=   60 NAOKFM=F Big=F
 Integral buffers will be    131072 words long.
 Raffenetti 2 integral format.
 Two-electron integral symmetry is turned on.
 Nuclear repulsion after empirical dispersion term =      726.2631636549 Hartrees.
 One-electron integrals computed using PRISM.
 NBasis=   263 RedAO= T EigKep=  4.53D-05  NBF=   263
 NBsUse=   263 1.00D-06 EigRej= -1.00D+00 NBFU=   263
 Initial guess from the checkpoint file:  "/local_scratch/slurm.5620493/Gau-3938530.chk"
 B after Tr=     0.000000    0.000000   -0.000000
         Rot=    0.999716    0.014700    0.000194    0.018755 Ang=   2.73 deg.
 ExpMin= 3.60D-02 ExpMax= 7.00D+03 ExpMxC= 1.05D+03 IAcc=3 IRadAn=         5 AccDes= 0.00D+00
 Harris functional with IExCor= 4639 and IRadAn=       5 diagonalized for initial guess.
 HarFok:  IExCor= 4639 AccDes= 0.00D+00 IRadAn=         5 IDoV= 1 UseB2=F ITyADJ=14
 ICtDFT=  3500011 ScaDFX=  1.000000  1.000000  1.000000  1.000000
 FoFCou: FMM=F IPFlag=           0 FMFlag=      100000 FMFlg1=           0
         NFxFlg=           0 DoJE=T BraDBF=F KetDBF=T FulRan=T
         wScrn=  0.000000 ICntrl=       500 IOpCl=  0 I1Cent=   200000004 NGrid=           0
         NMat0=    1 NMatS0=      1 NMatT0=    0 NMatD0=    1 NMtDS0=    0 NMtDT0=    0
 Petite list used in FoFCou.
 Requested convergence on RMS density matrix=1.00D-10 within 128 cycles.
 Requested convergence on MAX density matrix=1.00D-08.
 Requested convergence on             energy=1.00D-08.
 No special actions if energy rises.
 SCF Done:  E(RwB97XD) =  -832.383051890     A.U. after   17 cycles
            NFock= 17  Conv=0.77D-10     -V/T= 2.0080
 Calling FoFJK, ICntrl=      2127 FMM=F ISym2X=0 I1Cent= 0 IOpClX= 0 NMat=1 NMatS=1 NMatT=0.
 ***** Axes restored to original set *****
 -------------------------------------------------------------------
 Center     Atomic                   Forces (Hartrees/Bohr)
 Number     Number              X              Y              Z
 -------------------------------------------------------------------
      1        6           0.002554988   -0.001944788    0.008235717
      2        8           0.000191686    0.007512148    0.014825286
      3        8          -0.001442064    0.002567803   -0.001489120
      4        1           0.001646170   -0.004794198   -0.001942178
      5        6          -0.000050263    0.001377008    0.000720649
      6        9          -0.002171179    0.000586685   -0.000306305
      7        9           0.002000812    0.000814407   -0.000847830
      8        9          -0.000168392   -0.001336445    0.000182795
      9        8          -0.002034505   -0.003787430    0.002393716
     10        1           0.002564342    0.003481771   -0.001714378
     11        1           0.000327999    0.000633095   -0.000530322
     12        8          -0.000569937   -0.009314970   -0.020942984
     13        1           0.001319025    0.000578124    0.000010559
     14        1          -0.001863317    0.004385867    0.001166970
     15        8           0.000714112   -0.000578768   -0.001305165
     16        1           0.000897674   -0.000522575   -0.000868159
     17        1          -0.002667921    0.001189902    0.002354612
     18        8          -0.002725453   -0.003924332    0.005839697
     19        1           0.000514413    0.001281536   -0.003973348
     20        1           0.000961811    0.001795160   -0.001810211
 -------------------------------------------------------------------
 Cartesian Forces:  Max     0.020942984 RMS     0.004298354

 GradGradGradGradGradGradGradGradGradGradGradGradGradGradGradGradGradGrad
 Berny optimization.
 Using GEDIIS/GDIIS optimizer.
 FormGI is forming the generalized inverse of G from B-inverse, IUseBI=4.
 Internal  Forces:  Max     0.075015767 RMS     0.014139403
 Search for a local minimum.
 Step number  14 out of a maximum of  120
 All quantities printed in internal units (Hartrees-Bohrs-Radians)
 Mixed Optimization -- RFO/linear search
 Update second derivatives using D2CorX and points   11   12   14   13
 DE=  3.78D-03 DEPred=-2.38D-03 R=-1.59D+00
 Trust test=-1.59D+00 RLast= 5.08D-01 DXMaxT set to 5.05D-01
 ITU= -1  1  0  1  0  0  0 -1 -1  1  0  1  1  0
 Use linear search instead of GDIIS.
     Eigenvalues ---    0.00009   0.00037   0.00185   0.00274   0.00454
     Eigenvalues ---    0.00639   0.00751   0.00771   0.00863   0.01010
     Eigenvalues ---    0.01162   0.01376   0.01551   0.01679   0.01736
     Eigenvalues ---    0.01905   0.02076   0.02409   0.02778   0.02964
     Eigenvalues ---    0.03164   0.03393   0.03865   0.03997   0.05056
     Eigenvalues ---    0.05807   0.05962   0.06421   0.06754   0.07155
     Eigenvalues ---    0.09172   0.12028   0.14435   0.19263   0.21958
     Eigenvalues ---    0.23207   0.24819   0.27932   0.30507   0.39027
     Eigenvalues ---    0.40526   0.40992   0.42918   0.45753   0.52314
     Eigenvalues ---    0.52317   0.54390   0.55750   0.56054   0.58573
     Eigenvalues ---    0.58796   0.63914   0.94071   1.20560
 RFO step:  Lambda=-7.20153609D-03 EMin= 8.94476433D-05
 Quartic linear search produced a step of -0.62256.
 Iteration  1 RMS(Cart)=  0.17494237 RMS(Int)=  0.00646465
 Iteration  2 RMS(Cart)=  0.01278977 RMS(Int)=  0.00135516
 Iteration  3 RMS(Cart)=  0.00003536 RMS(Int)=  0.00135505
 Iteration  4 RMS(Cart)=  0.00000006 RMS(Int)=  0.00135505
 Variable       Old X    -DE/DX   Delta X   Delta X   Delta X     New X
                                 (Linear)    (Quad)   (Total)
    R1        2.30434  -0.00907   0.00106  -0.00460  -0.00354   2.30080
    R2        2.43301   0.00513   0.00563  -0.00823  -0.00266   2.43035
    R3        2.92744   0.00053   0.00184  -0.00050   0.00133   2.92877
    R4        1.96125   0.02305  -0.00347   0.01726   0.01379   1.97503
    R5        2.76047   0.01926   0.03502  -0.03886  -0.00385   2.75662
    R6        2.52319   0.00206   0.00426  -0.00205   0.00220   2.52540
    R7        2.53241   0.00176   0.00429  -0.00073   0.00365   2.53606
    R8        2.51607  -0.00091   0.00364  -0.00098   0.00270   2.51877
    R9        1.84161  -0.00357   0.00409  -0.01013  -0.00522   1.83639
   R10        1.81339  -0.00022   0.00083  -0.00078   0.00005   1.81344
   R11        3.32486   0.00644   0.01733  -0.00873   0.00843   3.33329
   R12        3.39487  -0.00924  -0.00107  -0.04325  -0.04338   3.35149
   R13        1.81505  -0.00095   0.00119  -0.00129  -0.00010   1.81495
   R14        1.85438   0.00235  -0.00768   0.01066   0.00299   1.85736
   R15        3.48867  -0.00521   0.00383  -0.01739  -0.01352   3.47515
   R16        3.52180   0.01277   0.01555   0.00021   0.01484   3.53664
   R17        1.81255   0.00074   0.00109  -0.00109  -0.00000   1.81255
   R18        1.83874  -0.00321   0.00390  -0.00195   0.00213   1.84086
   R19        1.83295   0.01951   0.00025   0.02218   0.02219   1.85514
   R20        1.85525   0.00758  -0.00167   0.00566   0.00346   1.85871
    A1        2.24083   0.01721  -0.00304   0.01273   0.00976   2.25059
    A2        2.06656  -0.01463   0.00271  -0.00911  -0.00633   2.06023
    A3        1.97560  -0.00256   0.00039  -0.00376  -0.00350   1.97210
    A4        1.92628   0.07502   0.01051   0.05451   0.06526   1.99154
    A5        1.92190  -0.00153  -0.00260   0.00263   0.00006   1.92196
    A6        1.90411  -0.00092   0.00015  -0.00032  -0.00025   1.90386
    A7        1.97075   0.00019  -0.00081  -0.00108  -0.00191   1.96884
    A8        1.88607   0.00114   0.00162  -0.00031   0.00135   1.88742
    A9        1.89107   0.00034   0.00071  -0.00070   0.00003   1.89110
   A10        1.88787   0.00090   0.00109  -0.00024   0.00087   1.88874
   A11        1.87317   0.00189  -0.00513   0.00533  -0.00129   1.87188
   A12        1.71904   0.02044   0.03552  -0.00512   0.03271   1.75175
   A13        2.10034  -0.00393  -0.00350  -0.00322  -0.00644   2.09390
   A14        1.87958  -0.00252  -0.01263   0.03758   0.02527   1.90485
   A15        2.22394   0.00119  -0.01833   0.01701  -0.00276   2.22118
   A16        2.06352  -0.00596  -0.02899   0.06506   0.03689   2.10041
   A17        2.13136  -0.00250   0.00983  -0.04286  -0.02837   2.10299
   A18        1.48543  -0.00707   0.02030  -0.08312  -0.06304   1.42239
   A19        1.46165   0.02028   0.06180  -0.03377   0.02534   1.48699
   A20        2.17393   0.00120  -0.01540   0.03514   0.01765   2.19158
   A21        1.95946  -0.00594  -0.03579   0.04292   0.01057   1.97003
   A22        1.85242   0.00646   0.00569   0.00130   0.00834   1.86076
   A23        1.92349   0.02804   0.00037   0.07058   0.07011   1.99361
   A24        2.15836  -0.00930  -0.00919  -0.04765  -0.05875   2.09961
   A25        1.87884  -0.00942  -0.01938   0.00959  -0.00849   1.87035
   A26        3.18826  -0.03213   0.02764  -0.11101  -0.08340   3.10486
   A27        2.87833   0.02042   0.02365   0.02974   0.05601   2.93434
   A28        3.02809  -0.01210  -0.03399   0.03456   0.00113   3.02922
   A29        2.65468   0.02515   0.16511  -0.26064  -0.09661   2.55807
   A30        3.22788   0.02405   0.02602  -0.04064  -0.01536   3.21252
   A31        3.16391  -0.04493   0.02860  -0.08482  -0.05704   3.10686
   A32        3.23667   0.01610   0.00218   0.08663   0.08550   3.32217
   A33        2.85726   0.00715   0.00968  -0.01837  -0.00734   2.84992
   A34        3.28100  -0.00707  -0.00978  -0.02470  -0.03277   3.24822
   A35        2.59457   0.01519   0.04025  -0.04354  -0.00400   2.59057
    D1       -0.03334   0.00089   0.00596  -0.00613  -0.00007  -0.03340
    D2        3.13037  -0.00019   0.00253   0.00112   0.00389   3.13426
    D3        0.84485  -0.00064   0.01625  -0.07858  -0.06229   0.78257
    D4       -1.22235  -0.00056   0.01572  -0.07956  -0.06382  -1.28617
    D5        2.96115  -0.00118   0.01476  -0.07833  -0.06351   2.89763
    D6       -2.31645   0.00075   0.01926  -0.08474  -0.06555  -2.38200
    D7        1.89954   0.00083   0.01872  -0.08572  -0.06709   1.83245
    D8       -0.20015   0.00021   0.01776  -0.08450  -0.06678  -0.26693
    D9        0.04250  -0.00225  -0.03179   0.04028   0.01158   0.05408
   D10        2.30252   0.01142  -0.07143   0.08948   0.01467   2.31719
   D11        1.70419  -0.00266   0.02500  -0.07494  -0.04914   1.65506
   D12       -2.31795  -0.00219  -0.02781   0.00553  -0.02246  -2.34040
   D13       -2.44980   0.00603   0.04235  -0.07645  -0.03251  -2.48230
   D14       -0.18875   0.00650  -0.01046   0.00402  -0.00583  -0.19458
   D15       -1.65143  -0.02357  -0.08449   0.18172   0.09623  -1.55520
   D16        0.44854  -0.00471  -0.08979   0.21439   0.12635   0.57489
   D17        0.30379  -0.01143  -0.05750   0.16354   0.10531   0.40910
   D18        2.40375   0.00742  -0.06279   0.19621   0.13544   2.53919
   D19       -2.00544  -0.00198   0.03936  -0.13539  -0.09579  -2.10123
   D20        0.37897  -0.00488  -0.00694  -0.05472  -0.06063   0.31834
   D21        1.38834   0.00775   0.10474  -0.18853  -0.08465   1.30369
   D22       -2.51044   0.00485   0.05844  -0.10786  -0.04949  -2.55993
   D23        0.04405   0.00474   0.04537  -0.07800  -0.03114   0.01292
   D24        2.42846   0.00184  -0.00093   0.00266   0.00403   2.43249
   D25       -1.90602   0.00266   0.01437  -0.08509  -0.06943  -1.97545
   D26        2.12844  -0.00695  -0.00129  -0.01134  -0.01232   2.11612
   D27       -0.11845   0.00088   0.04450  -0.15318  -0.10598  -0.22444
   D28       -2.36717  -0.00873   0.02885  -0.07944  -0.04888  -2.41605
   D29        2.06249  -0.00797   0.02826  -0.14358  -0.11691   1.94558
   D30       -0.18623  -0.01758   0.01261  -0.06983  -0.05981  -0.24603
         Item               Value     Threshold  Converged?
 Maximum Force            0.075016     0.000015     NO 
 RMS     Force            0.014139     0.000010     NO 
 Maximum Displacement     0.507707     0.000060     NO 
 RMS     Displacement     0.176487     0.000040     NO 
 Predicted change in Energy=-3.300680D-03
 GradGradGradGradGradGradGradGradGradGradGradGradGradGradGradGradGradGrad

                          Input orientation:                          
 ---------------------------------------------------------------------
 Center     Atomic      Atomic             Coordinates (Angstroms)
 Number     Number       Type             X           Y           Z
 ---------------------------------------------------------------------
      1          6           0       -0.597550   -0.577276    1.562902
      2          8           0       -1.012579    0.075738    0.622842
      3          8           0       -0.323715   -1.832705    1.617028
      4          1           0       -0.516592   -2.350332    0.729793
      5          6           0       -0.311818    0.162628    2.894404
      6          9           0       -1.314784    0.998205    3.180395
      7          9           0        0.810361    0.886648    2.761971
      8          9           0       -0.152057   -0.669062    3.923642
      9          8           0        1.241360   -4.281309   -1.891413
     10          1           0        1.375657   -3.481928   -2.427419
     11          1           0        2.094351   -4.525348   -1.525698
     12          8           0       -1.103203   -0.882950   -2.032254
     13          1           0       -1.899731   -0.576935   -2.473073
     14          1           0       -1.132640   -0.611058   -1.088194
     15          8           0        1.276544   -1.850732   -3.116471
     16          1           0        1.403773   -1.626675   -4.040375
     17          1           0        0.490166   -1.360160   -2.816639
     18          8           0       -0.742686   -3.119430   -0.488931
     19          1           0       -1.047922   -2.583467   -1.252678
     20          1           0       -0.051302   -3.733900   -0.823374
 ---------------------------------------------------------------------
                    Distance matrix (angstroms):
                    1          2          3          4          5
     1  C    0.000000
     2  O    1.217533   0.000000
     3  O    1.286086   2.259446   0.000000
     4  H    1.960702   2.478559   1.045143   0.000000
     5  C    1.549839   2.378784   2.369217   3.323017   0.000000
     6  F    2.369145   2.735571   3.382364   4.225548   1.336383
     7  F    2.358613   2.925160   3.160998   4.045812   1.342025
     8  F    2.404160   3.491490   2.589208   3.627702   1.332878
     9  O    5.388296   5.512311   4.555686   3.699971   6.713046
    10  H    5.315375   5.259729   4.686721   3.850858   6.667246
    11  H    5.689732   5.953086   4.793130   4.078598   6.877796
    12  O    3.643386   2.824328   3.850571   3.182173   5.098185
    13  H    4.240845   3.285987   4.559573   3.913612   5.646081
    14  H    2.704768   1.847633   3.076526   2.590302   4.139255
    15  O    5.199081   4.788928   4.996716   4.273018   6.535070
    16  H    6.041792   5.521101   5.918858   5.192878   7.364511
    17  H    4.580001   4.018715   4.532450   3.817221   5.964736
    18  O    3.270111   3.393814   2.503249   1.458738   4.733340
    19  H    3.486420   3.254258   3.053413   2.065636   5.028040
    20  H    3.994618   4.186757   3.105529   2.131451   5.391908
                    6          7          8          9         10
     6  F    0.000000
     7  F    2.168817   0.000000
     8  F    2.164285   2.167017   0.000000
     9  O    7.754377   6.967606   6.986043   0.000000
    10  H    7.665353   6.806893   7.112109   0.971775   0.000000
    11  H    8.017428   7.022994   7.043621   0.959633   1.555104
    12  O    5.545738   5.456904   6.035157   4.131059   3.613252
    13  H    5.897874   6.073909   6.631803   4.891540   4.378268
    14  H    4.565496   4.565321   5.107192   4.444297   4.040665
    15  O    7.381188   6.501282   7.280140   2.722077   1.773532
    16  H    8.149851   7.276047   8.170875   3.419283   2.458533
    17  H    6.692095   6.022588   6.805986   3.154908   2.331842
    18  O    5.544922   5.387855   5.081726   2.693206   2.894222
    19  H    5.705412   5.622484   5.591226   2.920866   2.839187
    20  H    6.326086   5.911568   5.651331   1.763898   2.161634
                   11         12         13         14         15
    11  H    0.000000
    12  O    4.873193   0.000000
    13  H    5.695628   0.960429   0.000000
    14  H    5.091812   0.982874   1.583503   0.000000
    15  O    3.217598   2.788427   3.482132   3.384504   0.000000
    16  H    3.899078   3.297060   3.804147   4.022467   0.959160
    17  H    3.776024   1.838970   2.538324   2.486397   0.974142
    18  O    3.331707   2.741105   3.426346   2.608277   3.548359
    19  H    3.703960   1.871511   2.498222   1.981068   3.068186
    20  H    2.392378   3.270443   4.013056   3.315353   3.250813
                   16         17         18         19         20
    16  H    0.000000
    17  H    1.550239   0.000000
    18  O    4.410030   3.167519   0.000000
    19  H    3.833734   2.511606   0.981700   0.000000
    20  H    4.111780   3.146575   0.983585   1.581470   0.000000
 Stoichiometry    C2H9F3O6
 Framework group  C1[X(C2H9F3O6)]
 Deg. of freedom    54
 Full point group                 C1      NOp   1
 Largest Abelian subgroup         C1      NOp   1
 Largest concise Abelian subgroup C1      NOp   1
                         Standard orientation:                         
 ---------------------------------------------------------------------
 Center     Atomic      Atomic             Coordinates (Angstroms)
 Number     Number       Type             X           Y           Z
 ---------------------------------------------------------------------
      1          6           0       -1.158858   -0.083593    0.244398
      2          8           0       -0.734400   -1.220440    0.343403
      3          8           0       -0.549153    1.028490    0.457820
      4          1           0        0.436770    0.918503    0.786732
      5          6           0       -2.620960    0.109340   -0.232085
      6          9           0       -3.427926   -0.746328    0.402390
      7          9           0       -2.691223   -0.147166   -1.547493
      8          9           0       -3.073297    1.345713   -0.023913
      9          8           0        3.899791    1.704455   -0.252285
     10          1           0        3.989101    0.845609   -0.698104
     11          1           0        3.834809    2.374636   -0.936047
     12          8           0        2.000943   -1.849697    0.657676
     13          1           0        2.108650   -2.587884    1.262576
     14          1           0        1.052755   -1.592523    0.628680
     15          8           0        3.767160   -0.827609   -1.242622
     16          1           0        4.470109   -1.432670   -1.487064
     17          1           0        3.150102   -1.329998   -0.680665
     18          8           0        1.825385    0.826515    1.224002
     19          1           0        2.172433   -0.090497    1.272785
     20          1           0        2.518385    1.376656    0.794426
 ---------------------------------------------------------------------
 Rotational constants (GHZ):           1.4340772           0.3527430           0.3273396
 Standard basis: 6-31++G(d,p) (6D, 7F)
 There are   263 symmetry adapted cartesian basis functions of A   symmetry.
 There are   263 symmetry adapted basis functions of A   symmetry.
   263 basis functions,   424 primitive gaussians,   263 cartesian basis functions
    48 alpha electrons       48 beta electrons
       nuclear repulsion energy       720.2722410407 Hartrees.
 NAtoms=   20 NActive=   20 NUniq=   20 SFac= 1.00D+00 NAtFMM=   60 NAOKFM=F Big=F
 Integral buffers will be    131072 words long.
 Raffenetti 2 integral format.
 Two-electron integral symmetry is turned on.
 Nuclear repulsion after empirical dispersion term =      720.2635231835 Hartrees.
 One-electron integrals computed using PRISM.
 NBasis=   263 RedAO= T EigKep=  4.93D-05  NBF=   263
 NBsUse=   263 1.00D-06 EigRej= -1.00D+00 NBFU=   263
 Lowest energy guess from the checkpoint file:  "/local_scratch/slurm.5620493/Gau-3938530.chk"
 B after Tr=     0.000000    0.000000   -0.000000
         Rot=    0.999080   -0.040642   -0.004305    0.012994 Ang=  -4.92 deg.
 B after Tr=     0.000000    0.000000    0.000000
         Rot=    0.998392   -0.056302   -0.003497   -0.005677 Ang=  -6.50 deg.
 Requested convergence on RMS density matrix=1.00D-10 within 128 cycles.
 Requested convergence on MAX density matrix=1.00D-08.
 Requested convergence on             energy=1.00D-08.
 No special actions if energy rises.
 SCF Done:  E(RwB97XD) =  -832.385198413     A.U. after   17 cycles
            NFock= 17  Conv=0.49D-10     -V/T= 2.0082
 Calling FoFJK, ICntrl=      2127 FMM=F ISym2X=0 I1Cent= 0 IOpClX= 0 NMat=1 NMatS=1 NMatT=0.
 ***** Axes restored to original set *****
 -------------------------------------------------------------------
 Center     Atomic                   Forces (Hartrees/Bohr)
 Number     Number              X              Y              Z
 -------------------------------------------------------------------
      1        6           0.000528103    0.003991562    0.003919395
      2        8          -0.001986359   -0.003535482   -0.007758789
      3        8          -0.001037133   -0.007197618   -0.001967680
      4        1           0.003127816    0.002352460    0.002643138
      5        6          -0.000223453   -0.000069082   -0.000415343
      6        9          -0.000513739    0.000292587    0.000290127
      7        9           0.001223090    0.000584863    0.000059886
      8        9           0.000017631   -0.000372729    0.000867130
      9        8          -0.001271925   -0.006932356    0.004215536
     10        1           0.001601026    0.005464909   -0.003276217
     11        1           0.000218997    0.000156015   -0.000269405
     12        8          -0.000033236   -0.005180215    0.003113467
     13        1           0.000014805    0.002067831    0.002972821
     14        1          -0.000873432    0.010087035   -0.004144058
     15        8          -0.000334871    0.001396279   -0.000664083
     16        1           0.000749585   -0.000378102   -0.000576623
     17        1          -0.000108357   -0.000465384    0.000834918
     18        8          -0.006945069    0.000869383   -0.004723528
     19        1           0.005247705   -0.006888666    0.007099249
     20        1           0.000598818    0.003756711   -0.002219942
 -------------------------------------------------------------------
 Cartesian Forces:  Max     0.010087035 RMS     0.003394373

 GradGradGradGradGradGradGradGradGradGradGradGradGradGradGradGradGradGrad
 Berny optimization.
 Using GEDIIS/GDIIS optimizer.
 FormGI is forming the generalized inverse of G from B-inverse, IUseBI=4.
 Internal  Forces:  Max     0.022522913 RMS     0.004109044
 Search for a local minimum.
 Step number  15 out of a maximum of  120
 All quantities printed in internal units (Hartrees-Bohrs-Radians)
 Mixed Optimization -- RFO/linear search
 Update second derivatives using D2CorX and points   11   12   14   15   13
 DE=  1.63D-03 DEPred=-3.30D-03 R=-4.95D-01
 Trust test=-4.95D-01 RLast= 8.63D-01 DXMaxT set to 2.52D-01
 ITU= -1 -1  1  0  1  0  0  0 -1 -1  1  0  1  1  0
 Use linear search instead of GDIIS.
 Energy rises -- skip Quadratic/GDIIS search.
 Quartic linear search produced a step of -0.62208.
 Iteration  1 RMS(Cart)=  0.14355571 RMS(Int)=  0.00659291
 Iteration  2 RMS(Cart)=  0.01234114 RMS(Int)=  0.00129839
 Iteration  3 RMS(Cart)=  0.00013134 RMS(Int)=  0.00129721
 Iteration  4 RMS(Cart)=  0.00000034 RMS(Int)=  0.00129721
 Variable       Old X    -DE/DX   Delta X   Delta X   Delta X     New X
                                 (Linear)    (Quad)   (Total)
    R1        2.30080   0.00477   0.00326   0.00000   0.00326   2.30406
    R2        2.43035   0.00087   0.00728   0.00000   0.00718   2.43753
    R3        2.92877   0.00094   0.00101   0.00000   0.00098   2.92975
    R4        1.97503  -0.00779  -0.01205   0.00000  -0.01207   1.96296
    R5        2.75662  -0.00392   0.03739   0.00000   0.03737   2.79399
    R6        2.52540   0.00063   0.00288   0.00000   0.00288   2.52828
    R7        2.53606   0.00135   0.00202   0.00000   0.00217   2.53823
    R8        2.51877   0.00122   0.00196   0.00000   0.00202   2.52079
    R9        1.83639   0.00714   0.00734   0.00000   0.00845   1.84484
   R10        1.81344   0.00002   0.00080   0.00000   0.00080   1.81424
   R11        3.33329  -0.00108   0.01207   0.00000   0.01228   3.34557
   R12        3.35149   0.00103   0.02592   0.00000   0.02700   3.37849
   R13        1.81495  -0.00072   0.00125   0.00000   0.00125   1.81620
   R14        1.85736  -0.00116  -0.00953   0.00000  -0.00953   1.84783
   R15        3.47515   0.00131   0.01224   0.00000   0.01208   3.48723
   R16        3.53664   0.00525   0.00631   0.00000   0.00517   3.54182
   R17        1.81255   0.00057   0.00109   0.00000   0.00109   1.81364
   R18        1.84086   0.00172   0.00257   0.00000   0.00259   1.84345
   R19        1.85514  -0.00743  -0.01356   0.00000  -0.01448   1.84066
   R20        1.85871  -0.00173  -0.00382   0.00000  -0.00398   1.85473
    A1        2.25059  -0.01071  -0.00911   0.00000  -0.00900   2.24159
    A2        2.06023   0.00616   0.00665   0.00000   0.00675   2.06698
    A3        1.97210   0.00455   0.00256   0.00000   0.00235   1.97445
    A4        1.99154  -0.02252  -0.03009   0.00000  -0.02973   1.96181
    A5        1.92196   0.00010  -0.00264   0.00000  -0.00257   1.91939
    A6        1.90386   0.00023   0.00031   0.00000   0.00011   1.90397
    A7        1.96884  -0.00002   0.00037   0.00000   0.00037   1.96921
    A8        1.88742   0.00007   0.00078   0.00000   0.00088   1.88830
    A9        1.89110  -0.00025   0.00070   0.00000   0.00074   1.89183
   A10        1.88874  -0.00014   0.00055   0.00000   0.00056   1.88930
   A11        1.87188  -0.00031  -0.00433   0.00000  -0.00419   1.86769
   A12        1.75175  -0.00404   0.01515   0.00000   0.01560   1.76735
   A13        2.09390   0.00119   0.00051   0.00000  -0.00012   2.09377
   A14        1.90485  -0.00427  -0.02834   0.00000  -0.03109   1.87376
   A15        2.22118  -0.00031  -0.01660   0.00000  -0.01522   2.20596
   A16        2.10041   0.00119  -0.05191   0.00000  -0.04968   2.05072
   A17        2.10299   0.00356   0.02748   0.00000   0.03022   2.13321
   A18        1.42239   0.00741   0.05949   0.00000   0.06102   1.48341
   A19        1.48699  -0.00341   0.04599   0.00000   0.04233   1.52932
   A20        2.19158  -0.00191  -0.02636   0.00000  -0.02561   2.16598
   A21        1.97003   0.00061  -0.04233   0.00000  -0.04196   1.92807
   A22        1.86076   0.00135   0.00050   0.00000   0.00168   1.86244
   A23        1.99361  -0.00322  -0.04324   0.00000  -0.04067   1.95294
   A24        2.09961   0.00027   0.02737   0.00000   0.02525   2.12485
   A25        1.87035  -0.00062  -0.01408   0.00000  -0.01648   1.85387
   A26        3.10486   0.01137   0.07950   0.00000   0.07804   3.18290
   A27        2.93434  -0.00059  -0.01121   0.00000  -0.01072   2.92361
   A28        3.02922   0.00332  -0.03467   0.00000  -0.03574   2.99349
   A29        2.55807   0.00240   0.22509   0.00000   0.22556   2.78363
   A30        3.21252  -0.00518   0.03555   0.00000   0.03517   3.24768
   A31        3.10686   0.00961   0.06406   0.00000   0.06385   3.17071
   A32        3.32217   0.00161  -0.05100   0.00000  -0.05120   3.27096
   A33        2.84992  -0.00199   0.01424   0.00000   0.01318   2.86310
   A34        3.24822   0.00039   0.01062   0.00000   0.01622   3.26444
   A35        2.59057  -0.00032   0.04271   0.00000   0.04135   2.63192
    D1       -0.03340   0.00040   0.00600   0.00000   0.00634  -0.02706
    D2        3.13426   0.00021   0.00011   0.00000   0.00072   3.13498
    D3        0.78257   0.00013   0.05499   0.00000   0.05510   0.83767
    D4       -1.28617  -0.00015   0.05541   0.00000   0.05549  -1.23068
    D5        2.89763  -0.00013   0.05426   0.00000   0.05447   2.95210
    D6       -2.38200   0.00003   0.06002   0.00000   0.05986  -2.32214
    D7        1.83245  -0.00026   0.06044   0.00000   0.06024   1.89270
    D8       -0.26693  -0.00023   0.05929   0.00000   0.05922  -0.20771
    D9        0.05408   0.00184  -0.03897   0.00000  -0.03791   0.01617
   D10        2.31719  -0.00240  -0.08050   0.00000  -0.08217   2.23502
   D11        1.65506   0.00066   0.05555   0.00000   0.05568   1.71074
   D12       -2.34040   0.00005  -0.01382   0.00000  -0.01458  -2.35499
   D13       -2.48230   0.00024   0.06253   0.00000   0.06309  -2.41922
   D14       -0.19458  -0.00036  -0.00683   0.00000  -0.00718  -0.20175
   D15       -1.55520   0.00242  -0.14429   0.00000  -0.14340  -1.69860
   D16        0.57489   0.00014  -0.16832   0.00000  -0.16943   0.40546
   D17        0.40910   0.00115  -0.12296   0.00000  -0.12209   0.28700
   D18        2.53919  -0.00113  -0.14700   0.00000  -0.14812   2.39107
   D19       -2.10123   0.00019   0.09892   0.00000   0.09960  -2.00163
   D20        0.31834  -0.00050   0.03078   0.00000   0.03137   0.34971
   D21        1.30369   0.00473   0.15732   0.00000   0.15584   1.45953
   D22       -2.55993   0.00403   0.08918   0.00000   0.08761  -2.47232
   D23        0.01292  -0.00088   0.06471   0.00000   0.06573   0.07865
   D24        2.43249  -0.00158  -0.00343   0.00000  -0.00250   2.42999
   D25       -1.97545   0.00000   0.05754   0.00000   0.05631  -1.91914
   D26        2.11612   0.00159   0.00638   0.00000   0.00451   2.12063
   D27       -0.22444   0.00078   0.11040   0.00000   0.11364  -0.11079
   D28       -2.41605   0.00236   0.05923   0.00000   0.06184  -2.35421
   D29        1.94558   0.00293   0.10097   0.00000   0.10006   2.04564
   D30       -0.24603   0.00452   0.04980   0.00000   0.04826  -0.19777
         Item               Value     Threshold  Converged?
 Maximum Force            0.022523     0.000015     NO 
 RMS     Force            0.004109     0.000010     NO 
 Maximum Displacement     0.422276     0.000060     NO 
 RMS     Displacement     0.150300     0.000040     NO 
 Predicted change in Energy=-1.200291D-03
 GradGradGradGradGradGradGradGradGradGradGradGradGradGradGradGradGradGrad

                          Input orientation:                          
 ---------------------------------------------------------------------
 Center     Atomic      Atomic             Coordinates (Angstroms)
 Number     Number       Type             X           Y           Z
 ---------------------------------------------------------------------
      1          6           0       -0.567927   -0.610614    1.649379
      2          8           0       -0.870961    0.007534    0.643072
      3          8           0       -0.332876   -1.872682    1.774819
      4          1           0       -0.451661   -2.388276    0.880916
      5          6           0       -0.404523    0.174087    2.976460
      6          9           0       -1.451122    0.987461    3.158270
      7          9           0        0.705182    0.927675    2.907407
      8          9           0       -0.301909   -0.624058    4.040344
      9          8           0        1.206986   -4.288177   -1.941565
     10          1           0        1.315090   -3.520339   -2.534685
     11          1           0        2.083221   -4.530013   -1.632638
     12          8           0       -1.020866   -0.854349   -2.072960
     13          1           0       -1.865985   -0.618059   -2.464923
     14          1           0       -0.976755   -0.426489   -1.194812
     15          8           0        1.250549   -1.912911   -3.314632
     16          1           0        1.278506   -1.773882   -4.263834
     17          1           0        0.491405   -1.400797   -2.978384
     18          8           0       -0.673219   -3.080723   -0.406500
     19          1           0       -0.931544   -2.461243   -1.112376
     20          1           0        0.004042   -3.674194   -0.796901
 ---------------------------------------------------------------------
                    Distance matrix (angstroms):
                    1          2          3          4          5
     1  C    0.000000
     2  O    1.219257   0.000000
     3  O    1.289884   2.259557   0.000000
     4  H    1.940138   2.443826   1.038754   0.000000
     5  C    1.550355   2.385373   2.374519   3.310473   0.000000
     6  F    2.368676   2.760989   3.368208   4.192954   1.337909
     7  F    2.360037   2.908281   3.194107   4.054687   1.343171
     8  F    2.405756   3.502026   2.587011   3.621723   1.333947
     9  O    5.437800   5.426909   4.692259   3.785120   6.833428
    10  H    5.433107   5.227126   4.899224   4.008654   6.854092
    11  H    5.758638   5.873277   4.950726   4.163005   7.039973
    12  O    3.757707   2.853444   4.039274   3.376730   5.189817
    13  H    4.314219   3.322811   4.679734   4.040868   5.689641
    14  H    2.879316   1.891398   3.365228   2.903959   4.252958
    15  O    5.444652   4.883885   5.330231   4.552594   6.831739
    16  H    6.303062   5.645475   6.250731   5.462546   7.684337
    17  H    4.812771   4.117570   4.847169   4.093737   6.224397
    18  O    3.215457   3.267726   2.516614   1.478516   4.702170
    19  H    3.344299   3.029873   3.006776   2.051542   4.892985
    20  H    3.961938   4.048984   3.157958   2.162480   5.405039
                    6          7          8          9         10
     6  F    0.000000
     7  F    2.171671   0.000000
     8  F    2.166966   2.169252   0.000000
     9  O    7.804243   7.139289   7.175358   0.000000
    10  H    7.770581   7.055012   7.364383   0.976245   0.000000
    11  H    8.117074   7.231691   7.288899   0.960056   1.556649
    12  O    5.562656   5.564073   6.159742   4.095335   3.574547
    13  H    5.862602   6.153221   6.690655   4.815270   4.306662
    14  H    4.601478   4.635825   5.282169   4.498778   4.076729
    15  O    7.590101   6.861496   7.626725   2.743921   1.787822
    16  H    8.376366   7.684648   8.531072   3.423409   2.457927
    17  H    6.865545   6.333247   7.105998   3.150241   2.316848
    18  O    5.464690   5.380448   5.093868   2.711004   2.945472
    19  H    5.513795   5.506568   5.506561   2.932329   2.862169
    20  H    6.284258   5.949008   5.726768   1.770397   2.182296
                   11         12         13         14         15
    11  H    0.000000
    12  O    4.831123   0.000000
    13  H    5.620704   0.961090   0.000000
    14  H    5.137514   0.977831   1.562246   0.000000
    15  O    3.220508   2.796718   3.480148   3.415255   0.000000
    16  H    3.894486   3.306446   3.802609   4.039872   0.959737
    17  H    3.759908   1.845362   2.536456   2.507169   0.975512
    18  O    3.346911   2.802621   3.424107   2.785413   3.677213
    19  H    3.693141   1.874248   2.469795   2.036925   3.148353
    20  H    2.398722   3.260412   3.952121   3.415828   3.315851
                   16         17         18         19         20
    16  H    0.000000
    17  H    1.552773   0.000000
    18  O    4.516203   3.285283   0.000000
    19  H    3.910048   2.575134   0.974037   0.000000
    20  H    4.153922   3.188217   0.981480   1.564000   0.000000
 Stoichiometry    C2H9F3O6
 Framework group  C1[X(C2H9F3O6)]
 Deg. of freedom    54
 Full point group                 C1      NOp   1
 Largest Abelian subgroup         C1      NOp   1
 Largest concise Abelian subgroup C1      NOp   1
                         Standard orientation:                         
 ---------------------------------------------------------------------
 Center     Atomic      Atomic             Coordinates (Angstroms)
 Number     Number       Type             X           Y           Z
 ---------------------------------------------------------------------
      1          6           0       -1.191281   -0.016949    0.192091
      2          8           0       -0.660544   -1.111436    0.275783
      3          8           0       -0.666410    1.145494    0.384543
      4          1           0        0.331651    1.087463    0.666527
      5          6           0       -2.684199    0.049764   -0.220639
      6          9           0       -3.397182   -0.822812    0.500656
      7          9           0       -2.797191   -0.285954   -1.516260
      8          9           0       -3.212921    1.263330   -0.055938
      9          8           0        3.945484    1.705094   -0.274683
     10          1           0        4.115226    0.811271   -0.628691
     11          1           0        3.935837    2.306421   -1.023029
     12          8           0        2.074463   -1.804539    0.701803
     13          1           0        2.163786   -2.433932    1.422621
     14          1           0        1.119135   -1.703798    0.519173
     15          8           0        4.022695   -0.912104   -1.095300
     16          1           0        4.784212   -1.491812   -1.166899
     17          1           0        3.365157   -1.379265   -0.546642
     18          8           0        1.737153    0.948506    1.103864
     19          1           0        2.014297    0.015624    1.144741
     20          1           0        2.466505    1.431938    0.659295
 ---------------------------------------------------------------------
 Rotational constants (GHZ):           1.4753051           0.3386427           0.3123105
 Standard basis: 6-31++G(d,p) (6D, 7F)
 There are   263 symmetry adapted cartesian basis functions of A   symmetry.
 There are   263 symmetry adapted basis functions of A   symmetry.
   263 basis functions,   424 primitive gaussians,   263 cartesian basis functions
    48 alpha electrons       48 beta electrons
       nuclear repulsion energy       715.1645838021 Hartrees.
 NAtoms=   20 NActive=   20 NUniq=   20 SFac= 1.00D+00 NAtFMM=   60 NAOKFM=F Big=F
 Integral buffers will be    131072 words long.
 Raffenetti 2 integral format.
 Two-electron integral symmetry is turned on.
 Nuclear repulsion after empirical dispersion term =      715.1560663628 Hartrees.
 One-electron integrals computed using PRISM.
 NBasis=   263 RedAO= T EigKep=  4.80D-05  NBF=   263
 NBsUse=   263 1.00D-06 EigRej= -1.00D+00 NBFU=   263
 Lowest energy guess from the checkpoint file:  "/local_scratch/slurm.5620493/Gau-3938530.chk"
 B after Tr=    -0.000000    0.000000   -0.000000
         Rot=    0.999913   -0.012352   -0.001192    0.004451 Ang=  -1.51 deg.
 B after Tr=    -0.000000    0.000000   -0.000000
         Rot=    0.999557    0.028339    0.003104   -0.008542 Ang=   3.41 deg.
 Requested convergence on RMS density matrix=1.00D-10 within 128 cycles.
 Requested convergence on MAX density matrix=1.00D-08.
 Requested convergence on             energy=1.00D-08.
 No special actions if energy rises.
 SCF Done:  E(RwB97XD) =  -832.387394570     A.U. after   15 cycles
            NFock= 15  Conv=0.67D-10     -V/T= 2.0082
 Calling FoFJK, ICntrl=      2127 FMM=F ISym2X=0 I1Cent= 0 IOpClX= 0 NMat=1 NMatS=1 NMatT=0.
 ***** Axes restored to original set *****
 -------------------------------------------------------------------
 Center     Atomic                   Forces (Hartrees/Bohr)
 Number     Number              X              Y              Z
 -------------------------------------------------------------------
      1        6          -0.000440208    0.002070321   -0.001622515
      2        8          -0.000104691   -0.001488574   -0.002342609
      3        8          -0.000339088   -0.003700096   -0.001071093
      4        1           0.000817377    0.002167579    0.000821963
      5        6           0.000253809   -0.000031368   -0.000385730
      6        9           0.000353665   -0.000203564    0.000270253
      7        9          -0.000228583   -0.000115609    0.000405431
      8        9          -0.000166815    0.000753332   -0.000248294
      9        8          -0.000628803   -0.002248346    0.001821555
     10        1           0.001423002    0.001806411   -0.001153740
     11        1          -0.000111407    0.000298307   -0.000360148
     12        8          -0.000990544   -0.000729032    0.002773941
     13        1           0.000479274    0.000815628    0.000658934
     14        1           0.000325389    0.002695956    0.000377889
     15        8          -0.001869814    0.001248724    0.000078519
     16        1           0.000455816   -0.000307096   -0.000087619
     17        1           0.001388715   -0.001017475   -0.000012602
     18        8          -0.002666668   -0.000353205    0.000499451
     19        1           0.001185762   -0.002811290    0.000948782
     20        1           0.000863813    0.001149398   -0.001372365
 -------------------------------------------------------------------
 Cartesian Forces:  Max     0.003700096 RMS     0.001296252

 GradGradGradGradGradGradGradGradGradGradGradGradGradGradGradGradGradGrad
 Berny optimization.
 Using GEDIIS/GDIIS optimizer.
 FormGI is forming the generalized inverse of G from B-inverse, IUseBI=4.
 Internal  Forces:  Max     0.013957485 RMS     0.002712908
 Search for a local minimum.
 Step number  16 out of a maximum of  120
 All quantities printed in internal units (Hartrees-Bohrs-Radians)
 Mixed Optimization -- RFO/linear search
 Update second derivatives using D2CorX and points   12   14   15   13   16
 ITU=  0 -1 -1  1  0  1  0  0  0 -1 -1  1  0  1  1  0
 Use linear search instead of GDIIS.
     Eigenvalues ---    0.00009   0.00038   0.00189   0.00264   0.00473
     Eigenvalues ---    0.00616   0.00721   0.00806   0.00966   0.01012
     Eigenvalues ---    0.01179   0.01359   0.01619   0.01679   0.01842
     Eigenvalues ---    0.02025   0.02321   0.02382   0.02769   0.02971
     Eigenvalues ---    0.03198   0.03383   0.03881   0.04220   0.05095
     Eigenvalues ---    0.05843   0.06416   0.06646   0.06758   0.07594
     Eigenvalues ---    0.09721   0.12026   0.14452   0.19299   0.21994
     Eigenvalues ---    0.23233   0.24847   0.27925   0.30473   0.39022
     Eigenvalues ---    0.40548   0.40998   0.42881   0.45957   0.52278
     Eigenvalues ---    0.52370   0.54377   0.55795   0.56068   0.58584
     Eigenvalues ---    0.58800   0.63751   0.93689   1.46288
 RFO step:  Lambda=-1.11380322D-03 EMin= 9.07246432D-05
 Quartic linear search produced a step of  0.00767.
 Iteration  1 RMS(Cart)=  0.06930117 RMS(Int)=  0.00162388
 Iteration  2 RMS(Cart)=  0.00339750 RMS(Int)=  0.00046916
 Iteration  3 RMS(Cart)=  0.00000275 RMS(Int)=  0.00046916
 Iteration  4 RMS(Cart)=  0.00000000 RMS(Int)=  0.00046916
 Variable       Old X    -DE/DX   Delta X   Delta X   Delta X     New X
                                 (Linear)    (Quad)   (Total)
    R1        2.30406   0.00120  -0.00002  -0.00508  -0.00509   2.29897
    R2        2.43753   0.00108  -0.00003   0.00130   0.00128   2.43881
    R3        2.92975   0.00027  -0.00000  -0.00102  -0.00103   2.92872
    R4        1.96296  -0.00572   0.00006  -0.00535  -0.00529   1.95767
    R5        2.79399  -0.00386  -0.00017   0.00016  -0.00001   2.79398
    R6        2.52828  -0.00036  -0.00001  -0.00329  -0.00330   2.52498
    R7        2.53823  -0.00026  -0.00001  -0.00244  -0.00249   2.53573
    R8        2.52079  -0.00035  -0.00001  -0.00326  -0.00327   2.51753
    R9        1.84484   0.00323  -0.00003   0.00072   0.00054   1.84537
   R10        1.81424  -0.00026  -0.00000  -0.00101  -0.00101   1.81323
   R11        3.34557  -0.00115  -0.00005  -0.00325  -0.00293   3.34264
   R12        3.37849   0.00128  -0.00011  -0.01515  -0.01553   3.36297
   R13        1.81620  -0.00049  -0.00001  -0.00092  -0.00093   1.81527
   R14        1.84783   0.00153   0.00004   0.00487   0.00491   1.85275
   R15        3.48723   0.00115  -0.00006  -0.00338  -0.00380   3.48343
   R16        3.54182  -0.00077  -0.00004   0.01859   0.01879   3.56060
   R17        1.81364   0.00006  -0.00001  -0.00093  -0.00094   1.81270
   R18        1.84345  -0.00014  -0.00001  -0.00631  -0.00676   1.83669
   R19        1.84066  -0.00438   0.00006   0.00134   0.00160   1.84226
   R20        1.85473  -0.00058   0.00002   0.00387   0.00431   1.85904
    A1        2.24159  -0.00367   0.00004   0.00203   0.00206   2.24365
    A2        2.06698   0.00209  -0.00003  -0.00201  -0.00205   2.06493
    A3        1.97445   0.00157  -0.00001  -0.00004  -0.00004   1.97440
    A4        1.96181  -0.01396   0.00014  -0.00307  -0.00295   1.95886
    A5        1.91939   0.00035   0.00001   0.00189   0.00189   1.92128
    A6        1.90397   0.00060  -0.00000   0.00177   0.00183   1.90580
    A7        1.96921   0.00025  -0.00000   0.00172   0.00169   1.97090
    A8        1.88830  -0.00032  -0.00000  -0.00173  -0.00176   1.88653
    A9        1.89183  -0.00049  -0.00000  -0.00225  -0.00226   1.88957
   A10        1.88930  -0.00044  -0.00000  -0.00162  -0.00162   1.88768
   A11        1.86769  -0.00082   0.00002  -0.00708  -0.00744   1.86026
   A12        1.76735  -0.00376  -0.00007   0.01615   0.01684   1.78418
   A13        2.09377   0.00121  -0.00001   0.00030   0.00030   2.09407
   A14        1.87376  -0.00043   0.00011   0.01122   0.00951   1.88327
   A15        2.20596  -0.00036   0.00009  -0.01424  -0.01479   2.19117
   A16        2.05072   0.00102   0.00026   0.01516   0.01522   2.06594
   A17        2.13321   0.00106  -0.00011  -0.02730  -0.02853   2.10468
   A18        1.48341   0.00295  -0.00027   0.07164   0.07168   1.55509
   A19        1.52932  -0.00356  -0.00024  -0.00883  -0.00866   1.52066
   A20        2.16598  -0.00085   0.00013  -0.01311  -0.01311   2.15286
   A21        1.92807   0.00127   0.00020   0.01293   0.01230   1.94037
   A22        1.86244  -0.00039   0.00001   0.01578   0.01604   1.87848
   A23        1.95294  -0.00516   0.00022  -0.01674  -0.01835   1.93458
   A24        2.12485   0.00115  -0.00014  -0.03494  -0.03511   2.08974
   A25        1.85387   0.00107   0.00005   0.00662   0.00687   1.86074
   A26        3.18290   0.00603  -0.00038  -0.04598  -0.04594   3.13696
   A27        2.92361  -0.00373   0.00006   0.01182   0.01204   2.93565
   A28        2.99349   0.00254   0.00015  -0.00701  -0.00698   2.98651
   A29        2.78363  -0.00466  -0.00105  -0.07063  -0.07215   2.71148
   A30        3.24768  -0.00504  -0.00017  -0.02757  -0.02801   3.21968
   A31        3.17071   0.00811  -0.00030  -0.04202  -0.04230   3.12841
   A32        3.27096  -0.00146   0.00024   0.05272   0.05272   3.32369
   A33        2.86310  -0.00108  -0.00007   0.03012   0.02952   2.89262
   A34        3.26444   0.00018  -0.00001  -0.00277  -0.00407   3.26037
   A35        2.63192  -0.00192  -0.00021   0.01738   0.01800   2.64992
    D1       -0.02706  -0.00013  -0.00003  -0.00278  -0.00293  -0.02999
    D2        3.13498   0.00001   0.00000  -0.00118  -0.00139   3.13359
    D3        0.83767   0.00017  -0.00026  -0.03806  -0.03835   0.79932
    D4       -1.23068  -0.00001  -0.00026  -0.03814  -0.03842  -1.26911
    D5        2.95210  -0.00004  -0.00025  -0.03842  -0.03875   2.91335
    D6       -2.32214  -0.00003  -0.00028  -0.03943  -0.03966  -2.36180
    D7        1.89270  -0.00021  -0.00028  -0.03951  -0.03974   1.85296
    D8       -0.20771  -0.00024  -0.00028  -0.03980  -0.04006  -0.24777
    D9        0.01617   0.00071   0.00019   0.00691   0.00648   0.02265
   D10        2.23502  -0.00291   0.00036  -0.03437  -0.03321   2.20181
   D11        1.71074   0.00034  -0.00026   0.03040   0.03046   1.74119
   D12       -2.35499   0.00073   0.00006   0.04280   0.04265  -2.31233
   D13       -2.41922  -0.00117  -0.00029   0.03757   0.03726  -2.38195
   D14       -0.20175  -0.00078   0.00003   0.04998   0.04946  -0.15229
   D15       -1.69860   0.00500   0.00068   0.05847   0.05834  -1.64026
   D16        0.40546   0.00077   0.00078   0.01286   0.01395   0.41941
   D17        0.28700   0.00236   0.00058   0.05817   0.05834   0.34535
   D18        2.39107  -0.00187   0.00068   0.01256   0.01395   2.40502
   D19       -2.00163  -0.00021  -0.00046  -0.10207  -0.10264  -2.10427
   D20        0.34971   0.00032  -0.00014  -0.08975  -0.08966   0.26005
   D21        1.45953   0.00006  -0.00074   0.00432   0.00289   1.46242
   D22       -2.47232   0.00059  -0.00043   0.01664   0.01587  -2.45645
   D23        0.07865  -0.00141  -0.00029  -0.08718  -0.08740  -0.00875
   D24        2.42999  -0.00087   0.00002  -0.07486  -0.07443   2.35556
   D25       -1.91914  -0.00056  -0.00028  -0.01747  -0.01823  -1.93737
   D26        2.12063   0.00178  -0.00004   0.05252   0.05201   2.17264
   D27       -0.11079  -0.00023  -0.00049   0.02497   0.02479  -0.08600
   D28       -2.35421   0.00212  -0.00026   0.09496   0.09504  -2.25917
   D29        2.04564   0.00133  -0.00048  -0.01094  -0.01134   2.03430
   D30       -0.19777   0.00367  -0.00024   0.05905   0.05890  -0.13887
         Item               Value     Threshold  Converged?
 Maximum Force            0.013957     0.000015     NO 
 RMS     Force            0.002713     0.000010     NO 
 Maximum Displacement     0.192673     0.000060     NO 
 RMS     Displacement     0.070435     0.000040     NO 
 Predicted change in Energy=-6.100523D-04
 GradGradGradGradGradGradGradGradGradGradGradGradGradGradGradGradGradGrad

                          Input orientation:                          
 ---------------------------------------------------------------------
 Center     Atomic      Atomic             Coordinates (Angstroms)
 Number     Number       Type             X           Y           Z
 ---------------------------------------------------------------------
      1          6           0       -0.581903   -0.622160    1.605569
      2          8           0       -0.912648    0.005891    0.617548
      3          8           0       -0.356863   -1.888157    1.715841
      4          1           0       -0.516193   -2.393618    0.825717
      5          6           0       -0.360538    0.152965    2.929237
      6          9           0       -1.363509    1.012467    3.130809
      7          9           0        0.779456    0.855572    2.843689
      8          9           0       -0.276434   -0.647012    3.991201
      9          8           0        1.262521   -4.244500   -1.884515
     10          1           0        1.378206   -3.473849   -2.473006
     11          1           0        2.130044   -4.451577   -1.530679
     12          8           0       -1.050569   -0.857137   -2.036042
     13          1           0       -1.874837   -0.580977   -2.444784
     14          1           0       -0.980769   -0.409943   -1.166334
     15          8           0        1.238016   -1.886041   -3.264339
     16          1           0        1.276840   -1.765447   -4.215178
     17          1           0        0.463957   -1.397791   -2.937071
     18          8           0       -0.739804   -3.129169   -0.437199
     19          1           0       -1.003003   -2.520083   -1.151440
     20          1           0       -0.026339   -3.699483   -0.802566
 ---------------------------------------------------------------------
                    Distance matrix (angstroms):
                    1          2          3          4          5
     1  C    0.000000
     2  O    1.216563   0.000000
     3  O    1.290562   2.258884   0.000000
     4  H    1.936633   2.440933   1.035952   0.000000
     5  C    1.549812   2.381252   2.374557   3.306676   0.000000
     6  F    2.368390   2.744622   3.380693   4.199144   1.336161
     7  F    2.360071   2.922478   3.176682   4.038335   1.341851
     8  F    2.405238   3.494651   2.593102   3.623315   1.332218
     9  O    5.357606   5.390502   4.597534   3.732954   6.718946
    10  H    5.348731   5.187304   4.803261   3.954392   6.735075
    11  H    5.644036   5.808776   4.826564   4.097605   6.877184
    12  O    3.679157   2.793811   3.952323   3.291808   5.113750
    13  H    4.251909   3.263143   4.617766   3.978412   5.631329
    14  H    2.808483   1.832974   3.298682   2.849397   4.180341
    15  O    5.350281   4.824294   5.229325   4.479224   6.713666
    16  H    6.216360   5.593455   6.153131   5.387039   7.576541
    17  H    4.725569   4.062103   4.750135   4.013843   6.123577
    18  O    3.237735   3.312245   2.514425   1.478511   4.716899
    19  H    3.373504   3.085130   3.006347   2.040129   4.920352
    20  H    3.946857   4.065964   3.119699   2.143955   5.373955
                    6          7          8          9         10
     6  F    0.000000
     7  F    2.167800   0.000000
     8  F    2.162378   2.165513   0.000000
     9  O    7.725621   6.971371   7.059345   0.000000
    10  H    7.684189   6.882559   7.246710   0.976529   0.000000
    11  H    7.986874   7.008924   7.124396   0.959519   1.552157
    12  O    5.503608   5.485813   6.080387   4.104580   3.596814
    13  H    5.821319   6.089080   6.631829   4.855751   4.353366
    14  H    4.542596   4.558531   5.210802   4.500218   4.081626
    15  O    7.487803   6.710792   7.514760   2.732553   1.779606
    16  H    8.285636   7.546173   8.426638   3.402631   2.442146
    17  H    6.779981   6.212437   7.008053   3.138364   2.315431
    18  O    5.502075   5.380570   5.097700   2.710719   2.957919
    19  H    5.562960   5.525691   5.521146   2.940002   2.885544
    20  H    6.281873   5.890077   5.688614   1.768847   2.194089
                   11         12         13         14         15
    11  H    0.000000
    12  O    4.826147   0.000000
    13  H    5.644130   0.960599   0.000000
    14  H    5.113190   0.980432   1.569409   0.000000
    15  O    3.222308   2.793740   3.473430   3.391681   0.000000
    16  H    3.892273   3.315192   3.803989   4.028603   0.959241
    17  H    3.752252   1.843353   2.525765   2.489696   0.971936
    18  O    3.343725   2.795533   3.436856   2.825578   3.667406
    19  H    3.700064   1.884190   2.488567   2.110310   3.144602
    20  H    2.397036   3.263348   3.979812   3.444465   3.308700
                   16         17         18         19         20
    16  H    0.000000
    17  H    1.558688   0.000000
    18  O    4.494410   3.270484   0.000000
    19  H    3.892769   2.569044   0.974884   0.000000
    20  H    4.133363   3.177150   0.983760   1.570532   0.000000
 Stoichiometry    C2H9F3O6
 Framework group  C1[X(C2H9F3O6)]
 Deg. of freedom    54
 Full point group                 C1      NOp   1
 Largest Abelian subgroup         C1      NOp   1
 Largest concise Abelian subgroup C1      NOp   1
                         Standard orientation:                         
 ---------------------------------------------------------------------
 Center     Atomic      Atomic             Coordinates (Angstroms)
 Number     Number       Type             X           Y           Z
 ---------------------------------------------------------------------
      1          6           0       -1.166222   -0.036865    0.220954
      2          8           0       -0.661751   -1.140789    0.303940
      3          8           0       -0.624902    1.113540    0.442521
      4          1           0        0.360173    1.030141    0.752146
      5          6           0       -2.644711    0.063409   -0.232845
      6          9           0       -3.386912   -0.835786    0.419773
      7          9           0       -2.722613   -0.205587   -1.545147
      8          9           0       -3.170861    1.269435   -0.024348
      9          8           0        3.868082    1.712329   -0.326810
     10          1           0        4.030115    0.827345   -0.706491
     11          1           0        3.798243    2.319206   -1.066743
     12          8           0        2.022978   -1.810158    0.690666
     13          1           0        2.114441   -2.487522    1.365620
     14          1           0        1.068974   -1.716708    0.484775
     15          8           0        3.939103   -0.899458   -1.127045
     16          1           0        4.711121   -1.461479   -1.217948
     17          1           0        3.300774   -1.365416   -0.561289
     18          8           0        1.766931    0.927481    1.195417
     19          1           0        2.054168   -0.003651    1.225203
     20          1           0        2.467543    1.422682    0.714062
 ---------------------------------------------------------------------
 Rotational constants (GHZ):           1.4480306           0.3471221           0.3209289
 Standard basis: 6-31++G(d,p) (6D, 7F)
 There are   263 symmetry adapted cartesian basis functions of A   symmetry.
 There are   263 symmetry adapted basis functions of A   symmetry.
   263 basis functions,   424 primitive gaussians,   263 cartesian basis functions
    48 alpha electrons       48 beta electrons
       nuclear repulsion energy       718.0394333388 Hartrees.
 NAtoms=   20 NActive=   20 NUniq=   20 SFac= 1.00D+00 NAtFMM=   60 NAOKFM=F Big=F
 Integral buffers will be    131072 words long.
 Raffenetti 2 integral format.
 Two-electron integral symmetry is turned on.
 Nuclear repulsion after empirical dispersion term =      718.0308294476 Hartrees.
 One-electron integrals computed using PRISM.
 NBasis=   263 RedAO= T EigKep=  4.87D-05  NBF=   263
 NBsUse=   263 1.00D-06 EigRej= -1.00D+00 NBFU=   263
 Initial guess from the checkpoint file:  "/local_scratch/slurm.5620493/Gau-3938530.chk"
 B after Tr=     0.000000   -0.000000    0.000000
         Rot=    0.999943   -0.010543   -0.000424    0.001430 Ang=  -1.22 deg.
 ExpMin= 3.60D-02 ExpMax= 7.00D+03 ExpMxC= 1.05D+03 IAcc=3 IRadAn=         5 AccDes= 0.00D+00
 Harris functional with IExCor= 4639 and IRadAn=       5 diagonalized for initial guess.
 HarFok:  IExCor= 4639 AccDes= 0.00D+00 IRadAn=         5 IDoV= 1 UseB2=F ITyADJ=14
 ICtDFT=  3500011 ScaDFX=  1.000000  1.000000  1.000000  1.000000
 FoFCou: FMM=F IPFlag=           0 FMFlag=      100000 FMFlg1=           0
         NFxFlg=           0 DoJE=T BraDBF=F KetDBF=T FulRan=T
         wScrn=  0.000000 ICntrl=       500 IOpCl=  0 I1Cent=   200000004 NGrid=           0
         NMat0=    1 NMatS0=      1 NMatT0=    0 NMatD0=    1 NMtDS0=    0 NMtDT0=    0
 Petite list used in FoFCou.
 Requested convergence on RMS density matrix=1.00D-10 within 128 cycles.
 Requested convergence on MAX density matrix=1.00D-08.
 Requested convergence on             energy=1.00D-08.
 No special actions if energy rises.
 SCF Done:  E(RwB97XD) =  -832.388114184     A.U. after   16 cycles
            NFock= 16  Conv=0.51D-10     -V/T= 2.0082
 Calling FoFJK, ICntrl=      2127 FMM=F ISym2X=0 I1Cent= 0 IOpClX= 0 NMat=1 NMatS=1 NMatT=0.
 ***** Axes restored to original set *****
 -------------------------------------------------------------------
 Center     Atomic                   Forces (Hartrees/Bohr)
 Number     Number              X              Y              Z
 -------------------------------------------------------------------
      1        6           0.000887290   -0.000268600    0.002960793
      2        8          -0.000641388    0.001052551   -0.005346249
      3        8          -0.001118167   -0.000734745    0.000015641
      4        1           0.001880174   -0.000888582   -0.000472443
      5        6          -0.000144696    0.000181623    0.000144260
      6        9          -0.001055960    0.000657420   -0.000072741
      7        9           0.001359210    0.000491376   -0.000392305
      8        9           0.000023780   -0.001023035    0.000848948
      9        8           0.000245819   -0.002145892    0.001395293
     10        1          -0.000256370    0.002030966   -0.001029690
     11        1           0.000306477   -0.000528292    0.000347823
     12        8           0.000542747   -0.000635606    0.001467335
     13        1           0.000202718    0.001337143    0.001201752
     14        1          -0.001463042    0.000390126   -0.000822694
     15        8           0.002291878   -0.001353615   -0.000410252
     16        1          -0.000443221    0.000424832   -0.000101026
     17        1          -0.001650340    0.001269518    0.000337775
     18        8          -0.002368497   -0.000724491   -0.000328093
     19        1           0.001916976   -0.002593933    0.001627435
     20        1          -0.000515388    0.003061236   -0.001371562
 -------------------------------------------------------------------
 Cartesian Forces:  Max     0.005346249 RMS     0.001390784

 GradGradGradGradGradGradGradGradGradGradGradGradGradGradGradGradGradGrad
 Berny optimization.
 Using GEDIIS/GDIIS optimizer.
 FormGI is forming the generalized inverse of G from B-inverse, IUseBI=4.
 Internal  Forces:  Max     0.007207392 RMS     0.001857145
 Search for a local minimum.
 Step number  17 out of a maximum of  120
 All quantities printed in internal units (Hartrees-Bohrs-Radians)
 Mixed Optimization -- RFO/linear search
 Update second derivatives using D2CorX and points   14   15   13   16   17
 DE= -7.20D-04 DEPred=-6.10D-04 R= 1.18D+00
 TightC=F SS=  1.41D+00  RLast= 3.11D-01 DXNew= 4.2426D-01 9.3168D-01
 Trust test= 1.18D+00 RLast= 3.11D-01 DXMaxT set to 4.24D-01
 ITU=  1  0 -1 -1  1  0  1  0  0  0 -1 -1  1  0  1  1  0
 Use linear search instead of GDIIS.
     Eigenvalues ---    0.00009   0.00040   0.00188   0.00259   0.00427
     Eigenvalues ---    0.00599   0.00722   0.00748   0.00996   0.01055
     Eigenvalues ---    0.01224   0.01374   0.01626   0.01694   0.01835
     Eigenvalues ---    0.02088   0.02331   0.02342   0.02756   0.03001
     Eigenvalues ---    0.03205   0.03378   0.03841   0.04303   0.05120
     Eigenvalues ---    0.05852   0.06369   0.06756   0.07445   0.07920
     Eigenvalues ---    0.09892   0.12025   0.14465   0.19311   0.21988
     Eigenvalues ---    0.23227   0.24858   0.28387   0.30389   0.38865
     Eigenvalues ---    0.40614   0.41005   0.44901   0.45988   0.51391
     Eigenvalues ---    0.52519   0.54801   0.55803   0.56175   0.58634
     Eigenvalues ---    0.58807   0.64549   0.93443   1.16199
 RFO step:  Lambda=-8.98585232D-04 EMin= 8.95322089D-05
 Quartic linear search produced a step of  0.31420.
 Iteration  1 RMS(Cart)=  0.15685967 RMS(Int)=  0.00547262
 Iteration  2 RMS(Cart)=  0.01283406 RMS(Int)=  0.00123466
 Iteration  3 RMS(Cart)=  0.00004360 RMS(Int)=  0.00123423
 Iteration  4 RMS(Cart)=  0.00000014 RMS(Int)=  0.00123423
 Variable       Old X    -DE/DX   Delta X   Delta X   Delta X     New X
                                 (Linear)    (Quad)   (Total)
    R1        2.29897   0.00506  -0.00160   0.00288   0.00128   2.30025
    R2        2.43881   0.00100   0.00040   0.00052   0.00100   2.43981
    R3        2.92872   0.00065  -0.00032   0.00065   0.00034   2.92906
    R4        1.95767  -0.00149  -0.00166  -0.00111  -0.00277   1.95490
    R5        2.79398  -0.00204  -0.00000  -0.00078  -0.00077   2.79321
    R6        2.52498   0.00120  -0.00104  -0.00172  -0.00275   2.52223
    R7        2.53573   0.00141  -0.00078  -0.00099  -0.00203   2.53370
    R8        2.51753   0.00146  -0.00103  -0.00028  -0.00130   2.51623
    R9        1.84537   0.00304   0.00017   0.00202   0.00148   1.84685
   R10        1.81323   0.00051  -0.00032   0.00013  -0.00019   1.81304
   R11        3.34264  -0.00045  -0.00092  -0.00568  -0.00642   3.33622
   R12        3.36297   0.00094  -0.00488  -0.01612  -0.02176   3.34121
   R13        1.81527  -0.00030  -0.00029  -0.00105  -0.00134   1.81393
   R14        1.85275  -0.00066   0.00154   0.00636   0.00790   1.86065
   R15        3.48343   0.00041  -0.00119  -0.00784  -0.00926   3.47418
   R16        3.56060  -0.00043   0.00590   0.05077   0.05743   3.61803
   R17        1.81270   0.00014  -0.00029  -0.00052  -0.00081   1.81189
   R18        1.83669   0.00260  -0.00212   0.00221  -0.00038   1.83632
   R19        1.84226  -0.00408   0.00050  -0.00296  -0.00152   1.84074
   R20        1.85904  -0.00181   0.00135   0.00020   0.00199   1.86103
    A1        2.24365  -0.00274   0.00065   0.00136   0.00193   2.24558
    A2        2.06493   0.00181  -0.00064   0.00013  -0.00057   2.06436
    A3        1.97440   0.00093  -0.00001  -0.00153  -0.00139   1.97301
    A4        1.95886  -0.00721  -0.00093   0.00941   0.00821   1.96707
    A5        1.92128  -0.00032   0.00059   0.00238   0.00289   1.92417
    A6        1.90580  -0.00041   0.00058   0.00084   0.00170   1.90750
    A7        1.97090  -0.00055   0.00053  -0.00355  -0.00309   1.96781
    A8        1.88653   0.00049  -0.00055   0.00094   0.00025   1.88678
    A9        1.88957   0.00044  -0.00071  -0.00070  -0.00144   1.88813
   A10        1.88768   0.00042  -0.00051   0.00023  -0.00026   1.88742
   A11        1.86026   0.00011  -0.00234   0.00401   0.00135   1.86160
   A12        1.78418  -0.00279   0.00529  -0.00395   0.00294   1.78712
   A13        2.09407   0.00079   0.00009  -0.00641  -0.00595   2.08812
   A14        1.88327  -0.00102   0.00299   0.00023   0.00054   1.88381
   A15        2.19117   0.00022  -0.00465  -0.00446  -0.01173   2.17944
   A16        2.06594   0.00115   0.00478   0.04266   0.04697   2.11292
   A17        2.10468   0.00102  -0.00896  -0.02627  -0.03585   2.06884
   A18        1.55509   0.00123   0.02252   0.00449   0.02537   1.58046
   A19        1.52066  -0.00225  -0.00272   0.00882   0.00906   1.52972
   A20        2.15286   0.00013  -0.00412   0.02782   0.02232   2.17518
   A21        1.94037   0.00025   0.00386   0.01827   0.02168   1.96204
   A22        1.87848  -0.00076   0.00504  -0.00842  -0.00357   1.87490
   A23        1.93458  -0.00295  -0.00577  -0.00785  -0.01760   1.91698
   A24        2.08974   0.00022  -0.01103  -0.05267  -0.06471   2.02503
   A25        1.86074   0.00033   0.00216   0.00476   0.00847   1.86921
   A26        3.13696   0.00534  -0.01444   0.00163  -0.01061   3.12634
   A27        2.93565  -0.00223   0.00378   0.01616   0.02236   2.95801
   A28        2.98651   0.00080  -0.00219   0.02385   0.02266   3.00918
   A29        2.71148  -0.00287  -0.02267  -0.06336  -0.08906   2.62242
   A30        3.21968  -0.00325  -0.00880  -0.06891  -0.07812   3.14156
   A31        3.12841   0.00550  -0.01329  -0.00479  -0.01821   3.11020
   A32        3.32369  -0.00135   0.01657   0.04471   0.06179   3.38548
   A33        2.89262  -0.00124   0.00928  -0.00995   0.00007   2.89269
   A34        3.26037  -0.00136  -0.00128   0.01359   0.00783   3.26820
   A35        2.64992  -0.00036   0.00566   0.03612   0.04454   2.69445
    D1       -0.02999  -0.00094  -0.00092   0.00519   0.00375  -0.02624
    D2        3.13359  -0.00051  -0.00044   0.00721   0.00580   3.13939
    D3        0.79932   0.00023  -0.01205  -0.07672  -0.08893   0.71039
    D4       -1.26911   0.00008  -0.01207  -0.07979  -0.09199  -1.36110
    D5        2.91335   0.00019  -0.01217  -0.07835  -0.09082   2.82253
    D6       -2.36180  -0.00021  -0.01246  -0.07850  -0.09071  -2.45251
    D7        1.85296  -0.00037  -0.01249  -0.08157  -0.09377   1.75918
    D8       -0.24777  -0.00026  -0.01259  -0.08013  -0.09261  -0.34037
    D9        0.02265  -0.00084   0.00204   0.01090   0.01122   0.03387
   D10        2.20181  -0.00327  -0.01043  -0.03368  -0.04143   2.16038
   D11        1.74119   0.00058   0.00957  -0.04524  -0.03543   1.70576
   D12       -2.31233   0.00019   0.01340  -0.01549  -0.00189  -2.31422
   D13       -2.38195  -0.00036   0.01171  -0.05341  -0.04132  -2.42327
   D14       -0.15229  -0.00076   0.01554  -0.02366  -0.00777  -0.16007
   D15       -1.64026   0.00298   0.01833   0.13236   0.14919  -1.49107
   D16        0.41941   0.00018   0.00438   0.09968   0.10432   0.52373
   D17        0.34535   0.00181   0.01833   0.13165   0.14930   0.49465
   D18        2.40502  -0.00099   0.00438   0.09898   0.10443   2.50945
   D19       -2.10427  -0.00025  -0.03225  -0.05247  -0.08401  -2.18827
   D20        0.26005   0.00015  -0.02817  -0.00269  -0.03071   0.22933
   D21        1.46242  -0.00035   0.00091   0.02486   0.02607   1.48849
   D22       -2.45645   0.00004   0.00498   0.07464   0.07936  -2.37709
   D23       -0.00875  -0.00039  -0.02746   0.01004  -0.01539  -0.02414
   D24        2.35556   0.00001  -0.02338   0.05982   0.03791   2.39347
   D25       -1.93737  -0.00021  -0.00573  -0.12998  -0.13513  -2.07250
   D26        2.17264   0.00152   0.01634  -0.04310  -0.02724   2.14540
   D27       -0.08600  -0.00118   0.00779  -0.12839  -0.11925  -0.20525
   D28       -2.25917   0.00056   0.02986  -0.04151  -0.01137  -2.27054
   D29        2.03430   0.00008  -0.00356  -0.15204  -0.15468   1.87963
   D30       -0.13887   0.00182   0.01851  -0.06516  -0.04679  -0.18565
         Item               Value     Threshold  Converged?
 Maximum Force            0.007207     0.000015     NO 
 RMS     Force            0.001857     0.000010     NO 
 Maximum Displacement     0.465433     0.000060     NO 
 RMS     Displacement     0.161332     0.000040     NO 
 Predicted change in Energy=-6.046688D-04
 GradGradGradGradGradGradGradGradGradGradGradGradGradGradGradGradGradGrad

                          Input orientation:                          
 ---------------------------------------------------------------------
 Center     Atomic      Atomic             Coordinates (Angstroms)
 Number     Number       Type             X           Y           Z
 ---------------------------------------------------------------------
      1          6           0       -0.575081   -0.655315    1.499509
      2          8           0       -0.975438   -0.037408    0.530189
      3          8           0       -0.342118   -1.920423    1.609707
      4          1           0       -0.557820   -2.443095    0.743423
      5          6           0       -0.257447    0.135184    2.794382
      6          9           0       -1.182528    1.074962    3.000484
      7          9           0        0.930845    0.742050    2.662645
      8          9           0       -0.208130   -0.643057    3.873678
      9          8           0        1.292969   -4.195269   -1.824489
     10          1           0        1.444135   -3.383113   -2.346688
     11          1           0        2.126302   -4.408027   -1.399309
     12          8           0       -1.158082   -0.894044   -1.988183
     13          1           0       -1.927402   -0.570391   -2.462296
     14          1           0       -1.151053   -0.472865   -1.098224
     15          8           0        1.271362   -1.767670   -3.044282
     16          1           0        1.410965   -1.555671   -3.968881
     17          1           0        0.449571   -1.329918   -2.766245
     18          8           0       -0.850388   -3.226703   -0.475245
     19          1           0       -1.151263   -2.632451   -1.185996
     20          1           0       -0.103767   -3.756823   -0.837724
 ---------------------------------------------------------------------
                    Distance matrix (angstroms):
                    1          2          3          4          5
     1  C    0.000000
     2  O    1.217242   0.000000
     3  O    1.291090   2.261018   0.000000
     4  H    1.941165   2.450961   1.034487   0.000000
     5  C    1.549992   2.381568   2.374056   3.308199   0.000000
     6  F    2.369763   2.717096   3.407767   4.226265   1.334704
     7  F    2.360790   2.964597   3.133349   4.005582   1.340775
     8  F    2.402391   3.483460   2.602918   3.627798   1.331530
     9  O    5.202869   5.289423   4.431945   3.617970   6.518480
    10  H    5.129459   5.032346   4.580745   3.800032   6.457894
    11  H    5.457423   5.696145   4.619031   3.956864   6.626467
    12  O    3.544132   2.666342   3.829368   3.197115   4.974271
    13  H    4.187109   3.185164   4.573502   3.957197   5.560507
    14  H    2.667068   1.694755   3.175325   2.761412   4.039881
    15  O    5.029187   4.562758   4.928109   4.260142   6.328357
    16  H    5.887131   5.314290   5.858924   5.183575   7.168285
    17  H    4.438655   3.816768   4.486026   3.817299   5.793701
    18  O    3.253841   3.346362   2.512316   1.478103   4.726978
    19  H    3.384226   3.116160   2.996273   2.027482   4.929717
    20  H    3.912052   4.057715   3.069055   2.105248   5.325742
                    6          7          8          9         10
     6  F    0.000000
     7  F    2.165943   0.000000
     8  F    2.159515   2.163882   0.000000
     9  O    7.561996   6.681514   6.880452   0.000000
    10  H    7.440836   6.509521   6.995059   0.977313   0.000000
    11  H    7.769794   6.667225   6.886869   0.959421   1.553489
    12  O    5.363243   5.354495   5.943637   4.114917   3.618774
    13  H    5.753607   6.013077   6.565496   4.890534   4.392270
    14  H    4.381343   4.467041   5.063386   4.511873   4.094290
    15  O    7.116272   6.243690   7.163227   2.716909   1.768090
    16  H    7.887870   7.034713   8.059781   3.402913   2.443799
    17  H    6.457737   5.830740   6.707677   3.131847   2.319654
    18  O    5.540336   5.363781   5.099103   2.711560   2.965063
    19  H    5.592182   5.525800   5.517924   2.970580   2.940543
    20  H    6.264321   5.793347   5.648340   1.765450   2.193772
                   11         12         13         14         15
    11  H    0.000000
    12  O    4.845826   0.000000
    13  H    5.682421   0.959889   0.000000
    14  H    5.130030   0.984615   1.572552   0.000000
    15  O    3.226196   2.789403   3.464719   3.366267   0.000000
    16  H    3.905169   3.310728   3.792792   3.997134   0.958810
    17  H    3.762273   1.838455   2.513816   2.465529   0.971736
    18  O    3.333182   2.797312   3.487739   2.839388   3.637382
    19  H    3.733712   1.914578   2.546257   2.161368   3.173355
    20  H    2.390116   3.260467   4.014751   3.456740   3.273623
                   16         17         18         19         20
    16  H    0.000000
    17  H    1.556141   0.000000
    18  O    4.484591   3.245978   0.000000
    19  H    3.933055   2.599318   0.974078   0.000000
    20  H    4.116264   3.148849   0.984815   1.575676   0.000000
 Stoichiometry    C2H9F3O6
 Framework group  C1[X(C2H9F3O6)]
 Deg. of freedom    54
 Full point group                 C1      NOp   1
 Largest Abelian subgroup         C1      NOp   1
 Largest concise Abelian subgroup C1      NOp   1
                         Standard orientation:                         
 ---------------------------------------------------------------------
 Center     Atomic      Atomic             Coordinates (Angstroms)
 Number     Number       Type             X           Y           Z
 ---------------------------------------------------------------------
      1          6           0       -1.096869   -0.048781    0.266989
      2          8           0       -0.626217   -1.165947    0.377007
      3          8           0       -0.535129    1.089804    0.501479
      4          1           0        0.435182    0.992743    0.846789
      5          6           0       -2.552468    0.087388   -0.247954
      6          9           0       -3.324410   -0.856931    0.294080
      7          9           0       -2.568487   -0.074539   -1.578819
      8          9           0       -3.088723    1.273607    0.031847
      9          8           0        3.767109    1.679511   -0.384598
     10          1           0        3.837031    0.816253   -0.837407
     11          1           0        3.625926    2.337963   -1.067970
     12          8           0        1.931622   -1.830182    0.731454
     13          1           0        2.069343   -2.580921    1.313529
     14          1           0        0.961160   -1.708448    0.618086
     15          8           0        3.615633   -0.881266   -1.279623
     16          1           0        4.324944   -1.476424   -1.528587
     17          1           0        3.043939   -1.355825   -0.653339
     18          8           0        1.825545    0.898190    1.339474
     19          1           0        2.100076   -0.035643    1.377103
     20          1           0        2.504485    1.378551    0.812071
 ---------------------------------------------------------------------
 Rotational constants (GHZ):           1.3838384           0.3691983           0.3440697
 Standard basis: 6-31++G(d,p) (6D, 7F)
 There are   263 symmetry adapted cartesian basis functions of A   symmetry.
 There are   263 symmetry adapted basis functions of A   symmetry.
   263 basis functions,   424 primitive gaussians,   263 cartesian basis functions
    48 alpha electrons       48 beta electrons
       nuclear repulsion energy       724.7676052112 Hartrees.
 NAtoms=   20 NActive=   20 NUniq=   20 SFac= 1.00D+00 NAtFMM=   60 NAOKFM=F Big=F
 Integral buffers will be    131072 words long.
 Raffenetti 2 integral format.
 Two-electron integral symmetry is turned on.
 Nuclear repulsion after empirical dispersion term =      724.7588379547 Hartrees.
 One-electron integrals computed using PRISM.
 NBasis=   263 RedAO= T EigKep=  4.88D-05  NBF=   263
 NBsUse=   263 1.00D-06 EigRej= -1.00D+00 NBFU=   263
 Initial guess from the checkpoint file:  "/local_scratch/slurm.5620493/Gau-3938530.chk"
 B after Tr=    -0.000000    0.000000   -0.000000
         Rot=    0.999868   -0.014822   -0.004032    0.005318 Ang=  -1.86 deg.
 ExpMin= 3.60D-02 ExpMax= 7.00D+03 ExpMxC= 1.05D+03 IAcc=3 IRadAn=         5 AccDes= 0.00D+00
 Harris functional with IExCor= 4639 and IRadAn=       5 diagonalized for initial guess.
 HarFok:  IExCor= 4639 AccDes= 0.00D+00 IRadAn=         5 IDoV= 1 UseB2=F ITyADJ=14
 ICtDFT=  3500011 ScaDFX=  1.000000  1.000000  1.000000  1.000000
 FoFCou: FMM=F IPFlag=           0 FMFlag=      100000 FMFlg1=           0
         NFxFlg=           0 DoJE=T BraDBF=F KetDBF=T FulRan=T
         wScrn=  0.000000 ICntrl=       500 IOpCl=  0 I1Cent=   200000004 NGrid=           0
         NMat0=    1 NMatS0=      1 NMatT0=    0 NMatD0=    1 NMtDS0=    0 NMtDT0=    0
 Petite list used in FoFCou.
 Requested convergence on RMS density matrix=1.00D-10 within 128 cycles.
 Requested convergence on MAX density matrix=1.00D-08.
 Requested convergence on             energy=1.00D-08.
 No special actions if energy rises.
 SCF Done:  E(RwB97XD) =  -832.388395228     A.U. after   16 cycles
            NFock= 16  Conv=0.10D-09     -V/T= 2.0081
 Calling FoFJK, ICntrl=      2127 FMM=F ISym2X=0 I1Cent= 0 IOpClX= 0 NMat=1 NMatS=1 NMatT=0.
 ***** Axes restored to original set *****
 -------------------------------------------------------------------
 Center     Atomic                   Forces (Hartrees/Bohr)
 Number     Number              X              Y              Z
 -------------------------------------------------------------------
      1        6           0.001389611   -0.001907468    0.003900965
      2        8          -0.001094953    0.002003520   -0.001427672
      3        8          -0.000825803    0.002705011    0.001706170
      4        1           0.000942686   -0.002290069   -0.002422496
      5        6          -0.000843980    0.000137501    0.000508955
      6        9          -0.001376125    0.001076008   -0.000433379
      7        9           0.002331825    0.000673720   -0.001039092
      8        9           0.000070822   -0.001949241    0.001419515
      9        8           0.000534099   -0.002150828    0.001242917
     10        1          -0.001220902    0.001728467   -0.000730434
     11        1           0.000360296   -0.000702714    0.000412905
     12        8          -0.001136794   -0.001605931   -0.000818656
     13        1          -0.000117816    0.000950348    0.000249056
     14        1           0.000872589   -0.000240702   -0.002180166
     15        8           0.003228789   -0.000759576   -0.000761175
     16        1          -0.000074224    0.000207521   -0.000521786
     17        1          -0.002969107    0.001222535    0.001215975
     18        8          -0.002084942   -0.001141936    0.001010448
     19        1           0.002867865   -0.001779066    0.000715653
     20        1          -0.000853936    0.003822900   -0.002047701
 -------------------------------------------------------------------
 Cartesian Forces:  Max     0.003900965 RMS     0.001597534

 GradGradGradGradGradGradGradGradGradGradGradGradGradGradGradGradGradGrad
 Berny optimization.
 Using GEDIIS/GDIIS optimizer.
 FormGI is forming the generalized inverse of G from B-inverse, IUseBI=4.
 Internal  Forces:  Max     0.008942410 RMS     0.001950963
 Search for a local minimum.
 Step number  18 out of a maximum of  120
 All quantities printed in internal units (Hartrees-Bohrs-Radians)
 Mixed Optimization -- RFO/linear search
 Update second derivatives using D2CorX and points   15   17   18
 DE= -2.81D-04 DEPred=-6.05D-04 R= 4.65D-01
 Trust test= 4.65D-01 RLast= 4.83D-01 DXMaxT set to 4.24D-01
 ITU=  0  1  0 -1 -1  1  0  1  0  0  0 -1 -1  1  0  1  1  0
 Use linear search instead of GDIIS.
     Eigenvalues ---    0.00009   0.00058   0.00181   0.00277   0.00423
     Eigenvalues ---    0.00646   0.00723   0.00819   0.01064   0.01070
     Eigenvalues ---    0.01293   0.01399   0.01637   0.01675   0.01759
     Eigenvalues ---    0.02056   0.02304   0.02413   0.02768   0.02994
     Eigenvalues ---    0.03209   0.03449   0.04143   0.04330   0.05141
     Eigenvalues ---    0.05639   0.06206   0.06631   0.07270   0.07734
     Eigenvalues ---    0.11831   0.12089   0.14467   0.19400   0.22104
     Eigenvalues ---    0.23273   0.24856   0.28295   0.30540   0.38876
     Eigenvalues ---    0.40582   0.41035   0.43752   0.45543   0.52238
     Eigenvalues ---    0.52733   0.54814   0.55963   0.56242   0.58644
     Eigenvalues ---    0.58799   0.65307   0.97018   1.35542
 RFO step:  Lambda=-1.00120968D-03 EMin= 8.99454902D-05
 Quartic linear search produced a step of -0.30856.
 Iteration  1 RMS(Cart)=  0.10922642 RMS(Int)=  0.00795728
 Iteration  2 RMS(Cart)=  0.00995703 RMS(Int)=  0.00073009
 Iteration  3 RMS(Cart)=  0.00008067 RMS(Int)=  0.00072795
 Iteration  4 RMS(Cart)=  0.00000006 RMS(Int)=  0.00072795
 Variable       Old X    -DE/DX   Delta X   Delta X   Delta X     New X
                                 (Linear)    (Quad)   (Total)
    R1        2.30025   0.00251  -0.00040   0.00631   0.00592   2.30617
    R2        2.43981  -0.00011  -0.00031   0.00185   0.00144   2.44125
    R3        2.92906   0.00036  -0.00010   0.00196   0.00184   2.93090
    R4        1.95490   0.00516   0.00085   0.00426   0.00509   1.95999
    R5        2.79321   0.00214   0.00024  -0.02177  -0.02155   2.77166
    R6        2.52223   0.00164   0.00085  -0.00041   0.00044   2.52267
    R7        2.53370   0.00240   0.00063   0.00592   0.00664   2.54034
    R8        2.51623   0.00212   0.00040   0.00475   0.00522   2.52145
    R9        1.84685   0.00152  -0.00046   0.00746   0.00739   1.85424
   R10        1.81304   0.00067   0.00006   0.00113   0.00119   1.81423
   R11        3.33622   0.00044   0.00198  -0.01977  -0.01795   3.31827
   R12        3.34121  -0.00032   0.00671   0.00547   0.01262   3.35382
   R13        1.81393   0.00029   0.00041  -0.00061  -0.00019   1.81374
   R14        1.86065  -0.00207  -0.00244   0.00077  -0.00167   1.85898
   R15        3.47418  -0.00075   0.00286   0.00288   0.00596   3.48014
   R16        3.61803   0.00126  -0.01772   0.03982   0.02169   3.63972
   R17        1.81189   0.00054   0.00025   0.00118   0.00143   1.81332
   R18        1.83632   0.00254   0.00012   0.00706   0.00750   1.84382
   R19        1.84074  -0.00056   0.00047  -0.00770  -0.00779   1.83296
   R20        1.86103  -0.00103  -0.00062  -0.00177  -0.00269   1.85834
    A1        2.24558   0.00140  -0.00059   0.00096   0.00048   2.24607
    A2        2.06436  -0.00069   0.00018   0.00430   0.00459   2.06894
    A3        1.97301  -0.00071   0.00043  -0.00544  -0.00528   1.96774
    A4        1.96707   0.00894  -0.00253   0.01048   0.00838   1.97545
    A5        1.92417  -0.00077  -0.00089   0.00466   0.00381   1.92798
    A6        1.90750  -0.00132  -0.00052  -0.00382  -0.00443   1.90307
    A7        1.96781  -0.00067   0.00095  -0.00688  -0.00600   1.96181
    A8        1.88678   0.00094  -0.00008   0.00288   0.00284   1.88962
    A9        1.88813   0.00099   0.00044   0.00210   0.00258   1.89071
   A10        1.88742   0.00096   0.00008   0.00145   0.00154   1.88896
   A11        1.86160   0.00106  -0.00042   0.00861   0.00820   1.86981
   A12        1.78712   0.00077  -0.00091  -0.02443  -0.02537   1.76175
   A13        2.08812  -0.00027   0.00184   0.01100   0.01194   2.10005
   A14        1.88381  -0.00012  -0.00017   0.00956   0.00735   1.89117
   A15        2.17944   0.00031   0.00362   0.01789   0.01989   2.19933
   A16        2.11292   0.00013  -0.01449   0.07793   0.06180   2.17472
   A17        2.06884  -0.00117   0.01106  -0.10173  -0.09139   1.97744
   A18        1.58046  -0.00064  -0.00783   0.03107   0.02449   1.60495
   A19        1.52972   0.00166  -0.00280  -0.00728  -0.01109   1.51863
   A20        2.17518   0.00030  -0.00689  -0.01495  -0.02110   2.15409
   A21        1.96204  -0.00115  -0.00669   0.00261  -0.00304   1.95901
   A22        1.87490   0.00093   0.00110   0.00661   0.00636   1.88126
   A23        1.91698   0.00379   0.00543  -0.00916  -0.00225   1.91473
   A24        2.02503  -0.00017   0.01997  -0.01303   0.00707   2.03211
   A25        1.86921  -0.00316  -0.00261  -0.01791  -0.02092   1.84829
   A26        3.12634  -0.00132   0.00328   0.05417   0.05679   3.18313
   A27        2.95801   0.00317  -0.00690   0.03124   0.02344   2.98145
   A28        3.00918  -0.00192  -0.00699  -0.04519  -0.04992   2.95925
   A29        2.62242   0.00392   0.02748   0.00502   0.03439   2.65680
   A30        3.14156   0.00329   0.02410   0.00095   0.02344   3.16500
   A31        3.11020  -0.00655   0.00562  -0.02986  -0.02468   3.08552
   A32        3.38548   0.00127  -0.01907   0.04485   0.02468   3.41016
   A33        2.89269   0.00067  -0.00002   0.05521   0.05543   2.94812
   A34        3.26820  -0.00089  -0.00241   0.02041   0.01895   3.28715
   A35        2.69445   0.00340  -0.01374   0.08442   0.07005   2.76450
    D1       -0.02624   0.00037  -0.00116   0.01066   0.00963  -0.01661
    D2        3.13939   0.00043  -0.00179   0.01998   0.01839  -3.12540
    D3        0.71039  -0.00020   0.02744  -0.15572  -0.12824   0.58215
    D4       -1.36110  -0.00009   0.02838  -0.15970  -0.13128  -1.49238
    D5        2.82253   0.00005   0.02802  -0.15442  -0.12633   2.69620
    D6       -2.45251  -0.00023   0.02799  -0.16402  -0.13607  -2.58858
    D7        1.75918  -0.00011   0.02893  -0.16800  -0.13911   1.62007
    D8       -0.34037   0.00003   0.02858  -0.16271  -0.13416  -0.47454
    D9        0.03387   0.00079  -0.00346  -0.08941  -0.09225  -0.05838
   D10        2.16038   0.00067   0.01278  -0.11428  -0.10230   2.05808
   D11        1.70576  -0.00006   0.01093  -0.02485  -0.01437   1.69139
   D12       -2.31422  -0.00042   0.00058  -0.04067  -0.04045  -2.35467
   D13       -2.42327   0.00103   0.01275  -0.01793  -0.00644  -2.42971
   D14       -0.16007   0.00067   0.00240  -0.03375  -0.03251  -0.19258
   D15       -1.49107  -0.00373  -0.04603   0.02901  -0.01670  -1.50777
   D16        0.52373  -0.00047  -0.03219   0.02840  -0.00343   0.52030
   D17        0.49465  -0.00163  -0.04607   0.04226  -0.00394   0.49070
   D18        2.50945   0.00163  -0.03222   0.04165   0.00933   2.51878
   D19       -2.18827  -0.00027   0.02592  -0.13597  -0.11029  -2.29856
   D20        0.22933  -0.00072   0.00948  -0.12281  -0.11348   0.11585
   D21        1.48849   0.00107  -0.00804   0.03721   0.02792   1.51640
   D22       -2.37709   0.00063  -0.02449   0.05037   0.02472  -2.35237
   D23       -0.02414   0.00104   0.00475  -0.01797  -0.01366  -0.03781
   D24        2.39347   0.00060  -0.01170  -0.00480  -0.01686   2.37661
   D25       -2.07250   0.00098   0.04170   0.06871   0.10992  -1.96259
   D26        2.14540  -0.00069   0.00841   0.09424   0.10262   2.24802
   D27       -0.20525   0.00100   0.03680   0.11086   0.14804  -0.05721
   D28       -2.27054  -0.00068   0.00351   0.13640   0.14075  -2.12979
   D29        1.87963  -0.00060   0.04773   0.00593   0.05335   1.93298
   D30       -0.18565  -0.00227   0.01444   0.03146   0.04605  -0.13960
         Item               Value     Threshold  Converged?
 Maximum Force            0.008942     0.000015     NO 
 RMS     Force            0.001951     0.000010     NO 
 Maximum Displacement     0.550354     0.000060     NO 
 RMS     Displacement     0.112754     0.000040     NO 
 Predicted change in Energy=-6.957347D-04
 GradGradGradGradGradGradGradGradGradGradGradGradGradGradGradGradGradGrad

                          Input orientation:                          
 ---------------------------------------------------------------------
 Center     Atomic      Atomic             Coordinates (Angstroms)
 Number     Number       Type             X           Y           Z
 ---------------------------------------------------------------------
      1          6           0       -0.552805   -0.642917    1.522969
      2          8           0       -0.870416   -0.013727    0.526701
      3          8           0       -0.352884   -1.913249    1.646161
      4          1           0       -0.504694   -2.437901    0.764435
      5          6           0       -0.300810    0.134341    2.841250
      6          9           0       -1.105440    1.196778    2.917770
      7          9           0        0.971703    0.567384    2.858576
      8          9           0       -0.499365   -0.621186    3.922958
      9          8           0        1.335988   -4.182286   -1.832735
     10          1           0        1.465169   -3.372535   -2.371637
     11          1           0        2.181161   -4.390158   -1.427555
     12          8           0       -1.199087   -0.914849   -2.003682
     13          1           0       -1.981562   -0.549609   -2.422637
     14          1           0       -1.055188   -0.443842   -1.152112
     15          8           0        1.209106   -1.788151   -3.129233
     16          1           0        1.319145   -1.627652   -4.068862
     17          1           0        0.367587   -1.378550   -2.853411
     18          8           0       -0.788873   -3.220407   -0.443097
     19          1           0       -1.122363   -2.635232   -1.141076
     20          1           0       -0.030741   -3.706298   -0.838324
 ---------------------------------------------------------------------
                    Distance matrix (angstroms):
                    1          2          3          4          5
     1  C    0.000000
     2  O    1.220372   0.000000
     3  O    1.291854   2.264778   0.000000
     4  H    1.949271   2.463106   1.037182   0.000000
     5  C    1.550966   2.388203   2.371408   3.312274   0.000000
     6  F    2.373890   2.690310   3.443196   4.267158   1.334937
     7  F    2.360678   3.027991   3.062356   3.949293   1.344289
     8  F    2.400682   3.470050   2.621963   3.643728   1.334293
     9  O    5.230241   5.273713   4.483697   3.629915   6.569514
    10  H    5.166333   5.013673   4.645163   3.819535   6.526182
    11  H    5.497452   5.681936   4.690863   3.978686   6.697311
    12  O    3.595678   2.706083   3.877398   3.234863   5.037963
    13  H    4.197364   3.196938   4.589905   3.988009   5.567874
    14  H    2.729117   1.742858   3.237704   2.820012   4.104915
    15  O    5.104789   4.564958   5.025918   4.303479   6.451548
    16  H    5.978501   5.340236   5.961437   5.229115   7.312900
    17  H    4.532216   3.849746   4.588151   3.869355   5.929988
    18  O    3.250323   3.351113   2.502748   1.466699   4.720114
    19  H    3.375034   3.117250   2.980276   2.012815   4.919797
    20  H    3.902892   4.025349   3.080823   2.098166   5.325666
                    6          7          8          9         10
     6  F    0.000000
     7  F    2.171213   0.000000
     8  F    2.163960   2.170173   0.000000
     9  O    7.580383   6.685841   7.012700   0.000000
    10  H    7.447448   6.566704   7.145015   0.981223   0.000000
    11  H    7.803682   6.664153   7.072366   0.960051   1.561887
    12  O    5.356158   5.527286   5.975024   4.139079   3.643333
    13  H    5.686599   6.153102   6.516795   4.954843   4.455499
    14  H    4.388405   4.606136   5.108496   4.489648   4.051751
    15  O    7.129737   6.438847   7.349427   2.725599   1.774766
    16  H    7.916378   7.275183   8.257671   3.395099   2.438547
    17  H    6.489117   6.064520   6.873455   3.136960   2.326536
    18  O    5.559421   5.324287   5.089421   2.715021   2.970373
    19  H    5.582008   5.535257   5.485340   2.985843   2.958584
    20  H    6.269241   5.739018   5.692744   1.755951   2.167993
                   11         12         13         14         15
    11  H    0.000000
    12  O    4.882189   0.000000
    13  H    5.750502   0.959787   0.000000
    14  H    5.111090   0.983731   1.575941   0.000000
    15  O    3.257459   2.798019   3.494799   3.292901   0.000000
    16  H    3.918037   3.333848   3.842772   3.942878   0.959568
    17  H    3.793666   1.841609   2.528084   2.406737   0.975707
    18  O    3.340446   2.814125   3.531891   2.878010   3.641236
    19  H    3.751680   1.926057   2.594311   2.192448   3.179003
    20  H    2.389010   3.242727   4.034903   3.433886   3.234930
                   16         17         18         19         20
    16  H    0.000000
    17  H    1.563597   0.000000
    18  O    4.486287   3.246452   0.000000
    19  H    3.943109   2.594473   0.969958   0.000000
    20  H    4.071773   3.104456   0.983392   1.558999   0.000000
 Stoichiometry    C2H9F3O6
 Framework group  C1[X(C2H9F3O6)]
 Deg. of freedom    54
 Full point group                 C1      NOp   1
 Largest Abelian subgroup         C1      NOp   1
 Largest concise Abelian subgroup C1      NOp   1
                         Standard orientation:                         
 ---------------------------------------------------------------------
 Center     Atomic      Atomic             Coordinates (Angstroms)
 Number     Number       Type             X           Y           Z
 ---------------------------------------------------------------------
      1          6           0       -1.108733   -0.056382    0.224390
      2          8           0       -0.599681   -1.165337    0.244202
      3          8           0       -0.571921    1.083794    0.508499
      4          1           0        0.420104    1.006465    0.801165
      5          6           0       -2.584774    0.073374   -0.233827
      6          9           0       -3.282754   -1.005041    0.129358
      7          9           0       -2.621146    0.167052   -1.574355
      8          9           0       -3.182702    1.151604    0.276310
      9          8           0        3.775870    1.709229   -0.390994
     10          1           0        3.868889    0.837482   -0.831679
     11          1           0        3.651293    2.363704   -1.082255
     12          8           0        1.971008   -1.832132    0.763653
     13          1           0        2.040708   -2.597583    1.338473
     14          1           0        1.029756   -1.729960    0.496574
     15          8           0        3.719623   -0.890635   -1.207347
     16          1           0        4.469296   -1.453844   -1.411204
     17          1           0        3.159542   -1.361824   -0.562138
     18          8           0        1.798348    0.925730    1.296275
     19          1           0        2.068874   -0.003519    1.360553
     20          1           0        2.486032    1.369410    0.751024
 ---------------------------------------------------------------------
 Rotational constants (GHZ):           1.3968645           0.3629578           0.3365799
 Standard basis: 6-31++G(d,p) (6D, 7F)
 There are   263 symmetry adapted cartesian basis functions of A   symmetry.
 There are   263 symmetry adapted basis functions of A   symmetry.
   263 basis functions,   424 primitive gaussians,   263 cartesian basis functions
    48 alpha electrons       48 beta electrons
       nuclear repulsion energy       722.1107127131 Hartrees.
 NAtoms=   20 NActive=   20 NUniq=   20 SFac= 1.00D+00 NAtFMM=   60 NAOKFM=F Big=F
 Integral buffers will be    131072 words long.
 Raffenetti 2 integral format.
 Two-electron integral symmetry is turned on.
 Nuclear repulsion after empirical dispersion term =      722.1020048454 Hartrees.
 One-electron integrals computed using PRISM.
 NBasis=   263 RedAO= T EigKep=  4.81D-05  NBF=   263
 NBsUse=   263 1.00D-06 EigRej= -1.00D+00 NBFU=   263
 Initial guess from the checkpoint file:  "/local_scratch/slurm.5620493/Gau-3938530.chk"
 B after Tr=    -0.000000   -0.000000   -0.000000
         Rot=    0.999809   -0.018882    0.001217   -0.004806 Ang=  -2.24 deg.
 ExpMin= 3.60D-02 ExpMax= 7.00D+03 ExpMxC= 1.05D+03 IAcc=3 IRadAn=         5 AccDes= 0.00D+00
 Harris functional with IExCor= 4639 and IRadAn=       5 diagonalized for initial guess.
 HarFok:  IExCor= 4639 AccDes= 0.00D+00 IRadAn=         5 IDoV= 1 UseB2=F ITyADJ=14
 ICtDFT=  3500011 ScaDFX=  1.000000  1.000000  1.000000  1.000000
 FoFCou: FMM=F IPFlag=           0 FMFlag=      100000 FMFlg1=           0
         NFxFlg=           0 DoJE=T BraDBF=F KetDBF=T FulRan=T
         wScrn=  0.000000 ICntrl=       500 IOpCl=  0 I1Cent=   200000004 NGrid=           0
         NMat0=    1 NMatS0=      1 NMatT0=    0 NMatD0=    1 NMtDS0=    0 NMtDT0=    0
 Petite list used in FoFCou.
 Requested convergence on RMS density matrix=1.00D-10 within 128 cycles.
 Requested convergence on MAX density matrix=1.00D-08.
 Requested convergence on             energy=1.00D-08.
 No special actions if energy rises.
 SCF Done:  E(RwB97XD) =  -832.388847968     A.U. after   16 cycles
            NFock= 16  Conv=0.97D-10     -V/T= 2.0082
 Calling FoFJK, ICntrl=      2127 FMM=F ISym2X=0 I1Cent= 0 IOpClX= 0 NMat=1 NMatS=1 NMatT=0.
 ***** Axes restored to original set *****
 -------------------------------------------------------------------
 Center     Atomic                   Forces (Hartrees/Bohr)
 Number     Number              X              Y              Z
 -------------------------------------------------------------------
      1        6           0.000034853    0.000075101   -0.000838824
      2        8           0.001148816   -0.001079190    0.001545793
      3        8           0.000467182    0.003613338    0.001614518
      4        1          -0.001135969   -0.001198019   -0.001085534
      5        6          -0.000554474   -0.000232106   -0.000106239
      6        9           0.000526446   -0.000176617   -0.000002753
      7        9          -0.000100443   -0.000078659    0.000022649
      8        9           0.000073772   -0.000033705    0.000122306
      9        8           0.000706689    0.001644881   -0.000386341
     10        1          -0.001041191   -0.001532606    0.000722326
     11        1          -0.000188801   -0.000060788    0.000018098
     12        8           0.002842971   -0.001035007   -0.000086050
     13        1          -0.000083322    0.001108397    0.001086746
     14        1          -0.002842234   -0.001584079   -0.001600253
     15        8           0.000516672    0.000065570    0.000429703
     16        1          -0.000802721    0.000302861    0.000284471
     17        1           0.000264496    0.000180927   -0.000653691
     18        8           0.000206541   -0.001499318    0.000775068
     19        1          -0.000713752    0.001427173   -0.001261990
     20        1           0.000674468    0.000091846   -0.000600003
 -------------------------------------------------------------------
 Cartesian Forces:  Max     0.003613338 RMS     0.001063172

 GradGradGradGradGradGradGradGradGradGradGradGradGradGradGradGradGradGrad
 Berny optimization.
 Using GEDIIS/GDIIS optimizer.
 FormGI is forming the generalized inverse of G from B-inverse, IUseBI=4.
 Internal  Forces:  Max     0.003296575 RMS     0.000964403
 Search for a local minimum.
 Step number  19 out of a maximum of  120
 All quantities printed in internal units (Hartrees-Bohrs-Radians)
 Mixed Optimization -- En-DIIS/RFO-DIIS
 Update second derivatives using D2CorX and points   18   19
 DE= -4.53D-04 DEPred=-6.96D-04 R= 6.51D-01
 TightC=F SS=  1.41D+00  RLast= 5.09D-01 DXNew= 7.1352D-01 1.5273D+00
 Trust test= 6.51D-01 RLast= 5.09D-01 DXMaxT set to 7.14D-01
 ITU=  1  0  1  0 -1 -1  1  0  1  0  0  0 -1 -1  1  0  1  1  0
 Use linear search instead of GDIIS.
     Eigenvalues ---    0.00009   0.00062   0.00222   0.00277   0.00420
     Eigenvalues ---    0.00639   0.00736   0.00805   0.01062   0.01128
     Eigenvalues ---    0.01287   0.01388   0.01633   0.01674   0.01810
     Eigenvalues ---    0.02075   0.02330   0.02469   0.02790   0.02979
     Eigenvalues ---    0.03178   0.03446   0.04271   0.04348   0.05149
     Eigenvalues ---    0.05646   0.06433   0.06866   0.07020   0.07883
     Eigenvalues ---    0.11997   0.13409   0.14466   0.19390   0.22075
     Eigenvalues ---    0.23291   0.24856   0.28359   0.31012   0.38899
     Eigenvalues ---    0.40585   0.41031   0.43671   0.45618   0.51683
     Eigenvalues ---    0.52602   0.54497   0.55846   0.56180   0.58641
     Eigenvalues ---    0.58800   0.64884   0.97574   1.18859
 RFO step:  Lambda=-4.34803203D-04 EMin= 8.93138156D-05
 Quartic linear search produced a step of -0.18539.
 Iteration  1 RMS(Cart)=  0.08252923 RMS(Int)=  0.00526441
 Iteration  2 RMS(Cart)=  0.00568346 RMS(Int)=  0.00022774
 Iteration  3 RMS(Cart)=  0.00002515 RMS(Int)=  0.00022713
 Iteration  4 RMS(Cart)=  0.00000001 RMS(Int)=  0.00022713
 Variable       Old X    -DE/DX   Delta X   Delta X   Delta X     New X
                                 (Linear)    (Quad)   (Total)
    R1        2.30617  -0.00212  -0.00110   0.00098  -0.00012   2.30605
    R2        2.44125  -0.00171  -0.00027   0.00155   0.00125   2.44251
    R3        2.93090  -0.00023  -0.00034  -0.00164  -0.00199   2.92891
    R4        1.95999   0.00330  -0.00094  -0.00126  -0.00221   1.95778
    R5        2.77166   0.00162   0.00399   0.01575   0.01974   2.79140
    R6        2.52267  -0.00046  -0.00008  -0.00358  -0.00366   2.51900
    R7        2.54034  -0.00016  -0.00123   0.00136   0.00014   2.54048
    R8        2.52145   0.00008  -0.00097   0.00238   0.00143   2.52288
    R9        1.85424  -0.00158  -0.00137  -0.00173  -0.00312   1.85112
   R10        1.81423  -0.00015  -0.00022   0.00007  -0.00015   1.81409
   R11        3.31827  -0.00025   0.00333  -0.01747  -0.01419   3.30408
   R12        3.35382   0.00014  -0.00234   0.00838   0.00605   3.35987
   R13        1.81374   0.00002   0.00004   0.00072   0.00075   1.81449
   R14        1.85898  -0.00256   0.00031  -0.00371  -0.00340   1.85558
   R15        3.48014  -0.00051  -0.00110  -0.01120  -0.01227   3.46787
   R16        3.63972  -0.00076  -0.00402  -0.00268  -0.00668   3.63304
   R17        1.81332  -0.00032  -0.00027   0.00013  -0.00014   1.81318
   R18        1.84382  -0.00085  -0.00139   0.00034  -0.00104   1.84278
   R19        1.83296   0.00161   0.00144  -0.00092   0.00058   1.83354
   R20        1.85834   0.00040   0.00050   0.00151   0.00195   1.86029
    A1        2.24607   0.00032  -0.00009  -0.00475  -0.00481   2.24126
    A2        2.06894   0.00050  -0.00085   0.01570   0.01487   2.08382
    A3        1.96774  -0.00083   0.00098  -0.01112  -0.01021   1.95753
    A4        1.97545   0.00316  -0.00155  -0.01528  -0.01674   1.95870
    A5        1.92798   0.00030  -0.00071   0.00789   0.00719   1.93517
    A6        1.90307  -0.00011   0.00082  -0.00019   0.00060   1.90367
    A7        1.96181   0.00013   0.00111  -0.00851  -0.00740   1.95441
    A8        1.88962  -0.00021  -0.00053   0.00027  -0.00026   1.88936
    A9        1.89071  -0.00001  -0.00048   0.00075   0.00030   1.89101
   A10        1.88896  -0.00012  -0.00028  -0.00009  -0.00037   1.88858
   A11        1.86981   0.00040  -0.00152  -0.00028  -0.00160   1.86821
   A12        1.76175   0.00056   0.00470  -0.00062   0.00367   1.76542
   A13        2.10005  -0.00019  -0.00221  -0.00338  -0.00558   2.09447
   A14        1.89117  -0.00100  -0.00136  -0.00517  -0.00586   1.88531
   A15        2.19933   0.00042  -0.00369  -0.01725  -0.02106   2.17827
   A16        2.17472   0.00010  -0.01146   0.02787   0.01717   2.19189
   A17        1.97744   0.00061   0.01694  -0.00468   0.01262   1.99007
   A18        1.60495  -0.00076  -0.00454  -0.02263  -0.02729   1.57766
   A19        1.51863   0.00061   0.00206   0.02804   0.02979   1.54842
   A20        2.15409   0.00050   0.00391  -0.00403  -0.00065   2.15344
   A21        1.95901   0.00011   0.00056  -0.02072  -0.02057   1.93844
   A22        1.88126  -0.00079  -0.00118  -0.00047  -0.00138   1.87988
   A23        1.91473   0.00095   0.00042   0.01442   0.01511   1.92983
   A24        2.03211  -0.00074  -0.00131  -0.02194  -0.02345   2.00866
   A25        1.84829  -0.00012   0.00388  -0.00043   0.00329   1.85158
   A26        3.18313  -0.00266  -0.01053  -0.00527  -0.01599   3.16714
   A27        2.98145   0.00064  -0.00435   0.00323  -0.00109   2.98036
   A28        2.95925  -0.00043   0.00926   0.00171   0.01094   2.97019
   A29        2.65680   0.00005  -0.00638   0.00272  -0.00372   2.65309
   A30        3.16500   0.00068  -0.00435   0.00701   0.00235   3.16735
   A31        3.08552  -0.00146   0.00458  -0.00263   0.00187   3.08739
   A32        3.41016  -0.00041  -0.00457  -0.01470  -0.01879   3.39137
   A33        2.94812   0.00008  -0.01028  -0.00256  -0.01330   2.93482
   A34        3.28715  -0.00082  -0.00351   0.01949   0.01654   3.30368
   A35        2.76450  -0.00019  -0.01299   0.02933   0.01605   2.78055
    D1       -0.01661  -0.00085  -0.00178   0.01317   0.01146  -0.00516
    D2       -3.12540  -0.00042  -0.00341   0.01945   0.01609  -3.10931
    D3        0.58215  -0.00004   0.02377  -0.17737  -0.15357   0.42858
    D4       -1.49238   0.00011   0.02434  -0.18232  -0.15796  -1.65034
    D5        2.69620   0.00025   0.02342  -0.17666  -0.15321   2.54299
    D6       -2.58858  -0.00043   0.02523  -0.18331  -0.15809  -2.74668
    D7        1.62007  -0.00028   0.02579  -0.18826  -0.16249   1.45759
[truncated: 574,753 more chars]
