# Supplementary material for: The Hydration of Trifluoroacetic Acid from 0 to 298 K
Source: J Phys Chem A. 2026 Jan 20;130(4):927–35. doi: 10.1021/acs.jpca.5c08151 (PMC12862820; doi:10.1021/acs.jpca.5c08151)
Supplement: Supplementary file 1 [file jp5c08151_si_001.zip › TFA_SI/within1kcal-hightemps/4-H2O/20K-1-192-16583-wb97xd.log]

 Entering Gaussian System, Link 0=g16
 Initial command:
 /software/commercial/MERCURY/GAUSSIAN/AVX2/g16/l1.exe "/local_scratch/slurm.5620306/Gau-1510006.inp" -scrdir="/local_scratch/slurm.5620306/"
 Entering Link 1 = /software/commercial/MERCURY/GAUSSIAN/AVX2/g16/l1.exe PID=   1510007.
  
 Copyright (c) 1988-2019, Gaussian, Inc.  All Rights Reserved.
  
 This is part of the Gaussian(R) 16 program.  It is based on
 the Gaussian(R) 09 system (copyright 2009, Gaussian, Inc.),
 the Gaussian(R) 03 system (copyright 2003, Gaussian, Inc.),
 the Gaussian(R) 98 system (copyright 1998, Gaussian, Inc.),
 the Gaussian(R) 94 system (copyright 1995, Gaussian, Inc.),
 the Gaussian 92(TM) system (copyright 1992, Gaussian, Inc.),
 the Gaussian 90(TM) system (copyright 1990, Gaussian, Inc.),
 the Gaussian 88(TM) system (copyright 1988, Gaussian, Inc.),
 the Gaussian 86(TM) system (copyright 1986, Carnegie Mellon
 University), and the Gaussian 82(TM) system (copyright 1983,
 Carnegie Mellon University). Gaussian is a federally registered
 trademark of Gaussian, Inc.
  
 This software contains proprietary and confidential information,
 including trade secrets, belonging to Gaussian, Inc.
  
 This software is provided under written license and may be
 used, copied, transmitted, or stored only in accord with that
 written license.
  
 The following legend is applicable only to US Government
 contracts under FAR:
  
                    RESTRICTED RIGHTS LEGEND
  
 Use, reproduction and disclosure by the US Government is
 subject to restrictions as set forth in subparagraphs (a)
 and (c) of the Commercial Computer Software - Restricted
 Rights clause in FAR 52.227-19.
  
 Gaussian, Inc.
 340 Quinnipiac St., Bldg. 40, Wallingford CT 06492
  
  
 ---------------------------------------------------------------
 Warning -- This program may not be used in any manner that
 competes with the business of Gaussian, Inc. or will provide
 assistance to any competitor of Gaussian, Inc.  The licensee
 of this program is prohibited from giving any competitor of
 Gaussian, Inc. access to this program.  By using this program,
 the user acknowledges that Gaussian, Inc. is engaged in the
 business of creating and licensing software in the field of
 computational chemistry and represents and warrants to the
 licensee that it is not a competitor of Gaussian, Inc. and that
 it will not use this program in any manner prohibited above.
 ---------------------------------------------------------------
  

 Cite this work as:
 Gaussian 16, Revision C.01,
 M. J. Frisch, G. W. Trucks, H. B. Schlegel, G. E. Scuseria, 
 M. A. Robb, J. R. Cheeseman, G. Scalmani, V. Barone, 
 G. A. Petersson, H. Nakatsuji, X. Li, M. Caricato, A. V. Marenich, 
 J. Bloino, B. G. Janesko, R. Gomperts, B. Mennucci, H. P. Hratchian, 
 J. V. Ortiz, A. F. Izmaylov, J. L. Sonnenberg, D. Williams-Young, 
 F. Ding, F. Lipparini, F. Egidi, J. Goings, B. Peng, A. Petrone, 
 T. Henderson, D. Ranasinghe, V. G. Zakrzewski, J. Gao, N. Rega, 
 G. Zheng, W. Liang, M. Hada, M. Ehara, K. Toyota, R. Fukuda, 
 J. Hasegawa, M. Ishida, T. Nakajima, Y. Honda, O. Kitao, H. Nakai, 
 T. Vreven, K. Throssell, J. A. Montgomery, Jr., J. E. Peralta, 
 F. Ogliaro, M. J. Bearpark, J. J. Heyd, E. N. Brothers, K. N. Kudin, 
 V. N. Staroverov, T. A. Keith, R. Kobayashi, J. Normand, 
 K. Raghavachari, A. P. Rendell, J. C. Burant, S. S. Iyengar, 
 J. Tomasi, M. Cossi, J. M. Millam, M. Klene, C. Adamo, R. Cammi, 
 J. W. Ochterski, R. L. Martin, K. Morokuma, O. Farkas, 
 J. B. Foresman, and D. J. Fox, Gaussian, Inc., Wallingford CT, 2019.
 
 ******************************************
 Gaussian 16:  ES64L-G16RevC.01  3-Jul-2019
                19-Sep-2025 
 ******************************************
 %nproc=20
 Will use up to   20 processors via shared memory.
 %mem=18gb
 ----------------------------------------------------------------------
 # wb97xd/6-31++g** scf(conver=10) opt(tight,maxcycles=300,calcfc) freq
 ----------------------------------------------------------------------
 1/6=300,7=10,10=4,18=20,19=15,26=3,38=1/1,3;
 2/9=110,12=2,17=6,18=5,40=1/2;
 3/5=1,6=6,7=1111,11=2,25=1,30=1,71=2,74=-58,140=1/1,2,3;
 4//1;
 5/5=2,6=10,38=5/2;
 8/6=4,10=90,11=11/1;
 11/6=1,8=1,9=11,15=111,16=1/1,2,10;
 10/6=1,13=1/2;
 6/7=2,8=2,9=2,10=2,28=1/1;
 7/10=1,25=1/1,2,3,16;
 1/6=300,7=10,10=4,18=20,19=15,26=3/3(2);
 2/9=110/2;
 99//99;
 2/9=110/2;
 3/5=1,6=6,7=1111,11=2,25=1,30=1,71=1,74=-58/1,2,3;
 4/5=5,16=3,69=1/1;
 5/5=2,6=10,38=5/2;
 7//1,2,3,16;
 1/6=300,7=10,18=20,19=15,26=3/3(-5);
 2/9=110/2;
 6/7=2,8=2,9=2,10=2,19=2,28=1/1;
 99/9=1/99;
 ---------------
 20K-1-192-16583
 ---------------
 Symbolic Z-matrix:
 Charge =  0 Multiplicity = 1
 C                     1.23041   0.12148  -0.01185 
 O                     1.18794  -0.50828   1.01822 
 O                     0.5954   -0.10798  -1.09649 
 H                    -0.06994  -0.96088  -0.96834 
 C                     2.14763   1.38226  -0.10409 
 F                     1.59561   2.36814  -0.81159 
 F                     3.32671   1.0895   -0.66338 
 F                     2.39845   1.86555   1.12331 
 O                    -1.9265    1.13468   2.4008 
 H                    -2.51426   1.20734   3.15535 
 H                    -1.0283    1.0105    2.77561 
 O                    -2.81862  -0.69275   0.65701 
 H                    -3.39382  -0.19473   0.07387 
 H                    -2.45407  -0.0431    1.30156 
 O                    -0.91817  -2.02807  -0.54773 
 H                    -1.69726  -1.57491  -0.11918 
 H                    -0.45302  -2.47995   0.16356 
 O                     0.55265   0.7663    3.42161 
 H                     0.90701   0.11559   2.79954 
 H                     1.14885   1.51878   3.38849 
 
 Add virtual bond connecting atoms O15        and H4         Dist= 2.70D+00.
 Add virtual bond connecting atoms H16        and O12        Dist= 3.07D+00.
 Add virtual bond connecting atoms H14        and O9         Dist= 3.20D+00.
 Add virtual bond connecting atoms O18        and H11        Dist= 3.26D+00.

 GradGradGradGradGradGradGradGradGradGradGradGradGradGradGradGradGradGrad
 Berny optimization.
 Initialization pass.
                           ----------------------------
                           !    Initial Parameters    !
                           ! (Angstroms and Degrees)  !
 --------------------------                            --------------------------
 ! Name  Definition              Value          Derivative Info.                !
 --------------------------------------------------------------------------------
 ! R1    R(1,2)                  1.2081         calculate D2E/DX2 analytically  !
 ! R2    R(1,3)                  1.2776         calculate D2E/DX2 analytically  !
 ! R3    R(1,5)                  1.5619         calculate D2E/DX2 analytically  !
 ! R4    R(3,4)                  1.0893         calculate D2E/DX2 analytically  !
 ! R5    R(4,15)                 1.4266         calculate D2E/DX2 analytically  !
 ! R6    R(5,6)                  1.3331         calculate D2E/DX2 analytically  !
 ! R7    R(5,7)                  1.3374         calculate D2E/DX2 analytically  !
 ! R8    R(5,8)                  1.3427         calculate D2E/DX2 analytically  !
 ! R9    R(9,10)                 0.9592         calculate D2E/DX2 analytically  !
 ! R10   R(9,11)                 0.9811         calculate D2E/DX2 analytically  !
 ! R11   R(9,14)                 1.6952         calculate D2E/DX2 analytically  !
 ! R12   R(11,18)                1.7252         calculate D2E/DX2 analytically  !
 ! R13   R(12,13)                0.9586         calculate D2E/DX2 analytically  !
 ! R14   R(12,14)                0.9851         calculate D2E/DX2 analytically  !
 ! R15   R(12,16)                1.6242         calculate D2E/DX2 analytically  !
 ! R16   R(15,16)                0.998          calculate D2E/DX2 analytically  !
 ! R17   R(15,17)                0.9625         calculate D2E/DX2 analytically  !
 ! R18   R(18,19)                0.9674         calculate D2E/DX2 analytically  !
 ! R19   R(18,20)                0.9606         calculate D2E/DX2 analytically  !
 ! A1    A(2,1,3)              127.7896         calculate D2E/DX2 analytically  !
 ! A2    A(2,1,5)              119.4591         calculate D2E/DX2 analytically  !
 ! A3    A(3,1,5)              112.7512         calculate D2E/DX2 analytically  !
 ! A4    A(1,3,4)              110.1415         calculate D2E/DX2 analytically  !
 ! A5    A(1,5,6)              112.6518         calculate D2E/DX2 analytically  !
 ! A6    A(1,5,7)              111.4522         calculate D2E/DX2 analytically  !
 ! A7    A(1,5,8)              110.2586         calculate D2E/DX2 analytically  !
 ! A8    A(6,5,7)              107.7579         calculate D2E/DX2 analytically  !
 ! A9    A(6,5,8)              107.235          calculate D2E/DX2 analytically  !
 ! A10   A(7,5,8)              107.2398         calculate D2E/DX2 analytically  !
 ! A11   A(10,9,11)            105.6666         calculate D2E/DX2 analytically  !
 ! A12   A(10,9,14)            111.8394         calculate D2E/DX2 analytically  !
 ! A13   A(11,9,14)            116.4023         calculate D2E/DX2 analytically  !
 ! A14   A(13,12,14)           106.1087         calculate D2E/DX2 analytically  !
 ! A15   A(13,12,16)           113.9365         calculate D2E/DX2 analytically  !
 ! A16   A(14,12,16)           114.5429         calculate D2E/DX2 analytically  !
 ! A17   A(4,15,16)            104.5424         calculate D2E/DX2 analytically  !
 ! A18   A(4,15,17)            106.3632         calculate D2E/DX2 analytically  !
 ! A19   A(16,15,17)           105.8489         calculate D2E/DX2 analytically  !
 ! A20   A(11,18,19)           100.9587         calculate D2E/DX2 analytically  !
 ! A21   A(11,18,20)           116.4205         calculate D2E/DX2 analytically  !
 ! A22   A(19,18,20)           106.1035         calculate D2E/DX2 analytically  !
 ! A23   L(3,4,15,2,-1)        170.2773         calculate D2E/DX2 analytically  !
 ! A24   L(9,11,18,1,-1)       179.4052         calculate D2E/DX2 analytically  !
 ! A25   L(9,14,12,1,-1)       183.0024         calculate D2E/DX2 analytically  !
 ! A26   L(12,16,15,5,-1)      172.4784         calculate D2E/DX2 analytically  !
 ! A27   L(3,4,15,2,-2)        176.1237         calculate D2E/DX2 analytically  !
 ! A28   L(9,11,18,1,-2)       180.7964         calculate D2E/DX2 analytically  !
 ! A29   L(9,14,12,1,-2)       182.5845         calculate D2E/DX2 analytically  !
 ! A30   L(12,16,15,5,-2)      177.9097         calculate D2E/DX2 analytically  !
 ! D1    D(2,1,3,4)              2.9667         calculate D2E/DX2 analytically  !
 ! D2    D(5,1,3,4)           -176.9209         calculate D2E/DX2 analytically  !
 ! D3    D(2,1,5,6)           -142.0986         calculate D2E/DX2 analytically  !
 ! D4    D(2,1,5,7)             96.6312         calculate D2E/DX2 analytically  !
 ! D5    D(2,1,5,8)            -22.346          calculate D2E/DX2 analytically  !
 ! D6    D(3,1,5,6)             37.7993         calculate D2E/DX2 analytically  !
 ! D7    D(3,1,5,7)            -83.4708         calculate D2E/DX2 analytically  !
 ! D8    D(3,1,5,8)            157.552          calculate D2E/DX2 analytically  !
 ! D9    D(1,3,15,16)           83.1338         calculate D2E/DX2 analytically  !
 ! D10   D(1,3,15,17)          -26.7502         calculate D2E/DX2 analytically  !
 ! D11   D(10,9,12,13)          89.0295         calculate D2E/DX2 analytically  !
 ! D12   D(10,9,12,16)        -144.4902         calculate D2E/DX2 analytically  !
 ! D13   D(11,9,12,13)        -148.8969         calculate D2E/DX2 analytically  !
 ! D14   D(11,9,12,16)         -22.4166         calculate D2E/DX2 analytically  !
 ! D15   D(10,9,18,19)         140.6248         calculate D2E/DX2 analytically  !
 ! D16   D(10,9,18,20)        -105.159          calculate D2E/DX2 analytically  !
 ! D17   D(14,9,18,19)          16.0202         calculate D2E/DX2 analytically  !
 ! D18   D(14,9,18,20)         130.2364         calculate D2E/DX2 analytically  !
 ! D19   D(13,12,15,4)          71.0513         calculate D2E/DX2 analytically  !
 ! D20   D(13,12,15,17)       -178.7636         calculate D2E/DX2 analytically  !
 ! D21   D(14,12,15,4)         -49.8339         calculate D2E/DX2 analytically  !
 ! D22   D(14,12,15,17)         60.3512         calculate D2E/DX2 analytically  !
 --------------------------------------------------------------------------------
 Trust Radius=3.00D-01 FncErr=1.00D-07 GrdErr=1.00D-06 EigMax=2.50D+02 EigMin=1.00D-04
 Number of steps in this run=    120 maximum allowed number of steps=    120.
 GradGradGradGradGradGradGradGradGradGradGradGradGradGradGradGradGradGrad

                          Input orientation:                          
 ---------------------------------------------------------------------
 Center     Atomic      Atomic             Coordinates (Angstroms)
 Number     Number       Type             X           Y           Z
 ---------------------------------------------------------------------
      1          6           0        1.230410    0.121480   -0.011852
      2          8           0        1.187945   -0.508282    1.018220
      3          8           0        0.595405   -0.107980   -1.096485
      4          1           0       -0.069935   -0.960876   -0.968344
      5          6           0        2.147634    1.382261   -0.104087
      6          9           0        1.595608    2.368141   -0.811590
      7          9           0        3.326711    1.089500   -0.663383
      8          9           0        2.398448    1.865546    1.123308
      9          8           0       -1.926495    1.134681    2.400805
     10          1           0       -2.514262    1.207340    3.155348
     11          1           0       -1.028302    1.010504    2.775613
     12          8           0       -2.818619   -0.692751    0.657011
     13          1           0       -3.393820   -0.194727    0.073873
     14          1           0       -2.454066   -0.043100    1.301555
     15          8           0       -0.918171   -2.028068   -0.547729
     16          1           0       -1.697264   -1.574915   -0.119184
     17          1           0       -0.453022   -2.479949    0.163564
     18          8           0        0.552653    0.766296    3.421605
     19          1           0        0.907013    0.115595    2.799544
     20          1           0        1.148848    1.518776    3.388492
 ---------------------------------------------------------------------
                    Distance matrix (angstroms):
                    1          2          3          4          5
     1  C    0.000000
     2  O    1.208078   0.000000
     3  O    1.277620   2.232336   0.000000
     4  H    1.943520   2.394481   1.089279   0.000000
     5  C    1.561850   2.398902   2.369618   3.339887   0.000000
     6  F    2.412558   3.433395   2.685655   3.725716   1.333136
     7  F    2.399173   3.155157   3.013564   3.979227   1.337439
     8  F    2.386349   2.666724   3.474658   4.296112   1.342747
     9  O    4.100431   3.782936   4.487229   4.380563   4.788978
    10  H    5.023227   4.606192   5.429381   5.261247   5.691026
    11  H    3.696228   3.210434   4.345179   4.338435   4.303190
    12  O    4.183896   4.027040   3.882302   3.204517   5.435864
    13  H    4.635821   4.688568   4.158266   3.566708   5.764224
    14  H    3.915034   3.682515   3.879959   3.417431   5.018280
    15  O    3.086118   3.032766   2.505750   1.426646   4.607203
    16  H    3.385344   3.279608   2.891945   1.935540   4.850604
    17  H    3.103570   2.703827   2.883255   1.932758   4.663873
    18  O    3.558619   2.793636   4.602101   4.758402   3.918403
    19  H    2.829941   1.908208   3.914860   4.038588   3.402154
    20  H    3.677149   3.119083   4.802880   5.159081   3.635150
                    6          7          8          9         10
     6  F    0.000000
     7  F    2.157222   0.000000
     8  F    2.154294   2.157819   0.000000
     9  O    4.924034   6.081732   4.568511   0.000000
    10  H    5.828815   6.979509   5.356971   0.959210   0.000000
    11  H    4.647161   5.549692   3.899208   0.981148   1.546292
    12  O    5.568774   6.533371   5.829246   2.678845   3.153516
    13  H    5.678620   6.881738   6.236698   3.055320   3.497842
    14  H    5.165204   6.209763   5.217432   1.695243   2.236910
    15  O    5.071031   5.267981   5.380757   4.439994   5.169927
    16  H    5.183640   5.712756   5.491394   3.707398   4.373898
    17  H    5.352736   5.264141   5.285386   4.499102   5.176444
    18  O    4.644739   4.948433   3.146026   2.706273   3.109884
    19  H    4.311428   4.335354   2.845430   3.037483   3.608826
    20  H    4.308329   4.620071   2.610136   3.252812   3.683710
                   11         12         13         14         15
    11  H    0.000000
    12  O    3.254964   0.000000
    13  H    3.787830   0.958610   0.000000
    14  H    2.305587   0.985080   1.553490   0.000000
    15  O    4.504403   2.616519   3.142668   3.117519   0.000000
    16  H    3.938496   1.624232   2.195561   2.222095   0.997990
    17  H    4.397386   3.005598   3.725396   3.352228   0.962547
    18  O    1.725214   4.597529   5.263604   3.766974   5.072219
    19  H    2.132342   4.373123   5.101249   3.683206   4.373879
    20  H    2.318177   5.300248   5.878658   4.446993   5.687398
                   16         17         18         19         20
    16  H    0.000000
    17  H    1.564344   0.000000
    18  O    4.804226   4.707900   0.000000
    19  H    4.261345   3.941437   0.967442   0.000000
    20  H    5.474949   5.381073   0.960610   1.540864   0.000000
 Stoichiometry    C2H9F3O6
 Framework group  C1[X(C2H9F3O6)]
 Deg. of freedom    54
 Full point group                 C1      NOp   1
 Largest Abelian subgroup         C1      NOp   1
 Largest concise Abelian subgroup C1      NOp   1
                         Standard orientation:                         
 ---------------------------------------------------------------------
 Center     Atomic      Atomic             Coordinates (Angstroms)
 Number     Number       Type             X           Y           Z
 ---------------------------------------------------------------------
      1          6           0       -0.654131   -0.654595   -0.331165
      2          8           0       -0.107017   -0.087498   -1.246872
      3          8           0       -0.286367   -1.727536    0.256935
      4          1           0        0.662987   -2.072337   -0.150949
      5          6           0       -1.973378   -0.063484    0.260062
      6          9           0       -2.045584   -0.193139    1.584912
      7          9           0       -3.052441   -0.652333   -0.266840
      8          9           0       -2.060423    1.247542   -0.016713
      9          8           0        2.385957    1.826657    0.858286
     10          1           0        3.075960    2.492973    0.857129
     11          1           0        1.735016    2.118156    0.184523
     12          8           0        3.420826   -0.632427    0.617111
     13          1           0        3.588162   -0.902792    1.521452
     14          1           0        3.017334    0.264654    0.670244
     15          8           0        1.932690   -2.280071   -0.767407
     16          1           0        2.561762   -1.708648   -0.244217
     17          1           0        1.878682   -1.879776   -1.641103
     18          8           0        0.595487    2.606428   -1.015237
     19          1           0        0.367984    1.753360   -1.410792
     20          1           0       -0.229391    2.979831   -0.694431
 ---------------------------------------------------------------------
 Rotational constants (GHZ):           0.9965329           0.5575624           0.4378250
 Standard basis: 6-31++G(d,p) (6D, 7F)
 There are   263 symmetry adapted cartesian basis functions of A   symmetry.
 There are   263 symmetry adapted basis functions of A   symmetry.
   263 basis functions,   424 primitive gaussians,   263 cartesian basis functions
    48 alpha electrons       48 beta electrons
       nuclear repulsion energy       748.4064213976 Hartrees.
 NAtoms=   20 NActive=   20 NUniq=   20 SFac= 1.00D+00 NAtFMM=   60 NAOKFM=F Big=F
 Integral buffers will be    131072 words long.
 Raffenetti 2 integral format.
 Two-electron integral symmetry is turned on.
 Nuclear repulsion after empirical dispersion term =      748.3972760373 Hartrees.
 One-electron integrals computed using PRISM.
 NBasis=   263 RedAO= T EigKep=  4.68D-05  NBF=   263
 NBsUse=   263 1.00D-06 EigRej= -1.00D+00 NBFU=   263
 ExpMin= 3.60D-02 ExpMax= 7.00D+03 ExpMxC= 1.05D+03 IAcc=3 IRadAn=         5 AccDes= 0.00D+00
 Harris functional with IExCor= 4639 and IRadAn=       5 diagonalized for initial guess.
 HarFok:  IExCor= 4639 AccDes= 0.00D+00 IRadAn=         5 IDoV= 1 UseB2=F ITyADJ=14
 ICtDFT=  3500011 ScaDFX=  1.000000  1.000000  1.000000  1.000000
 FoFCou: FMM=F IPFlag=           0 FMFlag=      100000 FMFlg1=           0
         NFxFlg=           0 DoJE=T BraDBF=F KetDBF=T FulRan=T
         wScrn=  0.000000 ICntrl=       500 IOpCl=  0 I1Cent=   200000004 NGrid=           0
         NMat0=    1 NMatS0=      1 NMatT0=    0 NMatD0=    1 NMtDS0=    0 NMtDT0=    0
 Petite list used in FoFCou.
 Requested convergence on RMS density matrix=1.00D-10 within 128 cycles.
 Requested convergence on MAX density matrix=1.00D-08.
 Requested convergence on             energy=1.00D-08.
 No special actions if energy rises.
 SCF Done:  E(RwB97XD) =  -832.382177752     A.U. after   18 cycles
            NFock= 18  Conv=0.65D-10     -V/T= 2.0081
 DoSCS=F DFT=T ScalE2(SS,OS)=  1.000000  1.000000
 Range of M.O.s used for correlation:     1   263
 NBasis=   263 NAE=    48 NBE=    48 NFC=     0 NFV=     0
 NROrb=    263 NOA=    48 NOB=    48 NVA=   215 NVB=   215

 **** Warning!!: The largest alpha MO coefficient is  0.41203866D+02

 Symmetrizing basis deriv contribution to polar:
 IMax=3 JMax=2 DiffMx= 0.00D+00
 G2DrvN: will do    21 centers at a time, making    1 passes.
 Calling FoFCou, ICntrl=  3107 FMM=F I1Cent=   0 AccDes= 0.00D+00.
 End of G2Drv F.D. properties file   721 does not exist.
 End of G2Drv F.D. properties file   722 does not exist.
 End of G2Drv F.D. properties file   788 does not exist.
          IDoAtm=11111111111111111111
          Differentiating once with respect to nuclear coordinates.
 Keep R1 ints in memory in canonical form, NReq=1236245053.
          There are    63 degrees of freedom in the 1st order CPHF.  IDoFFX=6 NUNeed=     0.
     57 vectors produced by pass  0 Test12= 1.64D-14 1.59D-09 XBig12= 1.27D-01 7.48D-02.
 AX will form    57 AO Fock derivatives at one time.
     57 vectors produced by pass  1 Test12= 1.64D-14 1.59D-09 XBig12= 3.53D-02 7.39D-02.
     57 vectors produced by pass  2 Test12= 1.64D-14 1.59D-09 XBig12= 9.03D-04 3.95D-03.
     57 vectors produced by pass  3 Test12= 1.64D-14 1.59D-09 XBig12= 9.85D-06 4.81D-04.
     57 vectors produced by pass  4 Test12= 1.64D-14 1.59D-09 XBig12= 7.36D-08 2.90D-05.
     57 vectors produced by pass  5 Test12= 1.64D-14 1.59D-09 XBig12= 4.29D-10 2.27D-06.
     47 vectors produced by pass  6 Test12= 1.64D-14 1.59D-09 XBig12= 2.32D-12 1.48D-07.
     14 vectors produced by pass  7 Test12= 1.64D-14 1.59D-09 XBig12= 1.19D-14 9.80D-09.
 InvSVY:  IOpt=1 It=  1 EMax= 2.78D-16
 Solved reduced A of dimension   403 with    63 vectors.
 End of Minotr F.D. properties file   721 does not exist.
 End of Minotr F.D. properties file   722 does not exist.
 End of Minotr F.D. properties file   788 does not exist.

 **********************************************************************

            Population analysis using the SCF Density.

 **********************************************************************

 Orbital symmetries:
       Occupied  (A) (A) (A) (A) (A) (A) (A) (A) (A) (A) (A) (A)
                 (A) (A) (A) (A) (A) (A) (A) (A) (A) (A) (A) (A)
                 (A) (A) (A) (A) (A) (A) (A) (A) (A) (A) (A) (A)
                 (A) (A) (A) (A) (A) (A) (A) (A) (A) (A) (A) (A)
       Virtual   (A) (A) (A) (A) (A) (A) (A) (A) (A) (A) (A) (A)
                 (A) (A) (A) (A) (A) (A) (A) (A) (A) (A) (A) (A)
                 (A) (A) (A) (A) (A) (A) (A) (A) (A) (A) (A) (A)
                 (A) (A) (A) (A) (A) (A) (A) (A) (A) (A) (A) (A)
                 (A) (A) (A) (A) (A) (A) (A) (A) (A) (A) (A) (A)
                 (A) (A) (A) (A) (A) (A) (A) (A) (A) (A) (A) (A)
                 (A) (A) (A) (A) (A) (A) (A) (A) (A) (A) (A) (A)
                 (A) (A) (A) (A) (A) (A) (A) (A) (A) (A) (A) (A)
                 (A) (A) (A) (A) (A) (A) (A) (A) (A) (A) (A) (A)
                 (A) (A) (A) (A) (A) (A) (A) (A) (A) (A) (A) (A)
                 (A) (A) (A) (A) (A) (A) (A) (A) (A) (A) (A) (A)
                 (A) (A) (A) (A) (A) (A) (A) (A) (A) (A) (A) (A)
                 (A) (A) (A) (A) (A) (A) (A) (A) (A) (A) (A) (A)
                 (A) (A) (A) (A) (A) (A) (A) (A) (A) (A) (A) (A)
                 (A) (A) (A) (A) (A) (A) (A) (A) (A) (A) (A) (A)
                 (A) (A) (A) (A) (A) (A) (A) (A) (A) (A) (A) (A)
                 (A) (A) (A) (A) (A) (A) (A) (A) (A) (A) (A) (A)
                 (A) (A) (A) (A) (A) (A) (A) (A) (A) (A) (A)
 The electronic state is 1-A.
 Alpha  occ. eigenvalues --  -24.89371 -24.89263 -24.89062 -19.33404 -19.31312
 Alpha  occ. eigenvalues --  -19.30466 -19.30266 -19.29891 -19.29580 -10.57798
 Alpha  occ. eigenvalues --  -10.47657  -1.44965  -1.35697  -1.35628  -1.24571
 Alpha  occ. eigenvalues --   -1.16031  -1.14979  -1.14098  -1.13256  -1.12024
 Alpha  occ. eigenvalues --   -0.86313  -0.76619  -0.71219  -0.71008  -0.68240
 Alpha  occ. eigenvalues --   -0.65627  -0.65441  -0.64461  -0.63899  -0.60992
 Alpha  occ. eigenvalues --   -0.58832  -0.58262  -0.57252  -0.56220  -0.54800
 Alpha  occ. eigenvalues --   -0.54492  -0.53555  -0.52257  -0.52089  -0.50576
 Alpha  occ. eigenvalues --   -0.48578  -0.46978  -0.43500  -0.43125  -0.42438
 Alpha  occ. eigenvalues --   -0.42144  -0.41820  -0.40019
 Alpha virt. eigenvalues --    0.03227   0.03773   0.05314   0.05823   0.06963
 Alpha virt. eigenvalues --    0.08646   0.09700   0.10593   0.10886   0.11401
 Alpha virt. eigenvalues --    0.12554   0.12961   0.14219   0.15202   0.16440
 Alpha virt. eigenvalues --    0.16804   0.18387   0.19800   0.20219   0.21456
 Alpha virt. eigenvalues --    0.22749   0.24100   0.24496   0.25404   0.26071
 Alpha virt. eigenvalues --    0.26133   0.26861   0.26971   0.27461   0.28684
 Alpha virt. eigenvalues --    0.29289   0.29935   0.30094   0.30753   0.31349
 Alpha virt. eigenvalues --    0.32195   0.32472   0.33518   0.33980   0.34280
 Alpha virt. eigenvalues --    0.35456   0.36066   0.36765   0.37222   0.37459
 Alpha virt. eigenvalues --    0.37811   0.38523   0.39231   0.39902   0.40107
 Alpha virt. eigenvalues --    0.41300   0.42454   0.43563   0.43650   0.44358
 Alpha virt. eigenvalues --    0.45011   0.45687   0.47092   0.47331   0.48250
 Alpha virt. eigenvalues --    0.49304   0.50032   0.50216   0.52016   0.54883
 Alpha virt. eigenvalues --    0.56181   0.56843   0.59314   0.61544   0.81922
 Alpha virt. eigenvalues --    0.83872   0.87390   0.88306   0.89690   0.91312
 Alpha virt. eigenvalues --    1.06611   1.07430   1.08623   1.09675   1.16657
 Alpha virt. eigenvalues --    1.18958   1.19221   1.21564   1.22562   1.22786
 Alpha virt. eigenvalues --    1.23419   1.23794   1.25915   1.26912   1.27252
 Alpha virt. eigenvalues --    1.28938   1.29794   1.30204   1.30775   1.32193
 Alpha virt. eigenvalues --    1.33346   1.33672   1.35428   1.36397   1.37946
 Alpha virt. eigenvalues --    1.38762   1.41488   1.42421   1.43438   1.46710
 Alpha virt. eigenvalues --    1.49278   1.50242   1.52268   1.53865   1.55866
 Alpha virt. eigenvalues --    1.58740   1.59320   1.60187   1.60995   1.62567
 Alpha virt. eigenvalues --    1.63265   1.64106   1.64748   1.65259   1.66755
 Alpha virt. eigenvalues --    1.67762   1.68539   1.69514   1.70033   1.73444
 Alpha virt. eigenvalues --    1.74220   1.74327   1.75066   1.76848   1.78010
 Alpha virt. eigenvalues --    1.79284   1.81898   1.82582   1.83828   1.85025
 Alpha virt. eigenvalues --    1.88867   1.89960   1.90667   1.92197   1.92842
 Alpha virt. eigenvalues --    1.93601   1.94109   1.95119   1.98695   2.03282
 Alpha virt. eigenvalues --    2.10933   2.12575   2.14629   2.15960   2.16052
 Alpha virt. eigenvalues --    2.18433   2.22049   2.26853   2.30083   2.31995
 Alpha virt. eigenvalues --    2.32601   2.34452   2.36705   2.37647   2.38869
 Alpha virt. eigenvalues --    2.41577   2.44604   2.47015   2.47810   2.53284
 Alpha virt. eigenvalues --    2.54206   2.59982   2.62063   2.65130   2.67348
 Alpha virt. eigenvalues --    2.70496   2.71988   2.72277   2.73148   2.73970
 Alpha virt. eigenvalues --    2.76216   2.78903   2.80017   2.81334   2.84241
 Alpha virt. eigenvalues --    2.86521   2.86604   2.90142   2.96517   2.98221
 Alpha virt. eigenvalues --    3.11214   3.12555   3.13390   3.14314   3.15387
 Alpha virt. eigenvalues --    3.23382   3.24910   3.27931   3.33165   3.38425
 Alpha virt. eigenvalues --    3.42893   3.49511   3.52081   3.57435   3.73156
 Alpha virt. eigenvalues --    3.74501   3.76461   3.80191   3.84297   4.31683
 Alpha virt. eigenvalues --    4.38599   4.42612   4.47396   4.49106   4.51958
 Alpha virt. eigenvalues --    4.72567   4.79747   5.69861   5.90555   6.54899
          Condensed to atoms (all electrons):
               1          2          3          4          5          6
     1  C    5.255065   0.402094   0.390554  -0.038239  -0.090381  -0.047482
     2  O    0.402094   8.327187  -0.169930   0.000402  -0.057019   0.005242
     3  O    0.390554  -0.169930   8.298343   0.172612  -0.224619   0.010053
     4  H   -0.038239   0.000402   0.172612   0.262488   0.011361   0.001004
     5  C   -0.090381  -0.057019  -0.224619   0.011361   4.877290   0.171452
     6  F   -0.047482   0.005242   0.010053   0.001004   0.171452   9.226100
     7  F   -0.056723   0.001775   0.010789   0.000349   0.190046  -0.046561
     8  F   -0.075799   0.005318   0.014528   0.000646   0.162214  -0.040665
     9  O    0.003833   0.002477  -0.000183   0.000283   0.002756  -0.000263
    10  H   -0.000922   0.000720  -0.000106  -0.000104   0.000059  -0.000108
    11  H    0.001296  -0.001914   0.000083   0.000338  -0.002351   0.000165
    12  O   -0.002893   0.001140   0.000390   0.000290   0.001876   0.000057
    13  H   -0.000127   0.000475  -0.000152  -0.001108  -0.001253  -0.000024
    14  H   -0.001830  -0.002245   0.000212   0.002182   0.000587   0.000200
    15  O   -0.012272   0.001306  -0.031106   0.084335  -0.019701  -0.000409
    16  H    0.007273  -0.000782  -0.001197  -0.009808   0.003583  -0.000115
    17  H    0.005228  -0.001337   0.002295  -0.011072  -0.005296   0.000029
    18  O   -0.020683  -0.009248  -0.002917  -0.002233   0.018108  -0.001028
    19  H   -0.010388   0.032112   0.001575  -0.000021  -0.002687   0.000514
    20  H    0.004507  -0.000871   0.000268   0.000126  -0.006646  -0.000268
               7          8          9         10         11         12
     1  C   -0.056723  -0.075799   0.003833  -0.000922   0.001296  -0.002893
     2  O    0.001775   0.005318   0.002477   0.000720  -0.001914   0.001140
     3  O    0.010789   0.014528  -0.000183  -0.000106   0.000083   0.000390
     4  H    0.000349   0.000646   0.000283  -0.000104   0.000338   0.000290
     5  C    0.190046   0.162214   0.002756   0.000059  -0.002351   0.001876
     6  F   -0.046561  -0.040665  -0.000263  -0.000108   0.000165   0.000057
     7  F    9.216450  -0.035760  -0.000014  -0.000002   0.000072  -0.000001
     8  F   -0.035760   9.294294  -0.000319   0.000128  -0.001103   0.000021
     9  O   -0.000014  -0.000319   8.397330   0.256918   0.244109  -0.062985
    10  H   -0.000002   0.000128   0.256918   0.378718  -0.022725   0.004897
    11  H    0.000072  -0.001103   0.244109  -0.022725   0.293286   0.001560
    12  O   -0.000001   0.000021  -0.062985   0.004897   0.001560   8.393187
    13  H    0.000003   0.000047   0.003439  -0.000625   0.000876   0.267758
    14  H   -0.000013  -0.000192   0.039459  -0.007588  -0.001615   0.255855
    15  O   -0.000037   0.000496  -0.000900  -0.000207   0.001676  -0.071650
    16  H   -0.000100  -0.000286  -0.001715   0.000265  -0.000068   0.041193
    17  H    0.000159   0.000057   0.000687   0.000110  -0.000278  -0.000502
    18  O    0.000033   0.003508  -0.064537  -0.001106   0.053866  -0.000865
    19  H   -0.000126   0.003607   0.002281   0.001430  -0.004334   0.000856
    20  H   -0.000050   0.003309   0.005663  -0.000178  -0.007673  -0.000138
              13         14         15         16         17         18
     1  C   -0.000127  -0.001830  -0.012272   0.007273   0.005228  -0.020683
     2  O    0.000475  -0.002245   0.001306  -0.000782  -0.001337  -0.009248
     3  O   -0.000152   0.000212  -0.031106  -0.001197   0.002295  -0.002917
     4  H   -0.001108   0.002182   0.084335  -0.009808  -0.011072  -0.002233
     5  C   -0.001253   0.000587  -0.019701   0.003583  -0.005296   0.018108
     6  F   -0.000024   0.000200  -0.000409  -0.000115   0.000029  -0.001028
     7  F    0.000003  -0.000013  -0.000037  -0.000100   0.000159   0.000033
     8  F    0.000047  -0.000192   0.000496  -0.000286   0.000057   0.003508
     9  O    0.003439   0.039459  -0.000900  -0.001715   0.000687  -0.064537
    10  H   -0.000625  -0.007588  -0.000207   0.000265   0.000110  -0.001106
    11  H    0.000876  -0.001615   0.001676  -0.000068  -0.000278   0.053866
    12  O    0.267758   0.255855  -0.071650   0.041193  -0.000502  -0.000865
    13  H    0.365141  -0.021397   0.004088  -0.005129   0.001236   0.000288
    14  H   -0.021397   0.277666  -0.000642  -0.003308  -0.000791  -0.000138
    15  O    0.004088  -0.000642   8.375670   0.242744   0.281699  -0.002243
    16  H   -0.005129  -0.003308   0.242744   0.259951  -0.026291   0.000646
    17  H    0.001236  -0.000791   0.281699  -0.026291   0.335090  -0.000036
    18  O    0.000288  -0.000138  -0.002243   0.000646  -0.000036   8.289247
    19  H    0.000084  -0.000806   0.001675  -0.000328  -0.000656   0.246987
    20  H   -0.000025   0.000127  -0.000146  -0.000048   0.000173   0.280733
              19         20
     1  C   -0.010388   0.004507
     2  O    0.032112  -0.000871
     3  O    0.001575   0.000268
     4  H   -0.000021   0.000126
     5  C   -0.002687  -0.006646
     6  F    0.000514  -0.000268
     7  F   -0.000126  -0.000050
     8  F    0.003607   0.003309
     9  O    0.002281   0.005663
    10  H    0.001430  -0.000178
    11  H   -0.004334  -0.007673
    12  O    0.000856  -0.000138
    13  H    0.000084  -0.000025
    14  H   -0.000806   0.000127
    15  O    0.001675  -0.000146
    16  H   -0.000328  -0.000048
    17  H   -0.000656   0.000173
    18  O    0.246987   0.280733
    19  H    0.322665  -0.021457
    20  H   -0.021457   0.351408
 Mulliken charges:
               1
     1  C    0.287889
     2  O   -0.536902
     3  O   -0.471491
     4  H    0.526171
     5  C    0.970622
     6  F   -0.277890
     7  F   -0.280289
     8  F   -0.334046
     9  O   -0.828319
    10  H    0.390426
    11  H    0.444734
    12  O   -0.830045
    13  H    0.386406
    14  H    0.464277
    15  O   -0.854376
    16  H    0.493520
    17  H    0.419494
    18  O   -0.788381
    19  H    0.427017
    20  H    0.391185
 Sum of Mulliken charges =  -0.00000
 Mulliken charges with hydrogens summed into heavy atoms:
               1
     1  C    0.287889
     2  O   -0.536902
     3  O    0.054679
     5  C    0.970622
     6  F   -0.277890
     7  F   -0.280289
     8  F   -0.334046
     9  O    0.006841
    12  O    0.020638
    15  O    0.058639
    18  O    0.029821
 APT charges:
               1
     1  C    0.184372
     2  O   -0.512515
     3  O   -0.428986
     4  H    0.547981
     5  C    0.317698
     6  F   -0.115673
     7  F   -0.023852
     8  F   -0.181274
     9  O   -1.312584
    10  H    1.065893
    11  H    0.229799
    12  O   -0.865026
    13  H    0.734044
    14  H    0.176434
    15  O   -0.660495
    16  H    0.375709
    17  H    0.408144
    18  O   -0.625776
    19  H    0.134376
    20  H    0.551731
 Sum of APT charges =  -0.00000
 APT charges with hydrogens summed into heavy atoms:
               1
     1  C    0.184372
     2  O   -0.512515
     3  O    0.118995
     5  C    0.317698
     6  F   -0.115673
     7  F   -0.023852
     8  F   -0.181274
     9  O   -0.016892
    12  O    0.045452
    15  O    0.123358
    18  O    0.060331
 Electronic spatial extent (au):  <R**2>=           2555.6568
 Charge=              0.0000 electrons
 Dipole moment (field-independent basis, Debye):
    X=              1.9008    Y=              1.4023    Z=              0.3097  Tot=              2.3823
 Quadrupole moment (field-independent basis, Debye-Ang):
   XX=            -62.6284   YY=            -63.5806   ZZ=            -63.1463
   XY=              0.9005   XZ=              5.3999   YZ=              2.0961
 Traceless Quadrupole moment (field-independent basis, Debye-Ang):
   XX=              0.4900   YY=             -0.4622   ZZ=             -0.0278
   XY=              0.9005   XZ=              5.3999   YZ=              2.0961
 Octapole moment (field-independent basis, Debye-Ang**2):
  XXX=             10.5277  YYY=             35.9102  ZZZ=              2.8308  XYY=             -1.8222
  XXY=             21.0498  XXZ=             20.8445  XZZ=             12.5855  YZZ=            -12.3096
  YYZ=             10.2651  XYZ=              0.6802
 Hexadecapole moment (field-independent basis, Debye-Ang**3):
 XXXX=          -1619.6627 YYYY=           -871.7825 ZZZZ=           -296.6300 XXXY=             70.0632
 XXXZ=             77.9600 YYYX=             40.0166 YYYZ=             23.8532 ZZZX=              4.6304
 ZZZY=              7.5937 XXYY=           -366.0103 XXZZ=           -266.9580 YYZZ=           -204.3625
 XXYZ=             -3.1693 YYXZ=             36.6749 ZZXY=            -30.1366
 N-N= 7.483972760373D+02 E-N=-3.463732117204D+03  KE= 8.257176597634D+02
  Exact polarizability:       0.000       0.000       0.000       0.000       0.000       0.000
 Approx polarizability:      65.092      -0.297      68.986      -1.540      -6.261      67.523
 Calling FoFJK, ICntrl=    100127 FMM=F ISym2X=0 I1Cent= 0 IOpClX= 0 NMat=1 NMatS=1 NMatT=0.
 ***** Axes restored to original set *****
 -------------------------------------------------------------------
 Center     Atomic                   Forces (Hartrees/Bohr)
 Number     Number              X              Y              Z
 -------------------------------------------------------------------
      1        6           0.007515060    0.015676655   -0.003735148
      2        8           0.000348950   -0.011760390    0.016554738
      3        8          -0.015873847   -0.014533609   -0.013442581
      4        1           0.011649692    0.011120132    0.002537638
      5        6           0.000201376    0.003309151    0.001296021
      6        9          -0.003727181   -0.000299895   -0.002135248
      7        9           0.001364126   -0.004854610   -0.001816555
      8        9          -0.000645246   -0.001460214    0.002594207
      9        8          -0.001770707   -0.001149260   -0.001246458
     10        1          -0.000964987    0.000671925    0.001248197
     11        1           0.001873556    0.001824949    0.001354304
     12        8          -0.000044112   -0.001681323   -0.001278898
     13        1          -0.002005661    0.000931640   -0.001050061
     14        1          -0.000003178    0.001688763    0.001485600
     15        8          -0.000318339    0.003146818   -0.003467285
     16        1           0.000581598   -0.001577620    0.000902771
     17        1           0.000603014   -0.001018627    0.000521991
     18        8          -0.003585817   -0.000303265    0.004063764
     19        1           0.004116967    0.000881627   -0.003346958
     20        1           0.000684735   -0.000612847   -0.001040042
 -------------------------------------------------------------------
 Cartesian Forces:  Max     0.016554738 RMS     0.005520287
 FormGI is forming the generalized inverse of G from B-inverse, IUseBI=4.

 GradGradGradGradGradGradGradGradGradGradGradGradGradGradGradGradGradGrad
 Berny optimization.
 Internal  Forces:  Max     0.020229036 RMS     0.004416197
 Search for a local minimum.
 Step number   1 out of a maximum of  120
 All quantities printed in internal units (Hartrees-Bohrs-Radians)
 Mixed Optimization -- RFO/linear search
 Second derivative matrix not updated -- analytic derivatives used.
 ITU=  0
     Eigenvalues ---   -0.00053  -0.00014   0.00028   0.00187   0.00384
     Eigenvalues ---    0.00508   0.00747   0.00961   0.01375   0.01484
     Eigenvalues ---    0.01588   0.01712   0.01754   0.02194   0.02431
     Eigenvalues ---    0.02518   0.02735   0.02786   0.02986   0.03506
     Eigenvalues ---    0.04050   0.04409   0.04909   0.05182   0.06940
     Eigenvalues ---    0.07453   0.08508   0.08905   0.11482   0.11826
     Eigenvalues ---    0.13528   0.16316   0.20692   0.21108   0.21980
     Eigenvalues ---    0.24032   0.25572   0.29315   0.37242   0.38455
     Eigenvalues ---    0.38596   0.43729   0.47499   0.49357   0.51470
     Eigenvalues ---    0.55300   0.55738   0.56540   0.56972   0.57232
     Eigenvalues ---    0.59199   0.62414   0.93988   2.86386
 RFO step:  Lambda=-6.64487550D-03 EMin=-5.26983235D-04
 Linear search not attempted -- first point.
 Maximum step size (   0.300) exceeded in Quadratic search.
    -- Step size scaled by   0.800
 Iteration  1 RMS(Cart)=  0.28943116 RMS(Int)=  0.05617358
 Iteration  2 RMS(Cart)=  0.17809607 RMS(Int)=  0.01454334
 Iteration  3 RMS(Cart)=  0.05315025 RMS(Int)=  0.00185524
 Iteration  4 RMS(Cart)=  0.00244965 RMS(Int)=  0.00165337
 Iteration  5 RMS(Cart)=  0.00000517 RMS(Int)=  0.00165337
 Iteration  6 RMS(Cart)=  0.00000002 RMS(Int)=  0.00165337
 Variable       Old X    -DE/DX   Delta X   Delta X   Delta X     New X
                                 (Linear)    (Quad)   (Total)
    R1        2.28294   0.02023   0.00000   0.01236   0.01236   2.29529
    R2        2.41435   0.01345   0.00000   0.02317   0.02316   2.43751
    R3        2.95147  -0.00431   0.00000  -0.01838  -0.01838   2.93309
    R4        2.05844  -0.01741   0.00000  -0.10654  -0.10653   1.95191
    R5        2.69597  -0.00214   0.00000   0.12172   0.12171   2.81768
    R6        2.51926   0.00246   0.00000   0.00410   0.00410   2.52336
    R7        2.52739   0.00302   0.00000   0.00265   0.00265   2.53004
    R8        2.53742   0.00173   0.00000  -0.00617  -0.00617   2.53125
    R9        1.81264   0.00162   0.00000   0.00135   0.00135   1.81399
   R10        1.85410   0.00299   0.00000   0.00206   0.00207   1.85617
   R11        3.20355   0.00169   0.00000   0.01614   0.01613   3.21968
   R12        3.26018   0.00100   0.00000   0.01729   0.01729   3.27747
   R13        1.81151   0.00233   0.00000   0.00196   0.00196   1.81347
   R14        1.86153   0.00375   0.00000   0.00117   0.00117   1.86270
   R15        3.06935   0.00247   0.00000   0.06400   0.06399   3.13334
   R16        1.88593   0.00167   0.00000  -0.00945  -0.00943   1.87650
   R17        1.81895   0.00115   0.00000  -0.00028  -0.00028   1.81867
   R18        1.82820   0.00307   0.00000   0.01060   0.01060   1.83880
   R19        1.81529  -0.00002   0.00000  -0.00070  -0.00070   1.81459
    A1        2.23035   0.00073   0.00000  -0.00557  -0.00558   2.22477
    A2        2.08496   0.00155   0.00000   0.01253   0.01253   2.09748
    A3        1.96788  -0.00228   0.00000  -0.00694  -0.00698   1.96090
    A4        1.92233  -0.00319   0.00000  -0.00185  -0.00180   1.92053
    A5        1.96615  -0.00401   0.00000  -0.01224  -0.01233   1.95382
    A6        1.94521  -0.00634   0.00000  -0.01884  -0.01894   1.92627
    A7        1.92437  -0.00188   0.00000  -0.00255  -0.00256   1.92181
    A8        1.88073   0.00493   0.00000   0.01019   0.01002   1.89075
    A9        1.87160   0.00412   0.00000   0.01197   0.01197   1.88357
   A10        1.87169   0.00407   0.00000   0.01406   0.01404   1.88573
   A11        1.84423  -0.00001   0.00000   0.01306   0.01209   1.85632
   A12        1.95197  -0.00204   0.00000   0.04123   0.03787   1.98984
   A13        2.03160   0.00370   0.00000   0.04836   0.04692   2.07853
   A14        1.85195  -0.00327   0.00000   0.00537   0.00207   1.85402
   A15        1.98857   0.00045   0.00000   0.07169   0.07104   2.05961
   A16        1.99915   0.00557   0.00000   0.02088   0.01901   2.01816
   A17        1.82461   0.00605   0.00000   0.07635   0.07563   1.90024
   A18        1.85639  -0.00267   0.00000   0.02540   0.02511   1.88150
   A19        1.84741   0.00052   0.00000  -0.00249  -0.00470   1.84271
   A20        1.76206   0.00196   0.00000   0.12702   0.12245   1.88451
   A21        2.03192  -0.00031   0.00000   0.06168   0.05784   2.08976
   A22        1.85186  -0.00270   0.00000   0.00263  -0.00461   1.84725
   A23        2.97190   0.00192   0.00000   0.06740   0.06708   3.03898
   A24        3.13121  -0.00141   0.00000   0.01192   0.01077   3.14198
   A25        3.19399   0.00502   0.00000  -0.03292  -0.03231   3.16168
   A26        3.01032   0.00622   0.00000   0.05129   0.05038   3.06070
   A27        3.07394   0.00178   0.00000   0.00346   0.00325   3.07719
   A28        3.15549  -0.00228   0.00000  -0.02267  -0.02186   3.13364
   A29        3.18670   0.00319   0.00000  -0.03708  -0.03715   3.14955
   A30        3.10511   0.00139   0.00000  -0.03813  -0.03768   3.06743
    D1        0.05178   0.00114   0.00000   0.02264   0.02260   0.07437
    D2       -3.08785  -0.00076   0.00000   0.01120   0.01125  -3.07660
    D3       -2.48009  -0.00153   0.00000   0.05565   0.05570  -2.42439
    D4        1.68653  -0.00045   0.00000   0.06485   0.06478   1.75131
    D5       -0.39001  -0.00026   0.00000   0.06098   0.06096  -0.32905
    D6        0.65972   0.00020   0.00000   0.06601   0.06609   0.72581
    D7       -1.45684   0.00127   0.00000   0.07521   0.07517  -1.38167
    D8        2.74980   0.00146   0.00000   0.07134   0.07135   2.82115
    D9        1.45096   0.00274   0.00000   0.02031   0.02246   1.47342
   D10       -0.46688   0.00045   0.00000  -0.02261  -0.02476  -0.49164
   D11        1.55386  -0.00013   0.00000   0.31146   0.31323   1.86708
   D12       -2.52183   0.00144   0.00000   0.43043   0.43038  -2.09145
   D13       -2.59874   0.00171   0.00000   0.40108   0.40114  -2.19760
   D14       -0.39124   0.00328   0.00000   0.52005   0.51829   0.12705
   D15        2.45437   0.00290   0.00000  -0.11488  -0.11575   2.33862
   D16       -1.83537   0.00046   0.00000  -0.00205   0.00240  -1.83297
   D17        0.27961   0.00206   0.00000  -0.21663  -0.22108   0.05852
   D18        2.27305  -0.00038   0.00000  -0.10381  -0.10293   2.17012
   D19        1.24008   0.00175   0.00000  -0.08992  -0.08800   1.15208
   D20       -3.12001   0.00251   0.00000  -0.02891  -0.02757   3.13560
   D21       -0.86977   0.00002   0.00000  -0.18147  -0.18286  -1.05263
   D22        1.05333   0.00078   0.00000  -0.12046  -0.12243   0.93089
         Item               Value     Threshold  Converged?
 Maximum Force            0.020229     0.000015     NO 
 RMS     Force            0.004416     0.000010     NO 
 Maximum Displacement     1.284886     0.000060     NO 
 RMS     Displacement     0.357478     0.000040     NO 
 Predicted change in Energy=-4.467479D-03
 GradGradGradGradGradGradGradGradGradGradGradGradGradGradGradGradGradGrad

                          Input orientation:                          
 ---------------------------------------------------------------------
 Center     Atomic      Atomic             Coordinates (Angstroms)
 Number     Number       Type             X           Y           Z
 ---------------------------------------------------------------------
      1          6           0        1.414148    0.096682   -0.086458
      2          8           0        1.341649   -0.488895    0.975211
      3          8           0        0.744556   -0.143561   -1.162428
      4          1           0        0.051683   -0.889700   -0.988931
      5          6           0        2.409254    1.274948   -0.261224
      6          9           0        1.871939    2.283698   -0.951697
      7          9           0        3.509749    0.864055   -0.903541
      8          9           0        2.779649    1.746511    0.936541
      9          8           0       -2.210587    0.798637    2.769928
     10          1           0       -2.659732    0.527407    3.573767
     11          1           0       -1.258496    0.877574    2.998164
     12          8           0       -2.940842   -0.603585    0.594378
     13          1           0       -3.483455   -0.008969    0.071955
     14          1           0       -2.660382   -0.093390    1.389767
     15          8           0       -0.953178   -1.908558   -0.570096
     16          1           0       -1.738815   -1.443359   -0.179690
     17          1           0       -0.571185   -2.419751    0.150304
     18          8           0        0.422203    1.029109    3.398539
     19          1           0        0.938023    0.589338    2.700427
     20          1           0        0.810538    1.901280    3.501368
 ---------------------------------------------------------------------
                    Distance matrix (angstroms):
                    1          2          3          4          5
     1  C    0.000000
     2  O    1.214618   0.000000
     3  O    1.289876   2.246169   0.000000
     4  H    1.908853   2.383802   1.032908   0.000000
     5  C    1.552125   2.404100   2.365493   3.282287   0.000000
     6  F    2.396091   3.417814   2.684583   3.658575   1.335304
     7  F    2.376559   3.171883   2.954421   3.878295   1.338840
     8  F    2.373406   2.658266   3.481328   4.254275   1.339479
     9  O    4.668017   4.182956   5.008396   4.700784   5.545961
    10  H    5.493566   4.878156   5.871194   5.493467   6.400047
    11  H    4.155443   3.566557   4.729213   4.553763   4.922795
    12  O    4.463166   4.300920   4.108546   3.397636   5.734499
    13  H    4.901304   4.932325   4.406574   3.794518   6.040156
    14  H    4.337876   4.042837   4.255564   3.694268   5.504483
    15  O    3.139924   3.109606   2.519598   1.491053   4.640697
    16  H    3.510213   3.425501   2.970250   2.041395   4.960073
    17  H    3.214038   2.840354   2.938619   2.006708   4.764785
    18  O    3.741467   3.003703   4.720326   4.803021   4.171651
    19  H    2.869866   2.074095   3.936523   4.072409   3.377271
    20  H    4.061208   3.518022   5.092810   5.341182   4.135853
                    6          7          8          9         10
     6  F    0.000000
     7  F    2.167978   0.000000
     8  F    2.162857   2.167412   0.000000
     9  O    5.720394   6.798595   5.400207   0.000000
    10  H    6.640815   7.630342   6.166688   0.959924   0.000000
    11  H    5.232419   6.161140   4.616488   0.982242   1.554798
    12  O    5.821479   6.782909   6.193872   2.689334   3.199208
    13  H    5.914764   7.114680   6.561685   3.090547   3.637157
    14  H    5.628049   6.651803   5.760607   1.703781   2.270517
    15  O    5.069705   5.264626   5.437231   4.479480   5.100770
    16  H    5.246379   5.778888   5.642496   3.734884   4.338254
    17  H    5.413473   5.343032   5.404073   4.461849   4.976734
    18  O    4.753975   5.297931   3.483339   2.716588   3.127416
    19  H    4.132924   4.435970   2.800345   3.156324   3.702755
    20  H    4.593757   5.269231   3.237235   3.298185   3.733034
                   11         12         13         14         15
    11  H    0.000000
    12  O    3.286687   0.000000
    13  H    3.781415   0.959647   0.000000
    14  H    2.344140   0.985699   1.556022   0.000000
    15  O    4.537425   2.647595   3.228462   3.170244   0.000000
    16  H    3.964365   1.658092   2.272568   2.266031   0.993002
    17  H    4.410789   3.018433   3.781446   3.363477   0.962400
    18  O    1.734362   4.673230   5.234303   3.846751   5.125585
    19  H    2.235268   4.572101   5.178446   3.890047   4.529066
    20  H    2.362645   5.366358   5.817930   4.526020   5.848280
                   16         17         18         19         20
    16  H    0.000000
    17  H    1.557434   0.000000
    18  O    4.856626   4.840711   0.000000
    19  H    4.426329   4.223204   0.973051   0.000000
    20  H    5.588917   5.640044   0.960240   1.542384   0.000000
 Stoichiometry    C2H9F3O6
 Framework group  C1[X(C2H9F3O6)]
 Deg. of freedom    54
 Full point group                 C1      NOp   1
 Largest Abelian subgroup         C1      NOp   1
 Largest concise Abelian subgroup C1      NOp   1
                         Standard orientation:                         
 ---------------------------------------------------------------------
 Center     Atomic      Atomic             Coordinates (Angstroms)
 Number     Number       Type             X           Y           Z
 ---------------------------------------------------------------------
      1          6           0       -0.854896   -0.554506   -0.349150
      2          8           0       -0.246637    0.008336   -1.237140
      3          8           0       -0.571632   -1.686368    0.200785
      4          1           0        0.319901   -2.048828   -0.174302
      5          6           0       -2.139401    0.084468    0.243180
      6          9           0       -2.193986   -0.044104    1.571158
      7          9           0       -3.229582   -0.489650   -0.280640
      8          9           0       -2.179172    1.391682   -0.046324
      9          8           0        3.184601    1.608929    0.541014
     10          1           0        3.946986    2.062270    0.173991
     11          1           0        2.395309    1.995066    0.102021
     12          8           0        3.463904   -1.063422    0.655249
     13          1           0        3.591918   -1.271951    1.583177
     14          1           0        3.350495   -0.085520    0.605782
     15          8           0        1.654097   -2.401741   -0.738760
     16          1           0        2.359118   -1.957723   -0.198532
     17          1           0        1.715456   -2.010189   -1.615764
     18          8           0        0.997617    2.681051   -0.662109
     19          1           0        0.416452    1.950450   -0.936516
     20          1           0        0.439201    3.291021   -0.174084
 ---------------------------------------------------------------------
 Rotational constants (GHZ):           1.0033262           0.4933814           0.3860718
 Standard basis: 6-31++G(d,p) (6D, 7F)
 There are   263 symmetry adapted cartesian basis functions of A   symmetry.
 There are   263 symmetry adapted basis functions of A   symmetry.
   263 basis functions,   424 primitive gaussians,   263 cartesian basis functions
    48 alpha electrons       48 beta electrons
       nuclear repulsion energy       730.8396318687 Hartrees.
 NAtoms=   20 NActive=   20 NUniq=   20 SFac= 1.00D+00 NAtFMM=   60 NAOKFM=F Big=F
 Integral buffers will be    131072 words long.
 Raffenetti 2 integral format.
 Two-electron integral symmetry is turned on.
 Nuclear repulsion after empirical dispersion term =      730.8313416227 Hartrees.
 One-electron integrals computed using PRISM.
 NBasis=   263 RedAO= T EigKep=  4.84D-05  NBF=   263
 NBsUse=   263 1.00D-06 EigRej= -1.00D+00 NBFU=   263
 Initial guess from the checkpoint file:  "/local_scratch/slurm.5620306/Gau-1510007.chk"
 B after Tr=    -0.000000   -0.000000   -0.000000
         Rot=    0.998358   -0.012845   -0.007790    0.055275 Ang=  -6.57 deg.
 ExpMin= 3.60D-02 ExpMax= 7.00D+03 ExpMxC= 1.05D+03 IAcc=3 IRadAn=         5 AccDes= 0.00D+00
 Harris functional with IExCor= 4639 and IRadAn=       5 diagonalized for initial guess.
 HarFok:  IExCor= 4639 AccDes= 0.00D+00 IRadAn=         5 IDoV= 1 UseB2=F ITyADJ=14
 ICtDFT=  3500011 ScaDFX=  1.000000  1.000000  1.000000  1.000000
 FoFCou: FMM=F IPFlag=           0 FMFlag=      100000 FMFlg1=           0
         NFxFlg=           0 DoJE=T BraDBF=F KetDBF=T FulRan=T
         wScrn=  0.000000 ICntrl=       500 IOpCl=  0 I1Cent=   200000004 NGrid=           0
         NMat0=    1 NMatS0=      1 NMatT0=    0 NMatD0=    1 NMtDS0=    0 NMtDT0=    0
 Petite list used in FoFCou.
 Requested convergence on RMS density matrix=1.00D-10 within 128 cycles.
 Requested convergence on MAX density matrix=1.00D-08.
 Requested convergence on             energy=1.00D-08.
 No special actions if energy rises.
 SCF Done:  E(RwB97XD) =  -832.384303786     A.U. after   18 cycles
            NFock= 18  Conv=0.48D-10     -V/T= 2.0082
 Calling FoFJK, ICntrl=      2127 FMM=F ISym2X=0 I1Cent= 0 IOpClX= 0 NMat=1 NMatS=1 NMatT=0.
 ***** Axes restored to original set *****
 -------------------------------------------------------------------
 Center     Atomic                   Forces (Hartrees/Bohr)
 Number     Number              X              Y              Z
 -------------------------------------------------------------------
      1        6           0.001603194    0.002306876    0.002152027
      2        8          -0.000768463    0.001249586    0.005760453
      3        8          -0.001032903    0.000468490   -0.006248656
      4        1           0.000526188   -0.000764300    0.001371720
      5        6          -0.000447850   -0.000314679    0.000143732
      6        9          -0.000758649    0.000580977   -0.000597333
      7        9           0.000670636   -0.000894748   -0.000566052
      8        9           0.000045173    0.000303273    0.000853507
      9        8           0.000207596   -0.000681785    0.000101265
     10        1           0.000049092    0.000098037    0.000548542
     11        1          -0.001395731    0.001246304    0.000276217
     12        8          -0.000132142    0.000990095    0.000238390
     13        1          -0.000700481   -0.000159842   -0.000590542
     14        1           0.000087745   -0.000213941   -0.000158819
     15        8          -0.001060213    0.000570109   -0.000340752
     16        1           0.000445226   -0.001033399   -0.000006406
     17        1           0.000246261   -0.000801028   -0.000146848
     18        8           0.003277408   -0.002531574   -0.005233416
     19        1          -0.000880274   -0.001207748    0.002093931
     20        1           0.000018187    0.000789296    0.000349041
 -------------------------------------------------------------------
 Cartesian Forces:  Max     0.006248656 RMS     0.001616480

 GradGradGradGradGradGradGradGradGradGradGradGradGradGradGradGradGradGrad
 Berny optimization.
 Using GEDIIS/GDIIS optimizer.
 FormGI is forming the generalized inverse of G from B-inverse, IUseBI=4.
 Internal  Forces:  Max     0.025012123 RMS     0.006649525
 Search for a local minimum.
 Step number   2 out of a maximum of  120
 All quantities printed in internal units (Hartrees-Bohrs-Radians)
 Mixed Optimization -- RFO/linear search
 Update second derivatives using D2CorX and points    1    2
 DE= -2.13D-03 DEPred=-4.47D-03 R= 4.76D-01
 Trust test= 4.76D-01 RLast= 9.74D-01 DXMaxT set to 3.00D-01
 ITU=  0  0
 Use linear search instead of GDIIS.
     Eigenvalues ---   -0.00167  -0.00015   0.00028   0.00203   0.00409
     Eigenvalues ---    0.00513   0.00744   0.01035   0.01346   0.01467
     Eigenvalues ---    0.01615   0.01741   0.01755   0.02175   0.02424
     Eigenvalues ---    0.02499   0.02702   0.02818   0.02978   0.03465
     Eigenvalues ---    0.04082   0.04411   0.04866   0.05180   0.06476
     Eigenvalues ---    0.07379   0.08406   0.08972   0.11439   0.11628
     Eigenvalues ---    0.13519   0.16784   0.19439   0.20725   0.21617
     Eigenvalues ---    0.23084   0.24405   0.29255   0.37130   0.37548
     Eigenvalues ---    0.38552   0.43691   0.47517   0.49220   0.51884
     Eigenvalues ---    0.54928   0.55714   0.56546   0.56888   0.57114
     Eigenvalues ---    0.59388   0.62901   0.86787   3.24909
 RFO step:  Lambda=-4.67208148D-03 EMin=-1.67173864D-03
 Quartic linear search produced a step of -0.25950.
 Maximum step size (   0.300) exceeded in Quadratic search.
    -- Step size scaled by   0.457
 Iteration  1 RMS(Cart)=  0.19148640 RMS(Int)=  0.01677752
 Iteration  2 RMS(Cart)=  0.03945495 RMS(Int)=  0.00111339
 Iteration  3 RMS(Cart)=  0.00147151 RMS(Int)=  0.00098489
 Iteration  4 RMS(Cart)=  0.00000329 RMS(Int)=  0.00098489
 Iteration  5 RMS(Cart)=  0.00000005 RMS(Int)=  0.00098489
 Variable       Old X    -DE/DX   Delta X   Delta X   Delta X     New X
                                 (Linear)    (Quad)   (Total)
    R1        2.29529   0.00448  -0.00321   0.01050   0.00729   2.30259
    R2        2.43751   0.00723  -0.00601   0.03031   0.02430   2.46181
    R3        2.93309  -0.00053   0.00477  -0.01935  -0.01458   2.91851
    R4        1.95191   0.00197   0.02764  -0.11814  -0.09053   1.86138
    R5        2.81768   0.00109  -0.03158   0.16189   0.13028   2.94796
    R6        2.52336   0.00105  -0.00106   0.00232   0.00125   2.52461
    R7        2.53004   0.00110  -0.00069   0.00518   0.00450   2.53454
    R8        2.53125   0.00088   0.00160  -0.00505  -0.00345   2.52780
    R9        1.81399   0.00041  -0.00035   0.00282   0.00247   1.81647
   R10        1.85617   0.00027  -0.00054   0.00257   0.00206   1.85823
   R11        3.21968  -0.00237  -0.00419   0.07842   0.07424   3.29392
   R12        3.27747   0.00144  -0.00449   0.04677   0.04226   3.31973
   R13        1.81347   0.00062  -0.00051   0.00357   0.00306   1.81653
   R14        1.86270  -0.00254  -0.00030  -0.00137  -0.00163   1.86107
   R15        3.13334  -0.00234  -0.01660   0.09209   0.07551   3.20884
   R16        1.87650  -0.00300   0.00245  -0.01276  -0.01030   1.86620
   R17        1.81867   0.00041   0.00007  -0.00043  -0.00036   1.81831
   R18        1.83880  -0.00142  -0.00275   0.00313   0.00038   1.83918
   R19        1.81459   0.00076   0.00018   0.00141   0.00159   1.81618
    A1        2.22477   0.00422   0.00145  -0.00492  -0.00350   2.22127
    A2        2.09748  -0.00129  -0.00325   0.02092   0.01763   2.11511
    A3        1.96090  -0.00291   0.00181  -0.01616  -0.01438   1.94652
    A4        1.92053   0.00298   0.00047  -0.01072  -0.01034   1.91019
    A5        1.95382  -0.00052   0.00320  -0.01325  -0.01009   1.94372
    A6        1.92627  -0.00092   0.00492  -0.02312  -0.01825   1.90802
    A7        1.92181   0.00005   0.00067   0.00338   0.00406   1.92587
    A8        1.89075   0.00063  -0.00260   0.01037   0.00767   1.89842
    A9        1.88357   0.00030  -0.00311   0.01298   0.00989   1.89346
   A10        1.88573   0.00053  -0.00364   0.01136   0.00773   1.89346
   A11        1.85632   0.00555  -0.00314  -0.00000  -0.00267   1.85365
   A12        1.98984   0.00676  -0.00983  -0.02566  -0.03941   1.95043
   A13        2.07853  -0.01586  -0.01218  -0.01381  -0.02721   2.05132
   A14        1.85402   0.01085  -0.00054  -0.00905  -0.00896   1.84506
   A15        2.05961   0.00766  -0.01844  -0.01217  -0.02995   2.02966
   A16        2.01816  -0.02368  -0.00493   0.02215   0.01784   2.03599
   A17        1.90024  -0.01385  -0.01963  -0.02046  -0.03972   1.86052
   A18        1.88150   0.00549  -0.00652   0.01751   0.01111   1.89261
   A19        1.84271  -0.00214   0.00122  -0.00076   0.00120   1.84391
   A20        1.88451   0.00081  -0.03178  -0.00183  -0.03444   1.85007
   A21        2.08976   0.00029  -0.01501  -0.03371  -0.04934   2.04042
   A22        1.84725   0.00137   0.00120  -0.01287  -0.01319   1.83406
   A23        3.03898   0.00241  -0.01741   0.05288   0.03547   3.07445
   A24        3.14198  -0.01194  -0.00280  -0.12212  -0.12470   3.01728
   A25        3.16168  -0.02501   0.00839   0.00501   0.01343   3.17511
   A26        3.06070  -0.01936  -0.01307  -0.02048  -0.03332   3.02738
   A27        3.07719  -0.00288  -0.00084  -0.02150  -0.02224   3.05495
   A28        3.13364   0.00654   0.00567  -0.01571  -0.00797   3.12567
   A29        3.14955  -0.00874   0.00964   0.05899   0.06964   3.21919
   A30        3.06743  -0.01096   0.00978   0.03744   0.04713   3.11456
    D1        0.07437  -0.00389  -0.00586   0.00638   0.00046   0.07483
    D2       -3.07660  -0.00227  -0.00292  -0.01310  -0.01595  -3.09255
    D3       -2.42439   0.00061  -0.01445   0.09135   0.07692  -2.34747
    D4        1.75131   0.00080  -0.01681   0.10302   0.08614   1.83745
    D5       -0.32905   0.00068  -0.01582   0.10133   0.08548  -0.24357
    D6        0.72581  -0.00091  -0.01715   0.10937   0.09229   0.81811
    D7       -1.38167  -0.00072  -0.01951   0.12104   0.10152  -1.28015
    D8        2.82115  -0.00084  -0.01852   0.11935   0.10086   2.92201
    D9        1.47342  -0.01150  -0.00583  -0.09052  -0.09699   1.37643
   D10       -0.49164  -0.00545   0.00643  -0.09779  -0.09066  -0.58230
   D11        1.86708   0.00262  -0.08128  -0.10565  -0.18508   1.68201
   D12       -2.09145  -0.00077  -0.11168  -0.13093  -0.24092  -2.33237
   D13       -2.19760  -0.00140  -0.10410  -0.12733  -0.23296  -2.43056
   D14        0.12705  -0.00479  -0.13450  -0.15261  -0.28881  -0.16176
   D15        2.33862  -0.00206   0.03004   0.11036   0.14238   2.48100
   D16       -1.83297  -0.00094  -0.00062   0.03662   0.03920  -1.79377
   D17        0.05852  -0.00068   0.05737   0.14934   0.20351   0.26203
   D18        2.17012   0.00044   0.02671   0.07561   0.10033   2.27045
   D19        1.15208   0.00061   0.02284   0.02743   0.05012   1.20220
   D20        3.13560  -0.00586   0.00715   0.04041   0.04749  -3.10009
   D21       -1.05263   0.00621   0.04745   0.04027   0.08788  -0.96475
   D22        0.93089  -0.00026   0.03177   0.05325   0.08526   1.01615
         Item               Value     Threshold  Converged?
 Maximum Force            0.025012     0.000015     NO 
 RMS     Force            0.006650     0.000010     NO 
 Maximum Displacement     0.783906     0.000060     NO 
 RMS     Displacement     0.195321     0.000040     NO 
 Predicted change in Energy=-3.409751D-03
 GradGradGradGradGradGradGradGradGradGradGradGradGradGradGradGradGradGrad

                          Input orientation:                          
 ---------------------------------------------------------------------
 Center     Atomic      Atomic             Coordinates (Angstroms)
 Number     Number       Type             X           Y           Z
 ---------------------------------------------------------------------
      1          6           0        1.342568    0.137965   -0.025195
      2          8           0        1.260785   -0.438529    1.045155
      3          8           0        0.730024   -0.166317   -1.133942
      4          1           0        0.113284   -0.917168   -0.972447
      5          6           0        2.272328    1.357574   -0.207695
      6          9           0        1.654437    2.347717   -0.857798
      7          9           0        3.354361    0.989609   -0.909605
      8          9           0        2.674844    1.817653    0.982107
      9          8           0       -2.118286    1.024543    2.650134
     10          1           0       -2.703134    0.942233    3.408518
     11          1           0       -1.202225    0.960023    3.001722
     12          8           0       -2.869898   -0.621706    0.611958
     13          1           0       -3.390770   -0.039190    0.052135
     14          1           0       -2.567403   -0.066039    1.366700
     15          8           0       -0.920891   -2.019564   -0.586721
     16          1           0       -1.685946   -1.555064   -0.169365
     17          1           0       -0.538899   -2.565750    0.107262
     18          8           0        0.498778    0.828186    3.420406
     19          1           0        0.914698    0.325707    2.698085
     20          1           0        0.998065    1.647592    3.474872
 ---------------------------------------------------------------------
                    Distance matrix (angstroms):
                    1          2          3          4          5
     1  C    0.000000
     2  O    1.218476   0.000000
     3  O    1.302735   2.259264   0.000000
     4  H    1.876627   2.369931   0.985000   0.000000
     5  C    1.544411   2.412227   2.357728   3.228121   0.000000
     6  F    2.381909   3.396963   2.692798   3.612169   1.335967
     7  F    2.356860   3.200583   2.876393   3.760895   1.341220
     8  F    2.368748   2.663436   3.492295   4.226241   1.337654
     9  O    4.463285   4.016796   4.883671   4.676883   5.249341
    10  H    5.367023   4.817119   5.800810   5.530139   6.164797
    11  H    4.039057   3.442459   4.701696   4.587857   4.746675
    12  O    4.327578   4.157373   4.026783   3.390724   5.570625
    13  H    4.737283   4.773104   4.289975   3.754865   5.838591
    14  H    4.155342   3.859684   4.139600   3.658157   5.284732
    15  O    3.177025   3.149984   2.541554   1.559994   4.663193
    16  H    3.472611   3.377119   2.948887   2.071009   4.914556
    17  H    3.296595   2.939996   2.984633   2.075799   4.836803
    18  O    3.613939   2.797684   4.667397   4.742575   4.072940
    19  H    2.763073   1.853647   3.867896   3.957247   3.369193
    20  H    3.827287   3.213167   4.960169   5.209556   3.907576
                    6          7          8          9         10
     6  F    0.000000
     7  F    2.176438   0.000000
     8  F    2.169665   2.173930   0.000000
     9  O    5.318816   6.528616   5.136675   0.000000
    10  H    6.258215   7.439199   5.964602   0.961233   0.000000
    11  H    4.998210   6.005151   4.454890   0.983333   1.555161
    12  O    5.607786   6.607033   6.068908   2.725659   3.208498
    13  H    5.655034   6.890586   6.411270   3.082262   3.563894
    14  H    5.347760   6.431427   5.583669   1.743065   2.281240
    15  O    5.077296   5.238049   5.487692   4.601910   5.283045
    16  H    5.183029   5.694560   5.631837   3.845889   4.480224
    17  H    5.466646   5.369551   5.505245   4.674491   5.280923
    18  O    4.684821   5.189355   3.414617   2.735123   3.203965
    19  H    4.156926   4.405468   2.875516   3.112823   3.738119
    20  H    4.437682   5.020828   3.009051   3.283295   3.768397
                   11         12         13         14         15
    11  H    0.000000
    12  O    3.315716   0.000000
    13  H    3.806339   0.961268   0.000000
    14  H    2.364278   0.984837   1.551366   0.000000
    15  O    4.672689   2.681318   3.229601   3.216072   0.000000
    16  H    4.076204   1.698047   2.292022   2.313797   0.987551
    17  H    4.609662   3.076943   3.810474   3.456815   0.962211
    18  O    1.756727   4.619257   5.217871   3.797211   5.116855
    19  H    2.230677   4.424102   5.066681   3.748477   4.433919
    20  H    2.353274   5.320444   5.815689   4.482575   5.798876
                   16         17         18         19         20
    16  H    0.000000
    17  H    1.553617   0.000000
    18  O    4.831082   4.855152   0.000000
    19  H    4.303826   4.145580   0.973254   0.000000
    20  H    5.544491   5.608503   0.961083   1.535489   0.000000
 Stoichiometry    C2H9F3O6
 Framework group  C1[X(C2H9F3O6)]
 Deg. of freedom    54
 Full point group                 C1      NOp   1
 Largest Abelian subgroup         C1      NOp   1
 Largest concise Abelian subgroup C1      NOp   1
                         Standard orientation:                         
 ---------------------------------------------------------------------
 Center     Atomic      Atomic             Coordinates (Angstroms)
 Number     Number       Type             X           Y           Z
 ---------------------------------------------------------------------
      1          6           0       -0.789769   -0.547126   -0.344314
      2          8           0       -0.173288    0.028255   -1.223843
      3          8           0       -0.522296   -1.711991    0.174016
      4          1           0        0.318519   -2.055320   -0.207273
      5          6           0       -2.064896    0.068336    0.272503
      6          9           0       -2.052684   -0.020805    1.605436
      7          9           0       -3.141559   -0.581546   -0.193676
      8          9           0       -2.168917    1.358424   -0.065391
      9          8           0        2.891354    1.735492    0.732675
     10          1           0        3.690588    2.252793    0.600034
     11          1           0        2.218598    2.107760    0.119683
     12          8           0        3.399060   -0.941697    0.668581
     13          1           0        3.486057   -1.161739    1.600272
     14          1           0        3.206900    0.023768    0.639345
     15          8           0        1.716927   -2.451117   -0.774176
     16          1           0        2.386300   -1.948132   -0.250533
     17          1           0        1.786414   -2.116683   -1.673717
     18          8           0        0.894553    2.596934   -0.926120
     19          1           0        0.444161    1.775729   -1.190680
     20          1           0        0.208414    3.142899   -0.532655
 ---------------------------------------------------------------------
 Rotational constants (GHZ):           0.9747394           0.5211790           0.4071534
 Standard basis: 6-31++G(d,p) (6D, 7F)
 There are   263 symmetry adapted cartesian basis functions of A   symmetry.
 There are   263 symmetry adapted basis functions of A   symmetry.
   263 basis functions,   424 primitive gaussians,   263 cartesian basis functions
    48 alpha electrons       48 beta electrons
       nuclear repulsion energy       736.2593675090 Hartrees.
 NAtoms=   20 NActive=   20 NUniq=   20 SFac= 1.00D+00 NAtFMM=   60 NAOKFM=F Big=F
 Integral buffers will be    131072 words long.
 Raffenetti 2 integral format.
 Two-electron integral symmetry is turned on.
 Nuclear repulsion after empirical dispersion term =      736.2508274575 Hartrees.
 One-electron integrals computed using PRISM.
 NBasis=   263 RedAO= T EigKep=  4.80D-05  NBF=   263
 NBsUse=   263 1.00D-06 EigRej= -1.00D+00 NBFU=   263
 Initial guess from the checkpoint file:  "/local_scratch/slurm.5620306/Gau-1510007.chk"
 B after Tr=     0.000000    0.000000    0.000000
         Rot=    0.999830    0.011431    0.001657   -0.014356 Ang=   2.11 deg.
 ExpMin= 3.60D-02 ExpMax= 7.00D+03 ExpMxC= 1.05D+03 IAcc=3 IRadAn=         5 AccDes= 0.00D+00
 Harris functional with IExCor= 4639 and IRadAn=       5 diagonalized for initial guess.
 HarFok:  IExCor= 4639 AccDes= 0.00D+00 IRadAn=         5 IDoV= 1 UseB2=F ITyADJ=14
 ICtDFT=  3500011 ScaDFX=  1.000000  1.000000  1.000000  1.000000
 FoFCou: FMM=F IPFlag=           0 FMFlag=      100000 FMFlg1=           0
         NFxFlg=           0 DoJE=T BraDBF=F KetDBF=T FulRan=T
         wScrn=  0.000000 ICntrl=       500 IOpCl=  0 I1Cent=   200000004 NGrid=           0
         NMat0=    1 NMatS0=      1 NMatT0=    0 NMatD0=    1 NMtDS0=    0 NMtDT0=    0
 Petite list used in FoFCou.
 Requested convergence on RMS density matrix=1.00D-10 within 128 cycles.
 Requested convergence on MAX density matrix=1.00D-08.
 Requested convergence on             energy=1.00D-08.
 No special actions if energy rises.
 SCF Done:  E(RwB97XD) =  -832.384183241     A.U. after   17 cycles
            NFock= 17  Conv=0.47D-10     -V/T= 2.0082
 Calling FoFJK, ICntrl=      2127 FMM=F ISym2X=0 I1Cent= 0 IOpClX= 0 NMat=1 NMatS=1 NMatT=0.
 ***** Axes restored to original set *****
 -------------------------------------------------------------------
 Center     Atomic                   Forces (Hartrees/Bohr)
 Number     Number              X              Y              Z
 -------------------------------------------------------------------
      1        6          -0.003814087   -0.005146227    0.000653378
      2        8          -0.000090717    0.003423843   -0.006301115
      3        8           0.020167610    0.021432932    0.001713516
      4        1          -0.016949589   -0.020378515    0.002875473
      5        6           0.000159866   -0.001369950   -0.000561770
      6        9           0.001527504    0.000263063    0.000674080
      7        9          -0.000214183    0.002151231    0.000769031
      8        9           0.000300295    0.000767541   -0.000917357
      9        8          -0.000161085   -0.001898179    0.002248848
     10        1           0.000590186    0.000501285   -0.000372099
     11        1          -0.000526273    0.000946014   -0.001830941
     12        8          -0.000057979    0.001932196    0.000459560
     13        1           0.000167887   -0.001057503    0.000323269
     14        1          -0.000018544    0.000079970   -0.001101864
     15        8           0.000219219   -0.000704007    0.000684162
     16        1          -0.000802793   -0.000112817    0.000597396
     17        1          -0.000605929   -0.000828992   -0.000443416
     18        8           0.000776772   -0.000002688   -0.001643349
     19        1          -0.000247112   -0.000140562    0.001192882
     20        1          -0.000421047    0.000141367    0.000980317
 -------------------------------------------------------------------
 Cartesian Forces:  Max     0.021432932 RMS     0.005345161

 GradGradGradGradGradGradGradGradGradGradGradGradGradGradGradGradGradGrad
 Berny optimization.
 Using GEDIIS/GDIIS optimizer.
 FormGI is forming the generalized inverse of G from B-inverse, IUseBI=4.
 Internal  Forces:  Max     0.028366186 RMS     0.003678379
 Search for a local minimum.
 Step number   3 out of a maximum of  120
 All quantities printed in internal units (Hartrees-Bohrs-Radians)
 Mixed Optimization -- RFO/linear search
 Update second derivatives using D2CorX and points    3    2
 DE=  1.21D-04 DEPred=-3.41D-03 R=-3.54D-02
 Trust test=-3.54D-02 RLast= 6.83D-01 DXMaxT set to 1.50D-01
 ITU= -1  0  0
 Use linear search instead of GDIIS.
     Eigenvalues ---   -3.88121  -0.00015   0.00028   0.00198   0.00259
     Eigenvalues ---    0.00490   0.00735   0.00874   0.01354   0.01435
     Eigenvalues ---    0.01638   0.01713   0.01805   0.01961   0.02191
     Eigenvalues ---    0.02451   0.02593   0.02724   0.02890   0.03033
     Eigenvalues ---    0.03581   0.04394   0.04882   0.04917   0.05188
     Eigenvalues ---    0.07005   0.07442   0.08646   0.09585   0.11722
     Eigenvalues ---    0.12308   0.13536   0.19735   0.20850   0.21210
     Eigenvalues ---    0.22072   0.24456   0.28102   0.36496   0.37190
     Eigenvalues ---    0.38549   0.40072   0.43874   0.47806   0.49261
     Eigenvalues ---    0.53424   0.55214   0.55727   0.56619   0.56974
     Eigenvalues ---    0.57226   0.61415   0.87994   0.91050
 RFO step:  Lambda=-3.88144702D+00 EMin=-3.88120660D+00
 I=     1 Eig=   -3.88D+00 Dot1= -1.15D-02
 I=     1 Stepn= -3.75D-01 RXN=   3.75D-01 EDone=F
 I=     2 Eig=   -1.49D-04 Dot1= -2.78D-05
 I=     2 Stepn= -1.88D-01 RXN=   4.19D-01 EDone=F
 Mixed    2 eigenvectors in step.  Raw Step.Grad=  1.15D-02.
 RFO eigenvector is Hessian eigenvector with negative curvature.
 Taking step of  4.19D-01 in eigenvector direction(s).  Step.Grad= -5.06D-04.
 Quartic linear search produced a step of -0.53403.
 Maximum step size (   0.150) exceeded in Quadratic search.
    -- Step size not scaled.
 Iteration  1 RMS(Cart)=  0.39100873 RMS(Int)=  0.04159977
 Iteration  2 RMS(Cart)=  0.38547390 RMS(Int)=  0.02149702
 Iteration  3 RMS(Cart)=  0.04598476 RMS(Int)=  0.00269838
 Iteration  4 RMS(Cart)=  0.00107928 RMS(Int)=  0.00268591
 Iteration  5 RMS(Cart)=  0.00000859 RMS(Int)=  0.00268591
 Iteration  6 RMS(Cart)=  0.00000012 RMS(Int)=  0.00268591
 Variable       Old X    -DE/DX   Delta X   Delta X   Delta X     New X
                                 (Linear)    (Quad)   (Total)
    R1        2.30259  -0.00715  -0.00389  -0.01220  -0.01610   2.28649
    R2        2.46181  -0.00582  -0.01298   0.01487   0.00185   2.46366
    R3        2.91851   0.00250   0.00778   0.00801   0.01580   2.93431
    R4        1.86138   0.02837   0.04835   0.08342   0.13170   1.99309
    R5        2.94796   0.00180  -0.06957   0.00273  -0.06689   2.88107
    R6        2.52461  -0.00084  -0.00067   0.00118   0.00051   2.52513
    R7        2.53454  -0.00117  -0.00240   0.00276   0.00036   2.53490
    R8        2.52780  -0.00046   0.00184   0.00510   0.00694   2.53474
    R9        1.81647  -0.00070  -0.00132  -0.00064  -0.00196   1.81451
   R10        1.85823  -0.00090  -0.00110  -0.00243  -0.00353   1.85470
   R11        3.29392   0.00015  -0.03964  -0.02182  -0.06147   3.23244
   R12        3.31973   0.00022  -0.02257   0.00633  -0.01624   3.30350
   R13        1.81653  -0.00092  -0.00164  -0.00062  -0.00226   1.81428
   R14        1.86107  -0.00062   0.00087  -0.01769  -0.01669   1.84438
   R15        3.20884   0.00032  -0.04032  -0.02227  -0.06259   3.14625
   R16        1.86620   0.00108   0.00550  -0.01579  -0.01021   1.85599
   R17        1.81831  -0.00009   0.00019   0.00113   0.00132   1.81963
   R18        1.83918  -0.00092  -0.00020  -0.02288  -0.02309   1.81609
   R19        1.81618  -0.00004  -0.00085   0.00542   0.00457   1.82076
    A1        2.22127  -0.00130   0.00187   0.02518   0.02703   2.24829
    A2        2.11511  -0.00048  -0.00942  -0.01184  -0.02128   2.09383
    A3        1.94652   0.00179   0.00768  -0.01307  -0.00547   1.94105
    A4        1.91019   0.00097   0.00552   0.03104   0.03652   1.94671
    A5        1.94372   0.00166   0.00539   0.00958   0.01492   1.95864
    A6        1.90802   0.00298   0.00974   0.00601   0.01570   1.92372
    A7        1.92587   0.00094  -0.00217   0.00446   0.00227   1.92814
    A8        1.89842  -0.00205  -0.00409  -0.00607  -0.01024   1.88818
    A9        1.89346  -0.00184  -0.00528  -0.00813  -0.01342   1.88004
   A10        1.89346  -0.00186  -0.00413  -0.00651  -0.01066   1.88279
   A11        1.85365  -0.00055   0.00143   0.01954   0.02385   1.87750
   A12        1.95043  -0.00010   0.02104   0.04774   0.06706   2.01749
   A13        2.05132   0.00178   0.01453  -0.10934  -0.09395   1.95738
   A14        1.84506   0.00010   0.00479   0.07816   0.08389   1.92895
   A15        2.02966  -0.00064   0.01600   0.03016   0.05901   2.08866
   A16        2.03599   0.00110  -0.00953  -0.15303  -0.15754   1.87846
   A17        1.86052   0.00031   0.02121  -0.08678  -0.06618   1.79434
   A18        1.89261   0.00077  -0.00593   0.04521   0.03419   1.92680
   A19        1.84391  -0.00020  -0.00064  -0.01393  -0.01405   1.82987
   A20        1.85007   0.00074   0.01839   0.00869   0.02809   1.87816
   A21        2.04042  -0.00015   0.02635   0.00506   0.03222   2.07263
   A22        1.83406   0.00023   0.00705   0.01947   0.02818   1.86223
   A23        3.07445  -0.00034  -0.01894   0.03415   0.01543   3.08988
   A24        3.01728   0.00288   0.06660  -0.05021   0.01759   3.03487
   A25        3.17511   0.00176  -0.00717  -0.16232  -0.16499   3.01012
   A26        3.02738   0.00009   0.01780  -0.12375  -0.10792   2.91945
   A27        3.05495  -0.00025   0.01188  -0.01512  -0.00305   3.05190
   A28        3.12567   0.00029   0.00426   0.05805   0.06336   3.18902
   A29        3.21919  -0.00043  -0.03719  -0.07987  -0.11765   3.10153
   A30        3.11456  -0.00012  -0.02517  -0.06870  -0.09411   3.02045
    D1        0.07483  -0.00021  -0.00024  -0.03180  -0.03225   0.04258
    D2       -3.09255   0.00034   0.00852  -0.01999  -0.01125  -3.10380
    D3       -2.34747   0.00057  -0.04108  -0.07040  -0.11153  -2.45900
    D4        1.83745   0.00012  -0.04600  -0.07285  -0.11895   1.71850
    D5       -0.24357  -0.00002  -0.04565  -0.07131  -0.11704  -0.36061
    D6        0.81811   0.00008  -0.04929  -0.08202  -0.13121   0.68690
    D7       -1.28015  -0.00037  -0.05421  -0.08447  -0.13863  -1.41878
    D8        2.92201  -0.00051  -0.05386  -0.08293  -0.13672   2.78529
    D9        1.37643  -0.00083   0.05179  -0.06526  -0.01486   1.36158
   D10       -0.58230  -0.00086   0.04842  -0.03228   0.01758  -0.56472
   D11        1.68201  -0.00048   0.09884   0.01425   0.12144   1.80344
   D12       -2.33237   0.00030   0.12866  -0.00088   0.12354  -2.20883
   D13       -2.43056  -0.00011   0.12441  -0.02458   0.10405  -2.32651
   D14       -0.16176   0.00067   0.15423  -0.03971   0.10616  -0.05560
   D15        2.48100  -0.00030  -0.07604  -0.03191  -0.10546   2.37554
   D16       -1.79377   0.00104  -0.02094  -0.00785  -0.02754  -1.82131
   D17        0.26203  -0.00085  -0.10868  -0.02651  -0.13642   0.12561
   D18        2.27045   0.00049  -0.05358  -0.00245  -0.05851   2.21194
   D19        1.20220  -0.00018  -0.02676  -0.00737  -0.03408   1.16812
   D20       -3.10009   0.00076  -0.02536  -0.03337  -0.05346   3.12963
   D21       -0.96475  -0.00077  -0.04693   0.02256  -0.02967  -0.99441
   D22        1.01615   0.00018  -0.04553  -0.00344  -0.04905   0.96711
         Item               Value     Threshold  Converged?
 Maximum Force            0.028366     0.000015     NO 
 RMS     Force            0.003678     0.000010     NO 
 Maximum Displacement     1.941878     0.000060     NO 
 RMS     Displacement     0.786094     0.000040     NO 
 Predicted change in Energy=-2.814406D-01
 GradGradGradGradGradGradGradGradGradGradGradGradGradGradGradGradGradGrad

                          Input orientation:                          
 ---------------------------------------------------------------------
 Center     Atomic      Atomic             Coordinates (Angstroms)
 Number     Number       Type             X           Y           Z
 ---------------------------------------------------------------------
      1          6           0        1.056460    0.469116    0.436625
      2          8           0        0.772985    0.214175    1.584946
      3          8           0        0.728199   -0.174736   -0.648440
      4          1           0        0.102900   -0.997202   -0.436466
      5          6           0        1.932161    1.709330    0.110882
      6          9           0        1.521664    2.342198   -0.992071
      7          9           0        3.209386    1.340807   -0.068761
      8          9           0        1.895776    2.588370    1.123364
      9          8           0       -1.686013    1.056929    2.266710
     10          1           0       -2.122357    1.181920    3.112854
     11          1           0       -0.788935    0.701232    2.445602
     12          8           0       -2.908284   -0.476245    0.438653
     13          1           0       -3.326744    0.040748   -0.253700
     14          1           0       -2.540321    0.108952    1.127662
     15          8           0       -0.896175   -2.088259   -0.067913
     16          1           0       -1.734252   -1.588042    0.041749
     17          1           0       -0.702051   -2.439272    0.807473
     18          8           0        0.821555    0.032607    2.569054
     19          1           0        0.903685   -0.653150    1.900787
     20          1           0        1.577081    0.619994    2.457274
 ---------------------------------------------------------------------
                    Distance matrix (angstroms):
                    1          2          3          4          5
     1  C    0.000000
     2  O    1.209957   0.000000
     3  O    1.303712   2.267437   0.000000
     4  H    1.954904   2.450011   1.054695   0.000000
     5  C    1.552770   2.398342   2.361313   3.312265   0.000000
     6  F    2.401255   3.424912   2.661320   3.670583   1.336239
     7  F    2.377046   3.152792   2.964656   3.905348   1.341411
     8  F    2.380609   2.666556   3.483860   4.301604   1.341326
     9  O    3.349014   2.687323   3.980392   3.837554   4.261972
    10  H    4.216061   3.413801   4.910552   4.722077   5.072388
    11  H    2.737763   1.848661   3.555574   3.462133   3.724452
    12  O    4.075893   3.916938   3.807451   3.178751   5.321097
    13  H    4.457861   4.496496   4.079806   3.587925   5.529301
    14  H    3.680229   3.346368   3.730716   3.264459   4.857793
    15  O    3.256917   3.289261   2.576272   1.524595   4.738475
    16  H    3.489398   3.451909   2.921893   1.988192   4.931534
    17  H    3.418860   3.133843   3.048511   2.067582   4.963387
    18  O    2.189286   1.001895   3.225519   3.257318   3.176076
    19  H    1.851105   0.932250   2.599660   2.494469   3.137330
    20  H    2.092088   1.253880   3.316271   3.627983   2.611185
                    6          7          8          9         10
     6  F    0.000000
     7  F    2.168799   0.000000
     8  F    2.162319   2.168674   0.000000
     9  O    4.749817   5.431385   4.059774   0.000000
    10  H    5.610307   6.210910   4.699103   0.960197   0.000000
    11  H    4.455247   4.766303   3.537976   0.981464   1.566621
    12  O    5.441969   6.401955   5.739310   2.680739   3.243230
    13  H    5.417465   6.666735   5.971717   3.174443   3.753200
    14  H    5.097095   6.000669   5.081977   1.710536   2.294982
    15  O    5.131176   5.349218   5.575392   3.995812   4.723862
    16  H    5.207356   5.747166   5.638209   3.456681   4.153913
    17  H    5.571869   5.509639   5.667951   3.914201   4.521624
    18  O    4.301857   3.790935   3.126643   2.725535   3.206752
    19  H    4.209826   3.629220   3.477942   3.124868   3.740791
    20  H    3.855779   3.092707   2.399038   3.297728   3.798867
                   11         12         13         14         15
    11  H    0.000000
    12  O    3.147370   0.000000
    13  H    3.763369   0.960074   0.000000
    14  H    2.270488   0.976005   1.590998   0.000000
    15  O    3.756397   2.627505   3.236488   2.993385   0.000000
    16  H    3.451508   1.664925   2.297015   2.169963   0.982149
    17  H    3.543131   2.976066   3.763721   3.158355   0.962909
    18  O    1.748135   4.325418   5.017609   3.658641   3.795032
    19  H    2.235204   4.086592   4.797899   3.611052   3.028995
    20  H    2.367439   5.039352   5.633153   4.356838   4.452887
                   16         17         18         19         20
    16  H    0.000000
    17  H    1.541546   0.000000
    18  O    3.942832   3.396282   0.000000
    19  H    3.359874   2.638930   0.961036   0.000000
    20  H    4.655653   4.156368   0.963503   1.544033   0.000000
 Stoichiometry    C2H9F3O6
 Framework group  C1[X(C2H9F3O6)]
 Deg. of freedom    54
 Full point group                 C1      NOp   1
 Largest Abelian subgroup         C1      NOp   1
 Largest concise Abelian subgroup C1      NOp   1
                         Standard orientation:                         
 ---------------------------------------------------------------------
 Center     Atomic      Atomic             Coordinates (Angstroms)
 Number     Number       Type             X           Y           Z
 ---------------------------------------------------------------------
      1          6           0       -0.491047   -0.334004   -0.273330
      2          8           0        0.054781    0.572948   -0.859423
      3          8           0       -0.049525   -1.537888   -0.037982
      4          1           0        0.932887   -1.667507   -0.399155
      5          6           0       -1.916612   -0.134530    0.308965
      6          9           0       -2.063045   -0.723022    1.499666
      7          9           0       -2.834087   -0.644973   -0.525943
      8          9           0       -2.181790    1.171198    0.463591
      9          8           0        1.804208    1.910361    0.680881
     10          1           0        2.238137    2.761884    0.588180
     11          1           0        1.256131    1.768245   -0.120795
     12          8           0        3.343377   -0.242967    1.105731
     13          1           0        3.325888   -0.532067    2.021077
     14          1           0        2.837821    0.585012    0.998727
     15          8           0        2.392738   -1.740596   -0.832612
     16          1           0        2.860994   -1.287371   -0.097806
     17          1           0        2.542621   -1.181923   -1.602426
     18          8           0        0.257364    1.327824   -1.486252
     19          1           0        0.437428    0.406753   -1.693119
     20          1           0       -0.699193    1.411891   -1.407065
 ---------------------------------------------------------------------
 Rotational constants (GHZ):           1.2752830           0.5702083           0.5167260
 Standard basis: 6-31++G(d,p) (6D, 7F)
 There are   263 symmetry adapted cartesian basis functions of A   symmetry.
 There are   263 symmetry adapted basis functions of A   symmetry.
   263 basis functions,   424 primitive gaussians,   263 cartesian basis functions
    48 alpha electrons       48 beta electrons
       nuclear repulsion energy       805.6032594712 Hartrees.
 NAtoms=   20 NActive=   20 NUniq=   20 SFac= 1.00D+00 NAtFMM=   60 NAOKFM=F Big=F
 Integral buffers will be    131072 words long.
 Raffenetti 2 integral format.
 Two-electron integral symmetry is turned on.
 Nuclear repulsion after empirical dispersion term =      805.5926728005 Hartrees.
 One-electron integrals computed using PRISM.
 NBasis=   263 RedAO= T EigKep=  3.15D-05  NBF=   263
 NBsUse=   263 1.00D-06 EigRej= -1.00D+00 NBFU=   263
 Lowest energy guess from the checkpoint file:  "/local_scratch/slurm.5620306/Gau-1510007.chk"
 B after Tr=     0.000000   -0.000000    0.000000
         Rot=    0.993159    0.018817    0.023059   -0.112913 Ang=  13.41 deg.
 B after Tr=     0.000000   -0.000000    0.000000
         Rot=    0.994709    0.009968    0.022046   -0.099847 Ang=  11.79 deg.
 Requested convergence on RMS density matrix=1.00D-10 within 128 cycles.
 Requested convergence on MAX density matrix=1.00D-08.
 Requested convergence on             energy=1.00D-08.
 No special actions if energy rises.
 Restarting incremental Fock formation.
 SCF Done:  E(RwB97XD) =  -831.318554552     A.U. after   25 cycles
            NFock= 25  Conv=0.71D-10     -V/T= 2.0032
 Calling FoFJK, ICntrl=      2127 FMM=F ISym2X=0 I1Cent= 0 IOpClX= 0 NMat=1 NMatS=1 NMatT=0.
 ***** Axes restored to original set *****
 -------------------------------------------------------------------
 Center     Atomic                   Forces (Hartrees/Bohr)
 Number     Number              X              Y              Z
 -------------------------------------------------------------------
      1        6           0.160147258    0.092055004   -0.158031347
      2        8          -0.399003650    0.338290805   -1.186457113
      3        8          -0.032604424   -0.057484687   -0.009292558
      4        1           0.015317546    0.018252650   -0.010193138
      5        6          -0.032942403   -0.031527221    0.010092478
      6        9           0.002937467    0.002595369   -0.005032515
      7        9           0.009746748    0.007600961   -0.008282421
      8        9          -0.000549412    0.010778353    0.009781008
      9        8           0.011599277   -0.003267776    0.001818862
     10        1           0.001179045    0.000307499    0.002585374
     11        1          -0.034578489    0.012410704    0.005226583
     12        8          -0.003969730   -0.007998273   -0.001717356
     13        1           0.001744960    0.002740963    0.002714235
     14        1          -0.001857753    0.006036995   -0.003505056
     15        8           0.005442687   -0.001608135    0.000953815
     16        1          -0.006000900    0.002802590   -0.000791046
     17        1           0.001201177   -0.005243854    0.000134387
     18        8           0.095586418   -0.117326917    1.242909795
     19        1           0.038089133   -0.344458977   -0.034295482
     20        1           0.168515044    0.075043948    0.141381497
 -------------------------------------------------------------------
 Cartesian Forces:  Max     1.242909795 RMS     0.241281918

 GradGradGradGradGradGradGradGradGradGradGradGradGradGradGradGradGradGrad
 Berny optimization.
 Using GEDIIS/GDIIS optimizer.
 FormGI is forming the generalized inverse of G from B-inverse, IUseBI=4.
 Internal  Forces:  Max     4.408791477 RMS     1.379451985
 Search for a local minimum.
 Step number   4 out of a maximum of  120
 All quantities printed in internal units (Hartrees-Bohrs-Radians)
 Mixed Optimization -- RFO/linear search
 Iteration  1 RMS(Cart)=  0.34282186 RMS(Int)=  0.04165242
 Iteration  2 RMS(Cart)=  0.38167779 RMS(Int)=  0.02102392
 Iteration  3 RMS(Cart)=  0.08501507 RMS(Int)=  0.00057201
 Iteration  4 RMS(Cart)=  0.00163180 RMS(Int)=  0.00000048
 Iteration  5 RMS(Cart)=  0.00000091 RMS(Int)=  0.00000000
 Update second derivatives using D2CorX and points    4    3    2
 ITU=  0 -1  0  0
 Use linear search instead of GDIIS.
 Energy rises -- skip Quadratic/GDIIS search.
 Quartic linear search produced a step of -0.53403.
 Iteration  1 RMS(Cart)=  0.10286498 RMS(Int)=  0.00384507
 Iteration  2 RMS(Cart)=  0.01315457 RMS(Int)=  0.00100543
 Iteration  3 RMS(Cart)=  0.00007357 RMS(Int)=  0.00100452
 Iteration  4 RMS(Cart)=  0.00000045 RMS(Int)=  0.00100452
 Variable       Old X    -DE/DX   Delta X   Delta X   Delta X     New X
                                 (Linear)    (Quad)   (Total)
    R1        2.30259  -0.00715  -0.00389   0.00000  -0.01999   2.28259
    R2        2.46181  -0.00582  -0.01298   0.00000  -0.01111   2.45070
    R3        2.91851   0.00250   0.00778   0.00000   0.02358   2.94209
    R4        1.86138   0.02837   0.04835   0.00000   0.18006   2.04144
    R5        2.94796   0.00180  -0.06957   0.00000  -0.13646   2.81150
    R6        2.52461  -0.00084  -0.00067   0.00000  -0.00015   2.52446
    R7        2.53454  -0.00117  -0.00240   0.00000  -0.00204   2.53250
    R8        2.52780  -0.00046   0.00184   0.00000   0.00878   2.53658
    R9        1.81647  -0.00070  -0.00132   0.00000  -0.00328   1.81319
   R10        1.85823  -0.00090  -0.00110   0.00000  -0.00463   1.85360
   R11        3.29392   0.00015  -0.03964   0.00000  -0.10114   3.19277
   R12        3.31973   0.00022  -0.02257   0.00000  -0.03881   3.28092
   R13        1.81653  -0.00092  -0.00164   0.00000  -0.00389   1.81264
   R14        1.86107  -0.00062   0.00087   0.00000  -0.01582   1.84525
   R15        3.20884   0.00032  -0.04032   0.00000  -0.10292   3.10593
   R16        1.86620   0.00108   0.00550   0.00000  -0.00469   1.86151
   R17        1.81831  -0.00009   0.00019   0.00000   0.00151   1.81983
   R18        1.83918  -0.00092  -0.00020   0.00000  -0.02329   1.81589
   R19        1.81618  -0.00004  -0.00085   0.00000   0.00372   1.81991
    A1        2.22127  -0.00130   0.00187   0.00000   0.02885   2.25012
    A2        2.11511  -0.00048  -0.00942   0.00000  -0.03074   2.08437
    A3        1.94652   0.00179   0.00768   0.00000   0.00216   1.94868
    A4        1.91019   0.00097   0.00552   0.00000   0.04205   1.95224
    A5        1.94372   0.00166   0.00539   0.00000   0.02024   1.96397
    A6        1.90802   0.00298   0.00974   0.00000   0.02537   1.93339
    A7        1.92587   0.00094  -0.00217   0.00000   0.00011   1.92597
    A8        1.89842  -0.00205  -0.00409   0.00000  -0.01446   1.88396
    A9        1.89346  -0.00184  -0.00528   0.00000  -0.01869   1.87477
   A10        1.89346  -0.00186  -0.00413   0.00000  -0.01481   1.87865
   A11        1.85365  -0.00055   0.00143   0.00000   0.02794   1.88159
   A12        1.95043  -0.00010   0.02104   0.00000   0.09182   2.04225
   A13        2.05132   0.00178   0.01453   0.00000  -0.07711   1.97421
   A14        1.84506   0.00010   0.00479   0.00000   0.09025   1.93531
   A15        2.02966  -0.00064   0.01600   0.00000   0.07816   2.10782
   A16        2.03599   0.00110  -0.00953   0.00000  -0.16525   1.87074
   A17        1.86052   0.00031   0.02121   0.00000  -0.04498   1.81554
   A18        1.89261   0.00077  -0.00593   0.00000   0.02889   1.92149
   A19        1.84391  -0.00020  -0.00064   0.00000  -0.01507   1.82884
   A20        1.85007   0.00074   0.01839   0.00000   0.04486   1.89493
   A21        2.04042  -0.00015   0.02635   0.00000   0.05722   2.09763
   A22        1.83406   0.00023   0.00705   0.00000   0.03274   1.86680
   A23        3.07445  -0.00034  -0.01894   0.00000  -0.00362   3.07083
   A24        3.01728   0.00288   0.06660   0.00000   0.08316   3.10044
   A25        3.17511   0.00176  -0.00717   0.00000  -0.17142   3.00370
   A26        3.02738   0.00009   0.01780   0.00000  -0.09004   2.93734
   A27        3.05495  -0.00025   0.01188   0.00000   0.00878   3.06374
   A28        3.12567   0.00029   0.00426   0.00000   0.06692   3.19259
   A29        3.21919  -0.00043  -0.03719   0.00000  -0.15506   3.06413
   A30        3.11456  -0.00012  -0.02517   0.00000  -0.11922   2.99534
    D1        0.07483  -0.00021  -0.00024   0.00000  -0.03263   0.04220
    D2       -3.09255   0.00034   0.00852   0.00000  -0.00259  -3.09514
    D3       -2.34747   0.00057  -0.04108   0.00000  -0.15261  -2.50008
    D4        1.83745   0.00012  -0.04600   0.00000  -0.16505   1.67240
    D5       -0.24357  -0.00002  -0.04565   0.00000  -0.16275  -0.40633
    D6        0.81811   0.00008  -0.04929   0.00000  -0.18039   0.63772
    D7       -1.28015  -0.00037  -0.05421   0.00000  -0.19283  -1.47299
    D8        2.92201  -0.00051  -0.05386   0.00000  -0.19054   2.73147
    D9        1.37643  -0.00083   0.05179   0.00000   0.03746   1.41389
   D10       -0.58230  -0.00086   0.04842   0.00000   0.06549  -0.51681
   D11        1.68201  -0.00048   0.09884   0.00000   0.22169   1.90370
   D12       -2.33237   0.00030   0.12866   0.00000   0.25122  -2.08116
   D13       -2.43056  -0.00011   0.12441   0.00000   0.22941  -2.20116
   D14       -0.16176   0.00067   0.15423   0.00000   0.25893   0.09718
   D15        2.48100  -0.00030  -0.07604   0.00000  -0.18362   2.29739
   D16       -1.79377   0.00104  -0.02094   0.00000  -0.04882  -1.84259
   D17        0.26203  -0.00085  -0.10868   0.00000  -0.24477   0.01726
   D18        2.27045   0.00049  -0.05358   0.00000  -0.10998   2.16047
   D19        1.20220  -0.00018  -0.02676   0.00000  -0.06041   1.14179
   D20        3.18309   0.00076  -0.02536   0.00000  -0.07917   3.10392
   D21       -0.96475  -0.00077  -0.04693   0.00000  -0.07621  -1.04095
   D22        1.01615   0.00018  -0.04553   0.00000  -0.09497   0.92118
         Item               Value     Threshold  Converged?
 Maximum Force            4.408791     0.000015     NO 
 RMS     Force            1.379452     0.000010     NO 
 Maximum Displacement     0.405298     0.000060     NO 
 RMS     Displacement     0.108195     0.000040     NO 
 Predicted change in Energy=-7.846608D-03
 GradGradGradGradGradGradGradGradGradGradGradGradGradGradGradGradGradGrad

                          Input orientation:                          
 ---------------------------------------------------------------------
 Center     Atomic      Atomic             Coordinates (Angstroms)
 Number     Number       Type             X           Y           Z
 ---------------------------------------------------------------------
      1          6           0        1.102343    0.441352    0.432844
      2          8           0        0.827276    0.189321    1.581684
      3          8           0        0.740509   -0.179589   -0.646665
      4          1           0        0.075179   -1.003399   -0.432912
      5          6           0        2.007227    1.667571    0.114292
      6          9           0        1.640181    2.297439   -1.005141
      7          9           0        3.286061    1.291475   -0.023952
      8          9           0        1.951860    2.560958    1.114575
      9          8           0       -1.774421    0.956087    2.330421
     10          1           0       -2.158880    0.967445    3.209453
     11          1           0       -0.834901    0.687996    2.417372
     12          8           0       -2.951554   -0.483729    0.430735
     13          1           0       -3.385974    0.037532   -0.247238
     14          1           0       -2.604183    0.089144    1.141109
     15          8           0       -0.915182   -2.044300   -0.046642
     16          1           0       -1.761713   -1.548017    0.039657
     17          1           0       -0.727454   -2.366280    0.841319
     18          8           0        0.816899    0.158314    2.490489
     19          1           0        0.949515   -0.523002    1.825956
     20          1           0        1.533932    0.793153    2.388929
 ---------------------------------------------------------------------
                    Distance matrix (angstroms):
                    1          2          3          4          5
     1  C    0.000000
     2  O    1.207896   0.000000
     3  O    1.296854   2.260345   0.000000
     4  H    1.972791   2.459029   1.080285   0.000000
     5  C    1.556889   2.393897   2.365508   3.341605   0.000000
     6  F    2.408761   3.434624   2.659621   3.697595   1.335885
     7  F    2.387466   3.136628   3.005268   3.967802   1.340140
     8  F    2.383100   2.665998   3.475620   4.315239   1.342300
     9  O    3.484469   2.813781   4.059270   3.859613   4.440529
    10  H    4.315311   3.488874   4.959011   4.705537   5.237046
    11  H    2.784258   1.926105   3.552877   3.437030   3.787008
    12  O    4.158108   4.007148   3.858059   3.190150   5.414585
    13  H    4.557475   4.595592   4.151451   3.619060   5.645737
    14  H    3.789990   3.461076   3.802015   3.293960   4.981053
    15  O    3.237094   3.267516   2.564856   1.487782   4.726982
    16  H    3.509273   3.478369   2.933384   1.973348   4.954844
    17  H    3.376064   3.081626   3.025001   2.031091   4.927373
    18  O    2.096543   0.909393   3.156224   3.232027   3.056313
    19  H    1.701204   0.762899   2.505088   2.469358   2.974417
    20  H    2.033789   1.231105   3.284901   3.649430   2.482456
                    6          7          8          9         10
     6  F    0.000000
     7  F    2.164166   0.000000
     8  F    2.158653   2.165160   0.000000
     9  O    4.958297   5.591425   4.235454   0.000000
    10  H    5.827912   6.340922   4.881187   0.959498   0.000000
    11  H    4.519948   4.827688   3.601570   0.980884   1.567931
    12  O    5.557037   6.501225   5.812162   2.658480   3.233499
    13  H    5.562718   6.792517   6.059265   3.175716   3.784074
    14  H    5.243813   6.123556   5.183445   1.689543   2.290798
    15  O    5.128284   5.364546   5.547680   3.923142   4.606468
    16  H    5.239467   5.791958   5.641786   3.393862   4.066067
    17  H    5.546655   5.498743   5.615253   3.788362   4.332524
    18  O    4.180081   3.701787   2.992320   2.716065   3.166523
    19  H    4.055492   3.489116   3.319874   3.140385   3.714515
    20  H    3.714011   3.023289   2.218959   3.312880   3.786885
                   11         12         13         14         15
    11  H    0.000000
    12  O    3.130477   0.000000
    13  H    3.745828   0.959209   0.000000
    14  H    2.262262   0.976464   1.594167   0.000000
    15  O    3.680115   2.609613   3.237140   2.969017   0.000000
    16  H    3.392972   1.643585   2.287903   2.145518   0.985068
    17  H    3.438617   2.942651   3.745797   3.105011   0.963010
    18  O    1.736189   4.342355   5.017358   3.678235   3.780032
    19  H    2.236164   4.143251   4.838264   3.670492   3.049273
    20  H    2.371336   5.058116   5.632567   4.379118   4.470045
                   16         17         18         19         20
    16  H    0.000000
    17  H    1.543343   0.000000
    18  O    3.945552   3.387973   0.000000
    19  H    3.404744   2.679442   0.960928   0.000000
    20  H    4.675621   4.182221   0.963053   1.546203   0.000000
 Stoichiometry    C2H9F3O6
 Framework group  C1[X(C2H9F3O6)]
 Deg. of freedom    54
 Full point group                 C1      NOp   1
 Largest Abelian subgroup         C1      NOp   1
 Largest concise Abelian subgroup C1      NOp   1
                         Standard orientation:                         
 ---------------------------------------------------------------------
 Center     Atomic      Atomic             Coordinates (Angstroms)
 Number     Number       Type             X           Y           Z
 ---------------------------------------------------------------------
      1          6           0       -0.518351   -0.337866   -0.285755
      2          8           0        0.020946    0.565469   -0.879183
      3          8           0       -0.074991   -1.531980   -0.042126
      4          1           0        0.930894   -1.670503   -0.410940
      5          6           0       -1.942181   -0.121965    0.305853
      6          9           0       -2.108346   -0.740116    1.478400
      7          9           0       -2.880706   -0.575335   -0.536525
      8          9           0       -2.171637    1.185515    0.504891
      9          8           0        2.002902    1.893042    0.613053
     10          1           0        2.465929    2.704255    0.393566
     11          1           0        1.338995    1.727057   -0.089664
     12          8           0        3.416398   -0.314019    1.058508
     13          1           0        3.430228   -0.595290    1.975446
     14          1           0        2.950884    0.539015    0.963047
     15          8           0        2.348805   -1.727408   -0.857910
     16          1           0        2.849079   -1.311213   -0.118406
     17          1           0        2.483222   -1.138294   -1.607754
     18          8           0        0.187590    1.337789   -1.329458
     19          1           0        0.300288    0.415091   -1.572992
     20          1           0       -0.753322    1.475150   -1.176855
 ---------------------------------------------------------------------
 Rotational constants (GHZ):           1.3163815           0.5593226           0.5034772
 Standard basis: 6-31++G(d,p) (6D, 7F)
 There are   263 symmetry adapted cartesian basis functions of A   symmetry.
 There are   263 symmetry adapted basis functions of A   symmetry.
   263 basis functions,   424 primitive gaussians,   263 cartesian basis functions
    48 alpha electrons       48 beta electrons
       nuclear repulsion energy       810.1850234838 Hartrees.
 NAtoms=   20 NActive=   20 NUniq=   20 SFac= 1.00D+00 NAtFMM=   60 NAOKFM=F Big=F
 Integral buffers will be    131072 words long.
 Raffenetti 2 integral format.
 Two-electron integral symmetry is turned on.
 Nuclear repulsion after empirical dispersion term =      810.1745478600 Hartrees.
 One-electron integrals computed using PRISM.
 NBasis=   263 RedAO= T EigKep=  1.29D-05  NBF=   263
 NBsUse=   263 1.00D-06 EigRej= -1.00D+00 NBFU=   263
 Lowest energy guess from the checkpoint file:  "/local_scratch/slurm.5620306/Gau-1510007.chk"
 B after Tr=     0.000000   -0.000000    0.000000
         Rot=    0.994323    0.005704    0.017093   -0.104870 Ang=  12.22 deg.
 B after Tr=     0.000000    0.000000   -0.000000
         Rot=    0.999905   -0.008081   -0.007424    0.008392 Ang=  -1.58 deg.
 Requested convergence on RMS density matrix=1.00D-10 within 128 cycles.
 Requested convergence on MAX density matrix=1.00D-08.
 Requested convergence on             energy=1.00D-08.
 No special actions if energy rises.
 Restarting incremental Fock formation.
 SCF Done:  E(RwB97XD) =  -830.930111682     A.U. after   29 cycles
            NFock= 29  Conv=0.25D-10     -V/T= 2.0009
 Calling FoFJK, ICntrl=      2127 FMM=F ISym2X=0 I1Cent= 0 IOpClX= 0 NMat=1 NMatS=1 NMatT=0.
 ***** Axes restored to original set *****
 -------------------------------------------------------------------
 Center     Atomic                   Forces (Hartrees/Bohr)
 Number     Number              X              Y              Z
 -------------------------------------------------------------------
      1        6           0.185611081    0.181489305   -0.198015877
      2        8          -0.368005585    0.150332541   -2.101824002
      3        8          -0.056525273   -0.085310677   -0.024726015
      4        1           0.025449260    0.029147429   -0.014274939
      5        6          -0.049867048   -0.049387101    0.009980029
      6        9           0.004403507    0.004403016   -0.008469217
      7        9           0.017488027    0.009613969   -0.010504832
      8        9           0.000623072    0.017290716    0.019776999
      9        8           0.014174496   -0.003504833   -0.004725197
     10        1           0.002758673   -0.000019992    0.003204696
     11        1          -0.031225747    0.010772269    0.015628487
     12        8          -0.003500294   -0.008643130   -0.001442512
     13        1           0.001431509    0.003188149    0.002071880
     14        1          -0.002838665    0.005995095   -0.003593372
     15        8           0.004875321   -0.002315178    0.003827673
     16        1          -0.005773248    0.002595146   -0.001357413
     17        1          -0.000377052   -0.006842119   -0.000772759
     18        8          -0.007627402    0.253752530    2.242866899
     19        1           0.109217778   -0.608529242   -0.111299127
     20        1           0.159707589    0.095972107    0.183648596
 -------------------------------------------------------------------
 Cartesian Forces:  Max     2.242866899 RMS     0.413546962

 GradGradGradGradGradGradGradGradGradGradGradGradGradGradGradGradGradGrad
 Berny optimization.
 Using GEDIIS/GDIIS optimizer.
 FormGI is forming the generalized inverse of G from B-inverse, IUseBI=4.
 Internal  Forces:  Max     9.661730713 RMS     2.528519160
 Search for a local minimum.
 Step number   5 out of a maximum of  120
 All quantities printed in internal units (Hartrees-Bohrs-Radians)
 Mixed Optimization -- RFO/linear search
 Update second derivatives using D2CorX and points    4    5    2
 ITU=  0  0 -1  0  0
 Use linear search instead of GDIIS.
 Energy rises -- skip Quadratic/GDIIS search.
 Quartic linear search produced a step of -0.98523.
 Iteration  1 RMS(Cart)=  0.21137507 RMS(Int)=  0.03731233
 Iteration  2 RMS(Cart)=  0.22720418 RMS(Int)=  0.02547491
 Iteration  3 RMS(Cart)=  0.29818001 RMS(Int)=  0.01425198
 Iteration  4 RMS(Cart)=  0.11784643 RMS(Int)=  0.00125579
 Iteration  5 RMS(Cart)=  0.00293010 RMS(Int)=  0.00003739
 Iteration  6 RMS(Cart)=  0.00000304 RMS(Int)=  0.00003737
 Iteration  7 RMS(Cart)=  0.00000000 RMS(Int)=  0.00003737
 Variable       Old X    -DE/DX   Delta X   Delta X   Delta X     New X
                                 (Linear)    (Quad)   (Total)
    R1        2.28259  -1.94968   0.01251   0.00000   0.01251   2.29511
    R2        2.45070  -1.87508  -0.01299   0.00000  -0.01299   2.43771
    R3        2.94209  -0.02434  -0.00887   0.00000  -0.00887   2.93322
    R4        2.04144   0.33745  -0.08821   0.00000  -0.08821   1.95324
    R5        2.81150   0.48067   0.00609   0.00000   0.00609   2.81759
    R6        2.52446   0.00796  -0.00108   0.00000  -0.00108   2.52337
    R7        2.53250   0.01507  -0.00242   0.00000  -0.00242   2.53008
    R8        2.53658   0.02622  -0.00525   0.00000  -0.00525   2.53133
    R9        1.81319   0.00183   0.00079   0.00000   0.00079   1.81398
   R10        1.85360   0.49510   0.00253   0.00000   0.00253   1.85613
   R11        3.19277   1.67621   0.02651   0.00000   0.02651   3.21928
   R12        3.28092   0.42199  -0.00340   0.00000  -0.00340   3.27752
   R13        1.81264  -0.00038   0.00082   0.00000   0.00082   1.81346
   R14        1.84525   1.68006   0.01719   0.00000   0.01719   1.86244
   R15        3.10593   0.37996   0.02701   0.00000   0.02701   3.13293
   R16        1.86151  -0.08235   0.01477   0.00000   0.01477   1.87628
   R17        1.81983   0.00150  -0.00114   0.00000  -0.00114   1.81869
   R18        1.81589   0.52350   0.02257   0.00000   0.02257   1.83846
   R19        1.81991   0.16281  -0.00524   0.00000  -0.00524   1.81467
    A1        2.25012  -1.04914  -0.02497   0.00000  -0.02497   2.22514
    A2        2.08437   0.57297   0.01291   0.00000   0.01291   2.09729
    A3        1.94868   0.47496   0.01203   0.00000   0.01203   1.96072
    A4        1.95224   1.27338  -0.03124   0.00000  -0.03124   1.92100
    A5        1.96397   0.00262  -0.01000   0.00000  -0.01000   1.95397
    A6        1.93339   0.02552  -0.00702   0.00000  -0.00702   1.92637
    A7        1.92597  -0.00265  -0.00410   0.00000  -0.00410   1.92187
    A8        1.88396  -0.01769   0.00670   0.00000   0.00670   1.89066
    A9        1.87477  -0.00139   0.00867   0.00000   0.00867   1.88344
   A10        1.87865  -0.00795   0.00697   0.00000   0.00697   1.88562
   A11        1.88159  -3.87822  -0.02490   0.00000  -0.02489   1.85670
   A12        2.04225  -0.93935  -0.05164   0.00000  -0.05157   1.99068
   A13        1.97421   6.42509   0.10278   0.00000   0.10280   2.07701
   A14        1.93531   0.50864  -0.08009   0.00000  -0.08010   1.85520
   A15        2.10782  -5.65660  -0.04749   0.00000  -0.04763   2.06019
   A16        1.87074   6.66627   0.14524   0.00000   0.14520   2.01594
   A17        1.81554   1.40410   0.08344   0.00000   0.08346   1.89900
   A18        1.92149   2.54617  -0.03941   0.00000  -0.03933   1.88216
   A19        1.82884  -1.23920   0.01366   0.00000   0.01366   1.84250
   A20        1.89493  -0.25220  -0.01026   0.00000  -0.01029   1.88464
   A21        2.09763  -0.28961  -0.00776   0.00000  -0.00778   2.08985
   A22        1.86680  -0.73306  -0.01926   0.00000  -0.01930   1.84749
   A23        3.07083   5.78173  -0.03138   0.00000  -0.03139   3.03944
   A24        3.10044   7.48411   0.04093   0.00000   0.04092   3.14136
   A25        3.00370   9.66173   0.15565   0.00000   0.15560   3.15930
   A26        2.93734   1.87480   0.12154   0.00000   0.12159   3.05892
   A27        3.06374  -0.37557   0.01325   0.00000   0.01325   3.07699
   A28        3.19259  -0.99021  -0.05808   0.00000  -0.05813   3.13446
   A29        3.06413  -2.49943   0.08416   0.00000   0.08419   3.14832
   A30        2.99534   2.98232   0.07103   0.00000   0.07103   3.06637
    D1        0.04220  -0.69880   0.03170   0.00000   0.03170   0.07390
    D2       -3.09514  -0.35987   0.01827   0.00000   0.01827  -3.07688
    D3       -2.50008   0.15458   0.07457   0.00000   0.07457  -2.42551
    D4        1.67240   0.15735   0.07774   0.00000   0.07774   1.75015
    D5       -0.40633   0.15272   0.07613   0.00000   0.07613  -0.33019
    D6        0.63772  -0.15261   0.08680   0.00000   0.08679   0.72451
    D7       -1.47299  -0.14984   0.08997   0.00000   0.08997  -1.38302
    D8        2.73147  -0.15447   0.08836   0.00000   0.08836   2.81983
    D9        1.41389  -0.66511   0.05865   0.00000   0.05868   1.47258
   D10       -0.51681  -1.74408   0.02480   0.00000   0.02476  -0.49205
   D11        1.90370  -2.67414  -0.03607   0.00000  -0.03618   1.86752
   D12       -2.08116  -0.82492  -0.01014   0.00000  -0.01009  -2.09125
   D13       -2.20116  -3.30841   0.00350   0.00000   0.00345  -2.19770
   D14        0.09718  -1.45919   0.02943   0.00000   0.02954   0.12672
   D15        2.29739  -1.23635   0.04062   0.00000   0.04056   2.33795
   D16       -1.84259  -0.27715   0.00948   0.00000   0.00945  -1.83314
   D17        0.01726   0.14745   0.04065   0.00000   0.04068   0.05794
   D18        2.16047   1.10665   0.00951   0.00000   0.00957   2.17004
   D19        1.14179  -3.31950   0.01014   0.00000   0.01014   1.15193
   D20        3.10392   0.08176   0.03122   0.00000   0.03113   3.13505
   D21       -1.04095  -6.41923  -0.01150   0.00000  -0.01142  -1.05237
   D22        0.92118  -3.01797   0.00957   0.00000   0.00958   0.93075
         Item               Value     Threshold  Converged?
 Maximum Force            9.661731     0.000015     NO 
 RMS     Force            2.528519     0.000010     NO 
 Maximum Displacement     2.149212     0.000060     NO 
 RMS     Displacement     0.839593     0.000040     NO 
 Predicted change in Energy=-5.192953D-01
 GradGradGradGradGradGradGradGradGradGradGradGradGradGradGradGradGradGrad

                          Input orientation:                          
 ---------------------------------------------------------------------
 Center     Atomic      Atomic             Coordinates (Angstroms)
 Number     Number       Type             X           Y           Z
 ---------------------------------------------------------------------
      1          6           0        1.415995    0.097330   -0.067207
      2          8           0        1.338601   -0.469530    1.004117
      3          8           0        0.758635   -0.167719   -1.145017
      4          1           0        0.070082   -0.917312   -0.965157
      5          6           0        2.402635    1.280971   -0.253879
      6          9           0        1.863926    2.271975   -0.968556
      7          9           0        3.513339    0.868067   -0.877089
      8          9           0        2.756539    1.778142    0.938551
      9          8           0       -2.220185    0.813606    2.742472
     10          1           0       -2.671662    0.554569    3.549014
     11          1           0       -1.268921    0.897614    2.972254
     12          8           0       -2.935334   -0.625375    0.586380
     13          1           0       -3.477337   -0.042561    0.050217
     14          1           0       -2.661950   -0.101092    1.374873
     15          8           0       -0.930439   -1.937330   -0.538992
     16          1           0       -1.722811   -1.471218   -0.163883
     17          1           0       -0.551889   -2.433554    0.193601
     18          8           0        0.410655    1.056532    3.374591
     19          1           0        0.928562    0.605893    2.685259
     20          1           0        0.798278    1.930467    3.464733
 ---------------------------------------------------------------------
                    Distance matrix (angstroms):
                    1          2          3          4          5
     1  C    0.000000
     2  O    1.214518   0.000000
     3  O    1.289980   2.246381   0.000000
     4  H    1.909789   2.384887   1.033607   0.000000
     5  C    1.552195   2.403950   2.365495   3.283164   0.000000
     6  F    2.396279   3.418077   2.684197   3.659158   1.335313
     7  F    2.376720   3.171370   2.955171   3.879607   1.338859
     8  F    2.373550   2.658360   3.481272   4.255188   1.339521
     9  O    4.650715   4.163325   4.994891   4.689127   5.528744
    10  H    5.476775   4.858755   5.858547   5.482822   6.382644
    11  H    4.133709   3.541443   4.711459   4.537631   4.902573
    12  O    4.459097   4.297129   4.105191   3.394852   5.730105
    13  H    4.896739   4.928031   4.403148   3.792144   6.034756
    14  H    4.329965   4.034552   4.249081   3.688625   5.496631
    15  O    3.141365   3.111939   2.520270   1.491004   4.641996
    16  H    3.510240   3.426346   2.969732   2.040420   4.960035
    17  H    3.216514   2.843990   2.939962   2.007126   4.767299
    18  O    3.711704   2.968012   4.695395   4.779692   4.145377
    19  H    2.841179   2.037378   3.911313   4.047552   3.356658
    20  H    4.026980   3.479450   5.064954   5.316394   4.101693
                    6          7          8          9         10
     6  F    0.000000
     7  F    2.167922   0.000000
     8  F    2.162796   2.167379   0.000000
     9  O    5.707760   6.780670   5.380728   0.000000
    10  H    6.627932   7.612024   6.146301   0.959918   0.000000
    11  H    5.218581   6.139082   4.595172   0.982222   1.554997
    12  O    5.817677   6.779196   6.188565   2.689021   3.199843
    13  H    5.909659   7.110464   6.554793   3.092199   3.639679
    14  H    5.621980   6.644155   5.751688   1.703571   2.270875
    15  O    5.070626   5.266092   5.438903   4.472035   5.094430
    16  H    5.246301   5.779116   5.642541   3.730241   4.334713
    17  H    5.415605   5.345386   5.407312   4.452415   4.968010
    18  O    4.738377   5.266778   3.458060   2.716598   3.127790
    19  H    4.123238   4.409096   2.786872   3.156109   3.702745
    20  H    4.572339   5.229883   3.199935   3.298508   3.733722
                   11         12         13         14         15
    11  H    0.000000
    12  O    3.284635   0.000000
    13  H    3.781446   0.959641   0.000000
    14  H    2.342983   0.985562   1.556598   0.000000
    15  O    4.525520   2.647129   3.228623   3.167456   0.000000
    16  H    3.956354   1.657877   2.272721   2.264287   0.992885
    17  H    4.396786   3.017383   3.780959   3.359782   0.962409
    18  O    1.734389   4.668894   5.232203   3.844459   5.106650
    19  H    2.235263   4.566290   5.174542   3.886993   4.507734
    20  H    2.362759   5.362565   5.816584   4.524149   5.829076
                   16         17         18         19         20
    16  H    0.000000
    17  H    1.557223   0.000000
    18  O    4.843758   4.819324   0.000000
    19  H    4.411550   4.199802   0.972872   0.000000
    20  H    5.576217   5.618535   0.960281   1.542417   0.000000
 Stoichiometry    C2H9F3O6
 Framework group  C1[X(C2H9F3O6)]
 Deg. of freedom    54
 Full point group                 C1      NOp   1
 Largest Abelian subgroup         C1      NOp   1
 Largest concise Abelian subgroup C1      NOp   1
                         Standard orientation:                         
 ---------------------------------------------------------------------
 Center     Atomic      Atomic             Coordinates (Angstroms)
 Number     Number       Type             X           Y           Z
 ---------------------------------------------------------------------
      1          6           0       -0.847537   -0.553691   -0.349124
      2          8           0       -0.240352    0.015921   -1.233388
      3          8           0       -0.560754   -1.687074    0.196080
      4          1           0        0.333147   -2.045168   -0.179492
      5          6           0       -2.135436    0.077468    0.244395
      6          9           0       -2.192325   -0.058861    1.571511
      7          9           0       -3.222716   -0.497236   -0.284831
      8          9           0       -2.179206    1.386241   -0.037586
      9          8           0        3.164797    1.621711    0.544159
     10          1           0        3.923624    2.082894    0.179559
     11          1           0        2.372875    1.998408    0.101757
     12          8           0        3.467740   -1.047688    0.659784
     13          1           0        3.594538   -1.257202    1.587651
     14          1           0        3.346960   -0.070778    0.610869
     15          8           0        1.669454   -2.391602   -0.742841
     16          1           0        2.371083   -1.946472   -0.199336
     17          1           0        1.731690   -1.996822   -1.618345
     18          8           0        0.970386    2.666441   -0.669516
     19          1           0        0.399246    1.928728   -0.945301
     20          1           0        0.402731    3.270768   -0.185061
 ---------------------------------------------------------------------
 Rotational constants (GHZ):           1.0071868           0.4948641           0.3877530
 Standard basis: 6-31++G(d,p) (6D, 7F)
 There are   263 symmetry adapted cartesian basis functions of A   symmetry.
 There are   263 symmetry adapted basis functions of A   symmetry.
   263 basis functions,   424 primitive gaussians,   263 cartesian basis functions
    48 alpha electrons       48 beta electrons
       nuclear repulsion energy       731.6791017587 Hartrees.
 NAtoms=   20 NActive=   20 NUniq=   20 SFac= 1.00D+00 NAtFMM=   60 NAOKFM=F Big=F
 Integral buffers will be    131072 words long.
 Raffenetti 2 integral format.
 Two-electron integral symmetry is turned on.
 Nuclear repulsion after empirical dispersion term =      731.6707709385 Hartrees.
 One-electron integrals computed using PRISM.
 NBasis=   263 RedAO= T EigKep=  4.84D-05  NBF=   263
 NBsUse=   263 1.00D-06 EigRej= -1.00D+00 NBFU=   263
 Lowest energy guess from the checkpoint file:  "/local_scratch/slurm.5620306/Gau-1510007.chk"
 B after Tr=    -0.000000   -0.000000    0.000000
         Rot=    0.999997   -0.000309    0.000137   -0.002464 Ang=  -0.29 deg.
 B after Tr=    -0.000000   -0.000000    0.000000
         Rot=    0.994569   -0.005891   -0.017085    0.102499 Ang= -11.95 deg.
 Requested convergence on RMS density matrix=1.00D-10 within 128 cycles.
 Requested convergence on MAX density matrix=1.00D-08.
 Requested convergence on             energy=1.00D-08.
 No special actions if energy rises.
 SCF Done:  E(RwB97XD) =  -832.384579750     A.U. after   15 cycles
            NFock= 15  Conv=0.93D-10     -V/T= 2.0082
 Calling FoFJK, ICntrl=      2127 FMM=F ISym2X=0 I1Cent= 0 IOpClX= 0 NMat=1 NMatS=1 NMatT=0.
 ***** Axes restored to original set *****
 -------------------------------------------------------------------
 Center     Atomic                   Forces (Hartrees/Bohr)
 Number     Number              X              Y              Z
 -------------------------------------------------------------------
      1        6           0.001485705    0.002624082    0.001411577
      2        8          -0.000828301    0.000917814    0.005755783
      3        8          -0.001029525    0.000068032   -0.005844319
      4        1           0.000692142   -0.000555718    0.001386546
      5        6          -0.000380317   -0.000126346    0.000068845
      6        9          -0.000765013    0.000461648   -0.000574072
      7        9           0.000623440   -0.000946364   -0.000515056
      8        9           0.000019672    0.000252879    0.000853173
      9        8           0.000074158   -0.000696885    0.000033130
     10        1           0.000081443    0.000114919    0.000550510
     11        1          -0.001224359    0.001258585    0.000320767
     12        8          -0.000166192    0.000809227    0.000050483
     13        1          -0.000675527   -0.000134833   -0.000527043
     14        1           0.000105561   -0.000068673   -0.000034634
     15        8          -0.000836958    0.000579553   -0.000425834
     16        1           0.000318814   -0.000937251    0.000075624
     17        1           0.000253845   -0.000818208   -0.000152318
     18        8           0.002916003   -0.002186133   -0.004579716
     19        1          -0.000644761   -0.001322479    0.001806963
     20        1          -0.000019829    0.000706151    0.000339591
 -------------------------------------------------------------------
 Cartesian Forces:  Max     0.005844319 RMS     0.001505687

 GradGradGradGradGradGradGradGradGradGradGradGradGradGradGradGradGradGrad
 Berny optimization.
 Using GEDIIS/GDIIS optimizer.
 FormGI is forming the generalized inverse of G from B-inverse, IUseBI=4.
 Internal  Forces:  Max     0.022523901 RMS     0.006033109
 Search for a local minimum.
 Step number   6 out of a maximum of  120
 All quantities printed in internal units (Hartrees-Bohrs-Radians)
 Mixed Optimization -- RFO/linear search
 Update second derivatives using D2CorX and points    4    5    2    6
 ITU=  0  0  0 -1  0  0
 Use linear search instead of GDIIS.
     Eigenvalues ---   -0.00016   0.00001   0.00070   0.00303   0.00455
     Eigenvalues ---    0.00533   0.00810   0.01139   0.01389   0.01632
     Eigenvalues ---    0.01719   0.01798   0.01925   0.02191   0.02442
     Eigenvalues ---    0.02625   0.02774   0.02981   0.03390   0.04057
     Eigenvalues ---    0.04374   0.04785   0.04913   0.05184   0.07321
     Eigenvalues ---    0.08168   0.08812   0.09500   0.11585   0.13113
     Eigenvalues ---    0.13615   0.19343   0.20388   0.21619   0.23097
     Eigenvalues ---    0.24172   0.27579   0.36922   0.37197   0.38546
     Eigenvalues ---    0.40404   0.43741   0.48495   0.49531   0.53129
     Eigenvalues ---    0.55098   0.55738   0.56583   0.56983   0.57222
     Eigenvalues ---    0.61408   0.82216   0.93982   2.49838
 RFO step:  Lambda=-1.77522693D-02 EMin=-1.55535745D-04
 Quartic linear search produced a step of  2.00000.
 Maximum step size (   0.150) exceeded in Quadratic search.
    -- Step size scaled by   0.551
 Iteration  1 RMS(Cart)=  0.13205071 RMS(Int)=  0.02082441
 Iteration  2 RMS(Cart)=  0.03452606 RMS(Int)=  0.00107820
 Iteration  3 RMS(Cart)=  0.00113745 RMS(Int)=  0.00015130
 Iteration  4 RMS(Cart)=  0.00000104 RMS(Int)=  0.00015130
 Iteration  5 RMS(Cart)=  0.00000000 RMS(Int)=  0.00015130
 Variable       Old X    -DE/DX   Delta X   Delta X   Delta X     New X
                                 (Linear)    (Quad)   (Total)
    R1        2.29511   0.00470  -0.00038   0.00594   0.00557   2.30068
    R2        2.43771   0.00657   0.00039   0.01366   0.01405   2.45176
    R3        2.93322  -0.00056   0.00027  -0.00900  -0.00874   2.92449
    R4        1.95324   0.00159   0.00264  -0.05170  -0.04906   1.90418
    R5        2.81759   0.00100  -0.00018   0.06189   0.06170   2.87929
    R6        2.52337   0.00096   0.00003   0.00477   0.00480   2.52818
    R7        2.53008   0.00105   0.00007   0.00069   0.00076   2.53084
    R8        2.53133   0.00086   0.00016  -0.00464  -0.00448   2.52684
    R9        1.81398   0.00039  -0.00002   0.00135   0.00132   1.81530
   R10        1.85613   0.00037  -0.00008   0.00135   0.00128   1.85741
   R11        3.21928  -0.00206  -0.00079   0.03394   0.03314   3.25243
   R12        3.27752   0.00136   0.00010   0.01954   0.01964   3.29716
   R13        1.81346   0.00060  -0.00002   0.00182   0.00179   1.81525
   R14        1.86244  -0.00206  -0.00052   0.00053   0.00002   1.86246
   R15        3.13293  -0.00203  -0.00081   0.03849   0.03769   3.17062
   R16        1.87628  -0.00253  -0.00044  -0.00391  -0.00435   1.87193
   R17        1.81869   0.00040   0.00003   0.00008   0.00011   1.81880
   R18        1.83846  -0.00101  -0.00068   0.00213   0.00145   1.83992
   R19        1.81467   0.00066   0.00016   0.00037   0.00052   1.81519
    A1        2.22514   0.00383   0.00075  -0.00292  -0.00217   2.22297
    A2        2.09729  -0.00110  -0.00039   0.01902   0.01864   2.11592
    A3        1.96072  -0.00272  -0.00036  -0.01610  -0.01646   1.94426
    A4        1.92100   0.00289   0.00093  -0.00638  -0.00546   1.91554
    A5        1.95397  -0.00057   0.00030  -0.01958  -0.01931   1.93465
    A6        1.92637  -0.00101   0.00021  -0.00401  -0.00386   1.92252
    A7        1.92187  -0.00001   0.00012   0.00692   0.00705   1.92892
    A8        1.89066   0.00071  -0.00020   0.00516   0.00487   1.89552
    A9        1.88344   0.00039  -0.00026   0.00608   0.00584   1.88928
   A10        1.88562   0.00059  -0.00021   0.00647   0.00625   1.89187
   A11        1.85670   0.00487   0.00075  -0.00315  -0.00230   1.85439
   A12        1.99068   0.00623   0.00169  -0.00955  -0.00843   1.98225
   A13        2.07701  -0.01426  -0.00303   0.00255  -0.00062   2.07639
   A14        1.85520   0.00991   0.00237  -0.00654  -0.00421   1.85099
   A15        2.06019   0.00681   0.00115  -0.01165  -0.01050   2.04969
   A16        2.01594  -0.02134  -0.00444   0.01614   0.01169   2.02762
   A17        1.89900  -0.01252  -0.00247  -0.02366  -0.02612   1.87289
   A18        1.88216   0.00510   0.00134   0.00212   0.00344   1.88561
   A19        1.84250  -0.00201  -0.00042   0.00114   0.00074   1.84324
   A20        1.88464   0.00079   0.00025  -0.00855  -0.00821   1.87643
   A21        2.08985   0.00025   0.00019  -0.00228  -0.00202   2.08784
   A22        1.84749   0.00128   0.00049  -0.00462  -0.00398   1.84351
   A23        3.03944   0.00273   0.00092   0.01792   0.01884   3.05829
   A24        3.14136  -0.01065  -0.00125  -0.05064  -0.05182   3.08954
   A25        3.15930  -0.02252  -0.00476   0.00849   0.00375   3.16305
   A26        3.05892  -0.01761  -0.00355  -0.01992  -0.02348   3.03545
   A27        3.07699  -0.00260  -0.00040  -0.01866  -0.01906   3.05793
   A28        3.13446   0.00629   0.00165   0.01310   0.01511   3.14957
   A29        3.14832  -0.00819  -0.00245   0.03206   0.02979   3.17811
   A30        3.06637  -0.00992  -0.00212   0.02867   0.02655   3.09292
    D1        0.07390  -0.00359  -0.00095   0.01376   0.01281   0.08671
    D2       -3.07688  -0.00213  -0.00055   0.01434   0.01378  -3.06309
    D3       -2.42551   0.00053  -0.00223   0.26559   0.26341  -2.16210
    D4        1.75015   0.00072  -0.00233   0.27496   0.27259   2.02274
    D5       -0.33019   0.00063  -0.00228   0.26511   0.26282  -0.06737
    D6        0.72451  -0.00084  -0.00260   0.26517   0.26261   0.98713
    D7       -1.38302  -0.00065  -0.00270   0.27453   0.27180  -1.11122
    D8        2.81983  -0.00073  -0.00265   0.26469   0.26203   3.08185
    D9        1.47258  -0.01058  -0.00169  -0.05430  -0.05601   1.41657
   D10       -0.49205  -0.00518  -0.00081  -0.04802  -0.04881  -0.54085
   D11        1.86752   0.00229   0.00087  -0.02383  -0.02266   1.84485
   D12       -2.09125  -0.00075   0.00040  -0.04069  -0.04000  -2.13125
   D13       -2.19770  -0.00146  -0.00020  -0.02558  -0.02605  -2.22375
   D14        0.12672  -0.00450  -0.00067  -0.04243  -0.04339   0.08333
   D15        2.33795  -0.00200  -0.00134   0.01820   0.01732   2.35527
   D16       -1.83314  -0.00084  -0.00035  -0.00678  -0.00676  -1.83991
   D17        0.05794  -0.00073  -0.00116   0.03737   0.03586   0.09380
   D18        2.17004   0.00043  -0.00016   0.01240   0.01177   2.18181
   D19        1.15193   0.00035  -0.00031  -0.00909  -0.00937   1.14255
   D20        3.13505  -0.00533  -0.00111  -0.01530  -0.01637   3.11868
   D21       -1.05237   0.00538   0.00052   0.00504   0.00553  -1.04684
   D22        0.93075  -0.00031  -0.00028  -0.00118  -0.00147   0.92928
         Item               Value     Threshold  Converged?
 Maximum Force            0.022524     0.000015     NO 
 RMS     Force            0.006033     0.000010     NO 
 Maximum Displacement     0.520849     0.000060     NO 
 RMS     Displacement     0.151268     0.000040     NO 
 Predicted change in Energy=-1.285760D-03
 GradGradGradGradGradGradGradGradGradGradGradGradGradGradGradGradGradGrad

                          Input orientation:                          
 ---------------------------------------------------------------------
 Center     Atomic      Atomic             Coordinates (Angstroms)
 Number     Number       Type             X           Y           Z
 ---------------------------------------------------------------------
      1          6           0        1.383477    0.093552   -0.009278
      2          8           0        1.285752   -0.453184    1.074120
      3          8           0        0.780058   -0.229325   -1.111515
      4          1           0        0.128380   -0.977656   -0.936391
      5          6           0        2.312318    1.314851   -0.210928
      6          9           0        1.628362    2.358752   -0.692934
      7          9           0        3.292473    1.011919   -1.071827
      8          9           0        2.867628    1.678102    0.949953
      9          8           0       -2.188350    0.920930    2.671881
     10          1           0       -2.698145    0.731531    3.463729
     11          1           0       -1.247613    0.961942    2.953697
     12          8           0       -2.884262   -0.601290    0.545466
     13          1           0       -3.376585   -0.006782   -0.026296
     14          1           0       -2.613450   -0.065613    1.327173
     15          8           0       -0.901366   -2.022629   -0.525071
     16          1           0       -1.684780   -1.537335   -0.161743
     17          1           0       -0.540293   -2.521942    0.214293
     18          8           0        0.445732    0.999722    3.372533
     19          1           0        0.926319    0.490629    2.695896
     20          1           0        0.901063    1.843302    3.433528
 ---------------------------------------------------------------------
                    Distance matrix (angstroms):
                    1          2          3          4          5
     1  C    0.000000
     2  O    1.217466   0.000000
     3  O    1.297417   2.254516   0.000000
     4  H    1.892695   2.378389   1.007647   0.000000
     5  C    1.547572   2.414774   2.354434   3.248303   0.000000
     6  F    2.378757   3.338689   2.755534   3.666174   1.337855
     7  F    2.369952   3.283069   2.802587   3.740085   1.339260
     8  F    2.373527   2.657090   3.499411   4.256151   1.337148
     9  O    4.542149   4.063301   4.944555   4.689510   5.359270
    10  H    5.397076   4.794290   5.827006   5.501965   6.240842
    11  H    4.056595   3.457360   4.696437   4.559406   4.776244
    12  O    4.359374   4.205999   4.038711   3.378397   5.590007
    13  H    4.761149   4.811193   4.301733   3.749086   5.843323
    14  H    4.217447   3.926579   4.182093   3.670583   5.341782
    15  O    3.156703   3.131143   2.527260   1.523657   4.643837
    16  H    3.478109   3.395115   2.947607   2.049603   4.910620
    17  H    3.254487   2.890243   2.959255   2.038632   4.799916
    18  O    3.624522   2.845922   4.661439   4.751586   4.052733
    19  H    2.772117   1.910532   3.877641   3.998259   3.324148
    20  H    3.891949   3.314912   4.996784   5.258426   3.943725
                    6          7          8          9         10
     6  F    0.000000
     7  F    2.174118   0.000000
     8  F    2.167520   2.170689   0.000000
     9  O    5.287400   6.638001   5.394558   0.000000
    10  H    6.216458   7.519135   6.180040   0.960617   0.000000
    11  H    4.849766   6.067926   4.632827   0.982897   1.554755
    12  O    5.537080   6.585601   6.200280   2.706121   3.213614
    13  H    5.575809   6.826948   6.540802   3.090747   3.631207
    14  H    5.286903   6.464999   5.764118   1.721109   2.281991
    15  O    5.062035   5.205354   5.484198   4.532259   5.169559
    16  H    5.141845   5.665686   5.683250   3.784980   4.395305
    17  H    5.417315   5.369579   5.458525   4.539736   5.079394
    18  O    4.446751   5.277918   3.492087   2.726813   3.156613
    19  H    3.932800   4.479527   2.868290   3.144344   3.712726
    20  H    4.221652   5.168004   3.172194   3.312906   3.767126
                   11         12         13         14         15
    11  H    0.000000
    12  O    3.304828   0.000000
    13  H    3.788312   0.960590   0.000000
    14  H    2.359440   0.985574   1.554900   0.000000
    15  O    4.596671   2.664232   3.230963   3.192484   0.000000
    16  H    4.017893   1.677820   2.285419   2.290254   0.990584
    17  H    4.487994   3.048404   3.798481   3.401475   0.962468
    18  O    1.744784   4.652355   5.212984   3.831062   5.112788
    19  H    2.239326   4.509674   5.115928   3.835723   4.475659
    20  H    2.371464   5.352160   5.804435   4.520231   5.819337
                   16         17         18         19         20
    16  H    0.000000
    17  H    1.555861   0.000000
    18  O    4.844259   4.832065   0.000000
    19  H    4.369963   4.169519   0.973641   0.000000
    20  H    5.571469   5.612160   0.960559   1.540930   0.000000
 Stoichiometry    C2H9F3O6
 Framework group  C1[X(C2H9F3O6)]
 Deg. of freedom    54
 Full point group                 C1      NOp   1
 Largest Abelian subgroup         C1      NOp   1
 Largest concise Abelian subgroup C1      NOp   1
                         Standard orientation:                         
 ---------------------------------------------------------------------
 Center     Atomic      Atomic             Coordinates (Angstroms)
 Number     Number       Type             X           Y           Z
 ---------------------------------------------------------------------
      1          6           0       -0.809598   -0.549333   -0.369441
      2          8           0       -0.192334    0.031918   -1.243143
      3          8           0       -0.541566   -1.709785    0.145147
      4          1           0        0.327319   -2.056045   -0.229679
      5          6           0       -2.079457    0.069079    0.263018
      6          9           0       -1.951612    0.164601    1.591320
      7          9           0       -3.147824   -0.691018   -0.009860
      8          9           0       -2.297394    1.294432   -0.225837
      9          8           0        3.015987    1.691560    0.617687
     10          1           0        3.793233    2.179664    0.334089
     11          1           0        2.259450    2.059773    0.109595
     12          8           0        3.391874   -0.986814    0.707772
     13          1           0        3.456848   -1.190165    1.644341
     14          1           0        3.247681   -0.013586    0.649542
     15          8           0        1.703116   -2.416251   -0.776457
     16          1           0        2.373776   -1.942772   -0.222121
     17          1           0        1.781942   -2.037800   -1.657880
     18          8           0        0.879144    2.629679   -0.792754
     19          1           0        0.380809    1.848060   -1.090599
     20          1           0        0.234966    3.199818   -0.365381
 ---------------------------------------------------------------------
 Rotational constants (GHZ):           0.9880692           0.5155947           0.4023467
 Standard basis: 6-31++G(d,p) (6D, 7F)
 There are   263 symmetry adapted cartesian basis functions of A   symmetry.
 There are   263 symmetry adapted basis functions of A   symmetry.
   263 basis functions,   424 primitive gaussians,   263 cartesian basis functions
    48 alpha electrons       48 beta electrons
       nuclear repulsion energy       735.5917457220 Hartrees.
 NAtoms=   20 NActive=   20 NUniq=   20 SFac= 1.00D+00 NAtFMM=   60 NAOKFM=F Big=F
 Integral buffers will be    131072 words long.
 Raffenetti 2 integral format.
 Two-electron integral symmetry is turned on.
 Nuclear repulsion after empirical dispersion term =      735.5832691456 Hartrees.
 One-electron integrals computed using PRISM.
 NBasis=   263 RedAO= T EigKep=  4.85D-05  NBF=   263
 NBsUse=   263 1.00D-06 EigRej= -1.00D+00 NBFU=   263
 Initial guess from the checkpoint file:  "/local_scratch/slurm.5620306/Gau-1510007.chk"
 B after Tr=     0.000000   -0.000000   -0.000000
         Rot=    0.999789    0.017326   -0.003654   -0.010397 Ang=   2.35 deg.
 ExpMin= 3.60D-02 ExpMax= 7.00D+03 ExpMxC= 1.05D+03 IAcc=3 IRadAn=         5 AccDes= 0.00D+00
 Harris functional with IExCor= 4639 and IRadAn=       5 diagonalized for initial guess.
 HarFok:  IExCor= 4639 AccDes= 0.00D+00 IRadAn=         5 IDoV= 1 UseB2=F ITyADJ=14
 ICtDFT=  3500011 ScaDFX=  1.000000  1.000000  1.000000  1.000000
 FoFCou: FMM=F IPFlag=           0 FMFlag=      100000 FMFlg1=           0
         NFxFlg=           0 DoJE=T BraDBF=F KetDBF=T FulRan=T
         wScrn=  0.000000 ICntrl=       500 IOpCl=  0 I1Cent=   200000004 NGrid=           0
         NMat0=    1 NMatS0=      1 NMatT0=    0 NMatD0=    1 NMtDS0=    0 NMtDT0=    0
 Petite list used in FoFCou.
 Requested convergence on RMS density matrix=1.00D-10 within 128 cycles.
 Requested convergence on MAX density matrix=1.00D-08.
 Requested convergence on             energy=1.00D-08.
 No special actions if energy rises.
 SCF Done:  E(RwB97XD) =  -832.385135411     A.U. after   18 cycles
            NFock= 18  Conv=0.28D-10     -V/T= 2.0082
 Calling FoFJK, ICntrl=      2127 FMM=F ISym2X=0 I1Cent= 0 IOpClX= 0 NMat=1 NMatS=1 NMatT=0.
 ***** Axes restored to original set *****
 -------------------------------------------------------------------
 Center     Atomic                   Forces (Hartrees/Bohr)
 Number     Number              X              Y              Z
 -------------------------------------------------------------------
      1        6          -0.001464206   -0.002668626    0.000898000
      2        8          -0.000235185    0.003212668   -0.001876821
      3        8           0.009941753    0.010316453   -0.000817224
      4        1          -0.008270645   -0.009620954    0.001985278
      5        6           0.000696549   -0.001736255   -0.000335438
      6        9           0.000342103    0.000650777    0.000034800
      7        9          -0.000075417    0.001253143    0.000649269
      8        9          -0.000137652    0.000655184   -0.000182697
      9        8           0.000322043   -0.001014084    0.001239464
     10        1           0.000255396    0.000335156   -0.000074517
     11        1          -0.001098931    0.000837254   -0.000816828
     12        8          -0.000110506    0.001564683    0.000427794
     13        1          -0.000172642   -0.000689477    0.000045542
     14        1           0.000046298   -0.000185705   -0.000792136
     15        8          -0.000622739   -0.000258793    0.000547736
     16        1          -0.000014331   -0.000578156    0.000236389
     17        1          -0.000326765   -0.000797877   -0.000392423
     18        8           0.002113168   -0.001202344   -0.002855401
     19        1          -0.000876622   -0.000558106    0.001386665
     20        1          -0.000311669    0.000485059    0.000692548
 -------------------------------------------------------------------
 Cartesian Forces:  Max     0.010316453 RMS     0.002678965

 GradGradGradGradGradGradGradGradGradGradGradGradGradGradGradGradGradGrad
 Berny optimization.
 Using GEDIIS/GDIIS optimizer.
 FormGI is forming the generalized inverse of G from B-inverse, IUseBI=4.
 Internal  Forces:  Max     0.014803169 RMS     0.003105700
 Search for a local minimum.
 Step number   7 out of a maximum of  120
 All quantities printed in internal units (Hartrees-Bohrs-Radians)
 Mixed Optimization -- RFO/linear search
 Update second derivatives using D2CorX and points    6    7
 DE= -5.56D-04 DEPred=-1.29D-03 R= 4.32D-01
 Trust test= 4.32D-01 RLast= 6.74D-01 DXMaxT set to 1.50D-01
 ITU=  0  0  0  0 -1  0  0
 Use linear search instead of GDIIS.
     Eigenvalues ---   -0.00066   0.00001   0.00076   0.00295   0.00490
     Eigenvalues ---    0.00610   0.00842   0.01198   0.01431   0.01634
     Eigenvalues ---    0.01722   0.01790   0.01968   0.02168   0.02421
     Eigenvalues ---    0.02611   0.02773   0.02987   0.03255   0.04063
     Eigenvalues ---    0.04443   0.04766   0.04988   0.05197   0.07322
     Eigenvalues ---    0.08206   0.08866   0.09429   0.11795   0.13228
     Eigenvalues ---    0.13594   0.20275   0.20906   0.22014   0.24113
     Eigenvalues ---    0.27400   0.28876   0.36393   0.37202   0.38568
     Eigenvalues ---    0.40839   0.44031   0.48416   0.49508   0.52662
     Eigenvalues ---    0.55153   0.55739   0.56522   0.56983   0.57216
     Eigenvalues ---    0.60949   0.65401   0.90156   2.37110
 RFO step:  Lambda=-5.77756726D-03 EMin=-6.58148162D-04
 Quartic linear search produced a step of -0.21176.
 Maximum step size (   0.150) exceeded in Quadratic search.
    -- Step size scaled by   0.243
 Iteration  1 RMS(Cart)=  0.12212231 RMS(Int)=  0.00732806
 Iteration  2 RMS(Cart)=  0.01059410 RMS(Int)=  0.00022249
 Iteration  3 RMS(Cart)=  0.00005326 RMS(Int)=  0.00022054
 Iteration  4 RMS(Cart)=  0.00000002 RMS(Int)=  0.00022054
 Variable       Old X    -DE/DX   Delta X   Delta X   Delta X     New X
                                 (Linear)    (Quad)   (Total)
    R1        2.30068  -0.00309  -0.00118   0.00506   0.00388   2.30456
    R2        2.45176  -0.00073  -0.00298  -0.00346  -0.00644   2.44533
    R3        2.92449   0.00112   0.00185   0.00037   0.00222   2.92671
    R4        1.90418   0.01480   0.01039   0.04854   0.05892   1.96310
    R5        2.87929   0.00180  -0.01307  -0.07950  -0.09257   2.78672
    R6        2.52818   0.00032  -0.00102   0.00053  -0.00048   2.52770
    R7        2.53084  -0.00076  -0.00016   0.00069   0.00053   2.53136
    R8        2.52684  -0.00004   0.00095   0.00090   0.00185   2.52869
    R9        1.81530  -0.00026  -0.00028  -0.00031  -0.00059   1.81471
   R10        1.85741  -0.00064  -0.00027   0.00114   0.00087   1.85828
   R11        3.25243  -0.00087  -0.00702  -0.02750  -0.03452   3.21791
   R12        3.29716   0.00068  -0.00416  -0.01005  -0.01420   3.28296
   R13        1.81525  -0.00037  -0.00038  -0.00006  -0.00044   1.81481
   R14        1.86246  -0.00154  -0.00000   0.00153   0.00153   1.86399
   R15        3.17062  -0.00065  -0.00798  -0.03005  -0.03803   3.13259
   R16        1.87193  -0.00080   0.00092   0.00473   0.00565   1.87759
   R17        1.81880  -0.00001  -0.00002   0.00099   0.00097   1.81977
   R18        1.83992  -0.00110  -0.00031   0.00199   0.00168   1.84160
   R19        1.81519   0.00032  -0.00011  -0.00012  -0.00023   1.81496
    A1        2.22297   0.00114   0.00046   0.00156   0.00202   2.22499
    A2        2.11592  -0.00166  -0.00395  -0.00767  -0.01162   2.10431
    A3        1.94426   0.00053   0.00349   0.00613   0.00962   1.95388
    A4        1.91554   0.00198   0.00116   0.00500   0.00615   1.92170
    A5        1.93465   0.00055   0.00409   0.00110   0.00519   1.93984
    A6        1.92252   0.00201   0.00082  -0.00006   0.00076   1.92328
    A7        1.92892   0.00029  -0.00149  -0.00116  -0.00265   1.92627
    A8        1.89552  -0.00106  -0.00103   0.00013  -0.00089   1.89464
    A9        1.88928  -0.00102  -0.00124  -0.00048  -0.00172   1.88756
   A10        1.89187  -0.00088  -0.00132   0.00049  -0.00084   1.89104
   A11        1.85439   0.00205   0.00049   0.00188   0.00219   1.85659
   A12        1.98225   0.00251   0.00179   0.03177   0.03291   2.01516
   A13        2.07639  -0.00579   0.00013   0.00932   0.00920   2.08559
   A14        1.85099   0.00414   0.00089   0.01328   0.01446   1.86545
   A15        2.04969   0.00272   0.00222   0.02813   0.03089   2.08058
   A16        2.02762  -0.00894  -0.00247  -0.02721  -0.02938   1.99824
   A17        1.87289  -0.00499   0.00553   0.00958   0.01510   1.88798
   A18        1.88561   0.00249  -0.00073   0.01032   0.00980   1.89540
   A19        1.84324  -0.00108  -0.00016  -0.00472  -0.00506   1.83818
   A20        1.87643   0.00028   0.00174   0.00421   0.00545   1.88188
   A21        2.08784  -0.00004   0.00043   0.02141   0.02143   2.10927
   A22        1.84351   0.00105   0.00084   0.00803   0.00811   1.85163
   A23        3.05829   0.00085  -0.00399   0.02335   0.01932   3.07760
   A24        3.08954  -0.00353   0.01097   0.02789   0.03875   3.12829
   A25        3.16305  -0.00889  -0.00080  -0.01703  -0.01766   3.14540
   A26        3.03545  -0.00723   0.00497  -0.00517  -0.00017   3.03528
   A27        3.05793  -0.00097   0.00404   0.00823   0.01224   3.07017
   A28        3.14957   0.00314  -0.00320   0.04872   0.04574   3.19531
   A29        3.17811  -0.00408  -0.00631  -0.04561  -0.05194   3.12617
   A30        3.09292  -0.00490  -0.00562  -0.04013  -0.04570   3.04722
    D1        0.08671  -0.00172  -0.00271  -0.00013  -0.00286   0.08385
    D2       -3.06309  -0.00031  -0.00292   0.00418   0.00127  -3.06182
    D3       -2.16210   0.00087  -0.05578  -0.04262  -0.09841  -2.26051
    D4        2.02274   0.00052  -0.05772  -0.04345  -0.10117   1.92157
    D5       -0.06737   0.00015  -0.05565  -0.04327  -0.09893  -0.16631
    D6        0.98713  -0.00045  -0.05561  -0.04667  -0.10229   0.88484
    D7       -1.11122  -0.00080  -0.05756  -0.04750  -0.10505  -1.21627
    D8        3.08185  -0.00117  -0.05549  -0.04733  -0.10281   2.97905
    D9        1.41657  -0.00505   0.01186  -0.01748  -0.00536   1.41121
   D10       -0.54085  -0.00261   0.01034  -0.02499  -0.01492  -0.55577
   D11        1.84485   0.00084   0.00480   0.05570   0.06089   1.90574
   D12       -2.13125   0.00001   0.00847   0.09571   0.10413  -2.02712
   D13       -2.22375  -0.00059   0.00552   0.08556   0.09112  -2.13263
   D14        0.08333  -0.00142   0.00919   0.12557   0.13436   0.21769
   D15        2.35527  -0.00082  -0.00367  -0.01876  -0.02236   2.33291
   D16       -1.83991   0.00017   0.00143   0.02299   0.02503  -1.81487
   D17        0.09380  -0.00073  -0.00759  -0.04934  -0.05756   0.03624
   D18        2.18181   0.00027  -0.00249  -0.00760  -0.01017   2.17165
   D19        1.14255   0.00015   0.00199   0.00142   0.00359   1.14614
   D20        3.11868  -0.00175   0.00347   0.00789   0.01126   3.12994
   D21       -1.04684   0.00204  -0.00117  -0.01951  -0.02058  -1.06742
   D22        0.92928   0.00015   0.00031  -0.01304  -0.01291   0.91637
         Item               Value     Threshold  Converged?
 Maximum Force            0.014803     0.000015     NO 
 RMS     Force            0.003106     0.000010     NO 
 Maximum Displacement     0.371850     0.000060     NO 
 RMS     Displacement     0.120946     0.000040     NO 
 Predicted change in Energy=-1.713726D-03
 GradGradGradGradGradGradGradGradGradGradGradGradGradGradGradGradGradGrad

                          Input orientation:                          
 ---------------------------------------------------------------------
 Center     Atomic      Atomic             Coordinates (Angstroms)
 Number     Number       Type             X           Y           Z
 ---------------------------------------------------------------------
      1          6           0        1.366092    0.140303    0.027258
      2          8           0        1.222446   -0.328973    1.143668
      3          8           0        0.797234   -0.246589   -1.068725
      4          1           0        0.106512   -0.995920   -0.867303
      5          6           0        2.322487    1.335608   -0.207619
      6          9           0        1.715025    2.312807   -0.889709
      7          9           0        3.398367    0.937993   -0.899535
      8          9           0        2.735744    1.838135    0.961683
      9          8           0       -2.167715    0.820703    2.685411
     10          1           0       -2.609673    0.575079    3.501822
     11          1           0       -1.211542    0.900164    2.900845
     12          8           0       -2.923726   -0.569229    0.511002
     13          1           0       -3.429481    0.025659   -0.048109
     14          1           0       -2.646062   -0.051139    1.303111
     15          8           0       -0.917398   -1.982536   -0.476340
     16          1           0       -1.721172   -1.488255   -0.165169
     17          1           0       -0.600779   -2.464594    0.294829
     18          8           0        0.482807    0.955034    3.280673
     19          1           0        0.961772    0.480568    2.576979
     20          1           0        0.935780    1.794657    3.391511
 ---------------------------------------------------------------------
                    Distance matrix (angstroms):
                    1          2          3          4          5
     1  C    0.000000
     2  O    1.219518   0.000000
     3  O    1.294011   2.254390   0.000000
     4  H    1.917755   2.394604   1.038828   0.000000
     5  C    1.548746   2.409751   2.360349   3.283558   0.000000
     6  F    2.383769   3.369904   2.724866   3.679061   1.337600
     7  F    2.371791   3.242609   2.863171   3.818031   1.339538
     8  F    2.373126   2.649443   3.496634   4.276671   1.338125
     9  O    4.473982   3.897681   4.901384   4.592821   5.366253
    10  H    5.297956   4.589481   5.759518   5.379122   6.218083
    11  H    3.934347   3.243879   4.594313   4.419428   4.726682
    12  O    4.374927   4.201039   4.055265   3.356208   5.627395
    13  H    4.797536   4.815239   4.356708   3.770670   5.901403
    14  H    4.214479   3.881748   4.185701   3.630423   5.375115
    15  O    3.158224   3.152400   2.510855   1.474671   4.645336
    16  H    3.495773   3.423722   2.949664   2.018865   4.932260
    17  H    3.275006   2.933522   2.955210   2.001953   4.820734
    18  O    3.468240   2.600487   4.523275   4.599296   3.961999
    19  H    2.603907   1.666640   3.721154   3.843769   3.215062
    20  H    3.773626   3.105605   4.907095   5.158730   3.884252
                    6          7          8          9         10
     6  F    0.000000
     7  F    2.173441   0.000000
     8  F    2.166755   2.171050   0.000000
     9  O    5.484845   6.621696   5.296255   0.000000
    10  H    6.403769   7.456553   6.051537   0.960305   0.000000
    11  H    4.992861   5.974578   4.496800   0.983358   1.556156
    12  O    5.637919   6.650578   6.166694   2.689148   3.217620
    13  H    5.692564   6.940950   6.504979   3.113884   3.684557
    14  H    5.423632   6.508852   5.713997   1.702844   2.286439
    15  O    5.054749   5.228231   5.478218   4.406598   5.023043
    16  H    5.174986   5.712762   5.674396   3.695469   4.300419
    17  H    5.439636   5.384911   5.485486   4.354692   4.853872
    18  O    4.555655   5.096559   3.351612   2.719862   3.123572
    19  H    3.992795   4.269939   2.756655   3.149784   3.690459
    20  H    4.382299   5.021084   3.024206   3.328490   3.750970
                   11         12         13         14         15
    11  H    0.000000
    12  O    3.286646   0.000000
    13  H    3.792142   0.960357   0.000000
    14  H    2.348527   0.986383   1.563790   0.000000
    15  O    4.449928   2.645304   3.244502   3.144045   0.000000
    16  H    3.919784   1.657695   2.285599   2.253124   0.993576
    17  H    4.299529   3.005864   3.784247   3.320328   0.962980
    18  O    1.737267   4.647464   5.220203   3.835747   4.970416
    19  H    2.237017   4.524094   5.136257   3.862890   4.349818
    20  H    2.377365   5.364800   5.832310   4.538499   5.715044
                   16         17         18         19         20
    16  H    0.000000
    17  H    1.555672   0.000000
    18  O    4.764558   4.667256   0.000000
    19  H    4.312056   4.040266   0.974531   0.000000
    20  H    5.521492   5.485588   0.960435   1.546276   0.000000
 Stoichiometry    C2H9F3O6
 Framework group  C1[X(C2H9F3O6)]
 Deg. of freedom    54
 Full point group                 C1      NOp   1
 Largest Abelian subgroup         C1      NOp   1
 Largest concise Abelian subgroup C1      NOp   1
                         Standard orientation:                         
 ---------------------------------------------------------------------
 Center     Atomic      Atomic             Coordinates (Angstroms)
 Number     Number       Type             X           Y           Z
 ---------------------------------------------------------------------
      1          6           0       -0.781851   -0.512294   -0.361653
      2          8           0       -0.146137    0.164314   -1.152409
      3          8           0       -0.500996   -1.703156    0.059575
      4          1           0        0.419730   -2.006189   -0.314054
      5          6           0       -2.093290    0.027569    0.260670
      6          9           0       -2.083625   -0.099622    1.592174
      7          9           0       -3.145971   -0.644190   -0.224062
      8          9           0       -2.249115    1.323714   -0.033113
      9          8           0        2.999885    1.688868    0.571018
     10          1           0        3.733789    2.197323    0.217404
     11          1           0        2.190891    2.019448    0.120198
     12          8           0        3.424759   -0.960219    0.753597
     13          1           0        3.505829   -1.174066    1.686326
     14          1           0        3.264195    0.011262    0.695341
     15          8           0        1.774265   -2.312109   -0.810340
     16          1           0        2.431594   -1.879506   -0.203736
     17          1           0        1.893386   -1.881376   -1.663341
     18          8           0        0.784320    2.558295   -0.745423
     19          1           0        0.284661    1.769140   -1.023427
     20          1           0        0.146396    3.145263   -0.331954
 ---------------------------------------------------------------------
 Rotational constants (GHZ):           1.0303558           0.5130386           0.4050451
 Standard basis: 6-31++G(d,p) (6D, 7F)
 There are   263 symmetry adapted cartesian basis functions of A   symmetry.
 There are   263 symmetry adapted basis functions of A   symmetry.
   263 basis functions,   424 primitive gaussians,   263 cartesian basis functions
    48 alpha electrons       48 beta electrons
       nuclear repulsion energy       739.7186778384 Hartrees.
 NAtoms=   20 NActive=   20 NUniq=   20 SFac= 1.00D+00 NAtFMM=   60 NAOKFM=F Big=F
 Integral buffers will be    131072 words long.
 Raffenetti 2 integral format.
 Two-electron integral symmetry is turned on.
 Nuclear repulsion after empirical dispersion term =      739.7100494685 Hartrees.
 One-electron integrals computed using PRISM.
 NBasis=   263 RedAO= T EigKep=  4.88D-05  NBF=   263
 NBsUse=   263 1.00D-06 EigRej= -1.00D+00 NBFU=   263
 Initial guess from the checkpoint file:  "/local_scratch/slurm.5620306/Gau-1510007.chk"
 B after Tr=     0.000000    0.000000    0.000000
         Rot=    0.999750   -0.020466    0.004347   -0.007848 Ang=  -2.56 deg.
 ExpMin= 3.60D-02 ExpMax= 7.00D+03 ExpMxC= 1.05D+03 IAcc=3 IRadAn=         5 AccDes= 0.00D+00
 Harris functional with IExCor= 4639 and IRadAn=       5 diagonalized for initial guess.
 HarFok:  IExCor= 4639 AccDes= 0.00D+00 IRadAn=         5 IDoV= 1 UseB2=F ITyADJ=14
 ICtDFT=  3500011 ScaDFX=  1.000000  1.000000  1.000000  1.000000
 FoFCou: FMM=F IPFlag=           0 FMFlag=      100000 FMFlg1=           0
         NFxFlg=           0 DoJE=T BraDBF=F KetDBF=T FulRan=T
         wScrn=  0.000000 ICntrl=       500 IOpCl=  0 I1Cent=   200000004 NGrid=           0
         NMat0=    1 NMatS0=      1 NMatT0=    0 NMatD0=    1 NMtDS0=    0 NMtDT0=    0
 Petite list used in FoFCou.
 Requested convergence on RMS density matrix=1.00D-10 within 128 cycles.
 Requested convergence on MAX density matrix=1.00D-08.
 Requested convergence on             energy=1.00D-08.
 No special actions if energy rises.
 SCF Done:  E(RwB97XD) =  -832.384401923     A.U. after   17 cycles
            NFock= 17  Conv=0.30D-10     -V/T= 2.0081
 Calling FoFJK, ICntrl=      2127 FMM=F ISym2X=0 I1Cent= 0 IOpClX= 0 NMat=1 NMatS=1 NMatT=0.
 ***** Axes restored to original set *****
 -------------------------------------------------------------------
 Center     Atomic                   Forces (Hartrees/Bohr)
 Number     Number              X              Y              Z
 -------------------------------------------------------------------
      1        6          -0.002051318   -0.000995905   -0.000936679
      2        8           0.001793988   -0.003575368   -0.009548697
      3        8           0.002032787    0.000611300    0.002841323
      4        1           0.000424974   -0.000037998    0.000198148
      5        6           0.000016081   -0.000168605   -0.000495736
      6        9           0.000632940   -0.000304758    0.000333217
      7        9          -0.000273235    0.000674880    0.000426325
      8        9           0.000242943    0.000158997   -0.000443958
      9        8          -0.000387431   -0.000185438    0.000046191
     10        1           0.000426657    0.000167645   -0.000053907
     11        1           0.000055040    0.000406565    0.000493558
     12        8          -0.000182934    0.000653540   -0.000581904
     13        1           0.000015655   -0.000383171    0.000442044
     14        1          -0.000104225    0.000100621    0.000015884
     15        8          -0.000384907    0.000129428    0.000778723
     16        1           0.000123131   -0.000240239    0.000221856
     17        1           0.000014503   -0.000844785   -0.000724637
     18        8          -0.001058645    0.003807841    0.004627144
     19        1          -0.000581244   -0.000032197    0.001493003
     20        1          -0.000754759    0.000057647    0.000868104
 -------------------------------------------------------------------
 Cartesian Forces:  Max     0.009548697 RMS     0.001697848

 GradGradGradGradGradGradGradGradGradGradGradGradGradGradGradGradGradGrad
 Berny optimization.
 Using GEDIIS/GDIIS optimizer.
 FormGI is forming the generalized inverse of G from B-inverse, IUseBI=4.
 Internal  Forces:  Max     0.054369242 RMS     0.013781913
 Search for a local minimum.
 Step number   8 out of a maximum of  120
 All quantities printed in internal units (Hartrees-Bohrs-Radians)
 Mixed Optimization -- RFO/linear search
 Update second derivatives using D2CorX and points    8    7
 DE=  7.33D-04 DEPred=-1.71D-03 R=-4.28D-01
 Trust test=-4.28D-01 RLast= 3.70D-01 DXMaxT set to 7.50D-02
 ITU= -1  0  0  0  0 -1  0  0
 Use linear search instead of GDIIS.
     Eigenvalues ---   -0.02930   0.00001   0.00082   0.00295   0.00474
     Eigenvalues ---    0.00752   0.00945   0.01106   0.01544   0.01618
     Eigenvalues ---    0.01706   0.01781   0.01879   0.02164   0.02202
     Eigenvalues ---    0.02614   0.02762   0.02839   0.03010   0.03391
     Eigenvalues ---    0.04230   0.04595   0.04869   0.05159   0.07085
     Eigenvalues ---    0.07527   0.08208   0.08981   0.09659   0.12425
     Eigenvalues ---    0.13324   0.13652   0.20389   0.21165   0.22198
     Eigenvalues ---    0.24136   0.27626   0.36826   0.37198   0.38547
     Eigenvalues ---    0.40284   0.44350   0.48476   0.49425   0.53446
     Eigenvalues ---    0.55013   0.55738   0.56681   0.56982   0.57220
     Eigenvalues ---    0.61942   0.86719   1.81795   4.61566
 RFO step:  Lambda=-3.08347707D-02 EMin=-2.93040072D-02
 I=     1 Eig=   -2.93D-02 Dot1= -1.26D-03
 I=     1 Stepn= -1.88D-01 RXN=   1.88D-01 EDone=F
 Mixed    1 eigenvectors in step.  Raw Step.Grad=  1.26D-03.
 RFO eigenvector is Hessian eigenvector with negative curvature.
 Taking step of  1.88D-01 in eigenvector direction(s).  Step.Grad= -8.44D-04.
 Quartic linear search produced a step of -0.62802.
 Maximum step size (   0.075) exceeded in Quadratic search.
    -- Step size not scaled.
 Iteration  1 RMS(Cart)=  0.11671248 RMS(Int)=  0.00625306
 Iteration  2 RMS(Cart)=  0.01048117 RMS(Int)=  0.00012536
 Iteration  3 RMS(Cart)=  0.00005239 RMS(Int)=  0.00012216
 Iteration  4 RMS(Cart)=  0.00000001 RMS(Int)=  0.00012216
 Variable       Old X    -DE/DX   Delta X   Delta X   Delta X     New X
                                 (Linear)    (Quad)   (Total)
    R1        2.30456  -0.00760  -0.00244  -0.01264  -0.01508   2.28948
    R2        2.44533  -0.01008   0.00404  -0.02194  -0.01790   2.42742
    R3        2.92671   0.00066  -0.00139   0.01762   0.01623   2.94293
    R4        1.96310   0.00030  -0.03701   0.10945   0.07244   2.03554
    R5        2.78672   0.00137   0.05814  -0.02545   0.03269   2.81941
    R6        2.52770  -0.00068   0.00030   0.00236   0.00266   2.53036
    R7        2.53136  -0.00064  -0.00033  -0.00831  -0.00864   2.52272
    R8        2.52869  -0.00025  -0.00116   0.00225   0.00109   2.52978
    R9        1.81471  -0.00028   0.00037  -0.00268  -0.00231   1.81241
   R10        1.85828  -0.00032  -0.00055  -0.00561  -0.00616   1.85212
   R11        3.21791   0.00760   0.02168   0.01323   0.03491   3.25282
   R12        3.28296  -0.00068   0.00892  -0.00031   0.00861   3.29157
   R13        1.81481  -0.00050   0.00028  -0.00283  -0.00256   1.81226
   R14        1.86399   0.00767  -0.00096  -0.00522  -0.00618   1.85782
   R15        3.13259   0.00758   0.02388   0.01486   0.03874   3.17133
   R16        1.87759   0.00665  -0.00355   0.00105  -0.00250   1.87508
   R17        1.81977  -0.00015  -0.00061  -0.00046  -0.00107   1.81870
   R18        1.84160  -0.00135  -0.00106  -0.00335  -0.00440   1.83719
   R19        1.81496  -0.00021   0.00015  -0.00070  -0.00055   1.81441
    A1        2.22499  -0.00723  -0.00127   0.00436   0.00306   2.22805
    A2        2.10431   0.00361   0.00730  -0.01373  -0.00647   2.09784
    A3        1.95388   0.00361  -0.00604   0.00944   0.00336   1.95724
    A4        1.92170  -0.00261  -0.00386   0.00667   0.00281   1.92450
    A5        1.93984   0.00041  -0.00326   0.00274  -0.00057   1.93927
    A6        1.92328   0.00072  -0.00048   0.02829   0.02773   1.95101
    A7        1.92627   0.00054   0.00167  -0.00219  -0.00058   1.92569
    A8        1.89464  -0.00056   0.00056  -0.00922  -0.00874   1.88590
    A9        1.88756  -0.00048   0.00108  -0.01210  -0.01104   1.87653
   A10        1.89104  -0.00070   0.00053  -0.00869  -0.00824   1.88279
   A11        1.85659  -0.01544  -0.00138   0.00718   0.00593   1.86252
   A12        2.01516  -0.01033  -0.02067   0.00176  -0.01870   1.99646
   A13        2.08559   0.03489  -0.00578  -0.00929  -0.01494   2.07065
   A14        1.86545  -0.01884  -0.00908  -0.01299  -0.02210   1.84335
   A15        2.08058  -0.02110  -0.01940  -0.00069  -0.01971   2.06086
   A16        1.99824   0.05053   0.01845   0.00245   0.02097   2.01921
   A17        1.88798   0.02905  -0.00948   0.01564   0.00613   1.89411
   A18        1.89540  -0.00595  -0.00615  -0.00957  -0.01595   1.87945
   A19        1.83818   0.00224   0.00318   0.00180   0.00508   1.84326
   A20        1.88188  -0.00089  -0.00342   0.01126   0.00799   1.88987
   A21        2.10927  -0.00191  -0.01346  -0.01560  -0.02894   2.08033
   A22        1.85163  -0.00181  -0.00510   0.00884   0.00398   1.85561
   A23        3.07760   0.00911  -0.01213  -0.03714  -0.04923   3.02838
   A24        3.12829   0.02730  -0.02434  -0.00941  -0.03372   3.09458
   A25        3.14540   0.05437   0.01109   0.00441   0.01564   3.16104
   A26        3.03528   0.03717   0.00011   0.01722   0.01716   3.05244
   A27        3.07017   0.00501  -0.00769   0.01105   0.00337   3.07354
   A28        3.19531  -0.00651  -0.02872   0.01405  -0.01472   3.18059
   A29        3.12617   0.01290   0.03262   0.02504   0.05749   3.18366
   A30        3.04722   0.02500   0.02870  -0.00507   0.02362   3.07084
    D1        0.08385   0.00576   0.00180   0.00019   0.00196   0.08581
    D2       -3.06182   0.00291  -0.00080   0.01818   0.01741  -3.04441
    D3       -2.26051  -0.00133   0.06180   0.03830   0.10011  -2.16040
    D4        1.92157  -0.00138   0.06354   0.02929   0.09282   2.01439
    D5       -0.16631  -0.00131   0.06213   0.02346   0.08556  -0.08075
    D6        0.88484   0.00132   0.06424   0.02167   0.08594   0.97078
    D7       -1.21627   0.00128   0.06597   0.01266   0.07865  -1.13762
    D8        2.97905   0.00135   0.06456   0.00683   0.07138   3.05043
    D9        1.41121   0.01903   0.00337   0.00101   0.00418   1.41538
   D10       -0.55577   0.00300   0.00937   0.00237   0.01193  -0.54384
   D11        1.90574  -0.01017  -0.03824  -0.04304  -0.08104   1.82471
   D12       -2.02712   0.00061  -0.06540  -0.06030  -0.12595  -2.15307
   D13       -2.13263  -0.00175  -0.05723  -0.03096  -0.08794  -2.22057
   D14        0.21769   0.00902  -0.08438  -0.04822  -0.13285   0.08484
   D15        2.33291  -0.00140   0.01404  -0.00025   0.01381   2.34672
   D16       -1.81487   0.00142  -0.01572   0.01028  -0.00560  -1.82047
   D17        0.03624  -0.00139   0.03615   0.00363   0.03994   0.07618
   D18        2.17165   0.00143   0.00638   0.01416   0.02053   2.19218
   D19        1.14614  -0.00584  -0.00226   0.02134   0.01910   1.16525
   D20        3.12994   0.01102  -0.00707   0.01958   0.01281  -3.14043
   D21       -1.06742  -0.01992   0.01292   0.03148   0.04409  -1.02333
   D22        0.91637  -0.00306   0.00811   0.02972   0.03780   0.95417
         Item               Value     Threshold  Converged?
 Maximum Force            0.054369     0.000015     NO 
 RMS     Force            0.013782     0.000010     NO 
 Maximum Displacement     0.422599     0.000060     NO 
 RMS     Displacement     0.120593     0.000040     NO 
 Predicted change in Energy=-2.246555D-03
 GradGradGradGradGradGradGradGradGradGradGradGradGradGradGradGradGradGrad

                          Input orientation:                          
 ---------------------------------------------------------------------
 Center     Atomic      Atomic             Coordinates (Angstroms)
 Number     Number       Type             X           Y           Z
 ---------------------------------------------------------------------
      1          6           0        1.409225    0.090122   -0.018411
      2          8           0        1.291412   -0.451829    1.058734
      3          8           0        0.811922   -0.207250   -1.116061
      4          1           0        0.089168   -0.988031   -0.947869
      5          6           0        2.364738    1.308983   -0.181691
      6          9           0        1.711275    2.372609   -0.666079
      7          9           0        3.379269    1.036315   -1.005408
      8          9           0        2.880116    1.658096    1.003481
      9          8           0       -2.205127    0.901009    2.685541
     10          1           0       -2.679826    0.715267    3.497947
     11          1           0       -1.257134    0.974053    2.923392
     12          8           0       -2.927589   -0.641102    0.585480
     13          1           0       -3.461018   -0.057328    0.042939
     14          1           0       -2.647851   -0.101867    1.358452
     15          8           0       -0.925171   -2.000712   -0.533664
     16          1           0       -1.712928   -1.524564   -0.163142
     17          1           0       -0.555813   -2.500959    0.200890
     18          8           0        0.445750    1.023759    3.286256
     19          1           0        0.916961    0.509077    2.609323
     20          1           0        0.889338    1.873824    3.336175
 ---------------------------------------------------------------------
                    Distance matrix (angstroms):
                    1          2          3          4          5
     1  C    0.000000
     2  O    1.211540   0.000000
     3  O    1.284537   2.240415   0.000000
     4  H    1.941354   2.399866   1.077164   0.000000
     5  C    1.557334   2.406479   2.362889   3.322879   0.000000
     6  F    2.391748   3.335972   2.768934   3.742264   1.339009
     7  F    2.398024   3.291564   2.854815   3.863425   1.334964
     8  F    2.380405   2.641744   3.499914   4.312673   1.338704
     9  O    4.586113   4.086864   4.978253   4.694031   5.410280
    10  H    5.429173   4.804437   5.859387   5.507616   6.272150
    11  H    4.067555   3.464849   4.689739   4.544112   4.782434
    12  O    4.439293   4.249678   4.131272   3.401814   5.692109
    13  H    4.872861   4.875763   4.429874   3.801543   5.988047
    14  H    4.288644   3.966119   4.254920   3.687231   5.430339
    15  O    3.175921   3.138154   2.563822   1.491969   4.679900
    16  H    3.517953   3.416109   3.003038   2.037452   4.965551
    17  H    3.259320   2.889130   2.977610   2.006140   4.815771
    18  O    3.566620   2.802563   4.585832   4.701304   3.973730
    19  H    2.706073   1.862224   3.795081   3.947174   3.244328
    20  H    3.834726   3.279796   4.915208   5.213781   3.856324
                    6          7          8          9         10
     6  F    0.000000
     7  F    2.164031   0.000000
     8  F    2.159664   2.161342   0.000000
     9  O    5.360706   6.695288   5.409455   0.000000
    10  H    6.274366   7.556184   6.166380   0.959085   0.000000
    11  H    4.863303   6.077465   4.612029   0.980101   1.556000
    12  O    5.671676   6.717224   6.260229   2.703759   3.222357
    13  H    5.758465   7.006041   6.638923   3.078802   3.625499
    14  H    5.405898   6.573390   5.812219   1.721317   2.290452
    15  O    5.108260   5.289071   5.498172   4.519022   5.168099
    16  H    5.212108   5.761769   5.708449   3.773680   4.399467
    17  H    5.444538   5.427000   5.454127   4.524060   5.072094
    18  O    4.363703   5.198468   3.396996   2.720859   3.147890
    19  H    3.851226   4.405362   2.784412   3.147515   3.710667
    20  H    4.116115   5.074497   3.074280   3.308383   3.755976
                   11         12         13         14         15
    11  H    0.000000
    12  O    3.296205   0.000000
    13  H    3.770657   0.959005   0.000000
    14  H    2.353876   0.983114   1.547191   0.000000
    15  O    4.572818   2.666590   3.246496   3.186431   0.000000
    16  H    3.997190   1.678196   2.291522   2.283286   0.992252
    17  H    4.469852   3.038470   3.799540   3.387066   0.962415
    18  O    1.741826   4.630914   5.191406   3.814948   5.061486
    19  H    2.245336   4.494376   5.106255   3.826985   4.423897
    20  H    2.363751   5.334801   5.787948   4.508486   5.768893
                   16         17         18         19         20
    16  H    0.000000
    17  H    1.557171   0.000000
    18  O    4.801269   4.790224   0.000000
    19  H    4.328807   4.126734   0.972201   0.000000
    20  H    5.528657   5.572899   0.960142   1.546483   0.000000
 Stoichiometry    C2H9F3O6
 Framework group  C1[X(C2H9F3O6)]
 Deg. of freedom    54
 Full point group                 C1      NOp   1
 Largest Abelian subgroup         C1      NOp   1
 Largest concise Abelian subgroup C1      NOp   1
                         Standard orientation:                         
 ---------------------------------------------------------------------
 Center     Atomic      Atomic             Coordinates (Angstroms)
 Number     Number       Type             X           Y           Z
 ---------------------------------------------------------------------
      1          6           0       -0.814656   -0.585331   -0.357098
      2          8           0       -0.200432   -0.006833   -1.226523
      3          8           0       -0.532885   -1.716176    0.183117
      4          1           0        0.411245   -2.080855   -0.185541
      5          6           0       -2.102344    0.049040    0.246824
      6          9           0       -2.000764    0.173749    1.576138
      7          9           0       -3.186618   -0.683184   -0.018367
      8          9           0       -2.299191    1.272846   -0.258821
      9          8           0        3.025422    1.743711    0.571230
     10          1           0        3.765059    2.265658    0.254447
     11          1           0        2.227967    2.074014    0.106941
     12          8           0        3.490933   -0.917772    0.671839
     13          1           0        3.616063   -1.095222    1.605940
     14          1           0        3.316042    0.047481    0.606931
     15          8           0        1.766585   -2.399347   -0.721812
     16          1           0        2.441240   -1.906691   -0.186372
     17          1           0        1.823071   -2.033027   -1.609991
     18          8           0        0.800574    2.568953   -0.759972
     19          1           0        0.325000    1.770534   -1.045511
     20          1           0        0.153894    3.124866   -0.318792
 ---------------------------------------------------------------------
 Rotational constants (GHZ):           1.0121895           0.5058460           0.3966873
 Standard basis: 6-31++G(d,p) (6D, 7F)
 There are   263 symmetry adapted cartesian basis functions of A   symmetry.
 There are   263 symmetry adapted basis functions of A   symmetry.
   263 basis functions,   424 primitive gaussians,   263 cartesian basis functions
    48 alpha electrons       48 beta electrons
       nuclear repulsion energy       735.0791229081 Hartrees.
 NAtoms=   20 NActive=   20 NUniq=   20 SFac= 1.00D+00 NAtFMM=   60 NAOKFM=F Big=F
 Integral buffers will be    131072 words long.
 Raffenetti 2 integral format.
 Two-electron integral symmetry is turned on.
 Nuclear repulsion after empirical dispersion term =      735.0706247619 Hartrees.
 One-electron integrals computed using PRISM.
 NBasis=   263 RedAO= T EigKep=  5.06D-05  NBF=   263
 NBsUse=   263 1.00D-06 EigRej= -1.00D+00 NBFU=   263
 Lowest energy guess from the checkpoint file:  "/local_scratch/slurm.5620306/Gau-1510007.chk"
 B after Tr=     0.000000    0.000000    0.000000
         Rot=    0.999955    0.006703   -0.000688   -0.006747 Ang=   1.09 deg.
 B after Tr=    -0.000000   -0.000000    0.000000
         Rot=    0.999615    0.027253   -0.005001    0.001173 Ang=   3.18 deg.
 Requested convergence on RMS density matrix=1.00D-10 within 128 cycles.
 Requested convergence on MAX density matrix=1.00D-08.
 Requested convergence on             energy=1.00D-08.
 No special actions if energy rises.
 SCF Done:  E(RwB97XD) =  -832.384253711     A.U. after   16 cycles
            NFock= 16  Conv=0.35D-10     -V/T= 2.0082
 Calling FoFJK, ICntrl=      2127 FMM=F ISym2X=0 I1Cent= 0 IOpClX= 0 NMat=1 NMatS=1 NMatT=0.
 ***** Axes restored to original set *****
 -------------------------------------------------------------------
 Center     Atomic                   Forces (Hartrees/Bohr)
 Number     Number              X              Y              Z
 -------------------------------------------------------------------
      1        6           0.005107696    0.007672441   -0.002161832
      2        8          -0.001229565   -0.004132710    0.009785593
      3        8          -0.017992074   -0.017467883   -0.006320813
      4        1           0.012506439    0.012698310    0.000274306
      5        6          -0.000311481    0.001950935    0.001255726
      6        9          -0.002279442   -0.000112063   -0.000771247
      7        9           0.000764358   -0.002966658   -0.001855812
      8        9          -0.000337071   -0.000746774    0.001587365
      9        8          -0.002065531   -0.000559801   -0.001639962
     10        1           0.000090745    0.000012691    0.001280051
     11        1           0.001520981    0.000339983    0.000617467
     12        8           0.000723533   -0.000555642   -0.000780796
     13        1          -0.001226992   -0.000037811   -0.001506868
     14        1           0.001031646    0.000832059    0.001637411
     15        8           0.002794379    0.004450405   -0.002189134
     16        1          -0.000199171    0.000046032    0.000400231
     17        1           0.000388251   -0.000763754    0.000063053
     18        8          -0.000593560    0.000186618   -0.000290166
     19        1           0.000784740   -0.001003100    0.000509474
     20        1           0.000522120    0.000156722    0.000105953
 -------------------------------------------------------------------
 Cartesian Forces:  Max     0.017992074 RMS     0.004610135

 GradGradGradGradGradGradGradGradGradGradGradGradGradGradGradGradGradGrad
 Berny optimization.
 Using GEDIIS/GDIIS optimizer.
 FormGI is forming the generalized inverse of G from B-inverse, IUseBI=4.
 Internal  Forces:  Max     0.022623852 RMS     0.003593598
 Search for a local minimum.
 Step number   9 out of a maximum of  120
 All quantities printed in internal units (Hartrees-Bohrs-Radians)
 Mixed Optimization -- RFO/linear search
 Iteration  1 RMS(Cart)=  0.12065870 RMS(Int)=  0.00654570
 Iteration  2 RMS(Cart)=  0.00977040 RMS(Int)=  0.00002208
 Iteration  3 RMS(Cart)=  0.00003958 RMS(Int)=  0.00000000
 Iteration  4 RMS(Cart)=  0.00000000 RMS(Int)=  0.00000000
 Update second derivatives using D2CorX and points    9    8    7
 ITU=  0 -1  0  0  0  0 -1  0  0
 Use linear search instead of GDIIS.
 Energy rises -- skip Quadratic/GDIIS search.
 Quartic linear search produced a step of -0.62802.
 Iteration  1 RMS(Cart)=  0.07538816 RMS(Int)=  0.00279232
 Iteration  2 RMS(Cart)=  0.00452450 RMS(Int)=  0.00017372
 Iteration  3 RMS(Cart)=  0.00000964 RMS(Int)=  0.00017363
 Iteration  4 RMS(Cart)=  0.00000000 RMS(Int)=  0.00017363
 Variable       Old X    -DE/DX   Delta X   Delta X   Delta X     New X
                                 (Linear)    (Quad)   (Total)
    R1        2.30456  -0.00760  -0.00244   0.00000  -0.01751   2.28704
    R2        2.44533  -0.01008   0.00404   0.00000  -0.01386   2.43146
    R3        2.92671   0.00066  -0.00139   0.00000   0.01484   2.94154
    R4        1.96310   0.00030  -0.03701   0.00000   0.03544   1.99854
    R5        2.78672   0.00137   0.05814   0.00000   0.09082   2.87755
    R6        2.52770  -0.00068   0.00030   0.00000   0.00297   2.53066
    R7        2.53136  -0.00064  -0.00033   0.00000  -0.00897   2.52239
    R8        2.52869  -0.00025  -0.00116   0.00000  -0.00007   2.52862
    R9        1.81471  -0.00028   0.00037   0.00000  -0.00193   1.81278
   R10        1.85828  -0.00032  -0.00055   0.00000  -0.00670   1.85158
   R11        3.21791   0.00760   0.02168   0.00000   0.05658   3.27449
   R12        3.28296  -0.00068   0.00892   0.00000   0.01753   3.30049
   R13        1.81481  -0.00050   0.00028   0.00000  -0.00228   1.81253
   R14        1.86399   0.00767  -0.00096   0.00000  -0.00713   1.85686
   R15        3.13259   0.00758   0.02388   0.00000   0.06263   3.19521
   R16        1.87759   0.00665  -0.00355   0.00000  -0.00605   1.87154
   R17        1.81977  -0.00015  -0.00061   0.00000  -0.00167   1.81809
   R18        1.84160  -0.00135  -0.00106   0.00000  -0.00546   1.83614
   R19        1.81496  -0.00021   0.00015   0.00000  -0.00041   1.81455
    A1        2.22499  -0.00723  -0.00127   0.00000   0.00180   2.22680
    A2        2.10431   0.00361   0.00730   0.00000   0.00084   2.10515
    A3        1.95388   0.00361  -0.00604   0.00000  -0.00267   1.95121
    A4        1.92170  -0.00261  -0.00386   0.00000  -0.00105   1.92064
    A5        1.93984   0.00041  -0.00326   0.00000  -0.00381   1.93604
    A6        1.92328   0.00072  -0.00048   0.00000   0.02727   1.95055
    A7        1.92627   0.00054   0.00167   0.00000   0.00108   1.92734
    A8        1.89464  -0.00056   0.00056   0.00000  -0.00813   1.88651
    A9        1.88756  -0.00048   0.00108   0.00000  -0.00996   1.87760
   A10        1.89104  -0.00070   0.00053   0.00000  -0.00774   1.88329
   A11        1.85659  -0.01544  -0.00138   0.00000   0.00456   1.86115
   A12        2.01516  -0.01033  -0.02067   0.00000  -0.03973   1.97543
   A13        2.08559   0.03489  -0.00578   0.00000  -0.02083   2.06476
   A14        1.86545  -0.01884  -0.00908   0.00000  -0.03094   1.83451
   A15        2.08058  -0.02110  -0.01940   0.00000  -0.03841   2.04217
   A16        1.99824   0.05053   0.01845   0.00000   0.03969   2.03793
   A17        1.88798   0.02905  -0.00948   0.00000  -0.00340   1.88458
   A18        1.89540  -0.00595  -0.00615   0.00000  -0.02211   1.87330
   A19        1.83818   0.00224   0.00318   0.00000   0.00808   1.84626
   A20        1.88188  -0.00089  -0.00342   0.00000   0.00434   1.88622
   A21        2.10927  -0.00191  -0.01346   0.00000  -0.04258   2.06669
   A22        1.85163  -0.00181  -0.00510   0.00000  -0.00148   1.85015
   A23        3.07760   0.00911  -0.01213   0.00000  -0.06138   3.01622
   A24        3.12829   0.02730  -0.02434   0.00000  -0.05809   3.07020
   A25        3.14540   0.05437   0.01109   0.00000   0.02692   3.17232
   A26        3.03528   0.03717   0.00011   0.00000   0.01720   3.05248
   A27        3.07017   0.00501  -0.00769   0.00000  -0.00433   3.06584
   A28        3.19531  -0.00651  -0.02872   0.00000  -0.04327   3.15204
   A29        3.12617   0.01290   0.03262   0.00000   0.08996   3.21613
   A30        3.04722   0.02500   0.02870   0.00000   0.05236   3.09958
    D1        0.08385   0.00576   0.00180   0.00000   0.00379   0.08764
    D2       -3.06182   0.00291  -0.00080   0.00000   0.01657  -3.04525
    D3       -2.26051  -0.00133   0.06180   0.00000   0.16191  -2.09861
    D4        1.92157  -0.00138   0.06354   0.00000   0.15640   2.07797
    D5       -0.16631  -0.00131   0.06213   0.00000   0.14769  -0.01861
    D6        0.88484   0.00132   0.06424   0.00000   0.15014   1.03498
    D7       -1.21627   0.00128   0.06597   0.00000   0.14464  -1.07163
    D8        2.97905   0.00135   0.06456   0.00000   0.13593   3.11497
    D9        1.41121   0.01903   0.00337   0.00000   0.00773   1.41893
   D10       -0.55577   0.00300   0.00937   0.00000   0.02111  -0.53466
   D11        1.90574  -0.01017  -0.03824   0.00000  -0.11878   1.78696
   D12       -2.02712   0.00061  -0.06540   0.00000  -0.19154  -2.21866
   D13       -2.13263  -0.00175  -0.05723   0.00000  -0.14497  -2.27760
   D14        0.21769   0.00902  -0.08438   0.00000  -0.21772  -0.00003
   D15        2.33291  -0.00140   0.01404   0.00000   0.02795   2.36086
   D16       -1.81487   0.00142  -0.01572   0.00000  -0.02095  -1.83582
   D17        0.03624  -0.00139   0.03615   0.00000   0.07571   0.11195
   D18        2.17165   0.00143   0.00638   0.00000   0.02682   2.19846
   D19        1.14614  -0.00584  -0.00226   0.00000   0.01701   1.16315
   D20       -3.15325   0.01102  -0.00707   0.00000   0.00584   3.13578
   D21       -1.06742  -0.01992   0.01292   0.00000   0.05691  -1.01051
   D22        0.91637  -0.00306   0.00811   0.00000   0.04575   0.96212
         Item               Value     Threshold  Converged?
 Maximum Force            0.022624     0.000015     NO 
 RMS     Force            0.003594     0.000010     NO 
 Maximum Displacement     0.241725     0.000060     NO 
 RMS     Displacement     0.077278     0.000040     NO 
 Predicted change in Energy=-1.755814D-03
 GradGradGradGradGradGradGradGradGradGradGradGradGradGradGradGradGradGrad

                          Input orientation:                          
 ---------------------------------------------------------------------
 Center     Atomic      Atomic             Coordinates (Angstroms)
 Number     Number       Type             X           Y           Z
 ---------------------------------------------------------------------
      1          6           0        1.420095    0.060372   -0.045612
      2          8           0        1.330390   -0.528790    1.007740
      3          8           0        0.799671   -0.195661   -1.143362
      4          1           0        0.100395   -0.974377   -0.991399
      5          6           0        2.361043    1.292255   -0.187292
      6          9           0        1.669831    2.384267   -0.538164
      7          9           0        3.308125    1.088452   -1.105532
      8          9           0        2.966399    1.553930    0.976992
      9          8           0       -2.218587    0.959412    2.676126
     10          1           0       -2.735995    0.804164    3.468848
     11          1           0       -1.281855    1.012618    2.958497
     12          8           0       -2.900490   -0.660053    0.608603
     13          1           0       -3.426519   -0.075839    0.059096
     14          1           0       -2.625093   -0.111129    1.375648
     15          8           0       -0.916656   -2.024219   -0.564602
     16          1           0       -1.689772   -1.554671   -0.161295
     17          1           0       -0.519845   -2.534729    0.147820
     18          8           0        0.419464    1.057537    3.350822
     19          1           0        0.895087    0.526000    2.691018
     20          1           0        0.861030    1.909932    3.372333
 ---------------------------------------------------------------------
                    Distance matrix (angstroms):
                    1          2          3          4          5
     1  C    0.000000
     2  O    1.210251   0.000000
     3  O    1.286676   2.240508   0.000000
     4  H    1.925313   2.389141   1.057582   0.000000
     5  C    1.556597   2.409679   2.359205   3.300719   0.000000
     6  F    2.388612   3.315259   2.789171   3.734842   1.339170
     7  F    2.396880   3.315543   2.818283   3.815472   1.334790
     8  F    2.380648   2.648620   3.500239   4.298939   1.338090
     9  O    4.632077   4.194461   5.003256   4.750575   5.411373
    10  H    5.493426   4.936528   5.896869   5.576927   6.291692
    11  H    4.151141   3.606274   4.755832   4.632541   4.821295
    12  O    4.428822   4.251692   4.120222   3.415276   5.668217
    13  H    4.849659   4.871681   4.395560   3.788144   5.952165
    14  H    4.291030   3.994452   4.252242   3.711656   5.410529
    15  O    3.174157   3.123745   2.573784   1.522732   4.678106
    16  H    3.506140   3.397125   3.001448   2.056820   4.951239
    17  H    3.245817   2.861227   2.979850   2.029091   4.801835
    18  O    3.678499   2.972583   4.681105   4.804723   4.042656
    19  H    2.825170   2.033592   3.902867   4.054980   3.319765
    20  H    3.926293   3.429135   4.982850   5.285827   3.911840
                    6          7          8          9         10
     6  F    0.000000
     7  F    2.164497   0.000000
     8  F    2.160149   2.161099   0.000000
     9  O    5.242296   6.697920   5.488587   0.000000
    10  H    6.161507   7.585324   6.268077   0.959281   0.000000
    11  H    4.777081   6.131067   4.718796   0.979812   1.555132
    12  O    5.609883   6.674011   6.281545   2.713359   3.217451
    13  H    5.690486   6.933063   6.660937   3.062629   3.588542
    14  H    5.323161   6.542042   5.847745   1.732787   2.287257
    15  O    5.111297   5.275424   5.500706   4.593409   5.251520
    16  H    5.190780   5.732072   5.713057   3.827692   4.453832
    17  H    5.427870   5.417719   5.436777   4.635416   5.204686
    18  O    4.295094   5.310781   3.516866   2.724731   3.167815
    19  H    3.805391   4.533530   2.878343   3.143729   3.723862
    20  H    4.021335   5.168595   3.208890   3.297307   3.764390
                   11         12         13         14         15
    11  H    0.000000
    12  O    3.307539   0.000000
    13  H    3.767075   0.959151   0.000000
    14  H    2.360616   0.982609   1.541700   0.000000
    15  O    4.665616   2.678237   3.237993   3.216091   0.000000
    16  H    4.060846   1.690834   2.291682   2.306693   0.990374
    17  H    4.589579   3.064996   3.808250   3.437073   0.962094
    18  O    1.746546   4.635944   5.187638   3.812666   5.158777
    19  H    2.246646   4.488828   5.095636   3.811535   4.514985
    20  H    2.359744   5.328421   5.770954   4.497165   5.842703
                   16         17         18         19         20
    16  H    0.000000
    17  H    1.557176   0.000000
    18  O    4.858752   4.903662   0.000000
    19  H    4.375658   4.223500   0.971642   0.000000
    20  H    5.567459   5.662095   0.960219   1.542925   0.000000
 Stoichiometry    C2H9F3O6
 Framework group  C1[X(C2H9F3O6)]
 Deg. of freedom    54
 Full point group                 C1      NOp   1
 Largest Abelian subgroup         C1      NOp   1
 Largest concise Abelian subgroup C1      NOp   1
                         Standard orientation:                         
 ---------------------------------------------------------------------
 Center     Atomic      Atomic             Coordinates (Angstroms)
 Number     Number       Type             X           Y           Z
 ---------------------------------------------------------------------
      1          6           0       -0.834979   -0.608479   -0.358372
      2          8           0       -0.233632   -0.093535   -1.273753
      3          8           0       -0.560132   -1.715478    0.237066
      4          1           0        0.350401   -2.108390   -0.130399
      5          6           0       -2.095084    0.076077    0.247030
      6          9           0       -1.918769    0.337186    1.548610
      7          9           0       -3.182030   -0.688373    0.121217
      8          9           0       -2.336419    1.238964   -0.369360
      9          8           0        3.043130    1.736808    0.598725
     10          1           0        3.812136    2.240368    0.324359
     11          1           0        2.279840    2.096866    0.100953
     12          8           0        3.466943   -0.942935    0.639661
     13          1           0        3.583234   -1.114999    1.576059
     14          1           0        3.305240    0.024123    0.575080
     15          8           0        1.716945   -2.464934   -0.699736
     16          1           0        2.400028   -1.951061   -0.199563
     17          1           0        1.747423   -2.131778   -1.601791
     18          8           0        0.869770    2.623088   -0.785171
     19          1           0        0.388239    1.833135   -1.082140
     20          1           0        0.224601    3.172053   -0.333047
 ---------------------------------------------------------------------
 Rotational constants (GHZ):           0.9847272           0.5071221           0.3944765
 Standard basis: 6-31++G(d,p) (6D, 7F)
 There are   263 symmetry adapted cartesian basis functions of A   symmetry.
 There are   263 symmetry adapted basis functions of A   symmetry.
   263 basis functions,   424 primitive gaussians,   263 cartesian basis functions
    48 alpha electrons       48 beta electrons
       nuclear repulsion energy       732.3541143436 Hartrees.
 NAtoms=   20 NActive=   20 NUniq=   20 SFac= 1.00D+00 NAtFMM=   60 NAOKFM=F Big=F
 Integral buffers will be    131072 words long.
 Raffenetti 2 integral format.
 Two-electron integral symmetry is turned on.
 Nuclear repulsion after empirical dispersion term =      732.3457240302 Hartrees.
 One-electron integrals computed using PRISM.
 NBasis=   263 RedAO= T EigKep=  5.05D-05  NBF=   263
 NBsUse=   263 1.00D-06 EigRej= -1.00D+00 NBFU=   263
 Lowest energy guess from the checkpoint file:  "/local_scratch/slurm.5620306/Gau-1510007.chk"
 B after Tr=     0.000000    0.000000   -0.000000
         Rot=    0.999820    0.018628   -0.003452   -0.000888 Ang=   2.17 deg.
 B after Tr=     0.000000    0.000000   -0.000000
         Rot=    0.999907    0.011997   -0.002741    0.005908 Ang=   1.56 deg.
 Requested convergence on RMS density matrix=1.00D-10 within 128 cycles.
 Requested convergence on MAX density matrix=1.00D-08.
 Requested convergence on             energy=1.00D-08.
 No special actions if energy rises.
 SCF Done:  E(RwB97XD) =  -832.383849922     A.U. after   16 cycles
            NFock= 16  Conv=0.45D-10     -V/T= 2.0082
 Calling FoFJK, ICntrl=      2127 FMM=F ISym2X=0 I1Cent= 0 IOpClX= 0 NMat=1 NMatS=1 NMatT=0.
 ***** Axes restored to original set *****
 -------------------------------------------------------------------
 Center     Atomic                   Forces (Hartrees/Bohr)
 Number     Number              X              Y              Z
 -------------------------------------------------------------------
      1        6           0.005417289    0.006795419   -0.001049266
      2        8          -0.001361368   -0.001955099    0.011735643
      3        8          -0.015333556   -0.013637904   -0.007963513
      4        1           0.009389106    0.009671567    0.000758985
      5        6           0.000411129    0.000716612    0.001620667
      6        9          -0.002568674    0.000582375   -0.000628100
      7        9           0.000649320   -0.002429618   -0.002083078
      8        9          -0.000447459   -0.000644656    0.001640053
      9        8          -0.001594049   -0.001091998   -0.000976934
     10        1          -0.000068924    0.000182807    0.001246527
     11        1           0.000870248    0.000596855   -0.000033925
     12        8           0.000652666    0.000037782   -0.000181281
     13        1          -0.001338317   -0.000249261   -0.001773518
     14        1           0.001138295    0.000658031    0.001168905
     15        8           0.002258212    0.004011956   -0.002184724
     16        1          -0.000235401   -0.000198785    0.000402522
     17        1           0.000195317   -0.000750610    0.000273719
     18        8           0.001068420   -0.001934544   -0.003132774
     19        1           0.000303067   -0.000889544    0.000980127
     20        1           0.000594677    0.000528616    0.000179966
 -------------------------------------------------------------------
 Cartesian Forces:  Max     0.015333556 RMS     0.004023873

 GradGradGradGradGradGradGradGradGradGradGradGradGradGradGradGradGradGrad
 Berny optimization.
 Using GEDIIS/GDIIS optimizer.
 FormGI is forming the generalized inverse of G from B-inverse, IUseBI=4.
 Internal  Forces:  Max     0.021831611 RMS     0.006460766
 Search for a local minimum.
 Step number  10 out of a maximum of  120
 All quantities printed in internal units (Hartrees-Bohrs-Radians)
 Mixed Optimization -- RFO/linear search
 Update second derivatives using D2CorX and points    9    8   10    7
 ITU=  0  0 -1  0  0  0  0 -1  0  0
 Use linear search instead of GDIIS.
 Energy rises -- skip Quadratic/GDIIS search.
 Quartic linear search produced a step of -0.77966.
 Iteration  1 RMS(Cart)=  0.06792380 RMS(Int)=  0.00167129
 Iteration  2 RMS(Cart)=  0.00278956 RMS(Int)=  0.00001460
 Iteration  3 RMS(Cart)=  0.00000294 RMS(Int)=  0.00001453
 Iteration  4 RMS(Cart)=  0.00000000 RMS(Int)=  0.00001453
 Variable       Old X    -DE/DX   Delta X   Delta X   Delta X     New X
                                 (Linear)    (Quad)   (Total)
    R1        2.28704   0.01127   0.01063   0.00000   0.01063   2.29767
    R2        2.43146   0.01133   0.01583   0.00000   0.01583   2.44729
    R3        2.94154  -0.00264  -0.01330   0.00000  -0.01330   2.92825
    R4        1.99854  -0.01713  -0.07357   0.00000  -0.07357   1.92497
    R5        2.87755  -0.00447   0.00136   0.00000   0.00136   2.87891
    R6        2.53066   0.00196  -0.00194   0.00000  -0.00194   2.52873
    R7        2.52239   0.00226   0.00659   0.00000   0.00659   2.52897
    R8        2.52862   0.00110  -0.00139   0.00000  -0.00139   2.52724
    R9        1.81278   0.00104   0.00197   0.00000   0.00197   1.81475
   R10        1.85158   0.00204   0.00455   0.00000   0.00455   1.85612
   R11        3.27449  -0.00264  -0.01720   0.00000  -0.01720   3.25729
   R12        3.30049   0.00141  -0.00260   0.00000  -0.00260   3.29790
   R13        1.81253   0.00160   0.00212   0.00000   0.00212   1.81465
   R14        1.85686  -0.00084   0.00437   0.00000   0.00437   1.86123
   R15        3.19521  -0.00338  -0.01917   0.00000  -0.01917   3.17604
   R16        1.87154  -0.00301   0.00031   0.00000   0.00031   1.87184
   R17        1.81809   0.00068   0.00055   0.00000   0.00055   1.81865
   R18        1.83614  -0.00003   0.00295   0.00000   0.00295   1.83908
   R19        1.81455   0.00074   0.00050   0.00000   0.00050   1.81505
    A1        2.22680   0.00446  -0.00298   0.00000  -0.00297   2.22382
    A2        2.10515  -0.00161   0.00840   0.00000   0.00841   2.11356
    A3        1.95121  -0.00287  -0.00542   0.00000  -0.00541   1.94580
    A4        1.92064   0.00096  -0.00398   0.00000  -0.00398   1.91667
    A5        1.93604  -0.00232  -0.00108   0.00000  -0.00107   1.93497
    A6        1.95055  -0.00320  -0.02185   0.00000  -0.02184   1.92871
    A7        1.92734  -0.00117   0.00123   0.00000   0.00124   1.92858
    A8        1.88651   0.00256   0.00703   0.00000   0.00705   1.89356
    A9        1.87760   0.00193   0.00911   0.00000   0.00911   1.88671
   A10        1.88329   0.00258   0.00669   0.00000   0.00670   1.88999
   A11        1.86115   0.00451  -0.00527   0.00000  -0.00528   1.85587
   A12        1.97543   0.00519   0.00532   0.00000   0.00533   1.98075
   A13        2.06476  -0.01300   0.00907   0.00000   0.00907   2.07383
   A14        1.83451   0.00997   0.01285   0.00000   0.01284   1.84736
   A15        2.04217   0.00590   0.00586   0.00000   0.00581   2.04797
   A16        2.03793  -0.02183  -0.00804   0.00000  -0.00805   2.02988
   A17        1.88458  -0.01241  -0.00912   0.00000  -0.00912   1.87546
   A18        1.87330   0.00485   0.00960   0.00000   0.00961   1.88291
   A19        1.84626  -0.00245  -0.00235   0.00000  -0.00237   1.84389
   A20        1.88622   0.00134  -0.00763   0.00000  -0.00763   1.87859
   A21        2.06669   0.00088   0.01649   0.00000   0.01649   2.08318
   A22        1.85015   0.00060  -0.00517   0.00000  -0.00517   1.84498
   A23        3.01622   0.00140   0.03280   0.00000   0.03279   3.04901
   A24        3.07020  -0.00825   0.01508   0.00000   0.01508   3.08528
   A25        3.17232  -0.02139  -0.00722   0.00000  -0.00724   3.16507
   A26        3.05248  -0.01667  -0.01328   0.00000  -0.01326   3.03922
   A27        3.06584  -0.00243  -0.00617   0.00000  -0.00617   3.05967
   A28        3.15204   0.00536  -0.00192   0.00000  -0.00193   3.15011
   A29        3.21613  -0.00832  -0.02964   0.00000  -0.02962   3.18651
   A30        3.09958  -0.01098  -0.00519   0.00000  -0.00519   3.09439
    D1        0.08764  -0.00360  -0.00073   0.00000  -0.00072   0.08693
    D2       -3.04525  -0.00160  -0.01391   0.00000  -0.01392  -3.05917
    D3       -2.09861   0.00054  -0.04951   0.00000  -0.04951  -2.14811
    D4        2.07797   0.00107  -0.04306   0.00000  -0.04305   2.03492
    D5       -0.01861   0.00072  -0.03802   0.00000  -0.03801  -0.05662
    D6        1.03498  -0.00126  -0.03731   0.00000  -0.03732   0.99766
    D7       -1.07163  -0.00074  -0.03086   0.00000  -0.03087  -1.10250
    D8        3.11497  -0.00109  -0.02582   0.00000  -0.02582   3.08915
    D9        1.41893  -0.01058  -0.00184   0.00000  -0.00182   1.41711
   D10       -0.53466  -0.00476  -0.00483   0.00000  -0.00485  -0.53951
   D11        1.78696   0.00223   0.04513   0.00000   0.04509   1.83206
   D12       -2.21866   0.00057   0.06815   0.00000   0.06817  -2.15048
   D13       -2.27760  -0.00105   0.04198   0.00000   0.04195  -2.23564
   D14       -0.00003  -0.00271   0.06499   0.00000   0.06503   0.06500
   D15        2.36086  -0.00090  -0.00436   0.00000  -0.00437   2.35649
   D16       -1.83582  -0.00017  -0.00319   0.00000  -0.00320  -1.83901
   D17        0.11195  -0.00086  -0.01415   0.00000  -0.01414   0.09781
   D18        2.19846  -0.00013  -0.01298   0.00000  -0.01297   2.18549
   D19        1.16315   0.00119  -0.01606   0.00000  -0.01607   1.14708
   D20        3.13578  -0.00495  -0.01333   0.00000  -0.01336   3.12241
   D21       -1.01051   0.00575  -0.02833   0.00000  -0.02830  -1.03881
   D22        0.96212  -0.00039  -0.02560   0.00000  -0.02559   0.93653
         Item               Value     Threshold  Converged?
 Maximum Force            0.021832     0.000015     NO 
 RMS     Force            0.006461     0.000010     NO 
 Maximum Displacement     0.228203     0.000060     NO 
 RMS     Displacement     0.067509     0.000040     NO 
 Predicted change in Energy=-2.958540D-05
 GradGradGradGradGradGradGradGradGradGradGradGradGradGradGradGradGradGrad

                          Input orientation:                          
 ---------------------------------------------------------------------
 Center     Atomic      Atomic             Coordinates (Angstroms)
 Number     Number       Type             X           Y           Z
 ---------------------------------------------------------------------
      1          6           0        1.391561    0.085541   -0.016491
      2          8           0        1.295160   -0.470457    1.060508
      3          8           0        0.784691   -0.222665   -1.118250
      4          1           0        0.122480   -0.977781   -0.948178
      5          6           0        2.323247    1.309309   -0.204884
      6          9           0        1.637576    2.364930   -0.658923
      7          9           0        3.296517    1.027388   -1.079096
      8          9           0        2.889306    1.650364    0.957776
      9          8           0       -2.194802    0.930653    2.672159
     10          1           0       -2.706399    0.749421    3.464398
     11          1           0       -1.254925    0.973872    2.954144
     12          8           0       -2.888422   -0.613551    0.558750
     13          1           0       -3.387893   -0.021178   -0.008478
     14          1           0       -2.616413   -0.074827    1.337118
     15          8           0       -0.905009   -2.023376   -0.533562
     16          1           0       -1.686268   -1.541139   -0.161746
     17          1           0       -0.536407   -2.525182    0.200270
     18          8           0        0.440226    1.012462    3.367182
     19          1           0        0.919407    0.497803    2.694403
     20          1           0        0.893085    1.857887    3.419185
 ---------------------------------------------------------------------
                    Distance matrix (angstroms):
                    1          2          3          4          5
     1  C    0.000000
     2  O    1.215876   0.000000
     3  O    1.295050   2.251436   0.000000
     4  H    1.899805   2.380625   1.018650   0.000000
     5  C    1.549561   2.413659   2.355491   3.259853   0.000000
     6  F    2.380936   3.333634   2.762978   3.681427   1.338145
     7  F    2.375934   3.290422   2.805964   3.756641   1.338275
     8  F    2.375102   2.655135   3.499647   4.265576   1.337356
     9  O    4.561256   4.091499   4.957289   4.703058   5.369685
    10  H    5.417620   4.824859   5.842373   5.518751   6.250955
    11  H    4.076481   3.489252   4.709154   4.575403   4.784903
    12  O    4.374688   4.215993   4.056708   3.386596   5.607319
    13  H    4.780652   4.824476   4.322342   3.757771   5.867357
    14  H    4.233419   3.941249   4.197403   3.679598   5.356663
    15  O    3.160558   3.129435   2.537618   1.523453   4.651500
    16  H    3.484281   3.395464   2.959545   2.051198   4.919666
    17  H    3.252679   2.883841   2.964014   2.036545   4.800530
    18  O    3.635033   2.872404   4.665115   4.762810   4.048894
    19  H    2.782416   1.936061   3.882466   4.010092   3.321923
    20  H    3.897892   3.338594   4.992871   5.263906   3.934485
                    6          7          8          9         10
     6  F    0.000000
     7  F    2.172015   0.000000
     8  F    2.165906   2.168586   0.000000
     9  O    5.276398   6.651003   5.413432   0.000000
    10  H    6.203367   7.533631   6.197320   0.960323   0.000000
    11  H    4.832791   6.081572   4.649493   0.982218   1.554835
    12  O    5.553264   6.605202   6.218254   2.707798   3.214594
    13  H    5.601065   6.850331   6.567414   3.084682   3.622034
    14  H    5.294622   6.481952   5.782139   1.723683   2.283157
    15  O    5.073232   5.220880   5.487922   4.546042   5.188169
    16  H    5.152911   5.680405   5.689894   3.794651   4.408657
    17  H    5.420112   5.380412   5.453853   4.561063   5.107486
    18  O    4.412748   5.284696   3.494303   2.726375   3.159096
    19  H    3.904705   4.491147   2.867886   3.144225   3.715195
    20  H    4.176401   5.167276   3.175925   3.309510   3.766567
                   11         12         13         14         15
    11  H    0.000000
    12  O    3.305471   0.000000
    13  H    3.783756   0.960273   0.000000
    14  H    2.359702   0.984920   1.551995   0.000000
    15  O    4.611945   2.667336   3.232525   3.197685   0.000000
    16  H    4.027420   1.680688   2.286766   2.293869   0.990537
    17  H    4.510373   3.052018   3.800602   3.409265   0.962386
    18  O    1.745172   4.648774   5.207493   3.827062   5.122673
    19  H    2.240944   4.505074   5.111530   3.830425   4.483816
    20  H    2.368901   5.346951   5.797114   4.515193   5.824221
                   16         17         18         19         20
    16  H    0.000000
    17  H    1.556141   0.000000
    18  O    4.847286   4.847480   0.000000
    19  H    4.370860   4.180734   0.973201   0.000000
    20  H    5.570413   5.622824   0.960484   1.541372   0.000000
 Stoichiometry    C2H9F3O6
 Framework group  C1[X(C2H9F3O6)]
 Deg. of freedom    54
 Full point group                 C1      NOp   1
 Largest Abelian subgroup         C1      NOp   1
 Largest concise Abelian subgroup C1      NOp   1
                         Standard orientation:                         
 ---------------------------------------------------------------------
 Center     Atomic      Atomic             Coordinates (Angstroms)
 Number     Number       Type             X           Y           Z
 ---------------------------------------------------------------------
      1          6           0       -0.814795   -0.562596   -0.367456
      2          8           0       -0.201120    0.004307   -1.250846
      3          8           0       -0.545146   -1.711702    0.165460
      4          1           0        0.332944   -2.068110   -0.208139
      5          6           0       -2.082594    0.070356    0.259597
      6          9           0       -1.944016    0.202745    1.583946
      7          9           0       -3.155439   -0.692670    0.019231
      8          9           0       -2.305625    1.283097   -0.258125
      9          8           0        3.020679    1.702818    0.613404
     10          1           0        3.795780    2.194955    0.331909
     11          1           0        2.262450    2.068530    0.107346
     12          8           0        3.409173   -0.975774    0.693331
     13          1           0        3.485487   -1.172129    1.630212
     14          1           0        3.260489   -0.003983    0.633468
     15          8           0        1.706972   -2.427002   -0.759641
     16          1           0        2.380370   -1.944077   -0.216978
     17          1           0        1.775128   -2.058413   -1.646029
     18          8           0        0.875194    2.627588   -0.791876
     19          1           0        0.381271    1.843632   -1.089488
     20          1           0        0.230117    3.192621   -0.359276
 ---------------------------------------------------------------------
 Rotational constants (GHZ):           0.9874158           0.5137872           0.4006646
 Standard basis: 6-31++G(d,p) (6D, 7F)
 There are   263 symmetry adapted cartesian basis functions of A   symmetry.
 There are   263 symmetry adapted basis functions of A   symmetry.
   263 basis functions,   424 primitive gaussians,   263 cartesian basis functions
    48 alpha electrons       48 beta electrons
       nuclear repulsion energy       734.8965258542 Hartrees.
 NAtoms=   20 NActive=   20 NUniq=   20 SFac= 1.00D+00 NAtFMM=   60 NAOKFM=F Big=F
 Integral buffers will be    131072 words long.
 Raffenetti 2 integral format.
 Two-electron integral symmetry is turned on.
 Nuclear repulsion after empirical dispersion term =      734.8880671168 Hartrees.
 One-electron integrals computed using PRISM.
 NBasis=   263 RedAO= T EigKep=  4.89D-05  NBF=   263
 NBsUse=   263 1.00D-06 EigRej= -1.00D+00 NBFU=   263
 Lowest energy guess from the checkpoint file:  "/local_scratch/slurm.5620306/Gau-1510007.chk"
 B after Tr=     0.000000    0.000000    0.000000
         Rot=    0.999991    0.004203   -0.000789   -0.000375 Ang=   0.49 deg.
 B after Tr=     0.000000   -0.000000    0.000000
         Rot=    0.999892   -0.014431    0.002663    0.000513 Ang=  -1.68 deg.
 Requested convergence on RMS density matrix=1.00D-10 within 128 cycles.
 Requested convergence on MAX density matrix=1.00D-08.
 Requested convergence on             energy=1.00D-08.
 No special actions if energy rises.
 SCF Done:  E(RwB97XD) =  -832.385257715     A.U. after   13 cycles
            NFock= 13  Conv=0.61D-10     -V/T= 2.0082
 Calling FoFJK, ICntrl=      2127 FMM=F ISym2X=0 I1Cent= 0 IOpClX= 0 NMat=1 NMatS=1 NMatT=0.
 ***** Axes restored to original set *****
 -------------------------------------------------------------------
 Center     Atomic                   Forces (Hartrees/Bohr)
 Number     Number              X              Y              Z
 -------------------------------------------------------------------
      1        6           0.000039757   -0.000593283    0.000371350
      2        8          -0.000533958    0.002245013    0.001236468
      3        8           0.003858806    0.004146350   -0.002018313
      4        1          -0.003821671   -0.004578824    0.001402776
      5        6           0.000606270   -0.001162830    0.000005153
      6        9          -0.000279355    0.000603032   -0.000126899
      7        9           0.000062085    0.000400735    0.000142059
      8        9          -0.000213584    0.000397617    0.000241649
      9        8          -0.000098814   -0.001014507    0.000752490
     10        1           0.000186289    0.000290852    0.000214310
     11        1          -0.000668801    0.000776670   -0.000649426
     12        8           0.000061010    0.001227485    0.000299964
     13        1          -0.000414019   -0.000588984   -0.000357948
     14        1           0.000272940   -0.000006705   -0.000357481
     15        8           0.000039572    0.000699367   -0.000059324
     16        1          -0.000067244   -0.000495565    0.000273090
     17        1          -0.000215062   -0.000783552   -0.000246042
     18        8           0.001878598   -0.001385465   -0.002969253
     19        1          -0.000587959   -0.000668196    0.001268025
     20        1          -0.000104860    0.000490791    0.000577354
 -------------------------------------------------------------------
 Cartesian Forces:  Max     0.004578824 RMS     0.001342550

 GradGradGradGradGradGradGradGradGradGradGradGradGradGradGradGradGradGrad
 Berny optimization.
 Using GEDIIS/GDIIS optimizer.
 FormGI is forming the generalized inverse of G from B-inverse, IUseBI=4.
 Internal  Forces:  Max     0.012430788 RMS     0.003475390
 Search for a local minimum.
 Step number  11 out of a maximum of  120
 All quantities printed in internal units (Hartrees-Bohrs-Radians)
 Mixed Optimization -- RFO/linear search
 Update second derivatives using D2CorX and points    9    8   10    7   11
 ITU=  0  0  0 -1  0  0  0  0 -1  0  0
 Use linear search instead of GDIIS.
     Eigenvalues ---    0.00001   0.00082   0.00295   0.00456   0.00702
     Eigenvalues ---    0.00778   0.00984   0.01443   0.01613   0.01649
     Eigenvalues ---    0.01785   0.01882   0.02091   0.02191   0.02572
     Eigenvalues ---    0.02635   0.02775   0.02982   0.03403   0.04130
     Eigenvalues ---    0.04495   0.04881   0.05052   0.05188   0.07352
     Eigenvalues ---    0.08214   0.08867   0.09504   0.11697   0.13312
     Eigenvalues ---    0.13654   0.20290   0.20870   0.22022   0.24101
     Eigenvalues ---    0.27303   0.36665   0.37196   0.38455   0.38594
     Eigenvalues ---    0.41509   0.44363   0.48561   0.49874   0.53537
     Eigenvalues ---    0.55339   0.55738   0.56687   0.56983   0.57245
     Eigenvalues ---    0.61944   0.88970   1.81634   4.67017
 RFO step:  Lambda=-1.58222159D-03 EMin= 5.27557636D-06
 Quartic linear search produced a step of -0.00338.
 Maximum step size (   0.075) exceeded in Quadratic search.
    -- Step size scaled by   0.399
 Iteration  1 RMS(Cart)=  0.04952695 RMS(Int)=  0.00140048
 Iteration  2 RMS(Cart)=  0.00425423 RMS(Int)=  0.00008725
 Iteration  3 RMS(Cart)=  0.00000414 RMS(Int)=  0.00008724
 Iteration  4 RMS(Cart)=  0.00000000 RMS(Int)=  0.00008724
 Variable       Old X    -DE/DX   Delta X   Delta X   Delta X     New X
                                 (Linear)    (Quad)   (Total)
    R1        2.29767   0.00011   0.00001  -0.00063  -0.00062   2.29706
    R2        2.44729   0.00194   0.00002   0.00023   0.00024   2.44753
    R3        2.92825   0.00026  -0.00001   0.00078   0.00077   2.92901
    R4        1.92497   0.00676  -0.00007   0.01088   0.01081   1.93578
    R5        2.87891   0.00040   0.00000  -0.02033  -0.02033   2.85858
    R6        2.52873   0.00066  -0.00000   0.00078   0.00078   2.52951
    R7        2.52897  -0.00013   0.00001   0.00048   0.00049   2.52946
    R8        2.52724   0.00022  -0.00000   0.00061   0.00061   2.52784
    R9        1.81475   0.00002   0.00000  -0.00024  -0.00024   1.81450
   R10        1.85612  -0.00004   0.00000  -0.00038  -0.00038   1.85574
   R11        3.25729  -0.00136  -0.00002  -0.00580  -0.00581   3.25147
   R12        3.29790   0.00085  -0.00000  -0.00051  -0.00052   3.29738
   R13        1.81465   0.00006   0.00000  -0.00016  -0.00016   1.81449
   R14        1.86123  -0.00149   0.00000  -0.00009  -0.00009   1.86114
   R15        3.17604  -0.00135  -0.00002  -0.01263  -0.01265   3.16339
   R16        1.87184  -0.00137   0.00000   0.00130   0.00130   1.87314
   R17        1.81865   0.00014   0.00000  -0.00091  -0.00091   1.81774
   R18        1.83908  -0.00081   0.00000  -0.00138  -0.00137   1.83771
   R19        1.81505   0.00041   0.00000  -0.00000  -0.00000   1.81505
    A1        2.22382   0.00198  -0.00000   0.00170   0.00170   2.22552
    A2        2.11356  -0.00168   0.00001  -0.00201  -0.00200   2.11156
    A3        1.94580  -0.00029  -0.00001   0.00031   0.00031   1.94610
    A4        1.91667   0.00183  -0.00000   0.00534   0.00534   1.92201
    A5        1.93497  -0.00009  -0.00000   0.00062   0.00062   1.93558
    A6        1.92871   0.00084  -0.00002   0.00134   0.00132   1.93002
    A7        1.92858  -0.00004   0.00000  -0.00010  -0.00010   1.92848
    A8        1.89356  -0.00027   0.00001  -0.00055  -0.00055   1.89301
    A9        1.88671  -0.00036   0.00001  -0.00112  -0.00111   1.88560
   A10        1.88999  -0.00012   0.00001  -0.00026  -0.00025   1.88974
   A11        1.85587   0.00277  -0.00000   0.00015  -0.00007   1.85581
   A12        1.98075   0.00325   0.00001   0.02156   0.02143   2.00218
   A13        2.07383  -0.00782   0.00001   0.00313   0.00300   2.07683
   A14        1.84736   0.00568   0.00001   0.00403   0.00386   1.85122
   A15        2.04797   0.00371   0.00001   0.00622   0.00602   2.05400
   A16        2.02988  -0.01243  -0.00001   0.01337   0.01322   2.04310
   A17        1.87546  -0.00699  -0.00001   0.00241   0.00226   1.87772
   A18        1.88291   0.00309   0.00001   0.02918   0.02908   1.91198
   A19        1.84389  -0.00143  -0.00000   0.00127   0.00093   1.84482
   A20        1.87859   0.00054  -0.00001  -0.00422  -0.00425   1.87434
   A21        2.08318   0.00019   0.00002   0.00941   0.00941   2.09259
   A22        1.84498   0.00097  -0.00000   0.00446   0.00443   1.84940
   A23        3.04901   0.00093   0.00003   0.03196   0.03194   3.08095
   A24        3.08528  -0.00490   0.00001   0.00802   0.00803   3.09331
   A25        3.16507  -0.01231  -0.00001   0.00738   0.00733   3.17241
   A26        3.03922  -0.00980  -0.00001   0.01167   0.01165   3.05086
   A27        3.05967  -0.00131  -0.00001  -0.00001  -0.00005   3.05963
   A28        3.15011   0.00377  -0.00000   0.03691   0.03690   3.18701
   A29        3.18651  -0.00528  -0.00003  -0.00483  -0.00487   3.18163
   A30        3.09439  -0.00662  -0.00000   0.00678   0.00678   3.10117
    D1        0.08693  -0.00222  -0.00000   0.00369   0.00369   0.09062
    D2       -3.05917  -0.00065  -0.00001   0.00625   0.00624  -3.05293
    D3       -2.14811   0.00082  -0.00005  -0.01455  -0.01460  -2.16271
    D4        2.03492   0.00066  -0.00004  -0.01515  -0.01519   2.01973
    D5       -0.05662   0.00029  -0.00004  -0.01562  -0.01565  -0.07228
    D6        0.99766  -0.00065  -0.00004  -0.01693  -0.01697   0.98069
    D7       -1.10250  -0.00081  -0.00003  -0.01753  -0.01755  -1.12005
    D8        3.08915  -0.00118  -0.00002  -0.01800  -0.01802   3.07113
    D9        1.41711  -0.00655  -0.00000  -0.07622  -0.07593   1.34119
   D10       -0.53951  -0.00314  -0.00000  -0.09691  -0.09721  -0.63672
   D11        1.83206   0.00129   0.00004   0.01172   0.01163   1.84369
   D12       -2.15048   0.00008   0.00006   0.03879   0.03883  -2.11165
   D13       -2.23564  -0.00067   0.00004   0.03581   0.03587  -2.19977
   D14        0.06500  -0.00187   0.00006   0.06288   0.06307   0.12808
   D15        2.35649  -0.00085  -0.00000  -0.03632  -0.03635   2.32014
   D16       -1.83901   0.00008  -0.00000  -0.02105  -0.02105  -1.86006
   D17        0.09781  -0.00075  -0.00001  -0.05194  -0.05195   0.04585
   D18        2.18549   0.00018  -0.00001  -0.03666  -0.03665   2.14883
   D19        1.14708   0.00044  -0.00002   0.05263   0.05265   1.19973
   D20        3.12241  -0.00258  -0.00001   0.09103   0.09104  -3.06973
   D21       -1.03881   0.00309  -0.00003   0.02453   0.02448  -1.01433
   D22        0.93653   0.00006  -0.00002   0.06293   0.06287   0.99940
         Item               Value     Threshold  Converged?
 Maximum Force            0.012431     0.000015     NO 
 RMS     Force            0.003475     0.000010     NO 
 Maximum Displacement     0.180106     0.000060     NO 
 RMS     Displacement     0.050321     0.000040     NO 
 Predicted change in Energy=-5.458968D-04
 GradGradGradGradGradGradGradGradGradGradGradGradGradGradGradGradGradGrad

                          Input orientation:                          
 ---------------------------------------------------------------------
 Center     Atomic      Atomic             Coordinates (Angstroms)
 Number     Number       Type             X           Y           Z
 ---------------------------------------------------------------------
      1          6           0        1.389549    0.097771   -0.011152
      2          8           0        1.261416   -0.412513    1.084637
      3          8           0        0.812897   -0.252671   -1.116660
      4          1           0        0.135200   -1.000033   -0.939134
      5          6           0        2.329195    1.312490   -0.220719
      6          9           0        1.664029    2.344312   -0.754231
      7          9           0        3.338940    0.990768   -1.038389
      8          9           0        2.845809    1.711858    0.946755
      9          8           0       -2.199705    0.903807    2.703435
     10          1           0       -2.690531    0.701073    3.503412
     11          1           0       -1.257781    0.982316    2.969839
     12          8           0       -2.871760   -0.598294    0.556965
     13          1           0       -3.382454   -0.004378    0.001610
     14          1           0       -2.603645   -0.071684    1.344857
     15          8           0       -0.920834   -2.017684   -0.568431
     16          1           0       -1.687563   -1.525148   -0.178479
     17          1           0       -0.589649   -2.583347    0.135561
     18          8           0        0.436495    1.030569    3.384297
     19          1           0        0.913642    0.506321    2.718564
     20          1           0        0.893470    1.873940    3.433544
 ---------------------------------------------------------------------
                    Distance matrix (angstroms):
                    1          2          3          4          5
     1  C    0.000000
     2  O    1.215549   0.000000
     3  O    1.295178   2.252204   0.000000
     4  H    1.907804   2.389391   1.024372   0.000000
     5  C    1.549966   2.412414   2.356183   3.267644   0.000000
     6  F    2.382111   3.338206   2.756829   3.681868   1.338558
     7  F    2.377558   3.285200   2.816587   3.773207   1.338534
     8  F    2.375616   2.653726   3.499970   4.272977   1.337678
     9  O    4.571807   4.041357   5.000634   4.727018   5.406352
    10  H    5.418781   4.765336   5.876113   5.533058   6.280178
    11  H    4.083759   3.441786   4.744721   4.598932   4.811972
    12  O    4.355000   4.170863   4.061672   3.382531   5.595161
    13  H    4.773114   4.785922   4.348925   3.774947   5.865706
    14  H    4.220554   3.888776   4.214806   3.685068   5.357227
    15  O    3.181758   3.173550   2.534098   1.512694   4.666225
    16  H    3.482885   3.395570   2.958324   2.043724   4.918163
    17  H    3.335738   3.006611   2.994536   2.046280   4.880998
    18  O    3.647944   2.837502   4.695423   4.786040   4.081414
    19  H    2.800848   1.906547   3.910903   4.031604   3.360519
    20  H    3.907275   3.298577   5.023278   5.287249   3.966128
                    6          7          8          9         10
     6  F    0.000000
     7  F    2.172131   0.000000
     8  F    2.165631   2.168858   0.000000
     9  O    5.381353   6.684714   5.403340   0.000000
    10  H    6.307927   7.554230   6.181362   0.960194   0.000000
    11  H    4.925516   6.098837   4.632985   0.982016   1.554532
    12  O    5.563412   6.606290   6.178943   2.704681   3.225329
    13  H    5.617351   6.873795   6.529167   3.086025   3.638548
    14  H    5.334441   6.490223   5.747700   1.720606   2.294354
    15  O    5.073762   5.236156   5.512973   4.568996   5.206090
    16  H    5.151445   5.686389   5.682941   3.803622   4.417955
    17  H    5.491141   5.439327   5.559604   4.620227   5.152042
    18  O    4.512226   5.290172   3.494361   2.725655   3.146592
    19  H    4.000200   4.497939   2.885463   3.138655   3.693775
    20  H    4.283979   5.172862   3.165757   3.322943   3.771678
                   11         12         13         14         15
    11  H    0.000000
    12  O    3.305332   0.000000
    13  H    3.781294   0.960189   0.000000
    14  H    2.358566   0.984875   1.554151   0.000000
    15  O    4.651117   2.662198   3.230777   3.206157   0.000000
    16  H    4.047715   1.673995   2.284257   2.296153   0.991225
    17  H    4.603638   3.053858   3.803786   3.439045   0.961906
    18  O    1.744900   4.646671   5.205579   3.823183   5.172837
    19  H    2.237138   4.496883   5.108727   3.820009   4.532134
    20  H    2.374425   5.344493   5.795668   4.514186   5.869603
                   16         17         18         19         20
    16  H    0.000000
    17  H    1.556863   0.000000
    18  O    4.872031   4.966654   0.000000
    19  H    4.391582   4.298585   0.972474   0.000000
    20  H    5.591264   5.739663   0.960482   1.543368   0.000000
 Stoichiometry    C2H9F3O6
 Framework group  C1[X(C2H9F3O6)]
 Deg. of freedom    54
 Full point group                 C1      NOp   1
 Largest Abelian subgroup         C1      NOp   1
 Largest concise Abelian subgroup C1      NOp   1
                         Standard orientation:                         
 ---------------------------------------------------------------------
 Center     Atomic      Atomic             Coordinates (Angstroms)
 Number     Number       Type             X           Y           Z
 ---------------------------------------------------------------------
      1          6           0       -0.814469   -0.543034   -0.369331
      2          8           0       -0.172274    0.060043   -1.206853
      3          8           0       -0.571338   -1.719551    0.114592
      4          1           0        0.319200   -2.072683   -0.248145
      5          6           0       -2.090999    0.075559    0.255335
      6          9           0       -1.994321    0.124317    1.589507
      7          9           0       -3.170141   -0.648555   -0.065265
      8          9           0       -2.274473    1.322622   -0.192497
      9          8           0        3.058681    1.685985    0.595869
     10          1           0        3.829419    2.170327    0.290338
     11          1           0        2.287427    2.067239    0.122403
     12          8           0        3.382152   -0.997177    0.702187
     13          1           0        3.466998   -1.189521    1.639080
     14          1           0        3.251874   -0.023302    0.634570
     15          8           0        1.694285   -2.464145   -0.742253
     16          1           0        2.359648   -1.966857   -0.201397
     17          1           0        1.811194   -2.156406   -1.646074
     18          8           0        0.906346    2.648244   -0.771869
     19          1           0        0.414378    1.869984   -1.084893
     20          1           0        0.260254    3.213422   -0.340982
 ---------------------------------------------------------------------
 Rotational constants (GHZ):           0.9826036           0.5129949           0.3973939
 Standard basis: 6-31++G(d,p) (6D, 7F)
 There are   263 symmetry adapted cartesian basis functions of A   symmetry.
 There are   263 symmetry adapted basis functions of A   symmetry.
   263 basis functions,   424 primitive gaussians,   263 cartesian basis functions
    48 alpha electrons       48 beta electrons
       nuclear repulsion energy       734.0315522663 Hartrees.
 NAtoms=   20 NActive=   20 NUniq=   20 SFac= 1.00D+00 NAtFMM=   60 NAOKFM=F Big=F
 Integral buffers will be    131072 words long.
 Raffenetti 2 integral format.
 Two-electron integral symmetry is turned on.
 Nuclear repulsion after empirical dispersion term =      734.0231672592 Hartrees.
 One-electron integrals computed using PRISM.
 NBasis=   263 RedAO= T EigKep=  5.12D-05  NBF=   263
 NBsUse=   263 1.00D-06 EigRej= -1.00D+00 NBFU=   263
 Initial guess from the checkpoint file:  "/local_scratch/slurm.5620306/Gau-1510007.chk"
 B after Tr=    -0.000000    0.000000   -0.000000
         Rot=    0.999967   -0.006615    0.002561    0.004002 Ang=  -0.93 deg.
 ExpMin= 3.60D-02 ExpMax= 7.00D+03 ExpMxC= 1.05D+03 IAcc=3 IRadAn=         5 AccDes= 0.00D+00
 Harris functional with IExCor= 4639 and IRadAn=       5 diagonalized for initial guess.
 HarFok:  IExCor= 4639 AccDes= 0.00D+00 IRadAn=         5 IDoV= 1 UseB2=F ITyADJ=14
 ICtDFT=  3500011 ScaDFX=  1.000000  1.000000  1.000000  1.000000
 FoFCou: FMM=F IPFlag=           0 FMFlag=      100000 FMFlg1=           0
         NFxFlg=           0 DoJE=T BraDBF=F KetDBF=T FulRan=T
         wScrn=  0.000000 ICntrl=       500 IOpCl=  0 I1Cent=   200000004 NGrid=           0
         NMat0=    1 NMatS0=      1 NMatT0=    0 NMatD0=    1 NMtDS0=    0 NMtDT0=    0
 Petite list used in FoFCou.
 Requested convergence on RMS density matrix=1.00D-10 within 128 cycles.
 Requested convergence on MAX density matrix=1.00D-08.
 Requested convergence on             energy=1.00D-08.
 No special actions if energy rises.
 SCF Done:  E(RwB97XD) =  -832.385739910     A.U. after   16 cycles
            NFock= 16  Conv=0.42D-10     -V/T= 2.0082
 Calling FoFJK, ICntrl=      2127 FMM=F ISym2X=0 I1Cent= 0 IOpClX= 0 NMat=1 NMatS=1 NMatT=0.
 ***** Axes restored to original set *****
 -------------------------------------------------------------------
 Center     Atomic                   Forces (Hartrees/Bohr)
 Number     Number              X              Y              Z
 -------------------------------------------------------------------
      1        6          -0.000253052   -0.000020135   -0.000047140
      2        8          -0.000388892    0.001029890    0.000728495
      3        8           0.002352530    0.002194648   -0.000779636
      4        1          -0.001943469   -0.002537982    0.000746971
      5        6           0.000311675   -0.000575873    0.000084685
      6        9          -0.000087646    0.000186041   -0.000079874
      7        9           0.000007737    0.000262865    0.000168895
      8        9          -0.000106204    0.000190742    0.000108962
      9        8          -0.000159423   -0.000430324    0.000413436
     10        1           0.000154226    0.000137393    0.000133146
     11        1          -0.000394826    0.000249161   -0.000342490
     12        8           0.000103361    0.000866896    0.000045418
     13        1          -0.000335277   -0.000478679   -0.000220056
     14        1           0.000146882    0.000080814   -0.000076205
     15        8          -0.000023837    0.000684773    0.000175166
     16        1          -0.000147587   -0.000282585    0.000138549
     17        1          -0.000009599   -0.000795855   -0.000213163
     18        8           0.001025706   -0.000759376   -0.001353510
     19        1          -0.000251210   -0.000181110    0.000095495
     20        1          -0.000001096    0.000178697    0.000272856
 -------------------------------------------------------------------
 Cartesian Forces:  Max     0.002537982 RMS     0.000720226

 GradGradGradGradGradGradGradGradGradGradGradGradGradGradGradGradGradGrad
 Berny optimization.
 Using GEDIIS/GDIIS optimizer.
 FormGI is forming the generalized inverse of G from B-inverse, IUseBI=4.
 Internal  Forces:  Max     0.008862981 RMS     0.002350662
 Search for a local minimum.
 Step number  12 out of a maximum of  120
 All quantities printed in internal units (Hartrees-Bohrs-Radians)
 Mixed Optimization -- RFO/linear search
 Update second derivatives using D2CorX and points    9    8   10    7   11
                                                     12
 DE= -4.82D-04 DEPred=-5.46D-04 R= 8.83D-01
 TightC=F SS=  1.41D+00  RLast= 2.24D-01 DXNew= 1.2613D-01 6.7317D-01
 Trust test= 8.83D-01 RLast= 2.24D-01 DXMaxT set to 1.26D-01
 ITU=  1  0  0  0 -1  0  0  0  0 -1  0  0
 Use linear search instead of GDIIS.
     Eigenvalues ---    0.00001   0.00140   0.00269   0.00521   0.00683
     Eigenvalues ---    0.00746   0.01007   0.01526   0.01607   0.01661
     Eigenvalues ---    0.01777   0.01927   0.02075   0.02205   0.02595
     Eigenvalues ---    0.02705   0.02775   0.03031   0.03362   0.04414
     Eigenvalues ---    0.04484   0.04975   0.05024   0.05158   0.07386
     Eigenvalues ---    0.08247   0.08875   0.09529   0.11657   0.13280
     Eigenvalues ---    0.13662   0.20338   0.20888   0.22046   0.24039
     Eigenvalues ---    0.27167   0.34322   0.37225   0.37584   0.38563
     Eigenvalues ---    0.40438   0.44346   0.48630   0.50150   0.53566
     Eigenvalues ---    0.55466   0.55770   0.56707   0.56984   0.57247
     Eigenvalues ---    0.62371   0.89314   1.84552   4.70106
 RFO step:  Lambda=-3.90756546D-04 EMin= 5.21358794D-06
 Quartic linear search produced a step of  1.09277.
 Iteration  1 RMS(Cart)=  0.14581468 RMS(Int)=  0.01637043
 Iteration  2 RMS(Cart)=  0.02762596 RMS(Int)=  0.00060515
 Iteration  3 RMS(Cart)=  0.00035858 RMS(Int)=  0.00057932
 Iteration  4 RMS(Cart)=  0.00000070 RMS(Int)=  0.00057932
 Variable       Old X    -DE/DX   Delta X   Delta X   Delta X     New X
                                 (Linear)    (Quad)   (Total)
    R1        2.29706   0.00027  -0.00067   0.00404   0.00337   2.30042
    R2        2.44753   0.00091   0.00026  -0.00105  -0.00079   2.44674
    R3        2.92901   0.00008   0.00084  -0.00263  -0.00179   2.92722
    R4        1.93578   0.00356   0.01182   0.00672   0.01854   1.95432
    R5        2.85858   0.00016  -0.02222  -0.01863  -0.04085   2.81773
    R6        2.52951   0.00022   0.00085  -0.00302  -0.00217   2.52734
    R7        2.52946  -0.00016   0.00053   0.00222   0.00276   2.53222
    R8        2.52784   0.00011   0.00066   0.00079   0.00145   2.52929
    R9        1.81450   0.00000  -0.00027   0.00055   0.00028   1.81478
   R10        1.85574  -0.00003  -0.00042   0.00118   0.00076   1.85651
   R11        3.25147  -0.00099  -0.00635   0.00755   0.00119   3.25267
   R12        3.29738   0.00050  -0.00056   0.01168   0.01111   3.30849
   R13        1.81449   0.00001  -0.00017  -0.00005  -0.00023   1.81427
   R14        1.86114  -0.00092  -0.00009   0.00221   0.00211   1.86326
   R15        3.16339  -0.00084  -0.01382  -0.00107  -0.01489   3.14851
   R16        1.87314  -0.00077   0.00142   0.00158   0.00300   1.87614
   R17        1.81774   0.00031  -0.00099  -0.00024  -0.00123   1.81651
   R18        1.83771  -0.00009  -0.00150   0.00372   0.00221   1.83992
   R19        1.81505   0.00017  -0.00000  -0.00051  -0.00051   1.81454
    A1        2.22552   0.00067   0.00186  -0.00473  -0.00289   2.22264
    A2        2.11156  -0.00095  -0.00218  -0.00716  -0.00936   2.10220
    A3        1.94610   0.00028   0.00034   0.01187   0.01219   1.95830
    A4        1.92201  -0.00026   0.00584  -0.00811  -0.00229   1.91972
    A5        1.93558  -0.00008   0.00067   0.00808   0.00876   1.94434
    A6        1.93002   0.00052   0.00144  -0.00790  -0.00647   1.92355
    A7        1.92848  -0.00005  -0.00011  -0.00372  -0.00384   1.92463
    A8        1.89301  -0.00015  -0.00060   0.00110   0.00051   1.89352
    A9        1.88560  -0.00014  -0.00121   0.00229   0.00108   1.88668
   A10        1.88974  -0.00012  -0.00028   0.00029  -0.00001   1.88973
   A11        1.85581   0.00236  -0.00007   0.00013  -0.00021   1.85559
   A12        2.00218   0.00199   0.02342  -0.00085   0.02220   2.02438
   A13        2.07683  -0.00577   0.00328  -0.04133  -0.03828   2.03855
   A14        1.85122   0.00351   0.00422   0.00237   0.00510   1.85632
   A15        2.05400   0.00315   0.00658  -0.00091   0.00366   2.05766
   A16        2.04310  -0.00849   0.01444   0.04102   0.05413   2.09723
   A17        1.87772  -0.00490   0.00247   0.00796   0.00923   1.88695
   A18        1.91198   0.00171   0.03177   0.02756   0.05808   1.97006
   A19        1.84482  -0.00023   0.00102   0.00890   0.00776   1.85258
   A20        1.87434   0.00002  -0.00464  -0.01171  -0.01645   1.85789
   A21        2.09259   0.00030   0.01028  -0.00628   0.00392   2.09651
   A22        1.84940   0.00064   0.00484   0.00226   0.00694   1.85634
   A23        3.08095  -0.00126   0.03490   0.01927   0.05376   3.13470
   A24        3.09331  -0.00435   0.00877  -0.03083  -0.02209   3.07122
   A25        3.17241  -0.00886   0.00801  -0.00377   0.00381   3.17621
   A26        3.05086  -0.00651   0.01273   0.02724   0.03994   3.09080
   A27        3.05963  -0.00118  -0.00005  -0.00333  -0.00351   3.05612
   A28        3.18701   0.00165   0.04032  -0.01490   0.02549   3.21250
   A29        3.18163  -0.00279  -0.00533  -0.01557  -0.02036   3.16128
   A30        3.10117  -0.00442   0.00741   0.02559   0.03291   3.13408
    D1        0.09062  -0.00118   0.00403   0.00598   0.01003   0.10065
    D2       -3.05293  -0.00035   0.00682  -0.00623   0.00058  -3.05235
    D3       -2.16271   0.00040  -0.01595  -0.18064  -0.19660  -2.35931
    D4        2.01973   0.00030  -0.01660  -0.18211  -0.19869   1.82104
    D5       -0.07228   0.00014  -0.01711  -0.17496  -0.19208  -0.26435
    D6        0.98069  -0.00037  -0.01854  -0.16935  -0.18789   0.79280
    D7       -1.12005  -0.00047  -0.01918  -0.17082  -0.18999  -1.31004
    D8        3.07113  -0.00063  -0.01969  -0.16367  -0.18337   2.88776
    D9        1.34119  -0.00400  -0.08297  -0.07464  -0.15597   1.18522
   D10       -0.63672  -0.00168  -0.10622  -0.10588  -0.21371  -0.85042
   D11        1.84369   0.00137   0.01271  -0.05411  -0.04209   1.80159
   D12       -2.11165   0.00037   0.04243  -0.01380   0.02928  -2.08237
   D13       -2.19977   0.00001   0.03920  -0.10268  -0.06412  -2.26389
   D14        0.12808  -0.00098   0.06893  -0.06237   0.00725   0.13533
   D15        2.32014   0.00010  -0.03972   0.08122   0.04156   2.36170
   D16       -1.86006   0.00005  -0.02300   0.06146   0.03862  -1.82144
   D17        0.04585  -0.00003  -0.05677   0.10957   0.05263   0.09848
   D18        2.14883  -0.00008  -0.04005   0.08981   0.04970   2.19853
   D19        1.19973   0.00102   0.05753   0.09070   0.14805   1.34778
   D20       -3.06973  -0.00143   0.09948   0.14003   0.23964  -2.83009
   D21       -1.01433   0.00284   0.02675   0.03808   0.06472  -0.94961
   D22        0.99940   0.00039   0.06871   0.08741   0.15630   1.15570
         Item               Value     Threshold  Converged?
 Maximum Force            0.008863     0.000015     NO 
 RMS     Force            0.002351     0.000010     NO 
 Maximum Displacement     0.662636     0.000060     NO 
 RMS     Displacement     0.155371     0.000040     NO 
 Predicted change in Energy=-4.355959D-04
 GradGradGradGradGradGradGradGradGradGradGradGradGradGradGradGradGradGrad

                          Input orientation:                          
 ---------------------------------------------------------------------
 Center     Atomic      Atomic             Coordinates (Angstroms)
 Number     Number       Type             X           Y           Z
 ---------------------------------------------------------------------
      1          6           0        1.400084    0.135937   -0.050823
      2          8           0        1.225401   -0.305395    1.070161
      3          8           0        0.861008   -0.280696   -1.151831
      4          1           0        0.157771   -1.010799   -0.947027
      5          6           0        2.370725    1.320038   -0.285803
      6          9           0        1.837555    2.233003   -1.104883
      7          9           0        3.515010    0.880272   -0.826912
      8          9           0        2.659054    1.920739    0.874998
      9          8           0       -2.246386    0.893276    2.803594
     10          1           0       -2.719697    0.652641    3.603799
     11          1           0       -1.301105    0.978729    3.057153
     12          8           0       -2.828569   -0.582020    0.610202
     13          1           0       -3.402472   -0.026378    0.077630
     14          1           0       -2.593179   -0.053494    1.408596
     15          8           0       -0.934475   -1.974994   -0.629791
     16          1           0       -1.663024   -1.477286   -0.174624
     17          1           0       -0.658974   -2.663865   -0.018590
     18          8           0        0.411340    0.992920    3.421242
     19          1           0        0.853035    0.529581    2.687615
     20          1           0        0.873619    1.827264    3.531577
 ---------------------------------------------------------------------
                    Distance matrix (angstroms):
                    1          2          3          4          5
     1  C    0.000000
     2  O    1.217330   0.000000
     3  O    1.294761   2.251808   0.000000
     4  H    1.913511   2.388823   1.034184   0.000000
     5  C    1.549018   2.406749   2.364657   3.281339   0.000000
     6  F    2.387490   3.398384   2.697134   3.656343   1.337410
     7  F    2.372607   3.201094   2.914986   3.855079   1.339993
     8  F    2.372271   2.655018   3.491035   4.262641   1.338445
     9  O    4.692334   4.061393   5.165220   4.844856   5.571733
    10  H    5.531351   4.785494   6.025661   5.635323   6.441026
    11  H    4.203122   3.461264   4.896574   4.703190   4.977367
    12  O    4.339807   4.089347   4.099821   3.395149   5.608325
    13  H    4.807014   4.741326   4.444492   3.833318   5.939252
    14  H    4.255812   3.841815   4.305672   3.746080   5.421985
    15  O    3.200218   3.215969   2.523278   1.491078   4.679734
    16  H    3.464166   3.356459   2.959307   2.032120   4.910043
    17  H    3.475579   3.209147   3.045336   2.064387   5.012181
    18  O    3.710427   2.806404   4.768365   4.812584   4.205756
    19  H    2.820153   1.857956   3.924024   4.008340   3.430659
    20  H    3.996417   3.275753   5.135949   5.350228   4.131706
                    6          7          8          9         10
     6  F    0.000000
     7  F    2.172787   0.000000
     8  F    2.166171   2.170652   0.000000
     9  O    5.809443   6.809877   5.370149   0.000000
    10  H    6.740755   7.652097   6.163229   0.960342   0.000000
    11  H    5.361617   6.187942   4.618662   0.982421   1.554850
    12  O    5.713019   6.666677   6.037212   2.706733   3.240041
    13  H    5.827608   7.035038   6.416319   3.100512   3.655286
    14  H    5.583641   6.571102   5.636335   1.721237   2.309448
    15  O    5.061334   5.290493   5.509499   4.662212   5.292898
    16  H    5.185141   5.726744   5.597200   3.850930   4.464261
    17  H    5.602857   5.535019   5.729433   4.810182   5.326114
    18  O    4.904865   5.262345   3.520856   2.730371   3.154760
    19  H    4.272466   4.422781   2.912491   3.122841   3.690387
    20  H    4.752953   5.183644   3.202176   3.337173   3.781121
                   11         12         13         14         15
    11  H    0.000000
    12  O    3.279734   0.000000
    13  H    3.782002   0.960069   0.000000
    14  H    2.335097   0.985993   1.557935   0.000000
    15  O    4.738402   2.658111   3.223128   3.255531   0.000000
    16  H    4.075216   1.666118   2.279132   2.323566   0.992811
    17  H    4.810511   3.071905   3.806885   3.548527   0.961255
    18  O    1.750780   4.569398   5.173381   3.764686   5.199096
    19  H    2.231281   4.370986   5.022992   3.721862   4.524740
    20  H    2.382124   5.295780   5.800922   4.479173   5.919743
                   16         17         18         19         20
    16  H    0.000000
    17  H    1.562188   0.000000
    18  O    4.830648   5.133234   0.000000
    19  H    4.307028   4.450597   0.973646   0.000000
    20  H    5.575890   5.926446   0.960212   1.548120   0.000000
 Stoichiometry    C2H9F3O6
 Framework group  C1[X(C2H9F3O6)]
 Deg. of freedom    54
 Full point group                 C1      NOp   1
 Largest Abelian subgroup         C1      NOp   1
 Largest concise Abelian subgroup C1      NOp   1
                         Standard orientation:                         
 ---------------------------------------------------------------------
 Center     Atomic      Atomic             Coordinates (Angstroms)
 Number     Number       Type             X           Y           Z
 ---------------------------------------------------------------------
      1          6           0       -0.849261   -0.503483   -0.346270
      2          8           0       -0.142803    0.129717   -1.109072
      3          8           0       -0.676009   -1.721789    0.056369
      4          1           0        0.228475   -2.083651   -0.290765
      5          6           0       -2.129710    0.133260    0.249099
      6          9           0       -2.232748   -0.112154    1.559756
      7          9           0       -3.217251   -0.356350   -0.361734
      8          9           0       -2.112016    1.460171    0.074658
      9          8           0        3.230363    1.613837    0.597985
     10          1           0        4.020132    2.047935    0.266199
     11          1           0        2.471160    2.028673    0.132505
     12          8           0        3.326667   -1.089963    0.679199
     13          1           0        3.470361   -1.309535    1.602710
     14          1           0        3.273377   -0.106514    0.632608
     15          8           0        1.584629   -2.551493   -0.697313
     16          1           0        2.257233   -2.028295   -0.187861
     17          1           0        1.771309   -2.393498   -1.626936
     18          8           0        1.099543    2.624294   -0.778062
     19          1           0        0.563370    1.845383   -1.010018
     20          1           0        0.497422    3.259027   -0.382374
 ---------------------------------------------------------------------
 Rotational constants (GHZ):           0.9797884           0.5007566           0.3862096
 Standard basis: 6-31++G(d,p) (6D, 7F)
 There are   263 symmetry adapted cartesian basis functions of A   symmetry.
 There are   263 symmetry adapted basis functions of A   symmetry.
   263 basis functions,   424 primitive gaussians,   263 cartesian basis functions
    48 alpha electrons       48 beta electrons
       nuclear repulsion energy       730.5782056805 Hartrees.
 NAtoms=   20 NActive=   20 NUniq=   20 SFac= 1.00D+00 NAtFMM=   60 NAOKFM=F Big=F
 Integral buffers will be    131072 words long.
 Raffenetti 2 integral format.
 Two-electron integral symmetry is turned on.
 Nuclear repulsion after empirical dispersion term =      730.5700428360 Hartrees.
 One-electron integrals computed using PRISM.
 NBasis=   263 RedAO= T EigKep=  5.46D-05  NBF=   263
 NBsUse=   263 1.00D-06 EigRej= -1.00D+00 NBFU=   263
 Initial guess from the checkpoint file:  "/local_scratch/slurm.5620306/Gau-1510007.chk"
 B after Tr=     0.000000   -0.000000   -0.000000
         Rot=    0.999581   -0.017076    0.007336    0.022200 Ang=  -3.32 deg.
 ExpMin= 3.60D-02 ExpMax= 7.00D+03 ExpMxC= 1.05D+03 IAcc=3 IRadAn=         5 AccDes= 0.00D+00
 Harris functional with IExCor= 4639 and IRadAn=       5 diagonalized for initial guess.
 HarFok:  IExCor= 4639 AccDes= 0.00D+00 IRadAn=         5 IDoV= 1 UseB2=F ITyADJ=14
 ICtDFT=  3500011 ScaDFX=  1.000000  1.000000  1.000000  1.000000
 FoFCou: FMM=F IPFlag=           0 FMFlag=      100000 FMFlg1=           0
         NFxFlg=           0 DoJE=T BraDBF=F KetDBF=T FulRan=T
         wScrn=  0.000000 ICntrl=       500 IOpCl=  0 I1Cent=   200000004 NGrid=           0
         NMat0=    1 NMatS0=      1 NMatT0=    0 NMatD0=    1 NMtDS0=    0 NMtDT0=    0
 Petite list used in FoFCou.
 Requested convergence on RMS density matrix=1.00D-10 within 128 cycles.
 Requested convergence on MAX density matrix=1.00D-08.
 Requested convergence on             energy=1.00D-08.
 No special actions if energy rises.
 SCF Done:  E(RwB97XD) =  -832.386056028     A.U. after   18 cycles
            NFock= 18  Conv=0.39D-10     -V/T= 2.0082
 Calling FoFJK, ICntrl=      2127 FMM=F ISym2X=0 I1Cent= 0 IOpClX= 0 NMat=1 NMatS=1 NMatT=0.
 ***** Axes restored to original set *****
 -------------------------------------------------------------------
 Center     Atomic                   Forces (Hartrees/Bohr)
 Number     Number              X              Y              Z
 -------------------------------------------------------------------
      1        6          -0.001359540   -0.001117447    0.002169455
      2        8          -0.000157977    0.000998505   -0.001785116
      3        8           0.000217075    0.000078111    0.001564137
      4        1           0.001123196    0.000021479   -0.001194895
      5        6          -0.000895596    0.000268675   -0.000441265
      6        9           0.000762678   -0.000178184    0.000355634
      7        9           0.000092525    0.000280401    0.000030093
      8        9           0.000394454    0.000036819   -0.000344325
      9        8           0.000266282   -0.000073206    0.000295160
     10        1           0.000212659   -0.000047635   -0.000209073
     11        1          -0.000260756   -0.000072651   -0.000232389
     12        8           0.000243251    0.001160791    0.000515451
     13        1          -0.000164513   -0.000349926   -0.000133574
     14        1           0.000001340   -0.000681659   -0.000345138
     15        8          -0.001031744    0.000927975    0.000767634
     16        1           0.000060888   -0.000614220   -0.000206538
     17        1           0.000206308   -0.000448615   -0.000071604
     18        8          -0.000361242   -0.000760788   -0.001187184
     19        1           0.000357917    0.000598376    0.000726270
     20        1           0.000292796   -0.000026802   -0.000272736
 -------------------------------------------------------------------
 Cartesian Forces:  Max     0.002169455 RMS     0.000691136

 GradGradGradGradGradGradGradGradGradGradGradGradGradGradGradGradGradGrad
 Berny optimization.
 Using GEDIIS/GDIIS optimizer.
 FormGI is forming the generalized inverse of G from B-inverse, IUseBI=4.
 Internal  Forces:  Max     0.005277979 RMS     0.001503799
 Search for a local minimum.
 Step number  13 out of a maximum of  120
 All quantities printed in internal units (Hartrees-Bohrs-Radians)
 Mixed Optimization -- RFO/linear search
 Update second derivatives using D2CorX and points   12   13
 DE= -3.16D-04 DEPred=-4.36D-04 R= 7.26D-01
 TightC=F SS=  1.41D+00  RLast= 6.57D-01 DXNew= 2.1213D-01 1.9720D+00
 Trust test= 7.26D-01 RLast= 6.57D-01 DXMaxT set to 2.12D-01
 ITU=  1  1  0  0  0 -1  0  0  0  0 -1  0  0
 Use linear search instead of GDIIS.
     Eigenvalues ---    0.00001   0.00105   0.00309   0.00480   0.00615
     Eigenvalues ---    0.00699   0.01009   0.01534   0.01610   0.01651
     Eigenvalues ---    0.01767   0.01946   0.02075   0.02254   0.02658
     Eigenvalues ---    0.02766   0.02815   0.03062   0.03312   0.04391
     Eigenvalues ---    0.04577   0.04971   0.05066   0.05266   0.07422
     Eigenvalues ---    0.08235   0.08866   0.09536   0.11794   0.13517
     Eigenvalues ---    0.13922   0.20519   0.20885   0.22086   0.24004
     Eigenvalues ---    0.27106   0.34532   0.37224   0.37542   0.38575
     Eigenvalues ---    0.40207   0.44692   0.48608   0.50129   0.53641
     Eigenvalues ---    0.55541   0.55769   0.56707   0.56991   0.57246
     Eigenvalues ---    0.62352   0.90066   1.79596   4.17835
 RFO step:  Lambda=-5.04827383D-04 EMin= 9.63862657D-06
 Quartic linear search produced a step of -0.11070.
 Iteration  1 RMS(Cart)=  0.09341503 RMS(Int)=  0.00384239
 Iteration  2 RMS(Cart)=  0.01113677 RMS(Int)=  0.00049268
 Iteration  3 RMS(Cart)=  0.00005379 RMS(Int)=  0.00049180
 Iteration  4 RMS(Cart)=  0.00000006 RMS(Int)=  0.00049180
 Variable       Old X    -DE/DX   Delta X   Delta X   Delta X     New X
                                 (Linear)    (Quad)   (Total)
    R1        2.30042  -0.00197  -0.00037  -0.00742  -0.00779   2.29263
    R2        2.44674  -0.00039   0.00009  -0.00333  -0.00325   2.44349
    R3        2.92722   0.00059   0.00020   0.00621   0.00641   2.93363
    R4        1.95432  -0.00068  -0.00205   0.00986   0.00781   1.96214
    R5        2.81773   0.00030   0.00452   0.01224   0.01676   2.83449
    R6        2.52734  -0.00065   0.00024   0.00092   0.00116   2.52850
    R7        2.53222  -0.00002  -0.00031  -0.00140  -0.00171   2.53051
    R8        2.52929  -0.00020  -0.00016  -0.00092  -0.00108   2.52822
    R9        1.81478  -0.00027  -0.00003  -0.00098  -0.00101   1.81377
   R10        1.85651  -0.00025  -0.00008  -0.00227  -0.00237   1.85414
   R11        3.25267  -0.00083  -0.00013  -0.02034  -0.02047   3.23219
   R12        3.30849   0.00013  -0.00123   0.00049  -0.00073   3.30776
   R13        1.81427  -0.00003   0.00003  -0.00208  -0.00205   1.81222
   R14        1.86326  -0.00145  -0.00023  -0.00212  -0.00235   1.86090
   R15        3.14851  -0.00094   0.00165  -0.01259  -0.01094   3.13757
   R16        1.87614  -0.00139  -0.00033  -0.00180  -0.00213   1.87401
   R17        1.81651   0.00033   0.00014  -0.00088  -0.00074   1.81577
   R18        1.83992  -0.00067  -0.00025  -0.00279  -0.00303   1.83689
   R19        1.81454   0.00009   0.00006  -0.00044  -0.00038   1.81416
    A1        2.22264   0.00010   0.00032   0.00275   0.00307   2.22571
    A2        2.10220   0.00030   0.00104   0.00718   0.00822   2.11042
    A3        1.95830  -0.00040  -0.00135  -0.00992  -0.01127   1.94703
    A4        1.91972  -0.00086   0.00025   0.00841   0.00867   1.92839
    A5        1.94434   0.00088  -0.00097  -0.00464  -0.00560   1.93875
    A6        1.92355   0.00015   0.00072   0.00866   0.00936   1.93291
    A7        1.92463   0.00053   0.00043   0.00592   0.00633   1.93096
    A8        1.89352  -0.00058  -0.00006  -0.00343  -0.00347   1.89005
    A9        1.88668  -0.00047  -0.00012  -0.00289  -0.00300   1.88369
   A10        1.88973  -0.00057   0.00000  -0.00400  -0.00404   1.88569
   A11        1.85559   0.00122   0.00002  -0.00224  -0.00182   1.85377
   A12        2.02438   0.00062  -0.00246   0.02951   0.02593   2.05031
   A13        2.03855  -0.00255   0.00424  -0.02406  -0.01987   2.01869
   A14        1.85632   0.00206  -0.00056   0.01725   0.01512   1.87143
   A15        2.05766   0.00237  -0.00041   0.02159   0.01969   2.07735
   A16        2.09723  -0.00521  -0.00599   0.03738   0.03009   2.12732
   A17        1.88695  -0.00324  -0.00102  -0.01444  -0.01538   1.87157
   A18        1.97006   0.00078  -0.00643   0.04181   0.03543   2.00549
   A19        1.85258   0.00050  -0.00086   0.01280   0.01211   1.86469
   A20        1.85789   0.00108   0.00182   0.00271   0.00365   1.86154
   A21        2.09651   0.00018  -0.00043   0.04169   0.04056   2.13707
   A22        1.85634  -0.00041  -0.00077   0.00879   0.00675   1.86309
   A23        3.13470  -0.00331  -0.00595  -0.00943  -0.01534   3.11937
   A24        3.07122  -0.00172   0.00244   0.05989   0.06207   3.13329
   A25        3.17621  -0.00528  -0.00042  -0.01645  -0.01689   3.15933
   A26        3.09080  -0.00459  -0.00442  -0.00073  -0.00535   3.08545
   A27        3.05612  -0.00078   0.00039  -0.01662  -0.01623   3.03989
   A28        3.21250  -0.00002  -0.00282   0.02408   0.02177   3.23428
   A29        3.16128  -0.00046   0.00225  -0.04373  -0.04092   3.12035
   A30        3.13408  -0.00264  -0.00364   0.02855   0.02499   3.15907
    D1        0.10065  -0.00081  -0.00111   0.00028  -0.00083   0.09981
    D2       -3.05235  -0.00088  -0.00006   0.00244   0.00238  -3.04997
    D3       -2.35931  -0.00012   0.02176   0.16349   0.18525  -2.17406
    D4        1.82104  -0.00007   0.02200   0.16504   0.18706   2.00809
    D5       -0.26435   0.00021   0.02126   0.16078   0.18202  -0.08233
    D6        0.79280  -0.00005   0.02080   0.16151   0.18231   0.97511
    D7       -1.31004   0.00000   0.02103   0.16307   0.18412  -1.12592
    D8        2.88776   0.00028   0.02030   0.15880   0.17908   3.06684
    D9        1.18522  -0.00237   0.01727  -0.10201  -0.08489   1.10033
   D10       -0.85042  -0.00046   0.02366  -0.13012  -0.10632  -0.95675
   D11        1.80159   0.00101   0.00466   0.10275   0.10784   1.90943
   D12       -2.08237   0.00013  -0.00324   0.21014   0.20772  -1.87466
   D13       -2.26389   0.00056   0.00710   0.09203   0.09830  -2.16559
   D14        0.13533  -0.00032  -0.00080   0.19942   0.19818   0.33351
   D15        2.36170   0.00015  -0.00460  -0.12848  -0.13267   2.22903
   D16       -1.82144   0.00002  -0.00428  -0.06857  -0.07155  -1.89298
   D17        0.09848  -0.00010  -0.00583  -0.13459  -0.14173  -0.04324
   D18        2.19853  -0.00023  -0.00550  -0.07468  -0.08060   2.11793
   D19        1.34778   0.00132  -0.01639   0.07109   0.05494   1.40272
   D20       -2.83009  -0.00083  -0.02653   0.12621   0.09996  -2.73014
   D21       -0.94961   0.00239  -0.00716  -0.02653  -0.03399  -0.98360
   D22        1.15570   0.00025  -0.01730   0.02858   0.01103   1.16673
         Item               Value     Threshold  Converged?
 Maximum Force            0.005278     0.000015     NO 
 RMS     Force            0.001504     0.000010     NO 
 Maximum Displacement     0.279020     0.000060     NO 
 RMS     Displacement     0.095893     0.000040     NO 
 Predicted change in Energy=-3.488545D-04
 GradGradGradGradGradGradGradGradGradGradGradGradGradGradGradGradGradGrad

                          Input orientation:                          
 ---------------------------------------------------------------------
 Center     Atomic      Atomic             Coordinates (Angstroms)
 Number     Number       Type             X           Y           Z
 ---------------------------------------------------------------------
      1          6           0        1.365567    0.123977   -0.009770
      2          8           0        1.124957   -0.268925    1.112554
      3          8           0        0.896481   -0.336986   -1.123066
      4          1           0        0.178613   -1.064822   -0.941338
      5          6           0        2.344855    1.304596   -0.248754
      6          9           0        1.761247    2.278127   -0.957232
      7          9           0        3.430705    0.892731   -0.915433
      8          9           0        2.746802    1.826865    0.915541
      9          8           0       -2.236618    0.841893    2.818838
     10          1           0       -2.631077    0.516568    3.631116
     11          1           0       -1.285419    0.983194    3.013636
     12          8           0       -2.787899   -0.525276    0.562848
     13          1           0       -3.365188    0.020311    0.025520
     14          1           0       -2.578461   -0.013647    1.377772
     15          8           0       -0.949672   -2.006931   -0.642608
     16          1           0       -1.657178   -1.482721   -0.186457
     17          1           0       -0.724050   -2.736462   -0.059397
     18          8           0        0.420159    1.093393    3.391440
     19          1           0        0.892109    0.609244    2.693068
     20          1           0        0.870787    1.934344    3.498005
 ---------------------------------------------------------------------
                    Distance matrix (angstroms):
                    1          2          3          4          5
     1  C    0.000000
     2  O    1.213209   0.000000
     3  O    1.293042   2.248295   0.000000
     4  H    1.920916   2.397392   1.038317   0.000000
     5  C    1.552411   2.411904   2.357329   3.284268   0.000000
     6  F    2.386339   3.343106   2.759373   3.698687   1.338022
     7  F    2.382436   3.283085   2.824466   3.795890   1.339090
     8  F    2.379882   2.657355   3.501694   4.290157   1.337875
     9  O    4.635964   3.930078   5.171525   4.858789   5.533002
    10  H    5.420640   4.589983   5.981176   5.594862   6.358796
    11  H    4.111808   3.315393   4.859616   4.688238   4.891357
    12  O    4.242723   3.959587   4.056157   3.369552   5.509291
    13  H    4.732023   4.628899   4.428175   3.830255   5.859114
    14  H    4.183249   3.721668   4.293479   3.752959   5.349990
    15  O    3.209608   3.225732   2.535318   1.499946   4.687776
    16  H    3.427781   3.301667   2.951460   2.028451   4.877426
    17  H    3.542749   3.298642   3.084639   2.094517   5.077813
    18  O    3.660846   2.746993   4.759583   4.846566   4.123114
    19  H    2.786571   1.823026   3.931697   4.064539   3.353848
    20  H    3.978281   3.257203   5.149165   5.402024   4.075250
                    6          7          8          9         10
     6  F    0.000000
     7  F    2.169830   0.000000
     8  F    2.163847   2.166286   0.000000
     9  O    5.683696   6.787187   5.424683   0.000000
    10  H    6.591550   7.586686   6.165453   0.959807   0.000000
    11  H    5.169798   6.139022   4.623050   0.981169   1.552359
    12  O    5.555577   6.547296   6.024108   2.694912   3.244117
    13  H    5.687167   6.915972   6.435232   3.122706   3.712885
    14  H    5.434845   6.495413   5.653280   1.710403   2.315482
    15  O    5.080334   5.260245   5.548851   4.664079   5.240218
    16  H    5.140399   5.662219   5.618078   3.843356   4.418088
    17  H    5.668237   5.582636   5.815606   4.834949   5.276253
    18  O    4.702452   5.258593   3.475820   2.729394   3.114517
    19  H    4.106733   4.421098   2.842901   3.139885   3.647104
    20  H    4.556340   5.207357   3.193760   3.363136   3.780326
                   11         12         13         14         15
    11  H    0.000000
    12  O    3.246427   0.000000
    13  H    3.765823   0.958984   0.000000
    14  H    2.311213   0.984748   1.564825   0.000000
    15  O    4.735156   2.650944   3.223480   3.272319   0.000000
    16  H    4.057036   1.660328   2.285025   2.335327   0.991682
    17  H    4.857419   3.088042   3.818720   3.594164   0.960862
    18  O    1.750393   4.573035   5.177816   3.777846   5.268965
    19  H    2.232539   4.400844   5.058383   3.763357   4.622041
    20  H    2.405935   5.296306   5.802169   4.493036   5.999366
                   16         17         18         19         20
    16  H    0.000000
    17  H    1.568036   0.000000
    18  O    4.873709   5.280652   0.000000
    19  H    4.377995   4.624044   0.972040   0.000000
    20  H    5.625140   6.083999   0.960011   1.550571   0.000000
 Stoichiometry    C2H9F3O6
 Framework group  C1[X(C2H9F3O6)]
 Deg. of freedom    54
 Full point group                 C1      NOp   1
 Largest Abelian subgroup         C1      NOp   1
 Largest concise Abelian subgroup C1      NOp   1
                         Standard orientation:                         
 ---------------------------------------------------------------------
 Center     Atomic      Atomic             Coordinates (Angstroms)
 Number     Number       Type             X           Y           Z
 ---------------------------------------------------------------------
      1          6           0       -0.808519   -0.505155   -0.349474
      2          8           0       -0.067618    0.146364   -1.055494
      3          8           0       -0.671912   -1.740479    0.007277
      4          1           0        0.240054   -2.114348   -0.319284
      5          6           0       -2.103729    0.118041    0.237072
      6          9           0       -2.132439    0.002923    1.569824
      7          9           0       -3.189234   -0.487904   -0.260595
      8          9           0       -2.179999    1.418986   -0.065639
      9          8           0        3.208420    1.639513    0.520447
     10          1           0        3.951040    2.054007    0.075540
     11          1           0        2.399595    2.023715    0.119345
     12          8           0        3.258296   -1.046659    0.731494
     13          1           0        3.411311   -1.263484    1.653027
     14          1           0        3.226033   -0.064728    0.664425
     15          8           0        1.619721   -2.577435   -0.682472
     16          1           0        2.260854   -2.020589   -0.170316
     17          1           0        1.847474   -2.481350   -1.610994
     18          8           0        1.001349    2.654956   -0.723459
     19          1           0        0.467104    1.887985   -0.990289
     20          1           0        0.399011    3.285336   -0.321676
 ---------------------------------------------------------------------
 Rotational constants (GHZ):           0.9766934           0.5137018           0.3906924
 Standard basis: 6-31++G(d,p) (6D, 7F)
 There are   263 symmetry adapted cartesian basis functions of A   symmetry.
 There are   263 symmetry adapted basis functions of A   symmetry.
   263 basis functions,   424 primitive gaussians,   263 cartesian basis functions
    48 alpha electrons       48 beta electrons
       nuclear repulsion energy       733.2381664930 Hartrees.
 NAtoms=   20 NActive=   20 NUniq=   20 SFac= 1.00D+00 NAtFMM=   60 NAOKFM=F Big=F
 Integral buffers will be    131072 words long.
 Raffenetti 2 integral format.
 Two-electron integral symmetry is turned on.
 Nuclear repulsion after empirical dispersion term =      733.2298896341 Hartrees.
 One-electron integrals computed using PRISM.
 NBasis=   263 RedAO= T EigKep=  5.63D-05  NBF=   263
 NBsUse=   263 1.00D-06 EigRej= -1.00D+00 NBFU=   263
 Initial guess from the checkpoint file:  "/local_scratch/slurm.5620306/Gau-1510007.chk"
 B after Tr=    -0.000000   -0.000000    0.000000
         Rot=    0.999943    0.008405   -0.000776   -0.006604 Ang=   1.23 deg.
 ExpMin= 3.60D-02 ExpMax= 7.00D+03 ExpMxC= 1.05D+03 IAcc=3 IRadAn=         5 AccDes= 0.00D+00
 Harris functional with IExCor= 4639 and IRadAn=       5 diagonalized for initial guess.
 HarFok:  IExCor= 4639 AccDes= 0.00D+00 IRadAn=         5 IDoV= 1 UseB2=F ITyADJ=14
 ICtDFT=  3500011 ScaDFX=  1.000000  1.000000  1.000000  1.000000
 FoFCou: FMM=F IPFlag=           0 FMFlag=      100000 FMFlg1=           0
         NFxFlg=           0 DoJE=T BraDBF=F KetDBF=T FulRan=T
         wScrn=  0.000000 ICntrl=       500 IOpCl=  0 I1Cent=   200000004 NGrid=           0
         NMat0=    1 NMatS0=      1 NMatT0=    0 NMatD0=    1 NMtDS0=    0 NMtDT0=    0
 Petite list used in FoFCou.
 Requested convergence on RMS density matrix=1.00D-10 within 128 cycles.
 Requested convergence on MAX density matrix=1.00D-08.
 Requested convergence on             energy=1.00D-08.
 No special actions if energy rises.
 SCF Done:  E(RwB97XD) =  -832.386069955     A.U. after   16 cycles
            NFock= 16  Conv=0.83D-10     -V/T= 2.0082
 Calling FoFJK, ICntrl=      2127 FMM=F ISym2X=0 I1Cent= 0 IOpClX= 0 NMat=1 NMatS=1 NMatT=0.
 ***** Axes restored to original set *****
 -------------------------------------------------------------------
 Center     Atomic                   Forces (Hartrees/Bohr)
 Number     Number              X              Y              Z
 -------------------------------------------------------------------
      1        6           0.002126913    0.001708183   -0.002005178
      2        8          -0.000234955   -0.001169216    0.002537374
      3        8          -0.003904573   -0.003531880   -0.000664645
      4        1           0.003092705    0.002365022   -0.000352486
      5        6           0.000623885    0.000130516   -0.000126545
      6        9          -0.000762663    0.000023427   -0.000291003
      7        9          -0.000240144   -0.000617483   -0.000014682
      8        9          -0.000416215   -0.000323353    0.000769538
      9        8          -0.000039840    0.000391501   -0.000978404
     10        1          -0.000000682   -0.000223781    0.000044289
     11        1           0.000293935    0.000404289    0.001094807
     12        8           0.000115925   -0.000702004   -0.000618267
     13        1          -0.000495449    0.000468956   -0.000075931
     14        1           0.000208329   -0.000234441    0.000802885
     15        8           0.000581091    0.001084170   -0.001030001
     16        1          -0.000569915   -0.000311473    0.000493355
     17        1           0.000111798    0.000097609    0.000198695
     18        8          -0.000532261    0.000251049    0.001538995
     19        1           0.000030729    0.000216822   -0.001021479
     20        1           0.000011387   -0.000027912   -0.000301316
 -------------------------------------------------------------------
 Cartesian Forces:  Max     0.003904573 RMS     0.001133425

 GradGradGradGradGradGradGradGradGradGradGradGradGradGradGradGradGradGrad
 Berny optimization.
 Using GEDIIS/GDIIS optimizer.
 FormGI is forming the generalized inverse of G from B-inverse, IUseBI=4.
 Internal  Forces:  Max     0.004639575 RMS     0.001508743
 Search for a local minimum.
 Step number  14 out of a maximum of  120
 All quantities printed in internal units (Hartrees-Bohrs-Radians)
 Mixed Optimization -- RFO/linear search
 Update second derivatives using D2CorX and points   13   14
 DE= -1.39D-05 DEPred=-3.49D-04 R= 3.99D-02
 Trust test= 3.99D-02 RLast= 6.34D-01 DXMaxT set to 1.06D-01
 ITU= -1  1  1  0  0  0 -1  0  0  0  0 -1  0  0
 Use linear search instead of GDIIS.
     Eigenvalues ---    0.00002   0.00111   0.00305   0.00494   0.00671
     Eigenvalues ---    0.00679   0.01108   0.01523   0.01552   0.01670
     Eigenvalues ---    0.01761   0.01939   0.02072   0.02254   0.02641
     Eigenvalues ---    0.02744   0.02766   0.03031   0.03282   0.04233
     Eigenvalues ---    0.04506   0.04987   0.05028   0.05474   0.07283
     Eigenvalues ---    0.08214   0.08862   0.09747   0.11729   0.13312
     Eigenvalues ---    0.13690   0.20578   0.20927   0.22126   0.24063
     Eigenvalues ---    0.27278   0.34515   0.37137   0.37873   0.38569
     Eigenvalues ---    0.40664   0.44740   0.48617   0.50066   0.53704
     Eigenvalues ---    0.55710   0.55807   0.56710   0.56969   0.57294
     Eigenvalues ---    0.62240   0.90463   1.89456   4.16276
 RFO step:  Lambda=-2.01332308D-04 EMin= 2.29203523D-05
 Quartic linear search produced a step of -0.50072.
 Maximum step size (   0.106) exceeded in Quadratic search.
    -- Step size scaled by   0.832
 Iteration  1 RMS(Cart)=  0.12498768 RMS(Int)=  0.02971911
 Iteration  2 RMS(Cart)=  0.04520835 RMS(Int)=  0.00169418
 Iteration  3 RMS(Cart)=  0.00178875 RMS(Int)=  0.00030074
 Iteration  4 RMS(Cart)=  0.00000255 RMS(Int)=  0.00030073
 Iteration  5 RMS(Cart)=  0.00000000 RMS(Int)=  0.00030073
 Variable       Old X    -DE/DX   Delta X   Delta X   Delta X     New X
                                 (Linear)    (Quad)   (Total)
    R1        2.29263   0.00277   0.00390  -0.00256   0.00134   2.29397
    R2        2.44349   0.00105   0.00163   0.00076   0.00238   2.44588
    R3        2.93363  -0.00115  -0.00321   0.00058  -0.00263   2.93100
    R4        1.96214  -0.00464  -0.00391  -0.02310  -0.02700   1.93513
    R5        2.83449  -0.00064  -0.00839   0.03866   0.03027   2.86476
    R6        2.52850   0.00050  -0.00058  -0.00650  -0.00708   2.52142
    R7        2.53051   0.00000   0.00085   0.00222   0.00307   2.53359
    R8        2.52822   0.00042   0.00054   0.00410   0.00464   2.53286
    R9        1.81377   0.00011   0.00051   0.00012   0.00062   1.81440
   R10        1.85414   0.00019   0.00118   0.00012   0.00131   1.85545
   R11        3.23219   0.00077   0.01025   0.00469   0.01495   3.24714
   R12        3.30776  -0.00040   0.00037  -0.00081  -0.00044   3.30732
   R13        1.81222   0.00061   0.00103   0.00000   0.00103   1.81325
   R14        1.86090   0.00138   0.00118  -0.00059   0.00059   1.86149
   R15        3.13757   0.00082   0.00548   0.00632   0.01180   3.14936
   R16        1.87401   0.00128   0.00107  -0.00248  -0.00141   1.87260
   R17        1.81577   0.00007   0.00037   0.00001   0.00038   1.81614
   R18        1.83689   0.00064   0.00152  -0.00100   0.00052   1.83741
   R19        1.81416  -0.00005   0.00019   0.00058   0.00077   1.81493
    A1        2.22571  -0.00029  -0.00154   0.00176   0.00017   2.22588
    A2        2.11042  -0.00029  -0.00412  -0.00454  -0.00871   2.10171
    A3        1.94703   0.00058   0.00564   0.00266   0.00824   1.95527
    A4        1.92839  -0.00049  -0.00434   0.00806   0.00374   1.93212
    A5        1.93875  -0.00072   0.00280   0.01706   0.01988   1.95863
    A6        1.93291  -0.00073  -0.00469  -0.01090  -0.01562   1.91729
    A7        1.93096  -0.00112  -0.00317  -0.00429  -0.00753   1.92344
    A8        1.89005   0.00083   0.00174   0.00029   0.00208   1.89213
    A9        1.88369   0.00088   0.00150   0.00066   0.00215   1.88584
   A10        1.88569   0.00098   0.00202  -0.00296  -0.00106   1.88463
   A11        1.85377  -0.00108   0.00091  -0.00800  -0.00717   1.84661
   A12        2.05031  -0.00121  -0.01298  -0.02752  -0.04018   2.01013
   A13        2.01869   0.00281   0.00995  -0.00123   0.00876   2.02744
   A14        1.87143  -0.00239  -0.00757   0.00706  -0.00038   1.87106
   A15        2.07735  -0.00108  -0.00986   0.00483  -0.00405   2.07330
   A16        2.12732   0.00407  -0.01507  -0.01081  -0.02552   2.10180
   A17        1.87157   0.00426   0.00770   0.02513   0.03295   1.90452
   A18        2.00549  -0.00204  -0.01774   0.00591  -0.01158   1.99391
   A19        1.86469  -0.00043  -0.00606  -0.00445  -0.01036   1.85433
   A20        1.86154  -0.00074  -0.00183  -0.01034  -0.01263   1.84891
   A21        2.13707  -0.00012  -0.02031  -0.01927  -0.03993   2.09713
   A22        1.86309  -0.00012  -0.00338  -0.00483  -0.00893   1.85416
   A23        3.11937   0.00057   0.00768  -0.00789  -0.00017   3.11920
   A24        3.13329   0.00046  -0.03108   0.03126   0.00005   3.13334
   A25        3.15933   0.00435   0.00846   0.02483   0.03370   3.19302
   A26        3.08545   0.00403   0.00268   0.00019   0.00259   3.08804
   A27        3.03989   0.00071   0.00813   0.01619   0.02430   3.06419
   A28        3.23428  -0.00130  -0.01090  -0.01816  -0.02930   3.20497
   A29        3.12035   0.00272   0.02049  -0.00340   0.01638   3.13673
   A30        3.15907   0.00193  -0.01251  -0.02583  -0.03812   3.12095
    D1        0.09981   0.00056   0.00042  -0.03875  -0.03829   0.06152
    D2       -3.04997   0.00051  -0.00119  -0.05643  -0.05766  -3.10763
    D3       -2.17406  -0.00000  -0.09276  -0.21275  -0.30552  -2.47958
    D4        2.00809  -0.00009  -0.09366  -0.21716  -0.31074   1.69735
    D5       -0.08233  -0.00010  -0.09114  -0.20357  -0.29474  -0.37708
    D6        0.97511   0.00005  -0.09129  -0.19643  -0.28776   0.68735
    D7       -1.12592  -0.00004  -0.09219  -0.20084  -0.29297  -1.41890
    D8        3.06684  -0.00006  -0.08967  -0.18725  -0.27698   2.78986
    D9        1.10033   0.00215   0.04251  -0.01442   0.02804   1.12837
   D10       -0.95675   0.00066   0.05324  -0.03015   0.02312  -0.93362
   D11        1.90943  -0.00046  -0.05400  -0.07644  -0.12991   1.77952
   D12       -1.87466   0.00013  -0.10401  -0.06126  -0.16611  -2.04077
   D13       -2.16559   0.00083  -0.04922  -0.11555  -0.16394  -2.32953
   D14        0.33351   0.00142  -0.09923  -0.10038  -0.20014   0.13337
   D15        2.22903   0.00054   0.06643  -0.04176   0.02418   2.25320
   D16       -1.89298  -0.00025   0.03582  -0.06988  -0.03402  -1.92700
   D17       -0.04324   0.00067   0.07097  -0.00389   0.06703   0.02379
   D18        2.11793  -0.00012   0.04036  -0.03201   0.00884   2.12677
   D19        1.40272   0.00018  -0.02751   0.10707   0.08010   1.48282
   D20       -2.73014   0.00131  -0.05005   0.12007   0.07039  -2.65975
   D21       -0.98360  -0.00080   0.01702   0.09747   0.11410  -0.86950
   D22        1.16673   0.00033  -0.00552   0.11047   0.10439   1.27112
         Item               Value     Threshold  Converged?
 Maximum Force            0.004640     0.000015     NO 
 RMS     Force            0.001509     0.000010     NO 
 Maximum Displacement     0.558442     0.000060     NO 
 RMS     Displacement     0.158499     0.000040     NO 
 Predicted change in Energy=-2.007579D-04
 GradGradGradGradGradGradGradGradGradGradGradGradGradGradGradGradGradGrad

                          Input orientation:                          
 ---------------------------------------------------------------------
 Center     Atomic      Atomic             Coordinates (Angstroms)
 Number     Number       Type             X           Y           Z
 ---------------------------------------------------------------------
      1          6           0        1.366680    0.176502   -0.046819
      2          8           0        1.133891   -0.231991    1.072348
      3          8           0        0.854701   -0.239444   -1.160411
      4          1           0        0.146237   -0.958214   -0.986975
      5          6           0        2.410399    1.301731   -0.270817
      6          9           0        2.035561    2.154852   -1.225790
      7          9           0        3.589058    0.766555   -0.619918
      8          9           0        2.590782    1.997687    0.860375
      9          8           0       -2.230131    0.850485    2.827807
     10          1           0       -2.640713    0.545045    3.640207
     11          1           0       -1.277308    0.963840    3.035961
     12          8           0       -2.850477   -0.621004    0.647536
     13          1           0       -3.512169   -0.123540    0.162364
     14          1           0       -2.594835   -0.079864    1.429938
     15          8           0       -0.971039   -1.938761   -0.689703
     16          1           0       -1.696586   -1.467418   -0.206618
     17          1           0       -0.710728   -2.676042   -0.130870
     18          8           0        0.427075    1.066514    3.420135
     19          1           0        0.889072    0.579478    2.716750
     20          1           0        0.857249    1.923063    3.480783
 ---------------------------------------------------------------------
                    Distance matrix (angstroms):
                    1          2          3          4          5
     1  C    0.000000
     2  O    1.213916   0.000000
     3  O    1.294303   2.250159   0.000000
     4  H    1.913362   2.396596   1.024027   0.000000
     5  C    1.551021   2.405383   2.363640   3.278211   0.000000
     6  F    2.398175   3.433870   2.670460   3.649350   1.334276
     7  F    2.369720   3.144631   2.963254   3.868149   1.340717
     8  F    2.374477   2.671877   3.478837   4.257447   1.340331
     9  O    4.653469   3.945888   5.158489   4.844696   5.598180
    10  H    5.457946   4.630909   5.989930   5.606932   6.432916
    11  H    4.136920   3.331616   4.858280   4.680255   4.964689
    12  O    4.347707   4.025790   4.140363   3.430107   5.676011
    13  H    4.892540   4.735578   4.564287   3.924487   6.107033
    14  H    4.235579   3.748921   4.316789   3.758516   5.463858
    15  O    3.217540   3.232432   2.538222   1.515965   4.702167
    16  H    3.480173   3.342698   2.987759   2.065004   4.953749
    17  H    3.529829   3.289945   3.073684   2.101960   5.058033
    18  O    3.700642   2.774493   4.782237   4.858088   4.196669
    19  H    2.833339   1.849993   3.962851   4.078466   3.429525
    20  H    3.969127   3.243662   5.120265   5.363596   4.107655
                    6          7          8          9         10
     6  F    0.000000
     7  F    2.169746   0.000000
     8  F    2.164499   2.168757   0.000000
     9  O    6.027367   6.764378   5.331798   0.000000
    10  H    6.938079   7.550349   6.099687   0.960138   0.000000
    11  H    5.527761   6.089819   4.556769   0.981860   1.548991
    12  O    5.923521   6.708158   6.042363   2.702534   3.218657
    13  H    6.155920   7.199421   6.498679   3.113989   3.647167
    14  H    5.786831   6.569541   5.615269   1.718312   2.297369
    15  O    5.107318   5.302650   5.530365   4.662411   5.263574
    16  H    5.299856   5.753215   5.614887   3.855526   4.442909
    17  H    5.663787   5.529811   5.807433   4.847551   5.321773
    18  O    5.035507   5.139081   3.478662   2.730982   3.119564
    19  H    4.397711   4.296310   2.890202   3.132923   3.648744
    20  H    4.857363   5.061230   3.142809   3.332974   3.762988
                   11         12         13         14         15
    11  H    0.000000
    12  O    3.269735   0.000000
    13  H    3.799284   0.959530   0.000000
    14  H    2.324760   0.985058   1.565296   0.000000
    15  O    4.732807   2.656497   3.237034   3.253473   0.000000
    16  H    4.074448   1.666572   2.288777   2.326042   0.990935
    17  H    4.857836   3.067185   3.801227   3.567369   0.961062
    18  O    1.750158   4.612741   5.248518   3.795657   5.279884
    19  H    2.223248   4.439261   5.137124   3.772032   4.626604
    20  H    2.382080   5.314772   5.855962   4.487155   5.970701
                   16         17         18         19         20
    16  H    0.000000
    17  H    1.561546   0.000000
    18  O    4.907554   5.283083   0.000000
    19  H    4.406982   4.611584   0.972315   0.000000
    20  H    5.622665   6.054284   0.960418   1.545956   0.000000
 Stoichiometry    C2H9F3O6
 Framework group  C1[X(C2H9F3O6)]
 Deg. of freedom    54
 Full point group                 C1      NOp   1
 Largest Abelian subgroup         C1      NOp   1
 Largest concise Abelian subgroup C1      NOp   1
                         Standard orientation:                         
 ---------------------------------------------------------------------
 Center     Atomic      Atomic             Coordinates (Angstroms)
 Number     Number       Type             X           Y           Z
 ---------------------------------------------------------------------
      1          6           0       -0.820265   -0.497707   -0.297479
      2          8           0       -0.083480    0.157705   -1.005415
      3          8           0       -0.659950   -1.723165    0.086932
      4          1           0        0.236747   -2.091664   -0.242876
      5          6           0       -2.148710    0.107367    0.226721
      6          9           0       -2.415693   -0.269745    1.478440
      7          9           0       -3.165404   -0.278141   -0.557650
      8          9           0       -2.089998    1.446142    0.199883
      9          8           0        3.226752    1.636484    0.552020
     10          1           0        3.977625    2.067566    0.137023
     11          1           0        2.429192    2.026237    0.132448
     12          8           0        3.391919   -1.060114    0.621085
     13          1           0        3.654279   -1.294215    1.513868
     14          1           0        3.299703   -0.079810    0.592104
     15          8           0        1.615688   -2.569456   -0.653225
     16          1           0        2.299880   -2.034450   -0.176149
     17          1           0        1.804146   -2.472529   -1.590631
     18          8           0        1.035681    2.678248   -0.701855
     19          1           0        0.507443    1.910592   -0.979460
     20          1           0        0.431808    3.268383   -0.244164
 ---------------------------------------------------------------------
 Rotational constants (GHZ):           0.9865840           0.4982750           0.3799565
 Standard basis: 6-31++G(d,p) (6D, 7F)
 There are   263 symmetry adapted cartesian basis functions of A   symmetry.
 There are   263 symmetry adapted basis functions of A   symmetry.
   263 basis functions,   424 primitive gaussians,   263 cartesian basis functions
    48 alpha electrons       48 beta electrons
       nuclear repulsion energy       730.0721755253 Hartrees.
 NAtoms=   20 NActive=   20 NUniq=   20 SFac= 1.00D+00 NAtFMM=   60 NAOKFM=F Big=F
 Integral buffers will be    131072 words long.
 Raffenetti 2 integral format.
 Two-electron integral symmetry is turned on.
 Nuclear repulsion after empirical dispersion term =      730.0639882826 Hartrees.
 One-electron integrals computed using PRISM.
 NBasis=   263 RedAO= T EigKep=  5.42D-05  NBF=   263
 NBsUse=   263 1.00D-06 EigRej= -1.00D+00 NBFU=   263
 Initial guess from the checkpoint file:  "/local_scratch/slurm.5620306/Gau-1510007.chk"
 B after Tr=     0.000000    0.000000   -0.000000
         Rot=    0.999823   -0.017965    0.005301    0.001718 Ang=  -2.16 deg.
 ExpMin= 3.60D-02 ExpMax= 7.00D+03 ExpMxC= 1.05D+03 IAcc=3 IRadAn=         5 AccDes= 0.00D+00
 Harris functional with IExCor= 4639 and IRadAn=       5 diagonalized for initial guess.
 HarFok:  IExCor= 4639 AccDes= 0.00D+00 IRadAn=         5 IDoV= 1 UseB2=F ITyADJ=14
 ICtDFT=  3500011 ScaDFX=  1.000000  1.000000  1.000000  1.000000
 FoFCou: FMM=F IPFlag=           0 FMFlag=      100000 FMFlg1=           0
         NFxFlg=           0 DoJE=T BraDBF=F KetDBF=T FulRan=T
         wScrn=  0.000000 ICntrl=       500 IOpCl=  0 I1Cent=   200000004 NGrid=           0
         NMat0=    1 NMatS0=      1 NMatT0=    0 NMatD0=    1 NMtDS0=    0 NMtDT0=    0
 Petite list used in FoFCou.
 Requested convergence on RMS density matrix=1.00D-10 within 128 cycles.
 Requested convergence on MAX density matrix=1.00D-08.
 Requested convergence on             energy=1.00D-08.
 No special actions if energy rises.
 SCF Done:  E(RwB97XD) =  -832.386115121     A.U. after   18 cycles
            NFock= 18  Conv=0.33D-10     -V/T= 2.0082
 Calling FoFJK, ICntrl=      2127 FMM=F ISym2X=0 I1Cent= 0 IOpClX= 0 NMat=1 NMatS=1 NMatT=0.
 ***** Axes restored to original set *****
 -------------------------------------------------------------------
 Center     Atomic                   Forces (Hartrees/Bohr)
 Number     Number              X              Y              Z
 -------------------------------------------------------------------
      1        6           0.000643605    0.000976904   -0.000597425
      2        8           0.000043936   -0.000891735    0.001129503
      3        8           0.001537177    0.001284852   -0.001452455
      4        1          -0.001504983   -0.001847813    0.001030612
      5        6           0.000011378    0.000644165    0.000912562
      6        9          -0.000286801   -0.000058726   -0.000226614
      7        9           0.000195548   -0.000439590   -0.000263057
      8        9          -0.000238255   -0.000388260   -0.000094709
      9        8           0.000430628   -0.000452289   -0.000192569
     10        1          -0.000306931   -0.000041169    0.000037714
     11        1           0.000031689    0.000794583    0.000318303
     12        8           0.000297343   -0.000605041   -0.000615866
     13        1          -0.000056673    0.000402292    0.000390001
     14        1          -0.000520222    0.000158738    0.000224763
     15        8          -0.000117932    0.000155082   -0.000469407
     16        1          -0.000096115    0.000163456    0.000474923
     17        1           0.000174866   -0.000114465   -0.000156441
     18        8           0.000158514   -0.000466916    0.000378787
     19        1          -0.000321904    0.000828768   -0.000711972
     20        1          -0.000074868   -0.000102836   -0.000116653
 -------------------------------------------------------------------
 Cartesian Forces:  Max     0.001847813 RMS     0.000627462

 GradGradGradGradGradGradGradGradGradGradGradGradGradGradGradGradGradGrad
 Berny optimization.
 Using GEDIIS/GDIIS optimizer.
 FormGI is forming the generalized inverse of G from B-inverse, IUseBI=4.
 Internal  Forces:  Max     0.002209471 RMS     0.000857494
 Search for a local minimum.
 Step number  15 out of a maximum of  120
 All quantities printed in internal units (Hartrees-Bohrs-Radians)
 Mixed Optimization -- En-DIIS/RFO-DIIS
 Update second derivatives using D2CorX and points   13   14   15
 DE= -4.52D-05 DEPred=-2.01D-04 R= 2.25D-01
 Trust test= 2.25D-01 RLast= 8.33D-01 DXMaxT set to 1.06D-01
 ITU=  0 -1  1  1  0  0  0 -1  0  0  0  0 -1  0  0
 Use linear search instead of GDIIS.
     Eigenvalues ---    0.00017   0.00093   0.00358   0.00480   0.00635
     Eigenvalues ---    0.00676   0.01042   0.01470   0.01540   0.01667
     Eigenvalues ---    0.01824   0.01932   0.02064   0.02350   0.02421
     Eigenvalues ---    0.02676   0.02783   0.03081   0.03240   0.04040
     Eigenvalues ---    0.04533   0.04842   0.05029   0.05479   0.07049
     Eigenvalues ---    0.08265   0.08874   0.09682   0.11642   0.13314
     Eigenvalues ---    0.13674   0.20554   0.20932   0.22124   0.24065
     Eigenvalues ---    0.27281   0.36816   0.37501   0.38350   0.38570
     Eigenvalues ---    0.41036   0.44697   0.48574   0.49903   0.53743
     Eigenvalues ---    0.55652   0.55802   0.56700   0.56950   0.57238
     Eigenvalues ---    0.62232   0.90190   1.89256   4.13507
 RFO step:  Lambda=-1.29135689D-04 EMin= 1.74324583D-04
 Quartic linear search produced a step of -0.41363.
 Iteration  1 RMS(Cart)=  0.08635653 RMS(Int)=  0.00461880
 Iteration  2 RMS(Cart)=  0.00816681 RMS(Int)=  0.00011065
 Iteration  3 RMS(Cart)=  0.00002712 RMS(Int)=  0.00010949
 Iteration  4 RMS(Cart)=  0.00000000 RMS(Int)=  0.00010949
 Variable       Old X    -DE/DX   Delta X   Delta X   Delta X     New X
                                 (Linear)    (Quad)   (Total)
    R1        2.29397   0.00133  -0.00055   0.00107   0.00052   2.29448
    R2        2.44588   0.00085  -0.00099   0.00106   0.00007   2.44595
    R3        2.93100  -0.00044   0.00109  -0.00202  -0.00094   2.93007
    R4        1.93513   0.00221   0.01117  -0.00053   0.01064   1.94577
    R5        2.86476  -0.00024  -0.01252  -0.00802  -0.02054   2.84422
    R6        2.52142   0.00020   0.00293   0.00113   0.00406   2.52547
    R7        2.53359   0.00042  -0.00127  -0.00015  -0.00142   2.53217
    R8        2.53286  -0.00031  -0.00192  -0.00077  -0.00269   2.53017
    R9        1.81440   0.00018  -0.00026   0.00038   0.00012   1.81452
   R10        1.85545  -0.00011  -0.00054   0.00103   0.00049   1.85594
   R11        3.24714   0.00004  -0.00618   0.00568  -0.00050   3.24664
   R12        3.30732  -0.00032   0.00018  -0.00462  -0.00444   3.30288
   R13        1.81325   0.00005  -0.00043   0.00080   0.00037   1.81362
   R14        1.86149   0.00018  -0.00024   0.00029   0.00005   1.86154
   R15        3.14936   0.00036  -0.00488  -0.00746  -0.01234   3.13703
   R16        1.87260   0.00075   0.00058   0.00165   0.00224   1.87483
   R17        1.81614   0.00004  -0.00016   0.00004  -0.00012   1.81603
   R18        1.83741  -0.00005  -0.00022   0.00106   0.00085   1.83825
   R19        1.81493  -0.00013  -0.00032   0.00008  -0.00024   1.81468
    A1        2.22588  -0.00045  -0.00007  -0.00098  -0.00105   2.22483
    A2        2.10171  -0.00014   0.00360   0.00272   0.00632   2.10803
    A3        1.95527   0.00058  -0.00341  -0.00167  -0.00507   1.95020
    A4        1.93212  -0.00162  -0.00155   0.00128  -0.00027   1.93185
    A5        1.95863  -0.00037  -0.00822  -0.00351  -0.01174   1.94688
    A6        1.91729  -0.00039   0.00646   0.00021   0.00668   1.92397
    A7        1.92344  -0.00039   0.00311   0.00011   0.00324   1.92667
    A8        1.89213   0.00029  -0.00086   0.00069  -0.00019   1.89194
    A9        1.88584   0.00045  -0.00089   0.00115   0.00026   1.88610
   A10        1.88463   0.00046   0.00044   0.00155   0.00202   1.88665
   A11        1.84661   0.00078   0.00296  -0.00232   0.00072   1.84733
   A12        2.01013  -0.00061   0.01662  -0.01527   0.00156   2.01169
   A13        2.02744  -0.00016  -0.00362  -0.00445  -0.00799   2.01946
   A14        1.87106  -0.00172   0.00016   0.00064   0.00088   1.87194
   A15        2.07330   0.00098   0.00168  -0.00868  -0.00703   2.06627
   A16        2.10180   0.00102   0.01056   0.00535   0.01594   2.11774
   A17        1.90452   0.00110  -0.01363   0.01281  -0.00096   1.90355
   A18        1.99391  -0.00149   0.00479   0.00625   0.01080   2.00471
   A19        1.85433   0.00071   0.00428  -0.00245   0.00165   1.85598
   A20        1.84891  -0.00069   0.00522  -0.00845  -0.00291   1.84601
   A21        2.09713  -0.00004   0.01652   0.00271   0.01947   2.11661
   A22        1.85416   0.00008   0.00369  -0.00026   0.00392   1.85808
   A23        3.11920  -0.00130   0.00007   0.01643   0.01648   3.13568
   A24        3.13334  -0.00202  -0.00002  -0.01284  -0.01277   3.12057
   A25        3.19302   0.00009  -0.01394  -0.00344  -0.01743   3.17559
   A26        3.08804   0.00159  -0.00107   0.00529   0.00424   3.09228
   A27        3.06419   0.00020  -0.01005  -0.00309  -0.01314   3.05105
   A28        3.20497  -0.00124   0.01212  -0.01766  -0.00557   3.19941
   A29        3.13673   0.00194  -0.00677   0.03000   0.02327   3.16000
   A30        3.12095   0.00078   0.01577   0.01720   0.03290   3.15385
    D1        0.06152   0.00081   0.01584   0.00234   0.01818   0.07970
    D2       -3.10763   0.00053   0.02385   0.00495   0.02880  -3.07883
    D3       -2.47958  -0.00014   0.12637   0.06306   0.18944  -2.29015
    D4        1.69735   0.00001   0.12853   0.06436   0.19288   1.89023
    D5       -0.37708  -0.00007   0.12192   0.06225   0.18418  -0.19290
    D6        0.68735   0.00013   0.11903   0.06071   0.17974   0.86709
    D7       -1.41890   0.00028   0.12118   0.06202   0.18318  -1.23571
    D8        2.78986   0.00019   0.11457   0.05991   0.17448   2.96434
    D9        1.12837   0.00136  -0.01160  -0.05496  -0.06648   1.06189
   D10       -0.93362   0.00096  -0.00957  -0.06998  -0.07962  -1.01324
   D11        1.77952   0.00057   0.05374   0.06055   0.11418   1.89370
   D12       -2.04077   0.00023   0.06871   0.03934   0.10809  -1.93267
   D13       -2.32953   0.00164   0.06781   0.04824   0.11601  -2.21352
   D14        0.13337   0.00130   0.08278   0.02704   0.10992   0.24329
   D15        2.25320   0.00106  -0.01000  -0.01695  -0.02687   2.22633
   D16       -1.92700  -0.00001   0.01407  -0.02788  -0.01408  -1.94109
   D17        0.02379   0.00087  -0.02773   0.00186  -0.02559  -0.00180
   D18        2.12677  -0.00020  -0.00366  -0.00907  -0.01280   2.11396
   D19        1.48282   0.00117  -0.03313  -0.01787  -0.05115   1.43167
   D20       -2.65975   0.00091  -0.02912   0.00093  -0.02818  -2.68793
   D21       -0.86950   0.00111  -0.04720  -0.01231  -0.05950  -0.92900
   D22        1.27112   0.00085  -0.04318   0.00649  -0.03653   1.23459
         Item               Value     Threshold  Converged?
 Maximum Force            0.002209     0.000015     NO 
 RMS     Force            0.000857     0.000010     NO 
 Maximum Displacement     0.354918     0.000060     NO 
 RMS     Displacement     0.088314     0.000040     NO 
 Predicted change in Energy=-1.284950D-04
 GradGradGradGradGradGradGradGradGradGradGradGradGradGradGradGradGradGrad

                          Input orientation:                          
 ---------------------------------------------------------------------
 Center     Atomic      Atomic             Coordinates (Angstroms)
 Number     Number       Type             X           Y           Z
 ---------------------------------------------------------------------
      1          6           0        1.380405    0.156791   -0.035875
      2          8           0        1.120668   -0.213012    1.091084
      3          8           0        0.900506   -0.304044   -1.146121
      4          1           0        0.176730   -1.013135   -0.963000
      5          6           0        2.408966    1.290715   -0.281650
      6          9           0        1.928658    2.216448   -1.117323
      7          9           0        3.534714    0.789283   -0.807733
      8          9           0        2.721883    1.894715    0.871581
      9          8           0       -2.258285    0.824049    2.860388
     10          1           0       -2.651567    0.476632    3.664512
     11          1           0       -1.307561    0.961721    3.064665
     12          8           0       -2.818669   -0.575930    0.617529
     13          1           0       -3.421598   -0.031285    0.106731
     14          1           0       -2.591629   -0.073722    1.434002
     15          8           0       -0.964918   -1.953574   -0.684561
     16          1           0       -1.675993   -1.464217   -0.195477
     17          1           0       -0.738705   -2.714415   -0.142834
     18          8           0        0.397247    1.110528    3.420086
     19          1           0        0.858577    0.641241    2.703698
     20          1           0        0.817288    1.970685    3.496583
 ---------------------------------------------------------------------
                    Distance matrix (angstroms):
                    1          2          3          4          5
     1  C    0.000000
     2  O    1.214188   0.000000
     3  O    1.294341   2.249854   0.000000
     4  H    1.917582   2.398016   1.029658   0.000000
     5  C    1.550525   2.409419   2.359241   3.279457   0.000000
     6  F    2.390042   3.381151   2.722279   3.677400   1.336423
     7  F    2.374207   3.230746   2.872094   3.814299   1.339965
     8  F    2.375588   2.656046   3.496151   4.277742   1.338908
     9  O    4.698259   3.952626   5.225195   4.891098   5.645654
    10  H    5.481967   4.618214   6.030661   5.624281   6.468688
    11  H    4.181677   3.342352   4.920207   4.724961   5.011849
    12  O    4.312313   3.984262   4.125124   3.414914   5.623260
    13  H    4.807800   4.651254   4.508283   3.880247   5.991160
    14  H    4.241548   3.730704   4.347998   3.780467   5.459954
    15  O    3.221020   3.245327   2.532547   1.505096   4.697961
    16  H    3.463337   3.322961   2.981287   2.055516   4.927876
    17  H    3.570139   3.352140   3.082772   2.098820   5.095897
    18  O    3.717509   2.774769   4.806716   4.875450   4.216909
    19  H    2.830593   1.843628   3.964395   4.080019   3.426051
    20  H    4.010682   3.262973   5.170688   5.403830   4.155820
                    6          7          8          9         10
     6  F    0.000000
     7  F    2.170728   0.000000
     8  F    2.165285   2.168586   0.000000
     9  O    5.940661   6.856760   5.468433   0.000000
    10  H    6.846267   7.639948   6.219758   0.960201   0.000000
    11  H    5.434747   6.202647   4.681508   0.982120   1.549671
    12  O    5.774443   6.652869   6.071766   2.702663   3.227990
    13  H    5.930923   7.063983   6.483581   3.109263   3.675423
    14  H    5.673370   6.580444   5.694249   1.718047   2.298186
    15  O    5.094030   5.271160   5.551883   4.685579   5.259765
    16  H    5.233603   5.710043   5.635809   3.861804   4.429239
    17  H    5.690155   5.565977   5.852246   4.883564   5.323318
    18  O    4.914912   5.274595   3.537479   2.728953   3.123594
    19  H    4.269257   4.417440   2.898234   3.126148   3.642990
    20  H    4.752228   5.225634   3.244055   3.343452   3.780655
                   11         12         13         14         15
    11  H    0.000000
    12  O    3.261333   0.000000
    13  H    3.768897   0.959727   0.000000
    14  H    2.319490   0.985083   1.565981   0.000000
    15  O    4.761622   2.651365   3.218170   3.266243   0.000000
    16  H    4.080373   1.660043   2.278544   2.329607   0.992119
    17  H    4.911784   3.078559   3.802550   3.590683   0.960999
    18  O    1.747810   4.587001   5.183207   3.778936   5.300221
    19  H    2.219270   4.399517   5.051379   3.745294   4.640959
    20  H    2.391557   5.290972   5.785079   4.478232   6.004834
                   16         17         18         19         20
    16  H    0.000000
    17  H    1.563418   0.000000
    18  O    4.898972   5.349297   0.000000
    19  H    4.388874   4.681291   0.972762   0.000000
    20  H    5.625505   6.133240   0.960290   1.548481   0.000000
 Stoichiometry    C2H9F3O6
 Framework group  C1[X(C2H9F3O6)]
 Deg. of freedom    54
 Full point group                 C1      NOp   1
 Largest Abelian subgroup         C1      NOp   1
 Largest concise Abelian subgroup C1      NOp   1
                         Standard orientation:                         
 ---------------------------------------------------------------------
 Center     Atomic      Atomic             Coordinates (Angstroms)
 Number     Number       Type             X           Y           Z
 ---------------------------------------------------------------------
      1          6           0       -0.831654   -0.482903   -0.317441
      2          8           0       -0.068892    0.176523   -0.993906
      3          8           0       -0.705612   -1.723772    0.028498
      4          1           0        0.199138   -2.099609   -0.288312
      5          6           0       -2.146918    0.133676    0.224812
      6          9           0       -2.300479   -0.107637    1.530268
      7          9           0       -3.200969   -0.376513   -0.426486
      8          9           0       -2.149125    1.460420    0.044756
      9          8           0        3.297609    1.599472    0.511133
     10          1           0        4.048311    1.986808    0.054621
     11          1           0        2.499773    2.008160    0.109897
     12          8           0        3.321993   -1.098731    0.664397
     13          1           0        3.506609   -1.312184    1.581692
     14          1           0        3.294875   -0.116637    0.592687
     15          8           0        1.572823   -2.601036   -0.644504
     16          1           0        2.250665   -2.055089   -0.168296
     17          1           0        1.792033   -2.549602   -1.578753
     18          8           0        1.092185    2.677219   -0.681239
     19          1           0        0.541872    1.914898   -0.930818
     20          1           0        0.512470    3.294801   -0.228823
 ---------------------------------------------------------------------
 Rotational constants (GHZ):           0.9822513           0.4991608           0.3793041
 Standard basis: 6-31++G(d,p) (6D, 7F)
 There are   263 symmetry adapted cartesian basis functions of A   symmetry.
 There are   263 symmetry adapted basis functions of A   symmetry.
   263 basis functions,   424 primitive gaussians,   263 cartesian basis functions
    48 alpha electrons       48 beta electrons
       nuclear repulsion energy       729.7777016437 Hartrees.
 NAtoms=   20 NActive=   20 NUniq=   20 SFac= 1.00D+00 NAtFMM=   60 NAOKFM=F Big=F
 Integral buffers will be    131072 words long.
 Raffenetti 2 integral format.
 Two-electron integral symmetry is turned on.
 Nuclear repulsion after empirical dispersion term =      729.7695700439 Hartrees.
 One-electron integrals computed using PRISM.
 NBasis=   263 RedAO= T EigKep=  5.53D-05  NBF=   263
 NBsUse=   263 1.00D-06 EigRej= -1.00D+00 NBFU=   263
 Initial guess from the checkpoint file:  "/local_scratch/slurm.5620306/Gau-1510007.chk"
 B after Tr=    -0.000000   -0.000000    0.000000
         Rot=    0.999941    0.008586   -0.002200    0.006341 Ang=   1.25 deg.
 ExpMin= 3.60D-02 ExpMax= 7.00D+03 ExpMxC= 1.05D+03 IAcc=3 IRadAn=         5 AccDes= 0.00D+00
 Harris functional with IExCor= 4639 and IRadAn=       5 diagonalized for initial guess.
 HarFok:  IExCor= 4639 AccDes= 0.00D+00 IRadAn=         5 IDoV= 1 UseB2=F ITyADJ=14
 ICtDFT=  3500011 ScaDFX=  1.000000  1.000000  1.000000  1.000000
 FoFCou: FMM=F IPFlag=           0 FMFlag=      100000 FMFlg1=           0
         NFxFlg=           0 DoJE=T BraDBF=F KetDBF=T FulRan=T
         wScrn=  0.000000 ICntrl=       500 IOpCl=  0 I1Cent=   200000004 NGrid=           0
         NMat0=    1 NMatS0=      1 NMatT0=    0 NMatD0=    1 NMtDS0=    0 NMtDT0=    0
 Petite list used in FoFCou.
 Requested convergence on RMS density matrix=1.00D-10 within 128 cycles.
 Requested convergence on MAX density matrix=1.00D-08.
 Requested convergence on             energy=1.00D-08.
 No special actions if energy rises.
 SCF Done:  E(RwB97XD) =  -832.386239002     A.U. after   16 cycles
            NFock= 16  Conv=0.66D-10     -V/T= 2.0082
 Calling FoFJK, ICntrl=      2127 FMM=F ISym2X=0 I1Cent= 0 IOpClX= 0 NMat=1 NMatS=1 NMatT=0.
 ***** Axes restored to original set *****
 -------------------------------------------------------------------
 Center     Atomic                   Forces (Hartrees/Bohr)
 Number     Number              X              Y              Z
 -------------------------------------------------------------------
      1        6           0.000359894    0.000372408   -0.000468907
      2        8          -0.000114827   -0.000376139    0.000990723
      3        8          -0.000085980   -0.000163362   -0.000516958
      4        1           0.000121060   -0.000035406    0.000043957
      5        6           0.000463240    0.000040478    0.000825347
      6        9          -0.000339778    0.000105503   -0.000213516
      7        9           0.000035212   -0.000129787   -0.000128660
      8        9          -0.000253867   -0.000179134   -0.000218943
      9        8           0.000513011   -0.000861321   -0.000032153
     10        1          -0.000325178    0.000095749    0.000021033
     11        1          -0.000185300    0.000994294    0.000211123
     12        8           0.000045296   -0.000846279   -0.000454276
     13        1          -0.000004569    0.000287119    0.000665683
     14        1          -0.000210828    0.000673878   -0.000145075
     15        8          -0.000321788    0.000038016    0.000330410
     16        1           0.000028128    0.000264456   -0.000165597
     17        1           0.000294102   -0.000171186   -0.000259220
     18        8           0.000152196   -0.000579218    0.000033257
     19        1          -0.000049351    0.000577684   -0.000369320
     20        1          -0.000120672   -0.000107754   -0.000148909
 -------------------------------------------------------------------
 Cartesian Forces:  Max     0.000994294 RMS     0.000381377

 GradGradGradGradGradGradGradGradGradGradGradGradGradGradGradGradGradGrad
 Berny optimization.
 Using GEDIIS/GDIIS optimizer.
 FormGI is forming the generalized inverse of G from B-inverse, IUseBI=4.
 Internal  Forces:  Max     0.001879959 RMS     0.000596288
 Search for a local minimum.
 Step number  16 out of a maximum of  120
 All quantities printed in internal units (Hartrees-Bohrs-Radians)
 Mixed Optimization -- En-DIIS/RFO-DIIS
 Swapping is turned off.
 Update second derivatives using D2CorX and points   13   14   15   16
 DE= -1.24D-04 DEPred=-1.28D-04 R= 9.64D-01
 TightC=F SS=  1.41D+00  RLast= 5.29D-01 DXNew= 1.7838D-01 1.5875D+00
 Trust test= 9.64D-01 RLast= 5.29D-01 DXMaxT set to 1.78D-01
 ITU=  1  0 -1  1  1  0  0  0 -1  0  0  0  0 -1  0  0
     Eigenvalues ---    0.00032   0.00106   0.00335   0.00480   0.00669
     Eigenvalues ---    0.00713   0.00943   0.01533   0.01600   0.01664
     Eigenvalues ---    0.01797   0.01932   0.02122   0.02284   0.02595
     Eigenvalues ---    0.02668   0.02831   0.02955   0.03285   0.04146
     Eigenvalues ---    0.04592   0.04860   0.05086   0.05411   0.07472
     Eigenvalues ---    0.08265   0.08996   0.09793   0.11714   0.13499
     Eigenvalues ---    0.13762   0.20589   0.20935   0.22119   0.24200
     Eigenvalues ---    0.27286   0.36526   0.37293   0.38543   0.38684
     Eigenvalues ---    0.40848   0.44786   0.48567   0.49902   0.53699
     Eigenvalues ---    0.55610   0.55780   0.56706   0.56970   0.57374
     Eigenvalues ---    0.62411   0.90315   1.65864   4.22094
 En-DIIS/RFO-DIIS/Sim-DIIS IScMMF=       -3 using points:    16   15
 RFO step:  Lambda=-4.64322620D-05.
 DidBck=F Rises=F RFO-DIIS coefs:    0.96327    0.03673
 Iteration  1 RMS(Cart)=  0.01696178 RMS(Int)=  0.00015048
 Iteration  2 RMS(Cart)=  0.00017037 RMS(Int)=  0.00001220
 Iteration  3 RMS(Cart)=  0.00000002 RMS(Int)=  0.00001220
 Variable       Old X    -DE/DX   Delta X   Delta X   Delta X     New X
                                 (Linear)    (Quad)   (Total)
    R1        2.29448   0.00106  -0.00002   0.00163   0.00161   2.29609
    R2        2.44595   0.00068  -0.00000   0.00057   0.00057   2.44652
    R3        2.93007  -0.00022   0.00003  -0.00115  -0.00112   2.92895
    R4        1.94577  -0.00023  -0.00039   0.00369   0.00330   1.94907
    R5        2.84422  -0.00013   0.00075  -0.00631  -0.00556   2.83866
    R6        2.52547   0.00033  -0.00015   0.00083   0.00068   2.52616
    R7        2.53217   0.00013   0.00005   0.00047   0.00052   2.53269
    R8        2.53017  -0.00033   0.00010  -0.00130  -0.00120   2.52897
    R9        1.81452   0.00012  -0.00000   0.00012   0.00012   1.81464
   R10        1.85594  -0.00013  -0.00002   0.00039   0.00037   1.85631
   R11        3.24664  -0.00018   0.00002   0.00175   0.00177   3.24841
   R12        3.30288  -0.00013   0.00016  -0.00019  -0.00002   3.30286
   R13        1.81362  -0.00019  -0.00001  -0.00003  -0.00004   1.81358
   R14        1.86154  -0.00001  -0.00000   0.00050   0.00050   1.86203
   R15        3.13703   0.00014   0.00045   0.00224   0.00269   3.13972
   R16        1.87483   0.00016  -0.00008  -0.00005  -0.00014   1.87470
   R17        1.81603   0.00006   0.00000   0.00028   0.00028   1.81631
   R18        1.83825  -0.00003  -0.00003   0.00039   0.00035   1.83861
   R19        1.81468  -0.00016   0.00001  -0.00010  -0.00009   1.81459
    A1        2.22483  -0.00013   0.00004  -0.00107  -0.00103   2.22380
    A2        2.10803  -0.00020  -0.00023  -0.00041  -0.00064   2.10739
    A3        1.95020   0.00033   0.00019   0.00149   0.00168   1.95187
    A4        1.93185  -0.00139   0.00001  -0.00411  -0.00410   1.92775
    A5        1.94688  -0.00042   0.00043  -0.00150  -0.00107   1.94581
    A6        1.92397  -0.00003  -0.00025  -0.00073  -0.00097   1.92300
    A7        1.92667  -0.00017  -0.00012   0.00002  -0.00010   1.92658
    A8        1.89194   0.00019   0.00001   0.00029   0.00030   1.89224
    A9        1.88610   0.00021  -0.00001   0.00074   0.00073   1.88683
   A10        1.88665   0.00025  -0.00007   0.00129   0.00122   1.88787
   A11        1.84733   0.00087  -0.00003   0.00194   0.00190   1.84923
   A12        2.01169  -0.00009  -0.00006  -0.00045  -0.00048   2.01121
   A13        2.01946  -0.00076   0.00029  -0.00336  -0.00306   2.01640
   A14        1.87194  -0.00100  -0.00003  -0.00405  -0.00412   1.86782
   A15        2.06627   0.00132   0.00026   0.00630   0.00653   2.07280
   A16        2.11774  -0.00040  -0.00059   0.00726   0.00665   2.12438
   A17        1.90355  -0.00022   0.00004   0.00298   0.00302   1.90658
   A18        2.00471  -0.00078  -0.00040  -0.00406  -0.00446   2.00025
   A19        1.85598   0.00087  -0.00006   0.00427   0.00422   1.86020
   A20        1.84601  -0.00011   0.00011   0.00304   0.00312   1.84913
   A21        2.11661  -0.00016  -0.00072  -0.00708  -0.00781   2.10880
   A22        1.85808  -0.00000  -0.00014  -0.00040  -0.00057   1.85751
   A23        3.13568  -0.00183  -0.00061  -0.00165  -0.00225   3.13343
   A24        3.12057  -0.00188   0.00047  -0.01808  -0.01762   3.10295
   A25        3.17559  -0.00094   0.00064  -0.00161  -0.00097   3.17461
   A26        3.09228   0.00005  -0.00016  -0.00070  -0.00087   3.09141
   A27        3.05105   0.00012   0.00048   0.00395   0.00444   3.05548
   A28        3.19941  -0.00038   0.00020  -0.00407  -0.00389   3.19552
   A29        3.16000   0.00076  -0.00085   0.00144   0.00057   3.16058
   A30        3.15385  -0.00034  -0.00121   0.00603   0.00482   3.15867
    D1        0.07970   0.00029  -0.00067   0.00059  -0.00008   0.07962
    D2       -3.07883   0.00030  -0.00106   0.00110   0.00004  -3.07879
    D3       -2.29015   0.00003  -0.00696  -0.00365  -0.01061  -2.30075
    D4        1.89023   0.00008  -0.00708  -0.00254  -0.00962   1.88061
    D5       -0.19290  -0.00010  -0.00676  -0.00369  -0.01046  -0.20335
    D6        0.86709   0.00002  -0.00660  -0.00411  -0.01071   0.85638
    D7       -1.23571   0.00007  -0.00673  -0.00300  -0.00973  -1.24544
    D8        2.96434  -0.00011  -0.00641  -0.00416  -0.01056   2.95378
    D9        1.06189   0.00042   0.00244  -0.01518  -0.01276   1.04913
   D10       -1.01324   0.00049   0.00292  -0.02044  -0.01750  -1.03074
   D11        1.89370   0.00039  -0.00419  -0.00555  -0.00975   1.88395
   D12       -1.93267   0.00008  -0.00397   0.00753   0.00355  -1.92913
   D13       -2.21352   0.00104  -0.00426  -0.00594  -0.01019  -2.22371
   D14        0.24329   0.00074  -0.00404   0.00714   0.00311   0.24640
   D15        2.22633   0.00068   0.00099   0.02026   0.02121   2.24755
   D16       -1.94109  -0.00001   0.00052   0.01283   0.01334  -1.92774
   D17       -0.00180   0.00053   0.00094   0.02057   0.02151   0.01971
   D18        2.11396  -0.00017   0.00047   0.01314   0.01364   2.12761
   D19        1.43167   0.00092   0.00188  -0.00249  -0.00061   1.43106
   D20       -2.68793   0.00025   0.00103  -0.00177  -0.00071  -2.68864
   D21       -0.92900   0.00135   0.00219  -0.01285  -0.01068  -0.93967
   D22        1.23459   0.00067   0.00134  -0.01212  -0.01078   1.22381
         Item               Value     Threshold  Converged?
 Maximum Force            0.001880     0.000015     NO 
 RMS     Force            0.000596     0.000010     NO 
 Maximum Displacement     0.049608     0.000060     NO 
 RMS     Displacement     0.016944     0.000040     NO 
 Predicted change in Energy=-2.332239D-05
 GradGradGradGradGradGradGradGradGradGradGradGradGradGradGradGradGradGrad

                          Input orientation:                          
 ---------------------------------------------------------------------
 Center     Atomic      Atomic             Coordinates (Angstroms)
 Number     Number       Type             X           Y           Z
 ---------------------------------------------------------------------
      1          6           0        1.379995    0.159784   -0.044954
      2          8           0        1.109141   -0.202372    1.082788
      3          8           0        0.907148   -0.307260   -1.155981
      4          1           0        0.178858   -1.013302   -0.969180
      5          6           0        2.414176    1.288402   -0.287817
      6          9           0        1.948274    2.203610   -1.143574
      7          9           0        3.546965    0.777338   -0.789663
      8          9           0        2.708704    1.906158    0.862228
      9          8           0       -2.266525    0.822237    2.876017
     10          1           0       -2.665108    0.471151    3.676004
     11          1           0       -1.316265    0.957681    3.084833
     12          8           0       -2.811055   -0.569440    0.622650
     13          1           0       -3.417712   -0.024106    0.117072
     14          1           0       -2.590285   -0.070609    1.443218
     15          8           0       -0.960738   -1.949586   -0.684286
     16          1           0       -1.669638   -1.461179   -0.191257
     17          1           0       -0.727873   -2.711488   -0.146620
     18          8           0        0.393730    1.100152    3.417119
     19          1           0        0.847067    0.650223    2.683170
     20          1           0        0.807861    1.962080    3.504517
 ---------------------------------------------------------------------
                    Distance matrix (angstroms):
                    1          2          3          4          5
     1  C    0.000000
     2  O    1.215039   0.000000
     3  O    1.294641   2.250308   0.000000
     4  H    1.916521   2.394495   1.031405   0.000000
     5  C    1.549933   2.409166   2.360293   3.280053   0.000000
     6  F    2.388961   3.383723   2.718191   3.675563   1.336784
     7  F    2.373125   3.226281   2.877355   3.818738   1.340241
     8  F    2.374504   2.655776   3.495424   4.275210   1.338272
     9  O    4.718901   3.957350   5.254044   4.912703   5.668873
    10  H    5.505028   4.628537   6.059291   5.645306   6.494528
    11  H    4.207377   3.352089   4.952590   4.749230   5.039874
    12  O    4.306084   3.964139   4.130048   3.416214   5.619926
    13  H    4.803963   4.632147   4.517218   3.885070   5.991455
    14  H    4.246276   3.719278   4.363929   3.791634   5.466994
    15  O    3.215154   3.234147   2.531547   1.502156   4.693805
    16  H    3.456759   3.305964   2.983630   2.054920   4.924130
    17  H    3.563376   3.343909   3.077729   2.093467   5.088373
    18  O    3.720613   2.767216   4.812239   4.873651   4.224238
    19  H    2.822623   1.832164   3.957204   4.068597   3.419044
    20  H    4.021735   3.261962   5.184593   5.409483   4.173234
                    6          7          8          9         10
     6  F    0.000000
     7  F    2.171478   0.000000
     8  F    2.165635   2.169253   0.000000
     9  O    5.985803   6.872837   5.475686   0.000000
    10  H    6.892970   7.656747   6.233332   0.960265   0.000000
    11  H    5.485342   6.220550   4.694673   0.982315   1.550990
    12  O    5.784510   6.650778   6.054232   2.703876   3.229102
    13  H    5.945229   7.069031   6.466386   3.106977   3.671197
    14  H    5.697551   6.585637   5.685459   1.718985   2.298790
    15  O    5.091398   5.269402   5.542858   4.697217   5.270386
    16  H    5.237067   5.708063   5.623048   3.870199   4.436278
    17  H    5.684529   5.555146   5.843842   4.898061   5.338026
    18  O    4.943091   5.267268   3.540652   2.728917   3.133553
    19  H    4.274300   4.400702   2.891175   3.124298   3.654197
    20  H    4.792038   5.229368   3.255461   3.338578   3.783357
                   11         12         13         14         15
    11  H    0.000000
    12  O    3.260190   0.000000
    13  H    3.766642   0.959704   0.000000
    14  H    2.318492   0.985345   1.563797   0.000000
    15  O    4.773349   2.652651   3.222789   3.272958   0.000000
    16  H    4.087606   1.661468   2.283858   2.335120   0.992047
    17  H    4.924561   3.085416   3.811403   3.601446   0.961149
    18  O    1.747797   4.568068   5.165400   3.764481   5.287439
    19  H    2.221682   4.372091   5.022740   3.724577   4.622437
    20  H    2.386810   5.273547   5.768465   4.464098   5.997928
                   16         17         18         19         20
    16  H    0.000000
    17  H    1.565946   0.000000
    18  O    4.882446   5.337306   0.000000
    19  H    4.365106   4.667896   0.972950   0.000000
    20  H    5.613862   6.126298   0.960241   1.548263   0.000000
 Stoichiometry    C2H9F3O6
 Framework group  C1[X(C2H9F3O6)]
 Deg. of freedom    54
 Full point group                 C1      NOp   1
 Largest Abelian subgroup         C1      NOp   1
 Largest concise Abelian subgroup C1      NOp   1
                         Standard orientation:                         
 ---------------------------------------------------------------------
 Center     Atomic      Atomic             Coordinates (Angstroms)
 Number     Number       Type             X           Y           Z
 ---------------------------------------------------------------------
      1          6           0       -0.837153   -0.480401   -0.311077
      2          8           0       -0.061319    0.176392   -0.976677
      3          8           0       -0.725264   -1.725098    0.027015
      4          1           0        0.181314   -2.103729   -0.286911
      5          6           0       -2.150294    0.146222    0.223053
      6          9           0       -2.323610   -0.113747    1.522811
      7          9           0       -3.202073   -0.340541   -0.450051
      8          9           0       -2.131391    1.474818    0.063535
      9          8           0        3.325095    1.586762    0.507801
     10          1           0        4.082847    1.962233    0.052893
     11          1           0        2.533219    2.003799    0.102885
     12          8           0        3.309024   -1.112514    0.664635
     13          1           0        3.496912   -1.323624    1.581784
     14          1           0        3.297278   -0.129961    0.591442
     15          8           0        1.550891   -2.607381   -0.643376
     16          1           0        2.232530   -2.063568   -0.170310
     17          1           0        1.763595   -2.560033   -1.579497
     18          8           0        1.119051    2.662226   -0.685403
     19          1           0        0.558048    1.899358   -0.908875
     20          1           0        0.552783    3.292724   -0.233877
 ---------------------------------------------------------------------
 Rotational constants (GHZ):           0.9844768           0.4979475           0.3785797
 Standard basis: 6-31++G(d,p) (6D, 7F)
 There are   263 symmetry adapted cartesian basis functions of A   symmetry.
 There are   263 symmetry adapted basis functions of A   symmetry.
   263 basis functions,   424 primitive gaussians,   263 cartesian basis functions
    48 alpha electrons       48 beta electrons
       nuclear repulsion energy       729.6951008914 Hartrees.
 NAtoms=   20 NActive=   20 NUniq=   20 SFac= 1.00D+00 NAtFMM=   60 NAOKFM=F Big=F
 Integral buffers will be    131072 words long.
 Raffenetti 2 integral format.
 Two-electron integral symmetry is turned on.
 Nuclear repulsion after empirical dispersion term =      729.6869754686 Hartrees.
 One-electron integrals computed using PRISM.
 NBasis=   263 RedAO= T EigKep=  5.49D-05  NBF=   263
 NBsUse=   263 1.00D-06 EigRej= -1.00D+00 NBFU=   263
 Initial guess from the checkpoint file:  "/local_scratch/slurm.5620306/Gau-1510007.chk"
 B after Tr=    -0.000000   -0.000000    0.000000
         Rot=    0.999993   -0.000758    0.000632    0.003565 Ang=  -0.42 deg.
 ExpMin= 3.60D-02 ExpMax= 7.00D+03 ExpMxC= 1.05D+03 IAcc=3 IRadAn=         5 AccDes= 0.00D+00
 Harris functional with IExCor= 4639 and IRadAn=       5 diagonalized for initial guess.
 HarFok:  IExCor= 4639 AccDes= 0.00D+00 IRadAn=         5 IDoV= 1 UseB2=F ITyADJ=14
 ICtDFT=  3500011 ScaDFX=  1.000000  1.000000  1.000000  1.000000
 FoFCou: FMM=F IPFlag=           0 FMFlag=      100000 FMFlg1=           0
         NFxFlg=           0 DoJE=T BraDBF=F KetDBF=T FulRan=T
         wScrn=  0.000000 ICntrl=       500 IOpCl=  0 I1Cent=   200000004 NGrid=           0
         NMat0=    1 NMatS0=      1 NMatT0=    0 NMatD0=    1 NMtDS0=    0 NMtDT0=    0
 Petite list used in FoFCou.
 Requested convergence on RMS density matrix=1.00D-10 within 128 cycles.
 Requested convergence on MAX density matrix=1.00D-08.
 Requested convergence on             energy=1.00D-08.
 No special actions if energy rises.
 SCF Done:  E(RwB97XD) =  -832.386265421     A.U. after   15 cycles
            NFock= 15  Conv=0.34D-10     -V/T= 2.0082
 Calling FoFJK, ICntrl=      2127 FMM=F ISym2X=0 I1Cent= 0 IOpClX= 0 NMat=1 NMatS=1 NMatT=0.
 ***** Axes restored to original set *****
 -------------------------------------------------------------------
 Center     Atomic                   Forces (Hartrees/Bohr)
 Number     Number              X              Y              Z
 -------------------------------------------------------------------
      1        6          -0.000173890   -0.000183047    0.000156387
      2        8           0.000164205   -0.000055122   -0.000185406
      3        8          -0.000399761   -0.000469595    0.000334383
      4        1           0.000554646    0.000370304   -0.000277942
      5        6           0.000082694   -0.000099267    0.000154895
      6        9          -0.000014731    0.000024184    0.000006295
      7        9          -0.000021625    0.000108647    0.000016313
      8        9          -0.000001483    0.000005321   -0.000075230
      9        8           0.000423890   -0.000807434    0.000103540
     10        1          -0.000204691    0.000120741   -0.000032743
     11        1          -0.000135860    0.000793690    0.000012131
     12        8          -0.000052073   -0.000409604   -0.000061825
     13        1          -0.000038290    0.000106694    0.000348008
     14        1           0.000030051    0.000321882   -0.000229666
     15        8          -0.000155617   -0.000071892    0.000113814
     16        1           0.000100286    0.000175272   -0.000030768
     17        1          -0.000022651    0.000082043   -0.000172452
     18        8           0.000009917   -0.000191669    0.000078871
     19        1          -0.000052434    0.000225392   -0.000212872
     20        1          -0.000092582   -0.000046542   -0.000045734
 -------------------------------------------------------------------
 Cartesian Forces:  Max     0.000807434 RMS     0.000242083

 GradGradGradGradGradGradGradGradGradGradGradGradGradGradGradGradGradGrad
 Berny optimization.
 Using GEDIIS/GDIIS optimizer.
 FormGI is forming the generalized inverse of G from B-inverse, IUseBI=4.
 Internal  Forces:  Max     0.001099439 RMS     0.000352035
 Search for a local minimum.
 Step number  17 out of a maximum of  120
 All quantities printed in internal units (Hartrees-Bohrs-Radians)
 Mixed Optimization -- En-DIIS/RFO-DIIS
 Swapping is turned off.
 Update second derivatives using D2CorX and points   13   14   15   16   17
 DE= -2.64D-05 DEPred=-2.33D-05 R= 1.13D+00
 TightC=F SS=  1.41D+00  RLast= 5.94D-02 DXNew= 3.0000D-01 1.7821D-01
 Trust test= 1.13D+00 RLast= 5.94D-02 DXMaxT set to 1.78D-01
 ITU=  1  1  0 -1  1  1  0  0  0 -1  0  0  0  0 -1  0  0
     Eigenvalues ---    0.00032   0.00090   0.00316   0.00468   0.00688
     Eigenvalues ---    0.00734   0.00906   0.01558   0.01603   0.01659
     Eigenvalues ---    0.01845   0.01951   0.02072   0.02454   0.02653
     Eigenvalues ---    0.02691   0.02792   0.02944   0.03455   0.04107
     Eigenvalues ---    0.04523   0.04854   0.05056   0.05381   0.07418
     Eigenvalues ---    0.08240   0.09138   0.09814   0.11712   0.13566
     Eigenvalues ---    0.13956   0.20659   0.21046   0.22145   0.24123
     Eigenvalues ---    0.27342   0.36713   0.37854   0.38561   0.38798
     Eigenvalues ---    0.40741   0.44900   0.48534   0.49919   0.53678
     Eigenvalues ---    0.55750   0.56114   0.56716   0.56970   0.57365
     Eigenvalues ---    0.62414   0.92631   1.32682   4.24339
 En-DIIS/RFO-DIIS/Sim-DIIS IScMMF=       -3 using points:    17   16   15
 RFO step:  Lambda=-2.63988139D-05.
 DidBck=F Rises=F RFO-DIIS coefs:    1.46679   -0.35183   -0.11496
 Iteration  1 RMS(Cart)=  0.02795366 RMS(Int)=  0.00023828
 Iteration  2 RMS(Cart)=  0.00068911 RMS(Int)=  0.00003081
 Iteration  3 RMS(Cart)=  0.00000013 RMS(Int)=  0.00003081
 Variable       Old X    -DE/DX   Delta X   Delta X   Delta X     New X
                                 (Linear)    (Quad)   (Total)
    R1        2.29609  -0.00019   0.00081  -0.00138  -0.00057   2.29552
    R2        2.44652   0.00001   0.00027  -0.00010   0.00017   2.44669
    R3        2.92895   0.00004  -0.00063   0.00087   0.00024   2.92919
    R4        1.94907  -0.00079   0.00276  -0.00336  -0.00059   1.94848
    R5        2.83866  -0.00006  -0.00495   0.00889   0.00394   2.84260
    R6        2.52616   0.00002   0.00078  -0.00020   0.00058   2.52674
    R7        2.53269  -0.00007   0.00008  -0.00018  -0.00010   2.53259
    R8        2.52897  -0.00006  -0.00087   0.00023  -0.00064   2.52832
    R9        1.81464   0.00001   0.00007  -0.00009  -0.00002   1.81462
   R10        1.85631  -0.00019   0.00023  -0.00007   0.00016   1.85647
   R11        3.24841  -0.00004   0.00077  -0.00160  -0.00084   3.24757
   R12        3.30286  -0.00017  -0.00052  -0.00226  -0.00278   3.30008
   R13        1.81358  -0.00010   0.00002  -0.00012  -0.00010   1.81348
   R14        1.86203  -0.00007   0.00024   0.00004   0.00028   1.86231
   R15        3.13972   0.00012  -0.00016  -0.00112  -0.00129   3.13843
   R16        1.87470   0.00011   0.00019  -0.00002   0.00018   1.87487
   R17        1.81631  -0.00017   0.00012  -0.00060  -0.00049   1.81582
   R18        1.83861   0.00003   0.00026  -0.00013   0.00013   1.83874
   R19        1.81459  -0.00009  -0.00007  -0.00004  -0.00011   1.81448
    A1        2.22380  -0.00012  -0.00060   0.00036  -0.00025   2.22355
    A2        2.10739  -0.00011   0.00043  -0.00003   0.00039   2.10779
    A3        1.95187   0.00022   0.00020  -0.00032  -0.00013   1.95175
    A4        1.92775  -0.00060  -0.00195   0.00213   0.00018   1.92793
    A5        1.94581  -0.00005  -0.00185   0.00059  -0.00126   1.94455
    A6        1.92300   0.00017   0.00031   0.00087   0.00118   1.92418
    A7        1.92658   0.00004   0.00033  -0.00004   0.00029   1.92686
    A8        1.89224  -0.00005   0.00012  -0.00032  -0.00020   1.89204
    A9        1.88683  -0.00004   0.00037  -0.00048  -0.00011   1.88671
   A10        1.88787  -0.00007   0.00080  -0.00069   0.00011   1.88798
   A11        1.84923   0.00030   0.00097  -0.00003   0.00094   1.85017
   A12        2.01121  -0.00016  -0.00004  -0.00039  -0.00034   2.01087
   A13        2.01640   0.00015  -0.00235  -0.00040  -0.00273   2.01367
   A14        1.86782  -0.00082  -0.00182  -0.00069  -0.00259   1.86523
   A15        2.07280   0.00053   0.00224  -0.00343  -0.00123   2.07157
   A16        2.12438   0.00031   0.00494   0.00516   0.01005   2.13443
   A17        1.90658   0.00024   0.00130   0.00048   0.00173   1.90831
   A18        2.00025  -0.00058  -0.00084   0.00861   0.00770   2.00795
   A19        1.86020   0.00032   0.00216   0.00038   0.00249   1.86269
   A20        1.84913  -0.00013   0.00112  -0.00658  -0.00550   1.84363
   A21        2.10880  -0.00011  -0.00141  -0.00365  -0.00509   2.10371
   A22        1.85751   0.00003   0.00018   0.00003   0.00014   1.85765
   A23        3.13343  -0.00110   0.00084   0.00309   0.00393   3.13736
   A24        3.10295  -0.00067  -0.00969  -0.00247  -0.01217   3.09078
   A25        3.17461   0.00027  -0.00246   0.00769   0.00524   3.17985
   A26        3.09141   0.00061   0.00008   0.00784   0.00788   3.09929
   A27        3.05548   0.00006   0.00056  -0.00053   0.00002   3.05551
   A28        3.19552  -0.00022  -0.00245   0.00056  -0.00194   3.19358
   A29        3.16058   0.00082   0.00294   0.00014   0.00305   3.16363
   A30        3.15867  -0.00000   0.00603   0.00180   0.00783   3.16650
    D1        0.07962   0.00029   0.00205  -0.00204   0.00002   0.07963
    D2       -3.07879   0.00025   0.00333  -0.00191   0.00142  -3.07737
    D3       -2.30075   0.00001   0.01683  -0.00775   0.00908  -2.29168
    D4        1.88061  -0.00001   0.01768  -0.00832   0.00937   1.88998
    D5       -0.20335  -0.00005   0.01629  -0.00799   0.00830  -0.19506
    D6        0.85638   0.00005   0.01566  -0.00787   0.00779   0.86417
    D7       -1.24544   0.00004   0.01652  -0.00844   0.00808  -1.23736
    D8        2.95378  -0.00001   0.01513  -0.00812   0.00701   2.96079
    D9        1.04913   0.00038  -0.01360  -0.03099  -0.04457   1.00456
   D10       -1.03074   0.00047  -0.01732  -0.03896  -0.05630  -1.08705
   D11        1.88395   0.00009   0.00857  -0.00049   0.00807   1.89202
   D12       -1.92913  -0.00005   0.01408   0.00165   0.01569  -1.91344
   D13       -2.22371   0.00079   0.00858  -0.00058   0.00805  -2.21565
   D14        0.24640   0.00065   0.01409   0.00157   0.01567   0.26207
   D15        2.24755   0.00035   0.00681  -0.01038  -0.00364   2.24390
   D16       -1.92774   0.00005   0.00461  -0.01920  -0.01462  -1.94237
   D17        0.01971   0.00020   0.00710  -0.00908  -0.00195   0.01777
   D18        2.12761  -0.00011   0.00490  -0.01790  -0.01293   2.11468
   D19        1.43106   0.00060  -0.00616   0.02136   0.01520   1.44626
   D20       -2.68864   0.00036  -0.00357   0.03481   0.03130  -2.65734
   D21       -0.93967   0.00070  -0.01182   0.01775   0.00587  -0.93380
   D22        1.22381   0.00045  -0.00923   0.03121   0.02197   1.24578
         Item               Value     Threshold  Converged?
 Maximum Force            0.001099     0.000015     NO 
 RMS     Force            0.000352     0.000010     NO 
 Maximum Displacement     0.076619     0.000060     NO 
 RMS     Displacement     0.028229     0.000040     NO 
 Predicted change in Energy=-1.317527D-05
 GradGradGradGradGradGradGradGradGradGradGradGradGradGradGradGradGradGrad

                          Input orientation:                          
 ---------------------------------------------------------------------
 Center     Atomic      Atomic             Coordinates (Angstroms)
 Number     Number       Type             X           Y           Z
 ---------------------------------------------------------------------
      1          6           0        1.382969    0.162898   -0.054061
      2          8           0        1.089889   -0.176418    1.074898
      3          8           0        0.925456   -0.320988   -1.164409
      4          1           0        0.188682   -1.017686   -0.977527
      5          6           0        2.428679    1.280364   -0.299911
      6          9           0        1.977792    2.187476   -1.172645
      7          9           0        3.563269    0.755668   -0.783134
      8          9           0        2.714993    1.911197    0.844699
      9          8           0       -2.277987    0.807971    2.902940
     10          1           0       -2.672188    0.440865    3.697877
     11          1           0       -1.329927    0.955495    3.113962
     12          8           0       -2.798228   -0.565605    0.633328
     13          1           0       -3.406920   -0.016866    0.134020
     14          1           0       -2.582651   -0.074392    1.460024
     15          8           0       -0.965350   -1.942033   -0.700896
     16          1           0       -1.663432   -1.453123   -0.192968
     17          1           0       -0.746183   -2.723928   -0.187165
     18          8           0        0.380100    1.116396    3.429513
     19          1           0        0.826597    0.677379    2.684749
     20          1           0        0.781158    1.984804    3.512989
 ---------------------------------------------------------------------
                    Distance matrix (angstroms):
                    1          2          3          4          5
     1  C    0.000000
     2  O    1.214735   0.000000
     3  O    1.294733   2.249986   0.000000
     4  H    1.916478   2.394234   1.031091   0.000000
     5  C    1.550059   2.409289   2.360373   3.279906   0.000000
     6  F    2.388296   3.380506   2.720270   3.675873   1.337092
     7  F    2.374159   3.230894   2.874477   3.817121   1.340189
     8  F    2.374576   2.655578   3.495942   4.275642   1.337931
     9  O    4.750008   3.956432   5.299049   4.947272   5.712628
    10  H    5.531601   4.627557   6.096334   5.671980   6.534976
    11  H    4.245514   3.360732   5.002061   4.789561   5.087945
    12  O    4.299492   3.932418   4.142164   3.423575   5.621307
    13  H    4.796950   4.596956   4.532978   3.894295   5.993773
    14  H    4.251459   3.694087   4.388083   3.809429   5.481438
    15  O    3.219275   3.239575   2.533334   1.504238   4.697240
    16  H    3.451286   3.289109   2.987937   2.058024   4.922272
    17  H    3.589536   3.384342   3.086017   2.099978   5.111439
    18  O    3.748359   2.778378   4.844338   4.900301   4.258188
    19  H    2.841711   1.841171   3.977754   4.085639   3.440705
    20  H    4.050354   3.272687   5.216852   5.434217   4.212929
                    6          7          8          9         10
     6  F    0.000000
     7  F    2.171528   0.000000
     8  F    2.165519   2.169023   0.000000
     9  O    6.051866   6.907254   5.512106   0.000000
    10  H    6.956648   7.685018   6.270903   0.960254   0.000000
    11  H    5.552817   6.258647   4.735430   0.982401   1.551601
    12  O    5.800979   6.649870   6.047713   2.703424   3.228054
    13  H    5.963357   7.072590   6.457578   3.101897   3.667483
    14  H    5.731024   6.594929   5.690889   1.718543   2.298150
    15  O    5.092885   5.271882   5.548078   4.719446   5.285897
    16  H    5.241396   5.704863   5.618364   3.882637   4.443362
    17  H    5.702025   5.570830   5.876127   4.936545   5.368330
    18  O    4.987955   5.292362   3.572772   2.727239   3.137646
    19  H    4.299434   4.418339   2.911036   3.114981   3.650187
    20  H    4.840266   5.263800   3.296196   3.333987   3.787286
                   11         12         13         14         15
    11  H    0.000000
    12  O    3.259325   0.000000
    13  H    3.760245   0.959651   0.000000
    14  H    2.316353   0.985490   1.562376   0.000000
    15  O    4.804345   2.652197   3.219413   3.282274   0.000000
    16  H    4.104687   1.660788   2.282435   2.340566   0.992140
    17  H    4.977584   3.089086   3.809313   3.620205   0.960891
    18  O    1.746326   4.555167   5.146463   3.751633   5.312674
    19  H    2.216342   4.346573   4.991079   3.699741   4.640580
    20  H    2.382306   5.254431   5.741439   4.446365   6.018901
                   16         17         18         19         20
    16  H    0.000000
    17  H    1.567266   0.000000
    18  O    4.888847   5.394160   0.000000
    19  H    4.361255   4.721272   0.973021   0.000000
    20  H    5.615112   6.180296   0.960181   1.548356   0.000000
 Stoichiometry    C2H9F3O6
 Framework group  C1[X(C2H9F3O6)]
 Deg. of freedom    54
 Full point group                 C1      NOp   1
 Largest Abelian subgroup         C1      NOp   1
 Largest concise Abelian subgroup C1      NOp   1
                         Standard orientation:                         
 ---------------------------------------------------------------------
 Center     Atomic      Atomic             Coordinates (Angstroms)
 Number     Number       Type             X           Y           Z
 ---------------------------------------------------------------------
      1          6           0       -0.845349   -0.473152   -0.304614
      2          8           0       -0.047965    0.183981   -0.943314
      3          8           0       -0.756760   -1.725042    0.013595
      4          1           0        0.150302   -2.110629   -0.289241
      5          6           0       -2.159387    0.162460    0.216905
      6          9           0       -2.353537   -0.110468    1.511367
      7          9           0       -3.207315   -0.304527   -0.475827
      8          9           0       -2.123348    1.492174    0.073303
      9          8           0        3.372502    1.561533    0.490599
     10          1           0        4.133037    1.915710    0.023445
     11          1           0        2.585162    1.995918    0.094976
     12          8           0        3.292151   -1.135459    0.658751
     13          1           0        3.480907   -1.341977    1.576712
     14          1           0        3.300963   -0.153246    0.578936
     15          8           0        1.520072   -2.633032   -0.626224
     16          1           0        2.204340   -2.082834   -0.164270
     17          1           0        1.741163   -2.621536   -1.561263
     18          8           0        1.167214    2.667716   -0.671682
     19          1           0        0.596086    1.907619   -0.878650
     20          1           0        0.616551    3.302936   -0.207770
 ---------------------------------------------------------------------
 Rotational constants (GHZ):           0.9833516           0.4952552           0.3754591
 Standard basis: 6-31++G(d,p) (6D, 7F)
 There are   263 symmetry adapted cartesian basis functions of A   symmetry.
 There are   263 symmetry adapted basis functions of A   symmetry.
   263 basis functions,   424 primitive gaussians,   263 cartesian basis functions
    48 alpha electrons       48 beta electrons
       nuclear repulsion energy       728.7463324375 Hartrees.
 NAtoms=   20 NActive=   20 NUniq=   20 SFac= 1.00D+00 NAtFMM=   60 NAOKFM=F Big=F
 Integral buffers will be    131072 words long.
 Raffenetti 2 integral format.
 Two-electron integral symmetry is turned on.
 Nuclear repulsion after empirical dispersion term =      728.7382530756 Hartrees.
 One-electron integrals computed using PRISM.
 NBasis=   263 RedAO= T EigKep=  5.54D-05  NBF=   263
 NBsUse=   263 1.00D-06 EigRej= -1.00D+00 NBFU=   263
 Initial guess from the checkpoint file:  "/local_scratch/slurm.5620306/Gau-1510007.chk"
 B after Tr=     0.000000    0.000000   -0.000000
         Rot=    0.999985   -0.000792    0.000956    0.005269 Ang=  -0.62 deg.
 ExpMin= 3.60D-02 ExpMax= 7.00D+03 ExpMxC= 1.05D+03 IAcc=3 IRadAn=         5 AccDes= 0.00D+00
 Harris functional with IExCor= 4639 and IRadAn=       5 diagonalized for initial guess.
 HarFok:  IExCor= 4639 AccDes= 0.00D+00 IRadAn=         5 IDoV= 1 UseB2=F ITyADJ=14
 ICtDFT=  3500011 ScaDFX=  1.000000  1.000000  1.000000  1.000000
 FoFCou: FMM=F IPFlag=           0 FMFlag=      100000 FMFlg1=           0
         NFxFlg=           0 DoJE=T BraDBF=F KetDBF=T FulRan=T
         wScrn=  0.000000 ICntrl=       500 IOpCl=  0 I1Cent=   200000004 NGrid=           0
         NMat0=    1 NMatS0=      1 NMatT0=    0 NMatD0=    1 NMtDS0=    0 NMtDT0=    0
 Petite list used in FoFCou.
 Requested convergence on RMS density matrix=1.00D-10 within 128 cycles.
 Requested convergence on MAX density matrix=1.00D-08.
 Requested convergence on             energy=1.00D-08.
 No special actions if energy rises.
 SCF Done:  E(RwB97XD) =  -832.386276935     A.U. after   15 cycles
            NFock= 15  Conv=0.35D-10     -V/T= 2.0082
 Calling FoFJK, ICntrl=      2127 FMM=F ISym2X=0 I1Cent= 0 IOpClX= 0 NMat=1 NMatS=1 NMatT=0.
 ***** Axes restored to original set *****
 -------------------------------------------------------------------
 Center     Atomic                   Forces (Hartrees/Bohr)
 Number     Number              X              Y              Z
 -------------------------------------------------------------------
      1        6          -0.000058167   -0.000086412    0.000218965
      2        8           0.000057556    0.000108964    0.000266241
      3        8          -0.000612576   -0.000575754    0.000271559
      4        1           0.000652239    0.000358108   -0.000391881
      5        6          -0.000043077   -0.000070481   -0.000018428
      6        9           0.000021609    0.000002836    0.000018113
      7        9          -0.000035526    0.000048354    0.000022900
      8        9           0.000024689    0.000031564    0.000063873
      9        8           0.000415699   -0.000752090    0.000180145
     10        1          -0.000193578    0.000120738   -0.000027875
     11        1          -0.000179864    0.000713228   -0.000088319
     12        8          -0.000076306   -0.000181686    0.000126667
     13        1          -0.000119310    0.000042973    0.000174914
     14        1           0.000102554    0.000124704   -0.000276081
     15        8          -0.000091270    0.000230982   -0.000000664
     16        1           0.000118027    0.000020936   -0.000059298
     17        1          -0.000047163    0.000021319   -0.000021460
     18        8           0.000044995   -0.000365050   -0.000293269
     19        1           0.000022206    0.000202192   -0.000125037
     20        1          -0.000002737    0.000004572   -0.000041067
 -------------------------------------------------------------------
 Cartesian Forces:  Max     0.000752090 RMS     0.000244591

 GradGradGradGradGradGradGradGradGradGradGradGradGradGradGradGradGradGrad
 Berny optimization.
 Using GEDIIS/GDIIS optimizer.
 FormGI is forming the generalized inverse of G from B-inverse, IUseBI=4.
 Internal  Forces:  Max     0.002163326 RMS     0.000659219
 Search for a local minimum.
 Step number  18 out of a maximum of  120
 All quantities printed in internal units (Hartrees-Bohrs-Radians)
 Mixed Optimization -- En-DIIS/RFO-DIIS
 Swapping is turned off.
 Update second derivatives using D2CorX and points   13   14   15   16   17
                                                     18
 DE= -1.15D-05 DEPred=-1.32D-05 R= 8.74D-01
 TightC=F SS=  1.41D+00  RLast= 9.44D-02 DXNew= 3.0000D-01 2.8334D-01
 Trust test= 8.74D-01 RLast= 9.44D-02 DXMaxT set to 2.83D-01
 ITU=  1  1  1  0 -1  1  1  0  0  0 -1  0  0  0  0 -1  0  0
     Eigenvalues ---    0.00032   0.00093   0.00331   0.00451   0.00681
     Eigenvalues ---    0.00793   0.00889   0.01565   0.01589   0.01653
     Eigenvalues ---    0.01836   0.01929   0.02002   0.02429   0.02629
     Eigenvalues ---    0.02680   0.02777   0.02928   0.03277   0.04037
     Eigenvalues ---    0.04516   0.04865   0.05001   0.05555   0.07435
     Eigenvalues ---    0.08234   0.09199   0.09796   0.11746   0.13555
     Eigenvalues ---    0.14030   0.20714   0.20985   0.22137   0.24007
     Eigenvalues ---    0.27267   0.36592   0.37686   0.38557   0.39484
     Eigenvalues ---    0.40486   0.45035   0.48463   0.49915   0.53676
     Eigenvalues ---    0.55778   0.55958   0.56714   0.56976   0.57308
     Eigenvalues ---    0.62480   0.89443   1.12601   5.26936
 En-DIIS/RFO-DIIS/Sim-DIIS IScMMF=       -3 using points:    18   17   16   15
 RFO step:  Lambda=-1.82808174D-05.
 DidBck=F Rises=F RFO-DIIS coefs:    1.61703   -0.50037   -0.28021    0.16356
 Iteration  1 RMS(Cart)=  0.02530621 RMS(Int)=  0.00038052
 Iteration  2 RMS(Cart)=  0.00041853 RMS(Int)=  0.00002108
 Iteration  3 RMS(Cart)=  0.00000010 RMS(Int)=  0.00002108
 Variable       Old X    -DE/DX   Delta X   Delta X   Delta X     New X
                                 (Linear)    (Quad)   (Total)
    R1        2.29552   0.00021  -0.00025   0.00014  -0.00011   2.29540
    R2        2.44669   0.00050   0.00016   0.00006   0.00022   2.44691
    R3        2.92919  -0.00003   0.00017  -0.00028  -0.00011   2.92908
    R4        1.94848  -0.00098  -0.00172   0.00058  -0.00114   1.94734
    R5        2.84260  -0.00019   0.00514  -0.00343   0.00171   2.84430
    R6        2.52674  -0.00002  -0.00022  -0.00038  -0.00060   2.52614
    R7        2.53259  -0.00006   0.00023   0.00012   0.00035   2.53294
    R8        2.52832   0.00008  -0.00010   0.00051   0.00041   2.52873
    R9        1.81462   0.00001  -0.00002  -0.00000  -0.00002   1.81459
   R10        1.85647  -0.00015   0.00006  -0.00006   0.00000   1.85647
   R11        3.24757  -0.00036  -0.00023   0.00002  -0.00021   3.24736
   R12        3.30008  -0.00003  -0.00099   0.00055  -0.00044   3.29964
   R13        1.81348   0.00001  -0.00013   0.00002  -0.00010   1.81337
   R14        1.86231  -0.00050   0.00022  -0.00031  -0.00009   1.86222
   R15        3.13843  -0.00024   0.00154  -0.00124   0.00030   3.13874
   R16        1.87487  -0.00035  -0.00027  -0.00003  -0.00030   1.87457
   R17        1.81582  -0.00004  -0.00025   0.00011  -0.00014   1.81568
   R18        1.83874   0.00001  -0.00001  -0.00002  -0.00003   1.83871
   R19        1.81448  -0.00000  -0.00004   0.00007   0.00003   1.81451
    A1        2.22355   0.00020  -0.00010   0.00018   0.00008   2.22363
    A2        2.10779  -0.00027  -0.00087  -0.00046  -0.00132   2.10646
    A3        1.95175   0.00007   0.00095   0.00027   0.00122   1.95297
    A4        1.92793  -0.00060  -0.00032   0.00004  -0.00028   1.92765
    A5        1.94455   0.00004   0.00102   0.00075   0.00176   1.94632
    A6        1.92418   0.00004  -0.00048  -0.00069  -0.00116   1.92301
    A7        1.92686  -0.00001  -0.00036  -0.00005  -0.00041   1.92645
    A8        1.89204  -0.00003  -0.00006   0.00007   0.00000   1.89205
    A9        1.88671  -0.00002  -0.00003   0.00014   0.00012   1.88683
   A10        1.88798  -0.00003  -0.00012  -0.00022  -0.00034   1.88764
   A11        1.85017   0.00090   0.00069   0.00002   0.00068   1.85085
   A12        2.01087   0.00032  -0.00052   0.00030  -0.00026   2.01061
   A13        2.01367  -0.00137  -0.00073   0.00103   0.00027   2.01394
   A14        1.86523   0.00029  -0.00222   0.00295   0.00074   1.86597
   A15        2.07157   0.00141   0.00116   0.00328   0.00441   2.07598
   A16        2.13443  -0.00198   0.00437  -0.00194   0.00242   2.13685
   A17        1.90831  -0.00113   0.00158   0.00110   0.00270   1.91100
   A18        2.00795  -0.00003   0.00246   0.00139   0.00387   2.01182
   A19        1.86269   0.00040   0.00176  -0.00031   0.00147   1.86415
   A20        1.84363   0.00006  -0.00255  -0.00128  -0.00389   1.83974
   A21        2.10371   0.00001  -0.00723   0.00204  -0.00524   2.09847
   A22        1.85765   0.00005  -0.00062   0.00001  -0.00070   1.85696
   A23        3.13736  -0.00181  -0.00053  -0.00278  -0.00331   3.13405
   A24        3.09078  -0.00164  -0.00747   0.00265  -0.00484   3.08595
   A25        3.17985  -0.00216   0.00597  -0.00032   0.00563   3.18548
   A26        3.09929  -0.00132   0.00407  -0.00453  -0.00044   3.09885
   A27        3.05551  -0.00011   0.00268   0.00259   0.00527   3.06078
   A28        3.19358   0.00004  -0.00074  -0.00101  -0.00175   3.19183
   A29        3.16363   0.00027  -0.00186   0.00071  -0.00112   3.16251
   A30        3.16650  -0.00096   0.00001  -0.00166  -0.00165   3.16485
    D1        0.07963   0.00004  -0.00297  -0.00320  -0.00617   0.07346
    D2       -3.07737   0.00006  -0.00383  -0.00383  -0.00766  -3.08503
    D3       -2.29168   0.00002  -0.02662  -0.00199  -0.02861  -2.32028
    D4        1.88998   0.00000  -0.02689  -0.00210  -0.02899   1.86099
    D5       -0.19506   0.00002  -0.02622  -0.00135  -0.02757  -0.22263
    D6        0.86417   0.00000  -0.02584  -0.00141  -0.02725   0.83692
    D7       -1.23736  -0.00002  -0.02611  -0.00152  -0.02763  -1.26500
    D8        2.96079  -0.00000  -0.02545  -0.00077  -0.02621   2.93457
    D9        1.00456  -0.00043  -0.01812   0.00282  -0.01531   0.98925
   D10       -1.08705   0.00046  -0.02376   0.00223  -0.02151  -1.10856
   D11        1.89202   0.00051  -0.01483  -0.00003  -0.01489   1.87712
   D12       -1.91344  -0.00008  -0.00759   0.00696  -0.00060  -1.91404
   D13       -2.21565   0.00077  -0.01519   0.00146  -0.01376  -2.22942
   D14        0.26207   0.00019  -0.00795   0.00844   0.00053   0.26260
   D15        2.24390   0.00029   0.00462  -0.00235   0.00224   2.24615
   D16       -1.94237   0.00001  -0.00516  -0.00156  -0.00668  -1.94904
   D17        0.01777   0.00017   0.00549  -0.00388   0.00157   0.01933
   D18        2.11468  -0.00011  -0.00429  -0.00309  -0.00735   2.10733
   D19        1.44626   0.00096   0.01767   0.00379   0.02144   1.46770
   D20       -2.65734  -0.00011   0.02384   0.00446   0.02827  -2.62907
   D21       -0.93380   0.00151   0.01211  -0.00258   0.00955  -0.92425
   D22        1.24578   0.00044   0.01827  -0.00191   0.01639   1.26216
         Item               Value     Threshold  Converged?
 Maximum Force            0.002163     0.000015     NO 
 RMS     Force            0.000659     0.000010     NO 
 Maximum Displacement     0.098423     0.000060     NO 
 RMS     Displacement     0.025325     0.000040     NO 
 Predicted change in Energy=-8.738271D-06
 GradGradGradGradGradGradGradGradGradGradGradGradGradGradGradGradGradGrad

                          Input orientation:                          
 ---------------------------------------------------------------------
 Center     Atomic      Atomic             Coordinates (Angstroms)
 Number     Number       Type             X           Y           Z
 ---------------------------------------------------------------------
      1          6           0        1.375774    0.169592   -0.058394
      2          8           0        1.067700   -0.161145    1.069054
      3          8           0        0.925800   -0.316019   -1.171200
      4          1           0        0.185419   -1.009041   -0.988265
      5          6           0        2.435706    1.275126   -0.296809
      6          9           0        2.020440    2.165058   -1.203749
      7          9           0        3.581320    0.731427   -0.731051
      8          9           0        2.690339    1.929890    0.842087
      9          8           0       -2.274675    0.797765    2.914720
     10          1           0       -2.663841    0.424008    3.709024
     11          1           0       -1.327179    0.952194    3.123335
     12          8           0       -2.796623   -0.570605    0.642699
     13          1           0       -3.421325   -0.029862    0.154674
     14          1           0       -2.577207   -0.080245    1.468838
     15          8           0       -0.969727   -1.933893   -0.713067
     16          1           0       -1.665932   -1.449838   -0.198273
     17          1           0       -0.752112   -2.723876   -0.211331
     18          8           0        0.383712    1.125669    3.425990
     19          1           0        0.824442    0.694129    2.673482
     20          1           0        0.774688    1.999140    3.504523
 ---------------------------------------------------------------------
                    Distance matrix (angstroms):
                    1          2          3          4          5
     1  C    0.000000
     2  O    1.214675   0.000000
     3  O    1.294849   2.250080   0.000000
     4  H    1.915929   2.393723   1.030489   0.000000
     5  C    1.550001   2.408297   2.361381   3.280141   0.000000
     6  F    2.389418   3.388889   2.712018   3.672688   1.336774
     7  F    2.373301   3.217973   2.888367   3.824596   1.340376
     8  F    2.374362   2.656482   3.494429   4.273421   1.338147
     9  O    4.749714   3.936682   5.308323   4.954786   5.720968
    10  H    5.529616   4.608280   6.103257   5.677714   6.540372
    11  H    4.247566   3.345899   5.012715   4.799964   5.095191
    12  O    4.295151   3.909275   4.148671   3.427076   5.627314
    13  H    4.805970   4.583086   4.553825   3.908160   6.017611
    14  H    4.245105   3.667658   4.392772   3.812102   5.484873
    15  O    3.217861   3.235692   2.533856   1.505141   4.697665
    16  H    3.448783   3.277132   2.991523   2.060557   4.925300
    17  H    3.594920   3.393920   3.087800   2.103153   5.114832
    18  O    3.746892   2.771079   4.848349   4.907337   4.253499
    19  H    2.835886   1.834355   3.976463   4.088708   3.428755
    20  H    4.050052   3.268669   5.219692   5.438891   4.211092
                    6          7          8          9         10
     6  F    0.000000
     7  F    2.171425   0.000000
     8  F    2.165528   2.169084   0.000000
     9  O    6.105677   6.898458   5.498079   0.000000
    10  H    7.007787   7.668820   6.257335   0.960241   0.000000
    11  H    5.603682   6.244869   4.722333   0.982403   1.551991
    12  O    5.839291   6.652867   6.033156   2.703136   3.226334
    13  H    6.022939   7.099374   6.454889   3.101230   3.662401
    14  H    5.772561   6.589824   5.672785   1.718431   2.297871
    15  O    5.097379   5.274115   5.544674   4.725007   5.290048
    16  H    5.260019   5.707489   5.610883   3.887546   4.446806
    17  H    5.707330   5.566675   5.883681   4.948975   5.378946
    18  O    5.019332   5.259384   3.555820   2.726891   3.140065
    19  H    4.315897   4.380938   2.891831   3.110218   3.648757
    20  H    4.873115   5.236828   3.280713   3.330132   3.787656
                   11         12         13         14         15
    11  H    0.000000
    12  O    3.260634   0.000000
    13  H    3.763353   0.959596   0.000000
    14  H    2.316433   0.985445   1.562722   0.000000
    15  O    4.814068   2.652208   3.223142   3.283399   0.000000
    16  H    4.113100   1.660948   2.285237   2.342107   0.991980
    17  H    4.996418   3.089655   3.810036   3.625289   0.960817
    18  O    1.746093   4.553963   5.149278   3.748561   5.322078
    19  H    2.213241   4.340016   4.989498   3.690804   4.646962
    20  H    2.378916   5.248608   5.739761   4.438812   6.024932
                   16         17         18         19         20
    16  H    0.000000
    17  H    1.567932   0.000000
    18  O    4.895872   5.416567   0.000000
    19  H    4.364119   4.742407   0.973005   0.000000
    20  H    5.618076   6.200449   0.960199   1.547953   0.000000
 Stoichiometry    C2H9F3O6
 Framework group  C1[X(C2H9F3O6)]
 Deg. of freedom    54
 Full point group                 C1      NOp   1
 Largest Abelian subgroup         C1      NOp   1
 Largest concise Abelian subgroup C1      NOp   1
                         Standard orientation:                         
 ---------------------------------------------------------------------
 Center     Atomic      Atomic             Coordinates (Angstroms)
 Number     Number       Type             X           Y           Z
 ---------------------------------------------------------------------
      1          6           0       -0.841973   -0.474203   -0.292767
      2          8           0       -0.034516    0.184325   -0.917097
      3          8           0       -0.760764   -1.728093    0.019962
      4          1           0        0.146558   -2.115352   -0.277872
      5          6           0       -2.161756    0.163086    0.211749
      6          9           0       -2.395418   -0.141980    1.492101
      7          9           0       -3.195451   -0.271791   -0.522393
      8          9           0       -2.106164    1.495827    0.105223
      9          8           0        3.378881    1.563144    0.477552
     10          1           0        4.136321    1.914436    0.003272
     11          1           0        2.589125    2.000267    0.089833
     12          8           0        3.296798   -1.133386    0.647645
     13          1           0        3.506792   -1.339882    1.560928
     14          1           0        3.302555   -0.151249    0.567178
     15          8           0        1.516441   -2.639411   -0.615852
     16          1           0        2.203616   -2.087024   -0.161228
     17          1           0        1.735625   -2.641102   -1.551333
     18          8           0        1.161650    2.670647   -0.659664
     19          1           0        0.590083    1.907969   -0.855549
     20          1           0        0.617079    3.302333   -0.183852
 ---------------------------------------------------------------------
 Rotational constants (GHZ):           0.9851123           0.4952359           0.3745667
 Standard basis: 6-31++G(d,p) (6D, 7F)
 There are   263 symmetry adapted cartesian basis functions of A   symmetry.
 There are   263 symmetry adapted basis functions of A   symmetry.
   263 basis functions,   424 primitive gaussians,   263 cartesian basis functions
    48 alpha electrons       48 beta electrons
       nuclear repulsion energy       728.8293485427 Hartrees.
 NAtoms=   20 NActive=   20 NUniq=   20 SFac= 1.00D+00 NAtFMM=   60 NAOKFM=F Big=F
 Integral buffers will be    131072 words long.
 Raffenetti 2 integral format.
 Two-electron integral symmetry is turned on.
 Nuclear repulsion after empirical dispersion term =      728.8212548324 Hartrees.
 One-electron integrals computed using PRISM.
 NBasis=   263 RedAO= T EigKep=  5.49D-05  NBF=   263
 NBsUse=   263 1.00D-06 EigRej= -1.00D+00 NBFU=   263
 Initial guess from the checkpoint file:  "/local_scratch/slurm.5620306/Gau-1510007.chk"
 B after Tr=     0.000000    0.000000    0.000000
         Rot=    0.999998   -0.001804    0.001057    0.000421 Ang=  -0.24 deg.
 ExpMin= 3.60D-02 ExpMax= 7.00D+03 ExpMxC= 1.05D+03 IAcc=3 IRadAn=         5 AccDes= 0.00D+00
 Harris functional with IExCor= 4639 and IRadAn=       5 diagonalized for initial guess.
 HarFok:  IExCor= 4639 AccDes= 0.00D+00 IRadAn=         5 IDoV= 1 UseB2=F ITyADJ=14
 ICtDFT=  3500011 ScaDFX=  1.000000  1.000000  1.000000  1.000000
 FoFCou: FMM=F IPFlag=           0 FMFlag=      100000 FMFlg1=           0
         NFxFlg=           0 DoJE=T BraDBF=F KetDBF=T FulRan=T
         wScrn=  0.000000 ICntrl=       500 IOpCl=  0 I1Cent=   200000004 NGrid=           0
         NMat0=    1 NMatS0=      1 NMatT0=    0 NMatD0=    1 NMtDS0=    0 NMtDT0=    0
 Petite list used in FoFCou.
 Requested convergence on RMS density matrix=1.00D-10 within 128 cycles.
 Requested convergence on MAX density matrix=1.00D-08.
 Requested convergence on             energy=1.00D-08.
 No special actions if energy rises.
 SCF Done:  E(RwB97XD) =  -832.386292776     A.U. after   15 cycles
            NFock= 15  Conv=0.42D-10     -V/T= 2.0082
 Calling FoFJK, ICntrl=      2127 FMM=F ISym2X=0 I1Cent= 0 IOpClX= 0 NMat=1 NMatS=1 NMatT=0.
 ***** Axes restored to original set *****
 -------------------------------------------------------------------
 Center     Atomic                   Forces (Hartrees/Bohr)
 Number     Number              X              Y              Z
 -------------------------------------------------------------------
      1        6          -0.000123037   -0.000004960    0.000121443
      2        8           0.000113306   -0.000042377    0.000160016
      3        8          -0.000363629   -0.000384754    0.000315802
      4        1           0.000528591    0.000139153   -0.000215464
      5        6          -0.000065653    0.000031734   -0.000149833
      6        9           0.000052574   -0.000019512    0.000061770
      7        9          -0.000028104    0.000012986    0.000008369
      8        9           0.000005923   -0.000001032    0.000047116
      9        8           0.000322492   -0.000691497    0.000167783
     10        1          -0.000151377    0.000109500   -0.000021932
     11        1          -0.000103021    0.000658385   -0.000103037
     12        8          -0.000065385   -0.000291031    0.000056322
     13        1          -0.000097892    0.000084489    0.000178826
     14        1           0.000045686    0.000132018   -0.000226765
     15        8          -0.000124505    0.000220768   -0.000272693
     16        1           0.000148190    0.000048804    0.000078535
     17        1          -0.000074742    0.000069324    0.000048276
     18        8          -0.000013516   -0.000088619   -0.000137911
     19        1           0.000005501    0.000008022   -0.000154572
     20        1          -0.000011401    0.000008600    0.000037949
 -------------------------------------------------------------------
 Cartesian Forces:  Max     0.000691497 RMS     0.000199168

 GradGradGradGradGradGradGradGradGradGradGradGradGradGradGradGradGradGrad
 Berny optimization.
 Using GEDIIS/GDIIS optimizer.
 FormGI is forming the generalized inverse of G from B-inverse, IUseBI=4.
 Internal  Forces:  Max     0.001005962 RMS     0.000356832
 Search for a local minimum.
 Step number  19 out of a maximum of  120
 All quantities printed in internal units (Hartrees-Bohrs-Radians)
 Mixed Optimization -- En-DIIS/RFO-DIIS
 Swapping is turned off.
 Update second derivatives using D2CorX and points   13   14   15   16   17
                                                     18   19
 DE= -1.58D-05 DEPred=-8.74D-06 R= 1.81D+00
 TightC=F SS=  1.41D+00  RLast= 8.80D-02 DXNew= 4.7653D-01 2.6413D-01
 Trust test= 1.81D+00 RLast= 8.80D-02 DXMaxT set to 2.83D-01
 ITU=  1  1  1  1  0 -1  1  1  0  0  0 -1  0  0  0  0 -1  0  0
     Eigenvalues ---    0.00031   0.00072   0.00329   0.00416   0.00684
     Eigenvalues ---    0.00794   0.00981   0.01505   0.01574   0.01660
     Eigenvalues ---    0.01826   0.01875   0.02208   0.02429   0.02649
     Eigenvalues ---    0.02765   0.02864   0.02923   0.03203   0.04160
     Eigenvalues ---    0.04611   0.04834   0.05212   0.05664   0.07552
     Eigenvalues ---    0.08209   0.09400   0.10457   0.11759   0.13237
     Eigenvalues ---    0.13871   0.20731   0.20977   0.22164   0.24300
     Eigenvalues ---    0.27031   0.36618   0.37898   0.38619   0.39339
     Eigenvalues ---    0.40706   0.44371   0.48314   0.49522   0.53854
     Eigenvalues ---    0.55795   0.56047   0.56720   0.56966   0.57371
     Eigenvalues ---    0.61937   0.72777   1.00621   4.51911
 En-DIIS/RFO-DIIS/Sim-DIIS IScMMF=       -3 using points:    19   18   17   16   15
 RFO step:  Lambda=-2.87100114D-05.
 DidBck=F Rises=F RFO-DIIS coefs:    2.69430   -1.14518   -0.81993    0.37646   -0.10565
 Iteration  1 RMS(Cart)=  0.04823668 RMS(Int)=  0.00092866
 Iteration  2 RMS(Cart)=  0.00143194 RMS(Int)=  0.00006109
 Iteration  3 RMS(Cart)=  0.00000086 RMS(Int)=  0.00006109
 Variable       Old X    -DE/DX   Delta X   Delta X   Delta X     New X
                                 (Linear)    (Quad)   (Total)
    R1        2.29540   0.00013  -0.00089   0.00042  -0.00046   2.29494
    R2        2.44691   0.00019   0.00032  -0.00013   0.00019   2.44710
    R3        2.92908  -0.00000   0.00015  -0.00016  -0.00001   2.92907
    R4        1.94734  -0.00067  -0.00202   0.00079  -0.00123   1.94611
    R5        2.84430  -0.00013   0.00439  -0.00222   0.00217   2.84647
    R6        2.52614  -0.00007  -0.00046  -0.00018  -0.00063   2.52550
    R7        2.53294  -0.00003   0.00025   0.00020   0.00045   2.53339
    R8        2.52873   0.00004   0.00038  -0.00012   0.00026   2.52899
    R9        1.81459   0.00000  -0.00007  -0.00004  -0.00011   1.81448
   R10        1.85647  -0.00010   0.00005  -0.00009  -0.00004   1.85644
   R11        3.24736  -0.00017  -0.00135   0.00100  -0.00035   3.24701
   R12        3.29964  -0.00007  -0.00274   0.00153  -0.00120   3.29843
   R13        1.81337   0.00002  -0.00018   0.00002  -0.00016   1.81321
   R14        1.86222  -0.00028  -0.00012  -0.00005  -0.00017   1.86205
   R15        3.13874  -0.00009  -0.00223  -0.00104  -0.00327   3.13547
   R16        1.87457  -0.00014  -0.00014   0.00007  -0.00007   1.87450
   R17        1.81568  -0.00005  -0.00060   0.00033  -0.00026   1.81542
   R18        1.83871   0.00012   0.00001   0.00014   0.00016   1.83887
   R19        1.81451   0.00000  -0.00001  -0.00003  -0.00003   1.81448
    A1        2.22363   0.00014   0.00017   0.00004   0.00020   2.22384
    A2        2.10646  -0.00009  -0.00119   0.00058  -0.00061   2.10586
    A3        1.95297  -0.00004   0.00101  -0.00064   0.00037   1.95334
    A4        1.92765  -0.00021   0.00071   0.00064   0.00135   1.92900
    A5        1.94632   0.00009   0.00135   0.00034   0.00169   1.94801
    A6        1.92301  -0.00001  -0.00036  -0.00078  -0.00114   1.92188
    A7        1.92645  -0.00005  -0.00017  -0.00003  -0.00021   1.92625
    A8        1.89205  -0.00002  -0.00020   0.00012  -0.00008   1.89196
    A9        1.88683  -0.00001  -0.00004   0.00012   0.00008   1.88691
   A10        1.88764   0.00001  -0.00063   0.00026  -0.00038   1.88727
   A11        1.85085   0.00049   0.00123   0.00010   0.00128   1.85213
   A12        2.01061   0.00015  -0.00033   0.00455   0.00431   2.01492
   A13        2.01394  -0.00059  -0.00105   0.00329   0.00224   2.01618
   A14        1.86597  -0.00013   0.00104  -0.00146  -0.00064   1.86533
   A15        2.07598   0.00087   0.00429   0.00442   0.00856   2.08455
   A16        2.13685  -0.00088   0.00950  -0.00258   0.00675   2.14360
   A17        1.91100  -0.00035   0.00460   0.00054   0.00503   1.91604
   A18        2.01182  -0.00023   0.01313  -0.00164   0.01137   2.02319
   A19        1.86415   0.00014   0.00288  -0.00121   0.00152   1.86568
   A20        1.83974  -0.00004  -0.01077  -0.00142  -0.01225   1.82749
   A21        2.09847   0.00003  -0.00750   0.00618  -0.00137   2.09710
   A22        1.85696   0.00009  -0.00053   0.00035  -0.00028   1.85667
   A23        3.13405  -0.00101  -0.00110   0.00081  -0.00031   3.13374
   A24        3.08595  -0.00093  -0.01146   0.00366  -0.00781   3.07814
   A25        3.18548  -0.00100   0.01083  -0.00016   0.01068   3.19615
   A26        3.09885  -0.00033   0.00426   0.00216   0.00635   3.10520
   A27        3.06078  -0.00014   0.00635  -0.00330   0.00305   3.06382
   A28        3.19183   0.00005  -0.00357   0.00675   0.00312   3.19495
   A29        3.16251   0.00047   0.00208   0.00140   0.00342   3.16593
   A30        3.16485  -0.00041   0.00367  -0.00421  -0.00052   3.16433
    D1        0.07346   0.00018  -0.00851   0.00158  -0.00692   0.06654
    D2       -3.08503   0.00011  -0.00917   0.00022  -0.00895  -3.09399
    D3       -2.32028  -0.00001  -0.02060  -0.00097  -0.02156  -2.34185
    D4        1.86099  -0.00004  -0.02099  -0.00082  -0.02180   1.83918
    D5       -0.22263  -0.00000  -0.01987  -0.00062  -0.02049  -0.24312
    D6        0.83692   0.00005  -0.02000   0.00030  -0.01970   0.81722
    D7       -1.26500   0.00002  -0.02039   0.00045  -0.01994  -1.28493
    D8        2.93457   0.00006  -0.01927   0.00065  -0.01862   2.91595
    D9        0.98925  -0.00010  -0.05398  -0.00115  -0.05504   0.93422
   D10       -1.10856   0.00045  -0.07104   0.00097  -0.07016  -1.17872
   D11        1.87712   0.00028  -0.00610  -0.00403  -0.01015   1.86697
   D12       -1.91404  -0.00012   0.01806  -0.00250   0.01547  -1.89857
   D13       -2.22942   0.00067  -0.00388   0.00369  -0.00011  -2.22953
   D14        0.26260   0.00026   0.02027   0.00521   0.02551   0.28812
   D15        2.24615   0.00016  -0.00678  -0.00135  -0.00825   2.23790
   D16       -1.94904   0.00006  -0.02444   0.00358  -0.02090  -1.96994
   D17        0.01933   0.00005  -0.00694  -0.00747  -0.01438   0.00495
   D18        2.10733  -0.00006  -0.02460  -0.00254  -0.02703   2.08030
   D19        1.46770   0.00069   0.03943   0.00319   0.04267   1.51037
   D20       -2.62907   0.00007   0.06230   0.00012   0.06252  -2.56655
   D21       -0.92425   0.00098   0.01602   0.00156   0.01748  -0.90677
   D22        1.26216   0.00036   0.03889  -0.00151   0.03732   1.29948
         Item               Value     Threshold  Converged?
 Maximum Force            0.001006     0.000015     NO 
 RMS     Force            0.000357     0.000010     NO 
 Maximum Displacement     0.138949     0.000060     NO 
 RMS     Displacement     0.048355     0.000040     NO 
 Predicted change in Energy=-1.462202D-05
 GradGradGradGradGradGradGradGradGradGradGradGradGradGradGradGradGradGrad

                          Input orientation:                          
 ---------------------------------------------------------------------
 Center     Atomic      Atomic             Coordinates (Angstroms)
 Number     Number       Type             X           Y           Z
 ---------------------------------------------------------------------
      1          6           0        1.367251    0.180128   -0.067613
      2          8           0        1.022174   -0.119907    1.057437
      3          8           0        0.941030   -0.323362   -1.181940
      4          1           0        0.189347   -1.004974   -1.006033
      5          6           0        2.453677    1.261111   -0.299220
      6          9           0        2.093969    2.123790   -1.254451
      7          9           0        3.607934    0.684245   -0.662762
      8          9           0        2.669937    1.952652    0.825949
      9          8           0       -2.274191    0.765800    2.946236
     10          1           0       -2.646653    0.372393    3.738987
     11          1           0       -1.330532    0.948011    3.149667
     12          8           0       -2.787143   -0.575517    0.656875
     13          1           0       -3.434853   -0.041356    0.192327
     14          1           0       -2.564098   -0.095877    1.488212
     15          8           0       -0.980478   -1.916951   -0.743911
     16          1           0       -1.667100   -1.437782   -0.212034
     17          1           0       -0.781347   -2.730965   -0.274199
     18          8           0        0.378436    1.162020    3.432935
     19          1           0        0.810083    0.740904    2.669232
     20          1           0        0.749275    2.045111    3.500592
 ---------------------------------------------------------------------
                    Distance matrix (angstroms):
                    1          2          3          4          5
     1  C    0.000000
     2  O    1.214429   0.000000
     3  O    1.294948   2.250064   0.000000
     4  H    1.916391   2.394755   1.029837   0.000000
     5  C    1.549996   2.407682   2.361747   3.280536   0.000000
     6  F    2.390507   3.395254   2.706119   3.671302   1.336440
     7  F    2.372550   3.208099   2.897791   3.828580   1.340614
     8  F    2.374297   2.657858   3.492990   4.272825   1.338283
     9  O    4.763025   3.901034   5.344695   4.982479   5.755959
    10  H    5.535214   4.570926   6.129524   5.696951   6.565844
    11  H    4.268322   3.324621   5.053633   4.836738   5.129629
    12  O    4.284259   3.857321   4.164625   3.436451   5.635026
    13  H    4.814232   4.540889   4.595268   3.936935   6.050853
    14  H    4.237013   3.612132   4.412186   3.824811   5.496763
    15  O    3.219775   3.238030   2.534480   1.506287   4.700133
    16  H    3.441770   3.252776   2.997498   2.064984   4.926706
    17  H    3.624033   3.441448   3.096309   2.111131   5.138354
    18  O    3.767719   2.775018   4.880568   4.943284   4.271466
    19  H    2.848724   1.839527   3.997666   4.115941   3.432743
    20  H    4.073346   3.275788   5.250957   5.470485   4.237714
                    6          7          8          9         10
     6  F    0.000000
     7  F    2.171284   0.000000
     8  F    2.165431   2.169091   0.000000
     9  O    6.210534   6.901515   5.508960   0.000000
    10  H    7.104598   7.654574   6.264913   0.960182   0.000000
    11  H    5.701396   6.244408   4.734208   0.982383   1.552678
    12  O    5.896158   6.650221   6.016639   2.702484   3.227643
    13  H    6.111374   7.131516   6.453371   3.095585   3.656670
    14  H    5.843519   6.582497   5.659522   1.718245   2.300452
    15  O    5.102986   5.275066   5.546514   4.742155   5.302227
    16  H    5.283661   5.703695   5.601995   3.898590   4.454977
    17  H    5.726865   5.574982   5.920976   4.982685   5.405170
    18  O    5.083271   5.237620   3.559839   2.725858   3.141392
    19  H    4.353851   4.351248   2.885322   3.096789   3.637197
    20  H    4.942148   5.230431   3.294117   3.329459   3.793039
                   11         12         13         14         15
    11  H    0.000000
    12  O    3.264485   0.000000
    13  H    3.762030   0.959510   0.000000
    14  H    2.317719   0.985354   1.562211   0.000000
    15  O    4.846700   2.650602   3.227748   3.287330   0.000000
    16  H    4.135979   1.659217   2.288769   2.344387   0.991941
    17  H    5.055624   3.088054   3.806933   3.637030   0.960677
    18  O    1.745456   4.554825   5.146924   3.744698   5.364024
    19  H    2.203621   4.326959   4.976592   3.671527   4.681864
    20  H    2.377473   5.240292   5.727555   4.428538   6.058530
                   16         17         18         19         20
    16  H    0.000000
    17  H    1.568676   0.000000
    18  O    4.922296   5.499389   0.000000
    19  H    4.380046   4.821858   0.973088   0.000000
    20  H    5.634981   6.277161   0.960181   1.547841   0.000000
 Stoichiometry    C2H9F3O6
 Framework group  C1[X(C2H9F3O6)]
 Deg. of freedom    54
 Full point group                 C1      NOp   1
 Largest Abelian subgroup         C1      NOp   1
 Largest concise Abelian subgroup C1      NOp   1
                         Standard orientation:                         
 ---------------------------------------------------------------------
 Center     Atomic      Atomic             Coordinates (Angstroms)
 Number     Number       Type             X           Y           Z
 ---------------------------------------------------------------------
      1          6           0       -0.840934   -0.470348   -0.273265
      2          8           0       -0.006306    0.191872   -0.856100
      3          8           0       -0.784697   -1.731939    0.013294
      4          1           0        0.123676   -2.126266   -0.269423
      5          6           0       -2.169765    0.171864    0.200297
      6          9           0       -2.464984   -0.177001    1.456167
      7          9           0       -3.177729   -0.214957   -0.594449
      8          9           0       -2.086676    1.506536    0.147857
      9          8           0        3.414365    1.546973    0.440347
     10          1           0        4.163468    1.884952   -0.056207
     11          1           0        2.621151    2.001014    0.080160
     12          8           0        3.292072   -1.146047    0.630374
     13          1           0        3.533144   -1.345224    1.537497
     14          1           0        3.306172   -0.164995    0.539475
     15          8           0        1.493752   -2.665170   -0.587821
     16          1           0        2.185018   -2.105539   -0.148605
     17          1           0        1.721342   -2.709491   -1.520098
     18          8           0        1.180641    2.689578   -0.625125
     19          1           0        0.604347    1.926322   -0.804641
     20          1           0        0.651762    3.316788   -0.126285
 ---------------------------------------------------------------------
 Rotational constants (GHZ):           0.9852519           0.4940212           0.3713340
 Standard basis: 6-31++G(d,p) (6D, 7F)
 There are   263 symmetry adapted cartesian basis functions of A   symmetry.
 There are   263 symmetry adapted basis functions of A   symmetry.
   263 basis functions,   424 primitive gaussians,   263 cartesian basis functions
    48 alpha electrons       48 beta electrons
       nuclear repulsion energy       728.2778329300 Hartrees.
 NAtoms=   20 NActive=   20 NUniq=   20 SFac= 1.00D+00 NAtFMM=   60 NAOKFM=F Big=F
 Integral buffers will be    131072 words long.
 Raffenetti 2 integral format.
 Two-electron integral symmetry is turned on.
 Nuclear repulsion after empirical dispersion term =      728.2697537605 Hartrees.
 One-electron integrals computed using PRISM.
 NBasis=   263 RedAO= T EigKep=  5.47D-05  NBF=   263
 NBsUse=   263 1.00D-06 EigRej= -1.00D+00 NBFU=   263
 Initial guess from the checkpoint file:  "/local_scratch/slurm.5620306/Gau-1510007.chk"
 B after Tr=    -0.000000   -0.000000   -0.000000
         Rot=    0.999988   -0.002914    0.001933    0.003364 Ang=  -0.56 deg.
 ExpMin= 3.60D-02 ExpMax= 7.00D+03 ExpMxC= 1.05D+03 IAcc=3 IRadAn=         5 AccDes= 0.00D+00
 Harris functional with IExCor= 4639 and IRadAn=       5 diagonalized for initial guess.
 HarFok:  IExCor= 4639 AccDes= 0.00D+00 IRadAn=         5 IDoV= 1 UseB2=F ITyADJ=14
 ICtDFT=  3500011 ScaDFX=  1.000000  1.000000  1.000000  1.000000
 FoFCou: FMM=F IPFlag=           0 FMFlag=      100000 FMFlg1=           0
         NFxFlg=           0 DoJE=T BraDBF=F KetDBF=T FulRan=T
         wScrn=  0.000000 ICntrl=       500 IOpCl=  0 I1Cent=   200000004 NGrid=           0
         NMat0=    1 NMatS0=      1 NMatT0=    0 NMatD0=    1 NMtDS0=    0 NMtDT0=    0
 Petite list used in FoFCou.
 Requested convergence on RMS density matrix=1.00D-10 within 128 cycles.
 Requested convergence on MAX density matrix=1.00D-08.
 Requested convergence on             energy=1.00D-08.
 No special actions if energy rises.
 SCF Done:  E(RwB97XD) =  -832.386310597     A.U. after   15 cycles
            NFock= 15  Conv=0.98D-10     -V/T= 2.0082
 Calling FoFJK, ICntrl=      2127 FMM=F ISym2X=0 I1Cent= 0 IOpClX= 0 NMat=1 NMatS=1 NMatT=0.
 ***** Axes restored to original set *****
 -------------------------------------------------------------------
 Center     Atomic                   Forces (Hartrees/Bohr)
 Number     Number              X              Y              Z
 -------------------------------------------------------------------
      1        6          -0.000077532    0.000011592    0.000103984
      2        8           0.000108087    0.000029000    0.000407481
      3        8          -0.000301206   -0.000299847    0.000165214
      4        1           0.000471191    0.000050413   -0.000036563
      5        6          -0.000072858    0.000044962   -0.000172307
      6        9           0.000044609    0.000012465    0.000050213
      7        9          -0.000014511   -0.000010579   -0.000012622
      8        9           0.000004449   -0.000023155    0.000077139
      9        8           0.000246117   -0.000493903    0.000126176
     10        1          -0.000086312    0.000068462   -0.000007221
     11        1          -0.000137171    0.000521688   -0.000074428
     12        8          -0.000116068   -0.000310108    0.000099500
     13        1          -0.000079847    0.000077923    0.000082531
     14        1           0.000018458    0.000093354   -0.000153428
     15        8          -0.000156071    0.000203038   -0.000434831
     16        1           0.000154245    0.000056346    0.000123225
     17        1          -0.000048174    0.000109025    0.000082774
     18        8           0.000092500   -0.000134182   -0.000359017
     19        1          -0.000055110   -0.000045618   -0.000145783
     20        1           0.000005205    0.000039124    0.000077962
 -------------------------------------------------------------------
 Cartesian Forces:  Max     0.000521688 RMS     0.000181929

 GradGradGradGradGradGradGradGradGradGradGradGradGradGradGradGradGradGrad
 Berny optimization.
 Using GEDIIS/GDIIS optimizer.
 FormGI is forming the generalized inverse of G from B-inverse, IUseBI=4.
 Internal  Forces:  Max     0.002233404 RMS     0.000575977
 Search for a local minimum.
 Step number  20 out of a maximum of  120
 All quantities printed in internal units (Hartrees-Bohrs-Radians)
 Mixed Optimization -- En-DIIS/RFO-DIIS
 Swapping is turned off.
 Update second derivatives using D2CorX and points   14   15   16   17   18
                                                     19   20
 DE= -1.78D-05 DEPred=-1.46D-05 R= 1.22D+00
 TightC=F SS=  1.41D+00  RLast= 1.45D-01 DXNew= 4.7653D-01 4.3641D-01
 Trust test= 1.22D+00 RLast= 1.45D-01 DXMaxT set to 4.36D-01
 ITU=  1  1  1  1  1  0 -1  1  1  0  0  0 -1  0  0  0  0 -1  0  0
     Eigenvalues ---    0.00034   0.00074   0.00326   0.00425   0.00682
     Eigenvalues ---    0.00774   0.00984   0.01444   0.01573   0.01652
     Eigenvalues ---    0.01815   0.01882   0.02180   0.02394   0.02648
     Eigenvalues ---    0.02745   0.02833   0.02987   0.03110   0.04093
     Eigenvalues ---    0.04526   0.04785   0.05172   0.05697   0.07679
     Eigenvalues ---    0.08189   0.09410   0.10421   0.11733   0.12576
     Eigenvalues ---    0.13714   0.20759   0.21001   0.22109   0.24409
     Eigenvalues ---    0.26936   0.36567   0.37917   0.38589   0.39370
     Eigenvalues ---    0.40609   0.43852   0.47929   0.49291   0.53855
     Eigenvalues ---    0.55771   0.56031   0.56724   0.56955   0.57310
     Eigenvalues ---    0.60974   0.66900   0.99629   4.73342
 En-DIIS/RFO-DIIS/Sim-DIIS IScMMF=       -3 using points:    20   19   18   17   16   15
 RFO step:  Lambda=-1.68965709D-05.
 DidBck=F Rises=F RFO-DIIS coefs:    1.17101    0.08684   -0.29008   -0.12591    0.24643
                  RFO-DIIS coefs:   -0.08830
 Iteration  1 RMS(Cart)=  0.01279591 RMS(Int)=  0.00004910
 Iteration  2 RMS(Cart)=  0.00013408 RMS(Int)=  0.00002273
 Iteration  3 RMS(Cart)=  0.00000001 RMS(Int)=  0.00002273
 Variable       Old X    -DE/DX   Delta X   Delta X   Delta X     New X
                                 (Linear)    (Quad)   (Total)
    R1        2.29494   0.00034  -0.00030  -0.00016  -0.00046   2.29448
    R2        2.44710   0.00042  -0.00000  -0.00012  -0.00012   2.44698
    R3        2.92907  -0.00000   0.00006   0.00028   0.00033   2.92940
    R4        1.94611  -0.00049  -0.00007  -0.00158  -0.00165   1.94446
    R5        2.84647  -0.00008  -0.00025   0.00362   0.00337   2.84984
    R6        2.52550  -0.00004  -0.00003   0.00017   0.00013   2.52564
    R7        2.53339  -0.00000  -0.00004  -0.00022  -0.00026   2.53314
    R8        2.52899   0.00005   0.00012  -0.00009   0.00003   2.52902
    R9        1.81448  -0.00000  -0.00003  -0.00006  -0.00009   1.81439
   R10        1.85644  -0.00012  -0.00003  -0.00021  -0.00023   1.85620
   R11        3.24701  -0.00034  -0.00041   0.00021  -0.00020   3.24681
   R12        3.29843  -0.00004  -0.00062   0.00118   0.00056   3.29899
   R13        1.81321   0.00006  -0.00001  -0.00010  -0.00011   1.81311
   R14        1.86205  -0.00041  -0.00013  -0.00005  -0.00018   1.86187
   R15        3.13547  -0.00020  -0.00196   0.00083  -0.00112   3.13434
   R16        1.87450  -0.00022   0.00012  -0.00022  -0.00010   1.87440
   R17        1.81542  -0.00006  -0.00012  -0.00011  -0.00023   1.81519
   R18        1.83887   0.00011   0.00003   0.00006   0.00009   1.83896
   R19        1.81448   0.00004  -0.00000  -0.00002  -0.00002   1.81446
    A1        2.22384   0.00035   0.00013   0.00024   0.00037   2.22420
    A2        2.10586  -0.00020   0.00020  -0.00024  -0.00004   2.10581
    A3        1.95334  -0.00015  -0.00033   0.00002  -0.00031   1.95303
    A4        1.92900   0.00004   0.00078   0.00060   0.00138   1.93038
    A5        1.94801   0.00012  -0.00008  -0.00014  -0.00023   1.94778
    A6        1.92188  -0.00003   0.00021   0.00069   0.00090   1.92277
    A7        1.92625  -0.00010   0.00015  -0.00035  -0.00020   1.92605
    A8        1.89196  -0.00002  -0.00007  -0.00006  -0.00013   1.89183
    A9        1.88691   0.00000  -0.00005  -0.00020  -0.00024   1.88667
   A10        1.88727   0.00003  -0.00017   0.00006  -0.00012   1.88715
   A11        1.85213   0.00081   0.00013   0.00070   0.00080   1.85294
   A12        2.01492   0.00044   0.00090   0.00299   0.00391   2.01883
   A13        2.01618  -0.00154   0.00032   0.00140   0.00172   2.01790
   A14        1.86533   0.00034   0.00089  -0.00028   0.00055   1.86588
   A15        2.08455   0.00122   0.00099   0.00191   0.00286   2.08740
   A16        2.14360  -0.00182   0.00181  -0.00103   0.00074   2.14434
   A17        1.91604  -0.00077   0.00094  -0.00219  -0.00129   1.91474
   A18        2.02319  -0.00013   0.00435   0.00008   0.00439   2.02758
   A19        1.86568   0.00021   0.00004   0.00043   0.00039   1.86607
   A20        1.82749  -0.00008  -0.00367  -0.00095  -0.00459   1.82290
   A21        2.09710   0.00010   0.00153   0.00127   0.00282   2.09993
   A22        1.85667   0.00020   0.00020   0.00050   0.00075   1.85742
   A23        3.13374  -0.00091   0.00078  -0.00095  -0.00019   3.13355
   A24        3.07814  -0.00163  -0.00053  -0.00242  -0.00294   3.07520
   A25        3.19615  -0.00223   0.00172   0.00226   0.00398   3.20014
   A26        3.10520  -0.00100   0.00123  -0.00108   0.00014   3.10534
   A27        3.06382  -0.00015   0.00002  -0.00076  -0.00075   3.06308
   A28        3.19495   0.00012   0.00027   0.00217   0.00242   3.19737
   A29        3.16593   0.00024   0.00216   0.00007   0.00221   3.16813
   A30        3.16433  -0.00059   0.00137  -0.00119   0.00019   3.16451
    D1        0.06654   0.00016  -0.00116   0.00049  -0.00066   0.06587
    D2       -3.09399   0.00008  -0.00101   0.00143   0.00042  -3.09357
    D3       -2.34185   0.00001   0.00705   0.00212   0.00916  -2.33268
    D4        1.83918  -0.00003   0.00705   0.00183   0.00888   1.84806
    D5       -0.24312   0.00002   0.00704   0.00154   0.00858  -0.23454
    D6        0.81722   0.00007   0.00692   0.00124   0.00816   0.82538
    D7       -1.28493   0.00003   0.00692   0.00095   0.00787  -1.27706
    D8        2.91595   0.00009   0.00691   0.00067   0.00757   2.92352
    D9        0.93422  -0.00019  -0.01578   0.00173  -0.01400   0.92022
   D10       -1.17872   0.00051  -0.01999   0.00321  -0.01683  -1.19556
   D11        1.86697   0.00058   0.00579  -0.00482   0.00095   1.86792
   D12       -1.89857  -0.00012   0.01097  -0.00248   0.00845  -1.89012
   D13       -2.22953   0.00064   0.00803   0.00051   0.00857  -2.22096
   D14        0.28812  -0.00006   0.01321   0.00284   0.01607   0.30418
   D15        2.23790   0.00013  -0.00644   0.00295  -0.00350   2.23441
   D16       -1.96994   0.00000  -0.00818   0.00336  -0.00487  -1.97481
   D17        0.00495   0.00009  -0.00765  -0.00165  -0.00926  -0.00430
   D18        2.08030  -0.00004  -0.00939  -0.00125  -0.01063   2.06967
   D19        1.51037   0.00082   0.00792   0.00367   0.01160   1.52197
   D20       -2.56655  -0.00009   0.01460   0.00203   0.01665  -2.54990
   D21       -0.90677   0.00130   0.00170   0.00293   0.00461  -0.90217
   D22        1.29948   0.00038   0.00838   0.00130   0.00966   1.30914
         Item               Value     Threshold  Converged?
 Maximum Force            0.002233     0.000015     NO 
 RMS     Force            0.000576     0.000010     NO 
 Maximum Displacement     0.036639     0.000060     NO 
 RMS     Displacement     0.012744     0.000040     NO 
 Predicted change in Energy=-8.337409D-06
 GradGradGradGradGradGradGradGradGradGradGradGradGradGradGradGradGradGrad

                          Input orientation:                          
 ---------------------------------------------------------------------
 Center     Atomic      Atomic             Coordinates (Angstroms)
 Number     Number       Type             X           Y           Z
 ---------------------------------------------------------------------
      1          6           0        1.363324    0.178398   -0.063968
      2          8           0        1.009200   -0.116496    1.059364
      3          8           0        0.944456   -0.327891   -1.179743
      4          1           0        0.190710   -1.007158   -1.008762
      5          6           0        2.453196    1.257023   -0.291522
      6          9           0        2.096931    2.122873   -1.245272
      7          9           0        3.606848    0.678930   -0.654536
      8          9           0        2.669122    1.945621    0.835534
      9          8           0       -2.269462    0.756270    2.951234
     10          1           0       -2.635397    0.359152    3.745113
     11          1           0       -1.327570    0.950022    3.151569
     12          8           0       -2.783086   -0.575732    0.657035
     13          1           0       -3.434826   -0.041179    0.198734
     14          1           0       -2.557114   -0.100412    1.489947
     15          8           0       -0.984955   -1.916647   -0.753972
     16          1           0       -1.668484   -1.437565   -0.218144
     17          1           0       -0.793551   -2.737516   -0.293312
     18          8           0        0.381065    1.179194    3.426702
     19          1           0        0.808894    0.758088    2.660788
     20          1           0        0.747419    2.064499    3.489493
 ---------------------------------------------------------------------
                    Distance matrix (angstroms):
                    1          2          3          4          5
     1  C    0.000000
     2  O    1.214184   0.000000
     3  O    1.294887   2.249996   0.000000
     4  H    1.916560   2.395903   1.028966   0.000000
     5  C    1.550172   2.407607   2.361607   3.280212   0.000000
     6  F    2.390531   3.392533   2.709011   3.672426   1.336511
     7  F    2.373331   3.212153   2.894453   3.826012   1.340479
     8  F    2.374298   2.656646   3.493519   4.273507   1.338300
[truncated: 1,041,224 more chars]
