# Supplementary material for: The Hydration of Trifluoroacetic Acid from 0 to 298 K
Source: J Phys Chem A. 2026 Jan 20;130(4):927–35. doi: 10.1021/acs.jpca.5c08151 (PMC12862820; doi:10.1021/acs.jpca.5c08151)
Supplement: Supplementary file 1 [file jp5c08151_si_001.zip › TFA_SI/within1kcal-hightemps/4-H2O/20K-1-533-11414-wb97xd.log]

 Entering Gaussian System, Link 0=g16
 Initial command:
 /software/commercial/MERCURY/GAUSSIAN/AVX2/g16/l1.exe "/local_scratch/slurm.5620371/Gau-2420918.inp" -scrdir="/local_scratch/slurm.5620371/"
 Entering Link 1 = /software/commercial/MERCURY/GAUSSIAN/AVX2/g16/l1.exe PID=   2420919.
  
 Copyright (c) 1988-2019, Gaussian, Inc.  All Rights Reserved.
  
 This is part of the Gaussian(R) 16 program.  It is based on
 the Gaussian(R) 09 system (copyright 2009, Gaussian, Inc.),
 the Gaussian(R) 03 system (copyright 2003, Gaussian, Inc.),
 the Gaussian(R) 98 system (copyright 1998, Gaussian, Inc.),
 the Gaussian(R) 94 system (copyright 1995, Gaussian, Inc.),
 the Gaussian 92(TM) system (copyright 1992, Gaussian, Inc.),
 the Gaussian 90(TM) system (copyright 1990, Gaussian, Inc.),
 the Gaussian 88(TM) system (copyright 1988, Gaussian, Inc.),
 the Gaussian 86(TM) system (copyright 1986, Carnegie Mellon
 University), and the Gaussian 82(TM) system (copyright 1983,
 Carnegie Mellon University). Gaussian is a federally registered
 trademark of Gaussian, Inc.
  
 This software contains proprietary and confidential information,
 including trade secrets, belonging to Gaussian, Inc.
  
 This software is provided under written license and may be
 used, copied, transmitted, or stored only in accord with that
 written license.
  
 The following legend is applicable only to US Government
 contracts under FAR:
  
                    RESTRICTED RIGHTS LEGEND
  
 Use, reproduction and disclosure by the US Government is
 subject to restrictions as set forth in subparagraphs (a)
 and (c) of the Commercial Computer Software - Restricted
 Rights clause in FAR 52.227-19.
  
 Gaussian, Inc.
 340 Quinnipiac St., Bldg. 40, Wallingford CT 06492
  
  
 ---------------------------------------------------------------
 Warning -- This program may not be used in any manner that
 competes with the business of Gaussian, Inc. or will provide
 assistance to any competitor of Gaussian, Inc.  The licensee
 of this program is prohibited from giving any competitor of
 Gaussian, Inc. access to this program.  By using this program,
 the user acknowledges that Gaussian, Inc. is engaged in the
 business of creating and licensing software in the field of
 computational chemistry and represents and warrants to the
 licensee that it is not a competitor of Gaussian, Inc. and that
 it will not use this program in any manner prohibited above.
 ---------------------------------------------------------------
  

 Cite this work as:
 Gaussian 16, Revision C.01,
 M. J. Frisch, G. W. Trucks, H. B. Schlegel, G. E. Scuseria, 
 M. A. Robb, J. R. Cheeseman, G. Scalmani, V. Barone, 
 G. A. Petersson, H. Nakatsuji, X. Li, M. Caricato, A. V. Marenich, 
 J. Bloino, B. G. Janesko, R. Gomperts, B. Mennucci, H. P. Hratchian, 
 J. V. Ortiz, A. F. Izmaylov, J. L. Sonnenberg, D. Williams-Young, 
 F. Ding, F. Lipparini, F. Egidi, J. Goings, B. Peng, A. Petrone, 
 T. Henderson, D. Ranasinghe, V. G. Zakrzewski, J. Gao, N. Rega, 
 G. Zheng, W. Liang, M. Hada, M. Ehara, K. Toyota, R. Fukuda, 
 J. Hasegawa, M. Ishida, T. Nakajima, Y. Honda, O. Kitao, H. Nakai, 
 T. Vreven, K. Throssell, J. A. Montgomery, Jr., J. E. Peralta, 
 F. Ogliaro, M. J. Bearpark, J. J. Heyd, E. N. Brothers, K. N. Kudin, 
 V. N. Staroverov, T. A. Keith, R. Kobayashi, J. Normand, 
 K. Raghavachari, A. P. Rendell, J. C. Burant, S. S. Iyengar, 
 J. Tomasi, M. Cossi, J. M. Millam, M. Klene, C. Adamo, R. Cammi, 
 J. W. Ochterski, R. L. Martin, K. Morokuma, O. Farkas, 
 J. B. Foresman, and D. J. Fox, Gaussian, Inc., Wallingford CT, 2019.
 
 ******************************************
 Gaussian 16:  ES64L-G16RevC.01  3-Jul-2019
                19-Sep-2025 
 ******************************************
 %nproc=20
 Will use up to   20 processors via shared memory.
 %mem=18gb
 ----------------------------------------------------------------------
 # wb97xd/6-31++g** scf(conver=10) opt(tight,maxcycles=300,calcfc) freq
 ----------------------------------------------------------------------
 1/6=300,7=10,10=4,18=20,19=15,26=3,38=1/1,3;
 2/9=110,12=2,17=6,18=5,40=1/2;
 3/5=1,6=6,7=1111,11=2,25=1,30=1,71=2,74=-58,140=1/1,2,3;
 4//1;
 5/5=2,6=10,38=5/2;
 8/6=4,10=90,11=11/1;
 11/6=1,8=1,9=11,15=111,16=1/1,2,10;
 10/6=1,13=1/2;
 6/7=2,8=2,9=2,10=2,28=1/1;
 7/10=1,25=1/1,2,3,16;
 1/6=300,7=10,10=4,18=20,19=15,26=3/3(2);
 2/9=110/2;
 99//99;
 2/9=110/2;
 3/5=1,6=6,7=1111,11=2,25=1,30=1,71=1,74=-58/1,2,3;
 4/5=5,16=3,69=1/1;
 5/5=2,6=10,38=5/2;
 7//1,2,3,16;
 1/6=300,7=10,18=20,19=15,26=3/3(-5);
 2/9=110/2;
 6/7=2,8=2,9=2,10=2,19=2,28=1/1;
 99/9=1/99;
 ---------------
 20K-1-533-11414
 ---------------
 Symbolic Z-matrix:
 Charge =  0 Multiplicity = 1
 C                     0.72453   0.7336    1.23858 
 O                    -0.25493   1.41931   1.19743 
 O                     1.54924   0.43431   0.28918 
 H                     1.27225   0.82176  -0.64718 
 C                     1.18353   0.05828   2.57575 
 F                     2.05872   0.82628   3.23549 
 F                     1.7819   -1.12088   2.35345 
 F                     0.15321  -0.1732    3.39502 
 O                    -1.07017  -1.36947   1.01013 
 H                    -1.40234  -1.56447   1.88978 
 H                    -1.61702  -0.66363   0.65353 
 O                     0.6756   -1.27149  -2.90722 
 H                     1.12673  -1.79915  -3.56778 
 H                     0.74961  -1.76663  -2.05968 
 O                     0.9719    1.2103   -2.0596 
 H                     0.7693    0.33557  -2.47238 
 H                     1.74837   1.55771  -2.50408 
 O                     0.98491  -2.46765  -0.52939 
 H                     0.19268  -2.24661  -0.01659 
 H                     1.72469  -2.12365  -0.02203 
 
 Add virtual bond connecting atoms O15        and H4         Dist= 2.83D+00.
 Add virtual bond connecting atoms H16        and O12        Dist= 3.15D+00.
 Add virtual bond connecting atoms O18        and H14        Dist= 3.21D+00.
 Add virtual bond connecting atoms H19        and O9         Dist= 3.49D+00.

 GradGradGradGradGradGradGradGradGradGradGradGradGradGradGradGradGradGrad
 Berny optimization.
 Initialization pass.
                           ----------------------------
                           !    Initial Parameters    !
                           ! (Angstroms and Degrees)  !
 --------------------------                            --------------------------
 ! Name  Definition              Value          Derivative Info.                !
 --------------------------------------------------------------------------------
 ! R1    R(1,2)                  1.1963         calculate D2E/DX2 analytically  !
 ! R2    R(1,3)                  1.2927         calculate D2E/DX2 analytically  !
 ! R3    R(1,5)                  1.5668         calculate D2E/DX2 analytically  !
 ! R4    R(3,4)                  1.0505         calculate D2E/DX2 analytically  !
 ! R5    R(4,15)                 1.4954         calculate D2E/DX2 analytically  !
 ! R6    R(5,6)                  1.3383         calculate D2E/DX2 analytically  !
 ! R7    R(5,7)                  1.3409         calculate D2E/DX2 analytically  !
 ! R8    R(5,8)                  1.3365         calculate D2E/DX2 analytically  !
 ! R9    R(9,10)                 0.9603         calculate D2E/DX2 analytically  !
 ! R10   R(9,11)                 0.9615         calculate D2E/DX2 analytically  !
 ! R11   R(9,19)                 1.8489         calculate D2E/DX2 analytically  !
 ! R12   R(12,13)                0.9583         calculate D2E/DX2 analytically  !
 ! R13   R(12,14)                0.9844         calculate D2E/DX2 analytically  !
 ! R14   R(12,16)                1.6675         calculate D2E/DX2 analytically  !
 ! R15   R(14,18)                1.6996         calculate D2E/DX2 analytically  !
 ! R16   R(15,16)                0.9882         calculate D2E/DX2 analytically  !
 ! R17   R(15,17)                0.9598         calculate D2E/DX2 analytically  !
 ! R18   R(18,19)                0.9693         calculate D2E/DX2 analytically  !
 ! R19   R(18,20)                0.9607         calculate D2E/DX2 analytically  !
 ! A1    A(2,1,3)              129.0324         calculate D2E/DX2 analytically  !
 ! A2    A(2,1,5)              121.0813         calculate D2E/DX2 analytically  !
 ! A3    A(3,1,5)              109.8839         calculate D2E/DX2 analytically  !
 ! A4    A(1,3,4)              113.6414         calculate D2E/DX2 analytically  !
 ! A5    A(1,5,6)              111.4051         calculate D2E/DX2 analytically  !
 ! A6    A(1,5,7)              111.61           calculate D2E/DX2 analytically  !
 ! A7    A(1,5,8)              111.837          calculate D2E/DX2 analytically  !
 ! A8    A(6,5,7)              107.1312         calculate D2E/DX2 analytically  !
 ! A9    A(6,5,8)              107.5379         calculate D2E/DX2 analytically  !
 ! A10   A(7,5,8)              107.0574         calculate D2E/DX2 analytically  !
 ! A11   A(10,9,11)            106.9819         calculate D2E/DX2 analytically  !
 ! A12   A(10,9,19)            130.4379         calculate D2E/DX2 analytically  !
 ! A13   A(11,9,19)            122.0608         calculate D2E/DX2 analytically  !
 ! A14   A(13,12,14)           106.3282         calculate D2E/DX2 analytically  !
 ! A15   A(13,12,16)           133.156          calculate D2E/DX2 analytically  !
 ! A16   A(14,12,16)           104.8346         calculate D2E/DX2 analytically  !
 ! A17   A(4,15,16)            101.8721         calculate D2E/DX2 analytically  !
 ! A18   A(4,15,17)            111.6532         calculate D2E/DX2 analytically  !
 ! A19   A(16,15,17)           107.027          calculate D2E/DX2 analytically  !
 ! A20   A(14,18,19)           105.613          calculate D2E/DX2 analytically  !
 ! A21   A(14,18,20)           115.7477         calculate D2E/DX2 analytically  !
 ! A22   A(19,18,20)           105.5653         calculate D2E/DX2 analytically  !
 ! A23   A(9,19,18)            163.7975         calculate D2E/DX2 analytically  !
 ! A24   L(3,4,15,11,-1)       181.5165         calculate D2E/DX2 analytically  !
 ! A25   L(12,14,18,2,-1)      175.4812         calculate D2E/DX2 analytically  !
 ! A26   L(12,16,15,7,-1)      168.5472         calculate D2E/DX2 analytically  !
 ! A27   L(3,4,15,11,-2)       188.0117         calculate D2E/DX2 analytically  !
 ! A28   L(12,14,18,2,-2)      185.1861         calculate D2E/DX2 analytically  !
 ! A29   L(12,16,15,7,-2)      173.3746         calculate D2E/DX2 analytically  !
 ! D1    D(2,1,3,4)             -3.2396         calculate D2E/DX2 analytically  !
 ! D2    D(5,1,3,4)            177.3356         calculate D2E/DX2 analytically  !
 ! D3    D(2,1,5,6)            -92.5176         calculate D2E/DX2 analytically  !
 ! D4    D(2,1,5,7)            147.7741         calculate D2E/DX2 analytically  !
 ! D5    D(2,1,5,8)             27.8645         calculate D2E/DX2 analytically  !
 ! D6    D(3,1,5,6)             86.9608         calculate D2E/DX2 analytically  !
 ! D7    D(3,1,5,7)            -32.7476         calculate D2E/DX2 analytically  !
 ! D8    D(3,1,5,8)           -152.6571         calculate D2E/DX2 analytically  !
 ! D9    D(1,3,15,16)         -110.4598         calculate D2E/DX2 analytically  !
 ! D10   D(1,3,15,17)          137.211          calculate D2E/DX2 analytically  !
 ! D11   D(10,9,11,19)        -172.5336         calculate D2E/DX2 analytically  !
 ! D12   D(10,9,19,18)        -117.5429         calculate D2E/DX2 analytically  !
 ! D13   D(11,9,19,18)          71.8549         calculate D2E/DX2 analytically  !
 ! D14   D(13,12,15,4)        -119.5486         calculate D2E/DX2 analytically  !
 ! D15   D(13,12,15,17)         -5.3413         calculate D2E/DX2 analytically  !
 ! D16   D(14,12,15,4)           5.4978         calculate D2E/DX2 analytically  !
 ! D17   D(14,12,15,17)        119.7052         calculate D2E/DX2 analytically  !
 ! D18   D(13,12,18,19)       -149.79           calculate D2E/DX2 analytically  !
 ! D19   D(13,12,18,20)         94.9213         calculate D2E/DX2 analytically  !
 ! D20   D(16,12,18,19)         67.2935         calculate D2E/DX2 analytically  !
 ! D21   D(16,12,18,20)        -47.9952         calculate D2E/DX2 analytically  !
 ! D22   D(14,18,19,9)         -79.5618         calculate D2E/DX2 analytically  !
 ! D23   D(20,18,19,9)          43.5357         calculate D2E/DX2 analytically  !
 --------------------------------------------------------------------------------
 Trust Radius=3.00D-01 FncErr=1.00D-07 GrdErr=1.00D-06 EigMax=2.50D+02 EigMin=1.00D-04
 Number of steps in this run=    120 maximum allowed number of steps=    120.
 GradGradGradGradGradGradGradGradGradGradGradGradGradGradGradGradGradGrad

                          Input orientation:                          
 ---------------------------------------------------------------------
 Center     Atomic      Atomic             Coordinates (Angstroms)
 Number     Number       Type             X           Y           Z
 ---------------------------------------------------------------------
      1          6           0        0.724532    0.733601    1.238580
      2          8           0       -0.254933    1.419311    1.197434
      3          8           0        1.549242    0.434311    0.289180
      4          1           0        1.272247    0.821760   -0.647181
      5          6           0        1.183528    0.058281    2.575755
      6          9           0        2.058715    0.826281    3.235494
      7          9           0        1.781895   -1.120878    2.353450
      8          9           0        0.153210   -0.173204    3.395024
      9          8           0       -1.070165   -1.369465    1.010126
     10          1           0       -1.402345   -1.564469    1.889779
     11          1           0       -1.617021   -0.663632    0.653534
     12          8           0        0.675596   -1.271492   -2.907216
     13          1           0        1.126726   -1.799155   -3.567776
     14          1           0        0.749607   -1.766632   -2.059680
     15          8           0        0.971904    1.210296   -2.059597
     16          1           0        0.769302    0.335575   -2.472379
     17          1           0        1.748366    1.557710   -2.504077
     18          8           0        0.984912   -2.467647   -0.529387
     19          1           0        0.192675   -2.246612   -0.016592
     20          1           0        1.724690   -2.123649   -0.022033
 ---------------------------------------------------------------------
                    Distance matrix (angstroms):
                    1          2          3          4          5
     1  C    0.000000
     2  O    1.196346   0.000000
     3  O    1.292703   2.247264   0.000000
     4  H    1.965671   2.468187   1.050531   0.000000
     5  C    1.566770   2.412746   2.345969   3.313320   0.000000
     6  F    2.403393   3.139800   3.015622   3.961530   1.338294
     7  F    2.408328   3.455084   2.594986   3.610731   1.340850
     8  F    2.408101   2.744465   3.458937   4.310640   1.336541
     9  O    2.774170   2.911522   3.261083   3.610406   3.093346
    10  H    3.198248   3.270907   3.907543   4.391320   3.128996
    11  H    2.788801   2.547501   3.370972   3.499446   3.472631
    12  O    4.605477   4.995443   3.726924   3.137747   5.664738
    13  H    5.447721   5.913943   4.476940   3.926862   6.418431
    14  H    4.138878   4.665632   3.316731   2.994675   5.000585
    15  O    3.341617   3.486698   2.540122   1.495354   4.781046
    16  H    3.732513   3.961195   2.871282   1.954655   5.072685
    17  H    3.966720   4.211120   3.017276   2.053380   5.326538
    18  O    3.666265   4.430301   3.067553   3.304034   4.007701
    19  H    3.277194   3.887570   3.020119   3.313311   3.607573
    20  H    3.279228   4.237755   2.582788   3.044824   3.435430
                    6          7          8          9         10
     6  F    0.000000
     7  F    2.155472   0.000000
     8  F    2.157630   2.153039   0.000000
     9  O    4.423060   3.162367   2.935204   0.000000
    10  H    4.416511   3.248253   2.573156   0.960291   0.000000
    11  H    4.732589   3.827717   3.300001   0.961462   1.544634
    12  O    6.636758   5.377843   6.418516   4.289854   5.235917
    13  H    7.351598   5.995850   7.216095   5.095895   6.019649
    14  H    6.039523   4.578028   5.713886   3.590685   4.502220
    15  O    5.419097   5.056228   5.686582   4.499823   5.379028
    16  H    5.872240   5.141520   5.921557   4.291695   5.230166
    17  H    5.794306   5.547209   6.351375   5.372345   6.243471
    18  O    5.116381   3.280201   4.621385   2.792749   3.516687
    19  H    4.847767   3.067572   3.992455   1.848865   2.577529
    20  H    4.407397   2.579098   4.236751   3.073331   3.707567
                   11         12         13         14         15
    11  H    0.000000
    12  O    4.278379   0.000000
    13  H    5.161106   0.958272   0.000000
    14  H    3.765510   0.984357   1.554873   0.000000
    15  O    4.192280   2.639229   3.369772   2.985216   0.000000
    16  H    4.057620   1.667491   2.425843   2.142424   0.988218
    17  H    5.121590   3.052497   3.575812   3.499465   0.959766
    18  O    3.379916   2.679652   3.114289   1.699585   3.983588
    19  H    2.495976   3.088654   3.699132   2.171351   4.090389
    20  H    3.708783   3.186071   3.610422   2.286975   3.979138
                   16         17         18         19         20
    16  H    0.000000
    17  H    1.566264   0.000000
    18  O    3.417566   4.548160   0.000000
    19  H    3.609859   4.804229   0.969255   0.000000
    20  H    3.600659   4.439989   0.960736   1.536951   0.000000
 Stoichiometry    C2H9F3O6
 Framework group  C1[X(C2H9F3O6)]
 Deg. of freedom    54
 Full point group                 C1      NOp   1
 Largest Abelian subgroup         C1      NOp   1
 Largest concise Abelian subgroup C1      NOp   1
                         Standard orientation:                         
 ---------------------------------------------------------------------
 Center     Atomic      Atomic             Coordinates (Angstroms)
 Number     Number       Type             X           Y           Z
 ---------------------------------------------------------------------
      1          6           0       -0.649648   -0.836491    0.287603
      2          8           0       -0.681540   -1.267782    1.403047
      3          8           0        0.301488   -0.905728   -0.585110
      4          1           0        1.172149   -1.369161   -0.223455
      5          6           0       -1.875579   -0.072945   -0.319735
      6          9           0       -2.687537   -0.903326   -0.984732
      7          9           0       -1.487528    0.876116   -1.183783
      8          9           0       -2.603004    0.530787    0.625094
      9          8           0       -0.006245    1.561726    1.524779
     10          1           0       -0.827690    1.975576    1.800668
     11          1           0        0.251796    0.955509    2.225010
     12          8           0        3.767350    0.392831   -0.147498
     13          1           0        4.486517    0.679309   -0.712313
     14          1           0        3.010191    0.992314   -0.337989
     15          8           0        2.512791   -1.908569    0.160992
     16          1           0        3.071372   -1.093474    0.147525
     17          1           0        2.862178   -2.499811   -0.509465
     18          8           0        1.607272    1.866013   -0.734296
     19          1           0        1.097968    1.928647    0.087982
     20          1           0        1.020578    1.447595   -1.369693
 ---------------------------------------------------------------------
 Rotational constants (GHZ):           1.2361928           0.5425913           0.4848732
 Standard basis: 6-31++G(d,p) (6D, 7F)
 There are   263 symmetry adapted cartesian basis functions of A   symmetry.
 There are   263 symmetry adapted basis functions of A   symmetry.
   263 basis functions,   424 primitive gaussians,   263 cartesian basis functions
    48 alpha electrons       48 beta electrons
       nuclear repulsion energy       768.7398785931 Hartrees.
 NAtoms=   20 NActive=   20 NUniq=   20 SFac= 1.00D+00 NAtFMM=   60 NAOKFM=F Big=F
 Integral buffers will be    131072 words long.
 Raffenetti 2 integral format.
 Two-electron integral symmetry is turned on.
 Nuclear repulsion after empirical dispersion term =      768.7290721700 Hartrees.
 One-electron integrals computed using PRISM.
 NBasis=   263 RedAO= T EigKep=  5.28D-05  NBF=   263
 NBsUse=   263 1.00D-06 EigRej= -1.00D+00 NBFU=   263
 ExpMin= 3.60D-02 ExpMax= 7.00D+03 ExpMxC= 1.05D+03 IAcc=3 IRadAn=         5 AccDes= 0.00D+00
 Harris functional with IExCor= 4639 and IRadAn=       5 diagonalized for initial guess.
 HarFok:  IExCor= 4639 AccDes= 0.00D+00 IRadAn=         5 IDoV= 1 UseB2=F ITyADJ=14
 ICtDFT=  3500011 ScaDFX=  1.000000  1.000000  1.000000  1.000000
 FoFCou: FMM=F IPFlag=           0 FMFlag=      100000 FMFlg1=           0
         NFxFlg=           0 DoJE=T BraDBF=F KetDBF=T FulRan=T
         wScrn=  0.000000 ICntrl=       500 IOpCl=  0 I1Cent=   200000004 NGrid=           0
         NMat0=    1 NMatS0=      1 NMatT0=    0 NMatD0=    1 NMtDS0=    0 NMtDT0=    0
 Petite list used in FoFCou.
 Requested convergence on RMS density matrix=1.00D-10 within 128 cycles.
 Requested convergence on MAX density matrix=1.00D-08.
 Requested convergence on             energy=1.00D-08.
 No special actions if energy rises.
 SCF Done:  E(RwB97XD) =  -832.375107963     A.U. after   18 cycles
            NFock= 18  Conv=0.63D-10     -V/T= 2.0080
 DoSCS=F DFT=T ScalE2(SS,OS)=  1.000000  1.000000
 Range of M.O.s used for correlation:     1   263
 NBasis=   263 NAE=    48 NBE=    48 NFC=     0 NFV=     0
 NROrb=    263 NOA=    48 NOB=    48 NVA=   215 NVB=   215

 **** Warning!!: The largest alpha MO coefficient is  0.29325990D+02

 Symmetrizing basis deriv contribution to polar:
 IMax=3 JMax=2 DiffMx= 0.00D+00
 G2DrvN: will do    21 centers at a time, making    1 passes.
 Calling FoFCou, ICntrl=  3107 FMM=F I1Cent=   0 AccDes= 0.00D+00.
 End of G2Drv F.D. properties file   721 does not exist.
 End of G2Drv F.D. properties file   722 does not exist.
 End of G2Drv F.D. properties file   788 does not exist.
          IDoAtm=11111111111111111111
          Differentiating once with respect to nuclear coordinates.
 Keep R1 ints in memory in canonical form, NReq=1236245053.
          There are    63 degrees of freedom in the 1st order CPHF.  IDoFFX=6 NUNeed=     0.
     57 vectors produced by pass  0 Test12= 1.64D-14 1.59D-09 XBig12= 1.56D-01 6.94D-02.
 AX will form    57 AO Fock derivatives at one time.
     57 vectors produced by pass  1 Test12= 1.64D-14 1.59D-09 XBig12= 1.48D-02 2.53D-02.
     57 vectors produced by pass  2 Test12= 1.64D-14 1.59D-09 XBig12= 4.58D-04 3.54D-03.
     57 vectors produced by pass  3 Test12= 1.64D-14 1.59D-09 XBig12= 4.98D-06 3.50D-04.
     57 vectors produced by pass  4 Test12= 1.64D-14 1.59D-09 XBig12= 3.87D-08 2.65D-05.
     57 vectors produced by pass  5 Test12= 1.64D-14 1.59D-09 XBig12= 2.44D-10 2.32D-06.
     49 vectors produced by pass  6 Test12= 1.64D-14 1.59D-09 XBig12= 1.44D-12 1.37D-07.
     14 vectors produced by pass  7 Test12= 1.64D-14 1.59D-09 XBig12= 8.02D-15 8.48D-09.
 InvSVY:  IOpt=1 It=  1 EMax= 2.78D-16
 Solved reduced A of dimension   405 with    63 vectors.
 End of Minotr F.D. properties file   721 does not exist.
 End of Minotr F.D. properties file   722 does not exist.
 End of Minotr F.D. properties file   788 does not exist.

 **********************************************************************

            Population analysis using the SCF Density.

 **********************************************************************

 Orbital symmetries:
       Occupied  (A) (A) (A) (A) (A) (A) (A) (A) (A) (A) (A) (A)
                 (A) (A) (A) (A) (A) (A) (A) (A) (A) (A) (A) (A)
                 (A) (A) (A) (A) (A) (A) (A) (A) (A) (A) (A) (A)
                 (A) (A) (A) (A) (A) (A) (A) (A) (A) (A) (A) (A)
       Virtual   (A) (A) (A) (A) (A) (A) (A) (A) (A) (A) (A) (A)
                 (A) (A) (A) (A) (A) (A) (A) (A) (A) (A) (A) (A)
                 (A) (A) (A) (A) (A) (A) (A) (A) (A) (A) (A) (A)
                 (A) (A) (A) (A) (A) (A) (A) (A) (A) (A) (A) (A)
                 (A) (A) (A) (A) (A) (A) (A) (A) (A) (A) (A) (A)
                 (A) (A) (A) (A) (A) (A) (A) (A) (A) (A) (A) (A)
                 (A) (A) (A) (A) (A) (A) (A) (A) (A) (A) (A) (A)
                 (A) (A) (A) (A) (A) (A) (A) (A) (A) (A) (A) (A)
                 (A) (A) (A) (A) (A) (A) (A) (A) (A) (A) (A) (A)
                 (A) (A) (A) (A) (A) (A) (A) (A) (A) (A) (A) (A)
                 (A) (A) (A) (A) (A) (A) (A) (A) (A) (A) (A) (A)
                 (A) (A) (A) (A) (A) (A) (A) (A) (A) (A) (A) (A)
                 (A) (A) (A) (A) (A) (A) (A) (A) (A) (A) (A) (A)
                 (A) (A) (A) (A) (A) (A) (A) (A) (A) (A) (A) (A)
                 (A) (A) (A) (A) (A) (A) (A) (A) (A) (A) (A) (A)
                 (A) (A) (A) (A) (A) (A) (A) (A) (A) (A) (A) (A)
                 (A) (A) (A) (A) (A) (A) (A) (A) (A) (A) (A) (A)
                 (A) (A) (A) (A) (A) (A) (A) (A) (A) (A) (A)
 The electronic state is 1-A.
 Alpha  occ. eigenvalues --  -24.88691 -24.88633 -24.88565 -19.32783 -19.31971
 Alpha  occ. eigenvalues --  -19.31038 -19.29450 -19.29329 -19.28575 -10.56915
 Alpha  occ. eigenvalues --  -10.46269  -1.44330  -1.35093  -1.34988  -1.23201
 Alpha  occ. eigenvalues --   -1.15561  -1.15365  -1.14024  -1.13332  -1.11871
 Alpha  occ. eigenvalues --   -0.85522  -0.76302  -0.70616  -0.70391  -0.67945
 Alpha  occ. eigenvalues --   -0.66373  -0.66100  -0.64072  -0.63470  -0.59594
 Alpha  occ. eigenvalues --   -0.58025  -0.57673  -0.56547  -0.55448  -0.54180
 Alpha  occ. eigenvalues --   -0.53673  -0.52845  -0.52666  -0.51504  -0.50293
 Alpha  occ. eigenvalues --   -0.47984  -0.46524  -0.44281  -0.43216  -0.42398
 Alpha  occ. eigenvalues --   -0.41700  -0.40971  -0.38367
 Alpha virt. eigenvalues --    0.03043   0.04418   0.05426   0.05962   0.07321
 Alpha virt. eigenvalues --    0.08353   0.09654   0.10404   0.10879   0.12354
 Alpha virt. eigenvalues --    0.12810   0.12845   0.14442   0.15653   0.16220
 Alpha virt. eigenvalues --    0.17335   0.18343   0.19654   0.20501   0.22386
 Alpha virt. eigenvalues --    0.22670   0.23080   0.23919   0.24607   0.24993
 Alpha virt. eigenvalues --    0.26961   0.27196   0.27932   0.28382   0.28580
 Alpha virt. eigenvalues --    0.29150   0.29785   0.30964   0.31196   0.31672
 Alpha virt. eigenvalues --    0.32369   0.33236   0.33665   0.34323   0.35325
 Alpha virt. eigenvalues --    0.35788   0.36175   0.36690   0.37928   0.38297
 Alpha virt. eigenvalues --    0.38429   0.39134   0.39320   0.39801   0.40517
 Alpha virt. eigenvalues --    0.41623   0.42907   0.43213   0.44041   0.44715
 Alpha virt. eigenvalues --    0.45244   0.45566   0.46379   0.47727   0.47975
 Alpha virt. eigenvalues --    0.49348   0.49577   0.51675   0.54027   0.55433
 Alpha virt. eigenvalues --    0.57938   0.59984   0.60359   0.64083   0.81326
 Alpha virt. eigenvalues --    0.87294   0.87725   0.89357   0.91046   0.93406
 Alpha virt. eigenvalues --    1.04609   1.06893   1.10501   1.11633   1.12704
 Alpha virt. eigenvalues --    1.14410   1.19430   1.19936   1.21004   1.21987
 Alpha virt. eigenvalues --    1.22791   1.24674   1.25674   1.26156   1.26812
 Alpha virt. eigenvalues --    1.27941   1.30032   1.30756   1.31261   1.33055
 Alpha virt. eigenvalues --    1.34850   1.35291   1.36063   1.36982   1.39029
 Alpha virt. eigenvalues --    1.39792   1.42280   1.42727   1.45835   1.47156
 Alpha virt. eigenvalues --    1.49762   1.52505   1.53268   1.54636   1.56306
 Alpha virt. eigenvalues --    1.58329   1.59687   1.61550   1.62506   1.63459
 Alpha virt. eigenvalues --    1.64248   1.64711   1.65599   1.67101   1.68202
 Alpha virt. eigenvalues --    1.69386   1.69796   1.71002   1.72904   1.73866
 Alpha virt. eigenvalues --    1.74963   1.75476   1.76449   1.78034   1.78558
 Alpha virt. eigenvalues --    1.81145   1.82919   1.84220   1.85967   1.87171
 Alpha virt. eigenvalues --    1.89376   1.90112   1.91264   1.93240   1.94544
 Alpha virt. eigenvalues --    1.96437   1.96904   1.99173   2.02601   2.07280
 Alpha virt. eigenvalues --    2.14583   2.15069   2.16581   2.17549   2.19221
 Alpha virt. eigenvalues --    2.22724   2.24199   2.28217   2.31193   2.32880
 Alpha virt. eigenvalues --    2.33550   2.34723   2.36145   2.38666   2.40734
 Alpha virt. eigenvalues --    2.40906   2.43584   2.48614   2.50853   2.55187
 Alpha virt. eigenvalues --    2.58497   2.61215   2.63155   2.64283   2.65803
 Alpha virt. eigenvalues --    2.66474   2.69783   2.70918   2.74845   2.76611
 Alpha virt. eigenvalues --    2.77366   2.77840   2.81142   2.81403   2.82183
 Alpha virt. eigenvalues --    2.84298   2.87717   2.89749   2.98518   3.02282
 Alpha virt. eigenvalues --    3.09580   3.11856   3.12458   3.15392   3.17951
 Alpha virt. eigenvalues --    3.23284   3.28392   3.30549   3.33176   3.40607
 Alpha virt. eigenvalues --    3.46977   3.48301   3.51365   3.57504   3.69851
 Alpha virt. eigenvalues --    3.72660   3.76899   3.78958   3.82581   4.32701
 Alpha virt. eigenvalues --    4.38674   4.43400   4.47544   4.50980   4.62380
 Alpha virt. eigenvalues --    4.76145   4.81436   5.84432   6.02072   6.67159
          Condensed to atoms (all electrons):
               1          2          3          4          5          6
     1  C    5.188497   0.593680   0.271744  -0.046986   0.125173  -0.073636
     2  O    0.593680   8.125398  -0.176045  -0.002851  -0.158145   0.000476
     3  O    0.271744  -0.176045   8.476727   0.195751  -0.256933   0.015140
     4  H   -0.046986  -0.002851   0.195751   0.295063  -0.025881   0.002301
     5  C    0.125173  -0.158145  -0.256933  -0.025881   4.818821   0.192028
     6  F   -0.073636   0.000476   0.015140   0.002301   0.192028   9.226863
     7  F   -0.040679   0.004004   0.017322   0.003518   0.128516  -0.041419
     8  F   -0.078333   0.003791   0.012422   0.002061   0.181299  -0.038936
     9  O   -0.033748   0.011316  -0.004687   0.000970  -0.002845   0.002419
    10  H   -0.000580  -0.002483   0.000714  -0.000289   0.002778   0.000253
    11  H   -0.005736  -0.001696  -0.002198  -0.000263   0.001651  -0.000029
    12  O    0.002628  -0.000325   0.000107   0.000666  -0.002039   0.000007
    13  H   -0.002143  -0.000050   0.001147   0.003411  -0.000034   0.000002
    14  H    0.004727  -0.000010  -0.000951  -0.004386   0.003378   0.000002
    15  O   -0.047194   0.000359  -0.040090   0.073286   0.003840   0.000236
    16  H    0.014825  -0.001652  -0.000581  -0.016122  -0.001581  -0.000018
    17  H    0.001501   0.001393   0.000367  -0.013711   0.003506  -0.000091
    18  O   -0.013261  -0.001508  -0.002818  -0.003114  -0.005560  -0.000235
    19  H    0.007396   0.000077   0.000858   0.004044  -0.007492  -0.000099
    20  H    0.002778   0.000416   0.001525  -0.002084  -0.004602  -0.000092
               7          8          9         10         11         12
     1  C   -0.040679  -0.078333  -0.033748  -0.000580  -0.005736   0.002628
     2  O    0.004004   0.003791   0.011316  -0.002483  -0.001696  -0.000325
     3  O    0.017322   0.012422  -0.004687   0.000714  -0.002198   0.000107
     4  H    0.003518   0.002061   0.000970  -0.000289  -0.000263   0.000666
     5  C    0.128516   0.181299  -0.002845   0.002778   0.001651  -0.002039
     6  F   -0.041419  -0.038936   0.002419   0.000253  -0.000029   0.000007
     7  F    9.280222  -0.045186  -0.003279  -0.002181   0.001165   0.000159
     8  F   -0.045186   9.268159   0.006211  -0.000013  -0.001492  -0.000004
     9  O   -0.003279   0.006211   8.239009   0.293046   0.296153  -0.000882
    10  H   -0.002181  -0.000013   0.293046   0.327446  -0.026436  -0.000097
    11  H    0.001165  -0.001492   0.296153  -0.026436   0.322405  -0.000292
    12  O    0.000159  -0.000004  -0.000882  -0.000097  -0.000292   8.384601
    13  H    0.000000   0.000001   0.000263  -0.000030   0.000089   0.275623
    14  H   -0.000025  -0.000074   0.000202   0.000353  -0.000653   0.232557
    15  O    0.000112   0.000210   0.002312  -0.000065   0.001055  -0.055549
    16  H    0.000061   0.000049  -0.000628   0.000053  -0.000581   0.034594
    17  H   -0.000162  -0.000104  -0.000120   0.000020  -0.000013   0.001335
    18  O   -0.001265  -0.000642  -0.023435   0.002432   0.000012  -0.043622
    19  H    0.001059  -0.000514   0.008358   0.000143   0.000124   0.004937
    20  H    0.007459   0.000234  -0.000280  -0.000659   0.000733   0.000580
              13         14         15         16         17         18
     1  C   -0.002143   0.004727  -0.047194   0.014825   0.001501  -0.013261
     2  O   -0.000050  -0.000010   0.000359  -0.001652   0.001393  -0.001508
     3  O    0.001147  -0.000951  -0.040090  -0.000581   0.000367  -0.002818
     4  H    0.003411  -0.004386   0.073286  -0.016122  -0.013711  -0.003114
     5  C   -0.000034   0.003378   0.003840  -0.001581   0.003506  -0.005560
     6  F    0.000002   0.000002   0.000236  -0.000018  -0.000091  -0.000235
     7  F    0.000000  -0.000025   0.000112   0.000061  -0.000162  -0.001265
     8  F    0.000001  -0.000074   0.000210   0.000049  -0.000104  -0.000642
     9  O    0.000263   0.000202   0.002312  -0.000628  -0.000120  -0.023435
    10  H   -0.000030   0.000353  -0.000065   0.000053   0.000020   0.002432
    11  H    0.000089  -0.000653   0.001055  -0.000581  -0.000013   0.000012
    12  O    0.275623   0.232557  -0.055549   0.034594   0.001335  -0.043622
    13  H    0.363435  -0.020866   0.004461  -0.004401  -0.002382   0.000016
    14  H   -0.020866   0.299259  -0.003840  -0.000340   0.002506   0.039136
    15  O    0.004461  -0.003840   8.346842   0.244838   0.280489   0.002030
    16  H   -0.004401  -0.000340   0.244838   0.275995  -0.022582   0.000068
    17  H   -0.002382   0.002506   0.280489  -0.022582   0.352849  -0.000021
    18  O    0.000016   0.039136   0.002030   0.000068  -0.000021   8.298899
    19  H    0.000807  -0.006162   0.000352  -0.000932  -0.000272   0.257494
    20  H   -0.001002  -0.002657   0.000417   0.001134   0.000111   0.286650
              19         20
     1  C    0.007396   0.002778
     2  O    0.000077   0.000416
     3  O    0.000858   0.001525
     4  H    0.004044  -0.002084
     5  C   -0.007492  -0.004602
     6  F   -0.000099  -0.000092
     7  F    0.001059   0.007459
     8  F   -0.000514   0.000234
     9  O    0.008358  -0.000280
    10  H    0.000143  -0.000659
    11  H    0.000124   0.000733
    12  O    0.004937   0.000580
    13  H    0.000807  -0.001002
    14  H   -0.006162  -0.002657
    15  O    0.000352   0.000417
    16  H   -0.000932   0.001134
    17  H   -0.000272   0.000111
    18  O    0.257494   0.286650
    19  H    0.308238  -0.023733
    20  H   -0.023733   0.340675
 Mulliken charges:
               1
     1  C    0.129347
     2  O   -0.396145
     3  O   -0.509522
     4  H    0.534614
     5  C    1.004122
     6  F   -0.285171
     7  F   -0.309401
     8  F   -0.309139
     9  O   -0.790354
    10  H    0.405595
    11  H    0.416001
    12  O   -0.834983
    13  H    0.381655
    14  H    0.457842
    15  O   -0.814103
    16  H    0.477802
    17  H    0.395382
    18  O   -0.791257
    19  H    0.445319
    20  H    0.392397
 Sum of Mulliken charges =  -0.00000
 Mulliken charges with hydrogens summed into heavy atoms:
               1
     1  C    0.129347
     2  O   -0.396145
     3  O    0.025093
     5  C    1.004122
     6  F   -0.285171
     7  F   -0.309401
     8  F   -0.309139
     9  O    0.031242
    12  O    0.004515
    15  O    0.059081
    18  O    0.046458
 APT charges:
               1
     1  C   -0.154356
     2  O   -0.220319
     3  O   -0.504617
     4  H    0.632840
     5  C    0.449137
     6  F   -0.047310
     7  F   -0.212045
     8  F   -0.090964
     9  O   -1.240368
    10  H    0.747673
    11  H    0.548889
    12  O   -1.193927
    13  H    1.105580
    14  H    0.057378
    15  O   -1.250456
    16  H    0.448037
    17  H    0.865211
    18  O   -0.510338
    19  H    0.295914
    20  H    0.274042
 Sum of APT charges =  -0.00000
 APT charges with hydrogens summed into heavy atoms:
               1
     1  C   -0.154356
     2  O   -0.220319
     3  O    0.128223
     5  C    0.449137
     6  F   -0.047310
     7  F   -0.212045
     8  F   -0.090964
     9  O    0.056194
    12  O   -0.030969
    15  O    0.062792
    18  O    0.059618
 Electronic spatial extent (au):  <R**2>=           2380.0133
 Charge=              0.0000 electrons
 Dipole moment (field-independent basis, Debye):
    X=              2.4933    Y=              0.7258    Z=             -1.0243  Tot=              2.7915
 Quadrupole moment (field-independent basis, Debye-Ang):
   XX=            -57.8935   YY=            -64.2034   ZZ=            -61.5001
   XY=             -6.8986   XZ=             -8.4484   YZ=              8.7551
 Traceless Quadrupole moment (field-independent basis, Debye-Ang):
   XX=              3.3055   YY=             -3.0044   ZZ=             -0.3011
   XY=             -6.8986   XZ=             -8.4484   YZ=              8.7551
 Octapole moment (field-independent basis, Debye-Ang**2):
  XXX=             51.8250  YYY=            -10.1060  ZZZ=              3.7841  XYY=             -1.1695
  XXY=             -3.1072  XXZ=            -32.4635  XZZ=              1.5916  YZZ=             16.1999
  YYZ=             -7.2323  XYZ=              2.5097
 Hexadecapole moment (field-independent basis, Debye-Ang**3):
 XXXX=          -1377.6280 YYYY=           -597.9477 ZZZZ=           -311.1966 XXXY=            -12.5951
 XXXZ=           -140.8769 YYYX=            -76.7491 YYYZ=             56.3472 ZZZX=             -3.5191
 ZZZY=             27.3673 XXYY=           -335.5340 XXZZ=           -322.1592 YYZZ=           -161.3706
 XXYZ=             18.3679 YYXZ=            -29.6881 ZZXY=            -14.6469
 N-N= 7.687290721700D+02 E-N=-3.504830009866D+03  KE= 8.257388128651D+02
  Exact polarizability:       0.000       0.000       0.000       0.000       0.000       0.000
 Approx polarizability:      67.816      -1.748      61.890      -4.283      -3.324      72.039
 Calling FoFJK, ICntrl=    100127 FMM=F ISym2X=0 I1Cent= 0 IOpClX= 0 NMat=1 NMatS=1 NMatT=0.
 ***** Axes restored to original set *****
 -------------------------------------------------------------------
 Center     Atomic                   Forces (Hartrees/Bohr)
 Number     Number              X              Y              Z
 -------------------------------------------------------------------
      1        6           0.008015789   -0.009647780    0.015856128
      2        8          -0.014654330    0.011963502    0.000039585
      3        8           0.006411769    0.002055026   -0.022411029
      4        1           0.003065745   -0.002051444    0.013775582
      5        6          -0.000789419   -0.000745194   -0.001833817
      6        9           0.001371529    0.004858752   -0.000717739
      7        9           0.001820558   -0.004248170   -0.001878251
      8        9          -0.003553963    0.002443384    0.000238122
      9        8          -0.001260749   -0.005231152   -0.002899085
     10        1          -0.000366192    0.000539817    0.000345404
     11        1          -0.000160905    0.001754099    0.001296836
     12        8          -0.002824609   -0.000866464    0.000694027
     13        1           0.000105950    0.000798981   -0.002054023
     14        1           0.002690971   -0.001832959    0.001037474
     15        8          -0.001787341   -0.001073159    0.004688334
     16        1           0.003309383    0.000949781   -0.005442583
     17        1           0.000381345    0.000564019   -0.001943699
     18        8          -0.000429843   -0.004417500   -0.004531254
     19        1          -0.001153572    0.001404057    0.004769008
     20        1          -0.000192117    0.002782404    0.000970979
 -------------------------------------------------------------------
 Cartesian Forces:  Max     0.022411029 RMS     0.005488119
 FormGI is forming the generalized inverse of G from B-inverse, IUseBI=4.

 GradGradGradGradGradGradGradGradGradGradGradGradGradGradGradGradGradGrad
 Berny optimization.
 Internal  Forces:  Max     0.024374067 RMS     0.007041854
 Search for a local minimum.
 Step number   1 out of a maximum of  120
 All quantities printed in internal units (Hartrees-Bohrs-Radians)
 Mixed Optimization -- RFO/linear search
 Second derivative matrix not updated -- analytic derivatives used.
 ITU=  0
     Eigenvalues ---   -0.00405  -0.00382  -0.00043   0.00039   0.00166
     Eigenvalues ---    0.00365   0.00411   0.00581   0.00928   0.01029
     Eigenvalues ---    0.01191   0.01261   0.01497   0.01660   0.02030
     Eigenvalues ---    0.02198   0.02556   0.02883   0.03012   0.03112
     Eigenvalues ---    0.03971   0.04396   0.04804   0.06437   0.07298
     Eigenvalues ---    0.08197   0.09683   0.10300   0.11956   0.12652
     Eigenvalues ---    0.13466   0.19359   0.20317   0.20855   0.22669
     Eigenvalues ---    0.25026   0.28487   0.31940   0.37386   0.37409
     Eigenvalues ---    0.38649   0.46012   0.47460   0.52935   0.54836
     Eigenvalues ---    0.55839   0.56292   0.56558   0.56843   0.57024
     Eigenvalues ---    0.57584   0.58470   0.98084   2.94384
 RFO step:  Lambda=-7.03823646D-03 EMin=-4.05463060D-03
 Linear search not attempted -- first point.
 Maximum step size (   0.300) exceeded in Quadratic search.
    -- Step size scaled by   0.720
 Iteration  1 RMS(Cart)=  0.17598060 RMS(Int)=  0.04732621
 Iteration  2 RMS(Cart)=  0.16232800 RMS(Int)=  0.01468407
 Iteration  3 RMS(Cart)=  0.01585032 RMS(Int)=  0.00164435
 Iteration  4 RMS(Cart)=  0.00014415 RMS(Int)=  0.00164101
 Iteration  5 RMS(Cart)=  0.00000018 RMS(Int)=  0.00164101
 Variable       Old X    -DE/DX   Delta X   Delta X   Delta X     New X
                                 (Linear)    (Quad)   (Total)
    R1        2.26077   0.01883   0.00000   0.01871   0.01871   2.27948
    R2        2.44286   0.01426   0.00000   0.01199   0.01198   2.45483
    R3        2.96077  -0.00485   0.00000  -0.02206  -0.02206   2.93871
    R4        1.98522  -0.01231   0.00000  -0.04001  -0.04000   1.94522
    R5        2.82581   0.00207   0.00000   0.04322   0.04321   2.86902
    R6        2.52901   0.00333   0.00000   0.00952   0.00952   2.53853
    R7        2.53384   0.00511   0.00000  -0.00174  -0.00174   2.53210
    R8        2.52570   0.00246   0.00000  -0.00548  -0.00548   2.52022
    R9        1.81469   0.00033   0.00000  -0.00156  -0.00156   1.81313
   R10        1.81690   0.00071   0.00000   0.00508   0.00508   1.82198
   R11        3.49385  -0.00106   0.00000  -0.08181  -0.08181   3.41204
   R12        1.81087   0.00103   0.00000   0.00162   0.00162   1.81249
   R13        1.86016   0.00336   0.00000   0.00010   0.00014   1.86030
   R14        3.15110   0.00536   0.00000   0.01256   0.01256   3.16366
   R15        3.21175   0.00079   0.00000   0.02724   0.02721   3.23896
   R16        1.86746   0.00639   0.00000   0.00053   0.00052   1.86798
   R17        1.81370   0.00142   0.00000   0.00089   0.00089   1.81458
   R18        1.83163   0.00377   0.00000   0.00811   0.00811   1.83974
   R19        1.81553   0.00136   0.00000  -0.00055  -0.00055   1.81498
    A1        2.25204  -0.00061   0.00000  -0.01238  -0.01237   2.23967
    A2        2.11327  -0.00151   0.00000   0.00510   0.00511   2.11838
    A3        1.91784   0.00209   0.00000   0.00727   0.00725   1.92509
    A4        1.98342   0.00083   0.00000  -0.00352  -0.00347   1.97994
    A5        1.94439  -0.00603   0.00000  -0.02676  -0.02688   1.91750
    A6        1.94796   0.00077   0.00000   0.00078   0.00074   1.94870
    A7        1.95192  -0.00404   0.00000  -0.00254  -0.00263   1.94929
    A8        1.86979   0.00335   0.00000   0.01063   0.01057   1.88036
    A9        1.87689   0.00319   0.00000   0.00357   0.00340   1.88029
   A10        1.86850   0.00349   0.00000   0.01653   0.01651   1.88502
   A11        1.86719  -0.00107   0.00000   0.00157  -0.00283   1.86436
   A12        2.27657  -0.00004   0.00000  -0.04371  -0.04804   2.22854
   A13        2.13036   0.00123   0.00000   0.06402   0.05964   2.19001
   A14        1.85578  -0.00573   0.00000   0.00623   0.00475   1.86052
   A15        2.32401  -0.01099   0.00000  -0.06752  -0.06876   2.25525
   A16        1.82971   0.01738   0.00000   0.00954   0.00829   1.83800
   A17        1.77800   0.02437   0.00000   0.07475   0.07273   1.85073
   A18        1.94872  -0.00704   0.00000   0.04992   0.04651   1.99523
   A19        1.86797  -0.00782   0.00000   0.00223  -0.00047   1.86750
   A20        1.84329   0.00557   0.00000   0.11869   0.11512   1.95842
   A21        2.02018  -0.00170   0.00000   0.03458   0.03103   2.05121
   A22        1.84246  -0.00036   0.00000   0.00018  -0.00560   1.83686
   A23        2.85881   0.01129   0.00000   0.15633   0.15633   3.01513
   A24        3.16806   0.01048   0.00000   0.06111   0.06127   3.22933
   A25        3.06272   0.01040   0.00000  -0.03905  -0.04012   3.02260
   A26        2.94170   0.02195   0.00000  -0.00909  -0.00972   2.93199
   A27        3.28142  -0.00528   0.00000  -0.01842  -0.01808   3.26335
   A28        3.23211  -0.01058   0.00000  -0.05161  -0.05118   3.18092
   A29        3.02596  -0.00994   0.00000   0.06992   0.06932   3.09528
    D1       -0.05654   0.00032   0.00000   0.12435   0.12436   0.06782
    D2        3.09509   0.00352   0.00000   0.12509   0.12509  -3.06301
    D3       -1.61474   0.00229   0.00000  -0.11745  -0.11750  -1.73224
    D4        2.57914   0.00160   0.00000  -0.11330  -0.11331   2.46584
    D5        0.48633  -0.00061   0.00000  -0.13322  -0.13316   0.35317
    D6        1.51775  -0.00061   0.00000  -0.11824  -0.11829   1.39946
    D7       -0.57155  -0.00129   0.00000  -0.11409  -0.11410  -0.68565
    D8       -2.66437  -0.00350   0.00000  -0.13401  -0.13395  -2.79832
    D9       -1.92789  -0.00425   0.00000   0.24475   0.24626  -1.68163
   D10        2.39478  -0.00512   0.00000   0.18637   0.18486   2.57965
   D11       -3.01128  -0.00090   0.00000  -0.15179  -0.15451   3.11740
   D12       -2.05151  -0.00034   0.00000  -0.06106  -0.06339  -2.11490
   D13        1.25410  -0.00143   0.00000  -0.25900  -0.25667   0.99743
   D14       -2.08652  -0.00215   0.00000  -0.18477  -0.18622  -2.27274
   D15       -0.09322  -0.00018   0.00000  -0.09439  -0.09361  -0.18683
   D16        0.09596   0.00537   0.00000  -0.20982  -0.21057  -0.11461
   D17        2.08925   0.00733   0.00000  -0.11944  -0.11796   1.97129
   D18       -2.61433   0.00572   0.00000   0.03979   0.04201  -2.57232
   D19        1.65669   0.00057   0.00000  -0.04117  -0.04291   1.61378
   D20        1.17449   0.00819   0.00000   0.09875   0.10048   1.27497
   D21       -0.83768   0.00304   0.00000   0.01779   0.01556  -0.82212
   D22       -1.38862  -0.00104   0.00000  -0.18131  -0.18176  -1.57037
   D23        0.75984  -0.00034   0.00000  -0.08006  -0.07961   0.68024
         Item               Value     Threshold  Converged?
 Maximum Force            0.024374     0.000015     NO 
 RMS     Force            0.007042     0.000010     NO 
 Maximum Displacement     1.173098     0.000060     NO 
 RMS     Displacement     0.336816     0.000040     NO 
 Predicted change in Energy=-5.020720D-03
 GradGradGradGradGradGradGradGradGradGradGradGradGradGradGradGradGradGrad

                          Input orientation:                          
 ---------------------------------------------------------------------
 Center     Atomic      Atomic             Coordinates (Angstroms)
 Number     Number       Type             X           Y           Z
 ---------------------------------------------------------------------
      1          6           0        0.710436    0.728531    1.215480
      2          8           0       -0.372084    1.220372    1.012314
      3          8           0        1.658569    0.486780    0.361016
      4          1           0        1.447635    0.819863   -0.589855
      5          6           0        1.149616    0.299744    2.644323
      6          9           0        1.936357    1.245869    3.183235
      7          9           0        1.843825   -0.846172    2.625149
      8          9           0        0.102066    0.133585    3.452800
      9          8           0       -1.106922   -1.697552    1.138167
     10          1           0       -1.475071   -2.185245    1.877897
     11          1           0       -1.476569   -0.808003    1.178806
     12          8           0        0.525487   -1.131217   -3.011653
     13          1           0        0.841943   -1.648035   -3.755078
     14          1           0        0.619807   -1.699665   -2.213484
     15          8           0        1.311897    1.208235   -2.051270
     16          1           0        0.980850    0.402431   -2.518393
     17          1           0        2.138002    1.457466   -2.472563
     18          8           0        0.794936   -2.507298   -0.711883
     19          1           0        0.081649   -2.283445   -0.088261
     20          1           0        1.610255   -2.365956   -0.224309
 ---------------------------------------------------------------------
                    Distance matrix (angstroms):
                    1          2          3          4          5
     1  C    0.000000
     2  O    1.206248   0.000000
     3  O    1.299041   2.255194   0.000000
     4  H    1.952188   2.457383   1.029365   0.000000
     5  C    1.555098   2.413831   2.346808   3.289263   0.000000
     6  F    2.375411   3.168981   2.935694   3.828386   1.343331
     7  F    2.398214   3.432506   2.633891   3.642649   1.339932
     8  F    2.393675   2.713281   3.479451   4.315622   1.333643
     9  O    3.032268   3.011663   3.608769   3.981106   3.368926
    10  H    3.702072   3.682940   4.388661   4.864431   3.694802
    11  H    2.673065   2.315581   3.489174   3.785377   3.204948
    12  O    4.621853   4.746359   3.908540   3.243790   5.867474
    13  H    5.511062   5.694704   4.708135   4.059066   6.696330
    14  H    4.202636   4.462762   3.533782   3.109581   5.279832
    15  O    3.356118   3.495925   2.541614   1.518220   4.785424
    16  H    3.757828   3.868508   2.959292   2.027658   5.166494
    17  H    4.021312   4.301292   3.033357   2.104218   5.338515
    18  O    3.767288   4.269698   3.295676   3.392773   4.389693
    19  H    3.341723   3.700523   3.219110   3.427541   3.909019
    20  H    3.529662   4.280263   2.912566   3.210843   3.942992
                    6          7          8          9         10
     6  F    0.000000
     7  F    2.167177   0.000000
     8  F    2.162050   2.163020   0.000000
     9  O    4.701869   3.412165   3.189396   0.000000
    10  H    5.011416   3.656033   3.216312   0.959467   0.000000
    11  H    4.459169   3.621931   2.923992   0.964152   1.544515
    12  O    6.783637   5.795930   6.600619   4.495164   5.387105
    13  H    7.596881   6.507999   7.461575   5.267293   6.114536
    14  H    6.287611   5.063501   5.977930   3.770301   4.622088
    15  O    5.271756   5.135410   5.737016   4.946393   5.892475
    16  H    5.842340   5.362813   6.041497   4.705226   5.661712
    17  H    5.663345   5.601781   6.403719   5.789736   6.726822
    18  O    5.528204   3.872375   4.979851   2.774065   3.458845
    19  H    5.157391   3.540284   4.287373   1.805574   2.509740
    20  H    4.976240   3.237855   4.695047   3.112259   3.737802
                   11         12         13         14         15
    11  H    0.000000
    12  O    4.655389   0.000000
    13  H    5.515828   0.959127   0.000000
    14  H    4.086256   0.984430   1.558371   0.000000
    15  O    4.719550   2.648361   3.358883   2.993524   0.000000
    16  H    4.601450   1.674138   2.398561   2.154560   0.988492
    17  H    5.615155   3.097112   3.601215   3.512764   0.960236
    18  O    3.409112   2.693537   3.162527   1.713986   3.983265
    19  H    2.492073   3.173459   3.798334   2.268697   4.190316
    20  H    3.731545   3.235829   3.684026   2.319860   4.025127
                   16         17         18         19         20
    16  H    0.000000
    17  H    1.566589   0.000000
    18  O    3.429951   4.541274   0.000000
    19  H    3.732028   4.889570   0.973547   0.000000
    20  H    3.650060   4.466734   0.960444   1.536865   0.000000
 Stoichiometry    C2H9F3O6
 Framework group  C1[X(C2H9F3O6)]
 Deg. of freedom    54
 Full point group                 C1      NOp   1
 Largest Abelian subgroup         C1      NOp   1
 Largest concise Abelian subgroup C1      NOp   1
                         Standard orientation:                         
 ---------------------------------------------------------------------
 Center     Atomic      Atomic             Coordinates (Angstroms)
 Number     Number       Type             X           Y           Z
 ---------------------------------------------------------------------
      1          6           0       -0.649404   -0.662421    0.421391
      2          8           0       -0.513207   -0.647537    1.619833
      3          8           0        0.198509   -1.055448   -0.480874
      4          1           0        1.063711   -1.449151   -0.085886
      5          6           0       -1.969737   -0.187913   -0.249351
      6          9           0       -2.729551   -1.250232   -0.563519
      7          9           0       -1.733480    0.493297   -1.378755
      8          9           0       -2.681514    0.594645    0.562795
      9          8           0        0.017660    2.244529    0.968492
     10          1           0       -0.585295    2.987920    1.034769
     11          1           0       -0.197625    1.645288    1.692474
     12          8           0        3.881712    0.154133    0.016733
     13          1           0        4.705290    0.306369   -0.450673
     14          1           0        3.220565    0.772780   -0.369612
     15          8           0        2.412387   -2.031249    0.297816
     16          1           0        3.053940   -1.280036    0.263089
     17          1           0        2.737314   -2.705952   -0.303226
     18          8           0        1.920814    1.710102   -0.977743
     19          1           0        1.292676    1.965273   -0.279084
     20          1           0        1.382183    1.323874   -1.672839
 ---------------------------------------------------------------------
 Rotational constants (GHZ):           1.1760668           0.5196844           0.4468579
 Standard basis: 6-31++G(d,p) (6D, 7F)
 There are   263 symmetry adapted cartesian basis functions of A   symmetry.
 There are   263 symmetry adapted basis functions of A   symmetry.
   263 basis functions,   424 primitive gaussians,   263 cartesian basis functions
    48 alpha electrons       48 beta electrons
       nuclear repulsion energy       753.5835734385 Hartrees.
 NAtoms=   20 NActive=   20 NUniq=   20 SFac= 1.00D+00 NAtFMM=   60 NAOKFM=F Big=F
 Integral buffers will be    131072 words long.
 Raffenetti 2 integral format.
 Two-electron integral symmetry is turned on.
 Nuclear repulsion after empirical dispersion term =      753.5738060672 Hartrees.
 One-electron integrals computed using PRISM.
 NBasis=   263 RedAO= T EigKep=  4.74D-05  NBF=   263
 NBsUse=   263 1.00D-06 EigRej= -1.00D+00 NBFU=   263
 Initial guess from the checkpoint file:  "/local_scratch/slurm.5620371/Gau-2420919.chk"
 B after Tr=     0.000000   -0.000000   -0.000000
         Rot=    0.992375    0.122676   -0.004015    0.011257 Ang=  14.16 deg.
 ExpMin= 3.60D-02 ExpMax= 7.00D+03 ExpMxC= 1.05D+03 IAcc=3 IRadAn=         5 AccDes= 0.00D+00
 Harris functional with IExCor= 4639 and IRadAn=       5 diagonalized for initial guess.
 HarFok:  IExCor= 4639 AccDes= 0.00D+00 IRadAn=         5 IDoV= 1 UseB2=F ITyADJ=14
 ICtDFT=  3500011 ScaDFX=  1.000000  1.000000  1.000000  1.000000
 FoFCou: FMM=F IPFlag=           0 FMFlag=      100000 FMFlg1=           0
         NFxFlg=           0 DoJE=T BraDBF=F KetDBF=T FulRan=T
         wScrn=  0.000000 ICntrl=       500 IOpCl=  0 I1Cent=   200000004 NGrid=           0
         NMat0=    1 NMatS0=      1 NMatT0=    0 NMatD0=    1 NMtDS0=    0 NMtDT0=    0
 Petite list used in FoFCou.
 Requested convergence on RMS density matrix=1.00D-10 within 128 cycles.
 Requested convergence on MAX density matrix=1.00D-08.
 Requested convergence on             energy=1.00D-08.
 No special actions if energy rises.
 SCF Done:  E(RwB97XD) =  -832.378705548     A.U. after   19 cycles
            NFock= 19  Conv=0.23D-10     -V/T= 2.0081
 Calling FoFJK, ICntrl=      2127 FMM=F ISym2X=0 I1Cent= 0 IOpClX= 0 NMat=1 NMatS=1 NMatT=0.
 ***** Axes restored to original set *****
 -------------------------------------------------------------------
 Center     Atomic                   Forces (Hartrees/Bohr)
 Number     Number              X              Y              Z
 -------------------------------------------------------------------
      1        6           0.001336344   -0.002727349    0.003931480
      2        8          -0.005195873    0.000463875    0.000629299
      3        8           0.004199805    0.001854454   -0.005920577
      4        1           0.000848791   -0.000639392    0.004436732
      5        6           0.001606352    0.001029410   -0.000337168
      6        9           0.000360873    0.000907405   -0.000621436
      7        9           0.000159025   -0.001632088    0.000017389
      8        9          -0.002394149   -0.000066200   -0.000568661
      9        8          -0.001069225    0.000143602    0.000225095
     10        1           0.000132621   -0.000621431    0.000535945
     11        1           0.000825784    0.001421625   -0.001076279
     12        8           0.000443074   -0.001594705    0.000574425
     13        1          -0.000475820    0.000828916   -0.001182322
     14        1          -0.000681893   -0.000282364    0.000601598
     15        8          -0.000819957   -0.000437053    0.001246780
     16        1           0.000914274    0.000364970   -0.002453172
     17        1           0.000126778    0.000506327   -0.000552020
     18        8           0.000274685   -0.001375790   -0.000497870
     19        1          -0.001466294    0.000480756    0.000877958
     20        1           0.000874803    0.001375031    0.000132803
 -------------------------------------------------------------------
 Cartesian Forces:  Max     0.005920577 RMS     0.001698794

 GradGradGradGradGradGradGradGradGradGradGradGradGradGradGradGradGradGrad
 Berny optimization.
 Using GEDIIS/GDIIS optimizer.
 FormGI is forming the generalized inverse of G from B-inverse, IUseBI=4.
 Internal  Forces:  Max     0.010655648 RMS     0.002924786
 Search for a local minimum.
 Step number   2 out of a maximum of  120
 All quantities printed in internal units (Hartrees-Bohrs-Radians)
 Mixed Optimization -- RFO/linear search
 Update second derivatives using D2CorX and points    1    2
 DE= -3.60D-03 DEPred=-5.02D-03 R= 7.17D-01
 TightC=F SS=  1.41D+00  RLast= 7.40D-01 DXNew= 5.0454D-01 2.2202D+00
 Trust test= 7.17D-01 RLast= 7.40D-01 DXMaxT set to 5.05D-01
 ITU=  1  0
 Use linear search instead of GDIIS.
     Eigenvalues ---   -0.18775  -0.00389  -0.00043   0.00038   0.00167
     Eigenvalues ---    0.00367   0.00414   0.00614   0.00770   0.00931
     Eigenvalues ---    0.01036   0.01214   0.01546   0.01622   0.01749
     Eigenvalues ---    0.02158   0.02452   0.02659   0.02934   0.03194
     Eigenvalues ---    0.03634   0.04145   0.04421   0.06017   0.07189
     Eigenvalues ---    0.07630   0.09650   0.09963   0.10572   0.12277
     Eigenvalues ---    0.12914   0.14658   0.19650   0.20902   0.22643
     Eigenvalues ---    0.23760   0.26027   0.29824   0.36847   0.37397
     Eigenvalues ---    0.38311   0.45664   0.47518   0.50264   0.53957
     Eigenvalues ---    0.55577   0.56506   0.56670   0.56918   0.56993
     Eigenvalues ---    0.57419   0.59833   0.83867   2.60335
 RFO step:  Lambda=-1.88011149D-01 EMin=-1.87752725D-01
 I=     1 Eig=   -1.88D-01 Dot1=  4.18D-03
 I=     1 Stepn=  6.00D-01 RXN=   6.00D-01 EDone=F
 I=     2 Eig=   -3.89D-03 Dot1= -5.79D-05
 I=     2 Stepn= -3.00D-01 RXN=   6.71D-01 EDone=F
 I=     3 Eig=   -4.28D-04 Dot1= -4.00D-07
 I=     3 Stepn= -1.50D-01 RXN=   6.87D-01 EDone=F
 Mixed    3 eigenvectors in step.  Raw Step.Grad=  4.23D-03.
 RFO eigenvector is Hessian eigenvector with negative curvature.
 Taking step of  6.00D-01 in eigenvector direction(s).  Step.Grad= -1.26D-03.
 Quartic linear search produced a step of  0.01726.
 Iteration  1 RMS(Cart)=  0.30398873 RMS(Int)=  0.01373879
 Iteration  2 RMS(Cart)=  0.02908503 RMS(Int)=  0.00160497
 Iteration  3 RMS(Cart)=  0.00065576 RMS(Int)=  0.00159334
 Iteration  4 RMS(Cart)=  0.00000153 RMS(Int)=  0.00159334
 Iteration  5 RMS(Cart)=  0.00000001 RMS(Int)=  0.00159334
 Variable       Old X    -DE/DX   Delta X   Delta X   Delta X     New X
                                 (Linear)    (Quad)   (Total)
    R1        2.27948   0.00480   0.00032   0.11793   0.11823   2.39771
    R2        2.45483   0.00487   0.00021   0.14096   0.14114   2.59597
    R3        2.93871  -0.00156  -0.00038  -0.11427  -0.11465   2.82406
    R4        1.94522  -0.00259  -0.00069  -0.20268  -0.20339   1.74183
    R5        2.86902   0.00182   0.00075   0.09360   0.09437   2.96339
    R6        2.53853   0.00060   0.00016   0.03025   0.03041   2.56894
    R7        2.53210   0.00132  -0.00003   0.04092   0.04090   2.57300
    R8        2.52022   0.00154  -0.00009   0.01478   0.01468   2.53490
    R9        1.81313   0.00068  -0.00003   0.00492   0.00490   1.81803
   R10        1.82198   0.00097   0.00009   0.01222   0.01231   1.83429
   R11        3.41204   0.00017  -0.00141  -0.00314  -0.00455   3.40749
   R12        1.81249   0.00031   0.00003   0.00930   0.00933   1.82182
   R13        1.86030  -0.00018   0.00000   0.02811   0.02811   1.88842
   R14        3.16366  -0.00010   0.00022   0.05881   0.05909   3.22275
   R15        3.23896  -0.00054   0.00047   0.01873   0.01920   3.25817
   R16        1.86798   0.00045   0.00001   0.02779   0.02773   1.89571
   R17        1.81458   0.00048   0.00002   0.01558   0.01559   1.83018
   R18        1.83974   0.00185   0.00014   0.04346   0.04360   1.88334
   R19        1.81498   0.00101  -0.00001   0.01724   0.01723   1.83220
    A1        2.23967   0.00120  -0.00021  -0.02767  -0.02803   2.21164
    A2        2.11838  -0.00272   0.00009  -0.04721  -0.04726   2.07112
    A3        1.92509   0.00153   0.00013   0.07457   0.07450   1.99959
    A4        1.97994   0.00140  -0.00006  -0.04337  -0.04331   1.93663
    A5        1.91750  -0.00095  -0.00046  -0.09246  -0.09512   1.82238
    A6        1.94870   0.00088   0.00001   0.03555   0.03599   1.98470
    A7        1.94929  -0.00336  -0.00005  -0.08495  -0.08708   1.86221
    A8        1.88036   0.00097   0.00018   0.05284   0.05352   1.93388
    A9        1.88029   0.00195   0.00006   0.05027   0.04434   1.92463
   A10        1.88502   0.00072   0.00029   0.04625   0.04696   1.93198
   A11        1.86436   0.00127  -0.00005  -0.01710  -0.01806   1.84630
   A12        2.22854   0.00051  -0.00083   0.01681   0.01502   2.24356
   A13        2.19001  -0.00179   0.00103  -0.00136  -0.00125   2.18875
   A14        1.86052   0.00571   0.00008   0.03656   0.03630   1.89682
   A15        2.25525   0.00154  -0.00119  -0.02188  -0.02742   2.22783
   A16        1.83800  -0.00687   0.00014   0.06683   0.06551   1.90351
   A17        1.85073  -0.00362   0.00126   0.14680   0.14714   1.99787
   A18        1.99523  -0.00025   0.00080  -0.05262  -0.05515   1.94007
   A19        1.86750   0.00369  -0.00001  -0.04068  -0.03980   1.82771
   A20        1.95842  -0.00522   0.00199   0.10410   0.10667   2.06509
   A21        2.05121  -0.00001   0.00054  -0.06499  -0.06381   1.98740
   A22        1.83686   0.00230  -0.00010  -0.03340  -0.03256   1.80430
   A23        3.01513  -0.00361   0.00270  -0.00371  -0.00101   3.01413
   A24        3.22933   0.00173   0.00106   0.02284   0.02374   3.25306
   A25        3.02260  -0.01066  -0.00069   0.00100   0.00061   3.02321
   A26        2.93199  -0.00893  -0.00017  -0.03789  -0.03811   2.89388
   A27        3.26335   0.00247  -0.00031  -0.00527  -0.00600   3.25735
   A28        3.18092  -0.00125  -0.00088  -0.05231  -0.05126   3.12966
   A29        3.09528   0.00815   0.00120   0.08502   0.08565   3.18092
    D1        0.06782   0.00117   0.00215  -0.01079  -0.00872   0.05910
    D2       -3.06301   0.00053   0.00216   0.02317   0.02540  -3.03761
    D3       -1.73224  -0.00006  -0.00203   0.03995   0.03506  -1.69718
    D4        2.46584  -0.00121  -0.00196   0.01213   0.01020   2.47604
    D5        0.35317  -0.00040  -0.00230  -0.01260  -0.01211   0.34106
    D6        1.39946   0.00056  -0.00204   0.00881   0.00395   1.40341
    D7       -0.68565  -0.00059  -0.00197  -0.01901  -0.02091  -0.70656
    D8       -2.79832   0.00022  -0.00231  -0.04375  -0.04322  -2.84154
    D9       -1.68163   0.00445   0.00425  -0.05163  -0.04990  -1.73153
   D10        2.57965   0.00339   0.00319  -0.06114  -0.05546   2.52419
   D11        3.11740  -0.00032  -0.00267  -0.06912  -0.07123   3.04617
   D12       -2.11490   0.00007  -0.00109   0.01036   0.00964  -2.10526
   D13        0.99743  -0.00031  -0.00443  -0.07379  -0.07860   0.91883
   D14       -2.27274   0.00143  -0.00321   0.07562   0.07171  -2.20103
   D15       -0.18683   0.00044  -0.00162   0.08244   0.08409  -0.10274
   D16       -0.11461   0.00323  -0.00363   0.20700   0.20006   0.08545
   D17        1.97129   0.00224  -0.00204   0.21383   0.21245   2.18374
   D18       -2.57232  -0.00164   0.00073  -0.04698  -0.04412  -2.61643
   D19        1.61378   0.00224  -0.00074  -0.04121  -0.03921   1.57457
   D20        1.27497  -0.00360   0.00173  -0.11293  -0.11394   1.16103
   D21       -0.82212   0.00028   0.00027  -0.10716  -0.10904  -0.93115
   D22       -1.57037   0.00108  -0.00314   0.06844   0.06541  -1.50496
   D23        0.68024  -0.00076  -0.00137   0.03142   0.02994   0.71018
         Item               Value     Threshold  Converged?
 Maximum Force            0.010656     0.000015     NO 
 RMS     Force            0.002925     0.000010     NO 
 Maximum Displacement     0.880930     0.000060     NO 
 RMS     Displacement     0.323220     0.000040     NO 
 Predicted change in Energy=-2.949460D-02
 GradGradGradGradGradGradGradGradGradGradGradGradGradGradGradGradGradGrad

                          Input orientation:                          
 ---------------------------------------------------------------------
 Center     Atomic      Atomic             Coordinates (Angstroms)
 Number     Number       Type             X           Y           Z
 ---------------------------------------------------------------------
      1          6           0        0.906432    0.799963    1.342023
      2          8           0       -0.288119    1.175085    1.136565
      3          8           0        1.887919    0.629348    0.396133
      4          1           0        1.586392    0.874163   -0.439776
      5          6           0        1.350683    0.560251    2.748614
      6          9           0        1.977949    1.712037    3.106337
      7          9           0        2.184880   -0.507171    2.885032
      8          9           0        0.239237    0.389788    3.480065
      9          8           0       -1.368513   -2.003224    1.039820
     10          1           0       -1.770802   -2.532893    1.734926
     11          1           0       -1.645294   -1.088742    1.211007
     12          8           0        0.625297   -1.124506   -3.090537
     13          1           0        0.974365   -1.576557   -3.867211
     14          1           0        0.607855   -1.768262   -2.326412
     15          8           0        1.292898    1.213390   -1.942411
     16          1           0        1.048310    0.421166   -2.507123
     17          1           0        2.072848    1.591924   -2.374105
     18          8           0        0.519261   -2.720561   -0.891852
     19          1           0       -0.203766   -2.520819   -0.235664
     20          1           0        1.324851   -2.694091   -0.352992
 ---------------------------------------------------------------------
                    Distance matrix (angstroms):
                    1          2          3          4          5
     1  C    0.000000
     2  O    1.268811   0.000000
     3  O    1.373729   2.362458   0.000000
     4  H    1.908575   2.467630   0.921736   0.000000
     5  C    1.494429   2.379579   2.414034   3.212465   0.000000
     6  F    2.256730   3.050145   2.919850   3.664732   1.359426
     7  F    2.392468   3.464512   2.752177   3.649742   1.361574
     8  F    2.276975   2.527210   3.505164   4.173080   1.341414
     9  O    3.622784   3.358312   4.236640   4.381784   4.109186
    10  H    4.293003   4.038004   5.017805   5.254342   4.509852
    11  H    3.177370   2.640526   4.012411   4.125758   3.749572
    12  O    4.840476   4.898044   4.102084   3.456142   6.120480
    13  H    5.726132   5.848348   4.886379   4.257689   6.962521
    14  H    4.488022   4.632307   3.846992   3.391067   5.632908
    15  O    3.332834   3.461383   2.482729   1.568160   4.736628
    16  H    3.870342   3.953594   3.029386   2.183727   5.266265
    17  H    3.974587   4.251203   2.938532   2.119776   5.275237
    18  O    4.187385   4.465691   3.841097   3.776928   4.970713
    19  H    3.840472   3.943327   3.833779   3.843466   4.562370
    20  H    3.905965   4.448705   3.453039   3.578878   4.495705
                    6          7          8          9         10
     6  F    0.000000
     7  F    2.239795   0.000000
     8  F    2.216108   2.223539   0.000000
     9  O    5.410403   4.274293   3.777058   0.000000
    10  H    5.826948   4.590610   3.953205   0.962058   0.000000
    11  H    4.956262   4.220286   3.299415   0.970665   1.541367
    12  O    6.948157   6.206515   6.753884   4.669826   5.568657
    13  H    7.775114   6.942746   7.641296   5.454364   6.311455
    14  H    6.595786   5.588962   6.205500   3.910595   4.768346
    15  O    5.119355   5.201938   5.584959   5.130635   6.078133
    16  H    5.834510   5.588285   6.041689   4.929453   5.888024
    17  H    5.482579   5.663680   6.251286   6.035142   6.976524
    18  O    6.145015   4.683827   5.372741   2.794570   3.489924
    19  H    5.817724   4.415784   4.740731   1.803164   2.517731
    20  H    5.639810   4.000883   5.037975   3.109893   3.737439
                   11         12         13         14         15
    11  H    0.000000
    12  O    4.864169   0.000000
    13  H    5.734883   0.964065   0.000000
    14  H    4.248736   0.999307   1.595351   0.000000
    15  O    4.886392   2.688800   3.404427   3.083341   0.000000
    16  H    4.833199   1.705407   2.417892   2.240591   1.003167
    17  H    5.819242   3.160327   3.670871   3.665968   0.968488
    18  O    3.430765   2.718980   3.220036   1.724147   4.144655
    19  H    2.494334   3.284408   3.932907   2.365649   4.370046
    20  H    3.720887   3.232201   3.704249   2.294695   4.218492
                   16         17         18         19         20
    16  H    0.000000
    17  H    1.561424   0.000000
    18  O    3.572036   4.817492   0.000000
    19  H    3.922052   5.164354   0.996618   0.000000
    20  H    3.797575   4.797324   0.969560   1.542874   0.000000
 Stoichiometry    C2H9F3O6
 Framework group  C1[X(C2H9F3O6)]
 Deg. of freedom    54
 Full point group                 C1      NOp   1
 Largest Abelian subgroup         C1      NOp   1
 Largest concise Abelian subgroup C1      NOp   1
                         Standard orientation:                         
 ---------------------------------------------------------------------
 Center     Atomic      Atomic             Coordinates (Angstroms)
 Number     Number       Type             X           Y           Z
 ---------------------------------------------------------------------
      1          6           0       -0.850130   -0.543292    0.353740
      2          8           0       -0.642461   -0.279936    1.577423
      3          8           0       -0.027429   -1.256344   -0.484026
      4          1           0        0.705569   -1.580624   -0.028885
      5          6           0       -2.134423   -0.098234   -0.267416
      6          9           0       -2.934209   -1.196233   -0.214692
      7          9           0       -1.999562    0.340689   -1.549228
      8          9           0       -2.625738    0.872762    0.516909
      9          8           0        0.655781    2.720206    0.808024
     10          1           0        0.235210    3.585466    0.806812
     11          1           0        0.218970    2.215282    1.512607
     12          8           0        3.972148   -0.452054   -0.055550
     13          1           0        4.808306   -0.555795   -0.524057
     14          1           0        3.479738    0.324099   -0.447640
     15          8           0        2.027625   -2.215586    0.526197
     16          1           0        2.852639   -1.669794    0.359445
     17          1           0        2.208423   -3.069440    0.106417
     18          8           0        2.475037    1.611567   -1.000526
     19          1           0        1.881748    2.065151   -0.340588
     20          1           0        1.866687    1.357018   -1.711274
 ---------------------------------------------------------------------
 Rotational constants (GHZ):           1.0317429           0.4807192           0.3975338
 Standard basis: 6-31++G(d,p) (6D, 7F)
 There are   263 symmetry adapted cartesian basis functions of A   symmetry.
 There are   263 symmetry adapted basis functions of A   symmetry.
   263 basis functions,   424 primitive gaussians,   263 cartesian basis functions
    48 alpha electrons       48 beta electrons
       nuclear repulsion energy       726.2147167653 Hartrees.
 NAtoms=   20 NActive=   20 NUniq=   20 SFac= 1.00D+00 NAtFMM=   60 NAOKFM=F Big=F
 Integral buffers will be    131072 words long.
 Raffenetti 2 integral format.
 Two-electron integral symmetry is turned on.
 Nuclear repulsion after empirical dispersion term =      726.2066837894 Hartrees.
 One-electron integrals computed using PRISM.
 NBasis=   263 RedAO= T EigKep=  4.63D-05  NBF=   263
 NBsUse=   263 1.00D-06 EigRej= -1.00D+00 NBFU=   263
 Initial guess from the checkpoint file:  "/local_scratch/slurm.5620371/Gau-2420919.chk"
 B after Tr=     0.000000    0.000000   -0.000000
         Rot=    0.996317    0.058556   -0.005149    0.062427 Ang=   9.84 deg.
 ExpMin= 3.60D-02 ExpMax= 7.00D+03 ExpMxC= 1.05D+03 IAcc=3 IRadAn=         5 AccDes= 0.00D+00
 Harris functional with IExCor= 4639 and IRadAn=       5 diagonalized for initial guess.
 HarFok:  IExCor= 4639 AccDes= 0.00D+00 IRadAn=         5 IDoV= 1 UseB2=F ITyADJ=14
 ICtDFT=  3500011 ScaDFX=  1.000000  1.000000  1.000000  1.000000
 FoFCou: FMM=F IPFlag=           0 FMFlag=      100000 FMFlg1=           0
         NFxFlg=           0 DoJE=T BraDBF=F KetDBF=T FulRan=T
         wScrn=  0.000000 ICntrl=       500 IOpCl=  0 I1Cent=   200000004 NGrid=           0
         NMat0=    1 NMatS0=      1 NMatT0=    0 NMatD0=    1 NMtDS0=    0 NMtDT0=    0
 Petite list used in FoFCou.
 Requested convergence on RMS density matrix=1.00D-10 within 128 cycles.
 Requested convergence on MAX density matrix=1.00D-08.
 Requested convergence on             energy=1.00D-08.
 No special actions if energy rises.
 SCF Done:  E(RwB97XD) =  -832.351947487     A.U. after   18 cycles
            NFock= 18  Conv=0.35D-10     -V/T= 2.0086
 Calling FoFJK, ICntrl=      2127 FMM=F ISym2X=0 I1Cent= 0 IOpClX= 0 NMat=1 NMatS=1 NMatT=0.
 ***** Axes restored to original set *****
 -------------------------------------------------------------------
 Center     Atomic                   Forces (Hartrees/Bohr)
 Number     Number              X              Y              Z
 -------------------------------------------------------------------
      1        6          -0.054560590    0.017653327   -0.080216588
      2        8           0.085067110   -0.027949333    0.007975030
      3        8          -0.010292779   -0.017345177    0.129329095
      4        1          -0.029520452    0.021252623   -0.076482503
      5        6           0.004144949    0.001494812    0.003316212
      6        9          -0.000675589   -0.017915893    0.011431904
      7        9          -0.014431626    0.020979188    0.004574066
      8        9           0.019731931   -0.003735044    0.010054309
      9        8          -0.004065608    0.006748631    0.005318498
     10        1           0.001203603   -0.000594584   -0.001908175
     11        1           0.004734669   -0.004476977   -0.003773358
     12        8           0.002334530   -0.008381245    0.005796315
     13        1          -0.002335229    0.000917464    0.005454532
     14        1          -0.001220724    0.007683930   -0.011038694
     15        8           0.004760830   -0.006182032   -0.023668153
     16        1           0.000935429    0.009296635    0.010815770
     17        1          -0.006685311   -0.000555907    0.003272503
     18        8          -0.004812095    0.003706148    0.020341550
     19        1           0.010735169   -0.002221589   -0.014474969
     20        1          -0.005048217   -0.000374976   -0.006117345
 -------------------------------------------------------------------
 Cartesian Forces:  Max     0.129329095 RMS     0.027679971

 GradGradGradGradGradGradGradGradGradGradGradGradGradGradGradGradGradGrad
 Berny optimization.
 Using GEDIIS/GDIIS optimizer.
 FormGI is forming the generalized inverse of G from B-inverse, IUseBI=4.
 Internal  Forces:  Max     0.095075531 RMS     0.020036959
 Search for a local minimum.
 Step number   3 out of a maximum of  120
 All quantities printed in internal units (Hartrees-Bohrs-Radians)
 Mixed Optimization -- RFO/linear search
 Update second derivatives using D2CorX and points    3    2
 ITU=  0  1  0
 Use linear search instead of GDIIS.
     Eigenvalues ---   -0.00392  -0.00043   0.00038   0.00166   0.00366
     Eigenvalues ---    0.00413   0.00609   0.00755   0.00926   0.01032
     Eigenvalues ---    0.01206   0.01541   0.01613   0.01738   0.02153
     Eigenvalues ---    0.02444   0.02632   0.02920   0.03190   0.03582
     Eigenvalues ---    0.04125   0.04417   0.05654   0.06624   0.07284
     Eigenvalues ---    0.08272   0.09558   0.10324   0.12079   0.12256
     Eigenvalues ---    0.13452   0.18798   0.20692   0.20925   0.22622
     Eigenvalues ---    0.24985   0.28546   0.36701   0.37373   0.37628
     Eigenvalues ---    0.41879   0.46094   0.47553   0.53037   0.53955
     Eigenvalues ---    0.55768   0.56506   0.56664   0.56925   0.57062
     Eigenvalues ---    0.57484   0.63474   0.94619   2.60280
 RFO step:  Lambda=-3.94975379D-03 EMin=-3.91848817D-03
 I=     1 Eig=   -3.92D-03 Dot1=  1.40D-04
 I=     1 Stepn=  6.00D-01 RXN=   6.00D-01 EDone=F
 I=     2 Eig=   -4.26D-04 Dot1=  2.76D-05
 I=     2 Stepn=  3.00D-01 RXN=   6.71D-01 EDone=F
 Mixed    2 eigenvectors in step.  Raw Step.Grad=  1.67D-04.
 RFO eigenvector is Hessian eigenvector with negative curvature.
 Taking step of  6.00D-01 in eigenvector direction(s).  Step.Grad=  2.51D-03.
 Quartic linear search produced a step of -0.93517.
 Iteration  1 RMS(Cart)=  0.24982896 RMS(Int)=  0.00984671
 Iteration  2 RMS(Cart)=  0.01626669 RMS(Int)=  0.00096107
 Iteration  3 RMS(Cart)=  0.00010851 RMS(Int)=  0.00095980
 Iteration  4 RMS(Cart)=  0.00000019 RMS(Int)=  0.00095980
 Variable       Old X    -DE/DX   Delta X   Delta X   Delta X     New X
                                 (Linear)    (Quad)   (Total)
    R1        2.39771  -0.08972  -0.11056   0.00361  -0.10695   2.29076
    R2        2.59597  -0.05856  -0.13199  -0.00945  -0.14144   2.45453
    R3        2.82406   0.03010   0.10722   0.00170   0.10891   2.93298
    R4        1.74183   0.09508   0.19021   0.00966   0.19988   1.94170
    R5        2.96339   0.01066  -0.08826  -0.02459  -0.11285   2.85055
    R6        2.56894  -0.01248  -0.02844   0.00152  -0.02692   2.54202
    R7        2.57300  -0.02502  -0.03825   0.00038  -0.03786   2.53514
    R8        2.53490  -0.01039  -0.01373  -0.00506  -0.01880   2.51611
    R9        1.81803  -0.00155  -0.00458  -0.00149  -0.00607   1.81196
   R10        1.83429  -0.00616  -0.01151   0.00220  -0.00930   1.82499
   R11        3.40749  -0.00093   0.00426  -0.02785  -0.02359   3.38390
   R12        1.82182  -0.00567  -0.00873  -0.00065  -0.00938   1.81244
   R13        1.88842  -0.01574  -0.02629  -0.00225  -0.02852   1.85990
   R14        3.22275  -0.00296  -0.05526  -0.01267  -0.06793   3.15482
   R15        3.25817  -0.00219  -0.01796   0.01007  -0.00790   3.25027
   R16        1.89571  -0.01625  -0.02593  -0.00084  -0.02678   1.86893
   R17        1.83018  -0.00706  -0.01458   0.00029  -0.01430   1.81588
   R18        1.88334  -0.01898  -0.04077   0.00062  -0.04015   1.84318
   R19        1.83220  -0.00760  -0.01611  -0.00190  -0.01801   1.81419
    A1        2.21164  -0.00275   0.02621  -0.00061   0.02553   2.23718
    A2        2.07112   0.01279   0.04420   0.00303   0.04716   2.11828
    A3        1.99959  -0.00998  -0.06967  -0.00209  -0.07186   1.92773
    A4        1.93663   0.00036   0.04050   0.00681   0.04735   1.98398
    A5        1.82238   0.02675   0.08896  -0.00296   0.08610   1.90848
    A6        1.98470   0.00052  -0.03366  -0.00535  -0.03893   1.94577
    A7        1.86221   0.03192   0.08143   0.00659   0.08813   1.95034
    A8        1.93388  -0.01805  -0.05005  -0.00129  -0.05126   1.88261
    A9        1.92463  -0.01784  -0.04146  -0.00039  -0.04173   1.88290
   A10        1.93198  -0.01995  -0.04392   0.00332  -0.04051   1.89147
   A11        1.84630   0.00355   0.01689  -0.00979   0.00684   1.85315
   A12        2.24356   0.00049  -0.01405  -0.02533  -0.03936   2.20419
   A13        2.18875  -0.00409   0.00117   0.02136   0.02236   2.21111
   A14        1.89682   0.00522  -0.03394  -0.00416  -0.03716   1.85966
   A15        2.22783   0.00985   0.02564   0.06737   0.09562   2.32345
   A16        1.90351  -0.01526  -0.06126   0.03748  -0.02264   1.88087
   A17        1.99787  -0.01467  -0.13760  -0.02312  -0.16244   1.83542
   A18        1.94007   0.00487   0.05158  -0.02168   0.02648   1.96655
   A19        1.82771   0.00906   0.03722   0.00421   0.03950   1.86721
   A20        2.06509  -0.01172  -0.09976   0.10961   0.00804   2.07313
   A21        1.98740   0.00125   0.05967   0.00007   0.05764   2.04504
   A22        1.80430   0.00477   0.03045  -0.00625   0.02161   1.82591
   A23        3.01413  -0.01097   0.00094   0.02623   0.02717   3.04130
   A24        3.25306  -0.00344  -0.02220   0.04774   0.02567   3.27873
   A25        3.02321  -0.01582  -0.00057   0.10484   0.10371   3.12692
   A26        2.89388  -0.01709   0.03564  -0.05885  -0.02401   2.86987
   A27        3.25735   0.00127   0.00561  -0.03608  -0.03027   3.22708
   A28        3.12966   0.00435   0.04794   0.05328   0.10066   3.23032
   A29        3.18092   0.01308  -0.08010  -0.02336  -0.10394   3.07699
    D1        0.05910   0.00193   0.00815   0.06361   0.07173   0.13083
    D2       -3.03761  -0.00004  -0.02375   0.05473   0.03102  -3.00658
    D3       -1.69718  -0.00392  -0.03278  -0.07883  -0.11161  -1.80879
    D4        2.47604   0.00015  -0.00954  -0.07226  -0.08181   2.39422
    D5        0.34106   0.00235   0.01133  -0.07775  -0.06646   0.27460
    D6        1.40341  -0.00250  -0.00369  -0.07080  -0.07445   1.32896
    D7       -0.70656   0.00158   0.01956  -0.06423  -0.04466  -0.75122
    D8       -2.84154   0.00378   0.04042  -0.06972  -0.02930  -2.87084
    D9       -1.73153   0.00802   0.04667   0.01368   0.06137  -1.67016
   D10        2.52419   0.00357   0.05187   0.03567   0.08654   2.61073
   D11        3.04617  -0.00038   0.06662  -0.14509  -0.07993   2.96624
   D12       -2.10526  -0.00056  -0.00901   0.01265   0.00240  -2.10286
   D13        0.91883  -0.00095   0.07351  -0.16423  -0.08949   0.82934
   D14       -2.20103  -0.00003  -0.06706   0.11900   0.05032  -2.15071
   D15       -0.10274   0.00184  -0.07864   0.05895  -0.01875  -0.12150
   D16        0.08545  -0.00253  -0.18709   0.20572   0.01771   0.10316
   D17        2.18374  -0.00065  -0.19868   0.14568  -0.05137   2.13238
   D18       -2.61643  -0.00529   0.04126  -0.06732  -0.02653  -2.64296
   D19        1.57457   0.00105   0.03667  -0.17287  -0.13806   1.43651
   D20        1.16103  -0.00758   0.10656  -0.17494  -0.06655   1.09449
   D21       -0.93115  -0.00124   0.10197  -0.28049  -0.17808  -1.10923
   D22       -1.50496   0.00086  -0.06117  -0.03722  -0.09880  -1.60377
   D23        0.71018  -0.00163  -0.02800   0.03454   0.00696   0.71714
         Item               Value     Threshold  Converged?
 Maximum Force            0.095076     0.000015     NO 
 RMS     Force            0.020037     0.000010     NO 
 Maximum Displacement     0.636393     0.000060     NO 
 RMS     Displacement     0.258450     0.000040     NO 
 Predicted change in Energy=-1.066427D-03
 GradGradGradGradGradGradGradGradGradGradGradGradGradGradGradGradGradGrad

                          Input orientation:                          
 ---------------------------------------------------------------------
 Center     Atomic      Atomic             Coordinates (Angstroms)
 Number     Number       Type             X           Y           Z
 ---------------------------------------------------------------------
      1          6           0        0.718005    0.683787    1.170387
      2          8           0       -0.423122    1.034063    0.959185
      3          8           0        1.682199    0.529826    0.313812
      4          1           0        1.448770    0.854072   -0.632836
      5          6           0        1.209697    0.354851    2.605289
      6          9           0        1.955546    1.375272    3.065684
      7          9           0        1.969205   -0.750842    2.623013
      8          9           0        0.193072    0.179215    3.446972
      9          8           0       -1.234932   -1.807655    1.211541
     10          1           0       -1.635986   -2.382924    1.865459
     11          1           0       -1.439801   -0.904618    1.485782
     12          8           0        0.714482   -1.074485   -3.026661
     13          1           0        1.085537   -1.654448   -3.694371
     14          1           0        0.620548   -1.613118   -2.208290
     15          8           0        1.333371    1.300355   -2.069123
     16          1           0        1.045627    0.496081   -2.567575
     17          1           0        2.176107    1.574313   -2.440761
     18          8           0        0.590989   -2.508389   -0.739990
     19          1           0       -0.094401   -2.301548   -0.077568
     20          1           0        1.407771   -2.553523   -0.237513
 ---------------------------------------------------------------------
                    Distance matrix (angstroms):
                    1          2          3          4          5
     1  C    0.000000
     2  O    1.212217   0.000000
     3  O    1.298882   2.259012   0.000000
     4  H    1.953107   2.463921   1.027505   0.000000
     5  C    1.552064   2.416007   2.346219   3.285092   0.000000
     6  F    2.366814   3.195594   2.891764   3.769287   1.345181
     7  F    2.394532   3.417227   2.656104   3.667036   1.341538
     8  F    2.390185   2.701767   3.486706   4.321694   1.331467
     9  O    3.165903   2.966156   3.844397   4.205802   3.548969
    10  H    3.927991   3.737402   4.679965   5.122045   4.017545
    11  H    2.697893   2.251538   3.630155   3.990661   3.139968
    12  O    4.550467   4.650493   3.830020   3.160524   5.831561
    13  H    5.410018   5.582090   4.603541   3.974621   6.613503
    14  H    4.086653   4.257899   3.475674   3.042209   5.233598
    15  O    3.354587   3.510958   2.528591   1.508445   4.770681
    16  H    3.756985   3.858067   2.951060   2.008457   5.177392
    17  H    3.994933   4.313640   2.987067   2.077585   5.280498
    18  O    3.722319   4.057657   3.395878   3.471802   4.446553
    19  H    3.336109   3.508449   3.365437   3.556352   3.994352
    20  H    3.596962   4.201788   3.144250   3.430694   4.071780
                    6          7          8          9         10
     6  F    0.000000
     7  F    2.171751   0.000000
     8  F    2.163850   2.167617   0.000000
     9  O    4.873194   3.657267   3.314212   0.000000
    10  H    5.335136   4.029265   3.522952   0.958847   0.000000
    11  H    4.384332   3.596979   2.772586   0.965741   1.538842
    12  O    6.682681   5.796369   6.614496   4.722299   5.582970
    13  H    7.458851   6.442570   7.426816   5.429182   6.232903
    14  H    6.207052   5.089586   5.947872   3.895625   4.720167
    15  O    5.172906   5.160216   5.743217   5.197948   6.153419
    16  H    5.773607   5.417566   6.082930   4.978943   5.927184
    17  H    5.514454   5.575926   6.367427   6.034252   6.981068
    18  O    5.606067   4.037107   4.991212   2.762876   3.429799
    19  H    5.253696   3.735813   4.319630   1.790682   2.481624
    20  H    5.162034   3.427459   4.745395   3.104827   3.703518
                   11         12         13         14         15
    11  H    0.000000
    12  O    5.003193   0.000000
    13  H    5.811503   0.959101   0.000000
    14  H    4.288727   0.984216   1.557678   0.000000
    15  O    5.018938   2.634344   3.381378   3.002634   0.000000
    16  H    4.956714   1.669460   2.428176   2.181399   0.988994
    17  H    5.885374   3.081519   3.631222   3.554366   0.960923
    18  O    3.413246   2.701888   3.114829   1.719968   4.101738
    19  H    2.491100   3.295016   3.859049   2.350546   4.356436
    20  H    3.714471   3.232267   3.586369   2.321216   4.267635
                   16         17         18         19         20
    16  H    0.000000
    17  H    1.567370   0.000000
    18  O    3.545928   4.698263   0.000000
    19  H    3.914912   5.075646   0.975369   0.000000
    20  H    3.854922   4.741695   0.960027   1.531533   0.000000
 Stoichiometry    C2H9F3O6
 Framework group  C1[X(C2H9F3O6)]
 Deg. of freedom    54
 Full point group                 C1      NOp   1
 Largest Abelian subgroup         C1      NOp   1
 Largest concise Abelian subgroup C1      NOp   1
                         Standard orientation:                         
 ---------------------------------------------------------------------
 Center     Atomic      Atomic             Coordinates (Angstroms)
 Number     Number       Type             X           Y           Z
 ---------------------------------------------------------------------
      1          6           0       -0.611739   -0.582665    0.445175
      2          8           0       -0.434804   -0.331856    1.617889
      3          8           0        0.219282   -1.122080   -0.394784
      4          1           0        1.084051   -1.463941    0.042335
      5          6           0       -1.962453   -0.270828   -0.252847
      6          9           0       -2.657901   -1.411818   -0.407782
      7          9           0       -1.775155    0.265276   -1.468262
      8          9           0       -2.706942    0.567423    0.465398
      9          8           0       -0.046337    2.506183    0.848012
     10          1           0       -0.546989    3.323944    0.849309
     11          1           0       -0.497609    1.913440    1.462556
     12          8           0        3.859581    0.038158   -0.128089
     13          1           0        4.619958    0.196650   -0.690744
     14          1           0        3.178462    0.700953   -0.383941
     15          8           0        2.396377   -2.067065    0.477588
     16          1           0        3.065060   -1.349169    0.352699
     17          1           0        2.667897   -2.803155   -0.077228
     18          8           0        1.935844    1.759463   -0.925926
     19          1           0        1.272186    2.072468   -0.283328
     20          1           0        1.422558    1.479406   -1.687344
 ---------------------------------------------------------------------
 Rotational constants (GHZ):           1.1098338           0.5262650           0.4382922
 Standard basis: 6-31++G(d,p) (6D, 7F)
 There are   263 symmetry adapted cartesian basis functions of A   symmetry.
 There are   263 symmetry adapted basis functions of A   symmetry.
   263 basis functions,   424 primitive gaussians,   263 cartesian basis functions
    48 alpha electrons       48 beta electrons
       nuclear repulsion energy       749.1668132111 Hartrees.
 NAtoms=   20 NActive=   20 NUniq=   20 SFac= 1.00D+00 NAtFMM=   60 NAOKFM=F Big=F
 Integral buffers will be    131072 words long.
 Raffenetti 2 integral format.
 Two-electron integral symmetry is turned on.
 Nuclear repulsion after empirical dispersion term =      749.1574350707 Hartrees.
 One-electron integrals computed using PRISM.
 NBasis=   263 RedAO= T EigKep=  4.92D-05  NBF=   263
 NBsUse=   263 1.00D-06 EigRej= -1.00D+00 NBFU=   263
 Lowest energy guess from the checkpoint file:  "/local_scratch/slurm.5620371/Gau-2420919.chk"
 B after Tr=    -0.000000    0.000000   -0.000000
         Rot=    0.999069    0.042890   -0.000191   -0.004706 Ang=   4.95 deg.
 B after Tr=    -0.000000   -0.000000   -0.000000
         Rot=    0.997520   -0.017176    0.002819   -0.068202 Ang=  -8.07 deg.
 Requested convergence on RMS density matrix=1.00D-10 within 128 cycles.
 Requested convergence on MAX density matrix=1.00D-08.
 Requested convergence on             energy=1.00D-08.
 No special actions if energy rises.
 SCF Done:  E(RwB97XD) =  -832.377771875     A.U. after   17 cycles
            NFock= 17  Conv=0.58D-10     -V/T= 2.0082
 Calling FoFJK, ICntrl=      2127 FMM=F ISym2X=0 I1Cent= 0 IOpClX= 0 NMat=1 NMatS=1 NMatT=0.
 ***** Axes restored to original set *****
 -------------------------------------------------------------------
 Center     Atomic                   Forces (Hartrees/Bohr)
 Number     Number              X              Y              Z
 -------------------------------------------------------------------
      1        6          -0.005701823   -0.001237966   -0.001219949
      2        8           0.002753180   -0.002302406    0.003265432
      3        8           0.003198523    0.002544394   -0.000862993
      4        1           0.000652948    0.000014004    0.002537827
      5        6           0.004686610    0.003102141   -0.002120477
      6        9          -0.000389364   -0.000944345    0.000045180
      7        9          -0.001213184   -0.000516885    0.000861568
      8        9          -0.002725726   -0.001345287    0.000512614
      9        8          -0.001493503    0.001137757    0.003200525
     10        1          -0.000156346   -0.002199921    0.000366488
     11        1           0.001434121    0.001887504   -0.004052937
     12        8          -0.001295307   -0.002310836    0.000792036
     13        1          -0.000341484    0.001048770   -0.000988029
     14        1           0.000037977   -0.000426971   -0.000278522
     15        8          -0.001430112   -0.000289536   -0.000288352
     16        1           0.002576365    0.000805972   -0.001075240
     17        1          -0.000453091    0.000207090   -0.000672914
     18        8          -0.000050889   -0.001195432    0.002145382
     19        1          -0.002148054    0.001191020   -0.001454244
     20        1           0.002059159    0.000830933   -0.000713396
 -------------------------------------------------------------------
 Cartesian Forces:  Max     0.005701823 RMS     0.001890302

 GradGradGradGradGradGradGradGradGradGradGradGradGradGradGradGradGradGrad
 Berny optimization.
 Using GEDIIS/GDIIS optimizer.
 FormGI is forming the generalized inverse of G from B-inverse, IUseBI=4.
 Internal  Forces:  Max     0.016230037 RMS     0.003868542
 Search for a local minimum.
 Step number   4 out of a maximum of  120
 All quantities printed in internal units (Hartrees-Bohrs-Radians)
 Mixed Optimization -- RFO/linear search
 Update second derivatives using D2CorX and points    3    4    2
 ITU=  0  0  1  0
 Use linear search instead of GDIIS.
 Energy rises -- skip Quadratic/GDIIS search.
 Quartic linear search produced a step of -0.84985.
 Iteration  1 RMS(Cart)=  0.16985979 RMS(Int)=  0.01271498
 Iteration  2 RMS(Cart)=  0.04318120 RMS(Int)=  0.00029235
 Iteration  3 RMS(Cart)=  0.00037519 RMS(Int)=  0.00015038
 Iteration  4 RMS(Cart)=  0.00000023 RMS(Int)=  0.00015038
 Variable       Old X    -DE/DX   Delta X   Delta X   Delta X     New X
                                 (Linear)    (Quad)   (Total)
    R1        2.29076  -0.00367  -0.00959   0.00000  -0.00959   2.28117
    R2        2.45453   0.00284   0.00025   0.00000   0.00026   2.45479
    R3        2.93298  -0.00065   0.00487   0.00000   0.00487   2.93785
    R4        1.94170   0.00072   0.00299   0.00000   0.00299   1.94469
    R5        2.85055   0.00320   0.01570   0.00000   0.01570   2.86625
    R6        2.54202  -0.00092  -0.00297   0.00000  -0.00297   2.53905
    R7        2.53514  -0.00050  -0.00258   0.00000  -0.00258   2.53256
    R8        2.51611   0.00258   0.00349   0.00000   0.00349   2.51960
    R9        1.81196   0.00164   0.00100   0.00000   0.00100   1.81295
   R10        1.82499   0.00039  -0.00255   0.00000  -0.00255   1.82243
   R11        3.38390   0.00007   0.02392   0.00000   0.02392   3.40781
   R12        1.81244  -0.00008   0.00004   0.00000   0.00004   1.81248
   R13        1.85990  -0.00139   0.00034   0.00000   0.00034   1.86024
   R14        3.15482   0.00062   0.00751   0.00000   0.00752   3.16234
   R15        3.25027  -0.00130  -0.00961   0.00000  -0.00961   3.24066
   R16        1.86893  -0.00005  -0.00081   0.00000  -0.00081   1.86811
   R17        1.81588  -0.00008  -0.00110   0.00000  -0.00110   1.81478
   R18        1.84318   0.00082  -0.00293   0.00000  -0.00293   1.84025
   R19        1.81419   0.00134   0.00067   0.00000   0.00067   1.81486
    A1        2.23718   0.00279   0.00212   0.00000   0.00212   2.23929
    A2        2.11828  -0.00365   0.00009   0.00000   0.00009   2.11836
    A3        1.92773   0.00086  -0.00224   0.00000  -0.00224   1.92549
    A4        1.98398   0.00348  -0.00343   0.00000  -0.00344   1.98054
    A5        1.90848   0.00164   0.00767   0.00000   0.00767   1.91615
    A6        1.94577   0.00129   0.00249   0.00000   0.00250   1.94826
    A7        1.95034  -0.00290  -0.00089   0.00000  -0.00089   1.94945
    A8        1.88261   0.00001  -0.00191   0.00000  -0.00191   1.88070
    A9        1.88290   0.00094  -0.00222   0.00000  -0.00222   1.88068
   A10        1.89147  -0.00091  -0.00548   0.00000  -0.00548   1.88599
   A11        1.85315   0.00366   0.00953   0.00000   0.00999   1.86314
   A12        2.20419   0.00077   0.02069   0.00000   0.02114   2.22534
   A13        2.21111  -0.00437  -0.01794   0.00000  -0.01748   2.19364
   A14        1.85966   0.00774   0.00073   0.00000   0.00126   1.86092
   A15        2.32345   0.00162  -0.05796   0.00000  -0.05769   2.26576
   A16        1.88087  -0.00977  -0.03644   0.00000  -0.03604   1.84483
   A17        1.83542  -0.00438   0.01301   0.00000   0.01302   1.84845
   A18        1.96655  -0.00002   0.02437   0.00000   0.02442   1.99097
   A19        1.86721   0.00407   0.00025   0.00000   0.00025   1.86746
   A20        2.07313  -0.01043  -0.09749   0.00000  -0.09726   1.97587
   A21        2.04504   0.00057   0.00524   0.00000   0.00554   2.05058
   A22        1.82591   0.00649   0.00931   0.00000   0.00963   1.83553
   A23        3.04130  -0.00305  -0.02224   0.00000  -0.02224   3.01906
   A24        3.27873   0.00152  -0.04198   0.00000  -0.04199   3.23673
   A25        3.12692  -0.01623  -0.08866   0.00000  -0.08861   3.03831
   A26        2.86987  -0.00865   0.05279   0.00000   0.05289   2.92276
   A27        3.22708   0.00393   0.03082   0.00000   0.03082   3.25790
   A28        3.23032  -0.00283  -0.04198   0.00000  -0.04198   3.18833
   A29        3.07699   0.01061   0.01555   0.00000   0.01564   3.09262
    D1        0.13083   0.00029  -0.05355   0.00000  -0.05355   0.07728
    D2       -3.00658  -0.00064  -0.04795   0.00000  -0.04795  -3.05454
    D3       -1.80879  -0.00015   0.06506   0.00000   0.06506  -1.74373
    D4        2.39422  -0.00202   0.06086   0.00000   0.06086   2.45508
    D5        0.27460   0.00028   0.06677   0.00000   0.06677   0.34137
    D6        1.32896   0.00072   0.05992   0.00000   0.05992   1.38887
    D7       -0.75122  -0.00116   0.05572   0.00000   0.05572  -0.69550
    D8       -2.87084   0.00115   0.06164   0.00000   0.06163  -2.80921
    D9       -1.67016   0.00448  -0.00975   0.00000  -0.00974  -1.67989
   D10        2.61073   0.00415  -0.02641   0.00000  -0.02643   2.58430
   D11        2.96624   0.00063   0.12846   0.00000   0.12855   3.09480
   D12       -2.10286   0.00066  -0.01023   0.00000  -0.01014  -2.11300
   D13        0.82934   0.00152   0.14285   0.00000   0.14276   0.97210
   D14       -2.15071   0.00231  -0.10370   0.00000  -0.10352  -2.25423
   D15       -0.12150   0.00112  -0.05553   0.00000  -0.05539  -0.17689
   D16        0.10316   0.00316  -0.18507   0.00000  -0.18522  -0.08206
   D17        2.13238   0.00197  -0.13690   0.00000  -0.13709   1.99529
   D18       -2.64296  -0.00105   0.06004   0.00000   0.05997  -2.58299
   D19        1.43651   0.00336   0.15065   0.00000   0.15074   1.58725
   D20        1.09449  -0.00350   0.15339   0.00000   0.15330   1.24779
   D21       -1.10923   0.00092   0.24401   0.00000   0.24407  -0.86516
   D22       -1.60377   0.00240   0.02838   0.00000   0.02852  -1.57525
   D23        0.71714   0.00061  -0.03136   0.00000  -0.03150   0.68564
         Item               Value     Threshold  Converged?
 Maximum Force            0.016230     0.000015     NO 
 RMS     Force            0.003869     0.000010     NO 
 Maximum Displacement     0.496704     0.000060     NO 
 RMS     Displacement     0.154023     0.000040     NO 
 Predicted change in Energy=-1.287663D-04
 GradGradGradGradGradGradGradGradGradGradGradGradGradGradGradGradGradGrad

                          Input orientation:                          
 ---------------------------------------------------------------------
 Center     Atomic      Atomic             Coordinates (Angstroms)
 Number     Number       Type             X           Y           Z
 ---------------------------------------------------------------------
      1          6           0        0.704095    0.716286    1.209320
      2          8           0       -0.388395    1.186534    1.003095
      3          8           0        1.657837    0.491243    0.356572
      4          1           0        1.445735    0.825424   -0.593351
      5          6           0        1.148726    0.298705    2.639301
      6          9           0        1.927214    1.255915    3.171271
      7          9           0        1.854406   -0.840526    2.624207
      8          9           0        0.104083    0.127104    3.449861
      9          8           0       -1.120073   -1.710237    1.148148
     10          1           0       -1.492678   -2.211347    1.876470
     11          1           0       -1.465189   -0.812824    1.222938
     12          8           0        0.560307   -1.117935   -3.018673
     13          1           0        0.887535   -1.642880   -3.751662
     14          1           0        0.626175   -1.683560   -2.215699
     15          8           0        1.315929    1.226233   -2.050416
     16          1           0        0.993832    0.421209   -2.525229
     17          1           0        2.145215    1.481797   -2.461782
     18          8           0        0.770004   -2.505704   -0.717626
     19          1           0        0.060837   -2.283530   -0.088304
     20          1           0        1.587087   -2.391617   -0.226004
 ---------------------------------------------------------------------
                    Distance matrix (angstroms):
                    1          2          3          4          5
     1  C    0.000000
     2  O    1.207144   0.000000
     3  O    1.299018   2.255767   0.000000
     4  H    1.952322   2.458265   1.029086   0.000000
     5  C    1.554643   2.414156   2.346724   3.288720   0.000000
     6  F    2.374125   3.172987   2.929132   3.819623   1.343609
     7  F    2.397662   3.430326   2.637123   3.646242   1.340172
     8  F    2.393151   2.711382   3.480687   4.316855   1.333316
     9  O    3.036337   2.991266   3.631789   4.005716   3.377401
    10  H    3.720475   3.678019   4.420388   4.894513   3.722806
    11  H    2.654083   2.281502   3.493490   3.802136   3.173978
    12  O    4.610962   4.731303   3.896962   3.231535   5.862233
    13  H    5.496422   5.678141   4.693126   4.047103   6.684488
    14  H    4.182832   4.430285   3.522879   3.098176   5.270053
    15  O    3.355632   3.497174   2.539824   1.516752   4.783483
    16  H    3.757376   3.865921   2.958139   2.024787   5.168304
    17  H    4.017440   4.302526   3.026856   2.100270   5.330454
    18  O    3.754822   4.235019   3.305123   3.401245   4.390570
    19  H    3.331141   3.665283   3.232288   3.440728   3.910405
    20  H    3.535377   4.268065   2.941986   3.241031   3.954740
                    6          7          8          9         10
     6  F    0.000000
     7  F    2.167866   0.000000
     8  F    2.162321   2.163710   0.000000
     9  O    4.709251   3.432590   3.189399   0.000000
    10  H    5.039253   3.693404   3.239376   0.959374   0.000000
    11  H    4.425391   3.603337   2.881886   0.964390   1.543932
    12  O    6.768974   5.796011   6.603044   4.531765   5.419661
    13  H    7.577001   6.498486   7.457115   5.295579   6.137136
    14  H    6.273170   5.063985   5.970733   3.790192   4.638312
    15  O    5.257430   5.139412   5.738441   4.978732   5.926691
    16  H    5.832499   5.371150   6.048128   4.743981   5.699828
    17  H    5.641793   5.598664   6.399135   5.820892   6.759734
    18  O    5.532850   3.888007   4.974241   2.772413   3.454810
    19  H    5.160994   3.557649   4.281546   1.803338   2.505784
    20  H    4.996164   3.255925   4.696300   3.111477   3.733342
                   11         12         13         14         15
    11  H    0.000000
    12  O    4.710307   0.000000
    13  H    5.565155   0.959123   0.000000
    14  H    4.117792   0.984397   1.558572   0.000000
    15  O    4.754705   2.646433   3.362970   2.994991   0.000000
    16  H    4.649557   1.673438   2.403310   2.158942   0.988563
    17  H    5.646013   3.095266   3.606821   3.519592   0.960339
    18  O    3.409945   2.695309   3.156525   1.714884   4.000214
    19  H    2.492205   3.192984   3.809732   2.281530   4.212312
    20  H    3.729398   3.236595   3.671545   2.320255   4.060892
                   16         17         18         19         20
    16  H    0.000000
    17  H    1.566702   0.000000
    18  O    3.447367   4.564367   0.000000
    19  H    3.758284   4.914847   0.973820   0.000000
    20  H    3.681084   4.507056   0.960381   1.536256   0.000000
 Stoichiometry    C2H9F3O6
 Framework group  C1[X(C2H9F3O6)]
 Deg. of freedom    54
 Full point group                 C1      NOp   1
 Largest Abelian subgroup         C1      NOp   1
 Largest concise Abelian subgroup C1      NOp   1
                         Standard orientation:                         
 ---------------------------------------------------------------------
 Center     Atomic      Atomic             Coordinates (Angstroms)
 Number     Number       Type             X           Y           Z
 ---------------------------------------------------------------------
      1          6           0       -0.640689   -0.650460    0.425757
      2          8           0       -0.498517   -0.601504    1.623500
      3          8           0        0.205371   -1.063488   -0.469249
      4          1           0        1.071025   -1.449072   -0.068018
      5          6           0       -1.966269   -0.201253   -0.250974
      6          9           0       -2.714956   -1.277780   -0.543962
      7          9           0       -1.737876    0.460969   -1.393498
      8          9           0       -2.684598    0.588363    0.547927
      9          8           0       -0.005998    2.271670    0.952699
     10          1           0       -0.599039    3.023607    1.010076
     11          1           0       -0.254962    1.666647    1.661227
     12          8           0        3.880446    0.146528   -0.004494
     13          1           0        4.694998    0.303409   -0.485962
     14          1           0        3.212207    0.769533   -0.371044
     15          8           0        2.415247   -2.032830    0.322919
     16          1           0        3.059710   -1.284726    0.275326
     17          1           0        2.733674   -2.715974   -0.272201
     18          8           0        1.915831    1.720300   -0.967936
     19          1           0        1.279864    1.978930   -0.277297
     20          1           0        1.382105    1.348543   -1.674523
 ---------------------------------------------------------------------
 Rotational constants (GHZ):           1.1698040           0.5208993           0.4464100
 Standard basis: 6-31++G(d,p) (6D, 7F)
 There are   263 symmetry adapted cartesian basis functions of A   symmetry.
 There are   263 symmetry adapted basis functions of A   symmetry.
   263 basis functions,   424 primitive gaussians,   263 cartesian basis functions
    48 alpha electrons       48 beta electrons
       nuclear repulsion energy       753.4202848707 Hartrees.
 NAtoms=   20 NActive=   20 NUniq=   20 SFac= 1.00D+00 NAtFMM=   60 NAOKFM=F Big=F
 Integral buffers will be    131072 words long.
 Raffenetti 2 integral format.
 Two-electron integral symmetry is turned on.
 Nuclear repulsion after empirical dispersion term =      753.4105513828 Hartrees.
 One-electron integrals computed using PRISM.
 NBasis=   263 RedAO= T EigKep=  4.72D-05  NBF=   263
 NBsUse=   263 1.00D-06 EigRej= -1.00D+00 NBFU=   263
 Lowest energy guess from the checkpoint file:  "/local_scratch/slurm.5620371/Gau-2420919.chk"
 B after Tr=    -0.000000    0.000000    0.000000
         Rot=    0.999981    0.005808    0.000166   -0.001827 Ang=   0.70 deg.
 B after Tr=     0.000000    0.000000    0.000000
         Rot=    0.999307   -0.037104    0.000328    0.002840 Ang=  -4.27 deg.
 Requested convergence on RMS density matrix=1.00D-10 within 128 cycles.
 Requested convergence on MAX density matrix=1.00D-08.
 Requested convergence on             energy=1.00D-08.
 No special actions if energy rises.
 SCF Done:  E(RwB97XD) =  -832.378732692     A.U. after   14 cycles
            NFock= 14  Conv=0.64D-10     -V/T= 2.0081
 Calling FoFJK, ICntrl=      2127 FMM=F ISym2X=0 I1Cent= 0 IOpClX= 0 NMat=1 NMatS=1 NMatT=0.
 ***** Axes restored to original set *****
 -------------------------------------------------------------------
 Center     Atomic                   Forces (Hartrees/Bohr)
 Number     Number              X              Y              Z
 -------------------------------------------------------------------
      1        6           0.000700495   -0.002395791    0.003099537
      2        8          -0.004223567   -0.000021711    0.000940329
      3        8           0.003956881    0.002047069   -0.004982617
      4        1           0.000774038   -0.000541461    0.004065037
      5        6           0.002100268    0.001235690   -0.000496717
      6        9           0.000221803    0.000640179   -0.000567873
      7        9          -0.000046260   -0.001419189    0.000127090
      8        9          -0.002432921   -0.000231580   -0.000444043
      9        8          -0.001217004    0.000090868    0.000548192
     10        1           0.000122399   -0.000833548    0.000526930
     11        1           0.000889474    0.001584140   -0.001407140
     12        8           0.000180860   -0.001640717    0.000617734
     13        1          -0.000442872    0.000846935   -0.001111729
     14        1          -0.000584592   -0.000326299    0.000454349
     15        8          -0.000887762   -0.000417857    0.001071253
     16        1           0.001158079    0.000381334   -0.002266372
     17        1           0.000039337    0.000463607   -0.000568094
     18        8           0.000226742   -0.001309098   -0.000149201
     19        1          -0.001574555    0.000531433    0.000525848
     20        1           0.001039158    0.001315997    0.000017487
 -------------------------------------------------------------------
 Cartesian Forces:  Max     0.004982617 RMS     0.001542177

 GradGradGradGradGradGradGradGradGradGradGradGradGradGradGradGradGradGrad
 Berny optimization.
 Using GEDIIS/GDIIS optimizer.
 FormGI is forming the generalized inverse of G from B-inverse, IUseBI=4.
 Internal  Forces:  Max     0.010949318 RMS     0.002858489
 Search for a local minimum.
 Step number   5 out of a maximum of  120
 All quantities printed in internal units (Hartrees-Bohrs-Radians)
 Mixed Optimization -- RFO/linear search
 Update second derivatives using D2CorX and points    3    4    2    5
 ITU=  0  0  0  1  0
 Use linear search instead of GDIIS.
     Eigenvalues ---   -0.00050   0.00038   0.00162   0.00191   0.00395
     Eigenvalues ---    0.00539   0.00648   0.00811   0.01004   0.01149
     Eigenvalues ---    0.01210   0.01558   0.01659   0.01962   0.02185
     Eigenvalues ---    0.02594   0.02717   0.02934   0.03194   0.03585
     Eigenvalues ---    0.04125   0.04474   0.05682   0.06910   0.07347
     Eigenvalues ---    0.08495   0.09677   0.10576   0.12129   0.12700
     Eigenvalues ---    0.13587   0.18832   0.20750   0.20955   0.22668
     Eigenvalues ---    0.25146   0.28587   0.36791   0.37395   0.37671
     Eigenvalues ---    0.42999   0.46492   0.47567   0.53373   0.54055
     Eigenvalues ---    0.55837   0.56539   0.56767   0.56949   0.57124
     Eigenvalues ---    0.57499   0.64277   0.94093   2.66086
 RFO step:  Lambda=-2.81688859D-03 EMin=-4.98077173D-04
 Quartic linear search produced a step of  0.01988.
 Iteration  1 RMS(Cart)=  0.19901092 RMS(Int)=  0.09204166
 Iteration  2 RMS(Cart)=  0.05017768 RMS(Int)=  0.05686321
 Iteration  3 RMS(Cart)=  0.05299753 RMS(Int)=  0.02411921
 Iteration  4 RMS(Cart)=  0.04016223 RMS(Int)=  0.00266964
 Iteration  5 RMS(Cart)=  0.00298007 RMS(Int)=  0.00063839
 Iteration  6 RMS(Cart)=  0.00001076 RMS(Int)=  0.00063830
 Iteration  7 RMS(Cart)=  0.00000000 RMS(Int)=  0.00063830
 Variable       Old X    -DE/DX   Delta X   Delta X   Delta X     New X
                                 (Linear)    (Quad)   (Total)
    R1        2.28117   0.00372   0.00003   0.00796   0.00800   2.28918
    R2        2.45479   0.00432  -0.00000   0.01237   0.01236   2.46715
    R3        2.93785  -0.00141  -0.00002  -0.00786  -0.00788   2.92997
    R4        1.94469  -0.00206  -0.00001  -0.00509  -0.00510   1.93959
    R5        2.86625   0.00196  -0.00006   0.02478   0.02472   2.89097
    R6        2.53905   0.00036   0.00001   0.00174   0.00175   2.54080
    R7        2.53256   0.00102   0.00001   0.00278   0.00280   2.53536
    R8        2.51960   0.00167  -0.00001  -0.00545  -0.00546   2.51414
    R9        1.81295   0.00079  -0.00000  -0.00062  -0.00063   1.81233
   R10        1.82243   0.00106   0.00001   0.00355   0.00355   1.82599
   R11        3.40781   0.00018  -0.00008  -0.00298  -0.00307   3.40475
   R12        1.81248   0.00024  -0.00000  -0.00051  -0.00051   1.81197
   R13        1.86024  -0.00032  -0.00000   0.00199   0.00202   1.86227
   R14        3.16234   0.00010  -0.00003   0.00336   0.00333   3.16567
   R15        3.24066  -0.00064   0.00003  -0.01436  -0.01434   3.22632
   R16        1.86811   0.00052   0.00000   0.00343   0.00342   1.87153
   R17        1.81478   0.00040   0.00000   0.00109   0.00109   1.81587
   R18        1.84025   0.00174   0.00001   0.00411   0.00412   1.84438
   R19        1.81486   0.00105  -0.00000   0.00451   0.00450   1.81936
    A1        2.23929   0.00143  -0.00001  -0.00654  -0.00655   2.23274
    A2        2.11836  -0.00280  -0.00000  -0.00305  -0.00305   2.11531
    A3        1.92549   0.00137   0.00001   0.00969   0.00964   1.93513
    A4        1.98054   0.00181   0.00001  -0.01670  -0.01662   1.96392
    A5        1.91615  -0.00063  -0.00003  -0.00206  -0.00210   1.91405
    A6        1.94826   0.00093  -0.00001  -0.00538  -0.00542   1.94284
    A7        1.94945  -0.00329   0.00000  -0.01000  -0.01002   1.93943
    A8        1.88070   0.00085   0.00001   0.00423   0.00423   1.88493
    A9        1.88068   0.00182   0.00001   0.00833   0.00833   1.88901
   A10        1.88599   0.00052   0.00002   0.00595   0.00594   1.89192
   A11        1.86314   0.00159  -0.00002   0.00882   0.00857   1.87170
   A12        2.22534   0.00054  -0.00006  -0.00901  -0.00929   2.21605
   A13        2.19364  -0.00214   0.00007  -0.00145  -0.00160   2.19203
   A14        1.86092   0.00568   0.00001   0.03025   0.03010   1.89102
   A15        2.26576   0.00120   0.00021  -0.01366  -0.01297   2.25279
   A16        1.84483  -0.00657   0.00014   0.00825   0.00843   1.85326
   A17        1.84845  -0.00304  -0.00005   0.03795   0.03651   1.88496
   A18        1.99097  -0.00050  -0.00008  -0.00112  -0.00376   1.98721
   A19        1.86746   0.00353  -0.00000   0.00343   0.00217   1.86963
   A20        1.97587  -0.00577   0.00035  -0.03975  -0.04060   1.93526
   A21        2.05058   0.00004  -0.00001  -0.02726  -0.02808   2.02251
   A22        1.83553   0.00288  -0.00003   0.00188  -0.00061   1.83492
   A23        3.01906  -0.00312   0.00008  -0.04678  -0.04670   2.97236
   A24        3.23673   0.00215   0.00015  -0.03699  -0.03673   3.20001
   A25        3.03831  -0.01095   0.00031  -0.10634  -0.10654   2.93177
   A26        2.92276  -0.00802  -0.00018  -0.01288  -0.01362   2.90913
   A27        3.25790   0.00252  -0.00011  -0.06332  -0.06334   3.19456
   A28        3.18833  -0.00181   0.00015  -0.00335  -0.00335   3.18498
   A29        3.09262   0.00806  -0.00005   0.09008   0.08947   3.18209
    D1        0.07728   0.00108   0.00019  -0.03878  -0.03859   0.03869
    D2       -3.05454   0.00041   0.00017  -0.05012  -0.04992  -3.10446
    D3       -1.74373  -0.00007  -0.00023  -0.07922  -0.07946  -1.82319
    D4        2.45508  -0.00130  -0.00021  -0.07973  -0.07992   2.37516
    D5        0.34137  -0.00031  -0.00023  -0.07655  -0.07680   0.26457
    D6        1.38887   0.00058  -0.00021  -0.06883  -0.06904   1.31984
    D7       -0.69550  -0.00066  -0.00020  -0.06933  -0.06950  -0.76500
    D8       -2.80921   0.00033  -0.00022  -0.06616  -0.06638  -2.87559
    D9       -1.67989   0.00438   0.00003  -0.03543  -0.03511  -1.71500
   D10        2.58430   0.00339   0.00009  -0.07147  -0.07163   2.51267
   D11        3.09480  -0.00021  -0.00045  -0.03618  -0.03676   3.05803
   D12       -2.11300   0.00011   0.00004   0.30172   0.30164  -1.81136
   D13        0.97210  -0.00014  -0.00050   0.25857   0.25819   1.23029
   D14       -2.25423   0.00153   0.00037   0.06716   0.06636  -2.18788
   D15       -0.17689   0.00054   0.00020   0.10230   0.10327  -0.07361
   D16       -0.08206   0.00340   0.00065   0.13434   0.13421   0.05215
   D17        1.99529   0.00240   0.00048   0.16948   0.17113   2.16642
   D18       -2.58299  -0.00133  -0.00021   0.07124   0.07178  -2.51121
   D19        1.58725   0.00235  -0.00053   0.15228   0.15039   1.73763
   D20        1.24779  -0.00327  -0.00054   0.05463   0.05546   1.30324
   D21       -0.86516   0.00041  -0.00086   0.13567   0.13406  -0.73110
   D22       -1.57525   0.00117  -0.00010  -0.68648  -0.68616  -2.26140
   D23        0.68564  -0.00060   0.00011  -0.74840  -0.74871  -0.06307
         Item               Value     Threshold  Converged?
 Maximum Force            0.010949     0.000015     NO 
 RMS     Force            0.002858     0.000010     NO 
 Maximum Displacement     0.609721     0.000060     NO 
 RMS     Displacement     0.172776     0.000040     NO 
 Predicted change in Energy=-2.202387D-03
 GradGradGradGradGradGradGradGradGradGradGradGradGradGradGradGradGradGrad

                          Input orientation:                          
 ---------------------------------------------------------------------
 Center     Atomic      Atomic             Coordinates (Angstroms)
 Number     Number       Type             X           Y           Z
 ---------------------------------------------------------------------
      1          6           0        0.787404    0.649925    1.222913
      2          8           0       -0.351802    1.001544    1.008406
      3          8           0        1.764927    0.529558    0.365916
      4          1           0        1.492191    0.808728   -0.583374
      5          6           0        1.255097    0.269700    2.651430
      6          9           0        2.002508    1.263691    3.162441
      7          9           0        2.000631   -0.845681    2.639827
      8          9           0        0.216580    0.072257    3.459226
      9          8           0       -1.277209   -1.669683    1.057264
     10          1           0       -1.815328   -2.236643    1.612913
     11          1           0       -1.487420   -0.756116    1.291543
     12          8           0        0.632305   -1.211268   -3.010707
     13          1           0        0.981460   -1.709702   -3.751691
     14          1           0        0.702527   -1.768810   -2.201161
     15          8           0        1.189645    1.186659   -2.034588
     16          1           0        0.985211    0.354591   -2.531285
     17          1           0        1.922982    1.612809   -2.486226
     18          8           0        0.791741   -2.416668   -0.624084
     19          1           0       -0.004291   -2.187100   -0.108127
     20          1           0        1.533524   -2.117503   -0.088199
 ---------------------------------------------------------------------
                    Distance matrix (angstroms):
                    1          2          3          4          5
     1  C    0.000000
     2  O    1.211379   0.000000
     3  O    1.305559   2.261882   0.000000
     4  H    1.945409   2.443615   1.026387   0.000000
     5  C    1.550474   2.411898   2.356061   3.287966   0.000000
     6  F    2.369590   3.201776   2.901025   3.807695   1.344535
     7  F    2.390900   3.407010   2.667866   3.658497   1.341652
     8  F    2.379209   2.682005   3.489279   4.302579   1.330427
     9  O    3.109766   2.827405   3.816964   4.062485   3.565830
    10  H    3.906225   3.604607   4.693090   5.003763   4.097290
    11  H    2.675160   2.111673   3.617666   3.852549   3.228465
    12  O    4.627270   4.692363   3.964201   3.272878   5.885654
    13  H    5.509281   5.637993   4.752136   4.079408   6.707672
    14  H    4.193062   4.368958   3.605700   3.143963   5.292305
    15  O    3.325837   3.416159   2.554437   1.529833   4.775339
    16  H    3.770988   3.838693   3.005386   2.063402   5.190431
    17  H    3.996798   4.214350   3.055017   2.110207   5.352151
    18  O    3.579862   3.956879   3.256907   3.300828   4.261486
    19  H    3.232207   3.396302   3.276444   3.382352   3.903470
    20  H    3.151883   3.805976   2.695682   2.968119   3.644424
                    6          7          8          9         10
     6  F    0.000000
     7  F    2.173150   0.000000
     8  F    2.167288   2.167225   0.000000
     9  O    4.877806   3.731985   3.321923   0.000000
    10  H    5.406409   4.189375   3.587275   0.959042   0.000000
    11  H    4.445163   3.740640   2.879004   0.966271   1.550085
    12  O    6.790481   5.825332   6.609106   4.517164   5.331056
    13  H    7.595316   6.529681   7.467110   5.313119   6.072780
    14  H    6.297161   5.096312   5.972072   3.813989   4.594085
    15  O    5.260779   5.161226   5.689529   4.878894   5.835505
    16  H    5.854901   5.404824   6.046216   4.700416   5.633106
    17  H    5.660004   5.685651   6.374442   5.794161   6.752494
    18  O    5.417451   3.818707   4.816531   2.768659   3.439967
    19  H    5.160603   3.656551   4.228414   1.801715   2.498857
    20  H    4.713712   3.045955   4.371911   3.068037   3.758030
                   11         12         13         14         15
    11  H    0.000000
    12  O    4.817650   0.000000
    13  H    5.695516   0.958855   0.000000
    14  H    4.245044   0.985469   1.576528   0.000000
    15  O    4.690863   2.648299   3.373528   2.999971   0.000000
    16  H    4.686319   1.675203   2.398064   2.167423   0.990372
    17  H    5.613750   3.149022   3.677899   3.606400   0.960918
    18  O    3.409052   2.678503   3.212121   1.707293   3.889963
    19  H    2.491278   3.127694   3.804625   2.248410   4.064356
    20  H    3.589313   3.189751   3.727231   2.297118   3.850216
                   16         17         18         19         20
    16  H    0.000000
    17  H    1.569890   0.000000
    18  O    3.369677   4.580826   0.000000
    19  H    3.648425   4.879452   0.976002   0.000000
    20  H    3.518602   4.451678   0.962765   1.539519   0.000000
 Stoichiometry    C2H9F3O6
 Framework group  C1[X(C2H9F3O6)]
 Deg. of freedom    54
 Full point group                 C1      NOp   1
 Largest Abelian subgroup         C1      NOp   1
 Largest concise Abelian subgroup C1      NOp   1
                         Standard orientation:                         
 ---------------------------------------------------------------------
 Center     Atomic      Atomic             Coordinates (Angstroms)
 Number     Number       Type             X           Y           Z
 ---------------------------------------------------------------------
      1          6           0       -0.640449   -0.583081    0.434450
      2          8           0       -0.427236   -0.307115    1.594546
      3          8           0        0.153296   -1.191753   -0.404581
      4          1           0        1.038610   -1.477950    0.028757
      5          6           0       -1.985061   -0.215624   -0.244492
      6          9           0       -2.744780   -1.317845   -0.369833
      7          9           0       -1.789324    0.294501   -1.469845
      8          9           0       -2.659474    0.674796    0.478251
      9          8           0        0.153320    2.381135    0.938434
     10          1           0       -0.231588    3.251651    1.055940
     11          1           0       -0.253704    1.797414    1.592101
     12          8           0        3.891290    0.111064   -0.192554
     13          1           0        4.695055    0.172371   -0.711791
     14          1           0        3.214988    0.703029   -0.596710
     15          8           0        2.394474   -1.936750    0.568687
     16          1           0        3.068658   -1.254210    0.322815
     17          1           0        2.694301   -2.774281    0.205359
     18          8           0        1.808132    1.523551   -1.108911
     19          1           0        1.311333    1.872632   -0.344769
     20          1           0        1.171390    0.997448   -1.603573
 ---------------------------------------------------------------------
 Rotational constants (GHZ):           1.1710552           0.5197301           0.4504732
 Standard basis: 6-31++G(d,p) (6D, 7F)
 There are   263 symmetry adapted cartesian basis functions of A   symmetry.
 There are   263 symmetry adapted basis functions of A   symmetry.
   263 basis functions,   424 primitive gaussians,   263 cartesian basis functions
    48 alpha electrons       48 beta electrons
       nuclear repulsion energy       753.9262761870 Hartrees.
 NAtoms=   20 NActive=   20 NUniq=   20 SFac= 1.00D+00 NAtFMM=   60 NAOKFM=F Big=F
 Integral buffers will be    131072 words long.
 Raffenetti 2 integral format.
 Two-electron integral symmetry is turned on.
 Nuclear repulsion after empirical dispersion term =      753.9164852894 Hartrees.
 One-electron integrals computed using PRISM.
 NBasis=   263 RedAO= T EigKep=  4.53D-05  NBF=   263
 NBsUse=   263 1.00D-06 EigRej= -1.00D+00 NBFU=   263
 Initial guess from the checkpoint file:  "/local_scratch/slurm.5620371/Gau-2420919.chk"
 B after Tr=     0.000000   -0.000000    0.000000
         Rot=    0.998773    0.048253   -0.009433    0.005992 Ang=   5.68 deg.
 ExpMin= 3.60D-02 ExpMax= 7.00D+03 ExpMxC= 1.05D+03 IAcc=3 IRadAn=         5 AccDes= 0.00D+00
 Harris functional with IExCor= 4639 and IRadAn=       5 diagonalized for initial guess.
 HarFok:  IExCor= 4639 AccDes= 0.00D+00 IRadAn=         5 IDoV= 1 UseB2=F ITyADJ=14
 ICtDFT=  3500011 ScaDFX=  1.000000  1.000000  1.000000  1.000000
 FoFCou: FMM=F IPFlag=           0 FMFlag=      100000 FMFlg1=           0
         NFxFlg=           0 DoJE=T BraDBF=F KetDBF=T FulRan=T
         wScrn=  0.000000 ICntrl=       500 IOpCl=  0 I1Cent=   200000004 NGrid=           0
         NMat0=    1 NMatS0=      1 NMatT0=    0 NMatD0=    1 NMtDS0=    0 NMtDT0=    0
 Petite list used in FoFCou.
 Requested convergence on RMS density matrix=1.00D-10 within 128 cycles.
 Requested convergence on MAX density matrix=1.00D-08.
 Requested convergence on             energy=1.00D-08.
 No special actions if energy rises.
 SCF Done:  E(RwB97XD) =  -832.379793506     A.U. after   17 cycles
            NFock= 17  Conv=0.63D-10     -V/T= 2.0082
 Calling FoFJK, ICntrl=      2127 FMM=F ISym2X=0 I1Cent= 0 IOpClX= 0 NMat=1 NMatS=1 NMatT=0.
 ***** Axes restored to original set *****
 -------------------------------------------------------------------
 Center     Atomic                   Forces (Hartrees/Bohr)
 Number     Number              X              Y              Z
 -------------------------------------------------------------------
      1        6          -0.003275860   -0.000197464   -0.003569269
      2        8           0.003386566   -0.000981100    0.002164392
      3        8          -0.000650229    0.001213966   -0.000140142
      4        1          -0.000856313    0.000743810    0.002499770
      5        6           0.003186933    0.002457172   -0.001849247
      6        9          -0.000595268   -0.001217921   -0.000008250
      7        9          -0.000690195   -0.000333943    0.000554265
      8        9          -0.001385827   -0.000618066    0.001113216
      9        8          -0.001885242   -0.000152204    0.001568327
     10        1          -0.000099056   -0.001059750    0.000193755
     11        1           0.001868470    0.000797344   -0.002478862
     12        8           0.000219026    0.000119918   -0.000635332
     13        1          -0.000137195   -0.000467868    0.000315368
     14        1          -0.000107535    0.000411135   -0.000372763
     15        8           0.002232208   -0.001557313    0.000081524
     16        1          -0.000652517    0.000826734    0.000058761
     17        1          -0.000628787    0.000460717   -0.000411498
     18        8           0.000250789    0.000437736    0.000838749
     19        1           0.000102534   -0.000751597    0.001013101
     20        1          -0.000282502   -0.000131306   -0.000935866
 -------------------------------------------------------------------
 Cartesian Forces:  Max     0.003569269 RMS     0.001337939

 GradGradGradGradGradGradGradGradGradGradGradGradGradGradGradGradGradGrad
 Berny optimization.
 Using GEDIIS/GDIIS optimizer.
 FormGI is forming the generalized inverse of G from B-inverse, IUseBI=4.
 Internal  Forces:  Max     0.003842999 RMS     0.001104056
 Search for a local minimum.
 Step number   6 out of a maximum of  120
 All quantities printed in internal units (Hartrees-Bohrs-Radians)
 Mixed Optimization -- RFO/linear search
 Update second derivatives using D2CorX and points    5    6
 DE= -1.06D-03 DEPred=-2.20D-03 R= 4.82D-01
 Trust test= 4.82D-01 RLast= 1.17D+00 DXMaxT set to 5.05D-01
 ITU=  0  0  0  0  1  0
 Use linear search instead of GDIIS.
     Eigenvalues ---   -0.00335   0.00047   0.00172   0.00248   0.00304
     Eigenvalues ---    0.00444   0.00639   0.00759   0.01008   0.01149
     Eigenvalues ---    0.01210   0.01509   0.01723   0.01840   0.02073
     Eigenvalues ---    0.02574   0.02600   0.02972   0.03029   0.03542
     Eigenvalues ---    0.03988   0.04415   0.05160   0.06276   0.07274
     Eigenvalues ---    0.08521   0.09636   0.10380   0.11660   0.12604
     Eigenvalues ---    0.13512   0.18597   0.20425   0.20933   0.22551
     Eigenvalues ---    0.24739   0.28846   0.36365   0.36973   0.37493
     Eigenvalues ---    0.38917   0.44864   0.47560   0.51749   0.53770
     Eigenvalues ---    0.55769   0.56554   0.56707   0.56904   0.57083
     Eigenvalues ---    0.57450   0.60892   0.94213   2.53552
 RFO step:  Lambda=-5.37882312D-03 EMin=-3.34998830D-03
 Quartic linear search produced a step of -0.20439.
 Maximum step size (   0.505) exceeded in Quadratic search.
    -- Step size scaled by   0.748
 Iteration  1 RMS(Cart)=  0.11344417 RMS(Int)=  0.04859937
 Iteration  2 RMS(Cart)=  0.08615222 RMS(Int)=  0.01226557
 Iteration  3 RMS(Cart)=  0.02814741 RMS(Int)=  0.00153481
 Iteration  4 RMS(Cart)=  0.00094499 RMS(Int)=  0.00148454
 Iteration  5 RMS(Cart)=  0.00000206 RMS(Int)=  0.00148454
 Iteration  6 RMS(Cart)=  0.00000001 RMS(Int)=  0.00148454
 Variable       Old X    -DE/DX   Delta X   Delta X   Delta X     New X
                                 (Linear)    (Quad)   (Total)
    R1        2.28918  -0.00384  -0.00164   0.01547   0.01379   2.30296
    R2        2.46715  -0.00160  -0.00253   0.03163   0.02907   2.49621
    R3        2.92997  -0.00009   0.00161  -0.01306  -0.01145   2.91852
    R4        1.93959  -0.00170   0.00104  -0.04003  -0.03896   1.90063
    R5        2.89097   0.00030  -0.00505   0.11952   0.11447   3.00543
    R6        2.54080  -0.00123  -0.00036  -0.00549  -0.00585   2.53496
    R7        2.53536  -0.00011  -0.00057   0.00965   0.00907   2.54443
    R8        2.51414   0.00185   0.00112   0.01485   0.01597   2.53011
    R9        1.81233   0.00079   0.00013   0.00190   0.00202   1.81435
   R10        1.82599  -0.00024  -0.00073   0.00040  -0.00033   1.82566
   R11        3.40475  -0.00049   0.00063  -0.17289  -0.17227   3.23248
   R12        1.81197  -0.00005   0.00010  -0.00011  -0.00001   1.81196
   R13        1.86227   0.00008  -0.00041   0.00009  -0.00030   1.86197
   R14        3.16567   0.00090  -0.00068   0.12129   0.12067   3.28634
   R15        3.22632   0.00050   0.00293   0.05182   0.05474   3.28106
   R16        1.87153   0.00031  -0.00070  -0.00158  -0.00229   1.86925
   R17        1.81587  -0.00008  -0.00022   0.00182   0.00160   1.81747
   R18        1.84438  -0.00010  -0.00084   0.01305   0.01220   1.85658
   R19        1.81936  -0.00078  -0.00092   0.00220   0.00128   1.82064
    A1        2.23274   0.00228   0.00134   0.00671   0.00803   2.24077
    A2        2.11531  -0.00110   0.00062  -0.01753  -0.01691   2.09840
    A3        1.93513  -0.00118  -0.00197   0.01082   0.00888   1.94401
    A4        1.96392   0.00218   0.00340   0.00075   0.00419   1.96811
    A5        1.91405   0.00113   0.00043   0.00874   0.00912   1.92317
    A6        1.94284   0.00056   0.00111   0.00494   0.00588   1.94872
    A7        1.93943  -0.00034   0.00205  -0.03841  -0.03645   1.90298
    A8        1.88493  -0.00029  -0.00086   0.01262   0.01162   1.89655
    A9        1.88901  -0.00026  -0.00170   0.01756   0.01591   1.90492
   A10        1.89192  -0.00084  -0.00121  -0.00376  -0.00518   1.88674
   A11        1.87170   0.00237  -0.00175   0.03644   0.03438   1.90609
   A12        2.21605   0.00101   0.00190   0.21503   0.21514   2.43119
   A13        2.19203  -0.00337   0.00033  -0.25783  -0.25815   1.93388
   A14        1.89102  -0.00018  -0.00615   0.04979   0.04326   1.93428
   A15        2.25279   0.00026   0.00265  -0.04080  -0.04157   2.21122
   A16        1.85326   0.00028  -0.00172   0.08317   0.08006   1.93333
   A17        1.88496   0.00109  -0.00746   0.13083   0.12284   2.00780
   A18        1.98721   0.00012   0.00077   0.00519   0.00511   1.99232
   A19        1.86963   0.00032  -0.00044  -0.00480  -0.00633   1.86330
   A20        1.93526  -0.00177   0.00830  -0.04184  -0.03428   1.90098
   A21        2.02251  -0.00065   0.00574  -0.05760  -0.05192   1.97059
   A22        1.83492   0.00107   0.00013   0.02656   0.02441   1.85934
   A23        2.97236   0.00131   0.00955   0.07475   0.08430   3.05666
   A24        3.20001   0.00184   0.00751   0.02162   0.02933   3.22934
   A25        2.93177  -0.00056   0.02178  -0.11286  -0.09153   2.84025
   A26        2.90913   0.00031   0.00278  -0.02709  -0.02371   2.88542
   A27        3.19456   0.00275   0.01295   0.11550   0.12863   3.32319
   A28        3.18498  -0.00033   0.00068   0.04299   0.04519   3.23017
   A29        3.18209  -0.00035  -0.01829  -0.01960  -0.03766   3.14443
    D1        0.03869  -0.00075   0.00789  -0.10419  -0.09636  -0.05768
    D2       -3.10446  -0.00047   0.01020  -0.10179  -0.09158   3.08715
    D3       -1.82319   0.00011   0.01624  -0.07506  -0.05875  -1.88194
    D4        2.37516  -0.00062   0.01634  -0.09957  -0.08321   2.29195
    D5        0.26457   0.00030   0.01570  -0.07179  -0.05619   0.20838
    D6        1.31984  -0.00015   0.01411  -0.07730  -0.06312   1.25672
    D7       -0.76500  -0.00088   0.01421  -0.10181  -0.08758  -0.85258
    D8       -2.87559   0.00004   0.01357  -0.07403  -0.06056  -2.93615
    D9       -1.71500   0.00032   0.00718   0.27371   0.28144  -1.43356
   D10        2.51267  -0.00006   0.01464   0.21843   0.23240   2.74507
   D11        3.05803   0.00021   0.00751  -0.06428  -0.04935   3.00868
   D12       -1.81136   0.00035  -0.06165  -0.14537  -0.20203  -2.01339
   D13        1.23029   0.00061  -0.05277  -0.23742  -0.29518   0.93512
   D14       -2.18788  -0.00011  -0.01356  -0.12240  -0.13506  -2.32294
   D15       -0.07361   0.00063  -0.02111  -0.05116  -0.07120  -0.14481
   D16        0.05215  -0.00001  -0.02743   0.02427  -0.00414   0.04801
   D17        2.16642   0.00072  -0.03498   0.09552   0.05972   2.22614
   D18       -2.51121   0.00013  -0.01467  -0.01840  -0.03019  -2.54139
   D19        1.73763   0.00047  -0.03074   0.03937   0.00921   1.74684
   D20        1.30324  -0.00030  -0.01133  -0.06829  -0.08020   1.22305
   D21       -0.73110   0.00004  -0.02740  -0.01052  -0.04080  -0.77190
   D22       -2.26140   0.00140   0.14025   0.22929   0.37044  -1.89097
   D23       -0.06307   0.00023   0.15303   0.15047   0.30260   0.23953
         Item               Value     Threshold  Converged?
 Maximum Force            0.003843     0.000015     NO 
 RMS     Force            0.001104     0.000010     NO 
 Maximum Displacement     0.978481     0.000060     NO 
 RMS     Displacement     0.222276     0.000040     NO 
 Predicted change in Energy=-4.018757D-03
 GradGradGradGradGradGradGradGradGradGradGradGradGradGradGradGradGradGrad

                          Input orientation:                          
 ---------------------------------------------------------------------
 Center     Atomic      Atomic             Coordinates (Angstroms)
 Number     Number       Type             X           Y           Z
 ---------------------------------------------------------------------
      1          6           0        0.800532    0.626606    1.316534
      2          8           0       -0.400785    0.760487    1.161357
      3          8           0        1.765552    0.791320    0.429693
      4          1           0        1.417386    1.009594   -0.488301
      5          6           0        1.365743    0.217250    2.694279
      6          9           0        1.981867    1.260291    3.270405
      7          9           0        2.244156   -0.797785    2.589263
      8          9           0        0.357351   -0.184657    3.477992
      9          8           0       -1.334847   -1.600074    0.858167
     10          1           0       -1.960909   -1.907306    1.518070
     11          1           0       -1.407263   -0.640399    0.773754
     12          8           0        0.649329   -1.338840   -2.954843
     13          1           0        0.986357   -1.783130   -3.734851
     14          1           0        0.712490   -1.923226   -2.164057
     15          8           0        1.101183    1.168674   -2.038818
     16          1           0        0.903996    0.324200   -2.514658
     17          1           0        1.792772    1.613237   -2.537874
     18          8           0        0.803968   -2.474962   -0.520333
     19          1           0       -0.006547   -2.190732   -0.043357
     20          1           0        1.550353   -2.100261   -0.039986
 ---------------------------------------------------------------------
                    Distance matrix (angstroms):
                    1          2          3          4          5
     1  C    0.000000
     2  O    1.218675   0.000000
     3  O    1.320939   2.286767   0.000000
     4  H    1.945409   2.467625   1.005771   0.000000
     5  C    1.544415   2.401162   2.370180   3.280136   0.000000
     6  F    2.369540   3.221012   2.887277   3.809115   1.341441
     7  F    2.394322   3.385681   2.723611   3.663545   1.346452
     8  F    2.350842   2.614358   3.496811   4.275674   1.338876
     9  O    3.118982   2.556686   3.938887   4.024690   3.737266
    10  H    3.753250   3.111004   4.727966   4.893537   4.118715
    11  H    2.602743   1.767969   3.497850   3.506266   3.480451
    12  O    4.704307   4.738462   4.151942   3.491258   5.903156
    13  H    5.599808   5.689201   4.957657   4.304089   6.743825
    14  H    4.315542   4.415889   3.899390   3.450575   5.349000
    15  O    3.412128   3.558602   2.584053   1.590407   4.835019
    16  H    3.844501   3.925034   3.103173   2.199877   5.230457
    17  H    4.100542   4.384426   3.079406   2.169344   5.431994
    18  O    3.604693   3.840266   3.534938   3.538281   4.230523
    19  H    3.230800   3.211923   3.500963   3.530955   3.895665
    20  H    3.136588   3.665249   2.937372   3.144815   3.589032
                    6          7          8          9         10
     6  F    0.000000
     7  F    2.183672   0.000000
     8  F    2.184037   2.173890   0.000000
     9  O    5.000117   4.055813   3.424971   0.000000
    10  H    5.352554   4.478957   3.490436   0.960113   0.000000
    11  H    4.618668   4.080895   3.261054   0.966099   1.570218
    12  O    6.876398   5.794249   6.542076   4.306302   5.209938
    13  H    7.702406   6.522836   7.414572   5.149496   6.024531
    14  H    6.424910   5.119245   5.914513   3.664676   4.550316
    15  O    5.382550   5.156790   5.728873   4.689641   5.611552
    16  H    5.958610   5.394895   6.039008   4.482321   5.426804
    17  H    5.822064   5.683688   6.440769   5.624986   6.552483
    18  O    5.450620   3.815318   4.629424   2.690765   3.481647
    19  H    5.181155   3.733183   4.068987   1.710556   2.517521
    20  H    4.736899   3.015089   4.179590   3.062881   3.846262
                   11         12         13         14         15
    11  H    0.000000
    12  O    4.315070   0.000000
    13  H    5.230943   0.958850   0.000000
    14  H    3.843140   0.985311   1.600632   0.000000
    15  O    4.180384   2.707564   3.406297   3.118752   0.000000
    16  H    4.133525   1.739058   2.436492   2.282656   0.989163
    17  H    5.126986   3.193131   3.690308   3.716628   0.961763
    18  O    3.151163   2.691008   3.293178   1.736263   3.958562
    19  H    2.243481   3.103650   3.844363   2.255203   4.061347
    20  H    3.397185   3.144518   3.751091   2.290203   3.857852
                   16         17         18         19         20
    16  H    0.000000
    17  H    1.565911   0.000000
    18  O    3.438407   4.664930   0.000000
    19  H    3.641607   4.891865   0.982460   0.000000
    20  H    3.524172   4.481995   0.963443   1.559530   0.000000
 Stoichiometry    C2H9F3O6
 Framework group  C1[X(C2H9F3O6)]
 Deg. of freedom    54
 Full point group                 C1      NOp   1
 Largest Abelian subgroup         C1      NOp   1
 Largest concise Abelian subgroup C1      NOp   1
                         Standard orientation:                         
 ---------------------------------------------------------------------
 Center     Atomic      Atomic             Coordinates (Angstroms)
 Number     Number       Type             X           Y           Z
 ---------------------------------------------------------------------
      1          6           0       -0.712129   -0.532053    0.478467
      2          8           0       -0.454735   -0.015808    1.551969
      3          8           0       -0.000342   -1.414992   -0.198777
      4          1           0        0.879435   -1.625269    0.240940
      5          6           0       -2.019154   -0.174802   -0.262664
      6          9           0       -2.879759   -1.202173   -0.204937
      7          9           0       -1.791346    0.124336   -1.555549
      8          9           0       -2.573265    0.895427    0.320569
      9          8           0        0.471665    2.304399    1.008770
     10          1           0       -0.027299    3.057899    1.332946
     11          1           0        0.347666    1.558513    1.610122
     12          8           0        3.878604    0.056465   -0.363747
     13          1           0        4.694378    0.031190   -0.867003
     14          1           0        3.236119    0.683840   -0.769273
     15          8           0        2.381131   -1.963098    0.641162
     16          1           0        3.052590   -1.299740    0.345288
     17          1           0        2.686279   -2.822167    0.334771
     18          8           0        1.757369    1.481482   -1.207080
     19          1           0        1.324660    1.819755   -0.392487
     20          1           0        1.123656    0.891212   -1.629232
 ---------------------------------------------------------------------
 Rotational constants (GHZ):           1.1545153           0.5126991           0.4486127
 Standard basis: 6-31++G(d,p) (6D, 7F)
 There are   263 symmetry adapted cartesian basis functions of A   symmetry.
 There are   263 symmetry adapted basis functions of A   symmetry.
   263 basis functions,   424 primitive gaussians,   263 cartesian basis functions
    48 alpha electrons       48 beta electrons
       nuclear repulsion energy       751.1388049379 Hartrees.
 NAtoms=   20 NActive=   20 NUniq=   20 SFac= 1.00D+00 NAtFMM=   60 NAOKFM=F Big=F
 Integral buffers will be    131072 words long.
 Raffenetti 2 integral format.
 Two-electron integral symmetry is turned on.
 Nuclear repulsion after empirical dispersion term =      751.1293131533 Hartrees.
 One-electron integrals computed using PRISM.
 NBasis=   263 RedAO= T EigKep=  5.19D-05  NBF=   263
 NBsUse=   263 1.00D-06 EigRej= -1.00D+00 NBFU=   263
 Initial guess from the checkpoint file:  "/local_scratch/slurm.5620371/Gau-2420919.chk"
 B after Tr=    -0.000000   -0.000000   -0.000000
         Rot=    0.999373    0.028111   -0.009228    0.019460 Ang=   4.06 deg.
 ExpMin= 3.60D-02 ExpMax= 7.00D+03 ExpMxC= 1.05D+03 IAcc=3 IRadAn=         5 AccDes= 0.00D+00
 Harris functional with IExCor= 4639 and IRadAn=       5 diagonalized for initial guess.
 HarFok:  IExCor= 4639 AccDes= 0.00D+00 IRadAn=         5 IDoV= 1 UseB2=F ITyADJ=14
 ICtDFT=  3500011 ScaDFX=  1.000000  1.000000  1.000000  1.000000
 FoFCou: FMM=F IPFlag=           0 FMFlag=      100000 FMFlg1=           0
         NFxFlg=           0 DoJE=T BraDBF=F KetDBF=T FulRan=T
         wScrn=  0.000000 ICntrl=       500 IOpCl=  0 I1Cent=   200000004 NGrid=           0
         NMat0=    1 NMatS0=      1 NMatT0=    0 NMatD0=    1 NMtDS0=    0 NMtDT0=    0
 Petite list used in FoFCou.
 Requested convergence on RMS density matrix=1.00D-10 within 128 cycles.
 Requested convergence on MAX density matrix=1.00D-08.
 Requested convergence on             energy=1.00D-08.
 No special actions if energy rises.
 SCF Done:  E(RwB97XD) =  -832.374852067     A.U. after   17 cycles
            NFock= 17  Conv=0.92D-10     -V/T= 2.0083
 Calling FoFJK, ICntrl=      2127 FMM=F ISym2X=0 I1Cent= 0 IOpClX= 0 NMat=1 NMatS=1 NMatT=0.
 ***** Axes restored to original set *****
 -------------------------------------------------------------------
 Center     Atomic                   Forces (Hartrees/Bohr)
 Number     Number              X              Y              Z
 -------------------------------------------------------------------
      1        6          -0.003167666    0.005555080   -0.013929223
      2        8           0.021939892    0.008801741   -0.001279181
      3        8          -0.012433815   -0.003651974    0.017191778
      4        1          -0.001898442   -0.001042531   -0.006221816
      5        6          -0.004457055   -0.003657414    0.002236721
      6        9          -0.000775966   -0.003652361    0.000320235
      7        9          -0.002764070    0.004854964    0.000155600
      8        9           0.007373605    0.002399703    0.000485949
      9        8          -0.005369114   -0.008701611   -0.004222722
     10        1           0.001346115    0.001417619   -0.001275728
     11        1          -0.001921450   -0.000986171    0.004989755
     12        8          -0.001084959    0.004632517   -0.001190776
     13        1          -0.000267279   -0.002854314    0.002818129
     14        1           0.001649409    0.001160833   -0.001696520
     15        8           0.000702127   -0.000331766   -0.002598861
     16        1           0.000890061   -0.000129799    0.004331806
     17        1          -0.001413074   -0.000159444    0.000303742
     18        8           0.000735989    0.003001766   -0.000857013
     19        1           0.002954566   -0.004855714    0.001090222
     20        1          -0.002038874   -0.001801125   -0.000652097
 -------------------------------------------------------------------
 Cartesian Forces:  Max     0.021939892 RMS     0.005371796

 GradGradGradGradGradGradGradGradGradGradGradGradGradGradGradGradGradGrad
 Berny optimization.
 Using GEDIIS/GDIIS optimizer.
 FormGI is forming the generalized inverse of G from B-inverse, IUseBI=4.
 Internal  Forces:  Max     0.073035877 RMS     0.019695658
 Search for a local minimum.
 Step number   7 out of a maximum of  120
 All quantities printed in internal units (Hartrees-Bohrs-Radians)
 Mixed Optimization -- RFO/linear search
 Update second derivatives using D2CorX and points    7    6
 DE=  4.94D-03 DEPred=-4.02D-03 R=-1.23D+00
 Trust test=-1.23D+00 RLast= 9.06D-01 DXMaxT set to 2.52D-01
 ITU= -1  0  0  0  0  1  0
 Use linear search instead of GDIIS.
     Eigenvalues ---    0.00044   0.00135   0.00208   0.00262   0.00437
     Eigenvalues ---    0.00593   0.00673   0.00948   0.01005   0.01158
     Eigenvalues ---    0.01437   0.01507   0.01726   0.02057   0.02408
     Eigenvalues ---    0.02572   0.02628   0.02963   0.03108   0.03715
     Eigenvalues ---    0.04023   0.04419   0.05296   0.06545   0.07265
     Eigenvalues ---    0.08522   0.09539   0.10590   0.12409   0.12957
     Eigenvalues ---    0.13633   0.19589   0.20441   0.21072   0.22754
     Eigenvalues ---    0.24794   0.29391   0.36919   0.37249   0.37574
     Eigenvalues ---    0.41167   0.45706   0.47569   0.52409   0.54312
     Eigenvalues ---    0.55779   0.56591   0.56716   0.56913   0.57140
     Eigenvalues ---    0.57455   0.66334   0.96067   4.38621
 RFO step:  Lambda=-1.22814340D-03 EMin= 4.40780942D-04
 Quartic linear search produced a step of -0.84897.
 Maximum step size (   0.252) exceeded in Quadratic search.
    -- Step size scaled by   0.998
 Iteration  1 RMS(Cart)=  0.15255487 RMS(Int)=  0.04250930
 Iteration  2 RMS(Cart)=  0.01899505 RMS(Int)=  0.00469987
 Iteration  3 RMS(Cart)=  0.00453862 RMS(Int)=  0.00178510
 Iteration  4 RMS(Cart)=  0.00007627 RMS(Int)=  0.00178393
 Iteration  5 RMS(Cart)=  0.00000036 RMS(Int)=  0.00178393
 Variable       Old X    -DE/DX   Delta X   Delta X   Delta X     New X
                                 (Linear)    (Quad)   (Total)
    R1        2.30296  -0.02046  -0.01170  -0.00170  -0.01341   2.28955
    R2        2.49621  -0.02433  -0.02468   0.00258  -0.02211   2.47411
    R3        2.91852   0.00284   0.00972  -0.00085   0.00887   2.92739
    R4        1.90063   0.00414   0.03308  -0.01409   0.01898   1.91961
    R5        3.00543  -0.00097  -0.09718   0.03951  -0.05766   2.94777
    R6        2.53496  -0.00306   0.00496  -0.00526  -0.00030   2.53466
    R7        2.54443  -0.00442  -0.00770   0.00260  -0.00510   2.53933
    R8        2.53011  -0.00599  -0.01355   0.00646  -0.00709   2.52302
    R9        1.81435  -0.00221  -0.00172   0.00063  -0.00109   1.81327
   R10        1.82566  -0.00173   0.00028  -0.00216  -0.00188   1.82378
   R11        3.23248   0.00111   0.14625   0.02943   0.17568   3.40816
   R12        1.81196  -0.00106   0.00001   0.00052   0.00053   1.81249
   R13        1.86197   0.00450   0.00025  -0.00006   0.00016   1.86213
   R14        3.28634   0.00978  -0.10244   0.05126  -0.05118   3.23517
   R15        3.28106   0.00258  -0.04648   0.02554  -0.02091   3.26015
   R16        1.86925   0.00716   0.00194  -0.00334  -0.00140   1.86784
   R17        1.81747  -0.00125  -0.00136  -0.00014  -0.00149   1.81598
   R18        1.85658  -0.00141  -0.01036   0.00058  -0.00978   1.84680
   R19        1.82064  -0.00260  -0.00109   0.00049  -0.00060   1.82005
    A1        2.24077  -0.00647  -0.00681   0.00375  -0.00306   2.23771
    A2        2.09840   0.00879   0.01435  -0.00317   0.01119   2.10959
    A3        1.94401  -0.00233  -0.00754  -0.00060  -0.00814   1.93586
    A4        1.96811   0.00582  -0.00356   0.01580   0.01227   1.98038
    A5        1.92317   0.00190  -0.00774   0.00595  -0.00178   1.92140
    A6        1.94872  -0.00272  -0.00499   0.00145  -0.00344   1.94528
    A7        1.90298   0.00886   0.03094  -0.00823   0.02275   1.92573
    A8        1.89655  -0.00227  -0.00986   0.00215  -0.00763   1.88892
    A9        1.90492  -0.00474  -0.01350   0.00301  -0.01055   1.89437
   A10        1.88674  -0.00124   0.00440  -0.00441   0.00010   1.88684
   A11        1.90609  -0.00327  -0.02919  -0.00958  -0.04183   1.86426
   A12        2.43119  -0.00166  -0.18265   0.11950  -0.06287   2.36832
   A13        1.93388   0.00467   0.21916  -0.13948   0.07742   2.01130
   A14        1.93428  -0.02806  -0.03673  -0.00496  -0.04223   1.89205
   A15        2.21122  -0.02922   0.03529  -0.00718   0.02682   2.23804
   A16        1.93333   0.06198  -0.06797   0.00967  -0.05899   1.87433
   A17        2.00780   0.04713  -0.10429   0.03526  -0.06894   1.93886
   A18        1.99232  -0.01300  -0.00433   0.01360   0.00897   2.00128
   A19        1.86330  -0.02357   0.00537  -0.00369   0.00212   1.86543
   A20        1.90098   0.02453   0.02910  -0.01788   0.01201   1.91299
   A21        1.97059  -0.00119   0.04407  -0.05338  -0.00904   1.96156
   A22        1.85934   0.00102  -0.02073  -0.00078  -0.01935   1.83999
   A23        3.05666   0.03263  -0.07157  -0.04066  -0.11222   2.94444
   A24        3.22934   0.01626  -0.02490   0.03532   0.01040   3.23974
   A25        2.84025   0.06056   0.07770   0.01779   0.09593   2.93617
   A26        2.88542   0.07304   0.02013  -0.01119   0.00893   2.89435
   A27        3.32319  -0.00482  -0.10920   0.10146  -0.00785   3.31534
   A28        3.23017  -0.01687  -0.03836   0.02331  -0.01474   3.21543
   A29        3.14443  -0.05751   0.03197  -0.05777  -0.02594   3.11850
    D1       -0.05768  -0.01072   0.08181  -0.05364   0.02820  -0.02948
    D2        3.08715  -0.00560   0.07775  -0.04520   0.03251   3.11966
    D3       -1.88194   0.00109   0.04988  -0.00985   0.03999  -1.84195
    D4        2.29195   0.00448   0.07064  -0.01758   0.05307   2.34502
    D5        0.20838   0.00194   0.04771  -0.00765   0.04014   0.24852
    D6        1.25672  -0.00358   0.05359  -0.01749   0.03602   1.29274
    D7       -0.85258  -0.00018   0.07435  -0.02523   0.04910  -0.80348
    D8       -2.93615  -0.00273   0.05141  -0.01530   0.03617  -2.89998
    D9       -1.43356  -0.02627  -0.23893   0.09594  -0.14356  -1.57712
   D10        2.74507  -0.01765  -0.19730   0.09255  -0.10420   2.64087
   D11        3.00868  -0.00155   0.04190  -0.14938  -0.11699   2.89170
   D12       -2.01339  -0.00107   0.17152   0.16607   0.33033  -1.68306
   D13        0.93512  -0.00318   0.25060  -0.08020   0.17765   1.11277
   D14       -2.32294   0.00066   0.11466  -0.00116   0.11336  -2.20958
   D15       -0.14481  -0.00148   0.06044   0.01338   0.07417  -0.07064
   D16        0.04801   0.00447   0.00352  -0.02785  -0.02466   0.02335
   D17        2.22614   0.00233  -0.05070  -0.01331  -0.06385   2.16229
   D18       -2.54139   0.02160   0.02563   0.02198   0.04706  -2.49433
   D19        1.74684  -0.00474  -0.00782   0.05520   0.04894   1.79579
   D20        1.22305   0.03293   0.06809   0.04426   0.11079   1.33384
   D21       -0.77190   0.00659   0.03464   0.07748   0.11267  -0.65923
   D22       -1.89097  -0.00952  -0.31449   0.11871  -0.19650  -2.08746
   D23        0.23953   0.00352  -0.25690   0.04417  -0.21202   0.02751
         Item               Value     Threshold  Converged?
 Maximum Force            0.073036     0.000015     NO 
 RMS     Force            0.019696     0.000010     NO 
 Maximum Displacement     0.506924     0.000060     NO 
 RMS     Displacement     0.161606     0.000040     NO 
 Predicted change in Energy=-1.098660D-04
 GradGradGradGradGradGradGradGradGradGradGradGradGradGradGradGradGradGrad

                          Input orientation:                          
 ---------------------------------------------------------------------
 Center     Atomic      Atomic             Coordinates (Angstroms)
 Number     Number       Type             X           Y           Z
 ---------------------------------------------------------------------
      1          6           0        0.769344    0.679219    1.262160
      2          8           0       -0.387739    1.005142    1.110981
      3          8           0        1.728691    0.661393    0.371404
      4          1           0        1.423872    0.938867   -0.557018
      5          6           0        1.290700    0.217160    2.645787
      6          9           0        2.040385    1.180922    3.200925
      7          9           0        2.041575   -0.892445    2.542630
      8          9           0        0.268004   -0.048250    3.461999
      9          8           0       -1.347251   -1.706998    1.004775
     10          1           0       -1.816573   -2.088692    1.749597
     11          1           0       -1.492738   -0.753650    1.042006
     12          8           0        0.664852   -1.263303   -2.998236
     13          1           0        1.061414   -1.760641   -3.716097
     14          1           0        0.712613   -1.808222   -2.178610
     15          8           0        1.185263    1.199937   -2.076287
     16          1           0        0.955132    0.363009   -2.549115
     17          1           0        1.933930    1.585282   -2.539402
     18          8           0        0.809672   -2.430900   -0.572636
     19          1           0       -0.022033   -2.240264   -0.096183
     20          1           0        1.503571   -2.007277   -0.056244
 ---------------------------------------------------------------------
                    Distance matrix (angstroms):
                    1          2          3          4          5
     1  C    0.000000
     2  O    1.211578   0.000000
     3  O    1.309240   2.268129   0.000000
     4  H    1.950701   2.463442   1.015812   0.000000
     5  C    1.549107   2.407011   2.358388   3.285812   0.000000
     6  F    2.371932   3.208513   2.893657   3.815864   1.341284
     7  F    2.393387   3.398826   2.688221   3.652818   1.343755
     8  F    2.370621   2.658368   3.491271   4.296851   1.335123
     9  O    3.200039   2.878826   3.933427   4.137501   3.654324
    10  H    3.819148   3.467161   4.693749   4.998707   3.971807
    11  H    2.686744   2.078251   3.581851   3.732038   3.355907
    12  O    4.683513   4.810349   4.023765   3.374198   5.868429
    13  H    5.551690   5.748937   4.797830   4.171150   6.666171
    14  H    4.246113   4.466228   3.692422   3.268324   5.264139
    15  O    3.404316   3.559629   2.564476   1.559894   4.824412
    16  H    3.828881   3.951195   3.035928   2.125977   5.207772
    17  H    4.077878   4.364861   3.060799   2.146592   5.401083
    18  O    3.611224   4.009331   3.361262   3.425319   4.195457
    19  H    3.315834   3.481902   3.421006   3.522766   3.909041
    20  H    3.081321   3.743546   2.712077   2.989463   3.506338
                    6          7          8          9         10
     6  F    0.000000
     7  F    2.175363   0.000000
     8  F    2.172639   2.168746   0.000000
     9  O    4.963792   3.809544   3.376157   0.000000
    10  H    5.260499   4.116456   3.382482   0.959539   0.000000
    11  H    4.570170   3.842200   3.074763   0.965103   1.545281
    12  O    6.804111   5.721372   6.585475   4.502168   5.420393
    13  H    7.579998   6.394227   7.422051   5.300110   6.185809
    14  H    6.295820   4.989478   5.925508   3.793049   4.680412
    15  O    5.346079   5.142541   5.750822   4.935265   5.870562
    16  H    5.908445   5.355594   6.064221   4.713389   5.672047
    17  H    5.755536   5.654889   6.438987   5.845207   6.779372
    18  O    5.366533   3.686368   4.716853   2.768497   3.522362
    19  H    5.179672   3.610876   4.189237   1.803520   2.578808
    20  H    4.589328   2.878618   4.212178   3.056651   3.780350
                   11         12         13         14         15
    11  H    0.000000
    12  O    4.608525   0.000000
    13  H    5.493384   0.959129   0.000000
    14  H    4.043274   0.985396   1.577273   0.000000
    15  O    4.551038   2.681114   3.386640   3.046783   0.000000
    16  H    4.487221   1.711977   2.425496   2.215927   0.988420
    17  H    5.480798   3.152067   3.652546   3.624590   0.960973
    18  O    3.274344   2.695884   3.223967   1.725196   3.947785
    19  H    2.380855   3.138180   3.808894   2.250082   4.148898
    20  H    3.428644   3.148375   3.694706   2.273692   3.803698
                   16         17         18         19         20
    16  H    0.000000
    17  H    1.565915   0.000000
    18  O    3.425428   4.611057   0.000000
    19  H    3.707932   4.942663   0.977283   0.000000
    20  H    3.483310   4.388367   0.963127   1.543809   0.000000
 Stoichiometry    C2H9F3O6
 Framework group  C1[X(C2H9F3O6)]
 Deg. of freedom    54
 Full point group                 C1      NOp   1
 Largest Abelian subgroup         C1      NOp   1
 Largest concise Abelian subgroup C1      NOp   1
                         Standard orientation:                         
 ---------------------------------------------------------------------
 Center     Atomic      Atomic             Coordinates (Angstroms)
 Number     Number       Type             X           Y           Z
 ---------------------------------------------------------------------
      1          6           0       -0.677597   -0.604683    0.484300
      2          8           0       -0.512349   -0.280397    1.639919
      3          8           0        0.126518   -1.292423   -0.286753
      4          1           0        0.998981   -1.549524    0.165555
      5          6           0       -1.972838   -0.217950   -0.272351
      6          9           0       -2.764547   -1.291967   -0.409199
      7          9           0       -1.701473    0.262996   -1.497394
      8          9           0       -2.642160    0.719577    0.402632
      9          8           0        0.210537    2.428408    0.986119
     10          1           0       -0.405516    3.148430    1.136988
     11          1           0       -0.008553    1.735783    1.621488
     12          8           0        3.884282    0.146122   -0.264597
     13          1           0        4.657455    0.188814   -0.830556
     14          1           0        3.190870    0.737095   -0.640012
     15          8           0        2.446980   -1.952523    0.582881
     16          1           0        3.095023   -1.244217    0.347688
     17          1           0        2.766985   -2.766747    0.185257
     18          8           0        1.741736    1.529696   -1.138103
     19          1           0        1.297953    1.920928   -0.360237
     20          1           0        1.101391    0.918720   -1.517945
 ---------------------------------------------------------------------
 Rotational constants (GHZ):           1.1335664           0.5189242           0.4491347
 Standard basis: 6-31++G(d,p) (6D, 7F)
 There are   263 symmetry adapted cartesian basis functions of A   symmetry.
 There are   263 symmetry adapted basis functions of A   symmetry.
   263 basis functions,   424 primitive gaussians,   263 cartesian basis functions
    48 alpha electrons       48 beta electrons
       nuclear repulsion energy       750.8898790551 Hartrees.
 NAtoms=   20 NActive=   20 NUniq=   20 SFac= 1.00D+00 NAtFMM=   60 NAOKFM=F Big=F
 Integral buffers will be    131072 words long.
 Raffenetti 2 integral format.
 Two-electron integral symmetry is turned on.
 Nuclear repulsion after empirical dispersion term =      750.8801609043 Hartrees.
 One-electron integrals computed using PRISM.
 NBasis=   263 RedAO= T EigKep=  4.84D-05  NBF=   263
 NBsUse=   263 1.00D-06 EigRej= -1.00D+00 NBFU=   263
 Lowest energy guess from the checkpoint file:  "/local_scratch/slurm.5620371/Gau-2420919.chk"
 B after Tr=    -0.000000    0.000000   -0.000000
         Rot=    0.999988    0.004694    0.001007    0.000329 Ang=   0.55 deg.
 B after Tr=    -0.000000    0.000000    0.000000
         Rot=    0.999493   -0.022957    0.010240   -0.019530 Ang=  -3.65 deg.
 Requested convergence on RMS density matrix=1.00D-10 within 128 cycles.
 Requested convergence on MAX density matrix=1.00D-08.
 Requested convergence on             energy=1.00D-08.
 No special actions if energy rises.
 SCF Done:  E(RwB97XD) =  -832.380013582     A.U. after   16 cycles
            NFock= 16  Conv=0.89D-10     -V/T= 2.0082
 Calling FoFJK, ICntrl=      2127 FMM=F ISym2X=0 I1Cent= 0 IOpClX= 0 NMat=1 NMatS=1 NMatT=0.
 ***** Axes restored to original set *****
 -------------------------------------------------------------------
 Center     Atomic                   Forces (Hartrees/Bohr)
 Number     Number              X              Y              Z
 -------------------------------------------------------------------
      1        6          -0.000983898    0.002232985   -0.004789437
      2        8           0.004404256   -0.001937963   -0.000924206
      3        8          -0.003450496   -0.000760992    0.005762300
      4        1          -0.000146386   -0.000234488   -0.001928095
      5        6          -0.001122667   -0.000779308    0.000726714
      6        9          -0.000397259   -0.001179119    0.000123507
      7        9          -0.000913494    0.001451656   -0.000047783
      8        9           0.002318385    0.000485135   -0.000020454
      9        8          -0.001609202    0.000553645   -0.001006546
     10        1           0.000762377   -0.001188245   -0.000076771
     11        1           0.000638907    0.001808275    0.000543506
     12        8          -0.000530363    0.001065922   -0.000104853
     13        1          -0.000340773   -0.000648444    0.000795049
     14        1           0.000811381    0.000524827   -0.000967616
     15        8          -0.000230534   -0.000241453   -0.000485756
     16        1           0.001109219   -0.000147410    0.001384739
     17        1          -0.000708527    0.000246942   -0.000050899
     18        8          -0.001200038    0.002580080   -0.000455713
     19        1           0.001987766   -0.002684846    0.001924972
     20        1          -0.000398654   -0.001147200   -0.000402658
 -------------------------------------------------------------------
 Cartesian Forces:  Max     0.005762300 RMS     0.001623452

 GradGradGradGradGradGradGradGradGradGradGradGradGradGradGradGradGradGrad
 Berny optimization.
 Using GEDIIS/GDIIS optimizer.
 FormGI is forming the generalized inverse of G from B-inverse, IUseBI=4.
 Internal  Forces:  Max     0.005739850 RMS     0.001707871
 Search for a local minimum.
 Step number   8 out of a maximum of  120
 All quantities printed in internal units (Hartrees-Bohrs-Radians)
 Mixed Optimization -- RFO/linear search
 Update second derivatives using D2CorX and points    6    8
 DE= -2.20D-04 DEPred=-1.10D-04 R= 2.00D+00
 TightC=F SS=  1.41D+00  RLast= 5.02D-01 DXNew= 4.2426D-01 1.5059D+00
 Trust test= 2.00D+00 RLast= 5.02D-01 DXMaxT set to 4.24D-01
 ITU=  1 -1  0  0  0  0  1  0
 Use linear search instead of GDIIS.
     Eigenvalues ---    0.00050   0.00156   0.00208   0.00246   0.00456
     Eigenvalues ---    0.00666   0.00767   0.00972   0.01005   0.01272
     Eigenvalues ---    0.01397   0.01617   0.01715   0.02065   0.02374
     Eigenvalues ---    0.02587   0.02809   0.02977   0.03235   0.03845
     Eigenvalues ---    0.04414   0.04637   0.05391   0.06538   0.07276
     Eigenvalues ---    0.08504   0.09657   0.10256   0.12396   0.12660
     Eigenvalues ---    0.13656   0.19560   0.20726   0.21143   0.22737
     Eigenvalues ---    0.25191   0.28907   0.36841   0.37342   0.37629
     Eigenvalues ---    0.42249   0.46381   0.47590   0.53327   0.54833
     Eigenvalues ---    0.55800   0.56566   0.56794   0.57021   0.57211
     Eigenvalues ---    0.57446   0.66947   0.94964   4.38919
 RFO step:  Lambda=-8.11093133D-04 EMin= 4.95676720D-04
 Quartic linear search produced a step of -0.43254.
 Iteration  1 RMS(Cart)=  0.08291845 RMS(Int)=  0.01048144
 Iteration  2 RMS(Cart)=  0.00810101 RMS(Int)=  0.00126342
 Iteration  3 RMS(Cart)=  0.00027349 RMS(Int)=  0.00125654
 Iteration  4 RMS(Cart)=  0.00000032 RMS(Int)=  0.00125654
 Variable       Old X    -DE/DX   Delta X   Delta X   Delta X     New X
                                 (Linear)    (Quad)   (Total)
    R1        2.28955  -0.00466  -0.00016  -0.00564  -0.00579   2.28376
    R2        2.47411  -0.00574  -0.00301  -0.01178  -0.01479   2.45931
    R3        2.92739   0.00065   0.00112   0.00283   0.00395   2.93134
    R4        1.91961   0.00087   0.00864  -0.00841   0.00023   1.91984
    R5        2.94777  -0.00102  -0.02457   0.00942  -0.01516   2.93262
    R6        2.53466  -0.00102   0.00266  -0.00479  -0.00213   2.53253
    R7        2.53933  -0.00176  -0.00172  -0.00073  -0.00244   2.53688
    R8        2.52302  -0.00189  -0.00384   0.00146  -0.00238   2.52063
    R9        1.81327   0.00004  -0.00041  -0.00055  -0.00095   1.81231
   R10        1.82378   0.00177   0.00095   0.00106   0.00201   1.82579
   R11        3.40816   0.00022  -0.00148  -0.00726  -0.00873   3.39943
   R12        1.81249  -0.00040  -0.00022   0.00003  -0.00020   1.81230
   R13        1.86213  -0.00054   0.00006  -0.00272  -0.00263   1.85950
   R14        3.23517  -0.00096  -0.03006  -0.00829  -0.03837   3.19680
   R15        3.26015   0.00054  -0.01463   0.02116   0.00651   3.26666
   R16        1.86784  -0.00169   0.00160  -0.00291  -0.00129   1.86655
   R17        1.81598  -0.00043  -0.00004  -0.00156  -0.00160   1.81437
   R18        1.84680  -0.00109  -0.00105  -0.00107  -0.00212   1.84468
   R19        1.82005  -0.00101  -0.00030  -0.00398  -0.00428   1.81577
    A1        2.23771  -0.00147  -0.00215   0.00436   0.00223   2.23994
    A2        2.10959   0.00157   0.00247   0.00260   0.00508   2.11468
    A3        1.93586  -0.00009  -0.00032  -0.00694  -0.00729   1.92857
    A4        1.98038  -0.00494  -0.00712   0.00279  -0.00428   1.97610
    A5        1.92140   0.00087  -0.00318   0.00786   0.00468   1.92607
    A6        1.94528  -0.00093  -0.00105  -0.00466  -0.00569   1.93960
    A7        1.92573   0.00239   0.00593   0.00292   0.00885   1.93458
    A8        1.88892  -0.00043  -0.00172  -0.00051  -0.00222   1.88670
    A9        1.89437  -0.00143  -0.00232  -0.00215  -0.00451   1.88986
   A10        1.88684  -0.00057   0.00220  -0.00369  -0.00146   1.88538
   A11        1.86426   0.00088   0.00322  -0.00804  -0.00487   1.85939
   A12        2.36832  -0.00141  -0.06586   0.05877  -0.00422   2.36410
   A13        2.01130   0.00030   0.07817  -0.10561  -0.02685   1.98445
   A14        1.89205  -0.00186  -0.00044  -0.01875  -0.02002   1.87204
   A15        2.23804   0.00167   0.00638   0.03925   0.04695   2.28500
   A16        1.87433  -0.00041  -0.00911   0.00059  -0.00874   1.86559
   A17        1.93886  -0.00227  -0.02331  -0.01293  -0.03616   1.90271
   A18        2.00128   0.00144  -0.00609   0.03658   0.03049   2.03177
   A19        1.86543   0.00066   0.00182   0.00870   0.01083   1.87626
   A20        1.91299   0.00233   0.00963   0.02283   0.03106   1.94405
   A21        1.96156   0.00040   0.02636   0.02680   0.05215   2.01371
   A22        1.83999  -0.00121  -0.00219   0.01359   0.00865   1.84863
   A23        2.94444  -0.00125   0.01208   0.04887   0.06095   3.00538
   A24        3.23974  -0.00457  -0.01719  -0.00301  -0.02019   3.21955
   A25        2.93617   0.00252  -0.00190   0.06921   0.06665   3.00283
   A26        2.89435  -0.00069   0.00640  -0.00386   0.00202   2.89637
   A27        3.31534  -0.00294  -0.05224   0.01251  -0.03978   3.27556
   A28        3.21543   0.00135  -0.01317  -0.02878  -0.04255   3.17288
   A29        3.11850   0.00338   0.02751   0.05026   0.07736   3.19586
    D1       -0.02948   0.00065   0.02948   0.01496   0.04447   0.01499
    D2        3.11966   0.00021   0.02555   0.01058   0.03613  -3.12740
    D3       -1.84195  -0.00069   0.00812  -0.09352  -0.08543  -1.92738
    D4        2.34502  -0.00012   0.01304  -0.09508  -0.08204   2.26298
    D5        0.24852  -0.00039   0.00695  -0.08933  -0.08236   0.16616
    D6        1.29274  -0.00030   0.01172  -0.08949  -0.07779   1.21495
    D7       -0.80348   0.00026   0.01664  -0.09106  -0.07441  -0.87789
    D8       -2.89998  -0.00001   0.01055  -0.08531  -0.07473  -2.97470
    D9       -1.57712   0.00111  -0.05964   0.03497  -0.02492  -1.60204
   D10        2.64087  -0.00038  -0.05545   0.01086  -0.04429   2.59658
   D11        2.89170  -0.00094   0.07195  -0.15725  -0.09170   2.80000
   D12       -1.68306  -0.00045  -0.05550   0.13533   0.07561  -1.60745
   D13        1.11277  -0.00117   0.05084  -0.10919  -0.05413   1.05864
   D14       -2.20958  -0.00145   0.00939  -0.00628   0.00230  -2.20727
   D15       -0.07064   0.00034  -0.00129   0.04880   0.04684  -0.02380
   D16        0.02335  -0.00242   0.01246   0.01280   0.02596   0.04930
   D17        2.16229  -0.00064   0.00179   0.06788   0.07049   2.23278
   D18       -2.49433  -0.00041  -0.00730   0.03146   0.02429  -2.47004
   D19        1.79579  -0.00084  -0.02515  -0.02611  -0.05347   1.74232
   D20        1.33384  -0.00089  -0.01323  -0.02365  -0.03468   1.29915
   D21       -0.65923  -0.00132  -0.03109  -0.08122  -0.11244  -0.77167
   D22       -2.08746  -0.00109  -0.07524   0.06238  -0.01241  -2.09987
   D23        0.02751  -0.00007  -0.03918   0.11449   0.07486   0.10237
         Item               Value     Threshold  Converged?
 Maximum Force            0.005740     0.000015     NO 
 RMS     Force            0.001708     0.000010     NO 
 Maximum Displacement     0.335785     0.000060     NO 
 RMS     Displacement     0.085394     0.000040     NO 
 Predicted change in Energy=-7.829064D-04
 GradGradGradGradGradGradGradGradGradGradGradGradGradGradGradGradGradGrad

                          Input orientation:                          
 ---------------------------------------------------------------------
 Center     Atomic      Atomic             Coordinates (Angstroms)
 Number     Number       Type             X           Y           Z
 ---------------------------------------------------------------------
      1          6           0        0.758838    0.643256    1.202510
      2          8           0       -0.403769    0.907877    1.005473
      3          8           0        1.744266    0.652963    0.352502
      4          1           0        1.464179    0.935479   -0.582300
      5          6           0        1.259293    0.223905    2.609601
      6          9           0        2.029859    1.185703    3.136094
      7          9           0        1.983862   -0.904608    2.549083
      8          9           0        0.232893    0.011624    3.434602
      9          8           0       -1.355460   -1.719474    1.047562
     10          1           0       -1.825269   -2.122247    1.780227
     11          1           0       -1.405794   -0.763846    1.180698
     12          8           0        0.682868   -1.204452   -2.978149
     13          1           0        1.026461   -1.756432   -3.683126
     14          1           0        0.721797   -1.732369   -2.148660
     15          8           0        1.212241    1.243362   -2.082317
     16          1           0        1.026569    0.397684   -2.557689
     17          1           0        1.921421    1.688833   -2.551846
     18          8           0        0.768102   -2.445577   -0.574688
     19          1           0       -0.032454   -2.226425   -0.060902
     20          1           0        1.512780   -2.184967   -0.026239
 ---------------------------------------------------------------------
                    Distance matrix (angstroms):
                    1          2          3          4          5
     1  C    0.000000
     2  O    1.208513   0.000000
     3  O    1.301413   2.259515   0.000000
     4  H    1.941249   2.451737   1.015933   0.000000
     5  C    1.551198   2.409735   2.348145   3.276667   0.000000
     6  F    2.376655   3.246426   2.848466   3.769491   1.340158
     7  F    2.389524   3.371738   2.703406   3.668999   1.342461
     8  F    2.378616   2.666323   3.492121   4.301753   1.333862
     9  O    3.174391   2.794720   3.964829   4.201855   3.612979
    10  H    3.828756   3.435485   4.741495   5.074613   3.963182
    11  H    2.581868   1.956889   3.551920   3.772614   3.181211
    12  O    4.571402   4.638099   3.958510   3.306032   5.796156
    13  H    5.449731   5.579163   4.754653   4.129540   6.601087
    14  H    4.107956   4.264546   3.604312   3.181513   5.172712
    15  O    3.369835   3.501211   2.561243   1.551874   4.801624
    16  H    3.777709   3.873278   3.008233   2.093534   5.175446
    17  H    4.066943   4.320986   3.088633   2.157713   5.406012
    18  O    3.563623   3.887910   3.378392   3.451974   4.184148
    19  H    3.233794   3.331498   3.408594   3.536864   3.847637
    20  H    3.174444   3.781967   2.872434   3.169976   3.579744
                    6          7          8          9         10
     6  F    0.000000
     7  F    2.171657   0.000000
     8  F    2.167177   2.165529   0.000000
     9  O    4.925687   3.750952   3.349257   0.000000
    10  H    5.257653   4.072255   3.395054   0.959033   0.000000
    11  H    4.407723   3.658149   2.892530   0.966169   1.542935
    12  O    6.701582   5.686193   6.542530   4.541628   5.456670
    13  H    7.494313   6.362598   7.376844   5.296633   6.173687
    14  H    6.176956   4.934246   5.869698   3.811955   4.698479
    15  O    5.282389   5.163239   5.736959   5.016734   5.955924
    16  H    5.834957   5.356444   6.056939   4.811886   5.770662
    17  H    5.711179   5.722702   6.442183   5.942242   6.879599
    18  O    5.343045   3.689255   4.732725   2.769194   3.517917
    19  H    5.110434   3.553133   4.159065   1.798899   2.571925
    20  H    4.650713   2.914365   4.294245   3.097827   3.796027
                   11         12         13         14         15
    11  H    0.000000
    12  O    4.674682   0.000000
    13  H    5.527918   0.959026   0.000000
    14  H    4.068083   0.984004   1.564604   0.000000
    15  O    4.640070   2.659801   3.405271   3.016605   0.000000
    16  H    4.608804   1.691673   2.430396   2.190277   0.987736
    17  H    5.569370   3.175979   3.735050   3.647777   0.960125
    18  O    3.261199   2.706342   3.194379   1.728641   4.009797
    19  H    2.359400   3.172766   3.802985   2.274141   4.204141
    20  H    3.463286   3.219307   3.713889   2.309798   4.008892
                   16         17         18         19         20
    16  H    0.000000
    17  H    1.570942   0.000000
    18  O    3.476094   4.725743   0.000000
    19  H    3.773781   5.035045   0.976162   0.000000
    20  H    3.648934   4.642414   0.960864   1.546178   0.000000
 Stoichiometry    C2H9F3O6
 Framework group  C1[X(C2H9F3O6)]
 Deg. of freedom    54
 Full point group                 C1      NOp   1
 Largest Abelian subgroup         C1      NOp   1
 Largest concise Abelian subgroup C1      NOp   1
                         Standard orientation:                         
 ---------------------------------------------------------------------
 Center     Atomic      Atomic             Coordinates (Angstroms)
 Number     Number       Type             X           Y           Z
 ---------------------------------------------------------------------
      1          6           0       -0.618609   -0.594184    0.466899
      2          8           0       -0.404927   -0.218492    1.595482
      3          8           0        0.153105   -1.298188   -0.309319
      4          1           0        1.033164   -1.556033    0.127867
      5          6           0       -1.949183   -0.253623   -0.254075
      6          9           0       -2.693099   -1.357974   -0.405800
      7          9           0       -1.721146    0.266037   -1.470691
      8          9           0       -2.655744    0.633630    0.447881
      9          8           0        0.106361    2.455842    0.965415
     10          1           0       -0.507503    3.179854    1.102245
     11          1           0       -0.201112    1.726258    1.519176
     12          8           0        3.832058    0.161908   -0.252547
     13          1           0        4.606274    0.293099   -0.803101
     14          1           0        3.116058    0.731200   -0.615197
     15          8           0        2.460780   -1.957721    0.584895
     16          1           0        3.097299   -1.255563    0.306614
     17          1           0        2.794175   -2.796176    0.256747
     18          8           0        1.704751    1.590198   -1.123662
     19          1           0        1.208309    1.942558   -0.360590
     20          1           0        1.072968    1.078035   -1.635325
 ---------------------------------------------------------------------
 Rotational constants (GHZ):           1.1266957           0.5306008           0.4530085
 Standard basis: 6-31++G(d,p) (6D, 7F)
 There are   263 symmetry adapted cartesian basis functions of A   symmetry.
 There are   263 symmetry adapted basis functions of A   symmetry.
   263 basis functions,   424 primitive gaussians,   263 cartesian basis functions
    48 alpha electrons       48 beta electrons
       nuclear repulsion energy       753.6505822054 Hartrees.
 NAtoms=   20 NActive=   20 NUniq=   20 SFac= 1.00D+00 NAtFMM=   60 NAOKFM=F Big=F
 Integral buffers will be    131072 words long.
 Raffenetti 2 integral format.
 Two-electron integral symmetry is turned on.
 Nuclear repulsion after empirical dispersion term =      753.6408271027 Hartrees.
 One-electron integrals computed using PRISM.
 NBasis=   263 RedAO= T EigKep=  4.67D-05  NBF=   263
 NBsUse=   263 1.00D-06 EigRej= -1.00D+00 NBFU=   263
 Initial guess from the checkpoint file:  "/local_scratch/slurm.5620371/Gau-2420919.chk"
 B after Tr=    -0.000000   -0.000000    0.000000
         Rot=    0.999955    0.000217   -0.001714   -0.009364 Ang=   1.09 deg.
 ExpMin= 3.60D-02 ExpMax= 7.00D+03 ExpMxC= 1.05D+03 IAcc=3 IRadAn=         5 AccDes= 0.00D+00
 Harris functional with IExCor= 4639 and IRadAn=       5 diagonalized for initial guess.
 HarFok:  IExCor= 4639 AccDes= 0.00D+00 IRadAn=         5 IDoV= 1 UseB2=F ITyADJ=14
 ICtDFT=  3500011 ScaDFX=  1.000000  1.000000  1.000000  1.000000
 FoFCou: FMM=F IPFlag=           0 FMFlag=      100000 FMFlg1=           0
         NFxFlg=           0 DoJE=T BraDBF=F KetDBF=T FulRan=T
         wScrn=  0.000000 ICntrl=       500 IOpCl=  0 I1Cent=   200000004 NGrid=           0
         NMat0=    1 NMatS0=      1 NMatT0=    0 NMatD0=    1 NMtDS0=    0 NMtDT0=    0
 Petite list used in FoFCou.
 Requested convergence on RMS density matrix=1.00D-10 within 128 cycles.
 Requested convergence on MAX density matrix=1.00D-08.
 Requested convergence on             energy=1.00D-08.
 No special actions if energy rises.
 SCF Done:  E(RwB97XD) =  -832.380691997     A.U. after   16 cycles
            NFock= 16  Conv=0.60D-10     -V/T= 2.0081
 Calling FoFJK, ICntrl=      2127 FMM=F ISym2X=0 I1Cent= 0 IOpClX= 0 NMat=1 NMatS=1 NMatT=0.
 ***** Axes restored to original set *****
 -------------------------------------------------------------------
 Center     Atomic                   Forces (Hartrees/Bohr)
 Number     Number              X              Y              Z
 -------------------------------------------------------------------
      1        6           0.002929360   -0.000271625    0.000603247
      2        8          -0.002122155    0.000852653   -0.000696826
      3        8           0.001080888    0.000830769    0.002243012
      4        1          -0.000488549    0.000165902   -0.002917263
      5        6          -0.000457043    0.000225801    0.000910817
      6        9           0.000039741   -0.000045436   -0.000143735
      7        9           0.000119916   -0.000489696   -0.000499932
      8        9           0.000034429    0.000071691   -0.000165166
      9        8          -0.001301355    0.000109819    0.000403606
     10        1           0.000472221   -0.002270392   -0.000080285
     11        1          -0.000109041    0.002286739   -0.001131618
     12        8           0.000721215   -0.000352046    0.000245407
     13        1          -0.000180297    0.000358533   -0.000374440
     14        1          -0.000694111   -0.000333576    0.000367525
     15        8           0.000455199   -0.000097489    0.000974271
     16        1          -0.000354983   -0.000116169   -0.000174621
     17        1          -0.000115868    0.000217302   -0.000286591
     18        8          -0.000220725    0.001749941   -0.001798788
     19        1          -0.000155715   -0.002704341    0.002045022
     20        1           0.000346873   -0.000188381    0.000476356
 -------------------------------------------------------------------
 Cartesian Forces:  Max     0.002929360 RMS     0.001058997

 GradGradGradGradGradGradGradGradGradGradGradGradGradGradGradGradGradGrad
 Berny optimization.
 Using GEDIIS/GDIIS optimizer.
 FormGI is forming the generalized inverse of G from B-inverse, IUseBI=4.
 Internal  Forces:  Max     0.007355923 RMS     0.002106037
 Search for a local minimum.
 Step number   9 out of a maximum of  120
 All quantities printed in internal units (Hartrees-Bohrs-Radians)
 Mixed Optimization -- RFO/linear search
 Update second derivatives using D2CorX and points    8    9
 DE= -6.78D-04 DEPred=-7.83D-04 R= 8.67D-01
 TightC=F SS=  1.41D+00  RLast= 3.49D-01 DXNew= 7.1352D-01 1.0466D+00
 Trust test= 8.67D-01 RLast= 3.49D-01 DXMaxT set to 7.14D-01
 ITU=  1  1 -1  0  0  0  0  1  0
 Use linear search instead of GDIIS.
     Eigenvalues ---    0.00051   0.00157   0.00188   0.00240   0.00442
     Eigenvalues ---    0.00672   0.00776   0.00963   0.01005   0.01210
     Eigenvalues ---    0.01407   0.01582   0.01907   0.02070   0.02364
     Eigenvalues ---    0.02550   0.02902   0.03015   0.03272   0.03722
     Eigenvalues ---    0.04320   0.04519   0.05520   0.06885   0.07315
     Eigenvalues ---    0.08595   0.09405   0.10224   0.12436   0.12582
     Eigenvalues ---    0.13582   0.19512   0.20887   0.21507   0.22734
     Eigenvalues ---    0.25411   0.29313   0.37029   0.37412   0.37575
     Eigenvalues ---    0.41799   0.46630   0.47675   0.53800   0.54850
     Eigenvalues ---    0.56122   0.56587   0.56853   0.57047   0.57250
     Eigenvalues ---    0.57481   0.66704   0.98986   4.58266
 RFO step:  Lambda=-9.18193426D-04 EMin= 5.12672486D-04
 Quartic linear search produced a step of -0.08073.
 Iteration  1 RMS(Cart)=  0.08318954 RMS(Int)=  0.00449958
 Iteration  2 RMS(Cart)=  0.00680056 RMS(Int)=  0.00241227
 Iteration  3 RMS(Cart)=  0.00003484 RMS(Int)=  0.00241210
 Iteration  4 RMS(Cart)=  0.00000018 RMS(Int)=  0.00241210
 Variable       Old X    -DE/DX   Delta X   Delta X   Delta X     New X
                                 (Linear)    (Quad)   (Total)
    R1        2.28376   0.00238   0.00047   0.00144   0.00191   2.28567
    R2        2.45931  -0.00046   0.00119  -0.00337  -0.00219   2.45713
    R3        2.93134   0.00009  -0.00032  -0.00012  -0.00044   2.93090
    R4        1.91984   0.00219  -0.00002   0.00683   0.00681   1.92665
    R5        2.93262  -0.00073   0.00122  -0.02458  -0.02336   2.90926
    R6        2.53253  -0.00007   0.00017  -0.00000   0.00017   2.53270
    R7        2.53688   0.00055   0.00020   0.00489   0.00509   2.54198
    R8        2.52063  -0.00014   0.00019  -0.00302  -0.00283   2.51781
    R9        1.81231   0.00066   0.00008   0.00017   0.00025   1.81256
   R10        1.82579   0.00207  -0.00016   0.00326   0.00309   1.82889
   R11        3.39943   0.00019   0.00070  -0.01502  -0.01431   3.38512
   R12        1.81230   0.00000   0.00002   0.00002   0.00004   1.81233
   R13        1.85950   0.00093   0.00021  -0.00020   0.00002   1.85952
   R14        3.19680   0.00149   0.00310  -0.02349  -0.02039   3.17641
   R15        3.26666   0.00031  -0.00053   0.00341   0.00289   3.26954
   R16        1.86655   0.00153   0.00010   0.00097   0.00108   1.86763
   R17        1.81437   0.00016   0.00013  -0.00041  -0.00028   1.81409
   R18        1.84468   0.00094   0.00017   0.00144   0.00161   1.84629
   R19        1.81577   0.00049   0.00035  -0.00132  -0.00097   1.81480
    A1        2.23994  -0.00052  -0.00018   0.00028   0.00011   2.24005
    A2        2.11468   0.00035  -0.00041   0.00269   0.00229   2.11696
    A3        1.92857   0.00016   0.00059  -0.00297  -0.00240   1.92617
    A4        1.97610   0.00006   0.00035  -0.01235  -0.01197   1.96414
    A5        1.92607   0.00004  -0.00038   0.00248   0.00209   1.92816
    A6        1.93960  -0.00090   0.00046  -0.00660  -0.00614   1.93346
    A7        1.93458   0.00000  -0.00071   0.00737   0.00665   1.94123
    A8        1.88670   0.00033   0.00018  -0.00161  -0.00143   1.88526
    A9        1.88986   0.00017   0.00036  -0.00098  -0.00063   1.88923
   A10        1.88538   0.00039   0.00012  -0.00082  -0.00069   1.88469
   A11        1.85939   0.00203   0.00039   0.06434   0.05901   1.91840
   A12        2.36410  -0.00206   0.00034  -0.08565  -0.09352   2.27058
   A13        1.98445   0.00025   0.00217   0.09500   0.09076   2.07521
   A14        1.87204  -0.00184   0.00162  -0.00728  -0.00610   1.86594
   A15        2.28500  -0.00421  -0.00379   0.00337  -0.00037   2.28463
   A16        1.86559   0.00672   0.00071   0.02298   0.02340   1.88900
   A17        1.90271   0.00505   0.00292  -0.02450  -0.02174   1.88097
   A18        2.03177  -0.00232  -0.00246   0.03139   0.02859   2.06036
   A19        1.87626  -0.00179  -0.00087   0.00651   0.00559   1.88185
   A20        1.94405   0.00200  -0.00251   0.02742   0.02449   1.96854
   A21        2.01371  -0.00021  -0.00421   0.02508   0.02058   2.03429
   A22        1.84863   0.00049  -0.00070   0.00178   0.00032   1.84895
   A23        3.00538   0.00449  -0.00492   0.00480  -0.00012   3.00526
   A24        3.21955   0.00210   0.00163  -0.03967  -0.03801   3.18154
   A25        3.00283   0.00415  -0.00538   0.04348   0.03791   3.04073
   A26        2.89637   0.00736  -0.00016   0.00960   0.00922   2.90559
   A27        3.27556  -0.00073   0.00321  -0.02288  -0.01968   3.25588
   A28        3.17288  -0.00312   0.00344  -0.02661  -0.02328   3.14960
   A29        3.19586  -0.00527  -0.00625   0.05804   0.05157   3.24743
    D1        0.01499  -0.00092  -0.00359  -0.01066  -0.01425   0.00075
    D2       -3.12740  -0.00114  -0.00292  -0.01017  -0.01308  -3.14048
    D3       -1.92738  -0.00030   0.00690  -0.10502  -0.09813  -2.02551
    D4        2.26298  -0.00015   0.00662  -0.10035  -0.09372   2.16925
    D5        0.16616  -0.00005   0.00665  -0.09985  -0.09319   0.07296
    D6        1.21495  -0.00009   0.00628  -0.10547  -0.09920   1.11575
    D7       -0.87789   0.00005   0.00601  -0.10080  -0.09479  -0.97268
    D8       -2.97470   0.00016   0.00603  -0.10031  -0.09426  -3.06897
    D9       -1.60204  -0.00105   0.00201   0.00076   0.00267  -1.59937
   D10        2.59658  -0.00078   0.00358  -0.01877  -0.01508   2.58150
   D11        2.80000  -0.00002   0.00740   0.13521   0.15416   2.95416
   D12       -1.60745  -0.00012  -0.00610  -0.13084  -0.12870  -1.73615
   D13        1.05864   0.00125   0.00437   0.11962   0.11574   1.17438
   D14       -2.20727   0.00011  -0.00019   0.00852   0.00797  -2.19931
   D15       -0.02380  -0.00019  -0.00378   0.05820   0.05435   0.03056
   D16        0.04930   0.00246  -0.00210   0.05382   0.05181   0.10111
   D17        2.23278   0.00217  -0.00569   0.10351   0.09820   2.33097
   D18       -2.47004   0.00307  -0.00196   0.00634   0.00450  -2.46554
   D19        1.74232  -0.00005   0.00432  -0.04474  -0.04095   1.70138
   D20        1.29915   0.00393   0.00280  -0.02311  -0.01978   1.27937
   D21       -0.77167   0.00082   0.00908  -0.07419  -0.06523  -0.83689
   D22       -2.09987  -0.00013   0.00100   0.06920   0.07036  -2.02951
   D23        0.10237   0.00123  -0.00604   0.11933   0.11313   0.21550
         Item               Value     Threshold  Converged?
 Maximum Force            0.007356     0.000015     NO 
 RMS     Force            0.002106     0.000010     NO 
 Maximum Displacement     0.249491     0.000060     NO 
 RMS     Displacement     0.084337     0.000040     NO 
 Predicted change in Energy=-5.335243D-04
 GradGradGradGradGradGradGradGradGradGradGradGradGradGradGradGradGradGrad

                          Input orientation:                          
 ---------------------------------------------------------------------
 Center     Atomic      Atomic             Coordinates (Angstroms)
 Number     Number       Type             X           Y           Z
 ---------------------------------------------------------------------
      1          6           0        0.785328    0.659865    1.152489
      2          8           0       -0.377285    0.900095    0.921034
      3          8           0        1.796686    0.706825    0.336636
      4          1           0        1.526018    0.986988   -0.605546
      5          6           0        1.253091    0.231118    2.567715
      6          9           0        2.083099    1.147602    3.084827
      7          9           0        1.908067   -0.942781    2.518578
      8          9           0        0.218701    0.090730    3.395682
      9          8           0       -1.347533   -1.744323    1.115469
     10          1           0       -1.813625   -2.245926    1.787145
     11          1           0       -1.522541   -0.799267    1.229004
     12          8           0        0.710271   -1.167931   -2.929999
     13          1           0        1.034923   -1.736318   -3.630930
     14          1           0        0.728843   -1.697153   -2.100624
     15          8           0        1.228851    1.288239   -2.085763
     16          1           0        1.080410    0.425897   -2.545199
     17          1           0        1.884130    1.779170   -2.586910
     18          8           0        0.724305   -2.479369   -0.557382
     19          1           0       -0.062096   -2.256179   -0.022294
     20          1           0        1.483040   -2.316992    0.008505
 ---------------------------------------------------------------------
                    Distance matrix (angstroms):
                    1          2          3          4          5
     1  C    0.000000
     2  O    1.209525   0.000000
     3  O    1.300256   2.259430   0.000000
     4  H    1.935540   2.441425   1.019539   0.000000
     5  C    1.550965   2.411891   2.345103   3.273441   0.000000
     6  F    2.378240   3.285841   2.798012   3.735638   1.340246
     7  F    2.386465   3.342330   2.737604   3.691900   1.345157
     8  F    2.382624   2.670984   3.496766   4.303740   1.332367
     9  O    3.214124   2.823497   4.062120   4.321950   3.574162
    10  H    3.949806   3.565203   4.884369   5.227802   4.018680
    11  H    2.731517   2.072267   3.752586   3.981205   3.249304
    12  O    4.473609   4.504438   3.919938   3.272950   5.698847
    13  H    5.355846   5.446594   4.721315   4.100064   6.507043
    14  H    4.017645   4.135170   3.586034   3.174172   5.078037
    15  O    3.328339   3.430912   2.555092   1.539514   4.772102
    16  H    3.716815   3.790054   2.982775   2.067763   5.119537
    17  H    4.055035   4.265259   3.115235   2.163700   5.418933
    18  O    3.575216   3.849674   3.478664   3.558188   4.170442
    19  H    3.256003   3.309271   3.516147   3.657926   3.824201
    20  H    3.264533   3.826639   3.057697   3.360832   3.618743
                    6          7          8          9         10
     6  F    0.000000
     7  F    2.172781   0.000000
     8  F    2.165546   2.165967   0.000000
     9  O    4.900085   3.634572   3.319620   0.000000
    10  H    5.327707   4.010507   3.489656   0.959164   0.000000
    11  H    4.498335   3.667787   2.918648   0.967806   1.577679
    12  O    6.589726   5.583225   6.468393   4.575215   5.457432
    13  H    7.383567   6.261672   7.305997   5.310788   6.142431
    14  H    6.067582   4.826663   5.802254   3.828422   4.677610
    15  O    5.242568   5.161273   5.700936   5.107061   6.061880
    16  H    5.763978   5.310380   6.012399   4.899516   5.855193
    17  H    5.710260   5.785810   6.435518   6.047004   7.000510
    18  O    5.316665   3.636471   4.742125   2.762468   3.463002
    19  H    5.083481   3.473123   4.155644   1.791326   2.518338
    20  H    4.671963   2.893021   4.343805   3.092808   3.746546
                   11         12         13         14         15
    11  H    0.000000
    12  O    4.734836   0.000000
    13  H    5.571145   0.959045   0.000000
    14  H    4.118416   0.984014   1.561107   0.000000
    15  O    4.787016   2.648477   3.401925   3.027011   0.000000
    16  H    4.745629   1.680881   2.419929   2.197405   0.988306
    17  H    5.728433   3.190777   3.764277   3.695400   0.959975
    18  O    3.325993   2.710974   3.177312   1.730167   4.096997
    19  H    2.412724   3.199310   3.807357   2.292935   4.299691
    20  H    3.581427   3.248433   3.712611   2.324100   4.177111
                   16         17         18         19         20
    16  H    0.000000
    17  H    1.574500   0.000000
    18  O    3.538192   4.857914   0.000000
    19  H    3.855374   5.162275   0.977015   0.000000
    20  H    3.769212   4.865757   0.960351   1.546638   0.000000
 Stoichiometry    C2H9F3O6
 Framework group  C1[X(C2H9F3O6)]
 Deg. of freedom    54
 Full point group                 C1      NOp   1
 Largest Abelian subgroup         C1      NOp   1
 Largest concise Abelian subgroup C1      NOp   1
                         Standard orientation:                         
 ---------------------------------------------------------------------
 Center     Atomic      Atomic             Coordinates (Angstroms)
 Number     Number       Type             X           Y           Z
 ---------------------------------------------------------------------
      1          6           0       -0.577318   -0.633541    0.449397
      2          8           0       -0.330176   -0.252667    1.570471
      3          8           0        0.161609   -1.358317   -0.337593
      4          1           0        1.052050   -1.613846    0.088176
      5          6           0       -1.916705   -0.275852   -0.246011
      6          9           0       -2.632511   -1.383898   -0.482898
      7          9           0       -1.694701    0.335697   -1.423368
      8          9           0       -2.649668    0.540597    0.509885
      9          8           0        0.001543    2.485453    0.966489
     10          1           0       -0.544107    3.268988    1.057782
     11          1           0       -0.268801    1.818247    1.613328
     12          8           0        3.763329    0.186690   -0.257133
     13          1           0        4.535752    0.357651   -0.799262
     14          1           0        3.041600    0.762465   -0.597538
     15          8           0        2.468818   -1.968894    0.574808
     16          1           0        3.081693   -1.259206    0.262598
     17          1           0        2.838646   -2.814125    0.309545
     18          8           0        1.664715    1.687341   -1.089747
     19          1           0        1.141492    2.018531   -0.334029
     20          1           0        1.039023    1.249246   -1.671860
 ---------------------------------------------------------------------
 Rotational constants (GHZ):           1.0987660           0.5448063           0.4565188
 Standard basis: 6-31++G(d,p) (6D, 7F)
 There are   263 symmetry adapted cartesian basis functions of A   symmetry.
 There are   263 symmetry adapted basis functions of A   symmetry.
   263 basis functions,   424 primitive gaussians,   263 cartesian basis functions
    48 alpha electrons       48 beta electrons
       nuclear repulsion energy       753.9951139287 Hartrees.
 NAtoms=   20 NActive=   20 NUniq=   20 SFac= 1.00D+00 NAtFMM=   60 NAOKFM=F Big=F
 Integral buffers will be    131072 words long.
 Raffenetti 2 integral format.
 Two-electron integral symmetry is turned on.
 Nuclear repulsion after empirical dispersion term =      753.9854445706 Hartrees.
 One-electron integrals computed using PRISM.
 NBasis=   263 RedAO= T EigKep=  4.72D-05  NBF=   263
 NBsUse=   263 1.00D-06 EigRej= -1.00D+00 NBFU=   263
 Initial guess from the checkpoint file:  "/local_scratch/slurm.5620371/Gau-2420919.chk"
 B after Tr=     0.000000   -0.000000   -0.000000
         Rot=    0.999920   -0.010002   -0.000401   -0.007681 Ang=  -1.45 deg.
 ExpMin= 3.60D-02 ExpMax= 7.00D+03 ExpMxC= 1.05D+03 IAcc=3 IRadAn=         5 AccDes= 0.00D+00
 Harris functional with IExCor= 4639 and IRadAn=       5 diagonalized for initial guess.
 HarFok:  IExCor= 4639 AccDes= 0.00D+00 IRadAn=         5 IDoV= 1 UseB2=F ITyADJ=14
 ICtDFT=  3500011 ScaDFX=  1.000000  1.000000  1.000000  1.000000
 FoFCou: FMM=F IPFlag=           0 FMFlag=      100000 FMFlg1=           0
         NFxFlg=           0 DoJE=T BraDBF=F KetDBF=T FulRan=T
         wScrn=  0.000000 ICntrl=       500 IOpCl=  0 I1Cent=   200000004 NGrid=           0
         NMat0=    1 NMatS0=      1 NMatT0=    0 NMatD0=    1 NMtDS0=    0 NMtDT0=    0
 Petite list used in FoFCou.
 Requested convergence on RMS density matrix=1.00D-10 within 128 cycles.
 Requested convergence on MAX density matrix=1.00D-08.
 Requested convergence on             energy=1.00D-08.
 No special actions if energy rises.
 SCF Done:  E(RwB97XD) =  -832.380728949     A.U. after   16 cycles
            NFock= 16  Conv=0.59D-10     -V/T= 2.0082
 Calling FoFJK, ICntrl=      2127 FMM=F ISym2X=0 I1Cent= 0 IOpClX= 0 NMat=1 NMatS=1 NMatT=0.
 ***** Axes restored to original set *****
 -------------------------------------------------------------------
 Center     Atomic                   Forces (Hartrees/Bohr)
 Number     Number              X              Y              Z
 -------------------------------------------------------------------
      1        6          -0.001346489    0.000092886    0.001548395
      2        8          -0.000595703   -0.000429874    0.000179157
      3        8           0.001435730    0.001159116   -0.000886693
      4        1          -0.000011868   -0.000051195   -0.000609027
      5        6           0.000405204   -0.000117239    0.000004344
      6        9           0.000133142   -0.000162605    0.000195695
      7        9          -0.000021880   -0.000101493   -0.000299533
      8        9          -0.000551119    0.000060411    0.000085645
      9        8           0.000786045   -0.000694668   -0.002709466
     10        1          -0.000705298    0.002869105    0.000522268
     11        1           0.000536098   -0.001976642    0.001453067
     12        8           0.001210159   -0.001097621    0.000363657
     13        1          -0.000096359    0.000507709   -0.000573008
     14        1          -0.001188638   -0.000299975    0.000558003
     15        8           0.001322965   -0.000330180    0.000231668
     16        1          -0.001492474    0.000374596   -0.000413457
     17        1           0.000025264    0.000135153   -0.000032761
     18        8          -0.000551186    0.001194760   -0.001430578
     19        1           0.000280183   -0.001258848    0.001105952
     20        1           0.000426225    0.000126602    0.000706673
 -------------------------------------------------------------------
 Cartesian Forces:  Max     0.002869105 RMS     0.000920370

 GradGradGradGradGradGradGradGradGradGradGradGradGradGradGradGradGradGrad
 Berny optimization.
 Using GEDIIS/GDIIS optimizer.
 FormGI is forming the generalized inverse of G from B-inverse, IUseBI=4.
 Internal  Forces:  Max     0.002847801 RMS     0.000886058
 Search for a local minimum.
 Step number  10 out of a maximum of  120
 All quantities printed in internal units (Hartrees-Bohrs-Radians)
 Mixed Optimization -- En-DIIS/RFO-DIIS
 Update second derivatives using D2CorX and points    9   10
 DE= -3.70D-05 DEPred=-5.34D-04 R= 6.93D-02
 Trust test= 6.93D-02 RLast= 4.24D-01 DXMaxT set to 3.57D-01
 ITU= -1  1  1 -1  0  0  0  0  1  0
 Use linear search instead of GDIIS.
     Eigenvalues ---    0.00080   0.00156   0.00179   0.00237   0.00471
     Eigenvalues ---    0.00686   0.00779   0.00987   0.01178   0.01259
     Eigenvalues ---    0.01466   0.01617   0.01877   0.02085   0.02387
     Eigenvalues ---    0.02576   0.02852   0.02927   0.03289   0.03701
     Eigenvalues ---    0.04449   0.04807   0.05561   0.06457   0.07397
     Eigenvalues ---    0.08551   0.09350   0.11279   0.12279   0.12686
     Eigenvalues ---    0.13587   0.19585   0.20845   0.21645   0.22718
     Eigenvalues ---    0.25417   0.29282   0.36756   0.37373   0.37574
     Eigenvalues ---    0.41738   0.46569   0.47665   0.53780   0.54947
     Eigenvalues ---    0.56462   0.56713   0.56813   0.57052   0.57312
     Eigenvalues ---    0.57686   0.66587   0.97506   4.47308
 RFO step:  Lambda=-5.87007210D-04 EMin= 7.99332364D-04
 Quartic linear search produced a step of -0.48814.
 Iteration  1 RMS(Cart)=  0.07801844 RMS(Int)=  0.02179251
 Iteration  2 RMS(Cart)=  0.01859450 RMS(Int)=  0.00592169
 Iteration  3 RMS(Cart)=  0.00090669 RMS(Int)=  0.00584286
 Iteration  4 RMS(Cart)=  0.00001320 RMS(Int)=  0.00584285
 Iteration  5 RMS(Cart)=  0.00000030 RMS(Int)=  0.00584285
 Variable       Old X    -DE/DX   Delta X   Delta X   Delta X     New X
                                 (Linear)    (Quad)   (Total)
    R1        2.28567   0.00044  -0.00093   0.00793   0.00699   2.29266
    R2        2.45713   0.00262   0.00107   0.00002   0.00109   2.45822
    R3        2.93090   0.00007   0.00021  -0.00119  -0.00098   2.92992
    R4        1.92665   0.00050  -0.00333   0.01130   0.00798   1.93463
    R5        2.90926   0.00001   0.01140  -0.04611  -0.03471   2.87455
    R6        2.53270   0.00005  -0.00008  -0.00368  -0.00376   2.52893
    R7        2.54198   0.00009  -0.00249   0.00475   0.00226   2.54424
    R8        2.51781   0.00047   0.00138   0.00470   0.00608   2.52389
    R9        1.81256  -0.00079  -0.00012   0.00016   0.00004   1.81260
   R10        1.82889  -0.00184  -0.00151   0.00249   0.00098   1.82987
   R11        3.38512  -0.00084   0.00699  -0.00829  -0.00131   3.38381
   R12        1.81233   0.00009  -0.00002   0.00013   0.00011   1.81244
   R13        1.85952   0.00018  -0.00001   0.00208   0.00207   1.86159
   R14        3.17641   0.00043   0.00995  -0.00455   0.00541   3.18182
   R15        3.26954  -0.00043  -0.00141  -0.00798  -0.00939   3.26015
   R16        1.86763   0.00056  -0.00053   0.00329   0.00276   1.87039
   R17        1.81409   0.00010   0.00014   0.00049   0.00063   1.81472
   R18        1.84629  -0.00075  -0.00079   0.00296   0.00217   1.84846
   R19        1.81480   0.00077   0.00047   0.00054   0.00101   1.81581
    A1        2.24005   0.00041  -0.00006   0.00281   0.00273   2.24278
    A2        2.11696  -0.00048  -0.00112  -0.00652  -0.00766   2.10930
    A3        1.92617   0.00007   0.00117   0.00371   0.00488   1.93105
    A4        1.96414   0.00091   0.00584   0.00289   0.00871   1.97284
    A5        1.92816   0.00070  -0.00102   0.00641   0.00540   1.93356
    A6        1.93346  -0.00058   0.00300  -0.00577  -0.00280   1.93066
    A7        1.94123  -0.00052  -0.00325  -0.00430  -0.00756   1.93368
    A8        1.88526  -0.00000   0.00070   0.00412   0.00482   1.89008
    A9        1.88923   0.00005   0.00031   0.00122   0.00155   1.89078
   A10        1.88469   0.00037   0.00034  -0.00146  -0.00117   1.88352
   A11        1.91840  -0.00246  -0.02880  -0.01637  -0.06927   1.84912
   A12        2.27058   0.00285   0.04565   0.00760   0.02240   2.29298
   A13        2.07521  -0.00056  -0.04430  -0.05257  -0.12026   1.95496
   A14        1.86594   0.00049   0.00298   0.00723   0.01060   1.87654
   A15        2.28463   0.00060   0.00018  -0.02363  -0.02371   2.26092
   A16        1.88900  -0.00075  -0.01142   0.03534   0.02411   1.91311
   A17        1.88097   0.00026   0.01061   0.01330   0.02388   1.90485
   A18        2.06036   0.00034  -0.01396   0.02364   0.00976   2.07013
   A19        1.88185   0.00051  -0.00273   0.00307   0.00017   1.88202
   A20        1.96854  -0.00123  -0.01195   0.01281   0.00108   1.96962
   A21        2.03429   0.00067  -0.01004   0.02883   0.01890   2.05318
   A22        1.84895  -0.00046  -0.00015   0.00360   0.00388   1.85282
   A23        3.00526  -0.00216   0.00006  -0.00715  -0.00709   2.99817
   A24        3.18154  -0.00069   0.01856  -0.01336   0.00519   3.18673
   A25        3.04073  -0.00038  -0.01850   0.00537  -0.01298   3.02775
   A26        2.90559  -0.00117  -0.00450  -0.00250  -0.00679   2.89881
   A27        3.25588   0.00033   0.00961   0.00475   0.01439   3.27027
   A28        3.14960   0.00122   0.01136  -0.01961  -0.00802   3.14158
   A29        3.24743   0.00031  -0.02517   0.00974  -0.01522   3.23221
    D1        0.00075  -0.00033   0.00695  -0.04148  -0.03450  -0.03375
    D2       -3.14048  -0.00109   0.00639  -0.05311  -0.04676   3.09595
    D3       -2.02551  -0.00045   0.04790  -0.04239   0.00553  -2.01998
    D4        2.16925  -0.00053   0.04575  -0.04797  -0.00220   2.16705
    D5        0.07296  -0.00027   0.04549  -0.03941   0.00607   0.07904
    D6        1.11575   0.00025   0.04842  -0.03171   0.01670   1.13245
    D7       -0.97268   0.00017   0.04627  -0.03729   0.00898  -0.96370
    D8       -3.06897   0.00043   0.04601  -0.02873   0.01725  -3.05172
    D9       -1.59937   0.00135  -0.00130   0.09485   0.09374  -1.50563
   D10        2.58150   0.00020   0.00736   0.06506   0.07220   2.65370
   D11        2.95416  -0.00050  -0.07525  -0.29714  -0.35387   2.60029
   D12       -1.73615   0.00001   0.06282   0.20520   0.26766  -1.46849
   D13        1.17438  -0.00139  -0.05650  -0.16629  -0.22242   0.95196
   D14       -2.19931  -0.00099  -0.00389   0.00077  -0.00276  -2.20206
   D15        0.03056  -0.00020  -0.02653   0.04657   0.02024   0.05079
   D16        0.10111  -0.00066  -0.02529   0.04130   0.01580   0.11691
   D17        2.33097   0.00013  -0.04793   0.08709   0.03879   2.36976
   D18       -2.46554  -0.00135  -0.00220   0.02172   0.01965  -2.44589
   D19        1.70138  -0.00004   0.01999  -0.01872   0.00178   1.70316
   D20        1.27937  -0.00161   0.00966   0.00600   0.01514   1.29451
   D21       -0.83689  -0.00030   0.03184  -0.03443  -0.00272  -0.83962
   D22       -2.02951  -0.00020  -0.03434   0.10446   0.06997  -1.95954
   D23        0.21550  -0.00056  -0.05522   0.15344   0.09836   0.31386
         Item               Value     Threshold  Converged?
 Maximum Force            0.002848     0.000015     NO 
 RMS     Force            0.000886     0.000010     NO 
 Maximum Displacement     0.248939     0.000060     NO 
 RMS     Displacement     0.079148     0.000040     NO 
 Predicted change in Energy=-5.344183D-04
 GradGradGradGradGradGradGradGradGradGradGradGradGradGradGradGradGradGrad

                          Input orientation:                          
 ---------------------------------------------------------------------
 Center     Atomic      Atomic             Coordinates (Angstroms)
 Number     Number       Type             X           Y           Z
 ---------------------------------------------------------------------
      1          6           0        0.799788    0.658128    1.146793
      2          8           0       -0.381275    0.822449    0.923185
      3          8           0        1.805029    0.796633    0.332869
      4          1           0        1.519497    1.051466   -0.616665
      5          6           0        1.288872    0.209396    2.547980
      6          9           0        2.043035    1.158852    3.114281
      7          9           0        2.023623   -0.915037    2.456030
      8          9           0        0.253585   -0.041003    3.353748
      9          8           0       -1.465456   -1.768378    1.046814
     10          1           0       -1.803703   -2.147706    1.860287
     11          1           0       -1.487995   -0.808365    1.171402
     12          8           0        0.741216   -1.181283   -2.899901
     13          1           0        1.091533   -1.735981   -3.599521
     14          1           0        0.743247   -1.713137   -2.070705
     15          8           0        1.225791    1.297409   -2.088785
     16          1           0        1.076179    0.428937   -2.539354
     17          1           0        1.863857    1.792286   -2.608555
     18          8           0        0.690373   -2.480617   -0.526524
     19          1           0       -0.125299   -2.274388   -0.027570
     20          1           0        1.420787   -2.319373    0.076631
 ---------------------------------------------------------------------
                    Distance matrix (angstroms):
                    1          2          3          4          5
     1  C    0.000000
     2  O    1.213224   0.000000
     3  O    1.300832   2.264744   0.000000
     4  H    1.944860   2.456933   1.023760   0.000000
     5  C    1.550448   2.409395   2.349038   3.282872   0.000000
     6  F    2.380629   3.285019   2.814978   3.769030   1.338255
     7  F    2.384685   3.339462   2.735948   3.682762   1.346352
     8  F    2.378607   2.656357   3.497760   4.308156   1.335583
     9  O    3.321033   2.811247   4.217235   4.430420   3.708289
    10  H    3.893577   3.423927   4.901539   5.235804   3.948781
    11  H    2.717565   1.986453   3.758080   3.962469   3.262177
    12  O    4.445514   4.459922   3.936325   3.286952   5.649187
    13  H    5.323944   5.400888   4.731481   4.104929   6.450984
    14  H    3.997298   4.081314   3.633662   3.218669   5.032503
    15  O    3.325527   3.446768   2.539824   1.521147   4.763123
    16  H    3.703593   3.777327   2.985982   2.069011   5.096509
    17  H    4.064628   4.295857   3.105924   2.152911   5.424574
    18  O    3.558607   3.763021   3.566705   3.629212   4.128795
    19  H    3.291590   3.249593   3.645169   3.756819   3.847404
    20  H    3.224345   3.719559   3.150046   3.442812   3.538310
                    6          7          8          9         10
     6  F    0.000000
     7  F    2.175934   0.000000
     8  F    2.167747   2.168610   0.000000
     9  O    5.015237   3.858465   3.355721   0.000000
    10  H    5.225248   4.064825   3.301674   0.959186   0.000000
    11  H    4.484740   3.740736   2.895614   0.968325   1.538852
    12  O    6.583415   5.513751   6.375433   4.559675   5.483609
    13  H    7.372961   6.181621   7.205765   5.303552   6.193658
    14  H    6.068101   4.771546   5.697411   3.821040   4.704094
    15  O    5.268680   5.117304   5.688383   5.145273   6.053248
    16  H    5.781970   5.259066   5.968765   4.914133   5.855736
    17  H    5.760573   5.745010   6.442281   6.092977   6.996076
    18  O    5.322677   3.622737   4.604238   2.762295   3.468157
    19  H    5.134202   3.554429   4.069996   1.790633   2.529247
    20  H    4.659673   2.827915   4.158464   3.094390   3.688934
                   11         12         13         14         15
    11  H    0.000000
    12  O    4.656603   0.000000
    13  H    5.502375   0.959104   0.000000
    14  H    4.038355   0.985109   1.568153   0.000000
    15  O    4.735793   2.652666   3.391431   3.049027   0.000000
    16  H    4.677137   1.683746   2.410614   2.217872   0.989768
    17  H    5.682110   3.191758   3.745286   3.719280   0.960309
    18  O    3.228725   2.706246   3.187274   1.725200   4.123204
    19  H    2.333173   3.193119   3.811744   2.289929   4.339560
    20  H    3.455818   3.258345   3.736690   2.331874   4.219972
                   16         17         18         19         20
    16  H    0.000000
    17  H    1.576054   0.000000
    18  O    3.558909   4.895877   0.000000
    19  H    3.880795   5.211148   0.978165   0.000000
    20  H    3.809900   4.930748   0.960886   1.550247   0.000000
 Stoichiometry    C2H9F3O6
 Framework group  C1[X(C2H9F3O6)]
 Deg. of freedom    54
 Full point group                 C1      NOp   1
 Largest Abelian subgroup         C1      NOp   1
 Largest concise Abelian subgroup C1      NOp   1
                         Standard orientation:                         
 ---------------------------------------------------------------------
 Center     Atomic      Atomic             Coordinates (Angstroms)
 Number     Number       Type             X           Y           Z
 ---------------------------------------------------------------------
      1          6           0       -0.579606   -0.629931    0.470044
      2          8           0       -0.312016   -0.142823    1.548485
      3          8           0        0.130475   -1.451623   -0.246037
      4          1           0        1.037223   -1.670084    0.176061
      5          6           0       -1.909325   -0.286641   -0.249599
      6          9           0       -2.680882   -1.373901   -0.365744
      7          9           0       -1.669811    0.195381   -1.483679
      8          9           0       -2.589850    0.640894    0.428889
      9          8           0        0.090582    2.581770    0.984906
     10          1           0       -0.620196    3.225159    1.014631
     11          1           0       -0.198450    1.840346    1.536634
     12          8           0        3.721781    0.157761   -0.330089
     13          1           0        4.483474    0.283824   -0.899134
     14          1           0        3.000169    0.737075   -0.667894
     15          8           0        2.459450   -1.971448    0.623654
     16          1           0        3.063877   -1.266846    0.280369
     17          1           0        2.841993   -2.822788    0.397657
     18          8           0        1.620974    1.667222   -1.125017
     19          1           0        1.147649    2.046964   -0.357837
     20          1           0        0.952769    1.237541   -1.665553
 ---------------------------------------------------------------------
 Rotational constants (GHZ):           1.0700858           0.5509017           0.4571236
 Standard basis: 6-31++G(d,p) (6D, 7F)
 There are   263 symmetry adapted cartesian basis functions of A   symmetry.
 There are   263 symmetry adapted basis functions of A   symmetry.
   263 basis functions,   424 primitive gaussians,   263 cartesian basis functions
    48 alpha electrons       48 beta electrons
       nuclear repulsion energy       753.0678260617 Hartrees.
 NAtoms=   20 NActive=   20 NUniq=   20 SFac= 1.00D+00 NAtFMM=   60 NAOKFM=F Big=F
 Integral buffers will be    131072 words long.
 Raffenetti 2 integral format.
 Two-electron integral symmetry is turned on.
 Nuclear repulsion after empirical dispersion term =      753.0581844234 Hartrees.
 One-electron integrals computed using PRISM.
 NBasis=   263 RedAO= T EigKep=  4.91D-05  NBF=   263
 NBsUse=   263 1.00D-06 EigRej= -1.00D+00 NBFU=   263
 Initial guess from the checkpoint file:  "/local_scratch/slurm.5620371/Gau-2420919.chk"
 B after Tr=     0.000000   -0.000000   -0.000000
         Rot=    0.999795    0.019502   -0.003671    0.004061 Ang=   2.32 deg.
 ExpMin= 3.60D-02 ExpMax= 7.00D+03 ExpMxC= 1.05D+03 IAcc=3 IRadAn=         5 AccDes= 0.00D+00
 Harris functional with IExCor= 4639 and IRadAn=       5 diagonalized for initial guess.
 HarFok:  IExCor= 4639 AccDes= 0.00D+00 IRadAn=         5 IDoV= 1 UseB2=F ITyADJ=14
 ICtDFT=  3500011 ScaDFX=  1.000000  1.000000  1.000000  1.000000
 FoFCou: FMM=F IPFlag=           0 FMFlag=      100000 FMFlg1=           0
         NFxFlg=           0 DoJE=T BraDBF=F KetDBF=T FulRan=T
         wScrn=  0.000000 ICntrl=       500 IOpCl=  0 I1Cent=   200000004 NGrid=           0
         NMat0=    1 NMatS0=      1 NMatT0=    0 NMatD0=    1 NMtDS0=    0 NMtDT0=    0
 Petite list used in FoFCou.
 Requested convergence on RMS density matrix=1.00D-10 within 128 cycles.
 Requested convergence on MAX density matrix=1.00D-08.
 Requested convergence on             energy=1.00D-08.
 No special actions if energy rises.
 SCF Done:  E(RwB97XD) =  -832.381413798     A.U. after   16 cycles
            NFock= 16  Conv=0.83D-10     -V/T= 2.0082
 Calling FoFJK, ICntrl=      2127 FMM=F ISym2X=0 I1Cent= 0 IOpClX= 0 NMat=1 NMatS=1 NMatT=0.
 ***** Axes restored to original set *****
 -------------------------------------------------------------------
 Center     Atomic                   Forces (Hartrees/Bohr)
 Number     Number              X              Y              Z
 -------------------------------------------------------------------
      1        6          -0.003518247    0.000194121   -0.001715927
      2        8           0.004585144   -0.000328123    0.000231552
      3        8          -0.001376189    0.001032233    0.001177580
      4        1           0.000382232   -0.000309566    0.000253149
      5        6          -0.001099510   -0.000230874    0.000068015
      6        9           0.000382517   -0.000681270    0.000238806
      7        9          -0.000468809    0.000792938    0.000283011
      8        9           0.001177319    0.000001499   -0.000301038
      9        8          -0.002013344    0.001981198    0.001107420
     10        1           0.000343476   -0.002504119    0.000128711
     11        1           0.001807703    0.000862295   -0.002097012
     12        8           0.001064860   -0.000262683    0.000449075
     13        1          -0.000243684   -0.000021921    0.000148016
     14        1          -0.000843705    0.000161652   -0.000503577
     15        8           0.000625065   -0.000387871   -0.001394693
     16        1          -0.001014712    0.000347380    0.000894382
     17        1          -0.000146030    0.000035323    0.000344196
     18        8          -0.000370669    0.001521973   -0.001064527
     19        1           0.000871572   -0.001960529    0.001584881
     20        1          -0.000144987   -0.000243656    0.000167981
 -------------------------------------------------------------------
 Cartesian Forces:  Max     0.004585144 RMS     0.001207077

 GradGradGradGradGradGradGradGradGradGradGradGradGradGradGradGradGradGrad
 Berny optimization.
 Using GEDIIS/GDIIS optimizer.
 FormGI is forming the generalized inverse of G from B-inverse, IUseBI=4.
 Internal  Forces:  Max     0.004567752 RMS     0.000996127
 Search for a local minimum.
 Step number  11 out of a maximum of  120
 All quantities printed in internal units (Hartrees-Bohrs-Radians)
 Mixed Optimization -- En-DIIS/RFO-DIIS
 Swapping is turned off.
 Update second derivatives using D2CorX and points    9   10   11
 DE= -6.85D-04 DEPred=-5.34D-04 R= 1.28D+00
 TightC=F SS=  1.41D+00  RLast= 5.54D-01 DXNew= 6.0000D-01 1.6608D+00
 Trust test= 1.28D+00 RLast= 5.54D-01 DXMaxT set to 6.00D-01
 ITU=  1 -1  1  1 -1  0  0  0  0  1  0
     Eigenvalues ---    0.00047   0.00153   0.00173   0.00234   0.00480
     Eigenvalues ---    0.00629   0.00768   0.00955   0.01196   0.01275
     Eigenvalues ---    0.01370   0.01607   0.01901   0.02070   0.02346
     Eigenvalues ---    0.02606   0.02741   0.02935   0.03204   0.03696
     Eigenvalues ---    0.04492   0.04522   0.05501   0.06471   0.07551
     Eigenvalues ---    0.08533   0.09358   0.12199   0.12714   0.13589
     Eigenvalues ---    0.14458   0.19593   0.20878   0.22045   0.22701
     Eigenvalues ---    0.25532   0.29722   0.37041   0.37457   0.37692
     Eigenvalues ---    0.41935   0.47031   0.48068   0.53994   0.55927
     Eigenvalues ---    0.56509   0.56796   0.56960   0.57258   0.57789
     Eigenvalues ---    0.59102   0.67901   1.10635   4.46779
 En-DIIS/RFO-DIIS/Sim-DIIS IScMMF=       -3 using points:    11   10
 RFO step:  Lambda=-8.25559549D-04.
 DidBck=F Rises=F RFO-DIIS coefs:    1.99998   -0.99998
 Iteration  1 RMS(Cart)=  0.16463886 RMS(Int)=  0.03468114
 Iteration  2 RMS(Cart)=  0.03052833 RMS(Int)=  0.01731383
 Iteration  3 RMS(Cart)=  0.00285961 RMS(Int)=  0.01719417
 Iteration  4 RMS(Cart)=  0.00020926 RMS(Int)=  0.01719350
 Iteration  5 RMS(Cart)=  0.00001914 RMS(Int)=  0.01719349
 Iteration  6 RMS(Cart)=  0.00000179 RMS(Int)=  0.01719349
 Iteration  7 RMS(Cart)=  0.00000017 RMS(Int)=  0.01719349
 Variable       Old X    -DE/DX   Delta X   Delta X   Delta X     New X
                                 (Linear)    (Quad)   (Total)
    R1        2.29266  -0.00457   0.00699  -0.00243   0.00455   2.29721
    R2        2.45822  -0.00157   0.00109  -0.00607  -0.00498   2.45324
    R3        2.92992   0.00030  -0.00098   0.00067  -0.00031   2.92961
    R4        1.93463  -0.00029   0.00798  -0.00350   0.00449   1.93912
    R5        2.87455   0.00017  -0.03471   0.00658  -0.02813   2.84642
    R6        2.52893  -0.00017  -0.00376  -0.00302  -0.00678   2.52215
    R7        2.54424  -0.00093   0.00226   0.00460   0.00684   2.55108
    R8        2.52389  -0.00109   0.00608  -0.00390   0.00217   2.52606
    R9        1.81260   0.00098   0.00004   0.00045   0.00049   1.81309
   R10        1.82987   0.00057   0.00098   0.00379   0.00476   1.83463
   R11        3.38381  -0.00050  -0.00131  -0.03602  -0.03733   3.34648
   R12        1.81244  -0.00018   0.00011  -0.00057  -0.00046   1.81199
   R13        1.86159  -0.00048   0.00207  -0.00154   0.00055   1.86214
   R14        3.18182   0.00033   0.00541   0.00723   0.01266   3.19448
   R15        3.26015  -0.00002  -0.00939  -0.00063  -0.01004   3.25012
   R16        1.87039  -0.00018   0.00276  -0.00223   0.00052   1.87091
   R17        1.81472  -0.00026   0.00063  -0.00130  -0.00067   1.81405
   R18        1.84846  -0.00079   0.00217   0.00201   0.00418   1.85265
   R19        1.81581  -0.00005   0.00101  -0.00125  -0.00024   1.81557
    A1        2.24278  -0.00087   0.00273  -0.00231   0.00029   2.24308
    A2        2.10930   0.00068  -0.00766   0.00464  -0.00314   2.10616
    A3        1.93105   0.00020   0.00488  -0.00244   0.00237   1.93342
    A4        1.97284  -0.00138   0.00871  -0.01002  -0.00134   1.97150
    A5        1.93356   0.00095   0.00539   0.01148   0.01689   1.95044
    A6        1.93066  -0.00010  -0.00280  -0.01278  -0.01561   1.91505
    A7        1.93368   0.00081  -0.00756   0.00583  -0.00181   1.93186
    A8        1.89008  -0.00076   0.00482  -0.00292   0.00196   1.89204
    A9        1.89078  -0.00048   0.00155  -0.00031   0.00120   1.89198
   A10        1.88352  -0.00050  -0.00117  -0.00159  -0.00288   1.88064
   A11        1.84912   0.00302  -0.06927   0.05741  -0.07405   1.77507
   A12        2.29298  -0.00095   0.02240  -0.03008  -0.09662   2.19636
   A13        1.95496  -0.00237  -0.12025  -0.06649  -0.23758   1.71738
   A14        1.87654  -0.00122   0.01060  -0.00217   0.00847   1.88501
   A15        2.26092   0.00014  -0.02371  -0.00454  -0.03024   2.23068
   A16        1.91311   0.00128   0.02411   0.04856   0.07217   1.98528
   A17        1.90485   0.00057   0.02388  -0.00915   0.01402   1.91886
   A18        2.07013  -0.00001   0.00976   0.04011   0.04925   2.11938
   A19        1.88202  -0.00002   0.00017   0.01045   0.00951   1.89153
   A20        1.96962   0.00028   0.00108   0.02330   0.02226   1.99188
   A21        2.05318   0.00022   0.01890   0.04551   0.06281   2.11600
   A22        1.85282  -0.00063   0.00388   0.00136   0.00207   1.85489
   A23        2.99817  -0.00080  -0.00709  -0.02152  -0.02860   2.96957
   A24        3.18673  -0.00183   0.00519  -0.04530  -0.04006   3.14668
   A25        3.02775   0.00192  -0.01298   0.04993   0.03635   3.06410
   A26        2.89881   0.00147  -0.00679   0.01647   0.01027   2.90908
   A27        3.27027  -0.00029   0.01439   0.01439   0.02898   3.29925
   A28        3.14158   0.00106  -0.00802  -0.00935  -0.01603   3.12555
   A29        3.23221  -0.00117  -0.01522   0.01033  -0.00438   3.22783
    D1       -0.03375  -0.00080  -0.03450  -0.05232  -0.08678  -0.12054
    D2        3.09595  -0.00091  -0.04676  -0.06341  -0.11021   2.98574
    D3       -2.01998  -0.00052   0.00553  -0.15464  -0.14913  -2.16911
    D4        2.16705  -0.00013  -0.00220  -0.15011  -0.15223   2.01483
    D5        0.07904   0.00003   0.00607  -0.14359  -0.13753  -0.05849
    D6        1.13245  -0.00041   0.01670  -0.14449  -0.12784   1.00461
    D7       -0.96370  -0.00001   0.00898  -0.13995  -0.13094  -1.09464
    D8       -3.05172   0.00015   0.01725  -0.13343  -0.11624   3.11523
    D9       -1.50563   0.00029   0.09374   0.13033   0.22475  -1.28088
   D10        2.65370  -0.00047   0.07220   0.09349   0.16495   2.81865
   D11        2.60029  -0.00065  -0.35386  -0.05839  -0.34141   2.25888
   D12       -1.46849  -0.00048   0.26765  -0.01401   0.22569  -1.24280
   D13        0.95196   0.00006  -0.22241  -0.06167  -0.25612   0.69585
   D14       -2.20206  -0.00085  -0.00276   0.00900   0.00713  -2.19493
   D15        0.05079  -0.00027   0.02024   0.07248   0.09363   0.14442
   D16        0.11691  -0.00064   0.01580   0.08216   0.09701   0.21392
   D17        2.36976  -0.00007   0.03879   0.14564   0.18350   2.55327
   D18       -2.44589  -0.00034   0.01965   0.02488   0.04713  -2.39876
   D19        1.70316  -0.00038   0.00178  -0.04882  -0.04681   1.65635
   D20        1.29451  -0.00012   0.01514  -0.01954  -0.00462   1.28989
   D21       -0.83962  -0.00016  -0.00272  -0.09324  -0.09856  -0.93818
   D22       -1.95954   0.00001   0.06996   0.13660   0.20717  -1.75238
   D23        0.31386   0.00001   0.09836   0.21454   0.31230   0.62617
         Item               Value     Threshold  Converged?
 Maximum Force            0.004568     0.000015     NO 
 RMS     Force            0.000996     0.000010     NO 
 Maximum Displacement     0.497681     0.000060     NO 
 RMS     Displacement     0.178263     0.000040     NO 
 Predicted change in Energy=-6.500308D-04
 GradGradGradGradGradGradGradGradGradGradGradGradGradGradGradGradGradGrad

                          Input orientation:                          
 ---------------------------------------------------------------------
 Center     Atomic      Atomic             Coordinates (Angstroms)
 Number     Number       Type             X           Y           Z
 ---------------------------------------------------------------------
      1          6           0        0.846253    0.685210    1.087656
      2          8           0       -0.341849    0.664831    0.831230
      3          8           0        1.830776    1.059995    0.328995
      4          1           0        1.539092    1.264830   -0.633252
      5          6           0        1.368904    0.176784    2.455764
      6          9           0        2.089453    1.106483    3.086478
      7          9           0        2.145711   -0.911691    2.270775
      8          9           0        0.351991   -0.178005    3.247514
      9          8           0       -1.677962   -1.856923    0.985312
     10          1           0       -1.829552   -2.078323    1.906476
     11          1           0       -1.482374   -0.907588    1.040538
     12          8           0        0.836325   -1.173255   -2.756655
     13          1           0        1.227147   -1.731144   -3.431513
     14          1           0        0.764743   -1.702051   -1.928242
     15          8           0        1.225215    1.376864   -2.102182
     16          1           0        1.104197    0.474621   -2.491402
     17          1           0        1.779159    1.890259   -2.694709
     18          8           0        0.578066   -2.518110   -0.425838
     19          1           0       -0.281386   -2.352773    0.015918
     20          1           0        1.248777   -2.459725    0.259576
 ---------------------------------------------------------------------
                    Distance matrix (angstroms):
                    1          2          3          4          5
     1  C    0.000000
     2  O    1.215630   0.000000
     3  O    1.298197   2.264662   0.000000
     4  H    1.943582   2.458180   1.026137   0.000000
     5  C    1.550284   2.409144   2.348730   3.279456   0.000000
     6  F    2.391298   3.345509   2.769980   3.763558   1.334666
     7  F    2.374543   3.278059   2.785182   3.679484   1.349974
     8  F    2.377903   2.651455   3.498171   4.307126   1.336733
     9  O    3.583933   2.858003   4.609816   4.765976   3.947352
    10  H    3.932876   3.300652   5.073015   5.382811   3.951878
    11  H    2.821653   1.953742   3.918499   4.080469   3.362813
    12  O    4.269978   4.199949   3.936696   3.308621   5.410688
    13  H    5.138748   5.135506   4.721890   4.111378   6.190340
    14  H    3.847246   3.800179   3.722962   3.328513   4.807758
    15  O    3.285889   3.401116   2.525418   1.506262   4.715476
    16  H    3.594515   3.628652   2.970728   2.065498   4.963187
    17  H    4.077836   4.293320   3.136047   2.167579   5.443498
    18  O    3.553005   3.543667   3.865474   3.908609   4.023867
    19  H    3.413141   3.126391   4.025696   4.101538   3.882649
    20  H    3.276944   3.552426   3.568189   3.841059   3.433490
                    6          7          8          9         10
     6  F    0.000000
     7  F    2.177514   0.000000
     8  F    2.166706   2.170196   0.000000
     9  O    5.233555   4.143230   3.472325   0.000000
    10  H    5.185942   4.158902   3.188844   0.959448   0.000000
    11  H    4.582609   3.830993   2.961070   0.970847   1.496998
    12  O    6.396072   5.201726   6.105338   4.559754   5.447094
    13  H    7.160999   5.833639   6.912854   5.288083   6.161012
    14  H    5.898317   4.490377   5.411241   3.805205   4.645105
    15  O    5.267087   5.020712   5.639095   5.330895   6.110586
    16  H    5.699362   5.068031   5.824680   5.026336   5.870753
    17  H    5.842321   5.713258   6.451709   6.287735   7.067060
    18  O    5.268618   3.508535   4.361275   2.741929   3.380788
    19  H    5.197660   3.612741   3.946391   1.770880   2.458933
    20  H    4.627738   2.691806   3.865003   3.075039   3.511959
                   11         12         13         14         15
    11  H    0.000000
    12  O    4.457086   0.000000
    13  H    5.293297   0.958862   0.000000
    14  H    3.807146   0.985402   1.573051   0.000000
    15  O    4.735657   2.661330   3.380361   3.118014   0.000000
    16  H    4.590801   1.690447   2.400901   2.273825   0.990041
    17  H    5.693647   3.205915   3.736597   3.810670   0.959956
    18  O    2.998242   2.703338   3.174067   1.719888   4.289493
    19  H    2.140275   3.213674   3.814037   2.301647   4.546030
    20  H    3.237007   3.304961   3.762371   2.365355   4.505317
                   16         17         18         19         20
    16  H    0.000000
    17  H    1.581435   0.000000
    18  O    3.674208   5.101383   0.000000
    19  H    4.025003   5.440281   0.980379   0.000000
    20  H    4.024820   5.285023   0.960757   1.553128   0.000000
 Stoichiometry    C2H9F3O6
 Framework group  C1[X(C2H9F3O6)]
 Deg. of freedom    54
 Full point group                 C1      NOp   1
 Largest Abelian subgroup         C1      NOp   1
 Largest concise Abelian subgroup C1      NOp   1
                         Standard orientation:                         
 ---------------------------------------------------------------------
 Center     Atomic      Atomic             Coordinates (Angstroms)
 Number     Number       Type             X           Y           Z
 ---------------------------------------------------------------------
      1          6           0       -0.546565   -0.666172    0.504881
      2          8           0       -0.181978   -0.004518    1.457271
      3          8           0        0.048143   -1.676377   -0.052903
      4          1           0        0.987662   -1.845475    0.323485
      5          6           0       -1.857380   -0.316812   -0.245514
      6          9           0       -2.692911   -1.356556   -0.291912
      7          9           0       -1.572122    0.057573   -1.510778
      8          9           0       -2.484839    0.702542    0.349520
      9          8           0        0.194859    2.798379    1.045024
     10          1           0       -0.660836    3.231473    1.017538
     11          1           0       -0.029991    1.943271    1.445991
     12          8           0        3.530858    0.102845   -0.503059
     13          1           0        4.247748    0.192264   -1.133526
     14          1           0        2.808355    0.715474   -0.774519
     15          8           0        2.442054   -2.021437    0.673636
     16          1           0        2.980690   -1.308533    0.247233
     17          1           0        2.890844   -2.859709    0.541713
     18          8           0        1.480281    1.746554   -1.136611
     19          1           0        1.098674    2.198107   -0.354550
     20          1           0        0.735625    1.435428   -1.657901
 ---------------------------------------------------------------------
 Rotational constants (GHZ):           0.9850718           0.5839278           0.4624133
 Standard basis: 6-31++G(d,p) (6D, 7F)
 There are   263 symmetry adapted cartesian basis functions of A   symmetry.
 There are   263 symmetry adapted basis functions of A   symmetry.
   263 basis functions,   424 primitive gaussians,   263 cartesian basis functions
    48 alpha electrons       48 beta electrons
       nuclear repulsion energy       752.6755002652 Hartrees.
 NAtoms=   20 NActive=   20 NUniq=   20 SFac= 1.00D+00 NAtFMM=   60 NAOKFM=F Big=F
 Integral buffers will be    131072 words long.
 Raffenetti 2 integral format.
 Two-electron integral symmetry is turned on.
 Nuclear repulsion after empirical dispersion term =      752.6659467836 Hartrees.
 One-electron integrals computed using PRISM.
 NBasis=   263 RedAO= T EigKep=  5.76D-05  NBF=   263
 NBsUse=   263 1.00D-06 EigRej= -1.00D+00 NBFU=   263
 Initial guess from the checkpoint file:  "/local_scratch/slurm.5620371/Gau-2420919.chk"
 B after Tr=     0.000000    0.000000    0.000000
         Rot=    0.999795    0.017696   -0.009449    0.002886 Ang=   2.32 deg.
 ExpMin= 3.60D-02 ExpMax= 7.00D+03 ExpMxC= 1.05D+03 IAcc=3 IRadAn=         5 AccDes= 0.00D+00
 Harris functional with IExCor= 4639 and IRadAn=       5 diagonalized for initial guess.
 HarFok:  IExCor= 4639 AccDes= 0.00D+00 IRadAn=         5 IDoV= 1 UseB2=F ITyADJ=14
 ICtDFT=  3500011 ScaDFX=  1.000000  1.000000  1.000000  1.000000
 FoFCou: FMM=F IPFlag=           0 FMFlag=      100000 FMFlg1=           0
         NFxFlg=           0 DoJE=T BraDBF=F KetDBF=T FulRan=T
         wScrn=  0.000000 ICntrl=       500 IOpCl=  0 I1Cent=   200000004 NGrid=           0
         NMat0=    1 NMatS0=      1 NMatT0=    0 NMatD0=    1 NMtDS0=    0 NMtDT0=    0
 Petite list used in FoFCou.
 Requested convergence on RMS density matrix=1.00D-10 within 128 cycles.
 Requested convergence on MAX density matrix=1.00D-08.
 Requested convergence on             energy=1.00D-08.
 No special actions if energy rises.
 SCF Done:  E(RwB97XD) =  -832.381238646     A.U. after   17 cycles
            NFock= 17  Conv=0.74D-10     -V/T= 2.0082
 Calling FoFJK, ICntrl=      2127 FMM=F ISym2X=0 I1Cent= 0 IOpClX= 0 NMat=1 NMatS=1 NMatT=0.
 ***** Axes restored to original set *****
 -------------------------------------------------------------------
 Center     Atomic                   Forces (Hartrees/Bohr)
 Number     Number              X              Y              Z
 -------------------------------------------------------------------
      1        6          -0.005400910   -0.000899634   -0.002714677
      2        8           0.006507202   -0.000405601    0.000870163
      3        8          -0.001452500    0.000543169    0.001086323
      4        1           0.000646336   -0.000505045    0.000879750
      5        6          -0.001372233   -0.000537421   -0.000448498
      6        9           0.000678592   -0.000556909    0.000121668
      7        9          -0.000920198    0.001295784    0.000931138
      8        9           0.001165876   -0.000170760   -0.000194541
      9        8           0.001056526    0.007822084    0.004779805
     10        1          -0.001266678   -0.007682681    0.001217964
     11        1          -0.000015096    0.002794947   -0.006133453
     12        8           0.000567069    0.001196982    0.000352080
     13        1          -0.000310765   -0.000798328    0.000786464
     14        1           0.000002909    0.000312517   -0.001328379
     15        8          -0.000562066   -0.000173386   -0.002348233
     16        1          -0.000636023    0.000140234    0.001522756
     17        1           0.000122020   -0.000225720    0.000549252
     18        8          -0.000357707    0.001097392   -0.000745355
     19        1           0.001589089   -0.002895040    0.001266446
     20        1          -0.000041443   -0.000352583   -0.000450671
 -------------------------------------------------------------------
 Cartesian Forces:  Max     0.007822084 RMS     0.002291668

 GradGradGradGradGradGradGradGradGradGradGradGradGradGradGradGradGradGrad
 Berny optimization.
 Using GEDIIS/GDIIS optimizer.
 FormGI is forming the generalized inverse of G from B-inverse, IUseBI=4.
 Internal  Forces:  Max     0.007563275 RMS     0.002547969
 Search for a local minimum.
 Step number  12 out of a maximum of  120
 All quantities printed in internal units (Hartrees-Bohrs-Radians)
 Mixed Optimization -- RFO/linear search
 Update second derivatives using D2CorX and points    9   10   12   11
 DE=  1.75D-04 DEPred=-6.50D-04 R=-2.69D-01
 Trust test=-2.69D-01 RLast= 8.61D-01 DXMaxT set to 3.00D-01
 ITU= -1  1 -1  1  1 -1  0  0  0  0  1  0
 Use linear search instead of GDIIS.
     Eigenvalues ---    0.00089   0.00150   0.00230   0.00424   0.00508
     Eigenvalues ---    0.00548   0.00717   0.00920   0.01180   0.01280
     Eigenvalues ---    0.01479   0.01639   0.01994   0.02116   0.02375
     Eigenvalues ---    0.02563   0.02712   0.02905   0.03163   0.03732
     Eigenvalues ---    0.04442   0.04579   0.05444   0.06347   0.07507
     Eigenvalues ---    0.08370   0.09070   0.11403   0.12416   0.12911
     Eigenvalues ---    0.13573   0.19482   0.20871   0.21933   0.22707
     Eigenvalues ---    0.25503   0.29657   0.36969   0.37451   0.37642
     Eigenvalues ---    0.41847   0.47023   0.47998   0.53979   0.55669
     Eigenvalues ---    0.56520   0.56789   0.56963   0.57228   0.57663
     Eigenvalues ---    0.58565   0.67691   1.07789   4.50819
 RFO step:  Lambda=-1.81410704D-03 EMin= 8.85406962D-04
 Quartic linear search produced a step of -0.47813.
 Iteration  1 RMS(Cart)=  0.06334760 RMS(Int)=  0.01365277
 Iteration  2 RMS(Cart)=  0.01667602 RMS(Int)=  0.00154794
 Iteration  3 RMS(Cart)=  0.00063176 RMS(Int)=  0.00142506
 Iteration  4 RMS(Cart)=  0.00000315 RMS(Int)=  0.00142506
 Iteration  5 RMS(Cart)=  0.00000002 RMS(Int)=  0.00142506
 Variable       Old X    -DE/DX   Delta X   Delta X   Delta X     New X
                                 (Linear)    (Quad)   (Total)
    R1        2.29721  -0.00659  -0.00217  -0.00424  -0.00641   2.29080
    R2        2.45324  -0.00095   0.00238  -0.00469  -0.00231   2.45092
    R3        2.92961   0.00019   0.00015   0.00077   0.00092   2.93053
    R4        1.93912  -0.00036  -0.00215  -0.00593  -0.00808   1.93104
    R5        2.84642   0.00057   0.01345   0.01885   0.03229   2.87872
    R6        2.52215   0.00004   0.00324  -0.00308   0.00016   2.52232
    R7        2.55108  -0.00174  -0.00327   0.00268  -0.00059   2.55049
    R8        2.52606  -0.00096  -0.00104  -0.00547  -0.00651   2.51955
    R9        1.81309   0.00314  -0.00024   0.00089   0.00065   1.81375
   R10        1.83463   0.00246  -0.00228   0.00385   0.00157   1.83621
   R11        3.34648   0.00100   0.01785  -0.05542  -0.03757   3.30891
   R12        1.81199  -0.00022   0.00022  -0.00110  -0.00088   1.81111
   R13        1.86214  -0.00185  -0.00026  -0.00143  -0.00171   1.86043
   R14        3.19448  -0.00169  -0.00605   0.03206   0.02599   3.22048
   R15        3.25012  -0.00053   0.00480  -0.01528  -0.01048   3.23964
   R16        1.87091  -0.00209  -0.00025  -0.00413  -0.00437   1.86654
   R17        1.81405  -0.00039   0.00032  -0.00181  -0.00149   1.81257
   R18        1.85265  -0.00061  -0.00200   0.00181  -0.00019   1.85245
   R19        1.81557  -0.00037   0.00012  -0.00004   0.00007   1.81564
    A1        2.24308  -0.00084  -0.00014  -0.00603  -0.00614   2.23693
    A2        2.10616  -0.00017   0.00150   0.00420   0.00572   2.11188
    A3        1.93342   0.00101  -0.00114   0.00113   0.00001   1.93343
    A4        1.97150  -0.00350   0.00064  -0.00729  -0.00665   1.96485
    A5        1.95044   0.00063  -0.00807   0.01601   0.00792   1.95836
    A6        1.91505   0.00073   0.00746  -0.01702  -0.00954   1.90551
    A7        1.93186   0.00096   0.00087   0.00453   0.00541   1.93728
    A8        1.89204  -0.00104  -0.00094  -0.00372  -0.00468   1.88736
    A9        1.89198  -0.00037  -0.00057  -0.00104  -0.00163   1.89035
   A10        1.88064  -0.00101   0.00138   0.00076   0.00219   1.88283
   A11        1.77507   0.00756   0.03541   0.13296   0.16953   1.94460
   A12        2.19636  -0.00252   0.04620   0.01827   0.05896   2.25532
   A13        1.71738  -0.00045   0.11359  -0.01942   0.09328   1.81065
   A14        1.88501   0.00086  -0.00405   0.00838   0.00429   1.88930
   A15        2.23068   0.00462   0.01446  -0.01828  -0.00313   2.22754
   A16        1.98528  -0.00599  -0.03451   0.05440   0.02006   2.00533
   A17        1.91886  -0.00514  -0.00670   0.01821   0.01160   1.93046
   A18        2.11938   0.00193  -0.02355   0.04742   0.02412   2.14350
   A19        1.89153   0.00243  -0.00455   0.00897   0.00443   1.89596
   A20        1.99188  -0.00189  -0.01064  -0.00061  -0.01037   1.98151
   A21        2.11600   0.00015  -0.03003   0.06309   0.03371   2.14971
   A22        1.85489   0.00040  -0.00099  -0.00204  -0.00175   1.85314
   A23        2.96957  -0.00373   0.01368  -0.03526  -0.02158   2.94799
   A24        3.14668  -0.00484   0.01915  -0.04957  -0.03040   3.11628
   A25        3.06410  -0.00439  -0.01738   0.02452   0.00739   3.07149
   A26        2.90908  -0.00620  -0.00491   0.02354   0.01847   2.92755
   A27        3.29925  -0.00094  -0.01385   0.02582   0.01202   3.31127
   A28        3.12555   0.00344   0.00766   0.01220   0.01935   3.14490
   A29        3.22783   0.00504   0.00210  -0.03424  -0.03226   3.19557
    D1       -0.12054   0.00058   0.04149  -0.08345  -0.04199  -0.16253
    D2        2.98574   0.00056   0.05270  -0.10649  -0.05375   2.93199
    D3       -2.16911  -0.00056   0.07130  -0.15337  -0.08209  -2.25120
    D4        2.01483  -0.00015   0.07278  -0.14764  -0.07490   1.93992
    D5       -0.05849   0.00005   0.06576  -0.14068  -0.07492  -0.13340
    D6        1.00461  -0.00054   0.06113  -0.13218  -0.07104   0.93357
    D7       -1.09464  -0.00012   0.06261  -0.12645  -0.06385  -1.15849
    D8        3.11523   0.00008   0.05558  -0.11949  -0.06387   3.05136
    D9       -1.28088   0.00250  -0.10746   0.21251   0.10520  -1.17568
   D10        2.81865   0.00110  -0.07887   0.14411   0.06510   2.88375
   D11        2.25888  -0.00017   0.16324   0.06029   0.23119   2.49007
   D12       -1.24280  -0.00401  -0.10791  -0.21131  -0.31439  -1.55719
   D13        0.69585   0.00441   0.12246  -0.04547   0.07216   0.76801
   D14       -2.19493  -0.00083  -0.00341  -0.01001  -0.01364  -2.20857
   D15        0.14442  -0.00006  -0.04477   0.07337   0.02812   0.17254
   D16        0.21392  -0.00211  -0.04638   0.06791   0.02203   0.23594
   D17        2.55327  -0.00134  -0.08774   0.15130   0.06379   2.61706
   D18       -2.39876  -0.00289  -0.02254   0.02488   0.00136  -2.39741
   D19        1.65635  -0.00008   0.02238  -0.04330  -0.02098   1.63537
   D20        1.28989  -0.00311   0.00221  -0.01978  -0.01751   1.27239
   D21       -0.93818  -0.00030   0.04713  -0.08795  -0.03985  -0.97803
   D22       -1.75238   0.00117  -0.09905   0.12959   0.03030  -1.72208
   D23        0.62617   0.00009  -0.14932   0.21619   0.06710   0.69327
         Item               Value     Threshold  Converged?
 Maximum Force            0.007563     0.000015     NO 
 RMS     Force            0.002548     0.000010     NO 
 Maximum Displacement     0.253948     0.000060     NO 
 RMS     Displacement     0.071675     0.000040     NO 
 Predicted change in Energy=-1.508783D-03
 GradGradGradGradGradGradGradGradGradGradGradGradGradGradGradGradGradGrad

                          Input orientation:                          
 ---------------------------------------------------------------------
 Center     Atomic      Atomic             Coordinates (Angstroms)
 Number     Number       Type             X           Y           Z
 ---------------------------------------------------------------------
      1          6           0        0.866429    0.719976    1.071111
      2          8           0       -0.310101    0.655180    0.786329
      3          8           0        1.843229    1.168398    0.345217
      4          1           0        1.562057    1.353925   -0.619523
      5          6           0        1.392298    0.172172    2.423244
      6          9           0        2.139984    1.066533    3.073358
      7          9           0        2.149449   -0.921383    2.194227
      8          9           0        0.383767   -0.187331    3.217777
      9          8           0       -1.648665   -1.850516    1.008147
     10          1           0       -1.963936   -2.191152    1.848251
     11          1           0       -1.561124   -0.882991    1.027929
     12          8           0        0.849550   -1.180700   -2.707356
     13          1           0        1.240868   -1.736232   -3.383210
     14          1           0        0.760703   -1.713097   -1.884010
     15          8           0        1.232960    1.399309   -2.106208
     16          1           0        1.096368    0.487297   -2.460028
     17          1           0        1.753161    1.898642   -2.738712
     18          8           0        0.578672   -2.538333   -0.392424
     19          1           0       -0.283112   -2.372123    0.044204
     20          1           0        1.240125   -2.517287    0.304115
 ---------------------------------------------------------------------
                    Distance matrix (angstroms):
                    1          2          3          4          5
     1  C    0.000000
     2  O    1.212238   0.000000
     3  O    1.296974   2.257166   0.000000
     4  H    1.934950   2.443284   1.021862   0.000000
     5  C    1.550771   2.410591   2.348190   3.268606   0.000000
     6  F    2.398132   3.376778   2.746123   3.748861   1.334752
     7  F    2.366768   3.243010   2.807096   3.665957   1.349664
     8  F    2.379988   2.665186   3.495658   4.299850   1.333289
     9  O    3.596818   2.849469   4.663330   4.819387   3.916788
    10  H    4.133954   3.458967   5.295298   5.575850   4.144903
    11  H    2.909361   1.997348   4.032853   4.179970   3.432633
    12  O    4.229617   4.113524   3.977921   3.360214   5.333656
    13  H    5.100405   5.050684   4.764544   4.158148   6.113906
    14  H    3.829329   3.726401   3.800569   3.412876   4.744006
    15  O    3.269739   3.361775   2.536776   1.523351   4.695443
    16  H    3.546259   3.541916   2.981795   2.086952   4.902369
    17  H    4.085376   4.269562   3.170488   2.196407   5.454971
    18  O    3.583478   3.518224   3.985357   4.020981   3.992094
    19  H    3.455005   3.117056   4.140920   4.210536   3.865264
    20  H    3.347806   3.563745   3.734929   3.992873   3.427398
                    6          7          8          9         10
     6  F    0.000000
     7  F    2.173654   0.000000
     8  F    2.162713   2.168899   0.000000
     9  O    5.208467   4.086043   3.432117   0.000000
    10  H    5.381036   4.318790   3.376775   0.959793   0.000000
    11  H    4.656460   3.889740   3.010312   0.971680   1.595767
    12  O    6.334976   5.077646   6.025855   4.527107   5.448878
    13  H    7.095855   5.709404   6.834233   5.257992   6.151902
    14  H    5.848440   4.380347   5.338378   3.766765   4.645640
    15  O    5.268902   4.971851   5.619908   5.344562   6.224893
    16  H    5.660654   4.975485   5.761978   5.002881   5.924594
    17  H    5.884063   5.695917   6.458041   6.298220   7.182162
    18  O    5.238740   3.431126   4.312627   2.719509   3.406760
    19  H    5.183775   3.555924   3.910193   1.750999   2.472348
    20  H    4.617598   2.635583   3.827724   3.047188   3.571656
                   11         12         13         14         15
    11  H    0.000000
    12  O    4.455596   0.000000
    13  H    5.295029   0.958397   0.000000
    14  H    3.815671   0.984499   1.574387   0.000000
    15  O    4.778976   2.676720   3.385619   3.155862   0.000000
    16  H    4.594104   1.704202   2.411893   2.299174   0.987730
    17  H    5.736685   3.209337   3.726947   3.841894   0.959169
    18  O    3.055534   2.697304   3.166491   1.714345   4.343981
    19  H    2.195118   3.205228   3.804476   2.289514   4.598526
    20  H    3.322925   3.317826   3.769140   2.380013   4.598852
                   16         17         18         19         20
    16  H    0.000000
    17  H    1.581435   0.000000
    18  O    3.701004   5.154729   0.000000
    19  H    4.043566   5.489122   0.980276   0.000000
    20  H    4.085179   5.387248   0.960797   1.552056   0.000000
 Stoichiometry    C2H9F3O6
 Framework group  C1[X(C2H9F3O6)]
 Deg. of freedom    54
 Full point group                 C1      NOp   1
 Largest Abelian subgroup         C1      NOp   1
 Largest concise Abelian subgroup C1      NOp   1
                         Standard orientation:                         
 ---------------------------------------------------------------------
 Center     Atomic      Atomic             Coordinates (Angstroms)
 Number     Number       Type             X           Y           Z
 ---------------------------------------------------------------------
      1          6           0       -0.540094   -0.699639    0.515979
      2          8           0       -0.133790   -0.026189    1.438423
      3          8           0        0.005800   -1.752469   -0.009081
      4          1           0        0.952177   -1.918551    0.338751
      5          6           0       -1.834102   -0.312828   -0.246132
      6          9           0       -2.687881   -1.334365   -0.341441
      7          9           0       -1.511343    0.082963   -1.495439
      8          9           0       -2.458331    0.700009    0.355666
      9          8           0        0.175992    2.781891    1.066676
     10          1           0       -0.564504    3.390596    1.115118
     11          1           0       -0.004783    1.963390    1.558140
     12          8           0        3.473909    0.124374   -0.532089
     13          1           0        4.186938    0.217626   -1.165664
     14          1           0        2.757763    0.753127   -0.779157
     15          8           0        2.438224   -2.042330    0.650103
     16          1           0        2.943283   -1.302073    0.234715
     17          1           0        2.929454   -2.856593    0.524909
     18          8           0        1.440486    1.793154   -1.128588
     19          1           0        1.070435    2.235866   -0.336117
     20          1           0        0.687435    1.526502   -1.662387
 ---------------------------------------------------------------------
 Rotational constants (GHZ):           0.9697301           0.5960628           0.4665258
 Standard basis: 6-31++G(d,p) (6D, 7F)
 There are   263 symmetry adapted cartesian basis functions of A   symmetry.
 There are   263 symmetry adapted basis functions of A   symmetry.
   263 basis functions,   424 primitive gaussians,   263 cartesian basis functions
    48 alpha electrons       48 beta electrons
       nuclear repulsion energy       753.5221928699 Hartrees.
 NAtoms=   20 NActive=   20 NUniq=   20 SFac= 1.00D+00 NAtFMM=   60 NAOKFM=F Big=F
 Integral buffers will be    131072 words long.
 Raffenetti 2 integral format.
 Two-electron integral symmetry is turned on.
 Nuclear repulsion after empirical dispersion term =      753.5127405739 Hartrees.
 One-electron integrals computed using PRISM.
 NBasis=   263 RedAO= T EigKep=  6.17D-05  NBF=   263
 NBsUse=   263 1.00D-06 EigRej= -1.00D+00 NBFU=   263
 Lowest energy guess from the checkpoint file:  "/local_scratch/slurm.5620371/Gau-2420919.chk"
 B after Tr=    -0.000000    0.000000    0.000000
         Rot=    0.999867    0.011919   -0.010867    0.002555 Ang=   1.87 deg.
 B after Tr=    -0.000000   -0.000000   -0.000000
         Rot=    0.999984   -0.005602   -0.001247   -0.000234 Ang=  -0.66 deg.
 Requested convergence on RMS density matrix=1.00D-10 within 128 cycles.
 Requested convergence on MAX density matrix=1.00D-08.
 Requested convergence on             energy=1.00D-08.
 No special actions if energy rises.
 SCF Done:  E(RwB97XD) =  -832.381200356     A.U. after   17 cycles
            NFock= 17  Conv=0.60D-10     -V/T= 2.0082
 Calling FoFJK, ICntrl=      2127 FMM=F ISym2X=0 I1Cent= 0 IOpClX= 0 NMat=1 NMatS=1 NMatT=0.
 ***** Axes restored to original set *****
 -------------------------------------------------------------------
 Center     Atomic                   Forces (Hartrees/Bohr)
 Number     Number              X              Y              Z
 -------------------------------------------------------------------
      1        6          -0.003864918   -0.001751754   -0.001053720
      2        8           0.001200972   -0.000135939    0.000928087
      3        8           0.002051242    0.001069929   -0.000646940
      4        1           0.000041350   -0.000586704    0.000703148
      5        6          -0.000648833    0.000311346   -0.001046129
      6        9           0.000750460    0.000452035   -0.000148283
      7        9          -0.000289188   -0.000120590    0.000866923
      8        9          -0.000522974   -0.000484323    0.000530978
      9        8          -0.000274965   -0.000487625   -0.006953768
     10        1           0.000811161    0.006088172    0.000257112
     11        1          -0.000192716   -0.003729704    0.006664978
     12        8          -0.000231102    0.002657296   -0.000343728
     13        1          -0.000155405   -0.001213609    0.000860821
     14        1           0.000991740   -0.000083532   -0.000675910
     15        8          -0.001273618    0.000767975   -0.000912076
     16        1           0.000046999   -0.000823752    0.000744585
     17        1           0.000497983   -0.000335351    0.000082238
     18        8          -0.000572389   -0.000160486   -0.000911825
     19        1           0.001832159   -0.001721803    0.001793916
     20        1          -0.000197958    0.000288420   -0.000740407
 -------------------------------------------------------------------
 Cartesian Forces:  Max     0.006953768 RMS     0.001843361

 GradGradGradGradGradGradGradGradGradGradGradGradGradGradGradGradGradGrad
 Berny optimization.
 Using GEDIIS/GDIIS optimizer.
 FormGI is forming the generalized inverse of G from B-inverse, IUseBI=4.
 Internal  Forces:  Max     0.007063301 RMS     0.002645613
 Search for a local minimum.
 Step number  13 out of a maximum of  120
 All quantities printed in internal units (Hartrees-Bohrs-Radians)
 Mixed Optimization -- RFO/linear search
 Iteration  1 RMS(Cart)=  0.06439018 RMS(Int)=  0.01473495
 Iteration  2 RMS(Cart)=  0.01867518 RMS(Int)=  0.00074231
 Iteration  3 RMS(Cart)=  0.00074141 RMS(Int)=  0.00000064
 Iteration  4 RMS(Cart)=  0.00000076 RMS(Int)=  0.00000000
 Update second derivatives using D2CorX and points    9   10   12   11
 DE=  1.75D-04 DEPred=-1.51D-03 R=-1.16D-01
 Trust test=-1.16D-01 RLast= 8.61D-01 DXMaxT set to 1.50D-01
 ITU= -1 -1  1 -1  1  1 -1  0  0  0  0  1  0
 Use linear search instead of GDIIS.
 Energy rises -- skip Quadratic/GDIIS search.
 Quartic linear search produced a step of -0.47813.
 Iteration  1 RMS(Cart)=  0.09269328 RMS(Int)=  0.00541478
 Iteration  2 RMS(Cart)=  0.00661275 RMS(Int)=  0.00433708
 Iteration  3 RMS(Cart)=  0.00002727 RMS(Int)=  0.00433705
 Iteration  4 RMS(Cart)=  0.00000017 RMS(Int)=  0.00433705
 Variable       Old X    -DE/DX   Delta X   Delta X   Delta X     New X
                                 (Linear)    (Quad)   (Total)
    R1        2.29721  -0.00659  -0.00217   0.00000  -0.00858   2.28863
    R2        2.45324  -0.00095   0.00238   0.00000   0.00007   2.45331
    R3        2.92961   0.00019   0.00015   0.00000   0.00107   2.93068
    R4        1.93912  -0.00036  -0.00215   0.00000  -0.01024   1.92888
    R5        2.84642   0.00057   0.01345   0.00000   0.04575   2.89217
    R6        2.52215   0.00004   0.00324   0.00000   0.00341   2.52556
    R7        2.55108  -0.00174  -0.00327   0.00000  -0.00386   2.54723
    R8        2.52606  -0.00096  -0.00104   0.00000  -0.00755   2.51851
    R9        1.81309   0.00314  -0.00024   0.00000   0.00041   1.81351
   R10        1.83463   0.00246  -0.00228   0.00000  -0.00070   1.83393
   R11        3.34648   0.00100   0.01785   0.00000  -0.01972   3.32676
   R12        1.81199  -0.00022   0.00022   0.00000  -0.00066   1.81133
   R13        1.86214  -0.00185  -0.00026   0.00000  -0.00198   1.86016
   R14        3.19448  -0.00169  -0.00605   0.00000   0.01993   3.21441
   R15        3.25012  -0.00053   0.00480   0.00000  -0.00567   3.24445
   R16        1.87091  -0.00209  -0.00025   0.00000  -0.00461   1.86630
   R17        1.81405  -0.00039   0.00032   0.00000  -0.00117   1.81288
   R18        1.85265  -0.00061  -0.00200   0.00000  -0.00219   1.85045
   R19        1.81557  -0.00037   0.00012   0.00000   0.00019   1.81576
    A1        2.24308  -0.00084  -0.00014   0.00000  -0.00622   2.23685
    A2        2.10616  -0.00017   0.00150   0.00000   0.00728   2.11344
    A3        1.93342   0.00101  -0.00114   0.00000  -0.00109   1.93233
    A4        1.97150  -0.00350   0.00064   0.00000  -0.00599   1.96551
    A5        1.95044   0.00063  -0.00807   0.00000  -0.00015   1.95030
    A6        1.91505   0.00073   0.00746   0.00000  -0.00209   1.91296
    A7        1.93186   0.00096   0.00087   0.00000   0.00633   1.93819
    A8        1.89204  -0.00104  -0.00094   0.00000  -0.00566   1.88638
    A9        1.89198  -0.00037  -0.00057   0.00000  -0.00214   1.88984
   A10        1.88064  -0.00101   0.00138   0.00000   0.00359   1.88423
   A11        1.77507   0.00756   0.03541   0.00000   0.18767   1.96274
   A12        2.19636  -0.00252   0.04620   0.00000   0.08256   2.27892
   A13        1.71738  -0.00045   0.11359   0.00000   0.18893   1.90631
   A14        1.88501   0.00086  -0.00405   0.00000   0.00051   1.88552
   A15        2.23068   0.00462   0.01446   0.00000   0.01241   2.24308
   A16        1.98528  -0.00599  -0.03451   0.00000  -0.01400   1.97128
   A17        1.91886  -0.00514  -0.00670   0.00000   0.00544   1.92430
   A18        2.11938   0.00193  -0.02355   0.00000   0.00095   2.12033
   A19        1.89153   0.00243  -0.00455   0.00000   0.00080   1.89232
   A20        1.99188  -0.00189  -0.01064   0.00000  -0.02004   1.97184
   A21        2.11600   0.00015  -0.03003   0.00000   0.00428   2.12028
   A22        1.85489   0.00040  -0.00099   0.00000  -0.00119   1.85370
   A23        2.96957  -0.00373   0.01368   0.00000  -0.00791   2.96166
   A24        3.14668  -0.00484   0.01915   0.00000  -0.01132   3.13536
   A25        3.06410  -0.00439  -0.01738   0.00000  -0.00966   3.05443
   A26        2.90908  -0.00620  -0.00491   0.00000   0.01332   2.92240
   A27        3.29925  -0.00094  -0.01385   0.00000  -0.00203   3.29722
   A28        3.12555   0.00344   0.00766   0.00000   0.02644   3.15199
   A29        3.22783   0.00504   0.00210   0.00000  -0.03038   3.19745
    D1       -0.12054   0.00058   0.04149   0.00000  -0.00047  -0.12101
    D2        2.98574   0.00056   0.05270   0.00000  -0.00108   2.98466
    D3       -2.16911  -0.00056   0.07130   0.00000  -0.01073  -2.17984
    D4        2.01483  -0.00015   0.07278   0.00000  -0.00214   2.01269
    D5       -0.05849   0.00005   0.06576   0.00000  -0.00917  -0.06766
    D6        1.00461  -0.00054   0.06113   0.00000  -0.00988   0.99473
    D7       -1.09464  -0.00012   0.06261   0.00000  -0.00128  -1.09592
    D8        3.11523   0.00008   0.05558   0.00000  -0.00831   3.10692
    D9       -1.28088   0.00250  -0.10746   0.00000  -0.00292  -1.28380
   D10        2.81865   0.00110  -0.07887   0.00000  -0.01308   2.80557
   D11        2.25888  -0.00017   0.16324   0.00000   0.40808   2.66696
   D12       -1.24280  -0.00401  -0.10791   0.00000  -0.42051  -1.66331
   D13        0.69585   0.00441   0.12246   0.00000   0.19283   0.88868
   D14       -2.19493  -0.00083  -0.00341   0.00000  -0.01743  -2.21236
   D15        0.14442  -0.00006  -0.04477   0.00000  -0.01687   0.12754
   D16        0.21392  -0.00211  -0.04638   0.00000  -0.02412   0.18980
   D17        2.55327  -0.00134  -0.08774   0.00000  -0.02356   2.52971
   D18       -2.39876  -0.00289  -0.02254   0.00000  -0.02242  -2.42118
   D19        1.65635  -0.00008   0.02238   0.00000   0.00144   1.65779
   D20        1.28989  -0.00311   0.00221   0.00000  -0.01534   1.27455
   D21       -0.93818  -0.00030   0.04713   0.00000   0.00852  -0.92967
   D22       -1.75238   0.00117  -0.09905   0.00000  -0.06922  -1.82159
   D23        0.62617   0.00009  -0.14932   0.00000  -0.08176   0.54441
         Item               Value     Threshold  Converged?
 Maximum Force            0.007063     0.000015     NO 
 RMS     Force            0.002646     0.000010     NO 
 Maximum Displacement     0.240447     0.000060     NO 
 RMS     Displacement     0.092209     0.000040     NO 
 Predicted change in Energy=-1.168829D-03
 GradGradGradGradGradGradGradGradGradGradGradGradGradGradGradGradGradGrad

                          Input orientation:                          
 ---------------------------------------------------------------------
 Center     Atomic      Atomic             Coordinates (Angstroms)
 Number     Number       Type             X           Y           Z
 ---------------------------------------------------------------------
      1          6           0        0.843008    0.707853    1.098612
      2          8           0       -0.337352    0.734462    0.828827
      3          8           0        1.845909    1.041159    0.344617
      4          1           0        1.563971    1.250006   -0.613902
      5          6           0        1.339067    0.185115    2.471858
      6          9           0        2.102571    1.085740    3.098023
      7          9           0        2.071586   -0.932136    2.292714
      8          9           0        0.313729   -0.118892    3.267129
      9          8           0       -1.536076   -1.805191    1.052067
     10          1           0       -1.923166   -2.212127    1.830222
     11          1           0       -1.536411   -0.835979    1.101570
     12          8           0        0.798527   -1.185858   -2.783599
     13          1           0        1.165881   -1.741018   -3.473232
     14          1           0        0.746673   -1.719532   -1.958099
     15          8           0        1.235010    1.361919   -2.104405
     16          1           0        1.082453    0.465218   -2.489129
     17          1           0        1.794515    1.858354   -2.705100
     18          8           0        0.631265   -2.521555   -0.444445
     19          1           0       -0.206894   -2.332678    0.025325
     20          1           0        1.328419   -2.454572    0.213384
 ---------------------------------------------------------------------
                    Distance matrix (angstroms):
                    1          2          3          4          5
     1  C    0.000000
     2  O    1.211092   0.000000
     3  O    1.298234   2.257244   0.000000
     4  H    1.935568   2.441778   1.020719   0.000000
     5  C    1.550850   2.410750   2.348372   3.272078   0.000000
     6  F    2.393103   3.350504   2.765702   3.754393   1.336468
     7  F    2.371676   3.274675   2.782068   3.669855   1.347934
     8  F    2.380359   2.664102   3.497766   4.301092   1.332739
     9  O    3.460866   2.817199   4.476607   4.660469   3.774066
    10  H    4.088185   3.492848   5.195846   5.488190   4.098858
    11  H    2.836382   1.994597   3.941663   4.111757   3.344951
    12  O    4.319685   4.245877   3.980245   3.350660   5.458166
    13  H    5.196439   5.186080   4.772727   4.156978   6.251727
    14  H    3.904479   3.868353   3.759287   3.360506   4.858305
    15  O    3.292534   3.386720   2.544365   1.530469   4.726296
    16  H    3.603899   3.619001   2.990767   2.089073   4.975510
    17  H    4.086225   4.277455   3.157724   2.190056   5.459675
    18  O    3.585378   3.627821   3.845895   3.888872   4.041271
    19  H    3.391027   3.173324   3.962161   4.047246   3.835987
    20  H    3.319666   3.650137   3.536262   3.803128   3.474013
                    6          7          8          9         10
     6  F    0.000000
     7  F    2.172857   0.000000
     8  F    2.163260   2.168158   0.000000
     9  O    5.077713   3.913649   3.342436   0.000000
    10  H    5.356287   4.220227   3.383790   0.959668   0.000000
    11  H    4.573950   3.800751   2.937155   0.970475   1.604461
    12  O    6.438491   5.239657   6.163177   4.532800   5.454190
    13  H    7.214524   5.892430   6.984978   5.270960   6.155549
    14  H    5.939056   4.521592   5.482015   3.778806   4.660694
    15  O    5.281495   5.029632   5.647560   5.260495   6.182974
    16  H    5.713314   5.079075   5.836662   4.954948   5.904127
    17  H    5.862428   5.730771   6.462951   6.215359   7.138565
    18  O    5.265586   3.477472   4.432764   2.729485   3.434381
    19  H    5.143995   3.506285   3.959947   1.760444   2.493546
    20  H    4.631875   2.682111   3.976223   3.054572   3.639471
                   11         12         13         14         15
    11  H    0.000000
    12  O    4.546304   0.000000
    13  H    5.389832   0.958513   0.000000
    14  H    3.918509   0.984352   1.572204   0.000000
    15  O    4.773867   2.672637   3.392151   3.123335   0.000000
    16  H    4.630840   1.700993   2.417209   2.273296   0.987602
    17  H    5.731076   3.203963   3.733723   3.802269   0.959337
    18  O    3.151213   2.698834   3.173106   1.716888   4.266303
    19  H    2.272889   3.196267   3.804534   2.284559   4.501653
    20  H    3.408220   3.297321   3.758552   2.365174   4.466147
                   16         17         18         19         20
    16  H    0.000000
    17  H    1.579399   0.000000
    18  O    3.647618   5.064317   0.000000
    19  H    3.976571   5.387541   0.979219   0.000000
    20  H    3.986132   5.228395   0.960858   1.551583   0.000000
 Stoichiometry    C2H9F3O6
 Framework group  C1[X(C2H9F3O6)]
 Deg. of freedom    54
 Full point group                 C1      NOp   1
 Largest Abelian subgroup         C1      NOp   1
 Largest concise Abelian subgroup C1      NOp   1
                         Standard orientation:                         
 ---------------------------------------------------------------------
 Center     Atomic      Atomic             Coordinates (Angstroms)
 Number     Number       Type             X           Y           Z
 ---------------------------------------------------------------------
      1          6           0       -0.551241   -0.691285    0.493862
      2          8           0       -0.197281   -0.098264    1.488740
      3          8           0        0.058083   -1.657033   -0.123768
      4          1           0        0.989680   -1.837430    0.252330
      5          6           0       -1.857200   -0.303791   -0.247389
      6          9           0       -2.678173   -1.349554   -0.383511
      7          9           0       -1.558809    0.156858   -1.478523
      8          9           0       -2.510081    0.658164    0.404209
      9          8           0        0.085926    2.667396    1.033188
     10          1           0       -0.583746    3.351424    1.101073
     11          1           0       -0.118677    1.892662    1.580678
     12          8           0        3.576377    0.177480   -0.437641
     13          1           0        4.315291    0.298137   -1.036134
     14          1           0        2.854154    0.784265   -0.718983
     15          8           0        2.463954   -2.007259    0.626510
     16          1           0        2.998716   -1.264724    0.254988
     17          1           0        2.931078   -2.828974    0.462472
     18          8           0        1.503070    1.765544   -1.118196
     19          1           0        1.076414    2.166298   -0.333194
     20          1           0        0.790278    1.436686   -1.672298
 ---------------------------------------------------------------------
 Rotational constants (GHZ):           1.0114758           0.5788081           0.4638954
 Standard basis: 6-31++G(d,p) (6D, 7F)
 There are   263 symmetry adapted cartesian basis functions of A   symmetry.
 There are   263 symmetry adapted basis functions of A   symmetry.
   263 basis functions,   424 primitive gaussians,   263 cartesian basis functions
    48 alpha electrons       48 beta electrons
       nuclear repulsion energy       753.8070387569 Hartrees.
 NAtoms=   20 NActive=   20 NUniq=   20 SFac= 1.00D+00 NAtFMM=   60 NAOKFM=F Big=F
 Integral buffers will be    131072 words long.
 Raffenetti 2 integral format.
 Two-electron integral symmetry is turned on.
 Nuclear repulsion after empirical dispersion term =      753.7975291294 Hartrees.
 One-electron integrals computed using PRISM.
 NBasis=   263 RedAO= T EigKep=  5.66D-05  NBF=   263
 NBsUse=   263 1.00D-06 EigRej= -1.00D+00 NBFU=   263
 Lowest energy guess from the checkpoint file:  "/local_scratch/slurm.5620371/Gau-2420919.chk"
 B after Tr=    -0.000000    0.000000   -0.000000
         Rot=    0.999981    0.001974   -0.005432   -0.001952 Ang=   0.70 deg.
 B after Tr=    -0.000000   -0.000000   -0.000000
         Rot=    0.999924   -0.010005    0.005544   -0.004513 Ang=  -1.41 deg.
 Requested convergence on RMS density matrix=1.00D-10 within 128 cycles.
 Requested convergence on MAX density matrix=1.00D-08.
 Requested convergence on             energy=1.00D-08.
 No special actions if energy rises.
 SCF Done:  E(RwB97XD) =  -832.381178957     A.U. after   16 cycles
            NFock= 16  Conv=0.53D-10     -V/T= 2.0082
 Calling FoFJK, ICntrl=      2127 FMM=F ISym2X=0 I1Cent= 0 IOpClX= 0 NMat=1 NMatS=1 NMatT=0.
 ***** Axes restored to original set *****
 -------------------------------------------------------------------
 Center     Atomic                   Forces (Hartrees/Bohr)
 Number     Number              X              Y              Z
 -------------------------------------------------------------------
      1        6          -0.002312585   -0.001143281   -0.000731090
      2        8          -0.000089563   -0.000059258    0.000483812
      3        8           0.001514228    0.000947478   -0.000173962
      4        1           0.000082072   -0.000449520    0.000173480
      5        6          -0.000258224    0.000606105   -0.000666721
      6        9           0.000577029    0.000300889   -0.000151542
      7        9          -0.000096332   -0.000520620    0.000516848
      8        9          -0.000436930   -0.000262397    0.000420415
      9        8           0.000809585   -0.002372750   -0.007265867
     10        1           0.000086305    0.007000116    0.000510617
     11        1          -0.000441353   -0.003758921    0.006411667
     12        8          -0.000051213    0.001943135   -0.000248228
     13        1          -0.000113506   -0.000842731    0.000561745
     14        1           0.000649431   -0.000086207   -0.000380013
     15        8          -0.000777120    0.000722603   -0.000377041
     16        1          -0.000067417   -0.000731397    0.000440267
     17        1           0.000383387   -0.000305203    0.000001438
     18        8          -0.000349109    0.000365984   -0.001119874
     19        1           0.001286045   -0.001452631    0.001978204
     20        1          -0.000394731    0.000098607   -0.000384154
 -------------------------------------------------------------------
 Cartesian Forces:  Max     0.007265867 RMS     0.001798981

 GradGradGradGradGradGradGradGradGradGradGradGradGradGradGradGradGradGrad
 Berny optimization.
 Using GEDIIS/GDIIS optimizer.
 FormGI is forming the generalized inverse of G from B-inverse, IUseBI=4.
 Internal  Forces:  Max     0.007437013 RMS     0.002009769
 Search for a local minimum.
 Step number  14 out of a maximum of  120
 All quantities printed in internal units (Hartrees-Bohrs-Radians)
 Mixed Optimization -- RFO/linear search
 Update second derivatives using D2CorX and points    9   10   14   11
 ITU=  0 -1 -1  1 -1  1  1 -1  0  0  0  0  1  0
 Use linear search instead of GDIIS.
 Energy rises -- skip Quadratic/GDIIS search.
 Quartic linear search produced a step of -0.57083.
 Iteration  1 RMS(Cart)=  0.08173848 RMS(Int)=  0.00246828
 Iteration  2 RMS(Cart)=  0.00568362 RMS(Int)=  0.00015536
 Iteration  3 RMS(Cart)=  0.00002224 RMS(Int)=  0.00015512
 Iteration  4 RMS(Cart)=  0.00000000 RMS(Int)=  0.00015512
 Variable       Old X    -DE/DX   Delta X   Delta X   Delta X     New X
                                 (Linear)    (Quad)   (Total)
    R1        2.28863  -0.00006   0.00230   0.00000   0.00230   2.29093
    R2        2.45331   0.00223   0.00280   0.00000   0.00280   2.45611
    R3        2.93068  -0.00001  -0.00043   0.00000  -0.00043   2.93025
    R4        1.92888  -0.00055   0.00328   0.00000   0.00328   1.93216
    R5        2.89217  -0.00031  -0.01006   0.00000  -0.01005   2.88211
    R6        2.52556   0.00046   0.00193   0.00000   0.00193   2.52749
    R7        2.54723   0.00028  -0.00171   0.00000  -0.00170   2.54552
    R8        2.51851   0.00065   0.00307   0.00000   0.00307   2.52158
    R9        1.81351  -0.00259  -0.00052   0.00000  -0.00052   1.81299
   R10        1.83393  -0.00334  -0.00232   0.00000  -0.00232   1.83161
   R11        3.32676  -0.00021   0.03257   0.00000   0.03257   3.35932
   R12        1.81133   0.00004   0.00064   0.00000   0.00064   1.81196
   R13        1.86016  -0.00020   0.00082   0.00000   0.00081   1.86097
   R14        3.21441  -0.00124  -0.01860   0.00000  -0.01861   3.19580
   R15        3.24445   0.00010   0.00897   0.00000   0.00897   3.25342
   R16        1.86630  -0.00055   0.00234   0.00000   0.00234   1.86863
   R17        1.81288   0.00006   0.00105   0.00000   0.00105   1.81393
   R18        1.85045  -0.00075  -0.00114   0.00000  -0.00114   1.84932
   R19        1.81576  -0.00054   0.00003   0.00000   0.00003   1.81579
    A1        2.23685   0.00045   0.00338   0.00000   0.00341   2.24026
    A2        2.11344  -0.00063  -0.00237   0.00000  -0.00234   2.11110
    A3        1.93233   0.00020  -0.00074   0.00000  -0.00072   1.93161
    A4        1.96551  -0.00322   0.00419   0.00000   0.00419   1.96970
    A5        1.95030  -0.00054  -0.00956   0.00000  -0.00955   1.94075
    A6        1.91296   0.00094   0.01010   0.00000   0.01010   1.92305
    A7        1.93819   0.00009  -0.00258   0.00000  -0.00256   1.93563
    A8        1.88638  -0.00018   0.00211   0.00000   0.00210   1.88847
    A9        1.88984   0.00029   0.00054   0.00000   0.00056   1.89040
   A10        1.88423  -0.00062  -0.00041   0.00000  -0.00040   1.88383
   A11        1.96274  -0.00744  -0.06486   0.00000  -0.06471   1.89803
   A12        2.27892   0.00418   0.00803   0.00000   0.00844   2.28735
   A13        1.90631   0.00160   0.02777   0.00000   0.02798   1.93428
   A14        1.88552  -0.00191  -0.00513   0.00000  -0.00506   1.88045
   A15        2.24308   0.00330   0.01018   0.00000   0.01052   2.25360
   A16        1.97128  -0.00185  -0.03321   0.00000  -0.03308   1.93820
   A17        1.92430  -0.00214  -0.01111   0.00000  -0.01094   1.91336
   A18        2.12033   0.00192  -0.02866   0.00000  -0.02857   2.09175
   A19        1.89232  -0.00005  -0.00588   0.00000  -0.00556   1.88677
   A20        1.97184  -0.00021  -0.00127   0.00000  -0.00100   1.97085
   A21        2.12028   0.00036  -0.03830   0.00000  -0.03813   2.08215
   A22        1.85370  -0.00162  -0.00050   0.00000  -0.00004   1.85366
   A23        2.96166  -0.00483   0.02084   0.00000   0.02084   2.98250
   A24        3.13536  -0.00466   0.02933   0.00000   0.02930   3.16466
   A25        3.05443   0.00134  -0.01523   0.00000  -0.01514   3.03929
   A26        2.92240  -0.00193  -0.01347   0.00000  -0.01355   2.90885
   A27        3.29722  -0.00204  -0.01538   0.00000  -0.01545   3.28177
   A28        3.15199   0.00276  -0.00594   0.00000  -0.00611   3.14588
   A29        3.19745   0.00265   0.01984   0.00000   0.01976   3.21721
    D1       -0.12101  -0.00003   0.04981   0.00000   0.04983  -0.07118
    D2        2.98466   0.00078   0.06353   0.00000   0.06351   3.04817
    D3       -2.17984   0.00007   0.09126   0.00000   0.09128  -2.08857
    D4        2.01269   0.00002   0.08812   0.00000   0.08811   2.10080
    D5       -0.06766   0.00013   0.08374   0.00000   0.08373   0.01608
    D6        0.99473  -0.00069   0.07861   0.00000   0.07863   1.07336
    D7       -1.09592  -0.00075   0.07548   0.00000   0.07546  -1.02046
    D8        3.10692  -0.00064   0.07110   0.00000   0.07108  -3.10518
    D9       -1.28380   0.00021  -0.12663   0.00000  -0.12690  -1.41070
   D10        2.80557  -0.00062  -0.08669   0.00000  -0.08641   2.71916
   D11        2.66696  -0.00116  -0.03806   0.00000  -0.03851   2.62845
   D12       -1.66331   0.00128   0.11121   0.00000   0.11099  -1.55232
   D13        0.88868  -0.00468   0.03613   0.00000   0.03634   0.92502
   D14       -2.21236  -0.00230   0.00588   0.00000   0.00574  -2.20663
   D15        0.12754  -0.00060  -0.04381   0.00000  -0.04386   0.08369
   D16        0.18980  -0.00351  -0.04161   0.00000  -0.04156   0.14824
   D17        2.52971  -0.00182  -0.09130   0.00000  -0.09116   2.43855
   D18       -2.42118  -0.00315  -0.01411   0.00000  -0.01449  -2.43567
   D19        1.65779  -0.00110   0.02590   0.00000   0.02590   1.68369
   D20        1.27455  -0.00295   0.01139   0.00000   0.01139   1.28594
   D21       -0.92967  -0.00090   0.05140   0.00000   0.05178  -0.87788
   D22       -1.82159  -0.00076  -0.07875   0.00000  -0.07887  -1.90047
   D23        0.54441  -0.00190  -0.13160   0.00000  -0.13148   0.41293
         Item               Value     Threshold  Converged?
 Maximum Force            0.007437     0.000015     NO 
 RMS     Force            0.002010     0.000010     NO 
 Maximum Displacement     0.265636     0.000060     NO 
 RMS     Displacement     0.080560     0.000040     NO 
 Predicted change in Energy=-2.951972D-04
 GradGradGradGradGradGradGradGradGradGradGradGradGradGradGradGradGradGrad

                          Input orientation:                          
 ---------------------------------------------------------------------
 Center     Atomic      Atomic             Coordinates (Angstroms)
 Number     Number       Type             X           Y           Z
 ---------------------------------------------------------------------
      1          6           0        0.818601    0.680166    1.125756
      2          8           0       -0.364119    0.786753    0.881813
      3          8           0        1.827878    0.900590    0.337063
      4          1           0        1.542937    1.135502   -0.616370
      5          6           0        1.305887    0.199257    2.517051
      6          9           0        2.064488    1.126956    3.110998
      7          9           0        2.037632   -0.924564    2.390281
      8          9           0        0.272122   -0.071464    3.316153
      9          8           0       -1.491810   -1.783363    1.052762
     10          1           0       -1.849534   -2.175116    1.852135
     11          1           0       -1.503991   -0.818702    1.146157
     12          8           0        0.764088   -1.183791   -2.852748
     13          1           0        1.120088   -1.739044   -3.548702
     14          1           0        0.743590   -1.716516   -2.024752
     15          8           0        1.231227    1.324952   -2.097256
     16          1           0        1.079371    0.444060   -2.520069
     17          1           0        1.835657    1.822277   -2.652887
     18          8           0        0.664773   -2.499037   -0.493258
     19          1           0       -0.159503   -2.299157   -0.005091
     20          1           0        1.383300   -2.379473    0.133402
 ---------------------------------------------------------------------
                    Distance matrix (angstroms):
                    1          2          3          4          5
     1  C    0.000000
     2  O    1.212310   0.000000
     3  O    1.299717   2.261540   0.000000
     4  H    1.940875   2.450110   1.022453   0.000000
     5  C    1.550620   2.409995   2.348764   3.278883   0.000000
     6  F    2.386009   3.314081   2.793196   3.763690   1.337488
     7  F    2.379122   3.312475   2.755157   3.678117   1.347032
     8  F    2.379375   2.658449   3.498606   4.305400   1.334363
     9  O    3.378210   2.811834   4.328529   4.529400   3.728543
    10  H    3.974822   3.452630   5.027800   5.344396   4.004553
    11  H    2.764319   1.986624   3.835617   4.026064   3.288010
    12  O    4.393837   4.370680   3.956158   3.314682   5.571455
    13  H    5.272004   5.311495   4.750558   4.128001   6.370627
    14  H    3.959219   3.992680   3.688237   3.279711   4.961283
    15  O    3.312675   3.421935   2.542043   1.525148   4.750220
    16  H    3.662757   3.711321   2.988626   2.077753   5.048150
    17  H    4.076390   4.290154   3.128796   2.169042   5.444548
    18  O    3.571023   3.707540   3.687779   3.741150   4.093137
    19  H    3.333447   3.217345   3.782213   3.881861   3.840656
    20  H    3.265738   3.693046   3.316315   3.597596   3.512495
                    6          7          8          9         10
     6  F    0.000000
     7  F    2.174601   0.000000
     8  F    2.165842   2.168420   0.000000
     9  O    5.035230   3.870847   3.341406   0.000000
    10  H    5.273327   4.118682   3.327180   0.959393   0.000000
    11  H    4.514446   3.755283   2.902038   0.969248   1.567694
    12  O    6.526627   5.401710   6.287658   4.549898   5.472630
    13  H    7.311460   6.064386   7.115202   5.291261   6.178823
    14  H    6.017145   4.668431   5.608363   3.804283   4.686668
    15  O    5.278204   5.084152   5.672288   5.196073   6.110586
    16  H    5.757232   5.186804   5.914296   4.933306   5.878328
    17  H    5.810181   5.746257   6.454481   6.148537   7.060808
    18  O    5.300725   3.560688   4.534192   2.748312   3.453627
    19  H    5.137547   3.529123   4.022384   1.777677   2.514136
    20  H    4.650284   2.763768   4.085527   3.076821   3.667019
                   11         12         13         14         15
    11  H    0.000000
    12  O    4.611802   0.000000
    13  H    5.456604   0.958850   0.000000
    14  H    3.989029   0.984782   1.569931   0.000000
    15  O    4.753568   2.661349   3.392215   3.081165   0.000000
    16  H    4.659350   1.691147   2.413646   2.241914   0.988839
    17  H    5.706203   3.197600   3.741328   3.756357   0.959892
    18  O    3.196052   2.703134   3.181295   1.721634   4.185281
    19  H    2.307545   3.194717   3.808971   2.287811   4.409700
    20  H    3.434841   3.275695   3.746641   2.346566   4.326862
                   16         17         18         19         20
    16  H    0.000000
    17  H    1.577685   0.000000
    18  O    3.597454   4.970786   0.000000
    19  H    3.922393   5.289395   0.978617   0.000000
    20  H    3.886596   5.061891   0.960874   1.551088   0.000000
 Stoichiometry    C2H9F3O6
 Framework group  C1[X(C2H9F3O6)]
 Deg. of freedom    54
 Full point group                 C1      NOp   1
 Largest Abelian subgroup         C1      NOp   1
 Largest concise Abelian subgroup C1      NOp   1
                         Standard orientation:                         
 ---------------------------------------------------------------------
 Center     Atomic      Atomic             Coordinates (Angstroms)
 Number     Number       Type             X           Y           Z
 ---------------------------------------------------------------------
      1          6           0       -0.566807   -0.658829    0.478286
      2          8           0       -0.263289   -0.126784    1.524470
      3          8           0        0.101833   -1.542466   -0.200956
      4          1           0        1.019345   -1.743013    0.203224
      5          6           0       -1.887324   -0.294384   -0.248238
      6          9           0       -2.680160   -1.363962   -0.375861
      7          9           0       -1.623635    0.183260   -1.479830
      8          9           0       -2.556026    0.645520    0.422539
      9          8           0        0.079958    2.614999    1.003689
     10          1           0       -0.615260    3.274651    1.048019
     11          1           0       -0.173738    1.857619    1.552738
     12          8           0        3.663221    0.171735   -0.371908
     13          1           0        4.416599    0.298013   -0.951451
     14          1           0        2.940358    0.761904   -0.686495
     15          8           0        2.464994   -1.985740    0.624250
     16          1           0        3.039786   -1.263060    0.270485
     17          1           0        2.885715   -2.825469    0.426154
     18          8           0        1.571938    1.712213   -1.120504
     19          1           0        1.115129    2.098593   -0.346083
     20          1           0        0.886009    1.325020   -1.670833
 ---------------------------------------------------------------------
 Rotational constants (GHZ):           1.0453597           0.5621980           0.4598127
 Standard basis: 6-31++G(d,p) (6D, 7F)
 There are   263 symmetry adapted cartesian basis functions of A   symmetry.
 There are   263 symmetry adapted basis functions of A   symmetry.
   263 basis functions,   424 primitive gaussians,   263 cartesian basis functions
    48 alpha electrons       48 beta electrons
       nuclear repulsion energy       753.3275968032 Hartrees.
 NAtoms=   20 NActive=   20 NUniq=   20 SFac= 1.00D+00 NAtFMM=   60 NAOKFM=F Big=F
 Integral buffers will be    131072 words long.
 Raffenetti 2 integral format.
 Two-electron integral symmetry is turned on.
 Nuclear repulsion after empirical dispersion term =      753.3180170734 Hartrees.
 One-electron integrals computed using PRISM.
 NBasis=   263 RedAO= T EigKep=  5.20D-05  NBF=   263
 NBsUse=   263 1.00D-06 EigRej= -1.00D+00 NBFU=   263
 Lowest energy guess from the checkpoint file:  "/local_scratch/slurm.5620371/Gau-2420919.chk"
 B after Tr=     0.000000    0.000000    0.000000
         Rot=    0.999997    0.000212   -0.002086   -0.001367 Ang=   0.29 deg.
 B after Tr=     0.000000    0.000000    0.000000
         Rot=    0.999993   -0.001785    0.003354    0.000579 Ang=  -0.44 deg.
 Requested convergence on RMS density matrix=1.00D-10 within 128 cycles.
 Requested convergence on MAX density matrix=1.00D-08.
 Requested convergence on             energy=1.00D-08.
 No special actions if energy rises.
 SCF Done:  E(RwB97XD) =  -832.381685164     A.U. after   14 cycles
            NFock= 14  Conv=0.80D-10     -V/T= 2.0082
 Calling FoFJK, ICntrl=      2127 FMM=F ISym2X=0 I1Cent= 0 IOpClX= 0 NMat=1 NMatS=1 NMatT=0.
 ***** Axes restored to original set *****
 -------------------------------------------------------------------
 Center     Atomic                   Forces (Hartrees/Bohr)
 Number     Number              X              Y              Z
 -------------------------------------------------------------------
      1        6          -0.002927557   -0.000426773   -0.001385040
      2        8           0.002522274   -0.000106341    0.000350761
      3        8          -0.000281637    0.000951703    0.000674586
      4        1           0.000300826   -0.000382631    0.000192136
      5        6          -0.000660188    0.000135576   -0.000262875
      6        9           0.000453553   -0.000272782    0.000067700
      7        9          -0.000307230    0.000201335    0.000397530
      8        9           0.000512128   -0.000079879   -0.000000110
      9        8          -0.000922295    0.000129840   -0.002552255
     10        1           0.000299075    0.001732508    0.000247470
     11        1           0.000912676   -0.001275182    0.001634307
     12        8           0.000567456    0.000671209    0.000166669
     13        1          -0.000183412   -0.000372520    0.000327554
     14        1          -0.000186405    0.000090726   -0.000469594
     15        8          -0.000009335    0.000088585   -0.000935722
     16        1          -0.000576751   -0.000099075    0.000697961
     17        1           0.000089223   -0.000144434    0.000203748
     18        8          -0.000319525    0.001148643   -0.001079371
     19        1           0.001038684   -0.001774720    0.001786928
     20        1          -0.000321559   -0.000215789   -0.000062383
 -------------------------------------------------------------------
 Cartesian Forces:  Max     0.002927557 RMS     0.000905572

 GradGradGradGradGradGradGradGradGradGradGradGradGradGradGradGradGradGrad
 Berny optimization.
 Using GEDIIS/GDIIS optimizer.
 FormGI is forming the generalized inverse of G from B-inverse, IUseBI=4.
 Internal  Forces:  Max     0.002962372 RMS     0.000977904
 Search for a local minimum.
 Step number  15 out of a maximum of  120
 All quantities printed in internal units (Hartrees-Bohrs-Radians)
 Mixed Optimization -- En-DIIS/RFO-DIIS
 Update second derivatives using D2CorX and points   14   11   15
 ITU=  0  0 -1 -1  1 -1  1  1 -1  0  0  0  0  1  0
 Use linear search instead of GDIIS.
     Eigenvalues ---    0.00046   0.00157   0.00222   0.00232   0.00466
     Eigenvalues ---    0.00655   0.00779   0.00929   0.01152   0.01225
     Eigenvalues ---    0.01334   0.01583   0.01907   0.02048   0.02306
     Eigenvalues ---    0.02519   0.02821   0.02940   0.03250   0.03611
     Eigenvalues ---    0.04414   0.04497   0.05451   0.06790   0.07594
     Eigenvalues ---    0.08616   0.09076   0.11811   0.12431   0.13578
     Eigenvalues ---    0.15151   0.20066   0.20908   0.22030   0.22923
     Eigenvalues ---    0.25587   0.29910   0.37318   0.37501   0.37687
     Eigenvalues ---    0.41933   0.47082   0.48107   0.53986   0.55540
     Eigenvalues ---    0.56488   0.56818   0.57028   0.57332   0.58444
     Eigenvalues ---    0.59483   0.69485   1.10220   4.47054
 RFO step:  Lambda=-9.56682630D-04 EMin= 4.61741107D-04
 Quartic linear search produced a step of  0.00720.
 Maximum step size (   0.150) exceeded in Quadratic search.
    -- Step size scaled by   0.634
 Iteration  1 RMS(Cart)=  0.09123902 RMS(Int)=  0.00546820
 Iteration  2 RMS(Cart)=  0.00764255 RMS(Int)=  0.00284270
 Iteration  3 RMS(Cart)=  0.00004497 RMS(Int)=  0.00284258
 Iteration  4 RMS(Cart)=  0.00000036 RMS(Int)=  0.00284258
 Variable       Old X    -DE/DX   Delta X   Delta X   Delta X     New X
                                 (Linear)    (Quad)   (Total)
    R1        2.29093  -0.00257  -0.00001   0.00228   0.00226   2.29320
    R2        2.45611  -0.00011  -0.00002  -0.00172  -0.00173   2.45438
    R3        2.93025   0.00018   0.00000  -0.00035  -0.00035   2.92990
    R4        1.93216  -0.00042  -0.00002   0.00389   0.00388   1.93603
    R5        2.88211  -0.00006   0.00005  -0.01793  -0.01787   2.86424
    R6        2.52749   0.00010  -0.00001  -0.00343  -0.00345   2.52404
    R7        2.54552  -0.00038   0.00001   0.00308   0.00308   2.54860
    R8        2.52158  -0.00038  -0.00002   0.00158   0.00156   2.52314
    R9        1.81299  -0.00061   0.00000   0.00024   0.00025   1.81324
   R10        1.83161  -0.00108   0.00001   0.00235   0.00236   1.83398
   R11        3.35932  -0.00041  -0.00018  -0.01282  -0.01300   3.34632
   R12        1.81196  -0.00009  -0.00000  -0.00023  -0.00023   1.81173
   R13        1.86097  -0.00034  -0.00000   0.00049   0.00049   1.86146
   R14        3.19580  -0.00035   0.00010   0.00150   0.00161   3.19741
   R15        3.25342   0.00006  -0.00005  -0.00700  -0.00705   3.24637
   R16        1.86863  -0.00036  -0.00001   0.00091   0.00089   1.86952
   R17        1.81393  -0.00014  -0.00001  -0.00033  -0.00033   1.81360
   R18        1.84932  -0.00077   0.00001   0.00204   0.00205   1.85136
   R19        1.81579  -0.00031  -0.00000   0.00015   0.00015   1.81593
    A1        2.24026  -0.00027  -0.00002  -0.00008  -0.00013   2.24013
    A2        2.11110   0.00017   0.00001  -0.00237  -0.00239   2.10871
    A3        1.93161   0.00010   0.00000   0.00221   0.00220   1.93381
    A4        1.96970  -0.00216  -0.00002  -0.00279  -0.00282   1.96688
    A5        1.94075   0.00033   0.00005   0.00914   0.00920   1.94995
    A6        1.92305   0.00034  -0.00005  -0.00779  -0.00785   1.91521
    A7        1.93563   0.00050   0.00001  -0.00192  -0.00193   1.93370
    A8        1.88847  -0.00050  -0.00001   0.00088   0.00089   1.88936
    A9        1.89040  -0.00018  -0.00000   0.00120   0.00119   1.89159
   A10        1.88383  -0.00055   0.00000  -0.00162  -0.00164   1.88219
   A11        1.89803  -0.00161   0.00035  -0.02581  -0.03654   1.86150
   A12        2.28735   0.00126  -0.00004  -0.00411  -0.01918   2.26818
   A13        1.93428  -0.00060  -0.00015  -0.11707  -0.12762   1.80666
   A14        1.88045  -0.00153   0.00003   0.00519   0.00522   1.88568
   A15        2.25360   0.00150  -0.00005  -0.01894  -0.01965   2.23395
   A16        1.93820  -0.00006   0.00018   0.04226   0.04226   1.98046
   A17        1.91336  -0.00059   0.00006   0.00726   0.00717   1.92054
   A18        2.09175   0.00076   0.00016   0.02374   0.02377   2.11553
   A19        1.88677   0.00002   0.00003   0.00635   0.00613   1.89290
   A20        1.97085   0.00010   0.00001   0.00113   0.00086   1.97171
   A21        2.08215   0.00035   0.00021   0.03169   0.03171   2.11386
   A22        1.85366  -0.00114   0.00001   0.00209   0.00167   1.85533
   A23        2.98250  -0.00255  -0.00011  -0.01835  -0.01847   2.96403
   A24        3.16466  -0.00296  -0.00016  -0.02708  -0.02723   3.13743
   A25        3.03929   0.00172   0.00008   0.01169   0.01173   3.05102
   A26        2.90885  -0.00004   0.00007   0.01052   0.01078   2.91963
   A27        3.28177  -0.00107   0.00008   0.01265   0.01278   3.29455
   A28        3.14588   0.00171   0.00003  -0.01040  -0.00995   3.13593
   A29        3.21721   0.00071  -0.00011  -0.00702  -0.00695   3.21026
    D1       -0.07118  -0.00044  -0.00027  -0.04822  -0.04849  -0.11967
    D2        3.04817  -0.00018  -0.00034  -0.06094  -0.06129   2.98688
    D3       -2.08857  -0.00029  -0.00049  -0.07580  -0.07631  -2.16487
    D4        2.10080  -0.00010  -0.00048  -0.07770  -0.07816   2.02265
    D5        0.01608   0.00005  -0.00045  -0.06943  -0.06989  -0.05381
    D6        1.07336  -0.00051  -0.00043  -0.06420  -0.06464   1.00872
    D7       -1.02046  -0.00033  -0.00041  -0.06610  -0.06650  -1.08695
    D8       -3.10518  -0.00018  -0.00039  -0.05783  -0.05823   3.11978
    D9       -1.41070   0.00046   0.00068   0.12194   0.12279  -1.28791
   D10        2.71916  -0.00037   0.00047   0.08891   0.08919   2.80835
   D11        2.62845  -0.00085   0.00020  -0.20266  -0.19229   2.43616
   D12       -1.55232   0.00044  -0.00060   0.11921   0.11624  -1.43607
   D13        0.92502  -0.00204  -0.00019  -0.16643  -0.16427   0.76075
   D14       -2.20663  -0.00143  -0.00003  -0.00640  -0.00613  -2.21276
   D15        0.08369  -0.00036   0.00024   0.03690   0.03742   0.12110
   D16        0.14824  -0.00184   0.00023   0.04633   0.04626   0.19450
   D17        2.43855  -0.00077   0.00050   0.08962   0.08981   2.52836
   D18       -2.43567  -0.00149   0.00007   0.02588   0.02659  -2.40908
   D19        1.68369  -0.00068  -0.00014  -0.00978  -0.00962   1.67407
   D20        1.28594  -0.00139  -0.00006  -0.00299  -0.00334   1.28260
   D21       -0.87788  -0.00058  -0.00028  -0.03865  -0.03956  -0.91744
   D22       -1.90047  -0.00031   0.00043   0.10448   0.10501  -1.79546
   D23        0.41293  -0.00071   0.00071   0.14953   0.15014   0.56307
         Item               Value     Threshold  Converged?
 Maximum Force            0.002962     0.000015     NO 
 RMS     Force            0.000978     0.000010     NO 
 Maximum Displacement     0.269067     0.000060     NO 
 RMS     Displacement     0.093698     0.000040     NO 
 Predicted change in Energy=-5.070558D-04
 GradGradGradGradGradGradGradGradGradGradGradGradGradGradGradGradGradGrad

                          Input orientation:                          
 ---------------------------------------------------------------------
 Center     Atomic      Atomic             Coordinates (Angstroms)
 Number     Number       Type             X           Y           Z
 ---------------------------------------------------------------------
      1          6           0        0.842691    0.696274    1.093769
      2          8           0       -0.341578    0.705814    0.829160
      3          8           0        1.840182    1.042975    0.337667
      4          1           0        1.553900    1.250240   -0.623943
      5          6           0        1.345703    0.181246    2.466933
      6          9           0        2.082531    1.098461    3.099231
      7          9           0        2.103103   -0.920599    2.290369
      8          9           0        0.319194   -0.149772    3.253978
      9          8           0       -1.599333   -1.822089    1.011383
     10          1           0       -1.884636   -2.129324    1.874456
     11          1           0       -1.471184   -0.862980    1.085914
     12          8           0        0.810504   -1.179908   -2.772520
     13          1           0        1.183842   -1.729880   -3.463397
     14          1           0        0.758136   -1.718017   -1.949111
     15          8           0        1.226819    1.364349   -2.099517
     16          1           0        1.087569    0.464553   -2.486440
     17          1           0        1.785728    1.868070   -2.695286
     18          8           0        0.614656   -2.528451   -0.441198
     19          1           0       -0.234479   -2.345505    0.011915
     20          1           0        1.299338   -2.455169    0.229076
 ---------------------------------------------------------------------
                    Distance matrix (angstroms):
                    1          2          3          4          5
     1  C    0.000000
     2  O    1.213508   0.000000
     3  O    1.298799   2.261707   0.000000
     4  H    1.939905   2.449642   1.024505   0.000000
     5  C    1.550437   2.409230   2.349651   3.277134   0.000000
     6  F    2.391827   3.344204   2.772733   3.763577   1.335665
     7  F    2.373767   3.279759   2.781690   3.675240   1.348663
     8  F    2.378307   2.654880   3.498702   4.303813   1.335190
     9  O    3.508905   2.829390   4.526891   4.696422   3.847754
    10  H    4.003971   3.392886   5.128300   5.430191   4.015576
    11  H    2.790224   1.950140   3.893286   4.066994   3.306429
    12  O    4.297590   4.225558   3.959130   3.327858   5.439765
    13  H    5.174008   5.165806   4.750535   4.132863   6.232769
    14  H    3.885237   3.847482   3.744763   3.346619   4.842920
    15  O    3.284959   3.386841   2.533646   1.515692   4.718722
    16  H    3.596047   3.618545   2.979358   2.074527   4.968179
    17  H    4.076685   4.277615   3.143652   2.173918   5.448624
    18  O    3.578683   3.603979   3.855337   3.897959   4.041548
    19  H    3.403398   3.160681   3.986493   4.065956   3.861160
    20  H    3.299669   3.611720   3.541372   3.810840   3.458444
                    6          7          8          9         10
     6  F    0.000000
     7  F    2.175152   0.000000
     8  F    2.165961   2.169112   0.000000
     9  O    5.142455   4.019517   3.392141   0.000000
    10  H    5.259000   4.187608   3.267809   0.959523   0.000000
    11  H    4.530958   3.772208   2.900797   0.970498   1.548021
    12  O    6.425455   5.231721   6.133616   4.531847   5.455232
    13  H    7.202446   5.882669   6.954673   5.270505   6.169910
    14  H    5.930626   4.518628   5.451990   3.785897   4.666163
    15  O    5.275407   5.025929   5.637043   5.274299   6.138352
    16  H    5.708897   5.076206   5.824104   4.968193   5.880443
    17  H    5.852932   5.721377   6.451058   6.230193   7.094594
    18  O    5.276721   3.501731   4.404513   2.740563   3.430454
    19  H    5.173099   3.561741   3.954588   1.770799   2.497761
    20  H    4.634595   2.692559   3.927540   3.068402   3.598769
                   11         12         13         14         15
    11  H    0.000000
    12  O    4.493780   0.000000
    13  H    5.338249   0.958729   0.000000
    14  H    3.861648   0.985041   1.573032   0.000000
    15  O    4.731510   2.664488   3.381755   3.121421   0.000000
    16  H    4.590345   1.691999   2.404007   2.271753   0.989309
    17  H    5.688899   3.201125   3.727936   3.804306   0.959715
    18  O    3.075157   2.700368   3.177322   1.717903   4.275355
    19  H    2.209251   3.194321   3.803738   2.285749   4.511824
    20  H    3.308327   3.297700   3.764803   2.362370   4.473961
                   16         17         18         19         20
    16  H    0.000000
    17  H    1.581424   0.000000
    18  O    3.655781   5.077570   0.000000
    19  H    3.985726   5.400406   0.979699   0.000000
    20  H    3.992951   5.242029   0.960951   1.552991   0.000000
 Stoichiometry    C2H9F3O6
 Framework group  C1[X(C2H9F3O6)]
 Deg. of freedom    54
 Full point group                 C1      NOp   1
 Largest Abelian subgroup         C1      NOp   1
 Largest concise Abelian subgroup C1      NOp   1
                         Standard orientation:                         
 ---------------------------------------------------------------------
 Center     Atomic      Atomic             Coordinates (Angstroms)
 Number     Number       Type             X           Y           Z
 ---------------------------------------------------------------------
      1          6           0       -0.550689   -0.680547    0.495357
      2          8           0       -0.192863   -0.061838    1.476052
      3          8           0        0.052760   -1.663388   -0.101930
      4          1           0        0.988473   -1.840704    0.275707
      5          6           0       -1.859174   -0.305316   -0.246887
      6          9           0       -2.691586   -1.345874   -0.338152
      7          9           0       -1.570013    0.115067   -1.495308
      8          9           0       -2.493161    0.687072    0.382364
      9          8           0        0.144114    2.714406    1.046684
     10          1           0       -0.630588    3.279481    1.081516
     11          1           0       -0.095738    1.885821    1.491413
     12          8           0        3.557989    0.142299   -0.459090
     13          1           0        4.295304    0.245679   -1.063111
     14          1           0        2.840279    0.752710   -0.746486
     15          8           0        2.448044   -2.013142    0.646165
     16          1           0        2.986316   -1.282360    0.252526
     17          1           0        2.905095   -2.843163    0.493771
     18          8           0        1.501484    1.757308   -1.133270
     19          1           0        1.097428    2.176097   -0.345129
     20          1           0        0.773231    1.430073   -1.668052
 ---------------------------------------------------------------------
 Rotational constants (GHZ):           1.0022523           0.5803065           0.4636185
 Standard basis: 6-31++G(d,p) (6D, 7F)
 There are   263 symmetry adapted cartesian basis functions of A   symmetry.
 There are   263 symmetry adapted basis functions of A   symmetry.
   263 basis functions,   424 primitive gaussians,   263 cartesian basis functions
    48 alpha electrons       48 beta electrons
       nuclear repulsion energy       753.4344740070 Hartrees.
 NAtoms=   20 NActive=   20 NUniq=   20 SFac= 1.00D+00 NAtFMM=   60 NAOKFM=F Big=F
 Integral buffers will be    131072 words long.
 Raffenetti 2 integral format.
 Two-electron integral symmetry is turned on.
 Nuclear repulsion after empirical dispersion term =      753.4249276029 Hartrees.
 One-electron integrals computed using PRISM.
 NBasis=   263 RedAO= T EigKep=  5.67D-05  NBF=   263
 NBsUse=   263 1.00D-06 EigRej= -1.00D+00 NBFU=   263
 Initial guess from the checkpoint file:  "/local_scratch/slurm.5620371/Gau-2420919.chk"
 B after Tr=    -0.000000    0.000000    0.000000
         Rot=    0.999952    0.007982   -0.005107    0.002482 Ang=   1.12 deg.
 ExpMin= 3.60D-02 ExpMax= 7.00D+03 ExpMxC= 1.05D+03 IAcc=3 IRadAn=         5 AccDes= 0.00D+00
 Harris functional with IExCor= 4639 and IRadAn=       5 diagonalized for initial guess.
 HarFok:  IExCor= 4639 AccDes= 0.00D+00 IRadAn=         5 IDoV= 1 UseB2=F ITyADJ=14
 ICtDFT=  3500011 ScaDFX=  1.000000  1.000000  1.000000  1.000000
 FoFCou: FMM=F IPFlag=           0 FMFlag=      100000 FMFlg1=           0
         NFxFlg=           0 DoJE=T BraDBF=F KetDBF=T FulRan=T
         wScrn=  0.000000 ICntrl=       500 IOpCl=  0 I1Cent=   200000004 NGrid=           0
         NMat0=    1 NMatS0=      1 NMatT0=    0 NMatD0=    1 NMtDS0=    0 NMtDT0=    0
 Petite list used in FoFCou.
 Requested convergence on RMS density matrix=1.00D-10 within 128 cycles.
 Requested convergence on MAX density matrix=1.00D-08.
 Requested convergence on             energy=1.00D-08.
 No special actions if energy rises.
 SCF Done:  E(RwB97XD) =  -832.382025962     A.U. after   16 cycles
            NFock= 16  Conv=0.82D-10     -V/T= 2.0082
 Calling FoFJK, ICntrl=      2127 FMM=F ISym2X=0 I1Cent= 0 IOpClX= 0 NMat=1 NMatS=1 NMatT=0.
 ***** Axes restored to original set *****
 -------------------------------------------------------------------
 Center     Atomic                   Forces (Hartrees/Bohr)
 Number     Number              X              Y              Z
 -------------------------------------------------------------------
      1        6          -0.003064252   -0.000698542   -0.002158617
      2        8           0.003414549   -0.000291376    0.000627650
      3        8          -0.000810965    0.000612339    0.000720061
      4        1           0.000356481   -0.000476761    0.000726984
      5        6          -0.000779127    0.000059837   -0.000426062
      6        9           0.000438542   -0.000253379   -0.000018933
      7        9          -0.000486630    0.000394764    0.000671085
      8        9           0.000613773   -0.000126273    0.000093114
      9        8          -0.000697482    0.002708123   -0.000575431
     10        1           0.000420839   -0.000889573    0.000127250
     11        1           0.000220169    0.000011826   -0.000056541
     12        8           0.000365266    0.001390289    0.000034176
     13        1          -0.000229553   -0.000808361    0.000677065
     14        1           0.000242304    0.000229262   -0.000856248
     15        8          -0.000574656    0.000200188   -0.001226041
     16        1          -0.000294791   -0.000070612    0.000915901
     17        1           0.000198701   -0.000364480    0.000231575
     18        8          -0.000407313    0.000971468   -0.001009206
     19        1           0.001508371   -0.002409520    0.001912062
     20        1          -0.000434226   -0.000189220   -0.000409845
 -------------------------------------------------------------------
 Cartesian Forces:  Max     0.003414549 RMS     0.001016158

 GradGradGradGradGradGradGradGradGradGradGradGradGradGradGradGradGradGrad
 Berny optimization.
 Using GEDIIS/GDIIS optimizer.
 FormGI is forming the generalized inverse of G from B-inverse, IUseBI=4.
 Internal  Forces:  Max     0.003504666 RMS     0.001305551
 Search for a local minimum.
 Step number  16 out of a maximum of  120
 All quantities printed in internal units (Hartrees-Bohrs-Radians)
 Mixed Optimization -- RFO/linear search
 Update second derivatives using D2CorX and points   13   12   14   15   16
 DE= -3.41D-04 DEPred=-5.07D-04 R= 6.72D-01
 TightC=F SS=  1.41D+00  RLast= 4.55D-01 DXNew= 2.5227D-01 1.3658D+00
 Trust test= 6.72D-01 RLast= 4.55D-01 DXMaxT set to 2.52D-01
 ITU=  1  0  0 -1 -1  1 -1  1  1 -1  0  0  0  0  1  0
 Use linear search instead of GDIIS.
     Eigenvalues ---    0.00110   0.00179   0.00231   0.00234   0.00481
     Eigenvalues ---    0.00559   0.00744   0.00900   0.01193   0.01292
     Eigenvalues ---    0.01521   0.01646   0.01880   0.02164   0.02388
     Eigenvalues ---    0.02643   0.02833   0.02941   0.03180   0.03632
     Eigenvalues ---    0.04333   0.04615   0.05414   0.06552   0.07741
     Eigenvalues ---    0.08659   0.09080   0.11790   0.12426   0.13571
     Eigenvalues ---    0.14345   0.19760   0.20886   0.21834   0.22726
     Eigenvalues ---    0.25531   0.29612   0.37339   0.37520   0.37761
     Eigenvalues ---    0.41883   0.47076   0.48087   0.53945   0.55430
     Eigenvalues ---    0.56508   0.56805   0.56949   0.57326   0.58392
     Eigenvalues ---    0.60037   0.70069   1.11913   4.50086
 RFO step:  Lambda=-4.14099256D-04 EMin= 1.10105656D-03
 Quartic linear search produced a step of -0.04842.
 Iteration  1 RMS(Cart)=  0.04572772 RMS(Int)=  0.00198709
 Iteration  2 RMS(Cart)=  0.00220487 RMS(Int)=  0.00029671
 Iteration  3 RMS(Cart)=  0.00001103 RMS(Int)=  0.00029657
 Iteration  4 RMS(Cart)=  0.00000001 RMS(Int)=  0.00029657
 Variable       Old X    -DE/DX   Delta X   Delta X   Delta X     New X
                                 (Linear)    (Quad)   (Total)
    R1        2.29320  -0.00350  -0.00011  -0.00369  -0.00380   2.28940
    R2        2.45438  -0.00056   0.00008  -0.00199  -0.00190   2.45247
    R3        2.92990   0.00018   0.00002   0.00138   0.00139   2.93129
    R4        1.93603  -0.00057  -0.00019   0.00328   0.00309   1.93912
    R5        2.86424   0.00021   0.00087  -0.01172  -0.01085   2.85339
    R6        2.52404   0.00006   0.00017  -0.00214  -0.00197   2.52207
    R7        2.54860  -0.00071  -0.00015   0.00040   0.00025   2.54886
    R8        2.52314  -0.00039  -0.00008   0.00266   0.00259   2.52573
    R9        1.81324   0.00028  -0.00001   0.00052   0.00050   1.81374
   R10        1.83398   0.00009  -0.00011   0.00002  -0.00009   1.83388
   R11        3.34632   0.00035   0.00063   0.02820   0.02883   3.37515
   R12        1.81173  -0.00011   0.00001   0.00005   0.00007   1.81180
   R13        1.86146  -0.00102  -0.00002  -0.00087  -0.00089   1.86056
   R14        3.19741  -0.00118  -0.00008  -0.02229  -0.02237   3.17505
   R15        3.24637  -0.00016   0.00034   0.00478   0.00512   3.25149
   R16        1.86952  -0.00126  -0.00004   0.00051   0.00047   1.87000
   R17        1.81360  -0.00022   0.00002  -0.00050  -0.00048   1.81312
   R18        1.85136  -0.00067  -0.00010  -0.00127  -0.00137   1.85000
   R19        1.81593  -0.00061  -0.00001  -0.00086  -0.00087   1.81507
    A1        2.24013  -0.00020   0.00001   0.00377   0.00378   2.24391
    A2        2.10871  -0.00013   0.00012  -0.00091  -0.00079   2.10792
    A3        1.93381   0.00035  -0.00011  -0.00279  -0.00290   1.93091
    A4        1.96688  -0.00233   0.00014  -0.00600  -0.00585   1.96103
    A5        1.94995   0.00009  -0.00045   0.00553   0.00508   1.95502
    A6        1.91521   0.00073   0.00038  -0.00081  -0.00043   1.91477
    A7        1.93370   0.00072   0.00009   0.00039   0.00048   1.93418
    A8        1.88936  -0.00058  -0.00004  -0.00135  -0.00140   1.88797
    A9        1.89159  -0.00022  -0.00006   0.00042   0.00036   1.89195
   A10        1.88219  -0.00081   0.00008  -0.00455  -0.00447   1.87771
   A11        1.86150   0.00049   0.00177  -0.02878  -0.02838   1.83312
   A12        2.26818  -0.00085   0.00093  -0.07119  -0.07056   2.19761
   A13        1.80666   0.00017   0.00618   0.00338   0.00870   1.81536
   A14        1.88568  -0.00043  -0.00025  -0.01178  -0.01237   1.87331
   A15        2.23395   0.00312   0.00095   0.02121   0.02225   2.25620
   A16        1.98046  -0.00301  -0.00205   0.01048   0.00823   1.98870
   A17        1.92054  -0.00277  -0.00035  -0.01435  -0.01463   1.90591
   A18        2.11553   0.00132  -0.00115   0.01395   0.01292   2.12845
   A19        1.89290   0.00093  -0.00030   0.00346   0.00322   1.89612
   A20        1.97171  -0.00072  -0.00004  -0.02524  -0.02529   1.94643
   A21        2.11386   0.00014  -0.00154   0.00730   0.00570   2.11957
   A22        1.85533  -0.00048  -0.00008   0.00396   0.00389   1.85922
   A23        2.96403  -0.00283   0.00089   0.01253   0.01343   2.97746
   A24        3.13743  -0.00315   0.00132  -0.03382  -0.03249   3.10494
   A25        3.05102  -0.00136  -0.00057   0.01646   0.01586   3.06688
   A26        2.91963  -0.00310  -0.00052   0.01989   0.01925   2.93887
   A27        3.29455  -0.00114  -0.00062  -0.01093  -0.01154   3.28301
   A28        3.13593   0.00230   0.00048  -0.00478  -0.00453   3.13140
   A29        3.21026   0.00293   0.00034   0.00117   0.00139   3.21165
    D1       -0.11967   0.00029   0.00235  -0.01806  -0.01571  -0.13539
    D2        2.98688   0.00065   0.00297  -0.01566  -0.01269   2.97420
    D3       -2.16487  -0.00023   0.00369  -0.04578  -0.04209  -2.20696
    D4        2.02265  -0.00005   0.00378  -0.04711  -0.04332   1.97932
    D5       -0.05381   0.00004   0.00338  -0.04120  -0.03782  -0.09163
    D6        1.00872  -0.00056   0.00313  -0.04808  -0.04495   0.96376
    D7       -1.08695  -0.00038   0.00322  -0.04941  -0.04619  -1.13314
    D8        3.11978  -0.00029   0.00282  -0.04351  -0.04068   3.07910
    D9       -1.28791   0.00123  -0.00595   0.03614   0.03022  -1.25769
   D10        2.80835   0.00051  -0.00432   0.02673   0.02240   2.83075
   D11        2.43616  -0.00059   0.00931  -0.10862  -0.09974   2.33642
   D12       -1.43607  -0.00039  -0.00563  -0.00278  -0.00954  -1.44562
   D13        0.76075  -0.00017   0.00795  -0.10859  -0.09950   0.66125
   D14       -2.21276  -0.00092   0.00030  -0.03071  -0.03060  -2.24335
   D15        0.12110  -0.00019  -0.00181  -0.01427  -0.01637   0.10474
   D16        0.19450  -0.00182  -0.00224   0.00512   0.00318   0.19768
   D17        2.52836  -0.00109  -0.00435   0.02157   0.01741   2.54577
   D18       -2.40908  -0.00209  -0.00129   0.02731   0.02574  -2.38334
   D19        1.67407  -0.00026   0.00047   0.03530   0.03554   1.70961
   D20        1.28260  -0.00225   0.00016  -0.00948  -0.00909   1.27351
   D21       -0.91744  -0.00041   0.00192  -0.00149   0.00071  -0.91673
   D22       -1.79546   0.00054  -0.00508   0.14868   0.14351  -1.65195
   D23        0.56307  -0.00031  -0.00727   0.14103   0.13384   0.69691
         Item               Value     Threshold  Converged?
 Maximum Force            0.003505     0.000015     NO 
 RMS     Force            0.001306     0.000010     NO 
 Maximum Displacement     0.158871     0.000060     NO 
 RMS     Displacement     0.047290     0.000040     NO 
 Predicted change in Energy=-2.190452D-04
 GradGradGradGradGradGradGradGradGradGradGradGradGradGradGradGradGradGrad

                          Input orientation:                          
 ---------------------------------------------------------------------
 Center     Atomic      Atomic             Coordinates (Angstroms)
 Number     Number       Type             X           Y           Z
 ---------------------------------------------------------------------
      1          6           0        0.836664    0.689935    1.066618
      2          8           0       -0.340132    0.684899    0.778776
      3          8           0        1.845127    1.067758    0.342385
      4          1           0        1.574590    1.275628   -0.625377
      5          6           0        1.319728    0.158531    2.441536
      6          9           0        2.071714    1.052326    3.087186
      7          9           0        2.053508   -0.959324    2.264846
      8          9           0        0.280610   -0.159339    3.219727
      9          8           0       -1.594048   -1.796640    1.004332
     10          1           0       -1.800565   -2.069877    1.900930
     11          1           0       -1.471168   -0.835399    1.056172
     12          8           0        0.806463   -1.163312   -2.734845
     13          1           0        1.142787   -1.726492   -3.434088
     14          1           0        0.764977   -1.706773   -1.914903
     15          8           0        1.223480    1.378720   -2.090315
     16          1           0        1.086992    0.469800   -2.457006
     17          1           0        1.760341    1.880759   -2.706999
     18          8           0        0.639314   -2.554227   -0.422743
     19          1           0       -0.205464   -2.358296    0.031521
     20          1           0        1.327767   -2.498390    0.244685
 ---------------------------------------------------------------------
                    Distance matrix (angstroms):
                    1          2          3          4          5
     1  C    0.000000
     2  O    1.211497   0.000000
     3  O    1.297792   2.261057   0.000000
     4  H    1.936600   2.446787   1.026140   0.000000
     5  C    1.551174   2.407690   2.347163   3.273961   0.000000
     6  F    2.395699   3.358684   2.754181   3.752349   1.334622
     7  F    2.374135   3.262114   2.801489   3.684802   1.348796
     8  F    2.380407   2.656369   3.497511   4.303294   1.336559
     9  O    3.477828   2.789483   4.524476   4.704790   3.791879
    10  H    3.907379   3.313742   5.056173   5.382035   3.872245
    11  H    2.766376   1.915071   3.889642   4.069482   3.270509
    12  O    4.229250   4.132323   3.940284   3.314860   5.367088
    13  H    5.117537   5.075636   4.750038   4.133768   6.173133
    14  H    3.826070   3.767927   3.736321   3.348592   4.771339
    15  O    3.254270   3.340352   2.530053   1.509950   4.694230
    16  H    3.539356   3.543054   2.961234   2.059605   4.913936
    17  H    4.063426   4.241780   3.157040   2.175738   5.446800
    18  O    3.575154   3.590947   3.893351   3.947606   4.003262
    19  H    3.383661   3.136489   4.004923   4.099452   3.803787
    20  H    3.328989   3.633245   3.604806   3.880869   3.447528
                    6          7          8          9         10
     6  F    0.000000
     7  F    2.173318   0.000000
     8  F    2.166507   2.166781   0.000000
     9  O    5.088487   3.949008   3.332127   0.000000
    10  H    5.113697   4.027361   3.117798   0.959790   0.000000
    11  H    4.498948   3.728215   2.864742   0.970449   1.531683
    12  O    6.356568   5.156902   6.061469   4.488318   5.395263
    13  H    7.149248   5.822011   6.890034   5.214859   6.102758
    14  H    5.860127   4.437262   5.384569   3.754332   4.612422
    15  O    5.256667   5.012267   5.608134   5.253400   6.080107
    16  H    5.661014   5.027169   5.768133   4.930069   5.812017
    17  H    5.861385   5.733347   6.440317   6.208798   7.037087
    18  O    5.232456   3.430276   4.373984   2.756517   3.403977
    19  H    5.114193   3.470997   3.903374   1.786052   2.474312
    20  H    4.608780   2.641302   3.926648   3.099439   3.565562
                   11         12         13         14         15
    11  H    0.000000
    12  O    4.434742   0.000000
    13  H    5.271550   0.958763   0.000000
    14  H    3.819284   0.984569   1.565583   0.000000
    15  O    4.697215   2.655419   3.384462   3.124302   0.000000
    16  H    4.537636   1.680163   2.404476   2.266062   0.989559
    17  H    5.655230   3.190145   3.731259   3.806383   0.959460
    18  O    3.097691   2.703405   3.163357   1.720614   4.311626
    19  H    2.229603   3.178799   3.771923   2.270420   4.528726
    20  H    3.355307   3.306326   3.763431   2.367955   4.527150
                   16         17         18         19         20
    16  H    0.000000
    17  H    1.583256   0.000000
    18  O    3.671972   5.113084   0.000000
    19  H    3.982629   5.416038   0.978977   0.000000
    20  H    4.020853   5.298727   0.960492   1.554305   0.000000
 Stoichiometry    C2H9F3O6
 Framework group  C1[X(C2H9F3O6)]
 Deg. of freedom    54
 Full point group                 C1      NOp   1
 Largest Abelian subgroup         C1      NOp   1
 Largest concise Abelian subgroup C1      NOp   1
                         Standard orientation:                         
 ---------------------------------------------------------------------
 Center     Atomic      Atomic             Coordinates (Angstroms)
 Number     Number       Type             X           Y           Z
 ---------------------------------------------------------------------
      1          6           0       -0.519877   -0.701057    0.485570
      2          8           0       -0.146433   -0.086600    1.460612
      3          8           0        0.061970   -1.691467   -0.118421
      4          1           0        1.005775   -1.868964    0.243090
      5          6           0       -1.833160   -0.312253   -0.242621
      6          9           0       -2.659298   -1.352228   -0.373633
      7          9           0       -1.548371    0.156586   -1.474829
      8          9           0       -2.474797    0.655496    0.419310
      9          8           0        0.094340    2.667936    1.092131
     10          1           0       -0.733560    3.153496    1.089202
     11          1           0       -0.108788    1.826791    1.531432
     12          8           0        3.505928    0.193677   -0.451926
     13          1           0        4.253624    0.347734   -1.031964
     14          1           0        2.781274    0.793869   -0.741791
     15          8           0        2.461452   -1.998406    0.622826
     16          1           0        2.968289   -1.244170    0.231071
     17          1           0        2.954427   -2.808318    0.475920
     18          8           0        1.445290    1.799151   -1.148077
     19          1           0        1.032083    2.187281   -0.349948
     20          1           0        0.726903    1.479135   -1.699488
 ---------------------------------------------------------------------
 Rotational constants (GHZ):           1.0038255           0.5908045           0.4712787
 Standard basis: 6-31++G(d,p) (6D, 7F)
 There are   263 symmetry adapted cartesian basis functions of A   symmetry.
 There are   263 symmetry adapted basis functions of A   symmetry.
   263 basis functions,   424 primitive gaussians,   263 cartesian basis functions
    48 alpha electrons       48 beta electrons
       nuclear repulsion energy       756.2927461743 Hartrees.
 NAtoms=   20 NActive=   20 NUniq=   20 SFac= 1.00D+00 NAtFMM=   60 NAOKFM=F Big=F
 Integral buffers will be    131072 words long.
 Raffenetti 2 integral format.
 Two-electron integral symmetry is turned on.
 Nuclear repulsion after empirical dispersion term =      756.2830262050 Hartrees.
 One-electron integrals computed using PRISM.
 NBasis=   263 RedAO= T EigKep=  5.67D-05  NBF=   263
 NBsUse=   263 1.00D-06 EigRej= -1.00D+00 NBFU=   263
 Initial guess from the checkpoint file:  "/local_scratch/slurm.5620371/Gau-2420919.chk"
 B after Tr=    -0.000000   -0.000000   -0.000000
         Rot=    0.999944   -0.008440   -0.001528   -0.006124 Ang=  -1.21 deg.
 ExpMin= 3.60D-02 ExpMax= 7.00D+03 ExpMxC= 1.05D+03 IAcc=3 IRadAn=         5 AccDes= 0.00D+00
 Harris functional with IExCor= 4639 and IRadAn=       5 diagonalized for initial guess.
 HarFok:  IExCor= 4639 AccDes= 0.00D+00 IRadAn=         5 IDoV= 1 UseB2=F ITyADJ=14
 ICtDFT=  3500011 ScaDFX=  1.000000  1.000000  1.000000  1.000000
 FoFCou: FMM=F IPFlag=           0 FMFlag=      100000 FMFlg1=           0
         NFxFlg=           0 DoJE=T BraDBF=F KetDBF=T FulRan=T
         wScrn=  0.000000 ICntrl=       500 IOpCl=  0 I1Cent=   200000004 NGrid=           0
         NMat0=    1 NMatS0=      1 NMatT0=    0 NMatD0=    1 NMtDS0=    0 NMtDT0=    0
 Petite list used in FoFCou.
 Requested convergence on RMS density matrix=1.00D-10 within 128 cycles.
 Requested convergence on MAX density matrix=1.00D-08.
 Requested convergence on             energy=1.00D-08.
 No special actions if energy rises.
 SCF Done:  E(RwB97XD) =  -832.382189326     A.U. after   15 cycles
            NFock= 15  Conv=0.82D-10     -V/T= 2.0082
 Calling FoFJK, ICntrl=      2127 FMM=F ISym2X=0 I1Cent= 0 IOpClX= 0 NMat=1 NMatS=1 NMatT=0.
 ***** Axes restored to original set *****
 -------------------------------------------------------------------
 Center     Atomic                   Forces (Hartrees/Bohr)
 Number     Number              X              Y              Z
 -------------------------------------------------------------------
      1        6          -0.000078731   -0.000394717    0.000593327
      2        8           0.000915882    0.000613037   -0.000501266
      3        8          -0.000344373    0.000540694   -0.001051580
      4        1          -0.000001615   -0.000163254    0.001224414
      5        6          -0.001389439   -0.000766630    0.000278545
      6        9           0.000229888    0.000101177   -0.000098203
      7        9           0.000068310    0.000090627    0.000122692
      8        9           0.000575546    0.000444759   -0.000086887
      9        8          -0.000936260    0.002314426    0.001497845
     10        1          -0.000099504   -0.002779451    0.000123582
     11        1           0.001144042    0.000512779   -0.002274266
     12        8           0.000593938    0.000044077    0.000238438
     13        1          -0.000110435   -0.000112794   -0.000081564
     14        1          -0.000023781    0.000321578   -0.000103357
     15        8          -0.000338994    0.000235102   -0.000556874
     16        1          -0.000442618    0.000236145   -0.000099682
     17        1           0.000398347   -0.000442074    0.000090128
     18        8          -0.000353192    0.000770965   -0.001817821
     19        1           0.000502216   -0.001626019    0.002478707
     20        1          -0.000309227    0.000059572    0.000023822
 -------------------------------------------------------------------
 Cartesian Forces:  Max     0.002779451 RMS     0.000876093

 GradGradGradGradGradGradGradGradGradGradGradGradGradGradGradGradGradGrad
 Berny optimization.
 Using GEDIIS/GDIIS optimizer.
 FormGI is forming the generalized inverse of G from B-inverse, IUseBI=4.
 Internal  Forces:  Max     0.003839486 RMS     0.001104502
 Search for a local minimum.
 Step number  17 out of a maximum of  120
 All quantities printed in internal units (Hartrees-Bohrs-Radians)
 Mixed Optimization -- RFO/linear search
 Update second derivatives using D2CorX and points   13   12   14   16   17
 DE= -1.63D-04 DEPred=-2.19D-04 R= 7.46D-01
 TightC=F SS=  1.41D+00  RLast= 2.93D-01 DXNew= 4.2426D-01 8.7967D-01
 Trust test= 7.46D-01 RLast= 2.93D-01 DXMaxT set to 4.24D-01
 ITU=  1  1  0  0 -1 -1  1 -1  1  1 -1  0  0  0  0  1  0
 Use linear search instead of GDIIS.
     Eigenvalues ---    0.00113   0.00196   0.00236   0.00382   0.00451
     Eigenvalues ---    0.00594   0.00783   0.00854   0.01074   0.01294
     Eigenvalues ---    0.01515   0.01657   0.02092   0.02192   0.02371
     Eigenvalues ---    0.02601   0.02835   0.02960   0.03139   0.03669
     Eigenvalues ---    0.04274   0.04428   0.05407   0.06471   0.07485
     Eigenvalues ---    0.08905   0.09252   0.11844   0.12609   0.13507
     Eigenvalues ---    0.15957   0.17762   0.20872   0.21521   0.22646
     Eigenvalues ---    0.25410   0.29820   0.36662   0.37529   0.37602
     Eigenvalues ---    0.40728   0.46730   0.47664   0.53818   0.55290
     Eigenvalues ---    0.56471   0.56784   0.56828   0.57128   0.57470
     Eigenvalues ---    0.59024   0.68909   1.09442   4.81318
 RFO step:  Lambda=-4.00031401D-04 EMin= 1.13352254D-03
 Quartic linear search produced a step of -0.17037.
 Iteration  1 RMS(Cart)=  0.05561396 RMS(Int)=  0.00113259
 Iteration  2 RMS(Cart)=  0.00154600 RMS(Int)=  0.00033627
 Iteration  3 RMS(Cart)=  0.00000242 RMS(Int)=  0.00033626
 Iteration  4 RMS(Cart)=  0.00000000 RMS(Int)=  0.00033626
 Variable       Old X    -DE/DX   Delta X   Delta X   Delta X     New X
                                 (Linear)    (Quad)   (Total)
    R1        2.28940  -0.00078   0.00065  -0.00277  -0.00212   2.28728
    R2        2.45247  -0.00014   0.00032   0.00125   0.00157   2.45405
    R3        2.93129   0.00008  -0.00024  -0.00080  -0.00104   2.93026
    R4        1.93912  -0.00084  -0.00053  -0.00056  -0.00109   1.93803
    R5        2.85339   0.00043   0.00185   0.01040   0.01224   2.86564
    R6        2.52207   0.00015   0.00034   0.00051   0.00085   2.52292
    R7        2.54886  -0.00003  -0.00004  -0.00127  -0.00131   2.54755
    R8        2.52573  -0.00060  -0.00044   0.00061   0.00017   2.52590
    R9        1.81374   0.00093  -0.00009   0.00026   0.00017   1.81391
   R10        1.83388   0.00054   0.00002  -0.00023  -0.00022   1.83367
   R11        3.37515  -0.00041  -0.00491   0.02541   0.02050   3.39565
   R12        1.81180   0.00009  -0.00001   0.00019   0.00018   1.81198
   R13        1.86056   0.00018   0.00015  -0.00119  -0.00104   1.85952
   R14        3.17505   0.00037   0.00381  -0.01640  -0.01259   3.16246
   R15        3.25149   0.00040  -0.00087   0.01322   0.01235   3.26384
   R16        1.87000   0.00027  -0.00008   0.00008   0.00000   1.87000
   R17        1.81312  -0.00007   0.00008  -0.00000   0.00008   1.81320
   R18        1.85000   0.00001   0.00023  -0.00067  -0.00044   1.84956
   R19        1.81507  -0.00020   0.00015  -0.00032  -0.00017   1.81490
    A1        2.24391  -0.00161  -0.00064  -0.00139  -0.00204   2.24188
    A2        2.10792   0.00041   0.00013   0.00068   0.00081   2.10873
    A3        1.93091   0.00122   0.00049   0.00089   0.00137   1.93229
    A4        1.96103  -0.00122   0.00100  -0.00963  -0.00862   1.95241
    A5        1.95502  -0.00043  -0.00086  -0.00098  -0.00184   1.95318
    A6        1.91477   0.00025   0.00007   0.00192   0.00199   1.91677
    A7        1.93418   0.00040  -0.00008   0.00074   0.00066   1.93484
    A8        1.88797  -0.00015   0.00024  -0.00143  -0.00119   1.88678
    A9        1.89195  -0.00012  -0.00006   0.00080   0.00074   1.89269
   A10        1.87771   0.00004   0.00076  -0.00114  -0.00038   1.87734
   A11        1.83312   0.00295   0.00483   0.03159   0.03513   1.86825
   A12        2.19761  -0.00095   0.01202   0.01400   0.02426   2.22188
   A13        1.81536  -0.00181  -0.00148   0.02828   0.02559   1.84095
   A14        1.87331  -0.00177   0.00211  -0.01058  -0.00867   1.86463
   A15        2.25620  -0.00062  -0.00379   0.01397   0.01008   2.26628
   A16        1.98870   0.00258  -0.00140   0.01963   0.01807   2.00677
   A17        1.90591   0.00194   0.00249  -0.01749  -0.01515   1.89076
   A18        2.12845  -0.00011  -0.00220  -0.00652  -0.00893   2.11951
   A19        1.89612  -0.00160  -0.00055   0.00082   0.00013   1.89625
   A20        1.94643   0.00218   0.00431   0.00789   0.01225   1.95867
   A21        2.11957  -0.00043  -0.00097  -0.02574  -0.02670   2.09286
   A22        1.85922  -0.00149  -0.00066  -0.00382  -0.00438   1.85484
   A23        2.97746  -0.00025  -0.00229  -0.00710  -0.00939   2.96807
   A24        3.10494  -0.00045   0.00554  -0.00900  -0.00345   3.10149
   A25        3.06688   0.00384  -0.00270   0.02794   0.02526   3.09214
   A26        2.93887   0.00280  -0.00328   0.01110   0.00776   2.94663
   A27        3.28301  -0.00086   0.00197  -0.00894  -0.00696   3.27605
   A28        3.13140   0.00079   0.00077   0.01255   0.01328   3.14468
   A29        3.21165  -0.00272  -0.00024  -0.01606  -0.01639   3.19526
    D1       -0.13539  -0.00038   0.00268   0.01690   0.01958  -0.11581
    D2        2.97420   0.00017   0.00216   0.02326   0.02541   2.99961
    D3       -2.20696   0.00002   0.00717  -0.04642  -0.03925  -2.24621
    D4        1.97932   0.00031   0.00738  -0.04529  -0.03791   1.94142
    D5       -0.09163  -0.00015   0.00644  -0.04555  -0.03911  -0.13073
    D6        0.96376  -0.00044   0.00766  -0.05217  -0.04451   0.91926
    D7       -1.13314  -0.00015   0.00787  -0.05103  -0.04316  -1.17630
    D8        3.07910  -0.00061   0.00693  -0.05129  -0.04437   3.03473
    D9       -1.25769  -0.00132  -0.00515   0.00771   0.00260  -1.25509
   D10        2.83075  -0.00089  -0.00382   0.02680   0.02296   2.85371
   D11        2.33642  -0.00047   0.01699   0.05319   0.07137   2.40779
   D12       -1.44562  -0.00122   0.00163  -0.12764  -0.12628  -1.57189
   D13        0.66125   0.00051   0.01695  -0.04437  -0.02716   0.63409
   D14       -2.24335  -0.00074   0.00521  -0.02033  -0.01525  -2.25860
   D15        0.10474  -0.00066   0.00279  -0.04655  -0.04376   0.06098
   D16        0.19768  -0.00071  -0.00054   0.01723   0.01670   0.21438
   D17        2.54577  -0.00064  -0.00297  -0.00898  -0.01181   2.53396
   D18       -2.38334   0.00000  -0.00439  -0.01394  -0.01842  -2.40176
   D19        1.70961  -0.00079  -0.00605  -0.00151  -0.00755   1.70205
   D20        1.27351   0.00075   0.00155  -0.04339  -0.04185   1.23166
   D21       -0.91673  -0.00004  -0.00012  -0.03096  -0.03099  -0.94771
   D22       -1.65195  -0.00020  -0.02445   0.10249   0.07798  -1.57396
   D23        0.69691  -0.00027  -0.02280   0.07105   0.04830   0.74521
         Item               Value     Threshold  Converged?
 Maximum Force            0.003839     0.000015     NO 
 RMS     Force            0.001105     0.000010     NO 
 Maximum Displacement     0.178786     0.000060     NO 
 RMS     Displacement     0.055559     0.000040     NO 
 Predicted change in Energy=-2.198207D-04
 GradGradGradGradGradGradGradGradGradGradGradGradGradGradGradGradGradGrad

                          Input orientation:                          
 ---------------------------------------------------------------------
 Center     Atomic      Atomic             Coordinates (Angstroms)
 Number     Number       Type             X           Y           Z
 ---------------------------------------------------------------------
      1          6           0        0.836882    0.698332    1.053453
      2          8           0       -0.333087    0.697007    0.743329
      3          8           0        1.860366    1.063426    0.342387
      4          1           0        1.596314    1.277842   -0.625127
      5          6           0        1.290435    0.187071    2.445336
      6          9           0        2.076482    1.068499    3.067938
      7          9           0        1.978661   -0.963911    2.307591
      8          9           0        0.235636   -0.064730    3.226757
      9          8           0       -1.551869   -1.815455    1.060562
     10          1           0       -1.787220   -2.125389    1.938013
     11          1           0       -1.431632   -0.854506    1.121127
     12          8           0        0.806837   -1.135302   -2.737580
     13          1           0        1.126726   -1.701645   -3.442093
     14          1           0        0.744585   -1.693253   -1.929431
     15          8           0        1.243069    1.398681   -2.094880
     16          1           0        1.092156    0.489221   -2.454516
     17          1           0        1.803420    1.881262   -2.706244
     18          8           0        0.616353   -2.602075   -0.466337
     19          1           0       -0.207778   -2.402442    0.022433
     20          1           0        1.326349   -2.572342    0.179722
 ---------------------------------------------------------------------
                    Distance matrix (angstroms):
                    1          2          3          4          5
     1  C    0.000000
     2  O    1.210375   0.000000
     3  O    1.298625   2.259702   0.000000
     4  H    1.931373   2.435699   1.025564   0.000000
     5  C    1.550624   2.406800   2.348449   3.272780   0.000000
     6  F    2.394113   3.368654   2.734110   3.730028   1.335072
     7  F    2.374778   3.248036   2.825971   3.711129   1.348105
     8  F    2.380548   2.659155   3.497438   4.300111   1.336647
     9  O    3.467752   2.810433   4.521844   4.724521   3.742513
    10  H    3.954967   3.392299   5.100926   5.440586   3.882887
    11  H    2.749917   1.938227   3.888721   4.094481   3.201260
    12  O    4.211300   4.095548   3.928171   3.302878   5.370769
    13  H    5.104295   5.040073   4.744063   4.127124   6.185133
    14  H    3.824368   3.744110   3.742379   3.354707   4.792928
    15  O    3.250766   3.321452   2.536478   1.516429   4.699341
    16  H    3.523456   3.507237   2.956776   2.054937   4.913162
    17  H    4.058182   4.226899   3.156937   2.176708   5.447221
    18  O    3.640203   3.639872   3.954428   4.004910   4.087978
    19  H    3.430615   3.184647   4.048682   4.149527   3.849764
    20  H    3.420568   3.709450   3.678375   3.942662   3.570526
                    6          7          8          9         10
     6  F    0.000000
     7  F    2.172184   0.000000
     8  F    2.167520   2.165993   0.000000
     9  O    5.050908   3.839902   3.309474   0.000000
    10  H    5.138662   3.958217   3.162140   0.959880   0.000000
    11  H    4.449144   3.612446   2.799502   0.970335   1.552060
    12  O    6.338200   5.182307   6.086519   4.522387   5.437884
    13  H    7.138363   5.859088   6.924384   5.240393   6.133203
    14  H    5.863012   4.472945   5.431150   3.772094   4.642618
    15  O    5.240065   5.050216   5.610376   5.300864   6.153531
    16  H    5.639323   5.057188   5.772119   4.965700   5.866968
    17  H    5.837493   5.767518   6.437805   6.253999   7.107396
    18  O    5.300583   3.497734   4.496889   2.766112   3.432971
    19  H    5.151735   3.474455   3.991141   1.796899   2.498169
    20  H    4.707463   2.745977   4.094166   3.103690   3.603563
                   11         12         13         14         15
    11  H    0.000000
    12  O    4.469811   0.000000
    13  H    5.299605   0.958859   0.000000
    14  H    3.839963   0.984017   1.560207   0.000000
    15  O    4.751166   2.650364   3.382386   3.136226   0.000000
    16  H    4.578245   1.673501   2.403414   2.271500   0.989560
    17  H    5.709532   3.177077   3.719759   3.808113   0.959502
    18  O    3.125425   2.710398   3.150615   1.727150   4.364742
    19  H    2.258552   3.201993   3.778221   2.284670   4.586557
    20  H    3.382849   3.293270   3.730349   2.357917   4.577092
                   16         17         18         19         20
    16  H    0.000000
    17  H    1.583364   0.000000
    18  O    3.706125   5.150400   0.000000
    19  H    4.023285   5.462665   0.978744   0.000000
    20  H    4.045643   5.328319   0.960401   1.551499   0.000000
 Stoichiometry    C2H9F3O6
 Framework group  C1[X(C2H9F3O6)]
 Deg. of freedom    54
 Full point group                 C1      NOp   1
 Largest Abelian subgroup         C1      NOp   1
 Largest concise Abelian subgroup C1      NOp   1
                         Standard orientation:                         
 ---------------------------------------------------------------------
 Center     Atomic      Atomic             Coordinates (Angstroms)
 Number     Number       Type             X           Y           Z
 ---------------------------------------------------------------------
      1          6           0       -0.510008   -0.715719    0.461334
      2          8           0       -0.129818   -0.126578    1.447932
      3          8           0        0.071159   -1.689112   -0.172052
      4          1           0        1.009681   -1.877735    0.195884
      5          6           0       -1.834073   -0.317767   -0.240751
      6          9           0       -2.631742   -1.370841   -0.433562
      7          9           0       -1.567107    0.231193   -1.442732
      8          9           0       -2.499848    0.590897    0.478760
      9          8           0        0.015745    2.655774    1.079337
     10          1           0       -0.787820    3.180799    1.079175
     11          1           0       -0.197446    1.809662    1.503830
     12          8           0        3.509596    0.196249   -0.402463
     13          1           0        4.270211    0.373728   -0.958680
     14          1           0        2.801067    0.819639   -0.681140
     15          8           0        2.463456   -2.021884    0.602479
     16          1           0        2.965775   -1.249703    0.241035
     17          1           0        2.957775   -2.823182    0.417508
     18          8           0        1.503937    1.873393   -1.117147
     19          1           0        1.043712    2.237689   -0.333935
     20          1           0        0.817201    1.566049   -1.714059
 ---------------------------------------------------------------------
 Rotational constants (GHZ):           0.9989837           0.5902358           0.4668266
 Standard basis: 6-31++G(d,p) (6D, 7F)
 There are   263 symmetry adapted cartesian basis functions of A   symmetry.
 There are   263 symmetry adapted basis functions of A   symmetry.
   263 basis functions,   424 primitive gaussians,   263 cartesian basis functions
    48 alpha electrons       48 beta electrons
       nuclear repulsion energy       755.0322720712 Hartrees.
 NAtoms=   20 NActive=   20 NUniq=   20 SFac= 1.00D+00 NAtFMM=   60 NAOKFM=F Big=F
 Integral buffers will be    131072 words long.
 Raffenetti 2 integral format.
 Two-electron integral symmetry is turned on.
 Nuclear repulsion after empirical dispersion term =      755.0226529662 Hartrees.
 One-electron integrals computed using PRISM.
 NBasis=   263 RedAO= T EigKep=  5.59D-05  NBF=   263
 NBsUse=   263 1.00D-06 EigRej= -1.00D+00 NBFU=   263
 Initial guess from the checkpoint file:  "/local_scratch/slurm.5620371/Gau-2420919.chk"
 B after Tr=     0.000000   -0.000000   -0.000000
         Rot=    0.999938   -0.010293    0.002997   -0.002958 Ang=  -1.27 deg.
 ExpMin= 3.60D-02 ExpMax= 7.00D+03 ExpMxC= 1.05D+03 IAcc=3 IRadAn=         5 AccDes= 0.00D+00
 Harris functional with IExCor= 4639 and IRadAn=       5 diagonalized for initial guess.
 HarFok:  IExCor= 4639 AccDes= 0.00D+00 IRadAn=         5 IDoV= 1 UseB2=F ITyADJ=14
 ICtDFT=  3500011 ScaDFX=  1.000000  1.000000  1.000000  1.000000
 FoFCou: FMM=F IPFlag=           0 FMFlag=      100000 FMFlg1=           0
         NFxFlg=           0 DoJE=T BraDBF=F KetDBF=T FulRan=T
         wScrn=  0.000000 ICntrl=       500 IOpCl=  0 I1Cent=   200000004 NGrid=           0
         NMat0=    1 NMatS0=      1 NMatT0=    0 NMatD0=    1 NMtDS0=    0 NMtDT0=    0
 Petite list used in FoFCou.
 Requested convergence on RMS density matrix=1.00D-10 within 128 cycles.
 Requested convergence on MAX density matrix=1.00D-08.
 Requested convergence on             energy=1.00D-08.
 No special actions if energy rises.
 SCF Done:  E(RwB97XD) =  -832.382381863     A.U. after   15 cycles
            NFock= 15  Conv=0.72D-10     -V/T= 2.0082
 Calling FoFJK, ICntrl=      2127 FMM=F ISym2X=0 I1Cent= 0 IOpClX= 0 NMat=1 NMatS=1 NMatT=0.
 ***** Axes restored to original set *****
 -------------------------------------------------------------------
 Center     Atomic                   Forces (Hartrees/Bohr)
 Number     Number              X              Y              Z
 -------------------------------------------------------------------
      1        6           0.001576173    0.000367632    0.001121453
      2        8          -0.001174744   -0.000625070   -0.000543174
      3        8          -0.000851513    0.000526108   -0.001335117
      4        1           0.000329480   -0.000220976    0.001019600
      5        6          -0.000724902   -0.000671335    0.000644180
      6        9          -0.000147853   -0.000022350    0.000063865
      7        9           0.000240714   -0.000177125   -0.000285740
      8        9           0.000567160    0.000616745   -0.000140322
      9        8          -0.000173283    0.000443974   -0.000664453
     10        1           0.000282155    0.000056085   -0.000113445
     11        1           0.000335311   -0.000035484   -0.000334174
     12        8           0.000538176   -0.001060693    0.000175159
     13        1          -0.000123484    0.000352317   -0.000522345
     14        1          -0.000264160    0.000349426    0.000499338
     15        8          -0.000240781    0.000338196    0.000234201
     16        1          -0.000172108    0.000576753   -0.000554668
     17        1           0.000350769   -0.000627421   -0.000028290
     18        8          -0.000649803    0.001000899   -0.001427002
     19        1           0.000527583   -0.001243700    0.001986552
     20        1          -0.000224890    0.000056017    0.000204380
 -------------------------------------------------------------------
 Cartesian Forces:  Max     0.001986552 RMS     0.000661627

 GradGradGradGradGradGradGradGradGradGradGradGradGradGradGradGradGradGrad
 Berny optimization.
 Using GEDIIS/GDIIS optimizer.
 FormGI is forming the generalized inverse of G from B-inverse, IUseBI=4.
 Internal  Forces:  Max     0.002016378 RMS     0.000617101
 Search for a local minimum.
 Step number  18 out of a maximum of  120
 All quantities printed in internal units (Hartrees-Bohrs-Radians)
 Mixed Optimization -- En-DIIS/RFO-DIIS
 Update second derivatives using D2CorX and points   13   12   14   16   17
                                                     18
 DE= -1.93D-04 DEPred=-2.20D-04 R= 8.76D-01
 TightC=F SS=  1.41D+00  RLast= 2.33D-01 DXNew= 7.1352D-01 6.9841D-01
 Trust test= 8.76D-01 RLast= 2.33D-01 DXMaxT set to 6.98D-01
 ITU=  1  1  1  0  0 -1 -1  1 -1  1  1 -1  0  0  0  0  1  0
 Use linear search instead of GDIIS.
     Eigenvalues ---    0.00076   0.00207   0.00237   0.00406   0.00473
     Eigenvalues ---    0.00591   0.00719   0.00898   0.01073   0.01312
     Eigenvalues ---    0.01541   0.01805   0.02080   0.02231   0.02410
     Eigenvalues ---    0.02639   0.02865   0.02986   0.03248   0.03776
     Eigenvalues ---    0.04324   0.04795   0.05479   0.06643   0.07513
     Eigenvalues ---    0.09265   0.09706   0.12133   0.13296   0.13521
     Eigenvalues ---    0.16066   0.16761   0.20901   0.21455   0.22806
     Eigenvalues ---    0.25391   0.30271   0.37341   0.37556   0.38199
     Eigenvalues ---    0.41708   0.46930   0.47673   0.53650   0.55360
     Eigenvalues ---    0.56487   0.56820   0.56975   0.57138   0.57575
     Eigenvalues ---    0.59197   0.74751   1.11053   4.77207
 RFO step:  Lambda=-2.42508221D-04 EMin= 7.58860225D-04
 Quartic linear search produced a step of -0.05804.
 Iteration  1 RMS(Cart)=  0.04168840 RMS(Int)=  0.00463192
 Iteration  2 RMS(Cart)=  0.00376467 RMS(Int)=  0.00015189
 Iteration  3 RMS(Cart)=  0.00004805 RMS(Int)=  0.00015129
 Iteration  4 RMS(Cart)=  0.00000000 RMS(Int)=  0.00015129
 Variable       Old X    -DE/DX   Delta X   Delta X   Delta X     New X
                                 (Linear)    (Quad)   (Total)
    R1        2.28728   0.00127   0.00012  -0.00254  -0.00242   2.28486
    R2        2.45405   0.00036  -0.00009   0.00028   0.00018   2.45423
    R3        2.93026   0.00032   0.00006   0.00073   0.00080   2.93105
    R4        1.93803  -0.00058   0.00006  -0.00196  -0.00190   1.93614
    R5        2.86564   0.00050  -0.00071   0.01135   0.01064   2.87628
    R6        2.52292  -0.00007  -0.00005  -0.00125  -0.00130   2.52162
    R7        2.54755   0.00030   0.00008  -0.00128  -0.00120   2.54635
    R8        2.52590  -0.00065  -0.00001   0.00107   0.00106   2.52695
    R9        1.81391  -0.00019  -0.00001   0.00045   0.00044   1.81435
   R10        1.83367  -0.00003   0.00001  -0.00012  -0.00011   1.83356
   R11        3.39565  -0.00084  -0.00119   0.00522   0.00403   3.39968
   R12        1.81198   0.00013  -0.00001  -0.00012  -0.00013   1.81185
   R13        1.85952  -0.00022   0.00006  -0.00069  -0.00063   1.85889
   R14        3.16246   0.00009   0.00073  -0.00200  -0.00127   3.16119
   R15        3.26384  -0.00044  -0.00072   0.00091   0.00019   3.26403
   R16        1.87000  -0.00017  -0.00000  -0.00094  -0.00094   1.86906
   R17        1.81320  -0.00009  -0.00000  -0.00005  -0.00006   1.81314
   R18        1.84956  -0.00056   0.00003  -0.00047  -0.00045   1.84911
   R19        1.81490  -0.00003   0.00001  -0.00002  -0.00001   1.81489
    A1        2.24188  -0.00002   0.00012  -0.00065  -0.00053   2.24134
    A2        2.10873  -0.00008  -0.00005  -0.00155  -0.00160   2.10713
    A3        1.93229   0.00009  -0.00008   0.00213   0.00204   1.93433
    A4        1.95241   0.00202   0.00050  -0.00160  -0.00109   1.95132
    A5        1.95318   0.00001   0.00011   0.00365   0.00376   1.95694
    A6        1.91677  -0.00035  -0.00012  -0.00088  -0.00099   1.91577
    A7        1.93484   0.00019  -0.00004  -0.00117  -0.00121   1.93363
    A8        1.88678   0.00013   0.00007  -0.00057  -0.00050   1.88627
    A9        1.89269  -0.00035  -0.00004   0.00004  -0.00000   1.89268
   A10        1.87734   0.00040   0.00002  -0.00124  -0.00122   1.87612
   A11        1.86825   0.00028  -0.00204  -0.00375  -0.00643   1.86182
   A12        2.22188   0.00003  -0.00141  -0.02478  -0.02662   2.19526
   A13        1.84095  -0.00063  -0.00148  -0.01685  -0.01881   1.82214
   A14        1.86463   0.00130   0.00050  -0.00186  -0.00171   1.86293
   A15        2.26628   0.00048  -0.00058   0.01274   0.01181   2.27808
   A16        2.00677  -0.00172  -0.00105   0.01670   0.01532   2.02209
   A17        1.89076   0.00027   0.00088   0.00350   0.00436   1.89512
   A18        2.11951  -0.00007   0.00052  -0.00846  -0.00803   2.11148
   A19        1.89625  -0.00026  -0.00001  -0.00357  -0.00355   1.89269
   A20        1.95867  -0.00085  -0.00071  -0.00643  -0.00724   1.95143
   A21        2.09286   0.00016   0.00155  -0.01626  -0.01480   2.07806
   A22        1.85484   0.00006   0.00025  -0.00066  -0.00056   1.85428
   A23        2.96807  -0.00131   0.00054  -0.02254  -0.02199   2.94608
   A24        3.10149   0.00134   0.00020  -0.00644  -0.00624   3.09525
   A25        3.09214  -0.00152  -0.00147   0.00964   0.00816   3.10029
   A26        2.94663  -0.00128  -0.00045   0.01158   0.01110   2.95773
   A27        3.27605  -0.00010   0.00040  -0.00425  -0.00386   3.27219
   A28        3.14468   0.00038  -0.00077   0.01722   0.01650   3.16118
   A29        3.19526   0.00072   0.00095  -0.03547  -0.03457   3.16069
    D1       -0.11581   0.00044  -0.00114  -0.01010  -0.01123  -0.12704
    D2        2.99961   0.00009  -0.00147  -0.01342  -0.01490   2.98471
    D3       -2.24621  -0.00019   0.00228  -0.03247  -0.03019  -2.27640
    D4        1.94142  -0.00012   0.00220  -0.03353  -0.03133   1.91009
    D5       -0.13073  -0.00051   0.00227  -0.03072  -0.02845  -0.15918
    D6        0.91926   0.00013   0.00258  -0.02944  -0.02686   0.89240
    D7       -1.17630   0.00021   0.00251  -0.03050  -0.02800  -1.20430
    D8        3.03473  -0.00018   0.00257  -0.02769  -0.02512   3.00961
    D9       -1.25509   0.00059  -0.00015   0.06622   0.06600  -1.18909
   D10        2.85371   0.00077  -0.00133   0.07421   0.07295   2.92666
   D11        2.40779  -0.00023  -0.00414  -0.04765  -0.05169   2.35610
   D12       -1.57189   0.00031   0.00733  -0.09904  -0.09212  -1.66401
   D13        0.63409   0.00005   0.00158  -0.14667  -0.14469   0.48939
   D14       -2.25860  -0.00002   0.00089  -0.05794  -0.05713  -2.31573
   D15        0.06098  -0.00022   0.00254  -0.07956  -0.07700  -0.01602
   D16        0.21438   0.00013  -0.00097  -0.01133  -0.01232   0.20206
   D17        2.53396  -0.00007   0.00069  -0.03296  -0.03219   2.50177
   D18       -2.40176  -0.00066   0.00107   0.02647   0.02765  -2.37411
   D19        1.70205   0.00043   0.00044   0.04637   0.04681   1.74886
   D20        1.23166  -0.00094   0.00243  -0.01122  -0.00879   1.22287
   D21       -0.94771   0.00015   0.00180   0.00868   0.01037  -0.93734
   D22       -1.57396   0.00068  -0.00453   0.18503   0.18051  -1.39346
   D23        0.74521   0.00028  -0.00280   0.15783   0.15503   0.90024
         Item               Value     Threshold  Converged?
 Maximum Force            0.002016     0.000015     NO 
 RMS     Force            0.000617     0.000010     NO 
 Maximum Displacement     0.140742     0.000060     NO 
 RMS     Displacement     0.040741     0.000040     NO 
 Predicted change in Energy=-1.383032D-04
 GradGradGradGradGradGradGradGradGradGradGradGradGradGradGradGradGradGrad

                          Input orientation:                          
 ---------------------------------------------------------------------
 Center     Atomic      Atomic             Coordinates (Angstroms)
 Number     Number       Type             X           Y           Z
 ---------------------------------------------------------------------
      1          6           0        0.828665    0.706084    1.055435
      2          8           0       -0.334924    0.679604    0.727916
      3          8           0        1.853807    1.097992    0.361047
      4          1           0        1.600263    1.300246   -0.610823
      5          6           0        1.271166    0.193127    2.450716
      6          9           0        2.056426    1.068027    3.081982
      7          9           0        1.954125   -0.960662    2.316493
      8          9           0        0.208789   -0.056192    3.223578
      9          8           0       -1.527415   -1.808430    1.053566
     10          1           0       -1.712743   -2.075445    1.956987
     11          1           0       -1.378898   -0.849754    1.071504
     12          8           0        0.788965   -1.127985   -2.724052
     13          1           0        1.073915   -1.691610   -3.445445
     14          1           0        0.721915   -1.700337   -1.926838
     15          8           0        1.254631    1.403773   -2.089502
     16          1           0        1.073221    0.495002   -2.435155
     17          1           0        1.840921    1.850678   -2.703608
     18          8           0        0.615870   -2.641703   -0.482543
     19          1           0       -0.201599   -2.447308    0.018886
     20          1           0        1.335583   -2.604820    0.152293
 ---------------------------------------------------------------------
                    Distance matrix (angstroms):
                    1          2          3          4          5
     1  C    0.000000
     2  O    1.209094   0.000000
     3  O    1.298723   2.258358   0.000000
     4  H    1.929976   2.433591   1.024559   0.000000
     5  C    1.551045   2.405042   2.350525   3.272161   0.000000
     6  F    2.396934   3.378025   2.728634   3.728112   1.334384
     7  F    2.373809   3.233233   2.841107   3.715656   1.347470
     8  F    2.380369   2.658072   3.497472   4.298692   1.337207
     9  O    3.445853   2.778200   4.512153   4.713430   3.713531
    10  H    3.874075   3.316519   5.033687   5.381909   3.780727
    11  H    2.700783   1.883314   3.840422   4.040807   3.164280
    12  O    4.201180   4.055440   3.950531   3.319676   5.362469
    13  H    5.105586   5.002442   4.783250   4.154916   6.193210
    14  H    3.833564   3.718703   3.787643   3.392181   4.801027
    15  O    3.249438   3.314958   2.541200   1.522061   4.698884
    16  H    3.505508   3.467271   2.965072   2.062615   4.899189
    17  H    4.057729   4.228602   3.155758   2.177302   5.444185
    18  O    3.690303   3.660642   4.028578   4.065027   4.131547
    19  H    3.475595   3.209062   4.112288   4.205638   3.880042
    20  H    3.469110   3.729528   3.744723   3.987724   3.621520
                    6          7          8          9         10
     6  F    0.000000
     7  F    2.170718   0.000000
     8  F    2.167414   2.164964   0.000000
     9  O    5.023185   3.799318   3.285375   0.000000
    10  H    5.035242   3.849403   3.061685   0.960111   0.000000
    11  H    4.418298   3.559683   2.789608   0.970277   1.548500
    12  O    6.335531   5.176166   6.071215   4.483193   5.391508
    13  H    7.154594   5.874435   6.920903   5.198237   6.090900
    14  H    5.876482   4.480103   5.430773   3.735502   4.599170
    15  O    5.244029   5.049023   5.608396   5.285537   6.106090
    16  H    5.633281   5.047089   5.750854   4.923442   5.801699
    17  H    5.842263   5.754812   6.436734   6.233066   7.054369
    18  O    5.342577   3.528658   4.537170   2.765438   3.419707
    19  H    5.180619   3.483713   4.019440   1.799033   2.485574
    20  H    4.753157   2.787403   4.147043   3.105364   3.581822
                   11         12         13         14         15
    11  H    0.000000
    12  O    4.379873   0.000000
    13  H    5.208439   0.958789   0.000000
    14  H    3.758585   0.983684   1.558893   0.000000
    15  O    4.691036   2.651282   3.384174   3.153688   0.000000
    16  H    4.485300   1.672827   2.408725   2.280640   0.989065
    17  H    5.648986   3.159029   3.699516   3.803322   0.959472
    18  O    3.099233   2.710289   3.145039   1.727253   4.399569
    19  H    2.246379   3.200865   3.768236   2.279623   4.625659
    20  H    3.360597   3.279206   3.721040   2.348928   4.593584
                   16         17         18         19         20
    16  H    0.000000
    17  H    1.580913   0.000000
    18  O    3.723008   5.159008   0.000000
    19  H    4.037904   5.482384   0.978507   0.000000
    20  H    4.046310   5.316296   0.960397   1.550978   0.000000
 Stoichiometry    C2H9F3O6
 Framework group  C1[X(C2H9F3O6)]
 Deg. of freedom    54
 Full point group                 C1      NOp   1
 Largest Abelian subgroup         C1      NOp   1
 Largest concise Abelian subgroup C1      NOp   1
                         Standard orientation:                         
 ---------------------------------------------------------------------
 Center     Atomic      Atomic             Coordinates (Angstroms)
 Number     Number       Type             X           Y           Z
 ---------------------------------------------------------------------
      1          6           0       -0.516544   -0.723726    0.454032
      2          8           0       -0.115736   -0.136292    1.431878
      3          8           0        0.040540   -1.711622   -0.178741
      4          1           0        0.982262   -1.907022    0.174388
      5          6           0       -1.838297   -0.300462   -0.238468
      6          9           0       -2.648660   -1.338863   -0.452046
      7          9           0       -1.566796    0.269732   -1.428779
      8          9           0       -2.492908    0.602191    0.499654
      9          8           0        0.032911    2.617285    1.094066
     10          1           0       -0.803244    3.088899    1.078648
     11          1           0       -0.145931    1.746112    1.482026
     12          8           0        3.500386    0.185060   -0.375602
     13          1           0        4.282323    0.379656   -0.895202
     14          1           0        2.809698    0.829026   -0.651087
     15          8           0        2.444843   -2.056379    0.568367
     16          1           0        2.940790   -1.263968    0.245300
     17          1           0        2.941985   -2.842460    0.332757
     18          8           0        1.542291    1.908219   -1.111981
     19          1           0        1.069355    2.266862   -0.334047
     20          1           0        0.865212    1.600303   -1.719528
 ---------------------------------------------------------------------
 Rotational constants (GHZ):           1.0004310           0.5911058           0.4661543
 Standard basis: 6-31++G(d,p) (6D, 7F)
 There are   263 symmetry adapted cartesian basis functions of A   symmetry.
 There are   263 symmetry adapted basis functions of A   symmetry.
   263 basis functions,   424 primitive gaussians,   263 cartesian basis functions
    48 alpha electrons       48 beta electrons
       nuclear repulsion energy       755.2937846672 Hartrees.
 NAtoms=   20 NActive=   20 NUniq=   20 SFac= 1.00D+00 NAtFMM=   60 NAOKFM=F Big=F
 Integral buffers will be    131072 words long.
 Raffenetti 2 integral format.
 Two-electron integral symmetry is turned on.
 Nuclear repulsion after empirical dispersion term =      755.2841524045 Hartrees.
 One-electron integrals computed using PRISM.
 NBasis=   263 RedAO= T EigKep=  5.72D-05  NBF=   263
 NBsUse=   263 1.00D-06 EigRej= -1.00D+00 NBFU=   263
 Initial guess from the checkpoint file:  "/local_scratch/slurm.5620371/Gau-2420919.chk"
 B after Tr=    -0.000000   -0.000000    0.000000
         Rot=    0.999971   -0.006494    0.000064    0.003882 Ang=  -0.87 deg.
 ExpMin= 3.60D-02 ExpMax= 7.00D+03 ExpMxC= 1.05D+03 IAcc=3 IRadAn=         5 AccDes= 0.00D+00
 Harris functional with IExCor= 4639 and IRadAn=       5 diagonalized for initial guess.
 HarFok:  IExCor= 4639 AccDes= 0.00D+00 IRadAn=         5 IDoV= 1 UseB2=F ITyADJ=14
 ICtDFT=  3500011 ScaDFX=  1.000000  1.000000  1.000000  1.000000
 FoFCou: FMM=F IPFlag=           0 FMFlag=      100000 FMFlg1=           0
         NFxFlg=           0 DoJE=T BraDBF=F KetDBF=T FulRan=T
         wScrn=  0.000000 ICntrl=       500 IOpCl=  0 I1Cent=   200000004 NGrid=           0
         NMat0=    1 NMatS0=      1 NMatT0=    0 NMatD0=    1 NMtDS0=    0 NMtDT0=    0
 Petite list used in FoFCou.
 Requested convergence on RMS density matrix=1.00D-10 within 128 cycles.
 Requested convergence on MAX density matrix=1.00D-08.
 Requested convergence on             energy=1.00D-08.
 No special actions if energy rises.
 SCF Done:  E(RwB97XD) =  -832.382525823     A.U. after   15 cycles
            NFock= 15  Conv=0.86D-10     -V/T= 2.0082
 Calling FoFJK, ICntrl=      2127 FMM=F ISym2X=0 I1Cent= 0 IOpClX= 0 NMat=1 NMatS=1 NMatT=0.
 ***** Axes restored to original set *****
 -------------------------------------------------------------------
 Center     Atomic                   Forces (Hartrees/Bohr)
 Number     Number              X              Y              Z
 -------------------------------------------------------------------
      1        6           0.004391637    0.000636490    0.001880786
      2        8          -0.003070168    0.000012249   -0.001740888
      3        8          -0.000852608    0.000138259   -0.000865628
      4        1          -0.000014065   -0.000076424    0.000486846
      5        6          -0.000787568   -0.000679550    0.001084441
      6        9          -0.000190767    0.000320425   -0.000084730
      7        9           0.000483214   -0.000535988   -0.000650093
      8        9           0.000499313    0.000787961   -0.000267888
      9        8          -0.000149179   -0.001175065   -0.000371911
     10        1           0.000077566   -0.000146024   -0.000285271
     11        1          -0.000175405    0.000712644   -0.000128979
     12        8           0.000199171   -0.001253306    0.000054393
     13        1          -0.000151236    0.000524577   -0.000693196
     14        1           0.000011904    0.000252938    0.000810930
     15        8          -0.000499860    0.000739433    0.000900174
     16        1           0.000391658    0.000315267   -0.000814225
     17        1           0.000376045   -0.000601722   -0.000107090
     18        8          -0.000371808    0.000776954   -0.001567734
     19        1           0.000047552   -0.000691970    0.002155146
     20        1          -0.000215397   -0.000057148    0.000204917
 -------------------------------------------------------------------
 Cartesian Forces:  Max     0.004391637 RMS     0.000987316

 GradGradGradGradGradGradGradGradGradGradGradGradGradGradGradGradGradGrad
 Berny optimization.
 Using GEDIIS/GDIIS optimizer.
 FormGI is forming the generalized inverse of G from B-inverse, IUseBI=4.
 Internal  Forces:  Max     0.003928106 RMS     0.001363784
 Search for a local minimum.
 Step number  19 out of a maximum of  120
 All quantities printed in internal units (Hartrees-Bohrs-Radians)
 Mixed Optimization -- RFO/linear search
 Update second derivatives using D2CorX and points   17   18   19
 DE= -1.44D-04 DEPred=-1.38D-04 R= 1.04D+00
 TightC=F SS=  1.41D+00  RLast= 3.48D-01 DXNew= 1.1746D+00 1.0449D+00
 Trust test= 1.04D+00 RLast= 3.48D-01 DXMaxT set to 1.04D+00
 ITU=  1  1  1  1  0  0 -1 -1  1 -1  1  1 -1  0  0  0  0  1  0
 Use linear search instead of GDIIS.
     Eigenvalues ---    0.00040   0.00212   0.00277   0.00380   0.00442
     Eigenvalues ---    0.00552   0.00687   0.00898   0.01054   0.01322
     Eigenvalues ---    0.01601   0.01814   0.02021   0.02239   0.02583
     Eigenvalues ---    0.02674   0.02838   0.03033   0.03242   0.03802
     Eigenvalues ---    0.04406   0.04939   0.05420   0.06748   0.07956
     Eigenvalues ---    0.09352   0.09672   0.12127   0.13341   0.13654
     Eigenvalues ---    0.15907   0.18610   0.20911   0.21649   0.22916
     Eigenvalues ---    0.25186   0.30853   0.37343   0.37435   0.38072
     Eigenvalues ---    0.42011   0.47144   0.48023   0.53875   0.55864
     Eigenvalues ---    0.56500   0.56819   0.57113   0.57372   0.58401
     Eigenvalues ---    0.59476   0.75097   1.20774   5.32996
 RFO step:  Lambda=-3.53247192D-04 EMin= 4.02639329D-04
 Quartic linear search produced a step of  0.14468.
 Iteration  1 RMS(Cart)=  0.08429616 RMS(Int)=  0.00571119
 Iteration  2 RMS(Cart)=  0.01157285 RMS(Int)=  0.00031488
 Iteration  3 RMS(Cart)=  0.00023322 RMS(Int)=  0.00026597
 Iteration  4 RMS(Cart)=  0.00000006 RMS(Int)=  0.00026597
 Variable       Old X    -DE/DX   Delta X   Delta X   Delta X     New X
                                 (Linear)    (Quad)   (Total)
    R1        2.28486   0.00343  -0.00035  -0.00044  -0.00079   2.28407
    R2        2.45423  -0.00112   0.00003  -0.00150  -0.00148   2.45275
    R3        2.93105   0.00011   0.00012  -0.00000   0.00011   2.93116
    R4        1.93614  -0.00063  -0.00027  -0.00698  -0.00725   1.92889
    R5        2.87628  -0.00008   0.00154   0.02717   0.02871   2.90499
    R6        2.52162   0.00006  -0.00019  -0.00030  -0.00049   2.52113
    R7        2.54635   0.00079  -0.00017  -0.00114  -0.00131   2.54504
    R8        2.52695  -0.00070   0.00015  -0.00070  -0.00055   2.52641
    R9        1.81435  -0.00024   0.00006  -0.00011  -0.00005   1.81430
   R10        1.83356   0.00064  -0.00002   0.00087   0.00085   1.83441
   R11        3.39968  -0.00052   0.00058  -0.02546  -0.02488   3.37480
   R12        1.81185   0.00017  -0.00002   0.00001  -0.00001   1.81184
   R13        1.85889   0.00092  -0.00009  -0.00125  -0.00134   1.85756
   R14        3.16119   0.00116  -0.00018   0.00723   0.00704   3.16822
   R15        3.26403   0.00038   0.00003   0.00996   0.00999   3.27402
   R16        1.86906   0.00099  -0.00014  -0.00195  -0.00207   1.86699
   R17        1.81314   0.00002  -0.00001   0.00029   0.00029   1.81343
   R18        1.84911   0.00058  -0.00006   0.00086   0.00079   1.84990
   R19        1.81489  -0.00003  -0.00000  -0.00101  -0.00102   1.81387
    A1        2.24134  -0.00100  -0.00008  -0.00320  -0.00327   2.23807
    A2        2.10713   0.00085  -0.00023   0.00006  -0.00017   2.10696
    A3        1.93433   0.00014   0.00030   0.00309   0.00337   1.93771
    A4        1.95132   0.00119  -0.00016  -0.00054  -0.00068   1.95064
    A5        1.95694  -0.00048   0.00054   0.00047   0.00102   1.95796
    A6        1.91577  -0.00073  -0.00014  -0.00172  -0.00187   1.91390
    A7        1.93363   0.00004  -0.00017   0.00078   0.00060   1.93424
    A8        1.88627   0.00055  -0.00007   0.00040   0.00032   1.88660
    A9        1.89268  -0.00011  -0.00000  -0.00089  -0.00089   1.89180
   A10        1.87612   0.00081  -0.00018   0.00099   0.00082   1.87694
   A11        1.86182   0.00018  -0.00093   0.00828   0.00712   1.86894
   A12        2.19526  -0.00024  -0.00385  -0.01660  -0.02054   2.17472
   A13        1.82214   0.00033  -0.00272  -0.00382  -0.00670   1.81544
   A14        1.86293  -0.00052  -0.00025  -0.00648  -0.00793   1.85500
   A15        2.27808  -0.00263   0.00171   0.01644   0.01731   2.29539
   A16        2.02209   0.00345   0.00222   0.02424   0.02540   2.04749
   A17        1.89512   0.00327   0.00063   0.00278   0.00318   1.89831
   A18        2.11148  -0.00143  -0.00116  -0.02090  -0.02241   2.08907
   A19        1.89269  -0.00173  -0.00051  -0.00875  -0.00952   1.88317
   A20        1.95143   0.00252  -0.00105   0.03808   0.03725   1.98868
   A21        2.07806  -0.00044  -0.00214  -0.02574  -0.02781   2.05025
   A22        1.85428  -0.00070  -0.00008  -0.00660  -0.00626   1.84801
   A23        2.94608   0.00330  -0.00318   0.01011   0.00693   2.95301
   A24        3.09525   0.00277  -0.00090   0.01316   0.01229   3.10754
   A25        3.10029   0.00319   0.00118   0.04558   0.04684   3.14713
   A26        2.95773   0.00393   0.00161   0.00437   0.00575   2.96348
   A27        3.27219  -0.00026  -0.00056  -0.00579  -0.00630   3.26589
   A28        3.16118  -0.00159   0.00239   0.01836   0.02053   3.18171
   A29        3.16069  -0.00260  -0.00500  -0.02369  -0.02903   3.13166
    D1       -0.12704   0.00009  -0.00162   0.00973   0.00810  -0.11894
    D2        2.98471   0.00001  -0.00216   0.00795   0.00579   2.99050
    D3       -2.27640  -0.00002  -0.00437  -0.06842  -0.07279  -2.34919
    D4        1.91009   0.00010  -0.00453  -0.06806  -0.07259   1.83750
    D5       -0.15918  -0.00047  -0.00412  -0.06868  -0.07280  -0.23199
    D6        0.89240   0.00009  -0.00389  -0.06673  -0.07062   0.82178
    D7       -1.20430   0.00021  -0.00405  -0.06637  -0.07041  -1.27472
    D8        3.00961  -0.00036  -0.00363  -0.06699  -0.07062   2.93899
    D9       -1.18909  -0.00087   0.00955   0.08706   0.09671  -1.09238
   D10        2.92666   0.00009   0.01055   0.11426   0.12473   3.05139
   D11        2.35610   0.00005  -0.00748  -0.01764  -0.02514   2.33095
   D12       -1.66401  -0.00008  -0.01333  -0.13453  -0.14804  -1.81205
   D13        0.48939   0.00034  -0.02093  -0.13938  -0.16014   0.32926
   D14       -2.31573   0.00048  -0.00827  -0.05412  -0.06280  -2.37853
   D15       -0.01602  -0.00024  -0.01114  -0.09461  -0.10597  -0.12199
   D16        0.20206   0.00132  -0.00178   0.01195   0.01041   0.21247
   D17        2.50177   0.00059  -0.00466  -0.02854  -0.03276   2.46901
   D18       -2.37411   0.00195   0.00400  -0.01324  -0.00964  -2.38375
   D19        1.74886  -0.00007   0.00677  -0.02952  -0.02272   1.72614
   D20        1.22287   0.00217  -0.00127  -0.06232  -0.06362   1.15925
   D21       -0.93734   0.00015   0.00150  -0.07860  -0.07670  -1.01405
   D22       -1.39346  -0.00016   0.02612   0.21357   0.23945  -1.15401
   D23        0.90024   0.00059   0.02243   0.20293   0.22560   1.12584
         Item               Value     Threshold  Converged?
 Maximum Force            0.003928     0.000015     NO 
 RMS     Force            0.001364     0.000010     NO 
 Maximum Displacement     0.242621     0.000060     NO 
 RMS     Displacement     0.084032     0.000040     NO 
 Predicted change in Energy=-2.198074D-04
 GradGradGradGradGradGradGradGradGradGradGradGradGradGradGradGradGradGrad

                          Input orientation:                          
 ---------------------------------------------------------------------
 Center     Atomic      Atomic             Coordinates (Angstroms)
 Number     Number       Type             X           Y           Z
 ---------------------------------------------------------------------
      1          6           0        0.840491    0.727555    1.053376
      2          8           0       -0.308905    0.629306    0.692626
      3          8           0        1.859037    1.167178    0.379621
      4          1           0        1.618966    1.344910   -0.596418
      5          6           0        1.269564    0.259549    2.468578
      6          9           0        2.057794    1.148409    3.075624
      7          9           0        1.943404   -0.902889    2.376443
      8          9           0        0.200814    0.045479    3.242721
      9          8           0       -1.529123   -1.885282    1.082449
     10          1           0       -1.663223   -2.161137    1.992220
     11          1           0       -1.373438   -0.927200    1.094984
     12          8           0        0.787096   -1.095627   -2.719320
     13          1           0        1.033919   -1.669037   -3.447020
     14          1           0        0.671553   -1.678366   -1.936182
     15          8           0        1.306799    1.432676   -2.099084
     16          1           0        1.089810    0.528140   -2.431969
     17          1           0        1.950096    1.820294   -2.696410
     18          8           0        0.535431   -2.702998   -0.545755
     19          1           0       -0.249391   -2.517462    0.009158
     20          1           0        1.281990   -2.733210    0.056796
 ---------------------------------------------------------------------
                    Distance matrix (angstroms):
                    1          2          3          4          5
     1  C    0.000000
     2  O    1.208679   0.000000
     3  O    1.297941   2.255494   0.000000
     4  H    1.925869   2.427016   1.020723   0.000000
     5  C    1.551106   2.404639   2.352660   3.270212   0.000000
     6  F    2.397588   3.398442   2.703384   3.703387   1.334123
     7  F    2.371766   3.202461   2.877429   3.741092   1.346778
     8  F    2.380682   2.665268   3.493603   4.294027   1.336918
     9  O    3.527439   2.822064   4.614229   4.812815   3.788706
    10  H    3.936312   3.362989   5.107297   5.455839   3.832477
    11  H    2.764313   1.928168   3.917532   4.120412   3.206336
    12  O    4.190475   3.977183   3.984065   3.339901   5.383638
    13  H    5.102414   4.921608   4.834058   4.189521   6.226497
    14  H    3.841153   3.632806   3.856188   3.439877   4.849231
    15  O    3.263839   3.324086   2.553319   1.537256   4.716052
    16  H    3.499937   3.424870   2.984145   2.077587   4.911193
    17  H    4.060320   4.243478   3.145921   2.178441   5.438396
    18  O    3.797233   3.653866   4.193628   4.190725   4.289736
    19  H    3.578878   3.220686   4.261371   4.333058   4.008461
    20  H    3.628359   3.773823   3.956037   4.143826   3.843625
                    6          7          8          9         10
     6  F    0.000000
     7  F    2.170199   0.000000
     8  F    2.166276   2.164823   0.000000
     9  O    5.103135   3.833791   3.374506   0.000000
    10  H    5.096354   3.839085   3.147625   0.960085   0.000000
    11  H    4.472632   3.555864   2.834987   0.970730   1.552936
    12  O    6.342849   5.228862   6.098507   4.521269   5.416456
    13  H    7.178523   5.943641   6.956024   5.208842   6.091147
    14  H    5.918658   4.562642   5.478528   3.741379   4.595279
    15  O    5.236640   5.088269   5.628713   5.401245   6.202846
    16  H    5.626305   5.088939   5.764147   5.003453   5.863860
    17  H    5.812005   5.757570   6.440748   6.333722   7.133802
    18  O    5.501391   3.709720   4.692403   2.753559   3.401325
    19  H    5.307063   3.608217   4.150576   1.785866   2.461387
    20  H    4.978168   3.027921   4.363505   3.110193   3.570353
                   11         12         13         14         15
    11  H    0.000000
    12  O    4.386934   0.000000
    13  H    5.193793   0.958785   0.000000
    14  H    3.732854   0.982976   1.553715   0.000000
    15  O    4.791112   2.654637   3.392936   3.179412   0.000000
    16  H    4.541475   1.676551   2.420958   2.299872   0.987969
    17  H    5.741887   3.139377   3.684865   3.801742   0.959624
    18  O    3.080465   2.715026   3.120081   1.732538   4.484600
    19  H    2.229671   3.246616   3.783104   2.310101   4.740253
    20  H    3.375027   3.260892   3.670249   2.336084   4.690739
                   16         17         18         19         20
    16  H    0.000000
    17  H    1.574702   0.000000
    18  O    3.782247   5.204495   0.000000
    19  H    4.126530   5.565426   0.978927   0.000000
    20  H    4.106980   5.362919   0.959860   1.547238   0.000000
 Stoichiometry    C2H9F3O6
 Framework group  C1[X(C2H9F3O6)]
 Deg. of freedom    54
 Full point group                 C1      NOp   1
 Largest Abelian subgroup         C1      NOp   1
 Largest concise Abelian subgroup C1      NOp   1
                         Standard orientation:                         
 ---------------------------------------------------------------------
 Center     Atomic      Atomic             Coordinates (Angstroms)
 Number     Number       Type             X           Y           Z
 ---------------------------------------------------------------------
      1          6           0       -0.537432   -0.717404    0.439099
      2          8           0       -0.082670   -0.097550    1.371771
      3          8           0       -0.032915   -1.752408   -0.159968
      4          1           0        0.907518   -1.963194    0.176233
      5          6           0       -1.867588   -0.281282   -0.229041
      6          9           0       -2.685197   -1.313293   -0.444332
      7          9           0       -1.608932    0.301951   -1.415105
      8          9           0       -2.508949    0.614027    0.528870
      9          8           0        0.092952    2.699995    1.044758
     10          1           0       -0.737224    3.177157    0.974851
     11          1           0       -0.109441    1.829719    1.424194
     12          8           0        3.503152    0.074221   -0.340058
     13          1           0        4.305363    0.273422   -0.825902
     14          1           0        2.853002    0.769789   -0.584458
     15          8           0        2.385920   -2.164888    0.546103
     16          1           0        2.896608   -1.369122    0.259683
     17          1           0        2.852352   -2.942979    0.233223
     18          8           0        1.691840    1.959887   -1.071343
     19          1           0        1.170171    2.332015   -0.331290
     20          1           0        1.053234    1.707085   -1.741869
 ---------------------------------------------------------------------
 Rotational constants (GHZ):           0.9753646           0.5876890           0.4521826
 Standard basis: 6-31++G(d,p) (6D, 7F)
 There are   263 symmetry adapted cartesian basis functions of A   symmetry.
 There are   263 symmetry adapted basis functions of A   symmetry.
   263 basis functions,   424 primitive gaussians,   263 cartesian basis functions
    48 alpha electrons       48 beta electrons
       nuclear repulsion energy       750.7503665286 Hartrees.
 NAtoms=   20 NActive=   20 NUniq=   20 SFac= 1.00D+00 NAtFMM=   60 NAOKFM=F Big=F
 Integral buffers will be    131072 words long.
 Raffenetti 2 integral format.
 Two-electron integral symmetry is turned on.
 Nuclear repulsion after empirical dispersion term =      750.7410533503 Hartrees.
 One-electron integrals computed using PRISM.
 NBasis=   263 RedAO= T EigKep=  5.95D-05  NBF=   263
 NBsUse=   263 1.00D-06 EigRej= -1.00D+00 NBFU=   263
 Initial guess from the checkpoint file:  "/local_scratch/slurm.5620371/Gau-2420919.chk"
 B after Tr=     0.000000    0.000000   -0.000000
         Rot=    0.999922    0.000646    0.000737    0.012469 Ang=   1.43 deg.
 ExpMin= 3.60D-02 ExpMax= 7.00D+03 ExpMxC= 1.05D+03 IAcc=3 IRadAn=         5 AccDes= 0.00D+00
 Harris functional with IExCor= 4639 and IRadAn=       5 diagonalized for initial guess.
 HarFok:  IExCor= 4639 AccDes= 0.00D+00 IRadAn=         5 IDoV= 1 UseB2=F ITyADJ=14
 ICtDFT=  3500011 ScaDFX=  1.000000  1.000000  1.000000  1.000000
 FoFCou: FMM=F IPFlag=           0 FMFlag=      100000 FMFlg1=           0
         NFxFlg=           0 DoJE=T BraDBF=F KetDBF=T FulRan=T
         wScrn=  0.000000 ICntrl=       500 IOpCl=  0 I1Cent=   200000004 NGrid=           0
         NMat0=    1 NMatS0=      1 NMatT0=    0 NMatD0=    1 NMtDS0=    0 NMtDT0=    0
 Petite list used in FoFCou.
 Requested convergence on RMS density matrix=1.00D-10 within 128 cycles.
 Requested convergence on MAX density matrix=1.00D-08.
 Requested convergence on             energy=1.00D-08.
 No special actions if energy rises.
 SCF Done:  E(RwB97XD) =  -832.382684212     A.U. after   16 cycles
            NFock= 16  Conv=0.50D-10     -V/T= 2.0082
 Calling FoFJK, ICntrl=      2127 FMM=F ISym2X=0 I1Cent= 0 IOpClX= 0 NMat=1 NMatS=1 NMatT=0.
 ***** Axes restored to original set *****
 -------------------------------------------------------------------
 Center     Atomic                   Forces (Hartrees/Bohr)
 Number     Number              X              Y              Z
 -------------------------------------------------------------------
      1        6           0.003319193    0.000547744    0.002476074
      2        8          -0.004298006   -0.001485319   -0.001437491
      3        8           0.000792709    0.000238174   -0.000438101
      4        1          -0.000306759   -0.000040849   -0.000863544
      5        6          -0.000197212    0.000129649    0.000795659
      6        9          -0.000073440    0.000371016    0.000079420
      7        9           0.000505772   -0.000897350   -0.000826288
      8        9          -0.000137361    0.000396109   -0.000366328
      9        8           0.000319232   -0.000275289   -0.000662068
     10        1          -0.000082166    0.000652473   -0.000054985
     11        1           0.000036319    0.000252907    0.000228924
     12        8           0.000055896   -0.001765445    0.000018708
     13        1          -0.000195899    0.000889049   -0.001079881
     14        1          -0.000178589    0.000112910    0.001229978
     15        8          -0.000432441    0.001090245    0.001217200
     16        1           0.000539597   -0.000104869   -0.000555878
     17        1           0.000327085   -0.000360167   -0.000082355
     18        8          -0.000162215    0.000524577   -0.000776801
     19        1          -0.000447029   -0.000134738    0.000790455
     20        1           0.000615314   -0.000140825    0.000307301
 -------------------------------------------------------------------
 Cartesian Forces:  Max     0.004298006 RMS     0.000988249

 GradGradGradGradGradGradGradGradGradGradGradGradGradGradGradGradGradGrad
 Berny optimization.
 Using GEDIIS/GDIIS optimizer.
 FormGI is forming the generalized inverse of G from B-inverse, IUseBI=4.
 Internal  Forces:  Max     0.004663726 RMS     0.001479391
 Search for a local minimum.
 Step number  20 out of a maximum of  120
 All quantities printed in internal units (Hartrees-Bohrs-Radians)
 Mixed Optimization -- RFO/linear search
 Update second derivatives using D2CorX and points   19   20
 DE= -1.58D-04 DEPred=-2.20D-04 R= 7.21D-01
 TightC=F SS=  1.41D+00  RLast= 4.99D-01 DXNew= 1.7573D+00 1.4966D+00
 Trust test= 7.21D-01 RLast= 4.99D-01 DXMaxT set to 1.50D+00
 ITU=  1  1  1  1  1  0  0 -1 -1  1 -1  1  1 -1  0  0  0  0  1  0
 Use linear search instead of GDIIS.
     Eigenvalues ---    0.00040   0.00212   0.00303   0.00400   0.00463
     Eigenvalues ---    0.00581   0.00679   0.00894   0.01238   0.01319
     Eigenvalues ---    0.01597   0.01776   0.02002   0.02217   0.02582
     Eigenvalues ---    0.02803   0.02905   0.03041   0.03237   0.03862
     Eigenvalues ---    0.04447   0.04930   0.05440   0.06683   0.07909
     Eigenvalues ---    0.08961   0.10081   0.12200   0.13337   0.13604
     Eigenvalues ---    0.16099   0.18773   0.20936   0.21665   0.22741
     Eigenvalues ---    0.25103   0.30194   0.37339   0.37489   0.37866
     Eigenvalues ---    0.41816   0.47139   0.47876   0.53868   0.55848
     Eigenvalues ---    0.56566   0.56818   0.57084   0.57364   0.57804
     Eigenvalues ---    0.59361   0.77134   1.13872   5.90712
 RFO step:  Lambda=-2.61101898D-04 EMin= 3.98543895D-04
 Quartic linear search produced a step of -0.15014.
 Iteration  1 RMS(Cart)=  0.03904755 RMS(Int)=  0.00418246
 Iteration  2 RMS(Cart)=  0.00333103 RMS(Int)=  0.00011214
 Iteration  3 RMS(Cart)=  0.00003319 RMS(Int)=  0.00011178
 Iteration  4 RMS(Cart)=  0.00000000 RMS(Int)=  0.00011178
 Variable       Old X    -DE/DX   Delta X   Delta X   Delta X     New X
                                 (Linear)    (Quad)   (Total)
    R1        2.28407   0.00466   0.00012   0.00398   0.00410   2.28817
    R2        2.45275   0.00147   0.00022  -0.00012   0.00011   2.45286
    R3        2.93116  -0.00027  -0.00002  -0.00157  -0.00159   2.92957
    R4        1.92889   0.00037   0.00109   0.00175   0.00284   1.93173
    R5        2.90499  -0.00062  -0.00431  -0.00799  -0.01230   2.89269
    R6        2.52113   0.00024   0.00007  -0.00049  -0.00041   2.52071
    R7        2.54504   0.00104   0.00020   0.00218   0.00237   2.54742
    R8        2.52641  -0.00016   0.00008  -0.00195  -0.00187   2.52454
    R9        1.81430  -0.00023   0.00001   0.00010   0.00010   1.81440
   R10        1.83441   0.00026  -0.00013   0.00172   0.00160   1.83601
   R11        3.37480  -0.00026   0.00374  -0.02009  -0.01635   3.35844
   R12        1.81184   0.00024   0.00000  -0.00014  -0.00014   1.81170
   R13        1.85756   0.00023   0.00020   0.00145   0.00165   1.85921
   R14        3.16822  -0.00013  -0.00106   0.01035   0.00930   3.17752
   R15        3.27402  -0.00068  -0.00150  -0.01102  -0.01252   3.26150
   R16        1.86699   0.00006   0.00031   0.00072   0.00102   1.86801
   R17        1.81343   0.00013  -0.00004   0.00041   0.00036   1.81379
   R18        1.84990   0.00041  -0.00012   0.00233   0.00221   1.85212
   R19        1.81387   0.00068   0.00015   0.00039   0.00054   1.81441
    A1        2.23807   0.00046   0.00049  -0.00464  -0.00417   2.23391
    A2        2.10696  -0.00035   0.00002  -0.00055  -0.00055   2.10642
    A3        1.93771  -0.00013  -0.00051   0.00490   0.00439   1.94209
    A4        1.95064   0.00027   0.00010  -0.00841  -0.00832   1.94232
    A5        1.95796   0.00006  -0.00015   0.00333   0.00317   1.96113
    A6        1.91390  -0.00109   0.00028  -0.00683  -0.00655   1.90735
    A7        1.93424  -0.00064  -0.00009  -0.00024  -0.00034   1.93390
    A8        1.88660   0.00069  -0.00005   0.00141   0.00137   1.88796
    A9        1.89180   0.00020   0.00013   0.00004   0.00017   1.89197
   A10        1.87694   0.00085  -0.00012   0.00239   0.00226   1.87920
   A11        1.86894  -0.00046  -0.00107   0.00611   0.00473   1.87367
   A12        2.17472   0.00044   0.00308  -0.00663  -0.00387   2.17085
   A13        1.81544  -0.00009   0.00101  -0.04057  -0.03982   1.77563
   A14        1.85500   0.00318   0.00119   0.01138   0.01273   1.86773
   A15        2.29539   0.00110  -0.00260  -0.01835  -0.02104   2.27435
   A16        2.04749  -0.00450  -0.00381   0.02139   0.01767   2.06516
   A17        1.89831  -0.00278  -0.00048   0.00742   0.00697   1.90527
   A18        2.08907   0.00066   0.00336  -0.00508  -0.00170   2.08737
   A19        1.88317   0.00129   0.00143  -0.00282  -0.00134   1.88183
   A20        1.98868  -0.00272  -0.00559   0.00774   0.00211   1.99079
   A21        2.05025   0.00055   0.00418  -0.00230   0.00186   2.05211
   A22        1.84801   0.00125   0.00094   0.00019   0.00106   1.84907
   A23        2.95301  -0.00245  -0.00104  -0.02517  -0.02621   2.92680
   A24        3.10754  -0.00052  -0.00185  -0.01338  -0.01525   3.09229
   A25        3.14713  -0.00458  -0.00703   0.00881   0.00183   3.14896
   A26        2.96348  -0.00458  -0.00086   0.00440   0.00363   2.96712
   A27        3.26589   0.00026   0.00095  -0.00840  -0.00748   3.25841
   A28        3.18171   0.00017  -0.00308  -0.00772  -0.01057   3.17114
   A29        3.13166   0.00380   0.00436   0.01097   0.01548   3.14714
    D1       -0.11894   0.00083  -0.00122  -0.00472  -0.00595  -0.12488
    D2        2.99050  -0.00003  -0.00087  -0.01530  -0.01616   2.97434
    D3       -2.34919  -0.00028   0.01093  -0.05482  -0.04390  -2.39309
    D4        1.83750  -0.00046   0.01090  -0.05413  -0.04323   1.79427
    D5       -0.23199  -0.00043   0.01093  -0.05264  -0.04171  -0.27370
    D6        0.82178   0.00049   0.01060  -0.04506  -0.03445   0.78733
    D7       -1.27472   0.00032   0.01057  -0.04436  -0.03378  -1.30850
    D8        2.93899   0.00034   0.01060  -0.04287  -0.03227   2.90672
    D9       -1.09238   0.00160  -0.01452   0.07315   0.05859  -1.03380
   D10        3.05139   0.00157  -0.01873   0.07190   0.05321   3.10459
   D11        2.33095   0.00019   0.00377  -0.03105  -0.02708   2.30388
   D12       -1.81205   0.00036   0.02223  -0.12138  -0.09930  -1.91135
   D13        0.32926  -0.00006   0.02404  -0.15735  -0.13316   0.19610
   D14       -2.37853  -0.00014   0.00943  -0.07256  -0.06296  -2.44150
   D15       -0.12199  -0.00022   0.01591  -0.07179  -0.05568  -0.17767
   D16        0.21247   0.00012  -0.00156  -0.01805  -0.01983   0.19264
   D17        2.46901   0.00004   0.00492  -0.01728  -0.01255   2.45647
   D18       -2.38375  -0.00097   0.00145   0.05029   0.05201  -2.33174
   D19        1.72614   0.00067   0.00341   0.04163   0.04524   1.77138
   D20        1.15925  -0.00160   0.00955   0.02374   0.03309   1.19234
   D21       -1.01405   0.00003   0.01152   0.01508   0.02632  -0.98773
   D22       -1.15401   0.00051  -0.03595   0.17975   0.14384  -1.01017
   D23        1.12584   0.00022  -0.03387   0.18271   0.14880   1.27464
         Item               Value     Threshold  Converged?
 Maximum Force            0.004664     0.000015     NO 
 RMS     Force            0.001479     0.000010     NO 
 Maximum Displacement     0.108048     0.000060     NO 
 RMS     Displacement     0.039815     0.000040     NO 
 Predicted change in Energy=-1.456124D-04
 GradGradGradGradGradGradGradGradGradGradGradGradGradGradGradGradGradGrad

                          Input orientation:                          
 ---------------------------------------------------------------------
 Center     Atomic      Atomic             Coordinates (Angstroms)
 Number     Number       Type             X           Y           Z
 ---------------------------------------------------------------------
      1          6           0        0.856247    0.726323    1.037453
      2          8           0       -0.278530    0.572370    0.644086
      3          8           0        1.866128    1.221743    0.389766
      4          1           0        1.633554    1.384217   -0.592302
      5          6           0        1.272425    0.258261    2.455562
      6          9           0        2.040393    1.152368    3.080139
      7          9           0        1.963645   -0.895010    2.358720
      8          9           0        0.196908    0.024056    3.212605
      9          8           0       -1.540556   -1.893411    1.064744
     10          1           0       -1.671317   -2.133225    1.985210
     11          1           0       -1.348229   -0.941444    1.037807
     12          8           0        0.767122   -1.091375   -2.679306
     13          1           0        0.976854   -1.650889   -3.429029
     14          1           0        0.663994   -1.682011   -1.899260
     15          8           0        1.314415    1.444241   -2.088206
     16          1           0        1.096440    0.535430   -2.410233
     17          1           0        1.953663    1.825219   -2.694395
     18          8           0        0.534302   -2.720603   -0.526932
     19          1           0       -0.254837   -2.551401    0.029147
     20          1           0        1.280062   -2.754570    0.076861
 ---------------------------------------------------------------------
                    Distance matrix (angstroms):
                    1          2          3          4          5
     1  C    0.000000
     2  O    1.210850   0.000000
[truncated: 1,012,253 more chars]
