# Supplementary material for: The Hydration of Trifluoroacetic Acid from 0 to 298 K
Source: J Phys Chem A. 2026 Jan 20;130(4):927–35. doi: 10.1021/acs.jpca.5c08151 (PMC12862820; doi:10.1021/acs.jpca.5c08151)
Supplement: Supplementary file 1 [file jp5c08151_si_001.zip › TFA_SI/within1kcal-hightemps/4-H2O/20K-1-326-7684-wb97xd.log]

 Entering Gaussian System, Link 0=g16
 Initial command:
 /software/commercial/MERCURY/GAUSSIAN/AVX2/g16/l1.exe "/local_scratch/slurm.5620327/Gau-508729.inp" -scrdir="/local_scratch/slurm.5620327/"
 Entering Link 1 = /software/commercial/MERCURY/GAUSSIAN/AVX2/g16/l1.exe PID=    508730.
  
 Copyright (c) 1988-2019, Gaussian, Inc.  All Rights Reserved.
  
 This is part of the Gaussian(R) 16 program.  It is based on
 the Gaussian(R) 09 system (copyright 2009, Gaussian, Inc.),
 the Gaussian(R) 03 system (copyright 2003, Gaussian, Inc.),
 the Gaussian(R) 98 system (copyright 1998, Gaussian, Inc.),
 the Gaussian(R) 94 system (copyright 1995, Gaussian, Inc.),
 the Gaussian 92(TM) system (copyright 1992, Gaussian, Inc.),
 the Gaussian 90(TM) system (copyright 1990, Gaussian, Inc.),
 the Gaussian 88(TM) system (copyright 1988, Gaussian, Inc.),
 the Gaussian 86(TM) system (copyright 1986, Carnegie Mellon
 University), and the Gaussian 82(TM) system (copyright 1983,
 Carnegie Mellon University). Gaussian is a federally registered
 trademark of Gaussian, Inc.
  
 This software contains proprietary and confidential information,
 including trade secrets, belonging to Gaussian, Inc.
  
 This software is provided under written license and may be
 used, copied, transmitted, or stored only in accord with that
 written license.
  
 The following legend is applicable only to US Government
 contracts under FAR:
  
                    RESTRICTED RIGHTS LEGEND
  
 Use, reproduction and disclosure by the US Government is
 subject to restrictions as set forth in subparagraphs (a)
 and (c) of the Commercial Computer Software - Restricted
 Rights clause in FAR 52.227-19.
  
 Gaussian, Inc.
 340 Quinnipiac St., Bldg. 40, Wallingford CT 06492
  
  
 ---------------------------------------------------------------
 Warning -- This program may not be used in any manner that
 competes with the business of Gaussian, Inc. or will provide
 assistance to any competitor of Gaussian, Inc.  The licensee
 of this program is prohibited from giving any competitor of
 Gaussian, Inc. access to this program.  By using this program,
 the user acknowledges that Gaussian, Inc. is engaged in the
 business of creating and licensing software in the field of
 computational chemistry and represents and warrants to the
 licensee that it is not a competitor of Gaussian, Inc. and that
 it will not use this program in any manner prohibited above.
 ---------------------------------------------------------------
  

 Cite this work as:
 Gaussian 16, Revision C.01,
 M. J. Frisch, G. W. Trucks, H. B. Schlegel, G. E. Scuseria, 
 M. A. Robb, J. R. Cheeseman, G. Scalmani, V. Barone, 
 G. A. Petersson, H. Nakatsuji, X. Li, M. Caricato, A. V. Marenich, 
 J. Bloino, B. G. Janesko, R. Gomperts, B. Mennucci, H. P. Hratchian, 
 J. V. Ortiz, A. F. Izmaylov, J. L. Sonnenberg, D. Williams-Young, 
 F. Ding, F. Lipparini, F. Egidi, J. Goings, B. Peng, A. Petrone, 
 T. Henderson, D. Ranasinghe, V. G. Zakrzewski, J. Gao, N. Rega, 
 G. Zheng, W. Liang, M. Hada, M. Ehara, K. Toyota, R. Fukuda, 
 J. Hasegawa, M. Ishida, T. Nakajima, Y. Honda, O. Kitao, H. Nakai, 
 T. Vreven, K. Throssell, J. A. Montgomery, Jr., J. E. Peralta, 
 F. Ogliaro, M. J. Bearpark, J. J. Heyd, E. N. Brothers, K. N. Kudin, 
 V. N. Staroverov, T. A. Keith, R. Kobayashi, J. Normand, 
 K. Raghavachari, A. P. Rendell, J. C. Burant, S. S. Iyengar, 
 J. Tomasi, M. Cossi, J. M. Millam, M. Klene, C. Adamo, R. Cammi, 
 J. W. Ochterski, R. L. Martin, K. Morokuma, O. Farkas, 
 J. B. Foresman, and D. J. Fox, Gaussian, Inc., Wallingford CT, 2019.
 
 ******************************************
 Gaussian 16:  ES64L-G16RevC.01  3-Jul-2019
                19-Sep-2025 
 ******************************************
 %nproc=20
 Will use up to   20 processors via shared memory.
 %mem=18gb
 ----------------------------------------------------------------------
 # wb97xd/6-31++g** scf(conver=10) opt(tight,maxcycles=300,calcfc) freq
 ----------------------------------------------------------------------
 1/6=300,7=10,10=4,18=20,19=15,26=3,38=1/1,3;
 2/9=110,12=2,17=6,18=5,40=1/2;
 3/5=1,6=6,7=1111,11=2,25=1,30=1,71=2,74=-58,140=1/1,2,3;
 4//1;
 5/5=2,6=10,38=5/2;
 8/6=4,10=90,11=11/1;
 11/6=1,8=1,9=11,15=111,16=1/1,2,10;
 10/6=1,13=1/2;
 6/7=2,8=2,9=2,10=2,28=1/1;
 7/10=1,25=1/1,2,3,16;
 1/6=300,7=10,10=4,18=20,19=15,26=3/3(2);
 2/9=110/2;
 99//99;
 2/9=110/2;
 3/5=1,6=6,7=1111,11=2,25=1,30=1,71=1,74=-58/1,2,3;
 4/5=5,16=3,69=1/1;
 5/5=2,6=10,38=5/2;
 7//1,2,3,16;
 1/6=300,7=10,18=20,19=15,26=3/3(-5);
 2/9=110/2;
 6/7=2,8=2,9=2,10=2,19=2,28=1/1;
 99/9=1/99;
 --------------
 20K-1-326-7684
 --------------
 Symbolic Z-matrix:
 Charge =  0 Multiplicity = 1
 C                    -1.09039   0.14961  -0.89856 
 O                    -1.61714  -0.49276  -0.02886 
 O                     0.13433   0.12707  -1.27992 
 H                     0.73712  -0.55485  -0.73169 
 C                    -1.92211   1.18045  -1.72937 
 F                    -1.99646   0.82773  -3.01768 
 F                    -1.37999   2.40327  -1.67918 
 F                    -3.17169   1.2792   -1.26719 
 O                    -3.11647  -1.63361   2.09247 
 H                    -3.57541  -0.88485   2.47907 
 H                    -2.70115  -1.30998   1.28093 
 O                     1.06     -1.01615   2.57798 
 H                     0.2891   -1.58492   2.8202 
 H                     1.71649  -1.1624    3.26097 
 O                     1.64078  -1.40704   0.05535 
 H                     1.39449  -1.27512   1.01236 
 H                     2.53346  -1.06962  -0.04983 
 O                    -0.90791  -2.68714   3.21848 
 H                    -0.83366  -3.53582   2.77759 
 H                    -1.75774  -2.3048    2.91112 
 
 Add virtual bond connecting atoms O15        and H4         Dist= 2.78D+00.
 Add virtual bond connecting atoms H16        and O12        Dist= 3.06D+00.
 Add virtual bond connecting atoms O18        and H13        Dist= 3.17D+00.
 Add virtual bond connecting atoms H20        and O9         Dist= 3.25D+00.

 GradGradGradGradGradGradGradGradGradGradGradGradGradGradGradGradGradGrad
 Berny optimization.
 Initialization pass.
                           ----------------------------
                           !    Initial Parameters    !
                           ! (Angstroms and Degrees)  !
 --------------------------                            --------------------------
 ! Name  Definition              Value          Derivative Info.                !
 --------------------------------------------------------------------------------
 ! R1    R(1,2)                  1.2027         calculate D2E/DX2 analytically  !
 ! R2    R(1,3)                  1.2829         calculate D2E/DX2 analytically  !
 ! R3    R(1,5)                  1.5635         calculate D2E/DX2 analytically  !
 ! R4    R(3,4)                  1.0625         calculate D2E/DX2 analytically  !
 ! R5    R(4,15)                 1.4705         calculate D2E/DX2 analytically  !
 ! R6    R(5,6)                  1.3378         calculate D2E/DX2 analytically  !
 ! R7    R(5,7)                  1.3386         calculate D2E/DX2 analytically  !
 ! R8    R(5,8)                  1.336          calculate D2E/DX2 analytically  !
 ! R9    R(9,10)                 0.9595         calculate D2E/DX2 analytically  !
 ! R10   R(9,11)                 0.9674         calculate D2E/DX2 analytically  !
 ! R11   R(9,20)                 1.7224         calculate D2E/DX2 analytically  !
 ! R12   R(12,13)                0.9882         calculate D2E/DX2 analytically  !
 ! R13   R(12,14)                0.9586         calculate D2E/DX2 analytically  !
 ! R14   R(12,16)                1.6218         calculate D2E/DX2 analytically  !
 ! R15   R(13,18)                1.6752         calculate D2E/DX2 analytically  !
 ! R16   R(15,16)                0.997          calculate D2E/DX2 analytically  !
 ! R17   R(15,17)                0.9601         calculate D2E/DX2 analytically  !
 ! R18   R(18,19)                0.9592         calculate D2E/DX2 analytically  !
 ! R19   R(18,20)                0.9813         calculate D2E/DX2 analytically  !
 ! A1    A(2,1,3)              128.5849         calculate D2E/DX2 analytically  !
 ! A2    A(2,1,5)              120.2254         calculate D2E/DX2 analytically  !
 ! A3    A(3,1,5)              111.1893         calculate D2E/DX2 analytically  !
 ! A4    A(1,3,4)              113.5464         calculate D2E/DX2 analytically  !
 ! A5    A(1,5,6)              111.5581         calculate D2E/DX2 analytically  !
 ! A6    A(1,5,7)              111.5267         calculate D2E/DX2 analytically  !
 ! A7    A(1,5,8)              111.251          calculate D2E/DX2 analytically  !
 ! A8    A(6,5,7)              107.4262         calculate D2E/DX2 analytically  !
 ! A9    A(6,5,8)              107.4975         calculate D2E/DX2 analytically  !
 ! A10   A(7,5,8)              107.3571         calculate D2E/DX2 analytically  !
 ! A11   A(10,9,11)            106.3956         calculate D2E/DX2 analytically  !
 ! A12   A(10,9,20)            119.3325         calculate D2E/DX2 analytically  !
 ! A13   A(11,9,20)            100.9768         calculate D2E/DX2 analytically  !
 ! A14   A(13,12,14)           105.773          calculate D2E/DX2 analytically  !
 ! A15   A(13,12,16)           107.7959         calculate D2E/DX2 analytically  !
 ! A16   A(14,12,16)           121.4823         calculate D2E/DX2 analytically  !
 ! A17   A(4,15,16)            106.5757         calculate D2E/DX2 analytically  !
 ! A18   A(4,15,17)            108.0032         calculate D2E/DX2 analytically  !
 ! A19   A(16,15,17)           106.759          calculate D2E/DX2 analytically  !
 ! A20   A(13,18,19)           114.6791         calculate D2E/DX2 analytically  !
 ! A21   A(13,18,20)           106.738          calculate D2E/DX2 analytically  !
 ! A22   A(19,18,20)           105.5333         calculate D2E/DX2 analytically  !
 ! A23   L(3,4,15,9,-1)        182.2787         calculate D2E/DX2 analytically  !
 ! A24   L(12,13,18,1,-1)      182.7928         calculate D2E/DX2 analytically  !
 ! A25   L(12,16,15,1,-1)      181.2745         calculate D2E/DX2 analytically  !
 ! A26   L(9,20,18,3,-1)       170.713          calculate D2E/DX2 analytically  !
 ! A27   L(3,4,15,9,-2)        184.0117         calculate D2E/DX2 analytically  !
 ! A28   L(12,13,18,1,-2)      174.5007         calculate D2E/DX2 analytically  !
 ! A29   L(12,16,15,1,-2)      177.3402         calculate D2E/DX2 analytically  !
 ! A30   L(9,20,18,3,-2)       184.5478         calculate D2E/DX2 analytically  !
 ! D1    D(2,1,3,4)             -0.3871         calculate D2E/DX2 analytically  !
 ! D2    D(5,1,3,4)            179.3721         calculate D2E/DX2 analytically  !
 ! D3    D(2,1,5,6)           -115.5223         calculate D2E/DX2 analytically  !
 ! D4    D(2,1,5,7)            124.3461         calculate D2E/DX2 analytically  !
 ! D5    D(2,1,5,8)              4.5117         calculate D2E/DX2 analytically  !
 ! D6    D(3,1,5,6)             64.6955         calculate D2E/DX2 analytically  !
 ! D7    D(3,1,5,7)            -55.4361         calculate D2E/DX2 analytically  !
 ! D8    D(3,1,5,8)           -175.2705         calculate D2E/DX2 analytically  !
 ! D9    D(1,3,15,16)          -42.5488         calculate D2E/DX2 analytically  !
 ! D10   D(1,3,15,17)         -156.0456         calculate D2E/DX2 analytically  !
 ! D11   D(10,9,18,13)         -76.1973         calculate D2E/DX2 analytically  !
 ! D12   D(10,9,18,19)         164.3384         calculate D2E/DX2 analytically  !
 ! D13   D(11,9,18,13)          38.4383         calculate D2E/DX2 analytically  !
 ! D14   D(11,9,18,19)         -81.026          calculate D2E/DX2 analytically  !
 ! D15   D(13,12,15,4)          83.0581         calculate D2E/DX2 analytically  !
 ! D16   D(13,12,15,17)       -162.2995         calculate D2E/DX2 analytically  !
 ! D17   D(14,12,15,4)        -154.3974         calculate D2E/DX2 analytically  !
 ! D18   D(14,12,15,17)        -39.7549         calculate D2E/DX2 analytically  !
 ! D19   D(14,12,18,19)        -92.99           calculate D2E/DX2 analytically  !
 ! D20   D(14,12,18,20)        150.3223         calculate D2E/DX2 analytically  !
 ! D21   D(16,12,18,19)         36.3769         calculate D2E/DX2 analytically  !
 ! D22   D(16,12,18,20)        -80.3108         calculate D2E/DX2 analytically  !
 --------------------------------------------------------------------------------
 Trust Radius=3.00D-01 FncErr=1.00D-07 GrdErr=1.00D-06 EigMax=2.50D+02 EigMin=1.00D-04
 Number of steps in this run=    120 maximum allowed number of steps=    120.
 GradGradGradGradGradGradGradGradGradGradGradGradGradGradGradGradGradGrad

                          Input orientation:                          
 ---------------------------------------------------------------------
 Center     Atomic      Atomic             Coordinates (Angstroms)
 Number     Number       Type             X           Y           Z
 ---------------------------------------------------------------------
      1          6           0       -1.090394    0.149610   -0.898562
      2          8           0       -1.617144   -0.492761   -0.028862
      3          8           0        0.134333    0.127070   -1.279917
      4          1           0        0.737124   -0.554850   -0.731688
      5          6           0       -1.922112    1.180450   -1.729367
      6          9           0       -1.996460    0.827732   -3.017676
      7          9           0       -1.379986    2.403274   -1.679181
      8          9           0       -3.171687    1.279196   -1.267186
      9          8           0       -3.116471   -1.633612    2.092474
     10          1           0       -3.575406   -0.884850    2.479067
     11          1           0       -2.701154   -1.309976    1.280930
     12          8           0        1.060004   -1.016152    2.577980
     13          1           0        0.289095   -1.584919    2.820195
     14          1           0        1.716490   -1.162402    3.260970
     15          8           0        1.640780   -1.407041    0.055353
     16          1           0        1.394492   -1.275116    1.012363
     17          1           0        2.533456   -1.069617   -0.049828
     18          8           0       -0.907911   -2.687137    3.218480
     19          1           0       -0.833660   -3.535821    2.777594
     20          1           0       -1.757736   -2.304800    2.911115
 ---------------------------------------------------------------------
                    Distance matrix (angstroms):
                    1          2          3          4          5
     1  C    0.000000
     2  O    1.202698   0.000000
     3  O    1.282925   2.239866   0.000000
     4  H    1.965689   2.457722   1.062509   0.000000
     5  C    1.563529   2.405069   2.353844   3.328387   0.000000
     6  F    2.402383   3.289466   2.837430   3.822270   1.337788
     7  F    2.402547   3.341678   2.762911   3.759042   1.338551
     8  F    2.396587   2.662683   3.501047   4.350780   1.335964
     9  O    4.028792   2.837180   5.004073   4.897939   4.894069
    10  H    4.319001   3.205968   5.377370   5.386628   4.970892
    11  H    3.078169   1.886392   4.082037   4.054947   3.983845
    12  O    4.250831   3.773153   4.128825   3.357224   5.680785
    13  H    4.329058   3.597734   4.445873   3.725272   5.765000
    14  H    5.186683   4.731229   4.978516   4.155671   6.605441
    15  O    3.285184   3.384829   2.530973   1.470462   4.751267
    16  H    3.443274   3.281186   2.967941   1.998157   4.954468
    17  H    3.916524   4.190547   2.949741   1.989153   5.266473
    18  O    5.003046   3.982905   5.407551   4.780859   6.361448
    19  H    5.211759   4.213105   5.551322   4.865039   6.613670
    20  H    4.580733   3.456403   5.201795   4.749386   5.805865
                    6          7          8          9         10
     6  F    0.000000
     7  F    2.157300   0.000000
     8  F    2.156199   2.154875   0.000000
     9  O    5.781546   5.791132   4.446888   0.000000
    10  H    5.969941   5.737827   4.345169   0.959542   0.000000
    11  H    4.852257   4.929094   3.663074   0.967384   1.542913
    12  O    6.637262   5.980756   6.161261   4.249696   4.638324
    13  H    6.717543   6.239864   6.073455   3.482790   3.942187
    14  H    7.560954   6.834274   7.096469   4.994490   5.356544
    15  O    5.259965   5.162571   5.667876   5.180022   5.775437
    16  H    5.671132   5.335980   5.707087   4.652305   5.196481
    17  H    5.738309   5.480036   6.288684   6.068709   6.614201
    18  O    7.240779   7.079705   6.401381   2.693611   3.303105
    19  H    7.346962   7.445412   6.709024   3.049428   3.825433
    20  H    6.709718   6.586310   5.683528   1.722448   2.346668
                   11         12         13         14         15
    11  H    0.000000
    12  O    3.989358   0.000000
    13  H    3.374392   0.988162   0.000000
    14  H    4.843337   0.958561   1.552501   0.000000
    15  O    4.512632   2.617965   3.082701   3.215830   0.000000
    16  H    4.104590   1.621758   2.141527   2.274340   0.996961
    17  H    5.406462   3.013187   3.679637   3.411368   0.960098
    18  O    2.977649   2.659909   1.675212   3.035473   4.259089
    19  H    3.268321   3.158249   2.251313   3.517106   4.250312
    20  H    2.130074   3.116288   2.171638   3.673924   4.528936
                   16         17         18         19         20
    16  H    0.000000
    17  H    1.570898   0.000000
    18  O    3.487379   5.014101   0.000000
    19  H    3.632009   5.041225   0.959249   0.000000
    20  H    3.821263   5.357909   0.981253   1.545043   0.000000
 Stoichiometry    C2H9F3O6
 Framework group  C1[X(C2H9F3O6)]
 Deg. of freedom    54
 Full point group                 C1      NOp   1
 Largest Abelian subgroup         C1      NOp   1
 Largest concise Abelian subgroup C1      NOp   1
                         Standard orientation:                         
 ---------------------------------------------------------------------
 Center     Atomic      Atomic             Coordinates (Angstroms)
 Number     Number       Type             X           Y           Z
 ---------------------------------------------------------------------
      1          6           0        0.913874   -0.263147   -0.190224
      2          8           0        0.028799    0.545133   -0.289263
      3          8           0        0.846031   -1.540324   -0.290788
      4          1           0       -0.135624   -1.899566   -0.481117
      5          6           0        2.376648    0.203600    0.104841
      6          9           0        3.197664   -0.079498   -0.912737
      7          9           0        2.871419   -0.391954    1.196737
      8          9           0        2.431898    1.522471    0.310574
      9          8           0       -1.828628    2.688068   -0.203347
     10          1           0       -1.574995    3.181697    0.579418
     11          1           0       -1.136281    2.027648   -0.345937
     12          8           0       -3.052950   -1.192496    1.022284
     13          1           0       -3.340346   -0.343015    0.607255
     14          1           0       -3.852640   -1.604276    1.353602
     15          8           0       -1.484435   -2.461519   -0.645974
     16          1           0       -2.081270   -1.954112   -0.029324
     17          1           0       -1.468439   -3.368582   -0.331699
     18          8           0       -3.927214    0.999436   -0.204994
     19          1           0       -4.084911    0.863721   -1.141409
     20          1           0       -3.230267    1.688217   -0.153002
 ---------------------------------------------------------------------
 Rotational constants (GHZ):           1.1008454           0.4306498           0.3418843
 Standard basis: 6-31++G(d,p) (6D, 7F)
 There are   263 symmetry adapted cartesian basis functions of A   symmetry.
 There are   263 symmetry adapted basis functions of A   symmetry.
   263 basis functions,   424 primitive gaussians,   263 cartesian basis functions
    48 alpha electrons       48 beta electrons
       nuclear repulsion energy       720.0131101167 Hartrees.
 NAtoms=   20 NActive=   20 NUniq=   20 SFac= 1.00D+00 NAtFMM=   60 NAOKFM=F Big=F
 Integral buffers will be    131072 words long.
 Raffenetti 2 integral format.
 Two-electron integral symmetry is turned on.
 Nuclear repulsion after empirical dispersion term =      720.0054097021 Hartrees.
 One-electron integrals computed using PRISM.
 NBasis=   263 RedAO= T EigKep=  5.87D-05  NBF=   263
 NBsUse=   263 1.00D-06 EigRej= -1.00D+00 NBFU=   263
 ExpMin= 3.60D-02 ExpMax= 7.00D+03 ExpMxC= 1.05D+03 IAcc=3 IRadAn=         5 AccDes= 0.00D+00
 Harris functional with IExCor= 4639 and IRadAn=       5 diagonalized for initial guess.
 HarFok:  IExCor= 4639 AccDes= 0.00D+00 IRadAn=         5 IDoV= 1 UseB2=F ITyADJ=14
 ICtDFT=  3500011 ScaDFX=  1.000000  1.000000  1.000000  1.000000
 FoFCou: FMM=F IPFlag=           0 FMFlag=      100000 FMFlg1=           0
         NFxFlg=           0 DoJE=T BraDBF=F KetDBF=T FulRan=T
         wScrn=  0.000000 ICntrl=       500 IOpCl=  0 I1Cent=   200000004 NGrid=           0
         NMat0=    1 NMatS0=      1 NMatT0=    0 NMatD0=    1 NMtDS0=    0 NMtDT0=    0
 Petite list used in FoFCou.
 Requested convergence on RMS density matrix=1.00D-10 within 128 cycles.
 Requested convergence on MAX density matrix=1.00D-08.
 Requested convergence on             energy=1.00D-08.
 No special actions if energy rises.
 SCF Done:  E(RwB97XD) =  -832.381013725     A.U. after   17 cycles
            NFock= 17  Conv=0.51D-10     -V/T= 2.0081
 DoSCS=F DFT=T ScalE2(SS,OS)=  1.000000  1.000000
 Range of M.O.s used for correlation:     1   263
 NBasis=   263 NAE=    48 NBE=    48 NFC=     0 NFV=     0
 NROrb=    263 NOA=    48 NOB=    48 NVA=   215 NVB=   215

 **** Warning!!: The largest alpha MO coefficient is  0.29985498D+02

 Symmetrizing basis deriv contribution to polar:
 IMax=3 JMax=2 DiffMx= 0.00D+00
 G2DrvN: will do    21 centers at a time, making    1 passes.
 Calling FoFCou, ICntrl=  3107 FMM=F I1Cent=   0 AccDes= 0.00D+00.
 End of G2Drv F.D. properties file   721 does not exist.
 End of G2Drv F.D. properties file   722 does not exist.
 End of G2Drv F.D. properties file   788 does not exist.
          IDoAtm=11111111111111111111
          Differentiating once with respect to nuclear coordinates.
 Keep R1 ints in memory in canonical form, NReq=1236245053.
          There are    63 degrees of freedom in the 1st order CPHF.  IDoFFX=6 NUNeed=     0.
     57 vectors produced by pass  0 Test12= 1.64D-14 1.59D-09 XBig12= 1.45D-01 8.79D-02.
 AX will form    57 AO Fock derivatives at one time.
     57 vectors produced by pass  1 Test12= 1.64D-14 1.59D-09 XBig12= 2.92D-02 4.72D-02.
     57 vectors produced by pass  2 Test12= 1.64D-14 1.59D-09 XBig12= 9.48D-04 3.65D-03.
     57 vectors produced by pass  3 Test12= 1.64D-14 1.59D-09 XBig12= 1.01D-05 5.93D-04.
     57 vectors produced by pass  4 Test12= 1.64D-14 1.59D-09 XBig12= 7.26D-08 3.63D-05.
     57 vectors produced by pass  5 Test12= 1.64D-14 1.59D-09 XBig12= 4.27D-10 2.48D-06.
     50 vectors produced by pass  6 Test12= 1.64D-14 1.59D-09 XBig12= 2.49D-12 1.49D-07.
     15 vectors produced by pass  7 Test12= 1.64D-14 1.59D-09 XBig12= 1.26D-14 9.73D-09.
 InvSVY:  IOpt=1 It=  1 EMax= 2.92D-16
 Solved reduced A of dimension   407 with    63 vectors.
 End of Minotr F.D. properties file   721 does not exist.
 End of Minotr F.D. properties file   722 does not exist.
 End of Minotr F.D. properties file   788 does not exist.

 **********************************************************************

            Population analysis using the SCF Density.

 **********************************************************************

 Orbital symmetries:
       Occupied  (A) (A) (A) (A) (A) (A) (A) (A) (A) (A) (A) (A)
                 (A) (A) (A) (A) (A) (A) (A) (A) (A) (A) (A) (A)
                 (A) (A) (A) (A) (A) (A) (A) (A) (A) (A) (A) (A)
                 (A) (A) (A) (A) (A) (A) (A) (A) (A) (A) (A) (A)
       Virtual   (A) (A) (A) (A) (A) (A) (A) (A) (A) (A) (A) (A)
                 (A) (A) (A) (A) (A) (A) (A) (A) (A) (A) (A) (A)
                 (A) (A) (A) (A) (A) (A) (A) (A) (A) (A) (A) (A)
                 (A) (A) (A) (A) (A) (A) (A) (A) (A) (A) (A) (A)
                 (A) (A) (A) (A) (A) (A) (A) (A) (A) (A) (A) (A)
                 (A) (A) (A) (A) (A) (A) (A) (A) (A) (A) (A) (A)
                 (A) (A) (A) (A) (A) (A) (A) (A) (A) (A) (A) (A)
                 (A) (A) (A) (A) (A) (A) (A) (A) (A) (A) (A) (A)
                 (A) (A) (A) (A) (A) (A) (A) (A) (A) (A) (A) (A)
                 (A) (A) (A) (A) (A) (A) (A) (A) (A) (A) (A) (A)
                 (A) (A) (A) (A) (A) (A) (A) (A) (A) (A) (A) (A)
                 (A) (A) (A) (A) (A) (A) (A) (A) (A) (A) (A) (A)
                 (A) (A) (A) (A) (A) (A) (A) (A) (A) (A) (A) (A)
                 (A) (A) (A) (A) (A) (A) (A) (A) (A) (A) (A) (A)
                 (A) (A) (A) (A) (A) (A) (A) (A) (A) (A) (A) (A)
                 (A) (A) (A) (A) (A) (A) (A) (A) (A) (A) (A) (A)
                 (A) (A) (A) (A) (A) (A) (A) (A) (A) (A) (A) (A)
                 (A) (A) (A) (A) (A) (A) (A) (A) (A) (A) (A)
 The electronic state is 1-A.
 Alpha  occ. eigenvalues --  -24.88436 -24.88351 -24.88295 -19.33258 -19.31324
 Alpha  occ. eigenvalues --  -19.30155 -19.29988 -19.29604 -19.29226 -10.56986
 Alpha  occ. eigenvalues --  -10.47308  -1.44119  -1.34829  -1.34755  -1.24143
 Alpha  occ. eigenvalues --   -1.15938  -1.14807  -1.13912  -1.13010  -1.11674
 Alpha  occ. eigenvalues --   -0.85697  -0.76213  -0.70432  -0.70216  -0.68124
 Alpha  occ. eigenvalues --   -0.66050  -0.65397  -0.64096  -0.63448  -0.60367
 Alpha  occ. eigenvalues --   -0.58204  -0.57560  -0.56410  -0.55845  -0.54280
 Alpha  occ. eigenvalues --   -0.53386  -0.52804  -0.51910  -0.51205  -0.50414
 Alpha  occ. eigenvalues --   -0.47572  -0.46723  -0.43573  -0.42895  -0.42415
 Alpha  occ. eigenvalues --   -0.42001  -0.41322  -0.39759
 Alpha virt. eigenvalues --    0.02925   0.04394   0.04745   0.06020   0.06497
 Alpha virt. eigenvalues --    0.08567   0.09649   0.10709   0.11137   0.11924
 Alpha virt. eigenvalues --    0.12400   0.13113   0.14657   0.15054   0.15948
 Alpha virt. eigenvalues --    0.17788   0.19735   0.20013   0.21156   0.21874
 Alpha virt. eigenvalues --    0.22223   0.23546   0.24088   0.25177   0.25689
 Alpha virt. eigenvalues --    0.26360   0.27207   0.27653   0.28069   0.28495
 Alpha virt. eigenvalues --    0.29663   0.29764   0.30093   0.30306   0.30903
 Alpha virt. eigenvalues --    0.31902   0.32788   0.33280   0.33573   0.34025
 Alpha virt. eigenvalues --    0.34629   0.35613   0.36288   0.37026   0.37540
 Alpha virt. eigenvalues --    0.37986   0.38102   0.39573   0.39770   0.40779
 Alpha virt. eigenvalues --    0.41754   0.42469   0.42732   0.43663   0.44330
 Alpha virt. eigenvalues --    0.44715   0.45723   0.46347   0.46980   0.47317
 Alpha virt. eigenvalues --    0.48214   0.48938   0.49953   0.52516   0.53826
 Alpha virt. eigenvalues --    0.54992   0.56484   0.60951   0.66138   0.81766
 Alpha virt. eigenvalues --    0.83064   0.84457   0.89178   0.91240   0.93767
 Alpha virt. eigenvalues --    1.06116   1.06717   1.07391   1.08237   1.19462
 Alpha virt. eigenvalues --    1.20491   1.21238   1.22195   1.22378   1.22955
 Alpha virt. eigenvalues --    1.23967   1.24914   1.25234   1.25877   1.26649
 Alpha virt. eigenvalues --    1.28037   1.28552   1.29673   1.32182   1.33460
 Alpha virt. eigenvalues --    1.33607   1.34043   1.35192   1.36031   1.37356
 Alpha virt. eigenvalues --    1.38000   1.40820   1.45101   1.45585   1.46473
 Alpha virt. eigenvalues --    1.48523   1.52223   1.54111   1.55084   1.57290
 Alpha virt. eigenvalues --    1.57733   1.58708   1.60347   1.61671   1.61901
 Alpha virt. eigenvalues --    1.62395   1.64413   1.65014   1.66185   1.67001
 Alpha virt. eigenvalues --    1.67656   1.67966   1.70066   1.70975   1.72788
 Alpha virt. eigenvalues --    1.73565   1.74132   1.74871   1.75509   1.77796
 Alpha virt. eigenvalues --    1.79229   1.81316   1.82536   1.84638   1.85800
 Alpha virt. eigenvalues --    1.87636   1.89562   1.89956   1.90849   1.92129
 Alpha virt. eigenvalues --    1.93419   1.93815   1.94441   1.96365   2.03098
 Alpha virt. eigenvalues --    2.12079   2.12445   2.15409   2.16686   2.17438
 Alpha virt. eigenvalues --    2.20231   2.25067   2.27094   2.30910   2.31350
 Alpha virt. eigenvalues --    2.33846   2.35646   2.37001   2.39416   2.41068
 Alpha virt. eigenvalues --    2.42992   2.45387   2.47350   2.50730   2.53174
 Alpha virt. eigenvalues --    2.56343   2.60215   2.63297   2.65095   2.67662
 Alpha virt. eigenvalues --    2.68998   2.70819   2.72116   2.72753   2.74516
 Alpha virt. eigenvalues --    2.76915   2.78301   2.80577   2.81481   2.83098
 Alpha virt. eigenvalues --    2.85477   2.89034   2.89725   2.94495   2.99447
 Alpha virt. eigenvalues --    3.12533   3.12958   3.14913   3.15119   3.15800
 Alpha virt. eigenvalues --    3.23090   3.24309   3.29549   3.37977   3.39386
 Alpha virt. eigenvalues --    3.44438   3.48057   3.51967   3.55943   3.74144
 Alpha virt. eigenvalues --    3.76021   3.78294   3.79205   3.84569   4.35158
 Alpha virt. eigenvalues --    4.41057   4.43362   4.45913   4.50763   4.55170
 Alpha virt. eigenvalues --    4.77290   4.81492   5.57937   5.90074   6.59564
          Condensed to atoms (all electrons):
               1          2          3          4          5          6
     1  C    5.023424   0.370837   0.322826  -0.031095   0.130767  -0.070012
     2  O    0.370837   8.374038  -0.159328  -0.007516  -0.097833   0.005084
     3  O    0.322826  -0.159328   8.326982   0.177262  -0.188507   0.016339
     4  H   -0.031095  -0.007516   0.177262   0.280502  -0.002079   0.001116
     5  C    0.130767  -0.097833  -0.188507  -0.002079   4.730570   0.188339
     6  F   -0.070012   0.005084   0.016339   0.001116   0.188339   9.229088
     7  F   -0.065152   0.007903   0.013784   0.000146   0.178819  -0.047191
     8  F   -0.082461   0.005258   0.012164   0.001369   0.201589  -0.038218
     9  O   -0.001544   0.000712  -0.000649  -0.000639   0.001642   0.000047
    10  H   -0.002502  -0.001711  -0.000398  -0.000026   0.003500  -0.000018
    11  H   -0.007220   0.049759   0.002877  -0.000971  -0.004615   0.000026
    12  O   -0.004567   0.003541   0.000782   0.003750  -0.003812   0.000004
    13  H   -0.001446  -0.000988   0.000122  -0.001376  -0.000677  -0.000010
    14  H    0.000995   0.000592  -0.000359   0.000913   0.000739  -0.000001
    15  O   -0.010185   0.001073  -0.053559   0.077966  -0.015071   0.000148
    16  H   -0.000017  -0.003296   0.004352  -0.006718  -0.005579   0.000169
    17  H    0.007142   0.001486   0.002501  -0.016153   0.003329  -0.000154
    18  O   -0.001350   0.001256  -0.000014   0.000719   0.000047   0.000000
    19  H    0.000859  -0.000177  -0.000097  -0.000085   0.000174  -0.000006
    20  H    0.000820   0.000272   0.000283   0.000242  -0.000812   0.000030
               7          8          9         10         11         12
     1  C   -0.065152  -0.082461  -0.001544  -0.002502  -0.007220  -0.004567
     2  O    0.007903   0.005258   0.000712  -0.001711   0.049759   0.003541
     3  O    0.013784   0.012164  -0.000649  -0.000398   0.002877   0.000782
     4  H    0.000146   0.001369  -0.000639  -0.000026  -0.000971   0.003750
     5  C    0.178819   0.201589   0.001642   0.003500  -0.004615  -0.003812
     6  F   -0.047191  -0.038218   0.000047  -0.000018   0.000026   0.000004
     7  F    9.237238  -0.039734   0.000075  -0.000097   0.000293   0.000006
     8  F   -0.039734   9.250561  -0.000379  -0.000201   0.000486   0.000003
     9  O    0.000075  -0.000379   8.304366   0.282681   0.233374  -0.001452
    10  H   -0.000097  -0.000201   0.282681   0.360753  -0.020013   0.000082
    11  H    0.000293   0.000486   0.233374  -0.020013   0.291639   0.000134
    12  O    0.000006   0.000003  -0.001452   0.000082   0.000134   8.427288
    13  H   -0.000033  -0.000003  -0.001377  -0.000991   0.001213   0.233491
    14  H   -0.000005  -0.000000   0.000015   0.000189  -0.000170   0.273592
    15  O   -0.000037   0.000097  -0.000047   0.000090   0.000033  -0.082383
    16  H    0.000270   0.000059   0.001464  -0.000289  -0.000329   0.049509
    17  H   -0.000106  -0.000084  -0.000110   0.000048  -0.000057   0.004903
    18  O    0.000001  -0.000009  -0.056349   0.003435   0.002293  -0.065261
    19  H   -0.000007  -0.000012   0.001225   0.001100  -0.001030   0.003049
    20  H    0.000039   0.000038   0.041217  -0.005730  -0.004794   0.005272
              13         14         15         16         17         18
     1  C   -0.001446   0.000995  -0.010185  -0.000017   0.007142  -0.001350
     2  O   -0.000988   0.000592   0.001073  -0.003296   0.001486   0.001256
     3  O    0.000122  -0.000359  -0.053559   0.004352   0.002501  -0.000014
     4  H   -0.001376   0.000913   0.077966  -0.006718  -0.016153   0.000719
     5  C   -0.000677   0.000739  -0.015071  -0.005579   0.003329   0.000047
     6  F   -0.000010  -0.000001   0.000148   0.000169  -0.000154   0.000000
     7  F   -0.000033  -0.000005  -0.000037   0.000270  -0.000106   0.000001
     8  F   -0.000003  -0.000000   0.000097   0.000059  -0.000084  -0.000009
     9  O   -0.001377   0.000015  -0.000047   0.001464  -0.000110  -0.056349
    10  H   -0.000991   0.000189   0.000090  -0.000289   0.000048   0.003435
    11  H    0.001213  -0.000170   0.000033  -0.000329  -0.000057   0.002293
    12  O    0.233491   0.273592  -0.082383   0.049509   0.004903  -0.065261
    13  H    0.280289  -0.023297   0.003545  -0.002124   0.000976   0.047488
    14  H   -0.023297   0.369982   0.006653  -0.007986  -0.002034   0.000891
    15  O    0.003545   0.006653   8.407959   0.236649   0.265128  -0.002877
    16  H   -0.002124  -0.007986   0.236649   0.261700  -0.024372   0.002855
    17  H    0.000976  -0.002034   0.265128  -0.024372   0.369090  -0.000285
    18  O    0.047488   0.000891  -0.002877   0.002855  -0.000285   8.385583
    19  H   -0.005106   0.000225   0.000507  -0.001471   0.000209   0.275595
    20  H   -0.005677   0.000179  -0.000001   0.000115  -0.000161   0.243949
              19         20
     1  C    0.000859   0.000820
     2  O   -0.000177   0.000272
     3  O   -0.000097   0.000283
     4  H   -0.000085   0.000242
     5  C    0.000174  -0.000812
     6  F   -0.000006   0.000030
     7  F   -0.000007   0.000039
     8  F   -0.000012   0.000038
     9  O    0.001225   0.041217
    10  H    0.001100  -0.005730
    11  H   -0.001030  -0.004794
    12  O    0.003049   0.005272
    13  H   -0.005106  -0.005677
    14  H    0.000225   0.000179
    15  O    0.000507  -0.000001
    16  H   -0.001471   0.000115
    17  H    0.000209  -0.000161
    18  O    0.275595   0.243949
    19  H    0.367795  -0.023131
    20  H   -0.023131   0.290342
 Mulliken charges:
               1
     1  C    0.419882
     2  O   -0.550961
     3  O   -0.477363
     4  H    0.522673
     5  C    0.879471
     6  F   -0.284779
     7  F   -0.286214
     8  F   -0.310525
     9  O   -0.804270
    10  H    0.380099
    11  H    0.457072
    12  O   -0.847928
    13  H    0.475977
    14  H    0.378888
    15  O   -0.835687
    16  H    0.495039
    17  H    0.388702
    18  O   -0.837968
    19  H    0.380384
    20  H    0.457507
 Sum of Mulliken charges =  -0.00000
 Mulliken charges with hydrogens summed into heavy atoms:
               1
     1  C    0.419882
     2  O   -0.550961
     3  O    0.045311
     5  C    0.879471
     6  F   -0.284779
     7  F   -0.286214
     8  F   -0.310525
     9  O    0.032901
    12  O    0.006937
    15  O    0.048054
    18  O   -0.000077
 APT charges:
               1
     1  C    0.250986
     2  O   -0.644757
     3  O   -0.388184
     4  H    0.563166
     5  C    0.354084
     6  F   -0.044066
     7  F   -0.087837
     8  F   -0.140119
     9  O   -0.612772
    10  H    0.684716
    11  H    0.011898
    12  O   -1.635148
    13  H    0.406337
    14  H    1.161705
    15  O   -1.180820
    16  H    0.410858
    17  H    0.868174
    18  O   -0.661504
    19  H    0.597276
    20  H    0.086008
 Sum of APT charges =  -0.00000
 APT charges with hydrogens summed into heavy atoms:
               1
     1  C    0.250986
     2  O   -0.644757
     3  O    0.174982
     5  C    0.354084
     6  F   -0.044066
     7  F   -0.087837
     8  F   -0.140119
     9  O    0.083842
    12  O   -0.067106
    15  O    0.098211
    18  O    0.021780
 Electronic spatial extent (au):  <R**2>=           3059.3486
 Charge=             -0.0000 electrons
 Dipole moment (field-independent basis, Debye):
    X=             -3.1435    Y=             -1.9273    Z=              0.6703  Tot=              3.7477
 Quadrupole moment (field-independent basis, Debye-Ang):
   XX=            -64.3003   YY=            -54.4902   ZZ=            -63.9456
   XY=              8.4461   XZ=             -0.5298   YZ=              0.7674
 Traceless Quadrupole moment (field-independent basis, Debye-Ang):
   XX=             -3.3883   YY=              6.4219   ZZ=             -3.0335
   XY=              8.4461   XZ=             -0.5298   YZ=              0.7674
 Octapole moment (field-independent basis, Debye-Ang**2):
  XXX=            -27.4537  YYY=            -31.6408  ZZZ=              0.2714  XYY=            -17.9704
  XXY=            -31.2603  XXZ=             -3.1263  XZZ=             -7.2455  YZZ=              7.4717
  YYZ=             22.7255  XYZ=              6.8979
 Hexadecapole moment (field-independent basis, Debye-Ang**3):
 XXXX=          -2221.0315 YYYY=           -677.8035 ZZZZ=           -195.8355 XXXY=            168.1572
 XXXZ=             22.8264 YYYX=             84.5925 YYYZ=             44.7538 ZZZX=              7.9401
 ZZZY=             -5.9098 XXYY=           -503.3639 XXZZ=           -363.0616 YYZZ=           -179.2026
 XXYZ=            -47.4969 YYXZ=            -45.9738 ZZXY=             -3.5546
 N-N= 7.200054097021D+02 E-N=-3.407376724130D+03  KE= 8.257149348181D+02
  Exact polarizability:       0.000       0.000       0.000       0.000       0.000       0.000
 Approx polarizability:      67.125      -3.838      73.863       0.398       0.625      58.310
 Calling FoFJK, ICntrl=    100127 FMM=F ISym2X=0 I1Cent= 0 IOpClX= 0 NMat=1 NMatS=1 NMatT=0.
 ***** Axes restored to original set *****
 -------------------------------------------------------------------
 Center     Atomic                   Forces (Hartrees/Bohr)
 Number     Number              X              Y              Z
 -------------------------------------------------------------------
      1        6          -0.007049258    0.014004769   -0.011968986
      2        8          -0.007124229   -0.011939692    0.014257810
      3        8           0.020176876   -0.009163058    0.001160647
      4        1          -0.009691083    0.008231333   -0.005756251
      5        6          -0.003452306    0.002630360    0.000271816
      6        9           0.002113029   -0.004535979   -0.002486971
      7        9           0.004146064    0.001354258    0.002380206
      8        9           0.000186098   -0.002757725    0.002734738
      9        8           0.000476059   -0.002664199    0.001691687
     10        1          -0.000512067    0.000726375   -0.000281661
     11        1          -0.000505907    0.004093413   -0.003419135
     12        8          -0.001794812    0.000878176   -0.000975970
     13        1           0.000639077   -0.001647296    0.001525168
     14        1           0.001409284    0.000312523    0.001047396
     15        8          -0.004557132    0.003422900   -0.003492809
     16        1           0.004456712   -0.000936257    0.001182247
     17        1           0.002570064   -0.000963837    0.000929358
     18        8           0.000967853    0.001250716    0.000431381
     19        1           0.000306316   -0.001854776    0.000009875
     20        1          -0.002760641   -0.000442004    0.000759455
 -------------------------------------------------------------------
 Cartesian Forces:  Max     0.020176876 RMS     0.005332304
 FormGI is forming the generalized inverse of G from B-inverse, IUseBI=4.

 GradGradGradGradGradGradGradGradGradGradGradGradGradGradGradGradGradGrad
 Berny optimization.
 Internal  Forces:  Max     0.019807369 RMS     0.004454665
 Search for a local minimum.
 Step number   1 out of a maximum of  120
 All quantities printed in internal units (Hartrees-Bohrs-Radians)
 Mixed Optimization -- RFO/linear search
 Second derivative matrix not updated -- analytic derivatives used.
 ITU=  0
     Eigenvalues ---   -0.00361   0.00041   0.00095   0.00123   0.00514
     Eigenvalues ---    0.00587   0.00737   0.00784   0.01245   0.01478
     Eigenvalues ---    0.01519   0.01569   0.01802   0.01972   0.02088
     Eigenvalues ---    0.02303   0.02481   0.02752   0.03074   0.03341
     Eigenvalues ---    0.03573   0.03759   0.04293   0.04905   0.05044
     Eigenvalues ---    0.06949   0.07971   0.08549   0.10168   0.11334
     Eigenvalues ---    0.11756   0.13537   0.18306   0.19939   0.21070
     Eigenvalues ---    0.21647   0.24079   0.27516   0.30527   0.37402
     Eigenvalues ---    0.37761   0.38542   0.43836   0.46735   0.49193
     Eigenvalues ---    0.52871   0.55758   0.56649   0.56990   0.57038
     Eigenvalues ---    0.57239   0.59752   0.94821   1.93832
 RFO step:  Lambda=-8.65375856D-03 EMin=-3.61479381D-03
 Linear search not attempted -- first point.
 Maximum step size (   0.300) exceeded in Quadratic search.
    -- Step size scaled by   0.406
 Iteration  1 RMS(Cart)=  0.34565474 RMS(Int)=  0.02201462
 Iteration  2 RMS(Cart)=  0.16233353 RMS(Int)=  0.00348822
 Iteration  3 RMS(Cart)=  0.00562499 RMS(Int)=  0.00112401
 Iteration  4 RMS(Cart)=  0.00001620 RMS(Int)=  0.00112401
 Iteration  5 RMS(Cart)=  0.00000006 RMS(Int)=  0.00112401
 Variable       Old X    -DE/DX   Delta X   Delta X   Delta X     New X
                                 (Linear)    (Quad)   (Total)
    R1        2.27277   0.01981   0.00000   0.01068   0.01068   2.28345
    R2        2.42438   0.01225   0.00000   0.00730   0.00730   2.43167
    R3        2.95464  -0.00531   0.00000  -0.01438  -0.01438   2.94026
    R4        2.00785  -0.01502   0.00000  -0.01698  -0.01700   1.99085
    R5        2.77877  -0.00111   0.00000   0.00261   0.00262   2.78139
    R6        2.52805   0.00347   0.00000  -0.00142  -0.00142   2.52663
    R7        2.52949   0.00301   0.00000  -0.00149  -0.00149   2.52801
    R8        2.52461   0.00057   0.00000   0.00522   0.00522   2.52983
    R9        1.81327   0.00070   0.00000  -0.00060  -0.00060   1.81268
   R10        1.82809   0.00402   0.00000   0.00761   0.00761   1.83570
   R11        3.25496   0.00222   0.00000   0.03337   0.03337   3.28833
   R12        1.86736   0.00161   0.00000   0.00169   0.00170   1.86906
   R13        1.81142   0.00166   0.00000   0.00135   0.00135   1.81277
   R14        3.06468   0.00111   0.00000   0.02245   0.02246   3.08714
   R15        3.16569   0.00058   0.00000   0.02688   0.02689   3.19258
   R16        1.88398   0.00107   0.00000   0.00118   0.00114   1.88512
   R17        1.81432   0.00195   0.00000   0.00024   0.00024   1.81456
   R18        1.81272   0.00166   0.00000   0.00083   0.00083   1.81355
   R19        1.85430   0.00393   0.00000   0.00074   0.00074   1.85504
    A1        2.24423  -0.00259   0.00000  -0.03177  -0.03177   2.21246
    A2        2.09833   0.00185   0.00000   0.01390   0.01390   2.11223
    A3        1.94062   0.00074   0.00000   0.01787   0.01787   1.95849
    A4        1.98176  -0.00855   0.00000  -0.08136  -0.08136   1.90040
    A5        1.94706  -0.00555   0.00000  -0.00388  -0.00389   1.94317
    A6        1.94651  -0.00448   0.00000  -0.00265  -0.00266   1.94385
    A7        1.94170  -0.00431   0.00000  -0.00989  -0.00992   1.93178
    A8        1.87494   0.00529   0.00000   0.00837   0.00837   1.88331
    A9        1.87619   0.00501   0.00000   0.00476   0.00473   1.88091
   A10        1.87373   0.00504   0.00000   0.00442   0.00440   1.87813
   A11        1.85695  -0.00226   0.00000   0.01773   0.01716   1.87412
   A12        2.08275   0.00019   0.00000   0.00313   0.00297   2.08571
   A13        1.76238   0.00405   0.00000  -0.06845  -0.06878   1.69360
   A14        1.84609   0.00250   0.00000  -0.00526  -0.00643   1.83966
   A15        1.88139  -0.00178   0.00000   0.09332   0.09251   1.97390
   A16        2.12027  -0.00056   0.00000  -0.02961  -0.02985   2.09042
   A17        1.86010  -0.00230   0.00000  -0.05426  -0.05252   1.80757
   A18        1.88501   0.00440   0.00000   0.08816   0.08709   1.97210
   A19        1.86330  -0.00059   0.00000   0.00384   0.00860   1.87189
   A20        2.00153   0.00004   0.00000  -0.02426  -0.02511   1.97642
   A21        1.86293  -0.00200   0.00000   0.06188   0.06136   1.92429
   A22        1.84190   0.00202   0.00000  -0.00051  -0.00136   1.84054
   A23        3.18136  -0.00673   0.00000  -0.16961  -0.16924   3.01213
   A24        3.19034  -0.00885   0.00000   0.07512   0.07486   3.26520
   A25        3.16384  -0.00700   0.00000  -0.04389  -0.04401   3.11983
   A26        2.97950  -0.00180   0.00000   0.04069   0.04049   3.02000
   A27        3.21161  -0.00226   0.00000  -0.04022  -0.04127   3.17034
   A28        3.04561   0.00315   0.00000   0.06392   0.06402   3.10964
   A29        3.09517   0.00145   0.00000  -0.06423  -0.06445   3.03072
   A30        3.22097  -0.00255   0.00000  -0.00668  -0.00660   3.21437
    D1       -0.00676  -0.00063   0.00000   0.00209   0.00211  -0.00465
    D2        3.13063  -0.00008   0.00000   0.00422   0.00420   3.13483
    D3       -2.01624   0.00028   0.00000   0.00930   0.00929  -2.00695
    D4        2.17025   0.00040   0.00000   0.00310   0.00312   2.17337
    D5        0.07874  -0.00005   0.00000   0.00598   0.00599   0.08473
    D6        1.12915  -0.00021   0.00000   0.00749   0.00747   1.13662
    D7       -0.96754  -0.00008   0.00000   0.00130   0.00130  -0.96625
    D8       -3.05905  -0.00054   0.00000   0.00417   0.00417  -3.05488
    D9       -0.74262  -0.00016   0.00000   0.06502   0.06016  -0.68246
   D10       -2.72351  -0.00113   0.00000   0.03162   0.03648  -2.68703
   D11       -1.32989  -0.00066   0.00000  -0.01192  -0.01194  -1.34183
   D12        2.86825  -0.00067   0.00000  -0.01871  -0.01915   2.84910
   D13        0.67087  -0.00091   0.00000  -0.03220  -0.03175   0.63912
   D14       -1.41417  -0.00092   0.00000  -0.03899  -0.03896  -1.45313
   D15        1.44964  -0.00496   0.00000  -0.17047  -0.17240   1.27724
   D16       -2.83266  -0.00162   0.00000  -0.11511  -0.11427  -2.94693
   D17       -2.69474  -0.00250   0.00000  -0.08792  -0.08872  -2.78346
   D18       -0.69385   0.00084   0.00000  -0.03256  -0.03059  -0.72445
   D19       -1.62298  -0.00128   0.00000  -0.06770  -0.06711  -1.69009
   D20        2.62362  -0.00067   0.00000  -0.11561  -0.11549   2.50812
   D21        0.63490   0.00044   0.00000  -0.04535  -0.04543   0.58947
   D22       -1.40169   0.00104   0.00000  -0.09326  -0.09381  -1.49550
         Item               Value     Threshold  Converged?
 Maximum Force            0.019807     0.000015     NO 
 RMS     Force            0.004455     0.000010     NO 
 Maximum Displacement     1.502489     0.000060     NO 
 RMS     Displacement     0.499705     0.000040     NO 
 Predicted change in Energy=-3.764696D-03
 GradGradGradGradGradGradGradGradGradGradGradGradGradGradGradGradGradGrad

                          Input orientation:                          
 ---------------------------------------------------------------------
 Center     Atomic      Atomic             Coordinates (Angstroms)
 Number     Number       Type             X           Y           Z
 ---------------------------------------------------------------------
      1          6           0       -0.821131   -0.086801   -0.749548
      2          8           0       -1.030603   -0.952710    0.066803
      3          8           0        0.318675    0.242563   -1.247726
      4          1           0        1.065289   -0.368121   -0.824025
      5          6           0       -1.983340    0.777707   -1.317684
      6          9           0       -2.153706    0.564041   -2.626496
      7          9           0       -1.751362    2.083283   -1.140854
      8          9           0       -3.135492    0.484113   -0.702432
      9          8           0       -3.364620   -1.204566    1.981575
     10          1           0       -3.728550   -0.436535    2.426321
     11          1           0       -2.927458   -0.891351    1.172609
     12          8           0        1.038223   -1.076180    2.361272
     13          1           0        0.186792   -1.556441    2.511802
     14          1           0        1.594423   -1.303041    3.109192
     15          8           0        1.984839   -1.247129   -0.083676
     16          1           0        1.611910   -1.249799    0.841556
     17          1           0        2.877156   -0.896527   -0.030034
     18          8           0       -1.163016   -2.485699    2.922542
     19          1           0       -1.194694   -3.329636    2.466724
     20          1           0       -1.987681   -2.018890    2.666331
 ---------------------------------------------------------------------
                    Distance matrix (angstroms):
                    1          2          3          4          5
     1  C    0.000000
     2  O    1.208349   0.000000
     3  O    1.286786   2.230967   0.000000
     4  H    1.908735   2.351187   1.053514   0.000000
     5  C    1.555918   2.412230   2.364433   3.294049   0.000000
     6  F    2.392129   3.288731   2.849039   3.805227   1.337037
     7  F    2.393264   3.345920   2.772133   3.747437   1.337763
     8  F    2.384204   2.662094   3.505276   4.288082   1.338726
     9  O    3.895865   3.029425   5.107761   5.309908   4.089309
    10  H    4.319901   3.621143   5.508160   5.792264   4.305545
    11  H    2.962871   2.196505   4.204897   4.494702   3.143036
    12  O    3.756763   3.091905   3.909181   3.263158   5.108958
    13  H    3.716471   2.797242   4.169875   3.648507   4.982237
    14  H    4.712114   4.033562   4.795744   4.077285   6.060291
    15  O    3.108572   3.033516   2.519980   1.471851   4.622681
    16  H    3.131113   2.769725   2.874839   1.962220   4.658210
    17  H    3.853659   3.909362   3.053870   2.047558   5.299577
    18  O    4.399527   3.243891   5.199034   4.846261   5.413157
    19  H    4.582568   3.381763   5.371036   4.970625   5.640387
    20  H    4.094146   2.968212   5.074769   4.922220   4.867581
                    6          7          8          9         10
     6  F    0.000000
     7  F    2.162662   0.000000
     8  F    2.161554   2.159948   0.000000
     9  O    5.082184   4.812703   3.179312   0.000000
    10  H    5.386301   4.794110   3.314876   0.959226   0.000000
    11  H    4.141263   3.947627   2.334729   0.971411   1.555763
    12  O    6.144637   5.479861   5.407467   4.421049   4.809938
    13  H    6.031292   5.508714   5.052993   3.607975   4.073255
    14  H    7.101590   6.381564   6.332021   5.086582   5.436101
    15  O    5.183997   5.115513   5.440391   5.734438   6.292850
    16  H    5.431138   5.133321   5.284712   5.105638   5.629689
    17  H    5.846746   5.615725   6.205661   6.565152   7.062622
    18  O    6.408916   6.142713   5.084376   2.715470   3.320734
    19  H    6.482384   6.528720   5.324934   3.075690   3.846048
    20  H    5.891783   5.601635   4.350983   1.740107   2.364757
                   11         12         13         14         15
    11  H    0.000000
    12  O    4.144118   0.000000
    13  H    3.454612   0.989062   0.000000
    14  H    4.936320   0.959275   1.550003   0.000000
    15  O    5.082863   2.627370   3.172562   3.217134   0.000000
    16  H    4.565517   1.633646   2.216916   2.268329   0.997565
    17  H    5.927894   3.021969   3.759585   3.415465   0.960224
    18  O    2.952536   2.673428   1.689440   3.006158   4.525526
    19  H    3.259208   3.174130   2.248278   3.506996   4.577204
    20  H    2.094213   3.184000   2.228469   3.679679   4.892757
                   16         17         18         19         20
    16  H    0.000000
    17  H    1.576489   0.000000
    18  O    3.682142   5.250349   0.000000
    19  H    3.852780   5.360390   0.959689   0.000000
    20  H    4.108329   5.674216   0.981645   1.544904   0.000000
 Stoichiometry    C2H9F3O6
 Framework group  C1[X(C2H9F3O6)]
 Deg. of freedom    54
 Full point group                 C1      NOp   1
 Largest Abelian subgroup         C1      NOp   1
 Largest concise Abelian subgroup C1      NOp   1
                         Standard orientation:                         
 ---------------------------------------------------------------------
 Center     Atomic      Atomic             Coordinates (Angstroms)
 Number     Number       Type             X           Y           Z
 ---------------------------------------------------------------------
      1          6           0        0.682096   -0.580742   -0.201657
      2          8           0       -0.303038    0.041470   -0.521767
      3          8           0        0.769727   -1.854253   -0.039453
      4          1           0       -0.171902   -2.287574   -0.227760
      5          6           0        2.033917    0.140957    0.067812
      6          9           0        2.961509   -0.213498   -0.827510
      7          9           0        2.506339   -0.147524    1.285681
      8          9           0        1.883309    1.469245   -0.003995
      9          8           0       -0.921984    2.965202   -0.025672
     10          1           0       -0.696041    3.387661    0.805348
     11          1           0       -0.329139    2.203409   -0.134508
     12          8           0       -2.907526   -0.883330    0.864328
     13          1           0       -2.933305    0.004646    0.429496
     14          1           0       -3.808611   -1.056239    1.144249
     15          8           0       -1.561862   -2.717596   -0.450104
     16          1           0       -2.101153   -2.002381   -0.011050
     17          1           0       -1.773589   -3.544464   -0.010230
     18          8           0       -3.191791    1.501868   -0.309232
     19          1           0       -3.290839    1.442019   -1.261918
     20          1           0       -2.420125    2.090729   -0.162937
 ---------------------------------------------------------------------
 Rotational constants (GHZ):           0.9628175           0.5708637           0.3978285
 Standard basis: 6-31++G(d,p) (6D, 7F)
 There are   263 symmetry adapted cartesian basis functions of A   symmetry.
 There are   263 symmetry adapted basis functions of A   symmetry.
   263 basis functions,   424 primitive gaussians,   263 cartesian basis functions
    48 alpha electrons       48 beta electrons
       nuclear repulsion energy       743.1006696122 Hartrees.
 NAtoms=   20 NActive=   20 NUniq=   20 SFac= 1.00D+00 NAtFMM=   60 NAOKFM=F Big=F
 Integral buffers will be    131072 words long.
 Raffenetti 2 integral format.
 Two-electron integral symmetry is turned on.
 Nuclear repulsion after empirical dispersion term =      743.0917175125 Hartrees.
 One-electron integrals computed using PRISM.
 NBasis=   263 RedAO= T EigKep=  4.89D-05  NBF=   263
 NBsUse=   263 1.00D-06 EigRej= -1.00D+00 NBFU=   263
 Initial guess from the checkpoint file:  "/local_scratch/slurm.5620327/Gau-508730.chk"
 B after Tr=     0.000000    0.000000    0.000000
         Rot=    0.998532    0.032641    0.005382    0.042880 Ang=   6.21 deg.
 ExpMin= 3.60D-02 ExpMax= 7.00D+03 ExpMxC= 1.05D+03 IAcc=3 IRadAn=         5 AccDes= 0.00D+00
 Harris functional with IExCor= 4639 and IRadAn=       5 diagonalized for initial guess.
 HarFok:  IExCor= 4639 AccDes= 0.00D+00 IRadAn=         5 IDoV= 1 UseB2=F ITyADJ=14
 ICtDFT=  3500011 ScaDFX=  1.000000  1.000000  1.000000  1.000000
 FoFCou: FMM=F IPFlag=           0 FMFlag=      100000 FMFlg1=           0
         NFxFlg=           0 DoJE=T BraDBF=F KetDBF=T FulRan=T
         wScrn=  0.000000 ICntrl=       500 IOpCl=  0 I1Cent=   200000004 NGrid=           0
         NMat0=    1 NMatS0=      1 NMatT0=    0 NMatD0=    1 NMtDS0=    0 NMtDT0=    0
 Petite list used in FoFCou.
 Requested convergence on RMS density matrix=1.00D-10 within 128 cycles.
 Requested convergence on MAX density matrix=1.00D-08.
 Requested convergence on             energy=1.00D-08.
 No special actions if energy rises.
 SCF Done:  E(RwB97XD) =  -832.380228075     A.U. after   17 cycles
            NFock= 17  Conv=0.92D-10     -V/T= 2.0081
 Calling FoFJK, ICntrl=      2127 FMM=F ISym2X=0 I1Cent= 0 IOpClX= 0 NMat=1 NMatS=1 NMatT=0.
 ***** Axes restored to original set *****
 -------------------------------------------------------------------
 Center     Atomic                   Forces (Hartrees/Bohr)
 Number     Number              X              Y              Z
 -------------------------------------------------------------------
      1        6          -0.005011868    0.003624821   -0.002001369
      2        8          -0.010774428   -0.005893223    0.008379533
      3        8           0.015178507   -0.001465890   -0.003408243
      4        1          -0.007927272    0.005218405   -0.003780920
      5        6           0.002191163    0.001255151   -0.001371577
      6        9           0.000928890   -0.001869363   -0.001463520
      7        9           0.001539011    0.001403977    0.001336709
      8        9          -0.001591101   -0.001634662    0.002270858
      9        8           0.003233879   -0.000701842   -0.003543128
     10        1          -0.000358836    0.001524763   -0.000722705
     11        1          -0.001075682   -0.000486407    0.001514630
     12        8          -0.000346552   -0.000564262    0.000209561
     13        1           0.000480810   -0.000081938   -0.000345558
     14        1           0.000630644    0.000270254    0.001069537
     15        8          -0.001149155    0.002003931   -0.001943129
     16        1           0.002842885   -0.000472762    0.000830485
     17        1           0.001311615   -0.000499739    0.000999469
     18        8          -0.000689855    0.000493339    0.001075753
     19        1           0.000133856   -0.000836707   -0.000579307
     20        1           0.000453488   -0.001287848    0.001472921
 -------------------------------------------------------------------
 Cartesian Forces:  Max     0.015178507 RMS     0.003424729

 GradGradGradGradGradGradGradGradGradGradGradGradGradGradGradGradGradGrad
 Berny optimization.
 Using GEDIIS/GDIIS optimizer.
 FormGI is forming the generalized inverse of G from B-inverse, IUseBI=4.
 Internal  Forces:  Max     0.022151648 RMS     0.005510980
 Search for a local minimum.
 Step number   2 out of a maximum of  120
 All quantities printed in internal units (Hartrees-Bohrs-Radians)
 Mixed Optimization -- RFO/linear search
 Update second derivatives using D2CorX and points    2    1
 DE=  7.86D-04 DEPred=-3.76D-03 R=-2.09D-01
 Trust test=-2.09D-01 RLast= 4.21D-01 DXMaxT set to 1.50D-01
 ITU= -1  0
 Use linear search instead of GDIIS.
     Eigenvalues ---   -0.24833   0.00041   0.00095   0.00125   0.00506
     Eigenvalues ---    0.00599   0.00634   0.00772   0.01249   0.01409
     Eigenvalues ---    0.01519   0.01527   0.01797   0.01946   0.02089
     Eigenvalues ---    0.02433   0.02502   0.02727   0.03131   0.03290
     Eigenvalues ---    0.03682   0.04286   0.04592   0.05039   0.05785
     Eigenvalues ---    0.06975   0.07884   0.08135   0.09765   0.11666
     Eigenvalues ---    0.12569   0.13523   0.18542   0.19193   0.20126
     Eigenvalues ---    0.21622   0.22620   0.24342   0.29953   0.36362
     Eigenvalues ---    0.37758   0.38697   0.43393   0.46511   0.48589
     Eigenvalues ---    0.52526   0.54371   0.56604   0.56990   0.57025
     Eigenvalues ---    0.57204   0.59953   0.82140   1.82515
 RFO step:  Lambda=-2.49708490D-01 EMin=-2.48334384D-01
 I=     1 Eig=   -2.48D-01 Dot1= -6.93D-03
 I=     1 Stepn= -3.75D-01 RXN=   3.75D-01 EDone=F
 Mixed    1 eigenvectors in step.  Raw Step.Grad=  6.93D-03.
 RFO eigenvector is Hessian eigenvector with negative curvature.
 Taking step of  3.75D-01 in eigenvector direction(s).  Step.Grad=  2.54D-03.
 Quartic linear search produced a step of -0.47922.
 Maximum step size (   0.150) exceeded in Quadratic search.
    -- Step size not scaled.
 Iteration  1 RMS(Cart)=  0.20142906 RMS(Int)=  0.00818942
 Iteration  2 RMS(Cart)=  0.02524426 RMS(Int)=  0.00107002
 Iteration  3 RMS(Cart)=  0.00017262 RMS(Int)=  0.00106760
 Iteration  4 RMS(Cart)=  0.00000038 RMS(Int)=  0.00106760
 Variable       Old X    -DE/DX   Delta X   Delta X   Delta X     New X
                                 (Linear)    (Quad)   (Total)
    R1        2.28345   0.01175  -0.00512   0.10046   0.09534   2.37879
    R2        2.43167   0.01493  -0.00350   0.08901   0.08551   2.51719
    R3        2.94026  -0.00305   0.00689  -0.07507  -0.06818   2.87208
    R4        1.99085  -0.00590   0.00815  -0.18076  -0.17261   1.81825
    R5        2.78139   0.00381  -0.00126   0.03182   0.03057   2.81197
    R6        2.52663   0.00161   0.00068   0.02439   0.02507   2.55170
    R7        2.52801   0.00181   0.00071   0.01794   0.01866   2.54666
    R8        2.52983   0.00277  -0.00250  -0.00797  -0.01047   2.51936
    R9        1.81268   0.00102   0.00029   0.00724   0.00752   1.82020
   R10        1.83570  -0.00190  -0.00365   0.03182   0.02818   1.86388
   R11        3.28833  -0.00020  -0.01599   0.02369   0.00768   3.29601
   R12        1.86906  -0.00143  -0.00082   0.02129   0.02049   1.88955
   R13        1.81277   0.00114  -0.00065   0.01312   0.01248   1.82524
   R14        3.08714  -0.00092  -0.01077   0.03323   0.02247   3.10962
   R15        3.19258  -0.00084  -0.01288   0.01487   0.00198   3.19456
   R16        1.88512  -0.00107  -0.00055   0.01469   0.01411   1.89924
   R17        1.81456   0.00109  -0.00011   0.01605   0.01594   1.83050
   R18        1.81355   0.00101  -0.00040   0.01268   0.01229   1.82584
   R19        1.85504  -0.00200  -0.00036   0.03203   0.03169   1.88673
    A1        2.21246   0.01477   0.01522  -0.03768  -0.02246   2.19000
    A2        2.11223  -0.00593  -0.00666   0.02713   0.02045   2.13268
    A3        1.95849  -0.00885  -0.00857   0.01057   0.00199   1.96048
    A4        1.90040   0.02215   0.03899  -0.06598  -0.02698   1.87342
    A5        1.94317  -0.00235   0.00186  -0.06681  -0.06641   1.87676
    A6        1.94385  -0.00176   0.00127  -0.04821  -0.04814   1.89571
    A7        1.93178  -0.00206   0.00475  -0.03673  -0.03288   1.89890
    A8        1.88331   0.00263  -0.00401   0.05538   0.04954   1.93284
    A9        1.88091   0.00207  -0.00227   0.05200   0.04852   1.92943
   A10        1.87813   0.00183  -0.00211   0.05348   0.05068   1.92881
   A11        1.87412   0.00000  -0.00823  -0.04676  -0.05529   1.81883
   A12        2.08571   0.00155  -0.00142  -0.00088  -0.00242   2.08329
   A13        1.69360   0.00048   0.03296   0.10698   0.13976   1.83336
   A14        1.83966   0.00209   0.00308   0.01875   0.02029   1.85995
   A15        1.97390  -0.00861  -0.04433  -0.00807  -0.05224   1.92166
   A16        2.09042   0.00484   0.01430  -0.02388  -0.00600   2.08441
   A17        1.80757   0.00444   0.02517   0.08050   0.10548   1.91305
   A18        1.97210  -0.00152  -0.04173   0.01269  -0.03005   1.94205
   A19        1.87189  -0.00037  -0.00412  -0.03351  -0.03736   1.83453
   A20        1.97642   0.00327   0.01203  -0.00871   0.00466   1.98108
   A21        1.92429  -0.00828  -0.02941   0.00713  -0.02213   1.90216
   A22        1.84054   0.00054   0.00065   0.01764   0.01785   1.85839
   A23        3.01213   0.01715   0.08110   0.03951   0.12061   3.13274
   A24        3.26520  -0.00527  -0.03588  -0.11120  -0.14796   3.11724
   A25        3.11983  -0.00774   0.02109  -0.03548  -0.01395   3.10588
   A26        3.02000  -0.01022  -0.01940   0.00053  -0.01848   3.00151
   A27        3.17034   0.00254   0.01978  -0.02673  -0.00711   3.16323
   A28        3.10964  -0.00320  -0.03068   0.02414  -0.00481   3.10482
   A29        3.03072   0.00532   0.03089   0.04023   0.07175   3.10247
   A30        3.21437   0.00371   0.00316  -0.04654  -0.04361   3.17075
    D1       -0.00465   0.00088  -0.00101  -0.01488  -0.01580  -0.02045
    D2        3.13483   0.00019  -0.00201  -0.00462  -0.00672   3.12811
    D3       -2.00695   0.00004  -0.00445   0.00009  -0.00408  -2.01103
    D4        2.17337  -0.00050  -0.00149   0.00825   0.00630   2.17966
    D5        0.08473  -0.00027  -0.00287  -0.00295  -0.00556   0.07917
    D6        1.13662   0.00066  -0.00358  -0.00942  -0.01276   1.12386
    D7       -0.96625   0.00012  -0.00062  -0.00125  -0.00239  -0.96864
    D8       -3.05488   0.00034  -0.00200  -0.01245  -0.01425  -3.06913
    D9       -0.68246   0.00427  -0.02883  -0.02289  -0.05245  -0.73491
   D10       -2.68703   0.00141  -0.01748  -0.04746  -0.06419  -2.75122
   D11       -1.34183  -0.00063   0.00572  -0.00604  -0.00126  -1.34309
   D12        2.84910   0.00227   0.00918  -0.01664  -0.00675   2.84235
   D13        0.63912  -0.00146   0.01522   0.00979   0.02430   0.66342
   D14       -1.45313   0.00143   0.01867  -0.00081   0.01881  -1.43433
   D15        1.27724   0.00200   0.08262   0.01004   0.09021   1.36744
   D16       -2.94693   0.00269   0.05476   0.05220   0.10571  -2.84122
   D17       -2.78346   0.00038   0.04252  -0.00097   0.04281  -2.74065
   D18       -0.72445   0.00108   0.01466   0.04119   0.05832  -0.66613
   D19       -1.69009  -0.00045   0.03216   0.01599   0.05127  -1.63882
   D20        2.50812   0.00431   0.05535   0.01948   0.07694   2.58507
   D21        0.58947   0.00153   0.02177   0.02726   0.04692   0.63639
   D22       -1.49550   0.00629   0.04496   0.03075   0.07260  -1.42290
         Item               Value     Threshold  Converged?
 Maximum Force            0.022152     0.000015     NO 
 RMS     Force            0.005511     0.000010     NO 
 Maximum Displacement     0.467467     0.000060     NO 
 RMS     Displacement     0.202855     0.000040     NO 
 Predicted change in Energy=-2.715545D-02
 GradGradGradGradGradGradGradGradGradGradGradGradGradGradGradGradGradGrad

                          Input orientation:                          
 ---------------------------------------------------------------------
 Center     Atomic      Atomic             Coordinates (Angstroms)
 Number     Number       Type             X           Y           Z
 ---------------------------------------------------------------------
      1          6           0       -0.971546    0.004289   -0.795041
      2          8           0       -1.277976   -0.814867    0.110313
      3          8           0        0.255423    0.204826   -1.273220
      4          1           0        0.850780   -0.373996   -0.787119
      5          6           0       -2.007574    0.883025   -1.476497
      6          9           0       -2.062265    0.515320   -2.774617
      7          9           0       -1.623659    2.169610   -1.360605
      8          9           0       -3.187644    0.692634   -0.886098
      9          8           0       -3.192242   -1.234812    1.948914
     10          1           0       -3.581624   -0.501301    2.436881
     11          1           0       -2.795085   -0.811463    1.151497
     12          8           0        1.081431   -1.091034    2.545910
     13          1           0        0.275754   -1.655067    2.726367
     14          1           0        1.724971   -1.301678    3.234679
     15          8           0        1.769344   -1.247894   -0.008164
     16          1           0        1.518573   -1.218708    0.964644
     17          1           0        2.680347   -0.920655   -0.044024
     18          8           0       -1.076583   -2.640863    2.965412
     19          1           0       -1.051159   -3.460515    2.454482
     20          1           0       -1.893609   -2.148570    2.670538
 ---------------------------------------------------------------------
                    Distance matrix (angstroms):
                    1          2          3          4          5
     1  C    0.000000
     2  O    1.258802   0.000000
     3  O    1.332037   2.303313   0.000000
     4  H    1.861192   2.351882   0.962174   0.000000
     5  C    1.519840   2.435799   2.371166   3.197739   0.000000
     6  F    2.317227   3.272206   2.778898   3.636875   1.350301
     7  F    2.331036   3.345175   2.720103   3.594671   1.347635
     8  F    2.322327   2.629112   3.498933   4.178082   1.333186
     9  O    3.741143   2.687233   4.933670   4.957107   4.197870
    10  H    4.184907   3.289078   5.383901   5.482388   4.439428
    11  H    2.789222   1.840027   4.027120   4.152342   3.224565
    12  O    4.071413   3.402234   4.116710   3.417078   5.442299
    13  H    4.087730   3.156541   4.410931   3.783699   5.414754
    14  H    5.021494   4.360772   4.974965   4.218964   6.395311
    15  O    3.114421   3.080212   2.450045   1.488029   4.578420
    16  H    3.285256   2.951890   2.937692   2.056249   4.775999
    17  H    3.841337   3.962742   2.942429   2.048985   5.223202
    18  O    4.598790   3.395057   5.276191   4.789040   5.745876
    19  H    4.750853   3.542037   5.388659   4.863327   5.935796
    20  H    4.182731   2.951698   5.070507   4.757749   5.138235
                    6          7          8          9         10
     6  F    0.000000
     7  F    2.220018   0.000000
     8  F    2.205544   2.202876   0.000000
     9  O    5.162515   5.000345   3.428172   0.000000
    10  H    5.522833   5.038679   3.552871   0.963207   0.000000
    11  H    4.208534   4.070588   2.562851   0.986322   1.538524
    12  O    6.385233   5.762826   5.760656   4.317564   4.701462
    13  H    6.359067   5.910944   5.527814   3.578832   4.036624
    14  H    7.331867   6.661816   6.715048   5.082976   5.425590
    15  O    5.044146   5.002089   5.395197   5.333634   5.930303
    16  H    5.459975   5.173113   5.406196   4.812569   5.356693
    17  H    5.657785   5.459632   6.143705   6.209492   6.748557
    18  O    6.624273   6.492639   5.513884   2.736103   3.336510
    19  H    6.646283   6.825024   5.742186   3.129471   3.893650
    20  H    6.064196   5.913515   4.732508   1.744174   2.370123
                   11         12         13         14         15
    11  H    0.000000
    12  O    4.129155   0.000000
    13  H    3.552736   0.999906   0.000000
    14  H    5.001086   0.965876   1.575911   0.000000
    15  O    4.729619   2.649740   3.142333   3.243592   0.000000
    16  H    4.336866   1.645538   2.199699   2.280908   1.005033
    17  H    5.605493   3.048495   3.741189   3.436250   0.968658
    18  O    3.096812   2.689791   1.690488   3.116829   4.345321
    19  H    3.428779   3.189159   2.257047   3.602246   4.349201
    20  H    2.215400   3.159870   2.225488   3.758936   4.626433
                   16         17         18         19         20
    16  H    0.000000
    17  H    1.567152   0.000000
    18  O    3.572175   5.111784   0.000000
    19  H    3.721403   5.159220   0.966191   0.000000
    20  H    3.926538   5.458726   0.998416   1.574040   0.000000
 Stoichiometry    C2H9F3O6
 Framework group  C1[X(C2H9F3O6)]
 Deg. of freedom    54
 Full point group                 C1      NOp   1
 Largest Abelian subgroup         C1      NOp   1
 Largest concise Abelian subgroup C1      NOp   1
                         Standard orientation:                         
 ---------------------------------------------------------------------
 Center     Atomic      Atomic             Coordinates (Angstroms)
 Number     Number       Type             X           Y           Z
 ---------------------------------------------------------------------
      1          6           0        0.804272   -0.424733   -0.172626
      2          8           0       -0.216799    0.271795   -0.411046
      3          8           0        0.837789   -1.755379   -0.121805
      4          1           0       -0.057059   -2.071056   -0.281100
      5          6           0        2.166897    0.197398    0.084512
      6          9           0        2.983346   -0.181132   -0.922185
      7          9           0        2.628566   -0.252019    1.268154
      8          9           0        2.036117    1.523958    0.107305
      9          8           0       -1.162493    2.752893    0.002521
     10          1           0       -1.004204    3.212493    0.834074
     11          1           0       -0.468174    2.052827   -0.023190
     12          8           0       -3.073901   -1.007999    0.920981
     13          1           0       -3.224891   -0.136886    0.453886
     14          1           0       -3.944254   -1.334020    1.183876
     15          8           0       -1.449622   -2.549684   -0.495369
     16          1           0       -2.088655   -1.969686    0.019735
     17          1           0       -1.573647   -3.441381   -0.137890
     18          8           0       -3.450349    1.306378   -0.396941
     19          1           0       -3.506706    1.184890   -1.353805
     20          1           0       -2.668684    1.905536   -0.233095
 ---------------------------------------------------------------------
 Rotational constants (GHZ):           1.0438941           0.5173584           0.3852882
 Standard basis: 6-31++G(d,p) (6D, 7F)
 There are   263 symmetry adapted cartesian basis functions of A   symmetry.
 There are   263 symmetry adapted basis functions of A   symmetry.
   263 basis functions,   424 primitive gaussians,   263 cartesian basis functions
    48 alpha electrons       48 beta electrons
       nuclear repulsion energy       737.2216164249 Hartrees.
 NAtoms=   20 NActive=   20 NUniq=   20 SFac= 1.00D+00 NAtFMM=   60 NAOKFM=F Big=F
 Integral buffers will be    131072 words long.
 Raffenetti 2 integral format.
 Two-electron integral symmetry is turned on.
 Nuclear repulsion after empirical dispersion term =      737.2130054413 Hartrees.
 One-electron integrals computed using PRISM.
 NBasis=   263 RedAO= T EigKep=  4.24D-05  NBF=   263
 NBsUse=   263 1.00D-06 EigRej= -1.00D+00 NBFU=   263
 Lowest energy guess from the checkpoint file:  "/local_scratch/slurm.5620327/Gau-508730.chk"
 B after Tr=    -0.000000    0.000000   -0.000000
         Rot=    0.999486    0.018971    0.006449    0.025029 Ang=   3.67 deg.
 B after Tr=    -0.000000    0.000000   -0.000000
         Rot=    0.999762   -0.013437    0.000523   -0.017174 Ang=  -2.50 deg.
 Requested convergence on RMS density matrix=1.00D-10 within 128 cycles.
 Requested convergence on MAX density matrix=1.00D-08.
 Requested convergence on             energy=1.00D-08.
 No special actions if energy rises.
 SCF Done:  E(RwB97XD) =  -832.371126272     A.U. after   17 cycles
            NFock= 17  Conv=0.52D-10     -V/T= 2.0084
 Calling FoFJK, ICntrl=      2127 FMM=F ISym2X=0 I1Cent= 0 IOpClX= 0 NMat=1 NMatS=1 NMatT=0.
 ***** Axes restored to original set *****
 -------------------------------------------------------------------
 Center     Atomic                   Forces (Hartrees/Bohr)
 Number     Number              X              Y              Z
 -------------------------------------------------------------------
      1        6           0.027692346   -0.043359214    0.038841980
      2        8           0.014544881    0.045567615   -0.049420835
      3        8          -0.071027145    0.026436425   -0.013666637
      4        1           0.031724519   -0.028109007    0.021236623
      5        6           0.013184792   -0.006402601    0.000772462
      6        9          -0.008239597    0.011999181    0.008666496
      7        9          -0.012713226   -0.006624776   -0.007065309
      8        9          -0.003173551    0.009038106   -0.008877285
      9        8           0.000492718    0.013528273   -0.007944323
     10        1          -0.000947858   -0.004139928    0.002001313
     11        1          -0.000536138   -0.012319031    0.009399877
     12        8          -0.002158802   -0.006425911    0.005707374
     13        1           0.006313970    0.004506511   -0.001794428
     14        1          -0.004869415    0.001164344   -0.003716800
     15        8           0.014250540   -0.000114446    0.014084060
     16        1           0.001128244   -0.001571138   -0.007660772
     17        1          -0.005846485   -0.004166408   -0.000470286
     18        8          -0.009303061    0.002478806   -0.004772133
     19        1          -0.001507455    0.005751503    0.002409504
     20        1           0.010990723   -0.007238305    0.002269118
 -------------------------------------------------------------------
 Cartesian Forces:  Max     0.071027145 RMS     0.018042850

 GradGradGradGradGradGradGradGradGradGradGradGradGradGradGradGradGradGrad
 Berny optimization.
 Using GEDIIS/GDIIS optimizer.
 FormGI is forming the generalized inverse of G from B-inverse, IUseBI=4.
 Internal  Forces:  Max     0.068737822 RMS     0.014623833
 Search for a local minimum.
 Step number   3 out of a maximum of  120
 All quantities printed in internal units (Hartrees-Bohrs-Radians)
 Mixed Optimization -- RFO/linear search
 Iteration  1 RMS(Cart)=  0.19905239 RMS(Int)=  0.00871921
 Iteration  2 RMS(Cart)=  0.02707379 RMS(Int)=  0.00006535
 Iteration  3 RMS(Cart)=  0.00018107 RMS(Int)=  0.00000001
 Iteration  4 RMS(Cart)=  0.00000001 RMS(Int)=  0.00000000
 Update second derivatives using D2CorX and points    3    2    1
 ITU=  0 -1  0
 Use linear search instead of GDIIS.
 Energy rises -- skip Quadratic/GDIIS search.
 Quartic linear search produced a step of -0.47922.
 Iteration  1 RMS(Cart)=  0.21030981 RMS(Int)=  0.00679354
 Iteration  2 RMS(Cart)=  0.02132454 RMS(Int)=  0.00103637
 Iteration  3 RMS(Cart)=  0.00027565 RMS(Int)=  0.00103423
 Iteration  4 RMS(Cart)=  0.00000034 RMS(Int)=  0.00103423
 Variable       Old X    -DE/DX   Delta X   Delta X   Delta X     New X
                                 (Linear)    (Quad)   (Total)
    R1        2.28345   0.01175  -0.00512   0.00000   0.09022   2.37367
    R2        2.43167   0.01493  -0.00350   0.00000   0.08202   2.51370
    R3        2.94026  -0.00305   0.00689   0.00000  -0.06129   2.87897
    R4        1.99085  -0.00590   0.00815   0.00000  -0.16447   1.82638
    R5        2.78139   0.00381  -0.00126   0.00000   0.02933   2.81072
    R6        2.52663   0.00161   0.00068   0.00000   0.02575   2.55238
    R7        2.52801   0.00181   0.00071   0.00000   0.01937   2.54738
    R8        2.52983   0.00277  -0.00250   0.00000  -0.01297   2.51686
    R9        1.81268   0.00102   0.00029   0.00000   0.00781   1.82048
   R10        1.83570  -0.00190  -0.00365   0.00000   0.02453   1.86023
   R11        3.28833  -0.00020  -0.01599   0.00000  -0.00832   3.28001
   R12        1.86906  -0.00143  -0.00082   0.00000   0.01969   1.88875
   R13        1.81277   0.00114  -0.00065   0.00000   0.01183   1.82459
   R14        3.08714  -0.00092  -0.01077   0.00000   0.01170   3.09885
   R15        3.19258  -0.00084  -0.01288   0.00000  -0.01092   3.18166
   R16        1.88512  -0.00107  -0.00055   0.00000   0.01355   1.89868
   R17        1.81456   0.00109  -0.00011   0.00000   0.01582   1.83038
   R18        1.81355   0.00101  -0.00040   0.00000   0.01189   1.82544
   R19        1.85504  -0.00200  -0.00036   0.00000   0.03135   1.88639
    A1        2.21246   0.01477   0.01522   0.00000  -0.00724   2.20522
    A2        2.11223  -0.00593  -0.00666   0.00000   0.01380   2.12603
    A3        1.95849  -0.00885  -0.00857   0.00000  -0.00657   1.95192
    A4        1.90040   0.02215   0.03899   0.00000   0.01202   1.91242
    A5        1.94317  -0.00235   0.00186   0.00000  -0.06441   1.87875
    A6        1.94385  -0.00176   0.00127   0.00000  -0.04677   1.89708
    A7        1.93178  -0.00206   0.00475   0.00000  -0.02794   1.90383
    A8        1.88331   0.00263  -0.00401   0.00000   0.04557   1.92887
    A9        1.88091   0.00207  -0.00227   0.00000   0.04648   1.92739
   A10        1.87813   0.00183  -0.00211   0.00000   0.04872   1.92685
   A11        1.87412   0.00000  -0.00823   0.00000  -0.06415   1.80996
   A12        2.08571   0.00155  -0.00142   0.00000  -0.00412   2.08159
   A13        1.69360   0.00048   0.03296   0.00000   0.17233   1.86593
   A14        1.83966   0.00209   0.00308   0.00000   0.02157   1.86123
   A15        1.97390  -0.00861  -0.04433   0.00000  -0.09675   1.87716
   A16        2.09042   0.00484   0.01430   0.00000   0.01076   2.10118
   A17        1.80757   0.00444   0.02517   0.00000   0.13149   1.93907
   A18        1.97210  -0.00152  -0.04173   0.00000  -0.07188   1.90021
   A19        1.87189  -0.00037  -0.00412   0.00000  -0.03838   1.83351
   A20        1.97642   0.00327   0.01203   0.00000   0.01747   1.99389
   A21        1.92429  -0.00828  -0.02941   0.00000  -0.05164   1.87265
   A22        1.84054   0.00054   0.00065   0.00000   0.01780   1.85834
   A23        3.01213   0.01715   0.08110   0.00000   0.20154   3.21366
   A24        3.26520  -0.00527  -0.03588   0.00000  -0.18437   3.08083
   A25        3.11983  -0.00774   0.02109   0.00000   0.00743   3.12726
   A26        3.02000  -0.01022  -0.01940   0.00000  -0.03770   2.98230
   A27        3.17034   0.00254   0.01978   0.00000   0.01192   3.18226
   A28        3.10964  -0.00320  -0.03068   0.00000  -0.03431   3.07533
   A29        3.03072   0.00532   0.03089   0.00000   0.10277   3.13350
   A30        3.21437   0.00371   0.00316   0.00000  -0.04066   3.17371
    D1       -0.00465   0.00088  -0.00101   0.00000  -0.01688  -0.02153
    D2        3.13483   0.00019  -0.00201   0.00000  -0.00866   3.12617
    D3       -2.00695   0.00004  -0.00445   0.00000  -0.00848  -2.01543
    D4        2.17337  -0.00050  -0.00149   0.00000   0.00473   2.17810
    D5        0.08473  -0.00027  -0.00287   0.00000  -0.00849   0.07625
    D6        1.13662   0.00066  -0.00358   0.00000  -0.01624   1.12038
    D7       -0.96625   0.00012  -0.00062   0.00000  -0.00303  -0.96928
    D8       -3.05488   0.00034  -0.00200   0.00000  -0.01625  -3.07113
    D9       -0.68246   0.00427  -0.02883   0.00000  -0.08467  -0.76713
   D10       -2.68703   0.00141  -0.01748   0.00000  -0.07826  -2.76529
   D11       -1.34183  -0.00063   0.00572   0.00000   0.00366  -1.33817
   D12        2.84910   0.00227   0.00918   0.00000   0.00275   2.85185
   D13        0.63912  -0.00146   0.01522   0.00000   0.03920   0.67832
   D14       -1.45313   0.00143   0.01867   0.00000   0.03829  -1.41484
   D15        1.27724   0.00200   0.08262   0.00000   0.17045   1.44769
   D16       -2.94693   0.00269   0.05476   0.00000   0.15985  -2.78708
   D17       -2.78346   0.00038   0.04252   0.00000   0.08596  -2.69750
   D18       -0.72445   0.00108   0.01466   0.00000   0.07536  -0.64909
   D19       -1.69009  -0.00045   0.03216   0.00000   0.08581  -1.60428
   D20        2.50812   0.00431   0.05535   0.00000   0.13369   2.64181
   D21        0.58947   0.00153   0.02177   0.00000   0.06730   0.65677
   D22       -1.49550   0.00629   0.04496   0.00000   0.11518  -1.38032
         Item               Value     Threshold  Converged?
 Maximum Force            0.068738     0.000015     NO 
 RMS     Force            0.014624     0.000010     NO 
 Maximum Displacement     0.684785     0.000060     NO 
 RMS     Displacement     0.227557     0.000040     NO 
 Predicted change in Energy=-1.085160D-02
 GradGradGradGradGradGradGradGradGradGradGradGradGradGradGradGradGradGrad

                          Input orientation:                          
 ---------------------------------------------------------------------
 Center     Atomic      Atomic             Coordinates (Angstroms)
 Number     Number       Type             X           Y           Z
 ---------------------------------------------------------------------
      1          6           0       -1.102156    0.111366   -0.859856
      2          8           0       -1.566408   -0.599535    0.065812
      3          8           0        0.161947    0.141164   -1.272846
      4          1           0        0.692441   -0.462072   -0.735475
      5          6           0       -1.982437    1.062800   -1.660413
      6          9           0       -2.002416    0.624908   -2.937965
      7          9           0       -1.453076    2.300718   -1.593518
      8          9           0       -3.211336    1.055006   -1.146988
      9          8           0       -3.065787   -1.416255    1.985931
     10          1           0       -3.497188   -0.689102    2.447669
     11          1           0       -2.679660   -0.989124    1.187499
     12          8           0        1.097403   -1.064675    2.646672
     13          1           0        0.332294   -1.669498    2.865228
     14          1           0        1.783549   -1.238433    3.303381
     15          8           0        1.606472   -1.320668    0.064295
     16          1           0        1.418580   -1.231646    1.047284
     17          1           0        2.514178   -1.001920   -0.048179
     18          8           0       -0.951670   -2.735044    3.090556
     19          1           0       -0.880772   -3.554337    2.583753
     20          1           0       -1.778305   -2.275373    2.771414
 ---------------------------------------------------------------------
                    Distance matrix (angstroms):
                    1          2          3          4          5
     1  C    0.000000
     2  O    1.256094   0.000000
     3  O    1.330191   2.308214   0.000000
     4  H    1.888090   2.400700   0.966481   0.000000
     5  C    1.523487   2.432343   2.366011   3.214922   0.000000
     6  F    2.322225   3.272925   2.773283   3.646195   1.350661
     7  F    2.335523   3.343305   2.715659   3.601734   1.348013
     8  F    2.328420   2.629483   3.497140   4.208366   1.331863
     9  O    3.779944   2.569441   4.843909   4.737172   4.540395
    10  H    4.161327   3.067437   5.284017   5.266587   4.715927
    11  H    2.809139   1.627665   3.924995   3.917485   3.578704
    12  O    4.303123   3.738058   4.206155   3.459197   5.706360
    13  H    4.370969   3.547762   4.520085   3.814793   5.771036
    14  H    5.242308   4.702367   5.047250   4.255069   6.642107
    15  O    3.200226   3.253799   2.451847   1.487371   4.640669
    16  H    3.434381   3.205153   2.974346   2.073102   4.915590
    17  H    3.869897   4.101962   2.887809   2.020529   5.204029
    18  O    4.871391   3.753315   5.343406   4.744261   6.169101
    19  H    5.034365   3.942204   5.442182   4.801497   6.367462
    20  H    4.397707   3.189611   5.095122   4.657352   5.552132
                    6          7          8          9         10
     6  F    0.000000
     7  F    2.217577   0.000000
     8  F    2.203195   2.200605   0.000000
     9  O    5.435242   5.406402   3.992931   0.000000
    10  H    5.741604   5.426657   4.005644   0.963358   0.000000
    11  H    4.481430   4.479021   3.148171   0.984392   1.531793
    12  O    6.606945   5.984147   6.119651   4.229933   4.614208
    13  H    6.662748   6.231418   6.006506   3.519126   3.974980
    14  H    7.533921   6.854265   7.072095   5.028256   5.377750
    15  O    5.081624   5.022312   5.506570   5.052903   5.668041
    16  H    5.570656   5.262873   5.610680   4.585268   5.140058
    17  H    5.603307   5.388376   6.182220   5.953595   6.516413
    18  O    6.981146   6.895712   6.117790   2.725599   3.328490
    19  H    7.015236   7.215178   6.371499   3.114976   3.882489
    20  H    6.407719   6.332378   5.338435   1.735707   2.361276
                   11         12         13         14         15
    11  H    0.000000
    12  O    4.049827   0.000000
    13  H    3.514193   0.999484   0.000000
    14  H    4.945639   0.965534   1.576051   0.000000
    15  O    4.443247   2.644495   3.096843   3.244965   0.000000
    16  H    4.107803   1.639840   2.162556   2.285437   1.004737
    17  H    5.338823   3.045228   3.700570   3.438417   0.968598
    18  O    3.107380   2.680646   1.683664   3.125150   4.207470
    19  H    3.430137   3.180495   2.259065   3.602761   4.186088
    20  H    2.230620   3.122666   2.197843   3.747671   4.438094
                   16         17         18         19         20
    16  H    0.000000
    17  H    1.566254   0.000000
    18  O    3.471778   4.986731   0.000000
    19  H    3.611460   4.996758   0.965980   0.000000
    20  H    3.779162   5.291239   0.998236   1.573700   0.000000
 Stoichiometry    C2H9F3O6
 Framework group  C1[X(C2H9F3O6)]
 Deg. of freedom    54
 Full point group                 C1      NOp   1
 Largest Abelian subgroup         C1      NOp   1
 Largest concise Abelian subgroup C1      NOp   1
                         Standard orientation:                         
 ---------------------------------------------------------------------
 Center     Atomic      Atomic             Coordinates (Angstroms)
 Number     Number       Type             X           Y           Z
 ---------------------------------------------------------------------
      1          6           0        0.901659   -0.285832   -0.164120
      2          8           0       -0.054338    0.518171   -0.296104
      3          8           0        0.832446   -1.612126   -0.238674
      4          1           0       -0.083004   -1.880366   -0.393866
      5          6           0        2.323127    0.193376    0.101968
      6          9           0        3.078583   -0.155170   -0.962028
      7          9           0        2.778411   -0.404803    1.220913
      8          9           0        2.315384    1.516603    0.253198
      9          8           0       -1.505900    2.626885   -0.076286
     10          1           0       -1.327450    3.110436    0.737589
     11          1           0       -0.778420    1.965062   -0.118609
     12          8           0       -3.158814   -1.117080    0.992794
     13          1           0       -3.413360   -0.267060    0.532750
     14          1           0       -3.981711   -1.535608    1.275516
     15          8           0       -1.463931   -2.400693   -0.579803
     16          1           0       -2.115583   -1.916803    0.012394
     17          1           0       -1.493514   -3.323020   -0.285493
     18          8           0       -3.758736    1.118929   -0.358583
     19          1           0       -3.837178    0.969510   -1.309707
     20          1           0       -2.995713    1.750230   -0.233165
 ---------------------------------------------------------------------
 Rotational constants (GHZ):           1.1149407           0.4575423           0.3603475
 Standard basis: 6-31++G(d,p) (6D, 7F)
 There are   263 symmetry adapted cartesian basis functions of A   symmetry.
 There are   263 symmetry adapted basis functions of A   symmetry.
   263 basis functions,   424 primitive gaussians,   263 cartesian basis functions
    48 alpha electrons       48 beta electrons
       nuclear repulsion energy       727.6736563345 Hartrees.
 NAtoms=   20 NActive=   20 NUniq=   20 SFac= 1.00D+00 NAtFMM=   60 NAOKFM=F Big=F
 Integral buffers will be    131072 words long.
 Raffenetti 2 integral format.
 Two-electron integral symmetry is turned on.
 Nuclear repulsion after empirical dispersion term =      727.6656264376 Hartrees.
 One-electron integrals computed using PRISM.
 NBasis=   263 RedAO= T EigKep=  4.61D-05  NBF=   263
 NBsUse=   263 1.00D-06 EigRej= -1.00D+00 NBFU=   263
 Lowest energy guess from the checkpoint file:  "/local_scratch/slurm.5620327/Gau-508730.chk"
 B after Tr=    -0.000000    0.000000   -0.000000
         Rot=    0.999902    0.003079    0.003878    0.013060 Ang=   1.60 deg.
 B after Tr=     0.000000    0.000000    0.000000
         Rot=    0.999804   -0.015854   -0.002658   -0.011552 Ang=  -2.27 deg.
 Requested convergence on RMS density matrix=1.00D-10 within 128 cycles.
 Requested convergence on MAX density matrix=1.00D-08.
 Requested convergence on             energy=1.00D-08.
 No special actions if energy rises.
 SCF Done:  E(RwB97XD) =  -832.371495341     A.U. after   17 cycles
            NFock= 17  Conv=0.39D-10     -V/T= 2.0084
 Calling FoFJK, ICntrl=      2127 FMM=F ISym2X=0 I1Cent= 0 IOpClX= 0 NMat=1 NMatS=1 NMatT=0.
 ***** Axes restored to original set *****
 -------------------------------------------------------------------
 Center     Atomic                   Forces (Hartrees/Bohr)
 Number     Number              X              Y              Z
 -------------------------------------------------------------------
      1        6           0.017050125   -0.038481101    0.038777067
      2        8           0.032172896    0.037889439   -0.053831357
      3        8          -0.066930630    0.029606016   -0.015423169
      4        1           0.025348648   -0.027617027    0.022934744
      5        6           0.009095272   -0.006698008    0.002487283
      6        9          -0.006356639    0.012356725    0.007310993
      7        9          -0.011905395   -0.005900606   -0.006960510
      8        9           0.000156681    0.007689830   -0.009299960
      9        8          -0.002525626    0.009691018   -0.001406461
     10        1          -0.000720114   -0.004887757    0.002444443
     11        1          -0.002798276   -0.008472719    0.007290850
     12        8          -0.001941772   -0.005810848    0.005480574
     13        1           0.005815721    0.003888152   -0.001566101
     14        1          -0.004654081    0.000981375   -0.003486295
     15        8           0.012881579    0.000932320    0.012473804
     16        1           0.001578881   -0.002241155   -0.007060085
     17        1          -0.005468996   -0.004365090    0.000329726
     18        8          -0.008110349    0.002218733   -0.005158515
     19        1          -0.001742242    0.005212978    0.002617046
     20        1           0.009054314   -0.005992275    0.002045923
 -------------------------------------------------------------------
 Cartesian Forces:  Max     0.066930630 RMS     0.017332273

 GradGradGradGradGradGradGradGradGradGradGradGradGradGradGradGradGradGrad
 Berny optimization.
 Using GEDIIS/GDIIS optimizer.
 FormGI is forming the generalized inverse of G from B-inverse, IUseBI=4.
 Internal  Forces:  Max     0.073005776 RMS     0.019081353
 Search for a local minimum.
 Step number   4 out of a maximum of  120
 All quantities printed in internal units (Hartrees-Bohrs-Radians)
 Mixed Optimization -- RFO/linear search
 Update second derivatives using D2CorX and points    3    2    4    1
 ITU=  0  0 -1  0
 Use linear search instead of GDIIS.
 Energy rises -- skip Quadratic/GDIIS search.
 Quartic linear search produced a step of -0.71842.
 Iteration  1 RMS(Cart)=  0.12181900 RMS(Int)=  0.00297348
 Iteration  2 RMS(Cart)=  0.00511356 RMS(Int)=  0.00010232
 Iteration  3 RMS(Cart)=  0.00001327 RMS(Int)=  0.00010208
 Iteration  4 RMS(Cart)=  0.00000000 RMS(Int)=  0.00010208
 Variable       Old X    -DE/DX   Delta X   Delta X   Delta X     New X
                                 (Linear)    (Quad)   (Total)
    R1        2.37367  -0.07301  -0.07249   0.00000  -0.07249   2.30118
    R2        2.51370  -0.04532  -0.06417   0.00000  -0.06417   2.44953
    R3        2.87897   0.01325   0.05436   0.00000   0.05436   2.93333
    R4        1.82638   0.05780   0.13037   0.00000   0.13037   1.95675
    R5        2.81072   0.01335  -0.02296   0.00000  -0.02296   2.78777
    R6        2.55238  -0.01083  -0.01748   0.00000  -0.01748   2.53490
    R7        2.54738  -0.01044  -0.01285   0.00000  -0.01285   2.53453
    R8        2.51686  -0.00377   0.00557   0.00000   0.00557   2.52242
    R9        1.82048  -0.00220  -0.00518   0.00000  -0.00518   1.81530
   R10        1.86023  -0.01069  -0.02309   0.00000  -0.02309   1.83714
   R11        3.28001  -0.00109  -0.01800   0.00000  -0.01800   3.26201
   R12        1.88875   0.00119  -0.01537   0.00000  -0.01537   1.87338
   R13        1.82459  -0.00586  -0.00947   0.00000  -0.00947   1.81513
   R14        3.09885   0.00959  -0.02455   0.00000  -0.02455   3.07430
   R15        3.18166   0.00752  -0.01147   0.00000  -0.01147   3.17019
   R16        1.89868   0.00218  -0.01056   0.00000  -0.01056   1.88812
   R17        1.83038  -0.00660  -0.01154   0.00000  -0.01154   1.81885
   R18        1.82544  -0.00592  -0.00914   0.00000  -0.00914   1.81630
   R19        1.88639  -0.01029  -0.02306   0.00000  -0.02306   1.86334
    A1        2.20522  -0.01068   0.02802   0.00000   0.02803   2.23325
    A2        2.12603   0.00365  -0.01990   0.00000  -0.01989   2.10613
    A3        1.95192   0.00703  -0.00812   0.00000  -0.00811   1.94380
    A4        1.91242   0.00707   0.04982   0.00000   0.04982   1.96223
    A5        1.87875   0.01532   0.04907   0.00000   0.04941   1.92816
    A6        1.89708   0.01372   0.03551   0.00000   0.03579   1.93287
    A7        1.90383   0.01524   0.02720   0.00000   0.02743   1.93127
    A8        1.92887  -0.01431  -0.03875   0.00000  -0.03838   1.89050
    A9        1.92739  -0.01413  -0.03678   0.00000  -0.03650   1.89089
   A10        1.92685  -0.01417  -0.03816   0.00000  -0.03800   1.88885
   A11        1.80996   0.00245   0.03376   0.00000   0.03375   1.84372
   A12        2.08159  -0.00248   0.00083   0.00000   0.00083   2.08242
   A13        1.86593  -0.00306  -0.07439   0.00000  -0.07440   1.79153
   A14        1.86123  -0.01764  -0.01088   0.00000  -0.01086   1.85037
   A15        1.87716   0.04073   0.00304   0.00000   0.00302   1.88017
   A16        2.10118  -0.01593   0.01371   0.00000   0.01354   2.11472
   A17        1.93907   0.03532  -0.05673   0.00000  -0.05662   1.88245
   A18        1.90021  -0.01144  -0.01092   0.00000  -0.01070   1.88951
   A19        1.83351  -0.00767   0.02140   0.00000   0.02158   1.85509
   A20        1.99389  -0.01150   0.00549   0.00000   0.00546   1.99936
   A21        1.87265   0.03831  -0.00699   0.00000  -0.00700   1.86566
   A22        1.85834  -0.00834  -0.01181   0.00000  -0.01182   1.84652
   A23        3.21366   0.01940  -0.02321   0.00000  -0.02321   3.19046
   A24        3.08083   0.04973   0.07867   0.00000   0.07869   3.15953
   A25        3.12726   0.04511   0.02628   0.00000   0.02627   3.15353
   A26        2.98230   0.03306  -0.00201   0.00000  -0.00201   2.98029
   A27        3.18226  -0.00039   0.02109   0.00000   0.02107   3.20333
   A28        3.07533   0.00017  -0.02135   0.00000  -0.02141   3.05392
   A29        3.13350  -0.01236  -0.02753   0.00000  -0.02752   3.10598
   A30        3.17371  -0.00210   0.03395   0.00000   0.03395   3.20766
    D1       -0.02153  -0.00175   0.01061   0.00000   0.01058  -0.01095
    D2        3.12617  -0.00103   0.00321   0.00000   0.00324   3.12941
    D3       -2.01543  -0.00002  -0.00059   0.00000  -0.00063  -2.01606
    D4        2.17810   0.00065  -0.00564   0.00000  -0.00557   2.17253
    D5        0.07625   0.00054   0.00179   0.00000   0.00173   0.07798
    D6        1.12038  -0.00077   0.00630   0.00000   0.00628   1.12666
    D7       -0.96928  -0.00010   0.00125   0.00000   0.00135  -0.96793
    D8       -3.07113  -0.00020   0.00868   0.00000   0.00864  -3.06249
    D9       -0.76713  -0.00199   0.01761   0.00000   0.01751  -0.74961
   D10       -2.76529  -0.00400   0.03001   0.00000   0.03011  -2.73518
   D11       -1.33817   0.00201   0.00595   0.00000   0.00595  -1.33222
   D12        2.85185  -0.00727   0.01178   0.00000   0.01177   2.86362
   D13        0.67832   0.00691  -0.00535   0.00000  -0.00534   0.67298
   D14       -1.41484  -0.00236   0.00048   0.00000   0.00048  -1.41437
   D15        1.44769   0.00845   0.00140   0.00000   0.00153   1.44922
   D16       -2.78708   0.00768  -0.03274   0.00000  -0.03277  -2.81985
   D17       -2.69750   0.00471   0.00198   0.00000   0.00201  -2.69550
   D18       -0.64909   0.00393  -0.03216   0.00000  -0.03229  -0.68138
   D19       -1.60428   0.00539  -0.01343   0.00000  -0.01353  -1.61782
   D20        2.64181  -0.01367  -0.01307   0.00000  -0.01318   2.62864
   D21        0.65677  -0.00395  -0.01571   0.00000  -0.01561   0.64116
   D22       -1.38032  -0.02300  -0.01535   0.00000  -0.01525  -1.39557
         Item               Value     Threshold  Converged?
 Maximum Force            0.073006     0.000015     NO 
 RMS     Force            0.019081     0.000010     NO 
 Maximum Displacement     0.435947     0.000060     NO 
 RMS     Displacement     0.119798     0.000040     NO 
 Predicted change in Energy=-2.257164D-03
 GradGradGradGradGradGradGradGradGradGradGradGradGradGradGradGradGradGrad

                          Input orientation:                          
 ---------------------------------------------------------------------
 Center     Atomic      Atomic             Coordinates (Angstroms)
 Number     Number       Type             X           Y           Z
 ---------------------------------------------------------------------
      1          6           0       -1.095121    0.139596   -0.887894
      2          8           0       -1.604280   -0.521860   -0.001266
      3          8           0        0.140154    0.130064   -1.280612
      4          1           0        0.722817   -0.530128   -0.735777
      5          6           0       -1.941811    1.149136   -1.708527
      6          9           0       -2.005291    0.772195   -2.994324
      7          9           0       -1.402056    2.375781   -1.655020
      8          9           0       -3.185726    1.219186   -1.229481
      9          8           0       -3.102534   -1.570946    2.067024
     10          1           0       -3.551285   -0.826353    2.475665
     11          1           0       -2.697537   -1.219817    1.255972
     12          8           0        1.075262   -1.030477    2.594632
     13          1           0        0.305877   -1.608687    2.832316
     14          1           0        1.741501   -1.185353    3.268981
     15          8           0        1.630225   -1.384999    0.052952
     16          1           0        1.402530   -1.264681    1.018344
     17          1           0        2.527345   -1.053841   -0.056129
     18          8           0       -0.917118   -2.701308    3.185557
     19          1           0       -0.846093   -3.542574    2.726182
     20          1           0       -1.761205   -2.296654    2.875657
 ---------------------------------------------------------------------
                    Distance matrix (angstroms):
                    1          2          3          4          5
     1  C    0.000000
     2  O    1.217734   0.000000
     3  O    1.296234   2.259376   0.000000
     4  H    1.943340   2.440278   1.035469   0.000000
     5  C    1.552254   2.412652   2.357159   3.296425   0.000000
     6  F    2.380260   3.285389   2.819942   3.773547   1.341413
     7  F    2.383950   3.342472   2.749880   3.715428   1.341215
     8  F    2.377567   2.653436   3.500040   4.310517   1.334809
     9  O    3.960708   2.761010   4.961364   4.855132   4.795927
    10  H    4.275433   3.165238   5.352670   5.354349   4.899023
    11  H    3.001983   1.806378   4.038431   4.017655   3.869278
    12  O    4.267040   3.765280   4.151964   3.386176   5.689519
    13  H    4.342724   3.585956   4.468433   3.750788   5.768617
    14  H    5.203992   4.725357   4.999343   4.183912   6.617568
    15  O    3.261455   3.348129   2.508808   1.475223   4.720602
    16  H    3.441511   3.260720   2.970540   2.019534   4.944386
    17  H    3.903638   4.166095   2.932520   1.998128   5.249465
    18  O    4.969449   3.921483   5.392695   4.772867   6.310940
    19  H    5.165457   4.139872   5.524071   4.849894   6.548235
    20  H    4.532472   3.383964   5.174814   4.725826   5.737668
                    6          7          8          9         10
     6  F    0.000000
     7  F    2.174654   0.000000
     8  F    2.169769   2.168012   0.000000
     9  O    5.684321   5.685235   4.319573   0.000000
    10  H    5.904763   5.651142   4.248055   0.960617   0.000000
    11  H    4.744716   4.804214   3.516325   0.972173   1.539919
    12  O    6.631430   5.983247   6.151492   4.245522   4.632576
    13  H    6.705209   6.239327   6.056926   3.493474   3.951828
    14  H    7.556417   6.841741   7.091935   5.005802   5.363937
    15  O    5.211176   5.123999   5.623148   5.146850   5.747144
    16  H    5.644786   5.316535   5.681057   4.635636   5.182296
    17  H    5.701946   5.455177   6.259600   6.039099   6.588739
    18  O    7.172187   7.031585   6.325300   2.702753   3.310323
    19  H    7.258455   7.384508   6.617818   3.068115   3.841703
    20  H    6.628280   6.518257   5.589504   1.726182   2.350780
                   11         12         13         14         15
    11  H    0.000000
    12  O    4.007727   0.000000
    13  H    3.414173   0.991350   0.000000
    14  H    4.874264   0.960524   1.559136   0.000000
    15  O    4.494893   2.625606   3.086874   3.224140   0.000000
    16  H    4.107192   1.626850   2.147435   2.277402   0.999151
    17  H    5.389671   3.022520   3.685904   3.419241   0.962492
    18  O    3.014632   2.666542   1.677592   3.061589   4.246744
    19  H    3.314297   3.165367   2.253491   3.542141   4.234790
    20  H    2.158629   3.118930   2.178992   3.695759   4.505616
                   16         17         18         19         20
    16  H    0.000000
    17  H    1.569764   0.000000
    18  O    3.484461   5.008693   0.000000
    19  H    3.627921   5.031416   0.961145   0.000000
    20  H    3.811010   5.341500   0.986035   1.553090   0.000000
 Stoichiometry    C2H9F3O6
 Framework group  C1[X(C2H9F3O6)]
 Deg. of freedom    54
 Full point group                 C1      NOp   1
 Largest Abelian subgroup         C1      NOp   1
 Largest concise Abelian subgroup C1      NOp   1
                         Standard orientation:                         
 ---------------------------------------------------------------------
 Center     Atomic      Atomic             Coordinates (Angstroms)
 Number     Number       Type             X           Y           Z
 ---------------------------------------------------------------------
      1          6           0        0.911051   -0.270246   -0.182791
      2          8           0        0.005787    0.537002   -0.291065
      3          8           0        0.843464   -1.561301   -0.276776
      4          1           0       -0.120242   -1.894352   -0.457174
      5          6           0        2.361888    0.200812    0.104729
      6          9           0        3.165727   -0.099374   -0.926348
      7          9           0        2.845952   -0.395666    1.204163
      8          9           0        2.399011    1.521380    0.295618
      9          8           0       -1.737823    2.674324   -0.169179
     10          1           0       -1.505007    3.163553    0.624065
     11          1           0       -1.033633    2.014360   -0.286162
     12          8           0       -3.083404   -1.174256    1.015009
     13          1           0       -3.362435   -0.324367    0.587688
     14          1           0       -3.889763   -1.588615    1.332339
     15          8           0       -1.477935   -2.445417   -0.628289
     16          1           0       -2.090731   -1.945379   -0.017759
     17          1           0       -1.474454   -3.357148   -0.319867
     18          8           0       -3.883926    1.033335   -0.248380
     19          1           0       -4.019455    0.895062   -1.189821
     20          1           0       -3.167436    1.706927   -0.176397
 ---------------------------------------------------------------------
 Rotational constants (GHZ):           1.1038315           0.4378454           0.3467171
 Standard basis: 6-31++G(d,p) (6D, 7F)
 There are   263 symmetry adapted cartesian basis functions of A   symmetry.
 There are   263 symmetry adapted basis functions of A   symmetry.
   263 basis functions,   424 primitive gaussians,   263 cartesian basis functions
    48 alpha electrons       48 beta electrons
       nuclear repulsion energy       721.8864804712 Hartrees.
 NAtoms=   20 NActive=   20 NUniq=   20 SFac= 1.00D+00 NAtFMM=   60 NAOKFM=F Big=F
 Integral buffers will be    131072 words long.
 Raffenetti 2 integral format.
 Two-electron integral symmetry is turned on.
 Nuclear repulsion after empirical dispersion term =      721.8787043724 Hartrees.
 One-electron integrals computed using PRISM.
 NBasis=   263 RedAO= T EigKep=  5.52D-05  NBF=   263
 NBsUse=   263 1.00D-06 EigRej= -1.00D+00 NBFU=   263
 Lowest energy guess from the checkpoint file:  "/local_scratch/slurm.5620327/Gau-508730.chk"
 B after Tr=     0.000000    0.000000   -0.000000
         Rot=    0.999993    0.000801    0.001138    0.003509 Ang=   0.43 deg.
 B after Tr=     0.000000   -0.000000   -0.000000
         Rot=    0.999948   -0.002275   -0.002748   -0.009557 Ang=  -1.17 deg.
 Requested convergence on RMS density matrix=1.00D-10 within 128 cycles.
 Requested convergence on MAX density matrix=1.00D-08.
 Requested convergence on             energy=1.00D-08.
 No special actions if energy rises.
 SCF Done:  E(RwB97XD) =  -832.382571828     A.U. after   14 cycles
            NFock= 14  Conv=0.40D-10     -V/T= 2.0082
 Calling FoFJK, ICntrl=      2127 FMM=F ISym2X=0 I1Cent= 0 IOpClX= 0 NMat=1 NMatS=1 NMatT=0.
 ***** Axes restored to original set *****
 -------------------------------------------------------------------
 Center     Atomic                   Forces (Hartrees/Bohr)
 Number     Number              X              Y              Z
 -------------------------------------------------------------------
      1        6          -0.001761168   -0.002044441    0.003611943
      2        8           0.005672276    0.003078995   -0.006231845
      3        8          -0.003433797   -0.000492547   -0.000228279
      4        1          -0.002359888    0.000847737   -0.000538017
      5        6          -0.000072481   -0.000188317    0.000856155
      6        9           0.000033370    0.000442201    0.000989520
      7        9          -0.000602506   -0.001061640   -0.000343809
      8        9           0.000835900    0.000159094   -0.000825826
      9        8           0.000389586    0.000654069   -0.000344426
     10        1          -0.000473543   -0.000762641    0.000457276
     11        1          -0.001172687    0.000898911    0.000077532
     12        8          -0.001912212   -0.000988928    0.000983581
     13        1           0.002154617   -0.000148710    0.000624114
     14        1          -0.000300205    0.000475610   -0.000300782
     15        8           0.000340776    0.002827330    0.001055262
     16        1           0.003717883   -0.001354054   -0.001238050
     17        1           0.000251241   -0.002006079    0.000770010
     18        8          -0.001795020    0.001402522   -0.001144446
     19        1          -0.000301808    0.000194385    0.000664587
     20        1           0.000789666   -0.001933497    0.001105499
 -------------------------------------------------------------------
 Cartesian Forces:  Max     0.006231845 RMS     0.001747172

 GradGradGradGradGradGradGradGradGradGradGradGradGradGradGradGradGradGrad
 Berny optimization.
 Using GEDIIS/GDIIS optimizer.
 FormGI is forming the generalized inverse of G from B-inverse, IUseBI=4.
 Internal  Forces:  Max     0.008581656 RMS     0.002231073
 Search for a local minimum.
 Step number   5 out of a maximum of  120
 All quantities printed in internal units (Hartrees-Bohrs-Radians)
 Mixed Optimization -- RFO/linear search
 Update second derivatives using D2CorX and points    3    2    4    1    5
 ITU=  0  0  0 -1  0
 Use linear search instead of GDIIS.
     Eigenvalues ---    0.00041   0.00095   0.00125   0.00502   0.00591
     Eigenvalues ---    0.00616   0.00773   0.01250   0.01400   0.01523
     Eigenvalues ---    0.01528   0.01791   0.01929   0.02086   0.02447
     Eigenvalues ---    0.02510   0.02725   0.03130   0.03276   0.03677
     Eigenvalues ---    0.04285   0.04488   0.05040   0.05162   0.06667
     Eigenvalues ---    0.07093   0.07979   0.08667   0.10554   0.11734
     Eigenvalues ---    0.13396   0.18243   0.19885   0.19944   0.21492
     Eigenvalues ---    0.21951   0.24283   0.29663   0.31570   0.37747
     Eigenvalues ---    0.38384   0.39113   0.43902   0.46767   0.49310
     Eigenvalues ---    0.52914   0.55912   0.56668   0.57028   0.57056
     Eigenvalues ---    0.57270   0.61259   1.00109   2.11128
 RFO step:  Lambda=-2.28603043D-03 EMin= 4.11060118D-04
 Quartic linear search produced a step of -0.00394.
 Maximum step size (   0.150) exceeded in Quadratic search.
    -- Step size scaled by   0.714
 Iteration  1 RMS(Cart)=  0.10448410 RMS(Int)=  0.00261454
 Iteration  2 RMS(Cart)=  0.00805279 RMS(Int)=  0.00048461
 Iteration  3 RMS(Cart)=  0.00002801 RMS(Int)=  0.00048439
 Iteration  4 RMS(Cart)=  0.00000002 RMS(Int)=  0.00048439
 Variable       Old X    -DE/DX   Delta X   Delta X   Delta X     New X
                                 (Linear)    (Quad)   (Total)
    R1        2.30118  -0.00858  -0.00011  -0.00427  -0.00438   2.29680
    R2        2.44953  -0.00452  -0.00010   0.00231   0.00222   2.45174
    R3        2.93333  -0.00088   0.00008  -0.00260  -0.00251   2.93082
    R4        1.95675   0.00069   0.00020  -0.01929  -0.01908   1.93767
    R5        2.78777   0.00291  -0.00004   0.06585   0.06581   2.85357
    R6        2.53490  -0.00107  -0.00003  -0.00107  -0.00109   2.53381
    R7        2.53453  -0.00123  -0.00002  -0.00143  -0.00145   2.53308
    R8        2.52242  -0.00107   0.00001   0.00067   0.00068   2.52310
    R9        1.81530  -0.00018  -0.00001  -0.00051  -0.00052   1.81478
   R10        1.83714  -0.00023  -0.00004  -0.00084  -0.00087   1.83627
   R11        3.26201   0.00121  -0.00003   0.02919   0.02916   3.29117
   R12        1.87338   0.00051  -0.00002  -0.00413  -0.00415   1.86923
   R13        1.81513  -0.00050  -0.00001  -0.00073  -0.00074   1.81439
   R14        3.07430   0.00258  -0.00004   0.03607   0.03603   3.11033
   R15        3.17019   0.00174  -0.00002   0.02839   0.02837   3.19856
   R16        1.88812   0.00043  -0.00002  -0.00755  -0.00757   1.88055
   R17        1.81885  -0.00054  -0.00002  -0.00168  -0.00170   1.81714
   R18        1.81630  -0.00051  -0.00001  -0.00048  -0.00050   1.81580
   R19        1.86334  -0.00047  -0.00004  -0.00444  -0.00448   1.85886
    A1        2.23325  -0.00394   0.00004  -0.00098  -0.00094   2.23231
    A2        2.10613   0.00188  -0.00003   0.00360   0.00356   2.10969
    A3        1.94380   0.00207  -0.00001  -0.00261  -0.00262   1.94118
    A4        1.96223  -0.00413   0.00008   0.00280   0.00288   1.96511
    A5        1.92816  -0.00008   0.00007  -0.00085  -0.00078   1.92739
    A6        1.93287   0.00032   0.00005   0.00143   0.00148   1.93435
    A7        1.93127   0.00084   0.00004  -0.00064  -0.00060   1.93067
    A8        1.89050  -0.00036  -0.00006   0.00070   0.00064   1.89114
    A9        1.89089  -0.00043  -0.00006  -0.00044  -0.00050   1.89039
   A10        1.88885  -0.00034  -0.00006  -0.00020  -0.00026   1.88859
   A11        1.84372  -0.00086   0.00005   0.00800   0.00773   1.85145
   A12        2.08242  -0.00039   0.00000   0.01760   0.01748   2.09989
   A13        1.79153   0.00196  -0.00011   0.00363   0.00332   1.79485
   A14        1.85037  -0.00135  -0.00002   0.00174   0.00002   1.85039
   A15        1.88017   0.00566   0.00000   0.04780   0.04651   1.92669
   A16        2.11472  -0.00280   0.00002   0.02728   0.02597   2.14069
   A17        1.88245   0.00496  -0.00009   0.03883   0.03789   1.92033
   A18        1.88951   0.00105  -0.00002   0.04830   0.04734   1.93685
   A19        1.85509  -0.00163   0.00003   0.00598   0.00429   1.85938
   A20        1.99936  -0.00182   0.00001   0.00434   0.00432   2.00367
   A21        1.86566   0.00555  -0.00001   0.02757   0.02735   1.89301
   A22        1.84652  -0.00041  -0.00002  -0.00145  -0.00193   1.84459
   A23        3.19046  -0.00077  -0.00004   0.01665   0.01665   3.20710
   A24        3.15953   0.00234   0.00012   0.02162   0.02170   3.18122
   A25        3.15353   0.00265   0.00004  -0.05685  -0.05667   3.09686
   A26        2.98029   0.00452  -0.00000  -0.00504  -0.00505   2.97524
   A27        3.20333  -0.00196   0.00003  -0.01864  -0.01827   3.18506
   A28        3.05392   0.00232  -0.00003   0.03921   0.03902   3.09295
   A29        3.10598  -0.00123  -0.00004   0.00273   0.00295   3.10893
   A30        3.20766  -0.00223   0.00005   0.01043   0.01043   3.21809
    D1       -0.01095  -0.00066   0.00002  -0.00560  -0.00558  -0.01654
    D2        3.12941  -0.00016   0.00000  -0.00222  -0.00222   3.12720
    D3       -2.01606   0.00012  -0.00000   0.00671   0.00672  -2.00935
    D4        2.17253   0.00042  -0.00001   0.00547   0.00546   2.17799
    D5        0.07798   0.00008   0.00000   0.00520   0.00520   0.08318
    D6        1.12666  -0.00034   0.00001   0.00361   0.00362   1.13028
    D7       -0.96793  -0.00004   0.00000   0.00237   0.00237  -0.96557
    D8       -3.06249  -0.00038   0.00001   0.00210   0.00211  -3.06038
    D9       -0.74961  -0.00016   0.00003   0.08475   0.08614  -0.66347
   D10       -2.73518  -0.00163   0.00005   0.03172   0.03041  -2.70477
   D11       -1.33222  -0.00042   0.00001  -0.05563  -0.05585  -1.38807
   D12        2.86362  -0.00177   0.00002  -0.06912  -0.06911   2.79450
   D13        0.67298   0.00048  -0.00001  -0.03268  -0.03266   0.64032
   D14       -1.41437  -0.00087   0.00000  -0.04616  -0.04593  -1.46030
   D15        1.44922  -0.00205   0.00000  -0.13732  -0.13785   1.31137
   D16       -2.81985   0.00052  -0.00005  -0.06542  -0.06590  -2.88575
   D17       -2.69550  -0.00105   0.00000  -0.06045  -0.06001  -2.75551
   D18       -0.68138   0.00151  -0.00005   0.01146   0.01194  -0.66944
   D19       -1.61782   0.00017  -0.00002  -0.06363  -0.06359  -1.68141
   D20        2.62864  -0.00269  -0.00002  -0.09017  -0.09056   2.53807
   D21        0.64116  -0.00030  -0.00002   0.00846   0.00882   0.64998
   D22       -1.39557  -0.00315  -0.00002  -0.01808  -0.01815  -1.41372
         Item               Value     Threshold  Converged?
 Maximum Force            0.008582     0.000015     NO 
 RMS     Force            0.002231     0.000010     NO 
 Maximum Displacement     0.239686     0.000060     NO 
 RMS     Displacement     0.106587     0.000040     NO 
 Predicted change in Energy=-1.142304D-03
 GradGradGradGradGradGradGradGradGradGradGradGradGradGradGradGradGradGrad

                          Input orientation:                          
 ---------------------------------------------------------------------
 Center     Atomic      Atomic             Coordinates (Angstroms)
 Number     Number       Type             X           Y           Z
 ---------------------------------------------------------------------
      1          6           0       -1.081349    0.130062   -0.878329
      2          8           0       -1.550468   -0.530689    0.027524
      3          8           0        0.148951    0.159437   -1.289138
      4          1           0        0.761374   -0.455512   -0.743095
      5          6           0       -1.974460    1.085655   -1.711730
      6          9           0       -2.041807    0.671674   -2.985277
      7          9           0       -1.481053    2.331919   -1.698541
      8          9           0       -3.213832    1.122354   -1.216471
      9          8           0       -3.150429   -1.473984    2.097343
     10          1           0       -3.600374   -0.748826    2.537745
     11          1           0       -2.747715   -1.095223    1.298227
     12          8           0        1.119836   -1.134220    2.597379
     13          1           0        0.323852   -1.688169    2.792242
     14          1           0        1.742582   -1.306078    3.307663
     15          8           0        1.751685   -1.285426    0.038421
     16          1           0        1.529366   -1.257753    1.008018
     17          1           0        2.641591   -0.931638   -0.048506
     18          8           0       -0.973731   -2.718427    3.138311
     19          1           0       -0.961317   -3.554999    2.665776
     20          1           0       -1.807048   -2.271878    2.866691
 ---------------------------------------------------------------------
                    Distance matrix (angstroms):
                    1          2          3          4          5
     1  C    0.000000
     2  O    1.215415   0.000000
     3  O    1.297407   2.257853   0.000000
     4  H    1.938249   2.438056   1.025372   0.000000
     5  C    1.550923   2.411916   2.354854   3.286066   0.000000
     6  F    2.378035   3.280862   2.817568   3.762412   1.340834
     7  F    2.383420   3.343448   2.746671   3.702854   1.340448
     8  F    2.376230   2.654591   3.498686   4.303023   1.335168
     9  O    3.963417   2.780976   5.002222   4.940402   4.737477
    10  H    4.334454   3.248216   5.433913   5.465783   4.905808
    11  H    3.002581   1.834880   4.081581   4.109736   3.796576
    12  O    4.303971   3.754854   4.209653   3.427521   5.750733
    13  H    4.330547   3.535039   4.483514   3.769545   5.767330
    14  H    5.249725   4.712189   5.081139   4.253807   6.688131
    15  O    3.296986   3.387323   2.533535   1.510047   4.750706
    16  H    3.507159   3.312909   3.031649   2.073595   5.016510
    17  H    3.959305   4.211876   2.990463   2.060187   5.305065
    18  O    4.925328   3.846533   5.398594   4.816293   6.244628
    19  H    5.114172   4.056344   5.538147   4.918829   6.459465
    20  H    4.507896   3.340426   5.196936   4.788166   5.680052
                    6          7          8          9         10
     6  F    0.000000
     7  F    2.174063   0.000000
     8  F    2.169200   2.167479   0.000000
     9  O    5.627247   5.628538   4.210267   0.000000
    10  H    5.911913   5.650543   4.212466   0.960342   0.000000
    11  H    4.687071   4.725500   3.385058   0.971712   1.543834
    12  O    6.665079   6.101940   6.198246   4.312846   4.736292
    13  H    6.674197   6.291734   6.040201   3.549562   4.043103
    14  H    7.604879   6.977745   7.136604   5.043276   5.426830
    15  O    5.231019   5.152943   5.659374   5.320285   5.931196
    16  H    5.694063   5.410529   5.754232   4.809768   5.377109
    17  H    5.755818   5.510864   6.314191   6.200509   6.759012
    18  O    7.080387   7.011312   6.223646   2.714824   3.337552
    19  H    7.139091   7.346645   6.482538   3.073427   3.854299
    20  H    6.554780   6.491731   5.492911   1.741611   2.375692
                   11         12         13         14         15
    11  H    0.000000
    12  O    4.080107   0.000000
    13  H    3.466726   0.989152   0.000000
    14  H    4.923928   0.960131   1.557064   0.000000
    15  O    4.676311   2.640144   3.128008   3.269320   0.000000
    16  H    4.289995   1.645917   2.195900   2.310014   0.995142
    17  H    5.557434   3.059001   3.743542   3.494609   0.961591
    18  O    3.027824   2.680549   1.692606   3.066230   4.369290
    19  H    3.333453   3.193125   2.269957   3.575015   4.406169
    20  H    2.174731   3.151737   2.210654   3.705010   4.651535
                   16         17         18         19         20
    16  H    0.000000
    17  H    1.568324   0.000000
    18  O    3.596833   5.139939   0.000000
    19  H    3.772135   5.218266   0.960883   0.000000
    20  H    3.951553   5.484981   0.983666   1.549847   0.000000
 Stoichiometry    C2H9F3O6
 Framework group  C1[X(C2H9F3O6)]
 Deg. of freedom    54
 Full point group                 C1      NOp   1
 Largest Abelian subgroup         C1      NOp   1
 Largest concise Abelian subgroup C1      NOp   1
                         Standard orientation:                         
 ---------------------------------------------------------------------
 Center     Atomic      Atomic             Coordinates (Angstroms)
 Number     Number       Type             X           Y           Z
 ---------------------------------------------------------------------
      1          6           0        0.898402   -0.297427   -0.158421
      2          8           0       -0.020974    0.490688   -0.262621
      3          8           0        0.850146   -1.592064   -0.228065
      4          1           0       -0.101709   -1.943384   -0.376160
      5          6           0        2.347574    0.197993    0.086162
      6          9           0        3.128899   -0.105555   -0.960369
      7          9           0        2.868172   -0.373305    1.181332
      8          9           0        2.369446    1.522151    0.255869
      9          8           0       -1.646207    2.740396   -0.085824
     10          1           0       -1.449454    3.241147    0.709660
     11          1           0       -0.943804    2.073593   -0.164730
     12          8           0       -3.176766   -1.163842    0.921625
     13          1           0       -3.384320   -0.301701    0.483383
     14          1           0       -4.015876   -1.511806    1.232538
     15          8           0       -1.471880   -2.558083   -0.534335
     16          1           0       -2.139453   -2.043338   -0.005474
     17          1           0       -1.487199   -3.457137   -0.193566
     18          8           0       -3.814575    1.123910   -0.321247
     19          1           0       -3.911391    1.035970   -1.273186
     20          1           0       -3.099269    1.785591   -0.186655
 ---------------------------------------------------------------------
 Rotational constants (GHZ):           1.0689738           0.4439061           0.3442840
 Standard basis: 6-31++G(d,p) (6D, 7F)
 There are   263 symmetry adapted cartesian basis functions of A   symmetry.
 There are   263 symmetry adapted basis functions of A   symmetry.
   263 basis functions,   424 primitive gaussians,   263 cartesian basis functions
    48 alpha electrons       48 beta electrons
       nuclear repulsion energy       720.4551752221 Hartrees.
 NAtoms=   20 NActive=   20 NUniq=   20 SFac= 1.00D+00 NAtFMM=   60 NAOKFM=F Big=F
 Integral buffers will be    131072 words long.
 Raffenetti 2 integral format.
 Two-electron integral symmetry is turned on.
 Nuclear repulsion after empirical dispersion term =      720.4474636528 Hartrees.
 One-electron integrals computed using PRISM.
 NBasis=   263 RedAO= T EigKep=  5.43D-05  NBF=   263
 NBsUse=   263 1.00D-06 EigRej= -1.00D+00 NBFU=   263
 Initial guess from the checkpoint file:  "/local_scratch/slurm.5620327/Gau-508730.chk"
 B after Tr=    -0.000000   -0.000000   -0.000000
         Rot=    0.999983    0.003271    0.001312    0.004653 Ang=   0.67 deg.
 ExpMin= 3.60D-02 ExpMax= 7.00D+03 ExpMxC= 1.05D+03 IAcc=3 IRadAn=         5 AccDes= 0.00D+00
 Harris functional with IExCor= 4639 and IRadAn=       5 diagonalized for initial guess.
 HarFok:  IExCor= 4639 AccDes= 0.00D+00 IRadAn=         5 IDoV= 1 UseB2=F ITyADJ=14
 ICtDFT=  3500011 ScaDFX=  1.000000  1.000000  1.000000  1.000000
 FoFCou: FMM=F IPFlag=           0 FMFlag=      100000 FMFlg1=           0
         NFxFlg=           0 DoJE=T BraDBF=F KetDBF=T FulRan=T
         wScrn=  0.000000 ICntrl=       500 IOpCl=  0 I1Cent=   200000004 NGrid=           0
         NMat0=    1 NMatS0=      1 NMatT0=    0 NMatD0=    1 NMtDS0=    0 NMtDT0=    0
 Petite list used in FoFCou.
 Requested convergence on RMS density matrix=1.00D-10 within 128 cycles.
 Requested convergence on MAX density matrix=1.00D-08.
 Requested convergence on             energy=1.00D-08.
 No special actions if energy rises.
 SCF Done:  E(RwB97XD) =  -832.383832761     A.U. after   16 cycles
            NFock= 16  Conv=0.47D-10     -V/T= 2.0082
 Calling FoFJK, ICntrl=      2127 FMM=F ISym2X=0 I1Cent= 0 IOpClX= 0 NMat=1 NMatS=1 NMatT=0.
 ***** Axes restored to original set *****
 -------------------------------------------------------------------
 Center     Atomic                   Forces (Hartrees/Bohr)
 Number     Number              X              Y              Z
 -------------------------------------------------------------------
      1        6          -0.000725612   -0.001288284    0.002349816
      2        8           0.003973635    0.001681935   -0.003618088
      3        8          -0.003401417    0.000420843   -0.000661618
      4        1          -0.000252105   -0.000658536    0.000624791
      5        6          -0.000497350   -0.000116426    0.000681622
      6        9           0.000011648    0.000402817    0.000546862
      7        9          -0.000367294   -0.000675453   -0.000271087
      8        9           0.000732484    0.000123259   -0.000635156
      9        8           0.000267285    0.000846711   -0.000198384
     10        1          -0.000386091   -0.000620544    0.000374963
     11        1          -0.000433187    0.000471509   -0.000442566
     12        8          -0.001023469   -0.000889507    0.000499894
     13        1           0.001171375   -0.000140859    0.000550279
     14        1          -0.000084439    0.000295456   -0.000253046
     15        8          -0.000018583    0.001772421    0.000572052
     16        1           0.001600690   -0.000327611   -0.000577856
     17        1           0.000210906   -0.001157739    0.000216051
     18        8          -0.000917088    0.000860861   -0.000616619
     19        1          -0.000168549    0.000078980    0.000510536
     20        1           0.000307162   -0.001079834    0.000347555
 -------------------------------------------------------------------
 Cartesian Forces:  Max     0.003973635 RMS     0.001102186

 GradGradGradGradGradGradGradGradGradGradGradGradGradGradGradGradGradGrad
 Berny optimization.
 Using GEDIIS/GDIIS optimizer.
 FormGI is forming the generalized inverse of G from B-inverse, IUseBI=4.
 Internal  Forces:  Max     0.005758227 RMS     0.001420892
 Search for a local minimum.
 Step number   6 out of a maximum of  120
 All quantities printed in internal units (Hartrees-Bohrs-Radians)
 Mixed Optimization -- RFO/linear search
 Update second derivatives using D2CorX and points    3    2    4    1    5
                                                      6
 DE= -1.26D-03 DEPred=-1.14D-03 R= 1.10D+00
 TightC=F SS=  1.41D+00  RLast= 2.84D-01 DXNew= 2.5227D-01 8.5260D-01
 Trust test= 1.10D+00 RLast= 2.84D-01 DXMaxT set to 2.52D-01
 ITU=  1  0  0  0 -1  0
 Use linear search instead of GDIIS.
     Eigenvalues ---    0.00041   0.00094   0.00125   0.00484   0.00596
     Eigenvalues ---    0.00645   0.00783   0.01134   0.01367   0.01498
     Eigenvalues ---    0.01530   0.01794   0.01928   0.02077   0.02434
     Eigenvalues ---    0.02531   0.02725   0.03104   0.03287   0.03623
     Eigenvalues ---    0.04276   0.04540   0.04990   0.05066   0.06762
     Eigenvalues ---    0.07074   0.07975   0.08748   0.10781   0.11737
     Eigenvalues ---    0.13415   0.17293   0.19481   0.20261   0.21148
     Eigenvalues ---    0.21680   0.24192   0.28492   0.32786   0.37750
     Eigenvalues ---    0.38478   0.40394   0.43916   0.46753   0.49194
     Eigenvalues ---    0.52868   0.55916   0.56663   0.57028   0.57065
     Eigenvalues ---    0.57275   0.62002   0.99800   2.20653
 RFO step:  Lambda=-6.85468632D-04 EMin= 4.10996697D-04
 Quartic linear search produced a step of  0.93846.
 Iteration  1 RMS(Cart)=  0.17025188 RMS(Int)=  0.00578365
 Iteration  2 RMS(Cart)=  0.01679208 RMS(Int)=  0.00154787
 Iteration  3 RMS(Cart)=  0.00011553 RMS(Int)=  0.00154702
 Iteration  4 RMS(Cart)=  0.00000050 RMS(Int)=  0.00154702
 Variable       Old X    -DE/DX   Delta X   Delta X   Delta X     New X
                                 (Linear)    (Quad)   (Total)
    R1        2.29680  -0.00514  -0.00411   0.00284  -0.00127   2.29553
    R2        2.45174  -0.00327   0.00208  -0.00018   0.00190   2.45365
    R3        2.93082  -0.00027  -0.00236  -0.00321  -0.00557   2.92525
    R4        1.93767   0.00135  -0.01791   0.01466  -0.00324   1.93444
    R5        2.85357   0.00079   0.06176  -0.03893   0.02283   2.87640
    R6        2.53381  -0.00065  -0.00103   0.00004  -0.00099   2.53282
    R7        2.53308  -0.00077  -0.00136  -0.00012  -0.00148   2.53160
    R8        2.52310  -0.00091   0.00063   0.00085   0.00148   2.52458
    R9        1.81478  -0.00012  -0.00049  -0.00020  -0.00068   1.81410
   R10        1.83627   0.00037  -0.00082   0.00192   0.00110   1.83737
   R11        3.29117   0.00086   0.02736   0.01239   0.03974   3.33091
   R12        1.86923   0.00001  -0.00390  -0.00051  -0.00442   1.86481
   R13        1.81439  -0.00029  -0.00070   0.00013  -0.00056   1.81382
   R14        3.11033   0.00104   0.03382   0.00579   0.03961   3.14994
   R15        3.19856   0.00069   0.02663   0.01566   0.04230   3.24086
   R16        1.88055   0.00008  -0.00711   0.00149  -0.00564   1.87491
   R17        1.81714  -0.00025  -0.00160  -0.00004  -0.00164   1.81550
   R18        1.81580  -0.00032  -0.00046   0.00005  -0.00041   1.81539
   R19        1.85886   0.00002  -0.00420  -0.00002  -0.00421   1.85465
    A1        2.23231  -0.00364  -0.00088  -0.00822  -0.00911   2.22320
    A2        2.10969   0.00158   0.00334   0.00189   0.00523   2.11493
    A3        1.94118   0.00206  -0.00246   0.00633   0.00387   1.94505
    A4        1.96511  -0.00576   0.00270  -0.02347  -0.02077   1.94434
    A5        1.92739   0.00010  -0.00073  -0.00085  -0.00158   1.92581
    A6        1.93435   0.00025   0.00139  -0.00095   0.00044   1.93479
    A7        1.93067   0.00056  -0.00056  -0.00123  -0.00179   1.92887
    A8        1.89114  -0.00038   0.00060   0.00136   0.00196   1.89310
    A9        1.89039  -0.00032  -0.00047   0.00080   0.00033   1.89073
   A10        1.88859  -0.00025  -0.00024   0.00098   0.00074   1.88934
   A11        1.85145  -0.00020   0.00725   0.00449   0.01096   1.86241
   A12        2.09989  -0.00020   0.01640   0.00956   0.02563   2.12553
   A13        1.79485   0.00113   0.00311  -0.00786  -0.00526   1.78959
   A14        1.85039   0.00018   0.00002   0.00119  -0.00315   1.84724
   A15        1.92669   0.00142   0.04365   0.03189   0.07185   1.99853
   A16        2.14069  -0.00103   0.02437   0.00152   0.02140   2.16209
   A17        1.92033  -0.00032   0.03555   0.02310   0.05486   1.97519
   A18        1.93685   0.00161   0.04442   0.03790   0.07837   2.01522
   A19        1.85938  -0.00006   0.00403   0.00450   0.00247   1.86185
   A20        2.00367  -0.00050   0.00405   0.00087   0.00477   2.00844
   A21        1.89301   0.00155   0.02567   0.01984   0.04482   1.93783
   A22        1.84459   0.00006  -0.00181  -0.00165  -0.00486   1.83973
   A23        3.20710  -0.00409   0.01562  -0.03903  -0.02346   3.18364
   A24        3.18122  -0.00140   0.02036   0.00364   0.02408   3.20531
   A25        3.09686  -0.00115  -0.05318   0.00863  -0.04442   3.05245
   A26        2.97524   0.00125  -0.00474   0.00927   0.00458   2.97981
   A27        3.18506  -0.00109  -0.01714  -0.01076  -0.02656   3.15850
   A28        3.09295   0.00159   0.03662   0.01602   0.05176   3.14470
   A29        3.10893   0.00005   0.00277  -0.00401  -0.00087   3.10806
   A30        3.21809  -0.00108   0.00979   0.00788   0.01748   3.23557
    D1       -0.01654  -0.00028  -0.00524  -0.00527  -0.01049  -0.02703
    D2        3.12720  -0.00004  -0.00208  -0.00528  -0.00737   3.11982
    D3       -2.00935   0.00000   0.00630  -0.00476   0.00155  -2.00780
    D4        2.17799   0.00025   0.00512  -0.00529  -0.00016   2.17783
    D5        0.08318   0.00003   0.00488  -0.00509  -0.00021   0.08297
    D6        1.13028  -0.00022   0.00340  -0.00476  -0.00137   1.12891
    D7       -0.96557   0.00003   0.00222  -0.00529  -0.00308  -0.96864
    D8       -3.06038  -0.00019   0.00198  -0.00510  -0.00312  -3.06350
    D9       -0.66347   0.00029   0.08084   0.06048   0.14556  -0.51791
   D10       -2.70477  -0.00082   0.02854   0.01463   0.03892  -2.66585
   D11       -1.38807  -0.00041  -0.05241  -0.05494  -0.10798  -1.49605
   D12        2.79450  -0.00097  -0.06486  -0.06517  -0.12998   2.66453
   D13        0.64032   0.00028  -0.03065  -0.04647  -0.07717   0.56315
   D14       -1.46030  -0.00027  -0.04310  -0.05670  -0.09916  -1.55946
   D15        1.31137  -0.00201  -0.12936  -0.06663  -0.19682   1.11455
   D16       -2.88575  -0.00036  -0.06184  -0.00631  -0.06865  -2.95440
   D17       -2.75551  -0.00101  -0.05632  -0.02940  -0.08520  -2.84070
   D18       -0.66944   0.00064   0.01120   0.03092   0.04298  -0.62646
   D19       -1.68141  -0.00031  -0.05968   0.04277  -0.01719  -1.69859
   D20        2.53807  -0.00095  -0.08499   0.02877  -0.05783   2.48025
   D21        0.64998   0.00024   0.00828   0.07348   0.08340   0.73338
   D22       -1.41372  -0.00040  -0.01703   0.05948   0.04276  -1.37097
         Item               Value     Threshold  Converged?
 Maximum Force            0.005758     0.000015     NO 
 RMS     Force            0.001421     0.000010     NO 
 Maximum Displacement     0.401924     0.000060     NO 
 RMS     Displacement     0.172743     0.000040     NO 
 Predicted change in Energy=-8.825393D-04
 GradGradGradGradGradGradGradGradGradGradGradGradGradGradGradGradGradGrad

                          Input orientation:                          
 ---------------------------------------------------------------------
 Center     Atomic      Atomic             Coordinates (Angstroms)
 Number     Number       Type             X           Y           Z
 ---------------------------------------------------------------------
      1          6           0       -1.013922    0.101025   -0.847936
      2          8           0       -1.378232   -0.569121    0.097463
      3          8           0        0.190751    0.208729   -1.320207
      4          1           0        0.857502   -0.341474   -0.771938
      5          6           0       -2.017787    0.957223   -1.657508
      6          9           0       -2.113694    0.499447   -2.913565
      7          9           0       -1.625958    2.237558   -1.701246
      8          9           0       -3.230566    0.909665   -1.099233
      9          8           0       -3.228668   -1.318679    2.095890
     10          1           0       -3.697401   -0.627812    2.569762
     11          1           0       -2.810878   -0.895868    1.326451
     12          8           0        1.169329   -1.280147    2.565219
     13          1           0        0.333679   -1.784052    2.712098
     14          1           0        1.744499   -1.506955    3.299397
     15          8           0        1.899850   -1.121890    0.016306
     16          1           0        1.670325   -1.219968    0.976554
     17          1           0        2.793160   -0.770134   -0.019094
     18          8           0       -1.075127   -2.697997    3.060173
     19          1           0       -1.144922   -3.533203    2.590669
     20          1           0       -1.886286   -2.198067    2.824996
 ---------------------------------------------------------------------
                    Distance matrix (angstroms):
                    1          2          3          4          5
     1  C    0.000000
     2  O    1.214741   0.000000
     3  O    1.298413   2.253119   0.000000
     4  H    1.924528   2.409603   1.023659   0.000000
     5  C    1.547976   2.412194   2.356196   3.276910   0.000000
     6  F    2.373829   3.278572   2.816695   3.757888   1.340312
     7  F    2.380651   3.342779   2.749868   3.698999   1.339664
     8  F    2.372880   2.655189   3.499364   4.287746   1.335951
     9  O    3.948009   2.824829   5.069036   5.086861   4.553456
    10  H    4.406010   3.390318   5.563218   5.656509   4.816976
    11  H    2.991790   1.915633   4.151471   4.262347   3.600966
    12  O    4.280636   3.617380   4.274448   3.480655   5.744124
    13  H    4.247750   3.353060   4.500121   3.807089   5.668989
    14  H    5.234009   4.569831   5.167054   4.326763   6.693122
    15  O    3.276049   3.325351   2.545158   1.522125   4.740490
    16  H    3.504135   3.238842   3.083087   2.118881   5.027983
    17  H    3.992464   4.177859   3.069788   2.120683   5.367809
    18  O    4.807451   3.660824   5.407331   4.896257   6.041999
    19  H    5.004876   3.880244   5.575037   5.050145   6.242823
    20  H    4.420099   3.217300   5.223931   4.890117   5.483247
                    6          7          8          9         10
     6  F    0.000000
     7  F    2.174542   0.000000
     8  F    2.169673   2.168061   0.000000
     9  O    5.444575   5.443689   3.895425   0.000000
    10  H    5.817708   5.544613   4.005409   0.959981   0.000000
    11  H    4.517821   4.515456   3.052873   0.972293   1.550355
    12  O    6.630405   6.196015   6.130462   4.423135   4.910257
    13  H    6.546150   6.284196   5.872495   3.645078   4.196041
    14  H    7.583680   7.098435   7.066772   5.120182   5.560534
    15  O    5.226988   5.164029   5.629636   5.537607   6.171991
    16  H    5.692821   5.476365   5.732622   5.026210   5.630404
    17  H    5.836695   5.603967   6.346156   6.405972   6.989265
    18  O    6.854766   6.879987   5.912850   2.733147   3.376757
    19  H    6.891835   7.207886   6.140388   3.080733   3.867413
    20  H    6.345028   6.342665   5.183113   1.762642   2.410598
                   11         12         13         14         15
    11  H    0.000000
    12  O    4.186199   0.000000
    13  H    3.549243   0.986815   0.000000
    14  H    5.001740   0.959833   1.553099   0.000000
    15  O    4.894745   2.656250   3.187263   3.309244   0.000000
    16  H    4.506512   1.666876   2.262062   2.341679   0.992158
    17  H    5.764681   3.094450   3.812675   3.557384   0.960724
    18  O    3.044058   2.700530   1.714989   3.070196   4.538692
    19  H    3.365887   3.229964   2.293586   3.599546   4.659658
    20  H    2.190029   3.201069   2.261062   3.726297   4.835465
                   16         17         18         19         20
    16  H    0.000000
    17  H    1.566661   0.000000
    18  O    3.750139   5.306806   0.000000
    19  H    3.985228   5.473017   0.960664   0.000000
    20  H    4.125882   5.659069   0.981436   1.545031   0.000000
 Stoichiometry    C2H9F3O6
 Framework group  C1[X(C2H9F3O6)]
 Deg. of freedom    54
 Full point group                 C1      NOp   1
 Largest Abelian subgroup         C1      NOp   1
 Largest concise Abelian subgroup C1      NOp   1
                         Standard orientation:                         
 ---------------------------------------------------------------------
 Center     Atomic      Atomic             Coordinates (Angstroms)
 Number     Number       Type             X           Y           Z
 ---------------------------------------------------------------------
      1          6           0        0.857414   -0.381565   -0.124838
      2          8           0       -0.109099    0.348107   -0.219851
      3          8           0        0.872072   -1.679347   -0.162570
      4          1           0       -0.072544   -2.060836   -0.262800
      5          6           0        2.282179    0.195392    0.057901
      6          9           0        3.042585   -0.095132   -1.006907
      7          9           0        2.867311   -0.315621    1.149316
      8          9           0        2.235822    1.523867    0.191198
      9          8           0       -1.429349    2.833120    0.027760
     10          1           0       -1.268111    3.362345    0.812289
     11          1           0       -0.749373    2.138271    0.014697
     12          8           0       -3.263652   -1.123865    0.763783
     13          1           0       -3.363237   -0.241508    0.333281
     14          1           0       -4.148341   -1.389355    1.024782
     15          8           0       -1.453352   -2.688702   -0.389371
     16          1           0       -2.171387   -2.138003    0.017489
     17          1           0       -1.540935   -3.571694   -0.021073
     18          8           0       -3.643324    1.286689   -0.392908
     19          1           0       -3.702439    1.277145   -1.351704
     20          1           0       -2.919008    1.914644   -0.182538
 ---------------------------------------------------------------------
 Rotational constants (GHZ):           1.0195469           0.4676668           0.3491759
 Standard basis: 6-31++G(d,p) (6D, 7F)
 There are   263 symmetry adapted cartesian basis functions of A   symmetry.
 There are   263 symmetry adapted basis functions of A   symmetry.
   263 basis functions,   424 primitive gaussians,   263 cartesian basis functions
    48 alpha electrons       48 beta electrons
       nuclear repulsion energy       722.3381039894 Hartrees.
 NAtoms=   20 NActive=   20 NUniq=   20 SFac= 1.00D+00 NAtFMM=   60 NAOKFM=F Big=F
 Integral buffers will be    131072 words long.
 Raffenetti 2 integral format.
 Two-electron integral symmetry is turned on.
 Nuclear repulsion after empirical dispersion term =      722.3302639898 Hartrees.
 One-electron integrals computed using PRISM.
 NBasis=   263 RedAO= T EigKep=  5.07D-05  NBF=   263
 NBsUse=   263 1.00D-06 EigRej= -1.00D+00 NBFU=   263
 Initial guess from the checkpoint file:  "/local_scratch/slurm.5620327/Gau-508730.chk"
 B after Tr=     0.000000   -0.000000   -0.000000
         Rot=    0.999952    0.004653    0.001554    0.008492 Ang=   1.12 deg.
 ExpMin= 3.60D-02 ExpMax= 7.00D+03 ExpMxC= 1.05D+03 IAcc=3 IRadAn=         5 AccDes= 0.00D+00
 Harris functional with IExCor= 4639 and IRadAn=       5 diagonalized for initial guess.
 HarFok:  IExCor= 4639 AccDes= 0.00D+00 IRadAn=         5 IDoV= 1 UseB2=F ITyADJ=14
 ICtDFT=  3500011 ScaDFX=  1.000000  1.000000  1.000000  1.000000
 FoFCou: FMM=F IPFlag=           0 FMFlag=      100000 FMFlg1=           0
         NFxFlg=           0 DoJE=T BraDBF=F KetDBF=T FulRan=T
         wScrn=  0.000000 ICntrl=       500 IOpCl=  0 I1Cent=   200000004 NGrid=           0
         NMat0=    1 NMatS0=      1 NMatT0=    0 NMatD0=    1 NMtDS0=    0 NMtDT0=    0
 Petite list used in FoFCou.
 Requested convergence on RMS density matrix=1.00D-10 within 128 cycles.
 Requested convergence on MAX density matrix=1.00D-08.
 Requested convergence on             energy=1.00D-08.
 No special actions if energy rises.
 SCF Done:  E(RwB97XD) =  -832.384562107     A.U. after   16 cycles
            NFock= 16  Conv=0.77D-10     -V/T= 2.0082
 Calling FoFJK, ICntrl=      2127 FMM=F ISym2X=0 I1Cent= 0 IOpClX= 0 NMat=1 NMatS=1 NMatT=0.
 ***** Axes restored to original set *****
 -------------------------------------------------------------------
 Center     Atomic                   Forces (Hartrees/Bohr)
 Number     Number              X              Y              Z
 -------------------------------------------------------------------
      1        6           0.001322143   -0.002251032    0.002698108
      2        8           0.000129671    0.001925089   -0.001594502
      3        8          -0.002087331   -0.000068291    0.000387786
      4        1          -0.000003110   -0.000023619   -0.000227237
      5        6           0.000028016   -0.000475055    0.000409816
      6        9          -0.000357822    0.000752758    0.000242822
      7        9          -0.000589785   -0.000279732   -0.000414768
      8        9           0.000248022    0.000391419   -0.000576390
      9        8           0.000771849    0.001540537   -0.001218542
     10        1          -0.000257387   -0.000237496    0.000182860
     11        1           0.000629366   -0.001064644   -0.000208599
     12        8           0.000124856   -0.001159341    0.000478736
     13        1          -0.000161274    0.000500755   -0.000108764
     14        1           0.000172206    0.000285467   -0.000210217
     15        8           0.001185344    0.000169135    0.001063238
     16        1          -0.001248510    0.000233187   -0.000261872
     17        1           0.000020743   -0.000139122   -0.000620713
     18        8          -0.000461504    0.000058372   -0.000129227
     19        1           0.000067668    0.000024044    0.000273959
     20        1           0.000466839   -0.000182434   -0.000166496
 -------------------------------------------------------------------
 Cartesian Forces:  Max     0.002698108 RMS     0.000823372

 GradGradGradGradGradGradGradGradGradGradGradGradGradGradGradGradGradGrad
 Berny optimization.
 Using GEDIIS/GDIIS optimizer.
 FormGI is forming the generalized inverse of G from B-inverse, IUseBI=4.
 Internal  Forces:  Max     0.009212039 RMS     0.002481847
 Search for a local minimum.
 Step number   7 out of a maximum of  120
 All quantities printed in internal units (Hartrees-Bohrs-Radians)
 Mixed Optimization -- RFO/linear search
 Update second derivatives using D2CorX and points    3    2    6    7
 DE= -7.29D-04 DEPred=-8.83D-04 R= 8.26D-01
 TightC=F SS=  1.41D+00  RLast= 4.04D-01 DXNew= 4.2426D-01 1.2106D+00
 Trust test= 8.26D-01 RLast= 4.04D-01 DXMaxT set to 4.24D-01
 ITU=  1  1  0  0  0 -1  0
 Use linear search instead of GDIIS.
     Eigenvalues ---    0.00041   0.00097   0.00114   0.00497   0.00594
     Eigenvalues ---    0.00760   0.00860   0.01051   0.01348   0.01494
     Eigenvalues ---    0.01556   0.01803   0.01945   0.02090   0.02392
     Eigenvalues ---    0.02508   0.02731   0.03093   0.03274   0.03605
     Eigenvalues ---    0.04056   0.04297   0.04765   0.05041   0.06417
     Eigenvalues ---    0.07056   0.07899   0.08627   0.10660   0.11728
     Eigenvalues ---    0.13379   0.18478   0.18727   0.19946   0.21357
     Eigenvalues ---    0.21759   0.24272   0.29019   0.36736   0.37754
     Eigenvalues ---    0.38681   0.39703   0.44074   0.46839   0.49402
     Eigenvalues ---    0.52918   0.55222   0.56652   0.57009   0.57042
     Eigenvalues ---    0.57234   0.60403   0.87275   2.29025
 RFO step:  Lambda=-6.83863701D-04 EMin= 4.11452668D-04
 Quartic linear search produced a step of -0.12157.
 Iteration  1 RMS(Cart)=  0.12715690 RMS(Int)=  0.00514631
 Iteration  2 RMS(Cart)=  0.00648953 RMS(Int)=  0.00065209
 Iteration  3 RMS(Cart)=  0.00002167 RMS(Int)=  0.00065192
 Iteration  4 RMS(Cart)=  0.00000004 RMS(Int)=  0.00065192
 Variable       Old X    -DE/DX   Delta X   Delta X   Delta X     New X
                                 (Linear)    (Quad)   (Total)
    R1        2.29553  -0.00234   0.00015  -0.00460  -0.00445   2.29108
    R2        2.45365  -0.00042  -0.00023  -0.00130  -0.00153   2.45211
    R3        2.92525   0.00083   0.00068   0.00086   0.00153   2.92678
    R4        1.93444   0.00022   0.00039  -0.00633  -0.00594   1.92850
    R5        2.87640   0.00039  -0.00277   0.03090   0.02812   2.90452
    R6        2.53282  -0.00046   0.00012  -0.00073  -0.00061   2.53221
    R7        2.53160  -0.00043   0.00018  -0.00117  -0.00099   2.53061
    R8        2.52458  -0.00048  -0.00018  -0.00048  -0.00066   2.52392
    R9        1.81410   0.00004   0.00008  -0.00069  -0.00061   1.81349
   R10        1.83737  -0.00003  -0.00013  -0.00030  -0.00044   1.83693
   R11        3.33091  -0.00025  -0.00483   0.01282   0.00799   3.33890
   R12        1.86481  -0.00140   0.00054  -0.00345  -0.00290   1.86191
   R13        1.81382  -0.00013   0.00007  -0.00129  -0.00122   1.81260
   R14        3.14994  -0.00148  -0.00482   0.02177   0.01699   3.16692
   R15        3.24086  -0.00130  -0.00514   0.02003   0.01489   3.25575
   R16        1.87491  -0.00137   0.00069  -0.00453  -0.00388   1.87102
   R17        1.81550  -0.00001   0.00020  -0.00145  -0.00125   1.81426
   R18        1.81539  -0.00016   0.00005  -0.00077  -0.00072   1.81467
   R19        1.85465  -0.00096   0.00051  -0.00267  -0.00216   1.85249
    A1        2.22320   0.00086   0.00111  -0.00125  -0.00014   2.22306
    A2        2.11493  -0.00076  -0.00064  -0.00044  -0.00107   2.11385
    A3        1.94505  -0.00011  -0.00047   0.00169   0.00122   1.94627
    A4        1.94434  -0.00103   0.00253  -0.00906  -0.00655   1.93779
    A5        1.92581   0.00096   0.00019   0.00163   0.00182   1.92764
    A6        1.93479   0.00074  -0.00005   0.00173   0.00168   1.93647
    A7        1.92887   0.00065   0.00022   0.00007   0.00029   1.92916
    A8        1.89310  -0.00095  -0.00024  -0.00162  -0.00186   1.89124
    A9        1.89073  -0.00074  -0.00004  -0.00122  -0.00126   1.88947
   A10        1.88934  -0.00074  -0.00009  -0.00073  -0.00082   1.88852
   A11        1.86241   0.00129  -0.00133   0.00508   0.00354   1.86594
   A12        2.12553   0.00052  -0.00312   0.03562   0.03242   2.15795
   A13        1.78959  -0.00093   0.00064  -0.00805  -0.00756   1.78203
   A14        1.84724   0.00293   0.00038  -0.00416  -0.00673   1.84051
   A15        1.99853  -0.00675  -0.00873   0.04035   0.02925   2.02779
   A16        2.16209   0.00299  -0.00260   0.05347   0.04976   2.21185
   A17        1.97519  -0.00698  -0.00667   0.00210  -0.00443   1.97076
   A18        2.01522   0.00211  -0.00953   0.04702   0.03761   2.05284
   A19        1.86185   0.00328  -0.00030   0.00807   0.00791   1.86976
   A20        2.00844   0.00237  -0.00058   0.01253   0.01176   2.02020
   A21        1.93783  -0.00639  -0.00545   0.00319  -0.00218   1.93565
   A22        1.83973   0.00118   0.00059   0.00093   0.00173   1.84146
   A23        3.18364  -0.00412   0.00285  -0.02975  -0.02692   3.15672
   A24        3.20531  -0.00701  -0.00293   0.01090   0.00751   3.21282
   A25        3.05245  -0.00921   0.00540  -0.04293  -0.03682   3.01563
   A26        2.97981  -0.00653  -0.00056  -0.03309  -0.03375   2.94606
   A27        3.15850   0.00021   0.00323  -0.00385  -0.00070   3.15779
   A28        3.14470  -0.00071  -0.00629   0.00337  -0.00212   3.14259
   A29        3.10806   0.00205   0.00011  -0.02085  -0.01973   3.08833
   A30        3.23557   0.00120  -0.00212   0.01245   0.01036   3.24593
    D1       -0.02703   0.00056   0.00128  -0.01218  -0.01091  -0.03793
    D2        3.11982   0.00024   0.00090  -0.01163  -0.01073   3.10909
    D3       -2.00780  -0.00021  -0.00019  -0.00124  -0.00143  -2.00923
    D4        2.17783  -0.00013   0.00002  -0.00141  -0.00139   2.17644
    D5        0.08297  -0.00010   0.00002  -0.00167  -0.00164   0.08133
    D6        1.12891   0.00009   0.00017  -0.00176  -0.00159   1.12732
    D7       -0.96864   0.00018   0.00037  -0.00192  -0.00155  -0.97020
    D8       -3.06350   0.00020   0.00038  -0.00218  -0.00180  -3.06530
    D9       -0.51791   0.00130  -0.01770   0.07319   0.05537  -0.46254
   D10       -2.66585   0.00106  -0.00473   0.02109   0.01644  -2.64941
   D11       -1.49605  -0.00049   0.01313  -0.16377  -0.15055  -1.64660
   D12        2.66453   0.00085   0.01580  -0.17106  -0.15551   2.50902
   D13        0.56315  -0.00041   0.00938  -0.14577  -0.13614   0.42701
   D14       -1.55946   0.00093   0.01206  -0.15306  -0.14110  -1.70055
   D15        1.11455  -0.00054   0.02393   0.01210   0.03461   1.14916
   D16       -2.95440  -0.00060   0.00835   0.06847   0.07542  -2.87898
   D17       -2.84070  -0.00004   0.01036   0.14353   0.15523  -2.68548
   D18       -0.62646  -0.00011  -0.00523   0.19990   0.19604  -0.43043
   D19       -1.69859  -0.00089   0.00209  -0.05298  -0.05001  -1.74861
   D20        2.48025   0.00273   0.00703  -0.06847  -0.06028   2.41997
   D21        0.73338   0.00109  -0.01014   0.05654   0.04524   0.77862
   D22       -1.37097   0.00471  -0.00520   0.04105   0.03498  -1.33599
         Item               Value     Threshold  Converged?
 Maximum Force            0.009212     0.000015     NO 
 RMS     Force            0.002482     0.000010     NO 
 Maximum Displacement     0.443271     0.000060     NO 
 RMS     Displacement     0.125891     0.000040     NO 
 Predicted change in Energy=-3.858354D-04
 GradGradGradGradGradGradGradGradGradGradGradGradGradGradGradGradGradGrad

                          Input orientation:                          
 ---------------------------------------------------------------------
 Center     Atomic      Atomic             Coordinates (Angstroms)
 Number     Number       Type             X           Y           Z
 ---------------------------------------------------------------------
      1          6           0       -0.989119    0.117815   -0.798430
      2          8           0       -1.310245   -0.517388    0.183037
      3          8           0        0.184327    0.176946   -1.349157
      4          1           0        0.864102   -0.372608   -0.822516
      5          6           0       -2.019533    0.985599   -1.562589
      6          9           0       -2.211033    0.505097   -2.798719
      7          9           0       -1.597668    2.252567   -1.663185
      8          9           0       -3.194325    0.986207   -0.927223
      9          8           0       -3.206842   -1.390393    1.944509
     10          1           0       -3.787511   -0.733783    2.335193
     11          1           0       -2.724916   -0.949216    1.224776
     12          8           0        1.144928   -1.241400    2.517103
     13          1           0        0.313454   -1.737300    2.700163
     14          1           0        1.681531   -1.342202    3.305732
     15          8           0        1.909195   -1.173983   -0.030077
     16          1           0        1.682611   -1.259605    0.929939
     17          1           0        2.823354   -0.884974   -0.080173
     18          8           0       -1.086677   -2.648646    3.121292
     19          1           0       -1.137267   -3.532015    2.748136
     20          1           0       -1.902712   -2.192439    2.826439
 ---------------------------------------------------------------------
                    Distance matrix (angstroms):
                    1          2          3          4          5
     1  C    0.000000
     2  O    1.212387   0.000000
     3  O    1.297602   2.250214   0.000000
     4  H    1.917166   2.399976   1.020517   0.000000
     5  C    1.548787   2.410243   2.357217   3.272276   0.000000
     6  F    2.375756   3.278378   2.818983   3.759282   1.339989
     7  F    2.382289   3.341227   2.753602   3.695752   1.339141
     8  F    2.373526   2.653909   3.499746   4.281141   1.335599
     9  O    3.836235   2.731666   4.980443   5.026420   4.399407
    10  H    4.286702   3.288685   5.493575   5.633745   4.612454
    11  H    2.871395   1.809141   4.044387   4.171922   3.465614
    12  O    4.170657   3.464092   4.228761   3.462183   5.622920
    13  H    4.168729   3.234271   4.480848   3.817704   5.570284
    14  H    5.109615   4.402530   5.120295   4.318649   6.543477
    15  O    3.264864   3.292618   2.557372   1.537004   4.737858
    16  H    3.467374   3.172686   3.082663   2.127867   4.995949
    17  H    4.007047   4.158249   3.114877   2.156909   5.399089
    18  O    4.798651   3.636701   5.439149   4.953737   6.001392
    19  H    5.091301   3.962024   5.682501   5.170773   6.306314
    20  H    4.394497   3.185026   5.235009   4.927669   5.420069
                    6          7          8          9         10
     6  F    0.000000
     7  F    2.172397   0.000000
     8  F    2.168139   2.166707   0.000000
     9  O    5.204107   5.373644   3.727631   0.000000
    10  H    5.511548   5.449838   3.735452   0.959660   0.000000
    11  H    4.309016   4.456728   2.932117   0.972062   1.551949
    12  O    6.524621   6.099544   5.971158   4.391806   4.961826
    13  H    6.452836   6.213713   5.734103   3.617159   4.237707
    14  H    7.471873   6.954541   6.863918   5.074588   5.587714
    15  O    5.240322   5.167822   5.614019   5.488138   6.183910
    16  H    5.672524   5.460758   5.681305   4.995318   5.672165
    17  H    5.887940   5.647613   6.358559   6.381069   7.039914
    18  O    6.801236   6.868350   5.834794   2.731872   3.402816
    19  H    6.943980   7.289247   6.176900   3.084721   3.876134
    20  H    6.246132   6.325176   5.085473   1.766871   2.433406
                   11         12         13         14         15
    11  H    0.000000
    12  O    4.090375   0.000000
    13  H    3.468362   0.985280   0.000000
    14  H    4.888925   0.959187   1.547402   0.000000
    15  O    4.806263   2.660221   3.212153   3.347798   0.000000
    16  H    4.428268   1.675865   2.288335   2.377228   0.990102
    17  H    5.700027   3.112875   3.841396   3.602383   0.960063
    18  O    3.027980   2.706556   1.722866   3.066560   4.591406
    19  H    3.392949   3.241714   2.308224   3.612731   4.749708
    20  H    2.187909   3.207534   2.265941   3.714758   4.871096
                   16         17         18         19         20
    16  H    0.000000
    17  H    1.569066   0.000000
    18  O    3.794788   5.352407   0.000000
    19  H    4.052333   5.540097   0.960284   0.000000
    20  H    4.161903   5.700312   0.980295   1.544831   0.000000
 Stoichiometry    C2H9F3O6
 Framework group  C1[X(C2H9F3O6)]
 Deg. of freedom    54
 Full point group                 C1      NOp   1
 Largest Abelian subgroup         C1      NOp   1
 Largest concise Abelian subgroup C1      NOp   1
                         Standard orientation:                         
 ---------------------------------------------------------------------
 Center     Atomic      Atomic             Coordinates (Angstroms)
 Number     Number       Type             X           Y           Z
 ---------------------------------------------------------------------
      1          6           0        0.828997   -0.404528   -0.114486
      2          8           0       -0.153934    0.304609   -0.143710
      3          8           0        0.872594   -1.695683   -0.236110
      4          1           0       -0.065329   -2.086354   -0.331668
      5          6           0        2.243642    0.195912    0.077850
      6          9           0        2.990935   -0.007051   -1.015736
      7          9           0        2.864255   -0.365926    1.123065
      8          9           0        2.168544    1.511585    0.295082
      9          8           0       -1.312728    2.778189   -0.119272
     10          1           0       -1.050443    3.385893    0.575602
     11          1           0       -0.691163    2.031346   -0.091231
     12          8           0       -3.183412   -1.088714    0.794824
     13          1           0       -3.303866   -0.198245    0.390679
     14          1           0       -4.026582   -1.301975    1.199329
     15          8           0       -1.470440   -2.697597   -0.451770
     16          1           0       -2.170280   -2.142072   -0.025251
     17          1           0       -1.592973   -3.596695   -0.138194
     18          8           0       -3.634369    1.348742   -0.291867
     19          1           0       -3.813852    1.358808   -1.235175
     20          1           0       -2.876644    1.957145   -0.162731
 ---------------------------------------------------------------------
 Rotational constants (GHZ):           1.0225489           0.4802465           0.3568962
 Standard basis: 6-31++G(d,p) (6D, 7F)
 There are   263 symmetry adapted cartesian basis functions of A   symmetry.
 There are   263 symmetry adapted basis functions of A   symmetry.
   263 basis functions,   424 primitive gaussians,   263 cartesian basis functions
    48 alpha electrons       48 beta electrons
       nuclear repulsion energy       726.3471343515 Hartrees.
 NAtoms=   20 NActive=   20 NUniq=   20 SFac= 1.00D+00 NAtFMM=   60 NAOKFM=F Big=F
 Integral buffers will be    131072 words long.
 Raffenetti 2 integral format.
 Two-electron integral symmetry is turned on.
 Nuclear repulsion after empirical dispersion term =      726.3390992558 Hartrees.
 One-electron integrals computed using PRISM.
 NBasis=   263 RedAO= T EigKep=  5.03D-05  NBF=   263
 NBsUse=   263 1.00D-06 EigRej= -1.00D+00 NBFU=   263
 Initial guess from the checkpoint file:  "/local_scratch/slurm.5620327/Gau-508730.chk"
 B after Tr=    -0.000000    0.000000    0.000000
         Rot=    0.999985   -0.004120   -0.002340    0.002859 Ang=  -0.63 deg.
 ExpMin= 3.60D-02 ExpMax= 7.00D+03 ExpMxC= 1.05D+03 IAcc=3 IRadAn=         5 AccDes= 0.00D+00
 Harris functional with IExCor= 4639 and IRadAn=       5 diagonalized for initial guess.
 HarFok:  IExCor= 4639 AccDes= 0.00D+00 IRadAn=         5 IDoV= 1 UseB2=F ITyADJ=14
 ICtDFT=  3500011 ScaDFX=  1.000000  1.000000  1.000000  1.000000
 FoFCou: FMM=F IPFlag=           0 FMFlag=      100000 FMFlg1=           0
         NFxFlg=           0 DoJE=T BraDBF=F KetDBF=T FulRan=T
         wScrn=  0.000000 ICntrl=       500 IOpCl=  0 I1Cent=   200000004 NGrid=           0
         NMat0=    1 NMatS0=      1 NMatT0=    0 NMatD0=    1 NMtDS0=    0 NMtDT0=    0
 Petite list used in FoFCou.
 Requested convergence on RMS density matrix=1.00D-10 within 128 cycles.
 Requested convergence on MAX density matrix=1.00D-08.
 Requested convergence on             energy=1.00D-08.
 No special actions if energy rises.
 SCF Done:  E(RwB97XD) =  -832.384676932     A.U. after   16 cycles
            NFock= 16  Conv=0.69D-10     -V/T= 2.0082
 Calling FoFJK, ICntrl=      2127 FMM=F ISym2X=0 I1Cent= 0 IOpClX= 0 NMat=1 NMatS=1 NMatT=0.
 ***** Axes restored to original set *****
 -------------------------------------------------------------------
 Center     Atomic                   Forces (Hartrees/Bohr)
 Number     Number              X              Y              Z
 -------------------------------------------------------------------
      1        6           0.000959628    0.000087431   -0.000773424
      2        8           0.000787559   -0.000121707   -0.000528554
      3        8          -0.001179300    0.000433236    0.000552674
      4        1           0.000811693   -0.000517273    0.000330865
      5        6           0.000174908    0.000109781   -0.000433984
      6        9          -0.000093962    0.000213981    0.000108911
      7        9          -0.000174672   -0.000184709   -0.000006129
      8        9          -0.000169582   -0.000011248    0.000025484
      9        8          -0.001175961   -0.000284474    0.001276481
     10        1          -0.000160715   -0.000218934    0.000199612
     11        1           0.000749888    0.000184134   -0.000378004
     12        8           0.000078601   -0.001098679    0.001155713
     13        1          -0.000903824   -0.000002519   -0.000985091
     14        1           0.001182890    0.000399947   -0.000164592
     15        8           0.000359660   -0.000532754   -0.000199214
     16        1          -0.001311928    0.001167626    0.000358499
     17        1           0.000119840    0.000141076   -0.000391126
     18        8           0.000123256   -0.000125435    0.000623803
     19        1           0.000109791   -0.000133549    0.000101804
     20        1          -0.000287770    0.000494071   -0.000873726
 -------------------------------------------------------------------
 Cartesian Forces:  Max     0.001311928 RMS     0.000591958

 GradGradGradGradGradGradGradGradGradGradGradGradGradGradGradGradGradGrad
 Berny optimization.
 Using GEDIIS/GDIIS optimizer.
 FormGI is forming the generalized inverse of G from B-inverse, IUseBI=4.
 Internal  Forces:  Max     0.007646353 RMS     0.001558266
 Search for a local minimum.
 Step number   8 out of a maximum of  120
 All quantities printed in internal units (Hartrees-Bohrs-Radians)
 Mixed Optimization -- RFO/linear search
 Update second derivatives using D2CorX and points    7    8
 DE= -1.15D-04 DEPred=-3.86D-04 R= 2.98D-01
 Trust test= 2.98D-01 RLast= 4.23D-01 DXMaxT set to 4.24D-01
 ITU=  0  1  1  0  0  0 -1  0
 Use linear search instead of GDIIS.
     Eigenvalues ---    0.00041   0.00087   0.00187   0.00489   0.00590
     Eigenvalues ---    0.00759   0.00804   0.01058   0.01400   0.01459
     Eigenvalues ---    0.01557   0.01805   0.01981   0.02082   0.02426
     Eigenvalues ---    0.02544   0.02831   0.03116   0.03302   0.03587
     Eigenvalues ---    0.04212   0.04282   0.04753   0.05043   0.06558
     Eigenvalues ---    0.07093   0.08015   0.08552   0.10533   0.11734
     Eigenvalues ---    0.13386   0.18668   0.19511   0.19857   0.21310
     Eigenvalues ---    0.21756   0.24285   0.29016   0.36781   0.37756
     Eigenvalues ---    0.38662   0.38903   0.44056   0.46834   0.49389
     Eigenvalues ---    0.52993   0.54960   0.56655   0.57010   0.57040
     Eigenvalues ---    0.57278   0.60092   0.86108   2.54914
 RFO step:  Lambda=-2.24737276D-04 EMin= 4.10148001D-04
 Quartic linear search produced a step of -0.40292.
 Iteration  1 RMS(Cart)=  0.06051238 RMS(Int)=  0.00146947
 Iteration  2 RMS(Cart)=  0.00187623 RMS(Int)=  0.00007154
 Iteration  3 RMS(Cart)=  0.00000210 RMS(Int)=  0.00007149
 Iteration  4 RMS(Cart)=  0.00000000 RMS(Int)=  0.00007149
 Variable       Old X    -DE/DX   Delta X   Delta X   Delta X     New X
                                 (Linear)    (Quad)   (Total)
    R1        2.29108  -0.00057   0.00179  -0.00211  -0.00032   2.29076
    R2        2.45211  -0.00205   0.00062  -0.00328  -0.00266   2.44945
    R3        2.92678   0.00040  -0.00062   0.00288   0.00226   2.92904
    R4        1.92850   0.00064   0.00239   0.00138   0.00378   1.93227
    R5        2.90452  -0.00037  -0.01133  -0.00183  -0.01316   2.89136
    R6        2.53221  -0.00016   0.00025  -0.00114  -0.00090   2.53132
    R7        2.53061  -0.00023   0.00040  -0.00012   0.00028   2.53089
    R8        2.52392   0.00016   0.00027  -0.00028  -0.00001   2.52391
    R9        1.81349   0.00003   0.00024  -0.00026  -0.00001   1.81348
   R10        1.83693   0.00073   0.00018   0.00046   0.00064   1.83757
   R11        3.33890  -0.00026  -0.00322  -0.01184  -0.01506   3.32384
   R12        1.86191   0.00133   0.00117  -0.00030   0.00087   1.86278
   R13        1.81260   0.00048   0.00049  -0.00001   0.00048   1.81308
   R14        3.16692   0.00101  -0.00684   0.00574  -0.00111   3.16582
   R15        3.25575   0.00079  -0.00600   0.00455  -0.00145   3.25430
   R16        1.87102   0.00162   0.00157   0.00105   0.00261   1.87364
   R17        1.81426   0.00018   0.00050  -0.00002   0.00048   1.81474
   R18        1.81467   0.00008   0.00029  -0.00036  -0.00007   1.81461
   R19        1.85249   0.00074   0.00087   0.00063   0.00150   1.85399
    A1        2.22306  -0.00117   0.00006  -0.00050  -0.00044   2.22261
    A2        2.11385   0.00051   0.00043  -0.00133  -0.00090   2.11296
    A3        1.94627   0.00066  -0.00049   0.00184   0.00135   1.94761
    A4        1.93779  -0.00011   0.00264  -0.00486  -0.00222   1.93557
    A5        1.92764   0.00032  -0.00074   0.00403   0.00330   1.93093
    A6        1.93647   0.00013  -0.00067  -0.00052  -0.00120   1.93527
    A7        1.92916  -0.00003  -0.00012   0.00031   0.00019   1.92935
    A8        1.89124  -0.00018   0.00075  -0.00185  -0.00110   1.89014
    A9        1.88947  -0.00016   0.00051  -0.00106  -0.00055   1.88892
   A10        1.88852  -0.00009   0.00033  -0.00107  -0.00073   1.88778
   A11        1.86594   0.00016  -0.00143   0.00396   0.00262   1.86856
   A12        2.15795  -0.00012  -0.01306   0.01200  -0.00103   2.15692
   A13        1.78203  -0.00071   0.00305  -0.00822  -0.00512   1.77691
   A14        1.84051  -0.00037   0.00271   0.01107   0.01406   1.85456
   A15        2.02779   0.00381  -0.01179   0.00484  -0.00670   2.02108
   A16        2.21185  -0.00256  -0.02005  -0.01903  -0.03877   2.17308
   A17        1.97076   0.00398   0.00179  -0.00053   0.00136   1.97212
   A18        2.05284  -0.00187  -0.01515  -0.00259  -0.01756   2.03527
   A19        1.86976  -0.00128  -0.00319   0.00469   0.00162   1.87138
   A20        2.02020  -0.00118  -0.00474   0.01241   0.00772   2.02792
   A21        1.93565   0.00299   0.00088  -0.00118  -0.00031   1.93533
   A22        1.84146  -0.00068  -0.00070   0.00141   0.00067   1.84213
   A23        3.15672   0.00180   0.01085  -0.01699  -0.00614   3.15058
   A24        3.21282   0.00440  -0.00303   0.01365   0.01057   3.22339
   A25        3.01563   0.00765   0.01483   0.04914   0.06398   3.07961
   A26        2.94606   0.00349   0.01360   0.00220   0.01583   2.96189
   A27        3.15779  -0.00006   0.00028  -0.00298  -0.00270   3.15509
   A28        3.14259   0.00095   0.00085   0.00191   0.00281   3.14540
   A29        3.08833  -0.00085   0.00795  -0.01082  -0.00284   3.08549
   A30        3.24593  -0.00078  -0.00417  -0.00140  -0.00558   3.24034
    D1       -0.03793  -0.00024   0.00440   0.00757   0.01197  -0.02596
    D2        3.10909  -0.00004   0.00432   0.00405   0.00837   3.11746
    D3       -2.00923   0.00008   0.00058  -0.02663  -0.02605  -2.03528
    D4        2.17644   0.00002   0.00056  -0.02662  -0.02606   2.15038
    D5        0.08133   0.00007   0.00066  -0.02515  -0.02448   0.05685
    D6        1.12732  -0.00011   0.00064  -0.02335  -0.02271   1.10461
    D7       -0.97020  -0.00017   0.00062  -0.02334  -0.02272  -0.99291
    D8       -3.06530  -0.00012   0.00073  -0.02187  -0.02114  -3.08644
    D9       -0.46254  -0.00071  -0.02231   0.03037   0.00804  -0.45450
   D10       -2.64941  -0.00098  -0.00662   0.02560   0.01899  -2.63042
   D11       -1.64660   0.00011   0.06066  -0.06184  -0.00120  -1.64779
   D12        2.50902  -0.00045   0.06266  -0.07855  -0.01582   2.49320
   D13        0.42701   0.00020   0.05485  -0.05648  -0.00170   0.42531
   D14       -1.70055  -0.00035   0.05685  -0.07319  -0.01632  -1.71688
   D15        1.14916   0.00005  -0.01394  -0.00963  -0.02349   1.12566
   D16       -2.87898   0.00021  -0.03039  -0.00833  -0.03875  -2.91773
   D17       -2.68548   0.00022  -0.06254  -0.01806  -0.08057  -2.76604
   D18       -0.43043   0.00037  -0.07899  -0.01675  -0.09583  -0.52625
   D19       -1.74861   0.00065   0.02015   0.11712   0.13738  -1.61123
   D20        2.41997  -0.00125   0.02429   0.10370   0.12803   2.54800
   D21        0.77862  -0.00016  -0.01823   0.10362   0.08535   0.86397
   D22       -1.33599  -0.00205  -0.01409   0.09020   0.07600  -1.25999
         Item               Value     Threshold  Converged?
 Maximum Force            0.007646     0.000015     NO 
 RMS     Force            0.001558     0.000010     NO 
 Maximum Displacement     0.218982     0.000060     NO 
 RMS     Displacement     0.060348     0.000040     NO 
 Predicted change in Energy=-2.036509D-04
 GradGradGradGradGradGradGradGradGradGradGradGradGradGradGradGradGradGrad

                          Input orientation:                          
 ---------------------------------------------------------------------
 Center     Atomic      Atomic             Coordinates (Angstroms)
 Number     Number       Type             X           Y           Z
 ---------------------------------------------------------------------
      1          6           0       -0.988347    0.144076   -0.835662
      2          8           0       -1.319209   -0.484291    0.146762
      3          8           0        0.191395    0.205876   -1.369056
      4          1           0        0.864204   -0.345128   -0.831227
      5          6           0       -2.014176    1.002115   -1.619173
      6          9           0       -2.167950    0.533684   -2.864655
      7          9           0       -1.610481    2.276787   -1.696224
      8          9           0       -3.204533    0.978277   -1.013951
      9          8           0       -3.207501   -1.408612    1.992395
     10          1           0       -3.779302   -0.743866    2.382384
     11          1           0       -2.729613   -0.980663    1.261613
     12          8           0        1.156652   -1.276852    2.536710
     13          1           0        0.318374   -1.760504    2.723944
     14          1           0        1.741987   -1.458082    3.274995
     15          8           0        1.884775   -1.149409   -0.023394
     16          1           0        1.635851   -1.242680    0.931792
     17          1           0        2.794160   -0.842097   -0.051534
     18          8           0       -1.085498   -2.653043    3.169082
     19          1           0       -1.145219   -3.547939    2.826047
     20          1           0       -1.899916   -2.199370    2.863400
 ---------------------------------------------------------------------
                    Distance matrix (angstroms):
                    1          2          3          4          5
     1  C    0.000000
     2  O    1.212218   0.000000
     3  O    1.296195   2.248546   0.000000
     4  H    1.916060   2.396482   1.022515   0.000000
     5  C    1.549982   2.410582   2.358198   3.274293   0.000000
     6  F    2.379090   3.290177   2.812612   3.755143   1.339515
     7  F    2.382451   3.332415   2.764501   3.707657   1.339289
     8  F    2.374691   2.653451   3.500718   4.282454   1.335594
     9  O    3.915788   2.797566   5.045634   5.067803   4.503227
    10  H    4.351286   3.334283   5.544524   5.661134   4.709201
    11  H    2.948832   1.865078   4.106164   4.207066   3.569620
    12  O    4.241811   3.531274   4.287798   3.506656   5.702561
    13  H    4.243318   3.309421   4.542623   3.865290   5.651152
    14  H    5.188366   4.483864   5.171103   4.343988   6.641853
    15  O    3.253877   3.276713   2.552477   1.530041   4.730473
    16  H    3.454476   3.150207   3.078745   2.123506   4.986905
    17  H    3.986822   4.133660   3.099757   2.140006   5.383187
    18  O    4.885826   3.727268   5.513490   5.013012   6.095081
    19  H    5.202278   4.073669   5.785893   5.260364   6.420129
    20  H    4.472780   3.264788   5.298347   4.972811   5.509630
                    6          7          8          9         10
     6  F    0.000000
     7  F    2.171270   0.000000
     8  F    2.167319   2.166247   0.000000
     9  O    5.333302   5.453306   3.838667   0.000000
    10  H    5.635602   5.519345   3.851133   0.959653   0.000000
    11  H    4.431117   4.540070   3.039932   0.972399   1.553721
    12  O    6.595890   6.180866   6.059104   4.399940   4.967046
    13  H    6.532805   6.289522   5.820967   3.618119   4.235702
    14  H    7.546526   7.064086   6.985626   5.113213   5.638395
    15  O    5.227824   5.172426   5.604400   5.482870   6.167171
    16  H    5.660157   5.461848   5.669910   4.960894   5.628225
    17  H    5.867619   5.642101   6.342264   6.365416   7.010279
    18  O    6.908901   6.946225   5.930815   2.726921   3.394177
    19  H    7.077409   7.388832   6.282753   3.086212   3.872733
    20  H    6.352326   6.396087   5.180088   1.758899   2.425275
                   11         12         13         14         15
    11  H    0.000000
    12  O    4.100812   0.000000
    13  H    3.469407   0.985742   0.000000
    14  H    4.927154   0.959440   1.556211   0.000000
    15  O    4.792942   2.664683   3.221011   3.315877   0.000000
    16  H    4.385739   1.675279   2.283790   2.355475   0.991485
    17  H    5.679403   3.093453   3.830961   3.542923   0.960319
    18  O    3.022980   2.705741   1.722101   3.071453   4.612520
    19  H    3.398332   3.246561   2.312456   3.592355   4.801366
    20  H    2.177008   3.209420   2.265583   3.739302   4.874411
                   16         17         18         19         20
    16  H    0.000000
    17  H    1.571329   0.000000
    18  O    3.794777   5.357578   0.000000
    19  H    4.078819   5.578598   0.960249   0.000000
    20  H    4.141016   5.689761   0.981090   1.545834   0.000000
 Stoichiometry    C2H9F3O6
 Framework group  C1[X(C2H9F3O6)]
 Deg. of freedom    54
 Full point group                 C1      NOp   1
 Largest Abelian subgroup         C1      NOp   1
 Largest concise Abelian subgroup C1      NOp   1
                         Standard orientation:                         
 ---------------------------------------------------------------------
 Center     Atomic      Atomic             Coordinates (Angstroms)
 Number     Number       Type             X           Y           Z
 ---------------------------------------------------------------------
      1          6           0        0.863384   -0.397881   -0.108605
      2          8           0       -0.126038    0.301986   -0.135101
      3          8           0        0.917097   -1.688127   -0.220416
      4          1           0       -0.020235   -2.085285   -0.316393
      5          6           0        2.274126    0.218124    0.072465
      6          9           0        3.030581   -0.008467   -1.009539
      7          9           0        2.892865   -0.310330    1.136230
      8          9           0        2.189199    1.538633    0.253723
      9          8           0       -1.425566    2.779240   -0.106454
     10          1           0       -1.175171    3.380825    0.598055
     11          1           0       -0.787880    2.045221   -0.094922
     12          8           0       -3.220386   -1.142575    0.763872
     13          1           0       -3.349835   -0.247023    0.372827
     14          1           0       -4.082176   -1.426765    1.075448
     15          8           0       -1.418752   -2.693469   -0.440030
     16          1           0       -2.123353   -2.131685   -0.026534
     17          1           0       -1.531425   -3.585294   -0.102145
     18          8           0       -3.712961    1.304804   -0.279554
     19          1           0       -3.915345    1.333343   -1.217799
     20          1           0       -2.960585    1.921810   -0.153966
 ---------------------------------------------------------------------
 Rotational constants (GHZ):           1.0254834           0.4675063           0.3493248
 Standard basis: 6-31++G(d,p) (6D, 7F)
 There are   263 symmetry adapted cartesian basis functions of A   symmetry.
 There are   263 symmetry adapted basis functions of A   symmetry.
   263 basis functions,   424 primitive gaussians,   263 cartesian basis functions
    48 alpha electrons       48 beta electrons
       nuclear repulsion energy       723.0659121492 Hartrees.
 NAtoms=   20 NActive=   20 NUniq=   20 SFac= 1.00D+00 NAtFMM=   60 NAOKFM=F Big=F
 Integral buffers will be    131072 words long.
 Raffenetti 2 integral format.
 Two-electron integral symmetry is turned on.
 Nuclear repulsion after empirical dispersion term =      723.0580324127 Hartrees.
 One-electron integrals computed using PRISM.
 NBasis=   263 RedAO= T EigKep=  5.00D-05  NBF=   263
 NBsUse=   263 1.00D-06 EigRej= -1.00D+00 NBFU=   263
 Initial guess from the checkpoint file:  "/local_scratch/slurm.5620327/Gau-508730.chk"
 B after Tr=     0.000000    0.000000   -0.000000
         Rot=    0.999970    0.000963    0.000550   -0.007606 Ang=   0.88 deg.
 ExpMin= 3.60D-02 ExpMax= 7.00D+03 ExpMxC= 1.05D+03 IAcc=3 IRadAn=         5 AccDes= 0.00D+00
 Harris functional with IExCor= 4639 and IRadAn=       5 diagonalized for initial guess.
 HarFok:  IExCor= 4639 AccDes= 0.00D+00 IRadAn=         5 IDoV= 1 UseB2=F ITyADJ=14
 ICtDFT=  3500011 ScaDFX=  1.000000  1.000000  1.000000  1.000000
 FoFCou: FMM=F IPFlag=           0 FMFlag=      100000 FMFlg1=           0
         NFxFlg=           0 DoJE=T BraDBF=F KetDBF=T FulRan=T
         wScrn=  0.000000 ICntrl=       500 IOpCl=  0 I1Cent=   200000004 NGrid=           0
         NMat0=    1 NMatS0=      1 NMatT0=    0 NMatD0=    1 NMtDS0=    0 NMtDT0=    0
 Petite list used in FoFCou.
 Requested convergence on RMS density matrix=1.00D-10 within 128 cycles.
 Requested convergence on MAX density matrix=1.00D-08.
 Requested convergence on             energy=1.00D-08.
 No special actions if energy rises.
 SCF Done:  E(RwB97XD) =  -832.384817339     A.U. after   15 cycles
            NFock= 15  Conv=0.77D-10     -V/T= 2.0082
 Calling FoFJK, ICntrl=      2127 FMM=F ISym2X=0 I1Cent= 0 IOpClX= 0 NMat=1 NMatS=1 NMatT=0.
 ***** Axes restored to original set *****
 -------------------------------------------------------------------
 Center     Atomic                   Forces (Hartrees/Bohr)
 Number     Number              X              Y              Z
 -------------------------------------------------------------------
      1        6          -0.000786845    0.000306383   -0.000251538
      2        8          -0.000536691   -0.000946553    0.001000822
      3        8           0.000412165    0.000232154   -0.000262638
      4        1           0.000249778   -0.000219294    0.000154655
      5        6          -0.000033099   -0.000021267    0.000088838
      6        9           0.000055672   -0.000135850   -0.000152852
      7        9           0.000134568    0.000135477    0.000054822
      8        9          -0.000047538   -0.000070443    0.000045025
      9        8           0.000679030   -0.000216316   -0.000476758
     10        1           0.000097625    0.000163037   -0.000081261
     11        1          -0.000177330    0.000661764   -0.000142401
     12        8           0.000155437   -0.000515597   -0.000592169
     13        1           0.000251757    0.000031111    0.000476001
     14        1          -0.000169491   -0.000059607    0.000051240
     15        8          -0.000186059   -0.000110076   -0.000097770
     16        1           0.000008322    0.000767970    0.000073938
     17        1          -0.000007181   -0.000048727    0.000114960
     18        8          -0.000234784    0.000147161    0.000056094
     19        1           0.000090204   -0.000180601    0.000096732
     20        1           0.000044460    0.000079275   -0.000155740
 -------------------------------------------------------------------
 Cartesian Forces:  Max     0.001000822 RMS     0.000330555

 GradGradGradGradGradGradGradGradGradGradGradGradGradGradGradGradGradGrad
 Berny optimization.
 Using GEDIIS/GDIIS optimizer.
 FormGI is forming the generalized inverse of G from B-inverse, IUseBI=4.
 Internal  Forces:  Max     0.005657893 RMS     0.001421292
 Search for a local minimum.
 Step number   9 out of a maximum of  120
 All quantities printed in internal units (Hartrees-Bohrs-Radians)
 Mixed Optimization -- RFO/linear search
 Update second derivatives using D2CorX and points    7    8    9
 DE= -1.40D-04 DEPred=-2.04D-04 R= 6.89D-01
 TightC=F SS=  1.41D+00  RLast= 2.79D-01 DXNew= 7.1352D-01 8.3684D-01
 Trust test= 6.89D-01 RLast= 2.79D-01 DXMaxT set to 7.14D-01
 ITU=  1  0  1  1  0  0  0 -1  0
 Use linear search instead of GDIIS.
     Eigenvalues ---    0.00042   0.00096   0.00190   0.00473   0.00545
     Eigenvalues ---    0.00756   0.00907   0.01062   0.01293   0.01528
     Eigenvalues ---    0.01587   0.01808   0.01978   0.02135   0.02425
     Eigenvalues ---    0.02496   0.02796   0.03113   0.03308   0.03672
     Eigenvalues ---    0.04267   0.04352   0.04888   0.05099   0.06518
     Eigenvalues ---    0.07137   0.07902   0.08443   0.10789   0.11726
     Eigenvalues ---    0.13385   0.18637   0.19664   0.20986   0.21635
     Eigenvalues ---    0.23478   0.24433   0.29635   0.36633   0.37753
     Eigenvalues ---    0.38254   0.38694   0.44008   0.46839   0.49505
     Eigenvalues ---    0.52953   0.54811   0.56666   0.57008   0.57055
     Eigenvalues ---    0.57274   0.59736   0.85230   2.88031
 RFO step:  Lambda=-1.62480547D-04 EMin= 4.15268000D-04
 Quartic linear search produced a step of -0.21761.
 Iteration  1 RMS(Cart)=  0.03769485 RMS(Int)=  0.00051651
 Iteration  2 RMS(Cart)=  0.00080815 RMS(Int)=  0.00006498
 Iteration  3 RMS(Cart)=  0.00000032 RMS(Int)=  0.00006498
 Variable       Old X    -DE/DX   Delta X   Delta X   Delta X     New X
                                 (Linear)    (Quad)   (Total)
    R1        2.29076   0.00145   0.00007   0.00110   0.00117   2.29193
    R2        2.44945   0.00147   0.00058  -0.00237  -0.00179   2.44766
    R3        2.92904  -0.00014  -0.00049   0.00171   0.00121   2.93026
    R4        1.93227  -0.00002  -0.00082   0.00918   0.00836   1.94063
    R5        2.89136  -0.00037   0.00286  -0.02663  -0.02377   2.86759
    R6        2.53132   0.00018   0.00020  -0.00025  -0.00005   2.53127
    R7        2.53089   0.00017  -0.00006   0.00034   0.00028   2.53117
    R8        2.52391   0.00006   0.00000   0.00037   0.00037   2.52428
    R9        1.81348   0.00002   0.00000  -0.00016  -0.00016   1.81332
   R10        1.83757   0.00031  -0.00014   0.00148   0.00134   1.83891
   R11        3.32384   0.00017   0.00328  -0.01656  -0.01329   3.31055
   R12        1.86278  -0.00100  -0.00019   0.00143   0.00124   1.86402
   R13        1.81308  -0.00005  -0.00010  -0.00016  -0.00027   1.81281
   R14        3.16582  -0.00096   0.00024  -0.01350  -0.01326   3.15256
   R15        3.25430  -0.00091   0.00031  -0.01167  -0.01135   3.24295
   R16        1.87364  -0.00095  -0.00057   0.00259   0.00202   1.87565
   R17        1.81474  -0.00003  -0.00011   0.00027   0.00017   1.81491
   R18        1.81461   0.00013   0.00001  -0.00006  -0.00005   1.81456
   R19        1.85399   0.00005  -0.00033   0.00188   0.00155   1.85555
    A1        2.22261   0.00020   0.00010   0.00008   0.00018   2.22279
    A2        2.11296   0.00000   0.00019  -0.00164  -0.00144   2.11151
    A3        1.94761  -0.00020  -0.00029   0.00156   0.00127   1.94888
    A4        1.93557  -0.00100   0.00048   0.00194   0.00243   1.93800
    A5        1.93093  -0.00015  -0.00072   0.00185   0.00113   1.93206
    A6        1.93527  -0.00014   0.00026  -0.00038  -0.00012   1.93515
    A7        1.92935  -0.00004  -0.00004  -0.00001  -0.00005   1.92929
    A8        1.89014   0.00014   0.00024  -0.00066  -0.00042   1.88971
    A9        1.88892   0.00009   0.00012  -0.00031  -0.00019   1.88873
   A10        1.88778   0.00012   0.00016  -0.00055  -0.00039   1.88740
   A11        1.86856  -0.00024  -0.00057   0.00292   0.00228   1.87084
   A12        2.15692  -0.00006   0.00022   0.00789   0.00809   2.16500
   A13        1.77691   0.00069   0.00111   0.00406   0.00513   1.78204
   A14        1.85456   0.00168  -0.00306   0.00797   0.00481   1.85938
   A15        2.02108  -0.00304   0.00146   0.00488   0.00622   2.02730
   A16        2.17308   0.00094   0.00844   0.00860   0.01675   2.18983
   A17        1.97212  -0.00362  -0.00030   0.00102   0.00071   1.97283
   A18        2.03527   0.00215   0.00382  -0.00403  -0.00023   2.03504
   A19        1.87138   0.00051  -0.00035   0.00507   0.00471   1.87609
   A20        2.02792   0.00103  -0.00168   0.01531   0.01362   2.04154
   A21        1.93533  -0.00408   0.00007  -0.00318  -0.00313   1.93220
   A22        1.84213   0.00166  -0.00015   0.00280   0.00262   1.84475
   A23        3.15058  -0.00320   0.00134  -0.00442  -0.00309   3.14749
   A24        3.22339  -0.00566  -0.00230  -0.00553  -0.00776   3.21563
   A25        3.07961  -0.00399  -0.01392   0.02629   0.01232   3.09193
   A26        2.96189  -0.00282  -0.00345   0.01464   0.01118   2.97307
   A27        3.15509  -0.00033   0.00059  -0.00975  -0.00916   3.14593
   A28        3.14540   0.00085  -0.00061   0.01600   0.01525   3.16065
   A29        3.08549   0.00033   0.00062   0.00822   0.00877   3.09426
   A30        3.24034  -0.00087   0.00121  -0.00313  -0.00193   3.23842
    D1       -0.02596  -0.00033  -0.00260   0.01014   0.00754  -0.01842
    D2        3.11746  -0.00012  -0.00182   0.00909   0.00726   3.12472
    D3       -2.03528   0.00007   0.00567  -0.00489   0.00078  -2.03450
    D4        2.15038   0.00009   0.00567  -0.00503   0.00064   2.15102
    D5        0.05685   0.00005   0.00533  -0.00408   0.00124   0.05809
    D6        1.10461  -0.00012   0.00494  -0.00391   0.00104   1.10565
    D7       -0.99291  -0.00010   0.00494  -0.00404   0.00090  -0.99201
    D8       -3.08644  -0.00013   0.00460  -0.00310   0.00150  -3.08494
    D9       -0.45450  -0.00117  -0.00175  -0.03522  -0.03698  -0.49148
   D10       -2.63042  -0.00056  -0.00413  -0.04290  -0.04702  -2.67744
   D11       -1.64779  -0.00012   0.00026  -0.00890  -0.00867  -1.65646
   D12        2.49320   0.00025   0.00344  -0.03188  -0.02846   2.46474
   D13        0.42531  -0.00050   0.00037   0.00512   0.00552   0.43083
   D14       -1.71688  -0.00013   0.00355  -0.01785  -0.01427  -1.73115
   D15        1.12566  -0.00157   0.00511  -0.01609  -0.01089   1.11477
   D16       -2.91773  -0.00125   0.00843  -0.01082  -0.00229  -2.92003
   D17       -2.76604  -0.00098   0.01753   0.00979   0.02722  -2.73882
   D18       -0.52625  -0.00066   0.02085   0.01505   0.03582  -0.49043
   D19       -1.61123  -0.00133  -0.02989   0.03551   0.00546  -1.60577
   D20        2.54800   0.00036  -0.02786   0.02199  -0.00605   2.54194
   D21        0.86397   0.00044  -0.01857   0.07231   0.05392   0.91789
   D22       -1.25999   0.00213  -0.01654   0.05878   0.04240  -1.21759
         Item               Value     Threshold  Converged?
 Maximum Force            0.005658     0.000015     NO 
 RMS     Force            0.001421     0.000010     NO 
 Maximum Displacement     0.113449     0.000060     NO 
 RMS     Displacement     0.037737     0.000040     NO 
 Predicted change in Energy=-9.519514D-05
 GradGradGradGradGradGradGradGradGradGradGradGradGradGradGradGradGradGrad

                          Input orientation:                          
 ---------------------------------------------------------------------
 Center     Atomic      Atomic             Coordinates (Angstroms)
 Number     Number       Type             X           Y           Z
 ---------------------------------------------------------------------
      1          6           0       -0.996241    0.132825   -0.837784
      2          8           0       -1.331997   -0.527078    0.122825
      3          8           0        0.191404    0.235624   -1.344333
      4          1           0        0.869792   -0.319301   -0.809123
      5          6           0       -2.028300    0.984792   -1.621011
      6          9           0       -2.148103    0.543835   -2.880150
      7          9           0       -1.654508    2.270425   -1.660047
      8          9           0       -3.228910    0.918242   -1.039255
      9          8           0       -3.182250   -1.368761    1.986142
     10          1           0       -3.747149   -0.694940    2.370367
     11          1           0       -2.702376   -0.954927    1.247628
     12          8           0        1.169215   -1.313240    2.536105
     13          1           0        0.327437   -1.792311    2.722879
     14          1           0        1.753152   -1.488396    3.276776
     15          8           0        1.879948   -1.131576   -0.020141
     16          1           0        1.632379   -1.237022    0.935239
     17          1           0        2.791553   -0.830859   -0.050633
     18          8           0       -1.091145   -2.649148    3.168341
     19          1           0       -1.174457   -3.550312    2.847416
     20          1           0       -1.893789   -2.179594    2.853011
 ---------------------------------------------------------------------
                    Distance matrix (angstroms):
                    1          2          3          4          5
     1  C    0.000000
     2  O    1.212837   0.000000
     3  O    1.295245   2.248337   0.000000
     4  H    1.920239   2.399911   1.026938   0.000000
     5  C    1.550624   2.410716   2.359001   3.280054   0.000000
     6  F    2.380540   3.291009   2.815496   3.760564   1.339488
     7  F    2.383016   3.332967   2.765408   3.715218   1.339439
     8  F    2.375349   2.652858   3.501084   4.287637   1.335790
     9  O    3.874011   2.757502   5.004764   5.033281   4.458965
    10  H    4.306382   3.303420   5.493373   5.618399   4.659081
    11  H    2.905692   1.823781   4.063206   4.170687   3.527886
    12  O    4.261858   3.563430   4.291025   3.502588   5.725964
    13  H    4.258708   3.333889   4.546784   3.865093   5.668437
    14  H    5.207410   4.515494   5.173582   4.340700   6.663659
    15  O    3.246492   3.271460   2.544386   1.517464   4.724002
    16  H    3.453944   3.154609   3.072709   2.113421   4.987127
    17  H    3.986939   4.138362   3.093836   2.128418   5.384576
    18  O    4.878259   3.719725   5.507365   5.009359   6.084543
    19  H    5.213248   4.072856   5.811166   5.290431   6.423632
    20  H    4.446892   3.240422   5.272477   4.950687   5.481634
                    6          7          8          9         10
     6  F    0.000000
     7  F    2.171038   0.000000
     8  F    2.167307   2.166223   0.000000
     9  O    5.329942   5.373301   3.792834   0.000000
    10  H    5.626673   5.423723   3.807420   0.959569   0.000000
    11  H    4.426292   4.467158   3.002638   0.973109   1.555534
    12  O    6.617336   6.198690   6.091487   4.386432   4.957862
    13  H    6.555899   6.296346   5.843659   3.611105   4.234470
    14  H    7.566868   7.079060   7.017191   5.102768   5.630671
    15  O    5.216497   5.172550   5.598283   5.450439   6.129388
    16  H    5.658682   5.462720   5.672382   4.929747   5.593994
    17  H    5.856291   5.654700   6.346866   6.334360   6.973833
    18  O    6.920732   6.916133   5.916094   2.722078   3.392646
    19  H    7.107393   7.377577   6.268569   3.087425   3.872915
    20  H    6.352234   6.342525   5.150619   1.751869   2.423239
                   11         12         13         14         15
    11  H    0.000000
    12  O    4.096068   0.000000
    13  H    3.472369   0.986399   0.000000
    14  H    4.924811   0.959299   1.559432   0.000000
    15  O    4.757745   2.659425   3.220407   3.318593   0.000000
    16  H    4.355142   1.668263   2.281858   2.358086   0.992553
    17  H    5.646604   3.091260   3.832574   3.547151   0.960408
    18  O    3.025820   2.700665   1.716094   3.073943   4.614849
    19  H    3.410261   3.254873   2.315548   3.606486   4.837619
    20  H    2.175058   3.198905   2.258488   3.735975   4.857411
                   16         17         18         19         20
    16  H    0.000000
    17  H    1.574991   0.000000
    18  O    3.794525   5.361278   0.000000
    19  H    4.109265   5.614566   0.960224   0.000000
    20  H    4.123124   5.674740   0.981912   1.548011   0.000000
 Stoichiometry    C2H9F3O6
 Framework group  C1[X(C2H9F3O6)]
 Deg. of freedom    54
 Full point group                 C1      NOp   1
 Largest Abelian subgroup         C1      NOp   1
 Largest concise Abelian subgroup C1      NOp   1
                         Standard orientation:                         
 ---------------------------------------------------------------------
 Center     Atomic      Atomic             Coordinates (Angstroms)
 Number     Number       Type             X           Y           Z
 ---------------------------------------------------------------------
      1          6           0        0.859416   -0.401142   -0.112729
      2          8           0       -0.122811    0.307157   -0.179927
      3          8           0        0.901738   -1.694168   -0.175615
      4          1           0       -0.040552   -2.089326   -0.278291
      5          6           0        2.273279    0.209788    0.066692
      6          9           0        3.044431   -0.061544   -0.994408
      7          9           0        2.871831   -0.284540    1.158238
      8          9           0        2.197089    1.536812    0.199112
      9          8           0       -1.384013    2.756895   -0.070516
     10          1           0       -1.123504    3.346669    0.640170
     11          1           0       -0.754714    2.014659   -0.073571
     12          8           0       -3.254177   -1.129085    0.731001
     13          1           0       -3.371322   -0.229637    0.343377
     14          1           0       -4.117112   -1.404931    1.046449
     15          8           0       -1.429941   -2.681890   -0.423771
     16          1           0       -2.138178   -2.114578   -0.021630
     17          1           0       -1.553236   -3.575163   -0.093249
     18          8           0       -3.696097    1.335679   -0.280552
     19          1           0       -3.908273    1.396627   -1.215055
     20          1           0       -2.927023    1.930548   -0.143415
 ---------------------------------------------------------------------
 Rotational constants (GHZ):           1.0334150           0.4682271           0.3500063
 Standard basis: 6-31++G(d,p) (6D, 7F)
 There are   263 symmetry adapted cartesian basis functions of A   symmetry.
 There are   263 symmetry adapted basis functions of A   symmetry.
   263 basis functions,   424 primitive gaussians,   263 cartesian basis functions
    48 alpha electrons       48 beta electrons
       nuclear repulsion energy       723.9265031579 Hartrees.
 NAtoms=   20 NActive=   20 NUniq=   20 SFac= 1.00D+00 NAtFMM=   60 NAOKFM=F Big=F
 Integral buffers will be    131072 words long.
 Raffenetti 2 integral format.
 Two-electron integral symmetry is turned on.
 Nuclear repulsion after empirical dispersion term =      723.9186010960 Hartrees.
 One-electron integrals computed using PRISM.
 NBasis=   263 RedAO= T EigKep=  4.99D-05  NBF=   263
 NBsUse=   263 1.00D-06 EigRej= -1.00D+00 NBFU=   263
 Initial guess from the checkpoint file:  "/local_scratch/slurm.5620327/Gau-508730.chk"
 B after Tr=    -0.000000   -0.000000    0.000000
         Rot=    0.999991    0.002483    0.000988    0.003338 Ang=   0.49 deg.
 ExpMin= 3.60D-02 ExpMax= 7.00D+03 ExpMxC= 1.05D+03 IAcc=3 IRadAn=         5 AccDes= 0.00D+00
 Harris functional with IExCor= 4639 and IRadAn=       5 diagonalized for initial guess.
 HarFok:  IExCor= 4639 AccDes= 0.00D+00 IRadAn=         5 IDoV= 1 UseB2=F ITyADJ=14
 ICtDFT=  3500011 ScaDFX=  1.000000  1.000000  1.000000  1.000000
 FoFCou: FMM=F IPFlag=           0 FMFlag=      100000 FMFlg1=           0
         NFxFlg=           0 DoJE=T BraDBF=F KetDBF=T FulRan=T
         wScrn=  0.000000 ICntrl=       500 IOpCl=  0 I1Cent=   200000004 NGrid=           0
         NMat0=    1 NMatS0=      1 NMatT0=    0 NMatD0=    1 NMtDS0=    0 NMtDT0=    0
 Petite list used in FoFCou.
 Requested convergence on RMS density matrix=1.00D-10 within 128 cycles.
 Requested convergence on MAX density matrix=1.00D-08.
 Requested convergence on             energy=1.00D-08.
 No special actions if energy rises.
 SCF Done:  E(RwB97XD) =  -832.384907464     A.U. after   15 cycles
            NFock= 15  Conv=0.59D-10     -V/T= 2.0082
 Calling FoFJK, ICntrl=      2127 FMM=F ISym2X=0 I1Cent= 0 IOpClX= 0 NMat=1 NMatS=1 NMatT=0.
 ***** Axes restored to original set *****
 -------------------------------------------------------------------
 Center     Atomic                   Forces (Hartrees/Bohr)
 Number     Number              X              Y              Z
 -------------------------------------------------------------------
      1        6          -0.000914500    0.000418783   -0.000289460
      2        8           0.000397846   -0.000406928    0.000374892
      3        8           0.001126081   -0.000435269    0.000152693
      4        1          -0.000849943    0.000353898   -0.000531827
      5        6          -0.000079934    0.000067598    0.000074392
      6        9           0.000178997   -0.000222871    0.000023636
      7        9           0.000184118    0.000089059    0.000106766
      8        9           0.000103059   -0.000072259    0.000069645
      9        8           0.000248267   -0.000236820   -0.000023397
     10        1           0.000106001    0.000078163   -0.000008278
     11        1          -0.000534993    0.000210747   -0.000156793
     12        8          -0.000224122   -0.000327954   -0.000788295
     13        1           0.000518007    0.000126629    0.000680446
     14        1          -0.000267834   -0.000170431    0.000006148
     15        8          -0.000422027    0.000093299    0.000024488
     16        1           0.000724323    0.000497318   -0.000235205
     17        1          -0.000136241   -0.000131736    0.000439432
     18        8          -0.000365778    0.000293731    0.000070966
     19        1           0.000041703   -0.000032466   -0.000003020
     20        1           0.000166968   -0.000192490    0.000012773
 -------------------------------------------------------------------
 Cartesian Forces:  Max     0.001126081 RMS     0.000365123

 GradGradGradGradGradGradGradGradGradGradGradGradGradGradGradGradGradGrad
 Berny optimization.
 Using GEDIIS/GDIIS optimizer.
 FormGI is forming the generalized inverse of G from B-inverse, IUseBI=4.
 Internal  Forces:  Max     0.001540172 RMS     0.000404210
 Search for a local minimum.
 Step number  10 out of a maximum of  120
 All quantities printed in internal units (Hartrees-Bohrs-Radians)
 Mixed Optimization -- En-DIIS/RFO-DIIS
 Update second derivatives using D2CorX and points    7    8    9   10
 DE= -9.01D-05 DEPred=-9.52D-05 R= 9.47D-01
 TightC=F SS=  1.41D+00  RLast= 1.20D-01 DXNew= 1.2000D+00 3.5855D-01
 Trust test= 9.47D-01 RLast= 1.20D-01 DXMaxT set to 7.14D-01
 ITU=  1  1  0  1  1  0  0  0 -1  0
 Use linear search instead of GDIIS.
     Eigenvalues ---    0.00042   0.00074   0.00191   0.00358   0.00568
     Eigenvalues ---    0.00821   0.00891   0.01074   0.01433   0.01528
     Eigenvalues ---    0.01658   0.01819   0.01973   0.02145   0.02413
     Eigenvalues ---    0.02537   0.02767   0.03113   0.03301   0.03662
     Eigenvalues ---    0.04314   0.04356   0.04893   0.05093   0.06370
     Eigenvalues ---    0.07132   0.08250   0.09203   0.10796   0.11739
     Eigenvalues ---    0.13384   0.19167   0.20393   0.21605   0.22437
     Eigenvalues ---    0.23570   0.24278   0.29356   0.36447   0.37755
     Eigenvalues ---    0.38664   0.43260   0.44796   0.46931   0.49670
     Eigenvalues ---    0.52925   0.54914   0.56702   0.57012   0.57056
     Eigenvalues ---    0.57344   0.59494   0.85565   2.88107
 RFO step:  Lambda=-1.01273559D-04 EMin= 4.16184725D-04
 Quartic linear search produced a step of -0.03940.
 Iteration  1 RMS(Cart)=  0.04411416 RMS(Int)=  0.00084711
 Iteration  2 RMS(Cart)=  0.00328359 RMS(Int)=  0.00017533
 Iteration  3 RMS(Cart)=  0.00000394 RMS(Int)=  0.00017532
 Iteration  4 RMS(Cart)=  0.00000000 RMS(Int)=  0.00017532
 Variable       Old X    -DE/DX   Delta X   Delta X   Delta X     New X
                                 (Linear)    (Quad)   (Total)
    R1        2.29193   0.00041  -0.00005   0.00071   0.00067   2.29260
    R2        2.44766   0.00027   0.00007  -0.00016  -0.00008   2.44757
    R3        2.93026  -0.00047  -0.00005  -0.00044  -0.00049   2.92977
    R4        1.94063  -0.00123  -0.00033   0.00024  -0.00009   1.94055
    R5        2.86759  -0.00020   0.00094  -0.00428  -0.00334   2.86425
    R6        2.53127   0.00004   0.00000  -0.00041  -0.00040   2.53086
    R7        2.53117   0.00013  -0.00001  -0.00002  -0.00003   2.53114
    R8        2.52428  -0.00006  -0.00001   0.00059   0.00058   2.52486
    R9        1.81332  -0.00001   0.00001   0.00002   0.00002   1.81335
   R10        1.83891  -0.00006  -0.00005   0.00078   0.00073   1.83963
   R11        3.31055   0.00025   0.00052  -0.00497  -0.00445   3.30610
   R12        1.86402  -0.00017  -0.00005  -0.00078  -0.00083   1.86319
   R13        1.81281  -0.00013   0.00001  -0.00036  -0.00035   1.81246
   R14        3.15256  -0.00010   0.00052  -0.00287  -0.00235   3.15021
   R15        3.24295   0.00019   0.00045   0.00636   0.00680   3.24975
   R16        1.87565  -0.00055  -0.00008  -0.00040  -0.00048   1.87517
   R17        1.81491  -0.00018  -0.00001  -0.00025  -0.00025   1.81465
   R18        1.81456   0.00003   0.00000  -0.00005  -0.00005   1.81451
   R19        1.85555  -0.00000  -0.00006   0.00036   0.00030   1.85584
    A1        2.22279  -0.00070  -0.00001  -0.00180  -0.00181   2.22098
    A2        2.11151   0.00056   0.00006   0.00077   0.00082   2.11234
    A3        1.94888   0.00014  -0.00005   0.00104   0.00099   1.94987
    A4        1.93800  -0.00154  -0.00010  -0.00506  -0.00515   1.93285
    A5        1.93206  -0.00042  -0.00004   0.00047   0.00043   1.93249
    A6        1.93515  -0.00021   0.00000  -0.00021  -0.00020   1.93495
    A7        1.92929  -0.00010   0.00000  -0.00041  -0.00041   1.92889
    A8        1.88971   0.00031   0.00002   0.00027   0.00028   1.89000
    A9        1.88873   0.00026   0.00001   0.00008   0.00009   1.88881
   A10        1.88740   0.00020   0.00002  -0.00020  -0.00019   1.88721
   A11        1.87084  -0.00043  -0.00009   0.00120   0.00113   1.87197
   A12        2.16500  -0.00027  -0.00032  -0.00303  -0.00334   2.16166
   A13        1.78204   0.00080  -0.00020   0.00444   0.00425   1.78629
   A14        1.85938  -0.00053  -0.00019  -0.00250  -0.00355   1.85583
   A15        2.02730   0.00078  -0.00025   0.03429   0.03328   2.06058
   A16        2.18983  -0.00007  -0.00066   0.01203   0.01052   2.20035
   A17        1.97283  -0.00035  -0.00003   0.00217   0.00212   1.97495
   A18        2.03504   0.00044   0.00001   0.01201   0.01200   2.04704
   A19        1.87609  -0.00028  -0.00019   0.00108   0.00086   1.87696
   A20        2.04154  -0.00025  -0.00054   0.00148   0.00094   2.04248
   A21        1.93220   0.00080   0.00012   0.00522   0.00534   1.93754
   A22        1.84475  -0.00026  -0.00010   0.00122   0.00111   1.84586
   A23        3.14749  -0.00107   0.00012  -0.01619  -0.01607   3.13143
   A24        3.21563  -0.00000   0.00031   0.00503   0.00539   3.22102
   A25        3.09193  -0.00045  -0.00049   0.01756   0.01713   3.10906
   A26        2.97307   0.00088  -0.00044   0.01777   0.01733   2.99041
   A27        3.14593   0.00016   0.00036   0.00091   0.00128   3.14721
   A28        3.16065   0.00001  -0.00060   0.00480   0.00410   3.16474
   A29        3.09426   0.00025  -0.00035   0.00080   0.00055   3.09481
   A30        3.23842   0.00016   0.00008   0.00119   0.00127   3.23969
    D1       -0.01842  -0.00007  -0.00030  -0.00269  -0.00299  -0.02142
    D2        3.12472  -0.00010  -0.00029  -0.00383  -0.00411   3.12061
    D3       -2.03450  -0.00002  -0.00003  -0.00232  -0.00235  -2.03685
    D4        2.15102   0.00001  -0.00003  -0.00283  -0.00286   2.14816
    D5        0.05809  -0.00003  -0.00005  -0.00218  -0.00223   0.05586
    D6        1.10565   0.00001  -0.00004  -0.00127  -0.00131   1.10434
    D7       -0.99201   0.00004  -0.00004  -0.00179  -0.00182  -0.99383
    D8       -3.08494  -0.00000  -0.00006  -0.00113  -0.00119  -3.08613
    D9       -0.49148  -0.00012   0.00146   0.00625   0.00773  -0.48375
   D10       -2.67744   0.00027   0.00185  -0.00726  -0.00543  -2.68287
   D11       -1.65646   0.00001   0.00034  -0.05210  -0.05175  -1.70821
   D12        2.46474  -0.00013   0.00112  -0.06197  -0.06085   2.40390
   D13        0.43083   0.00022  -0.00022  -0.04423  -0.04446   0.38637
   D14       -1.73115   0.00008   0.00056  -0.05411  -0.05355  -1.78470
   D15        1.11477  -0.00024   0.00043  -0.04631  -0.04600   1.06877
   D16       -2.92003  -0.00008   0.00009  -0.02591  -0.02594  -2.94596
   D17       -2.73882  -0.00011  -0.00107   0.01943   0.01848  -2.72034
   D18       -0.49043   0.00005  -0.00141   0.03983   0.03854  -0.45189
   D19       -1.60577   0.00005  -0.00022   0.04717   0.04684  -1.55892
   D20        2.54194  -0.00008   0.00024   0.03834   0.03847   2.58041
   D21        0.91789   0.00017  -0.00212   0.10617   0.10416   1.02205
   D22       -1.21759   0.00005  -0.00167   0.09734   0.09579  -1.12180
         Item               Value     Threshold  Converged?
 Maximum Force            0.001540     0.000015     NO 
 RMS     Force            0.000404     0.000010     NO 
 Maximum Displacement     0.197762     0.000060     NO 
 RMS     Displacement     0.043893     0.000040     NO 
 Predicted change in Energy=-5.292625D-05
 GradGradGradGradGradGradGradGradGradGradGradGradGradGradGradGradGradGrad

                          Input orientation:                          
 ---------------------------------------------------------------------
 Center     Atomic      Atomic             Coordinates (Angstroms)
 Number     Number       Type             X           Y           Z
 ---------------------------------------------------------------------
      1          6           0       -0.978975    0.129154   -0.842793
      2          8           0       -1.296739   -0.553739    0.108264
      3          8           0        0.203560    0.258215   -1.355140
      4          1           0        0.890079   -0.295930   -0.829664
      5          6           0       -2.029019    0.980901   -1.601454
      6          9           0       -2.151342    0.564268   -2.868383
      7          9           0       -1.675010    2.272610   -1.616092
      8          9           0       -3.224426    0.884094   -1.012572
      9          8           0       -3.194831   -1.380119    1.961655
     10          1           0       -3.773144   -0.707054    2.326806
     11          1           0       -2.715318   -0.975886    1.217107
     12          8           0        1.178583   -1.351397    2.509628
     13          1           0        0.326141   -1.801518    2.716633
     14          1           0        1.760986   -1.522060    3.252313
     15          8           0        1.893841   -1.111650   -0.039473
     16          1           0        1.635471   -1.234174    0.910731
     17          1           0        2.808475   -0.819556   -0.055358
     18          8           0       -1.110726   -2.607959    3.208986
     19          1           0       -1.204345   -3.528400    2.952067
     20          1           0       -1.907610   -2.151518    2.860992
 ---------------------------------------------------------------------
                    Distance matrix (angstroms):
                    1          2          3          4          5
     1  C    0.000000
     2  O    1.213189   0.000000
     3  O    1.295200   2.247603   0.000000
     4  H    1.916829   2.393397   1.026893   0.000000
     5  C    1.550365   2.411326   2.359525   3.278276   0.000000
     6  F    2.380501   3.292525   2.815873   3.761191   1.339274
     7  F    2.382616   3.332378   2.766751   3.714236   1.339421
     8  F    2.375039   2.653228   3.501452   4.284282   1.336096
     9  O    3.879801   2.778617   5.023378   5.064921   4.430495
    10  H    4.307318   3.328365   5.504783   5.646058   4.617618
    11  H    2.911905   1.849353   4.081582   4.201251   3.499187
    12  O    4.252742   3.539777   4.298598   3.513989   5.712208
    13  H    4.254450   3.315762   4.564741   3.893719   5.651063
    14  H    5.196517   4.491366   5.179148   4.350220   6.647406
    15  O    3.230787   3.242358   2.542549   1.515697   4.712471
    16  H    3.430574   3.115252   3.067859   2.113027   4.964486
    17  H    3.983074   4.117063   3.104288   2.134005   5.388266
    18  O    4.891428   3.724096   5.547391   5.065511   6.071533
    19  H    5.275364   4.116353   5.905310   5.397867   6.461304
    20  H    4.447680   3.240922   5.295245   4.989110   5.453460
                    6          7          8          9         10
     6  F    0.000000
     7  F    2.171073   0.000000
     8  F    2.167449   2.166311   0.000000
     9  O    5.310253   5.334094   3.738123   0.000000
    10  H    5.588962   5.369079   3.739557   0.959582   0.000000
    11  H    4.402429   4.434184   2.947912   0.973493   1.556501
    12  O    6.609174   6.188537   6.065460   4.407703   4.996819
    13  H    6.551891   6.275001   5.807410   3.625578   4.260746
    14  H    7.557910   7.064486   6.988073   5.123092   5.669867
    15  O    5.212959   5.164846   5.579119   5.474593   6.154485
    16  H    5.644116   5.444415   5.639570   4.945459   5.615714
    17  H    5.867526   5.665600   6.341497   6.357850   7.000362
    18  O    6.933998   6.886200   5.872284   2.721565   3.388237
    19  H    7.178049   7.398738   6.266515   3.091612   3.866481
    20  H    6.345128   6.298516   5.094453   1.749515   2.419101
                   11         12         13         14         15
    11  H    0.000000
    12  O    4.119962   0.000000
    13  H    3.490089   0.985960   0.000000
    14  H    4.947492   0.959115   1.556866   0.000000
    15  O    4.779307   2.658380   3.244953   3.319931   0.000000
    16  H    4.369205   1.667021   2.301632   2.362549   0.992297
    17  H    5.670617   3.085215   3.848398   3.539976   0.960274
    18  O    3.034132   2.703514   1.719694   3.070470   4.671065
    19  H    3.436344   3.257828   2.319470   3.592873   4.938497
    20  H    2.176434   3.207528   2.265609   3.742719   4.893368
                   16         17         18         19         20
    16  H    0.000000
    17  H    1.575174   0.000000
    18  O    3.835475   5.405041   0.000000
    19  H    4.182713   5.699576   0.960200   0.000000
    20  H    4.147103   5.702690   0.982070   1.548767   0.000000
 Stoichiometry    C2H9F3O6
 Framework group  C1[X(C2H9F3O6)]
 Deg. of freedom    54
 Full point group                 C1      NOp   1
 Largest Abelian subgroup         C1      NOp   1
 Largest concise Abelian subgroup C1      NOp   1
                         Standard orientation:                         
 ---------------------------------------------------------------------
 Center     Atomic      Atomic             Coordinates (Angstroms)
 Number     Number       Type             X           Y           Z
 ---------------------------------------------------------------------
      1          6           0        0.859531   -0.417425   -0.118815
      2          8           0       -0.134464    0.272417   -0.207820
      3          8           0        0.923133   -1.710308   -0.163001
      4          1           0       -0.013811   -2.117169   -0.268403
      5          6           0        2.260196    0.219772    0.070256
      6          9           0        3.050580   -0.054189   -0.975637
      7          9           0        2.851333   -0.247531    1.177611
      8          9           0        2.159546    1.547428    0.181391
      9          8           0       -1.365183    2.761093   -0.095862
     10          1           0       -1.085630    3.357464    0.601984
     11          1           0       -0.735795    2.018568   -0.110525
     12          8           0       -3.252250   -1.144379    0.687791
     13          1           0       -3.366666   -0.231262    0.333894
     14          1           0       -4.113292   -1.419056    1.008821
     15          8           0       -1.403542   -2.704040   -0.415261
     16          1           0       -2.113422   -2.127002   -0.030877
     17          1           0       -1.542827   -3.594262   -0.083249
     18          8           0       -3.695717    1.361490   -0.224866
     19          1           0       -3.964996    1.455277   -1.141750
     20          1           0       -2.910866    1.941804   -0.116674
 ---------------------------------------------------------------------
 Rotational constants (GHZ):           1.0251092           0.4719364           0.3503099
 Standard basis: 6-31++G(d,p) (6D, 7F)
 There are   263 symmetry adapted cartesian basis functions of A   symmetry.
 There are   263 symmetry adapted basis functions of A   symmetry.
   263 basis functions,   424 primitive gaussians,   263 cartesian basis functions
    48 alpha electrons       48 beta electrons
       nuclear repulsion energy       724.1621626875 Hartrees.
 NAtoms=   20 NActive=   20 NUniq=   20 SFac= 1.00D+00 NAtFMM=   60 NAOKFM=F Big=F
 Integral buffers will be    131072 words long.
 Raffenetti 2 integral format.
 Two-electron integral symmetry is turned on.
 Nuclear repulsion after empirical dispersion term =      724.1542363627 Hartrees.
 One-electron integrals computed using PRISM.
 NBasis=   263 RedAO= T EigKep=  4.95D-05  NBF=   263
 NBsUse=   263 1.00D-06 EigRej= -1.00D+00 NBFU=   263
 Initial guess from the checkpoint file:  "/local_scratch/slurm.5620327/Gau-508730.chk"
 B after Tr=     0.000000    0.000000   -0.000000
         Rot=    0.999998    0.001109    0.000641   -0.001328 Ang=   0.21 deg.
 ExpMin= 3.60D-02 ExpMax= 7.00D+03 ExpMxC= 1.05D+03 IAcc=3 IRadAn=         5 AccDes= 0.00D+00
 Harris functional with IExCor= 4639 and IRadAn=       5 diagonalized for initial guess.
 HarFok:  IExCor= 4639 AccDes= 0.00D+00 IRadAn=         5 IDoV= 1 UseB2=F ITyADJ=14
 ICtDFT=  3500011 ScaDFX=  1.000000  1.000000  1.000000  1.000000
 FoFCou: FMM=F IPFlag=           0 FMFlag=      100000 FMFlg1=           0
         NFxFlg=           0 DoJE=T BraDBF=F KetDBF=T FulRan=T
         wScrn=  0.000000 ICntrl=       500 IOpCl=  0 I1Cent=   200000004 NGrid=           0
         NMat0=    1 NMatS0=      1 NMatT0=    0 NMatD0=    1 NMtDS0=    0 NMtDT0=    0
 Petite list used in FoFCou.
 Requested convergence on RMS density matrix=1.00D-10 within 128 cycles.
 Requested convergence on MAX density matrix=1.00D-08.
 Requested convergence on             energy=1.00D-08.
 No special actions if energy rises.
 SCF Done:  E(RwB97XD) =  -832.384954820     A.U. after   15 cycles
            NFock= 15  Conv=0.57D-10     -V/T= 2.0082
 Calling FoFJK, ICntrl=      2127 FMM=F ISym2X=0 I1Cent= 0 IOpClX= 0 NMat=1 NMatS=1 NMatT=0.
 ***** Axes restored to original set *****
 -------------------------------------------------------------------
 Center     Atomic                   Forces (Hartrees/Bohr)
 Number     Number              X              Y              Z
 -------------------------------------------------------------------
      1        6          -0.000840679   -0.000061615    0.000358336
      2        8          -0.000567955   -0.000172559    0.000361348
      3        8           0.001238433   -0.000233207   -0.000102905
      4        1          -0.000839640    0.000340837   -0.000444553
      5        6           0.000135239    0.000010869    0.000115094
      6        9           0.000103680   -0.000193439   -0.000030843
      7        9           0.000112838    0.000091183    0.000075051
      8        9          -0.000001691   -0.000051154    0.000057205
      9        8           0.000634201   -0.000056018   -0.000805307
     10        1           0.000169162    0.000215751   -0.000131189
     11        1          -0.000386743    0.000082078    0.000310852
     12        8          -0.000365711   -0.000337895   -0.000148412
     13        1           0.000233270    0.000154369    0.000188454
     14        1           0.000107399    0.000004288   -0.000004364
     15        8          -0.000337761    0.000033661   -0.000083129
     16        1           0.000794088    0.000212707   -0.000279930
     17        1          -0.000144218   -0.000050486    0.000434369
     18        8          -0.000305845    0.000344910    0.000009915
     19        1          -0.000015797    0.000009228   -0.000074771
     20        1           0.000277728   -0.000343508    0.000194779
 -------------------------------------------------------------------
 Cartesian Forces:  Max     0.001238433 RMS     0.000350882

 GradGradGradGradGradGradGradGradGradGradGradGradGradGradGradGradGradGrad
 Berny optimization.
 Using GEDIIS/GDIIS optimizer.
 FormGI is forming the generalized inverse of G from B-inverse, IUseBI=4.
 Internal  Forces:  Max     0.003510605 RMS     0.000944751
 Search for a local minimum.
 Step number  11 out of a maximum of  120
 All quantities printed in internal units (Hartrees-Bohrs-Radians)
 Mixed Optimization -- En-DIIS/RFO-DIIS
 Swapping is turned off.
 Update second derivatives using D2CorX and points    8    9   10   11
 DE= -4.74D-05 DEPred=-5.29D-05 R= 8.95D-01
 TightC=F SS=  1.41D+00  RLast= 2.05D-01 DXNew= 1.2000D+00 6.1583D-01
 Trust test= 8.95D-01 RLast= 2.05D-01 DXMaxT set to 7.14D-01
 ITU=  1  1  1  0  1  1  0  0  0 -1  0
     Eigenvalues ---    0.00042   0.00087   0.00188   0.00291   0.00583
     Eigenvalues ---    0.00814   0.00890   0.01079   0.01410   0.01528
     Eigenvalues ---    0.01663   0.01834   0.01939   0.02094   0.02368
     Eigenvalues ---    0.02562   0.02742   0.03095   0.03291   0.03663
     Eigenvalues ---    0.04329   0.04546   0.04902   0.05120   0.06782
     Eigenvalues ---    0.07471   0.08304   0.09334   0.11023   0.11767
     Eigenvalues ---    0.13404   0.19626   0.20064   0.21439   0.21893
     Eigenvalues ---    0.23295   0.24292   0.29569   0.36664   0.37756
     Eigenvalues ---    0.38753   0.42594   0.44448   0.46899   0.49706
     Eigenvalues ---    0.53138   0.54900   0.56696   0.57008   0.57049
     Eigenvalues ---    0.57329   0.59418   0.85978   3.30913
 En-DIIS/RFO-DIIS/Sim-DIIS IScMMF=       -3 using points:    11   10
 RFO step:  Lambda=-4.72342039D-05.
 DidBck=F Rises=F RFO-DIIS coefs:    1.13461   -0.13461
 Iteration  1 RMS(Cart)=  0.01258582 RMS(Int)=  0.00008609
 Iteration  2 RMS(Cart)=  0.00023431 RMS(Int)=  0.00005618
 Iteration  3 RMS(Cart)=  0.00000003 RMS(Int)=  0.00005618
 Variable       Old X    -DE/DX   Delta X   Delta X   Delta X     New X
                                 (Linear)    (Quad)   (Total)
    R1        2.29260   0.00053   0.00009   0.00022   0.00031   2.29290
    R2        2.44757   0.00138  -0.00001   0.00102   0.00101   2.44858
    R3        2.92977  -0.00042  -0.00007  -0.00102  -0.00109   2.92868
    R4        1.94055  -0.00088  -0.00001  -0.00308  -0.00310   1.93745
    R5        2.86425   0.00008  -0.00045   0.00504   0.00459   2.86884
    R6        2.53086   0.00008  -0.00005   0.00018   0.00013   2.53099
    R7        2.53114   0.00012  -0.00000  -0.00007  -0.00008   2.53106
    R8        2.52486   0.00003   0.00008  -0.00009  -0.00001   2.52485
    R9        1.81335  -0.00000   0.00000   0.00009   0.00009   1.81344
   R10        1.83963  -0.00039   0.00010  -0.00018  -0.00008   1.83956
   R11        3.30610   0.00012  -0.00060   0.00149   0.00089   3.30700
   R12        1.86319  -0.00076  -0.00011  -0.00023  -0.00034   1.86285
   R13        1.81246   0.00006  -0.00005  -0.00004  -0.00009   1.81238
   R14        3.15021  -0.00054  -0.00032   0.00347   0.00315   3.15336
   R15        3.24975  -0.00057   0.00092  -0.00139  -0.00047   3.24928
   R16        1.87517  -0.00105  -0.00006  -0.00120  -0.00126   1.87391
   R17        1.81465  -0.00016  -0.00003  -0.00007  -0.00011   1.81455
   R18        1.81451   0.00001  -0.00001   0.00004   0.00003   1.81455
   R19        1.85584  -0.00046   0.00004  -0.00021  -0.00017   1.85567
    A1        2.22098   0.00081  -0.00024  -0.00008  -0.00033   2.22065
    A2        2.11234  -0.00022   0.00011   0.00074   0.00085   2.11319
    A3        1.94987  -0.00059   0.00013  -0.00066  -0.00052   1.94934
    A4        1.93285   0.00016  -0.00069   0.00021  -0.00049   1.93236
    A5        1.93249  -0.00032   0.00006  -0.00140  -0.00134   1.93115
    A6        1.93495  -0.00011  -0.00003   0.00025   0.00022   1.93517
    A7        1.92889  -0.00004  -0.00005  -0.00004  -0.00009   1.92880
    A8        1.89000   0.00022   0.00004   0.00056   0.00060   1.89060
    A9        1.88881   0.00015   0.00001   0.00036   0.00037   1.88918
   A10        1.88721   0.00011  -0.00002   0.00032   0.00029   1.88750
   A11        1.87197  -0.00014   0.00015  -0.00132  -0.00115   1.87082
   A12        2.16166   0.00000  -0.00045  -0.00589  -0.00634   2.15532
   A13        1.78629   0.00038   0.00057   0.00456   0.00514   1.79143
   A14        1.85583   0.00122  -0.00048   0.00322   0.00248   1.85831
   A15        2.06058  -0.00246   0.00448   0.00573   0.00997   2.07055
   A16        2.20035   0.00090   0.00142   0.00224   0.00338   2.20373
   A17        1.97495  -0.00199   0.00029   0.00461   0.00489   1.97984
   A18        2.04704   0.00115   0.00161   0.00088   0.00250   2.04953
   A19        1.87696   0.00022   0.00012  -0.00325  -0.00314   1.87382
   A20        2.04248   0.00082   0.00013   0.00047   0.00060   2.04308
   A21        1.93754  -0.00250   0.00072  -0.00079  -0.00008   1.93746
   A22        1.84586   0.00077   0.00015   0.00051   0.00065   1.84651
   A23        3.13143  -0.00095  -0.00216   0.00505   0.00289   3.13432
   A24        3.22102  -0.00351   0.00073  -0.01592  -0.01517   3.20585
   A25        3.10906  -0.00348   0.00231   0.00036   0.00267   3.11173
   A26        2.99041  -0.00224   0.00233   0.00475   0.00709   2.99749
   A27        3.14721   0.00002   0.00017   0.00153   0.00171   3.14893
   A28        3.16474  -0.00006   0.00055   0.00140   0.00189   3.16664
   A29        3.09481   0.00055   0.00007   0.00135   0.00144   3.09624
   A30        3.23969   0.00009   0.00017   0.00038   0.00055   3.24024
    D1       -0.02142  -0.00002  -0.00040  -0.00280  -0.00320  -0.02462
    D2        3.12061  -0.00002  -0.00055  -0.00173  -0.00228   3.11833
    D3       -2.03685   0.00002  -0.00032   0.00776   0.00744  -2.02941
    D4        2.14816   0.00002  -0.00038   0.00781   0.00743   2.15559
    D5        0.05586  -0.00003  -0.00030   0.00728   0.00698   0.06284
    D6        1.10434   0.00002  -0.00018   0.00677   0.00659   1.11093
    D7       -0.99383   0.00002  -0.00025   0.00682   0.00657  -0.98726
    D8       -3.08613  -0.00002  -0.00016   0.00628   0.00612  -3.08001
    D9       -0.48375  -0.00021   0.00104  -0.00174  -0.00069  -0.48444
   D10       -2.68287   0.00034  -0.00073  -0.00181  -0.00255  -2.68542
   D11       -1.70821  -0.00003  -0.00697   0.01255   0.00558  -1.70263
   D12        2.40390   0.00037  -0.00819   0.01109   0.00291   2.40680
   D13        0.38637  -0.00031  -0.00598   0.01205   0.00606   0.39243
   D14       -1.78470   0.00008  -0.00721   0.01059   0.00338  -1.78132
   D15        1.06877  -0.00056  -0.00619  -0.00424  -0.01045   1.05832
   D16       -2.94596  -0.00046  -0.00349  -0.00160  -0.00511  -2.95107
   D17       -2.72034  -0.00029   0.00249   0.01692   0.01942  -2.70092
   D18       -0.45189  -0.00019   0.00519   0.01956   0.02477  -0.42712
   D19       -1.55892  -0.00064   0.00631  -0.01328  -0.00703  -1.56595
   D20        2.58041   0.00071   0.00518  -0.00987  -0.00475   2.57566
   D21        1.02205   0.00015   0.01402   0.00825   0.02233   1.04438
   D22       -1.12180   0.00150   0.01289   0.01166   0.02461  -1.09720
         Item               Value     Threshold  Converged?
 Maximum Force            0.003511     0.000015     NO 
 RMS     Force            0.000945     0.000010     NO 
 Maximum Displacement     0.034533     0.000060     NO 
 RMS     Displacement     0.012593     0.000040     NO 
 Predicted change in Energy=-2.369134D-05
 GradGradGradGradGradGradGradGradGradGradGradGradGradGradGradGradGradGrad

                          Input orientation:                          
 ---------------------------------------------------------------------
 Center     Atomic      Atomic             Coordinates (Angstroms)
 Number     Number       Type             X           Y           Z
 ---------------------------------------------------------------------
      1          6           0       -0.986033    0.127552   -0.846159
      2          8           0       -1.305788   -0.563414    0.098587
      3          8           0        0.198710    0.262907   -1.353100
      4          1           0        0.883355   -0.290752   -0.827866
      5          6           0       -2.034092    0.981926   -1.603433
      6          9           0       -2.154715    0.566979   -2.871150
      7          9           0       -1.678797    2.273271   -1.615053
      8          9           0       -3.230139    0.884700   -1.015934
      9          8           0       -3.185548   -1.374613    1.952686
     10          1           0       -3.754870   -0.693210    2.316632
     11          1           0       -2.707589   -0.979622    1.202258
     12          8           0        1.184677   -1.368571    2.513543
     13          1           0        0.333598   -1.816980    2.728845
     14          1           0        1.770401   -1.525629    3.256560
     15          8           0        1.891217   -1.105066   -0.036780
     16          1           0        1.635391   -1.234825    0.912453
     17          1           0        2.805187   -0.810937   -0.049580
     18          8           0       -1.113195   -2.608010    3.216238
     19          1           0       -1.212500   -3.529821    2.966404
     20          1           0       -1.903616   -2.147605    2.859102
 ---------------------------------------------------------------------
                    Distance matrix (angstroms):
                    1          2          3          4          5
     1  C    0.000000
     2  O    1.213352   0.000000
     3  O    1.295734   2.248047   0.000000
     4  H    1.915704   2.392699   1.025255   0.000000
     5  C    1.549789   2.411509   2.359037   3.276081   0.000000
     6  F    2.378971   3.289043   2.817010   3.760396   1.339342
     7  F    2.382274   3.335038   2.763189   3.709245   1.339381
     8  F    2.374470   2.653737   3.501045   4.282276   1.336091
     9  O    3.863664   2.762105   5.006286   5.046008   4.418723
    10  H    4.282914   3.306746   5.478310   5.618093   4.597180
    11  H    2.895790   1.832038   4.064517   4.182202   3.489007
    12  O    4.270593   3.561279   4.311007   3.523848   5.730165
    13  H    4.278234   3.343243   4.583274   3.909194   5.675250
    14  H    5.211836   4.512382   5.188260   4.358246   6.661946
    15  O    3.233111   3.245390   2.543350   1.518127   4.713596
    16  H    3.438118   3.124693   3.072456   2.117910   4.970792
    17  H    3.986057   4.121085   3.105805   2.137700   5.389567
    18  O    4.899238   3.733257   5.553567   5.070569   6.079878
    19  H    5.288034   4.127063   5.918988   5.411161   6.474124
    20  H    4.443789   3.238441   5.288950   4.980848   5.452083
                    6          7          8          9         10
     6  F    0.000000
     7  F    2.171568   0.000000
     8  F    2.167789   2.166503   0.000000
     9  O    5.301112   5.320350   3.730843   0.000000
    10  H    5.573298   5.344926   3.724397   0.959632   0.000000
    11  H    4.392071   4.424586   2.944338   0.973451   1.555847
    12  O    6.625165   6.205466   6.084821   4.406071   4.989390
    13  H    6.575326   6.296772   5.832896   3.630772   4.260088
    14  H    7.571947   7.075396   7.004948   5.126824   5.666128
    15  O    5.215262   5.162277   5.580878   5.459320   6.130780
    16  H    5.650403   5.447832   5.646632   4.933871   5.596425
    17  H    5.870310   5.662964   6.343042   6.341585   6.974752
    18  O    6.944178   6.891167   5.881476   2.722586   3.384405
    19  H    7.193648   7.408310   6.278366   3.092808   3.864222
    20  H    6.345692   6.293866   5.096121   1.749987   2.415922
                   11         12         13         14         15
    11  H    0.000000
    12  O    4.125589   0.000000
    13  H    3.504348   0.985779   0.000000
    14  H    4.956881   0.959070   1.558130   0.000000
    15  O    4.764448   2.659470   3.252950   3.322282   0.000000
    16  H    4.360113   1.668688   2.309296   2.365932   0.991629
    17  H    5.655638   3.083279   3.852340   3.537249   0.960217
    18  O    3.041358   2.703739   1.719445   3.080309   4.676266
    19  H    3.442531   3.259224   2.319629   3.605368   4.952940
    20  H    2.180755   3.203725   2.265261   3.747429   4.886080
                   16         17         18         19         20
    16  H    0.000000
    17  H    1.572772   0.000000
    18  O    3.840285   5.408212   0.000000
    19  H    4.194783   5.712294   0.960216   0.000000
    20  H    4.140915   5.693851   0.981980   1.549089   0.000000
 Stoichiometry    C2H9F3O6
 Framework group  C1[X(C2H9F3O6)]
 Deg. of freedom    54
 Full point group                 C1      NOp   1
 Largest Abelian subgroup         C1      NOp   1
 Largest concise Abelian subgroup C1      NOp   1
                         Standard orientation:                         
 ---------------------------------------------------------------------
 Center     Atomic      Atomic             Coordinates (Angstroms)
 Number     Number       Type             X           Y           Z
 ---------------------------------------------------------------------
      1          6           0        0.861603   -0.415204   -0.121941
      2          8           0       -0.129689    0.277463   -0.220807
      3          8           0        0.920832   -1.709060   -0.158767
      4          1           0       -0.015921   -2.112130   -0.264480
      5          6           0        2.263351    0.217066    0.070886
      6          9           0        3.054130   -0.059834   -0.974022
      7          9           0        2.850421   -0.252585    1.179361
      8          9           0        2.166703    1.545022    0.181928
      9          8           0       -1.353446    2.750322   -0.091925
     10          1           0       -1.070232    3.335827    0.613673
     11          1           0       -0.725666    2.006812   -0.118209
     12          8           0       -3.270345   -1.141852    0.676148
     13          1           0       -3.388621   -0.226815    0.329049
     14          1           0       -4.126037   -1.419271    1.008782
     15          8           0       -1.408269   -2.699459   -0.409813
     16          1           0       -2.120926   -2.123114   -0.031299
     17          1           0       -1.550599   -3.588176   -0.075238
     18          8           0       -3.698552    1.373104   -0.219306
     19          1           0       -3.971812    1.476108   -1.134037
     20          1           0       -2.905447    1.942015   -0.111553
 ---------------------------------------------------------------------
 Rotational constants (GHZ):           1.0283890           0.4706445           0.3498390
 Standard basis: 6-31++G(d,p) (6D, 7F)
 There are   263 symmetry adapted cartesian basis functions of A   symmetry.
 There are   263 symmetry adapted basis functions of A   symmetry.
   263 basis functions,   424 primitive gaussians,   263 cartesian basis functions
    48 alpha electrons       48 beta electrons
       nuclear repulsion energy       724.1112925461 Hartrees.
 NAtoms=   20 NActive=   20 NUniq=   20 SFac= 1.00D+00 NAtFMM=   60 NAOKFM=F Big=F
 Integral buffers will be    131072 words long.
 Raffenetti 2 integral format.
 Two-electron integral symmetry is turned on.
 Nuclear repulsion after empirical dispersion term =      724.1033754508 Hartrees.
 One-electron integrals computed using PRISM.
 NBasis=   263 RedAO= T EigKep=  4.96D-05  NBF=   263
 NBsUse=   263 1.00D-06 EigRej= -1.00D+00 NBFU=   263
 Initial guess from the checkpoint file:  "/local_scratch/slurm.5620327/Gau-508730.chk"
 B after Tr=    -0.000000   -0.000000    0.000000
         Rot=    0.999999   -0.000266    0.000224    0.001020 Ang=  -0.12 deg.
 ExpMin= 3.60D-02 ExpMax= 7.00D+03 ExpMxC= 1.05D+03 IAcc=3 IRadAn=         5 AccDes= 0.00D+00
 Harris functional with IExCor= 4639 and IRadAn=       5 diagonalized for initial guess.
 HarFok:  IExCor= 4639 AccDes= 0.00D+00 IRadAn=         5 IDoV= 1 UseB2=F ITyADJ=14
 ICtDFT=  3500011 ScaDFX=  1.000000  1.000000  1.000000  1.000000
 FoFCou: FMM=F IPFlag=           0 FMFlag=      100000 FMFlg1=           0
         NFxFlg=           0 DoJE=T BraDBF=F KetDBF=T FulRan=T
         wScrn=  0.000000 ICntrl=       500 IOpCl=  0 I1Cent=   200000004 NGrid=           0
         NMat0=    1 NMatS0=      1 NMatT0=    0 NMatD0=    1 NMtDS0=    0 NMtDT0=    0
 Petite list used in FoFCou.
 Requested convergence on RMS density matrix=1.00D-10 within 128 cycles.
 Requested convergence on MAX density matrix=1.00D-08.
 Requested convergence on             energy=1.00D-08.
 No special actions if energy rises.
 SCF Done:  E(RwB97XD) =  -832.384985602     A.U. after   15 cycles
            NFock= 15  Conv=0.22D-10     -V/T= 2.0082
 Calling FoFJK, ICntrl=      2127 FMM=F ISym2X=0 I1Cent= 0 IOpClX= 0 NMat=1 NMatS=1 NMatT=0.
 ***** Axes restored to original set *****
 -------------------------------------------------------------------
 Center     Atomic                   Forces (Hartrees/Bohr)
 Number     Number              X              Y              Z
 -------------------------------------------------------------------
      1        6          -0.000274495   -0.000220917    0.000379165
      2        8          -0.000107396    0.000169506   -0.000208295
      3        8           0.000262679    0.000033796   -0.000101278
      4        1          -0.000250614   -0.000013672   -0.000136683
      5        6           0.000026574    0.000007616    0.000091395
      6        9           0.000033616   -0.000058803   -0.000002925
      7        9           0.000028493   -0.000001449    0.000014584
      8        9           0.000032601   -0.000006011   -0.000010296
      9        8           0.000250325   -0.000152886   -0.000393308
     10        1           0.000129410    0.000104897   -0.000095877
     11        1          -0.000282080    0.000105346    0.000298579
     12        8          -0.000132280   -0.000230977   -0.000061553
     13        1           0.000003830    0.000130583    0.000070743
     14        1           0.000030608   -0.000023291    0.000004986
     15        8          -0.000106298    0.000063711   -0.000101641
     16        1           0.000429358    0.000049721   -0.000053693
     17        1          -0.000060339   -0.000002498    0.000191566
     18        8          -0.000046666    0.000274776    0.000085697
     19        1          -0.000054401    0.000064998   -0.000070545
     20        1           0.000087074   -0.000294445    0.000099378
 -------------------------------------------------------------------
 Cartesian Forces:  Max     0.000429358 RMS     0.000160331

 GradGradGradGradGradGradGradGradGradGradGradGradGradGradGradGradGradGrad
 Berny optimization.
 Using GEDIIS/GDIIS optimizer.
 FormGI is forming the generalized inverse of G from B-inverse, IUseBI=4.
 Internal  Forces:  Max     0.000901769 RMS     0.000219661
 Search for a local minimum.
 Step number  12 out of a maximum of  120
 All quantities printed in internal units (Hartrees-Bohrs-Radians)
 Mixed Optimization -- En-DIIS/RFO-DIIS
 Swapping is turned off.
 Update second derivatives using D2CorX and points    8    9   10   11   12
 DE= -3.08D-05 DEPred=-2.37D-05 R= 1.30D+00
 TightC=F SS=  1.41D+00  RLast= 5.72D-02 DXNew= 1.2000D+00 1.7170D-01
 Trust test= 1.30D+00 RLast= 5.72D-02 DXMaxT set to 7.14D-01
 ITU=  1  1  1  1  0  1  1  0  0  0 -1  0
     Eigenvalues ---    0.00041   0.00065   0.00193   0.00291   0.00582
     Eigenvalues ---    0.00797   0.00902   0.01081   0.01505   0.01562
     Eigenvalues ---    0.01658   0.01819   0.02011   0.02031   0.02326
     Eigenvalues ---    0.02541   0.02833   0.03091   0.03300   0.03586
     Eigenvalues ---    0.04307   0.04571   0.04906   0.05122   0.06766
     Eigenvalues ---    0.07470   0.08371   0.08808   0.10721   0.11743
     Eigenvalues ---    0.13406   0.19778   0.19966   0.21430   0.21971
     Eigenvalues ---    0.23723   0.24336   0.29932   0.36799   0.37756
     Eigenvalues ---    0.38759   0.42471   0.44328   0.46909   0.49978
     Eigenvalues ---    0.53250   0.54936   0.56652   0.57007   0.57055
     Eigenvalues ---    0.57373   0.59701   0.86036   3.15053
 En-DIIS/RFO-DIIS/Sim-DIIS IScMMF=       -3 using points:    12   11   10
 RFO step:  Lambda=-2.98941976D-05.
 DidBck=F Rises=F RFO-DIIS coefs:    1.21711    0.33446   -0.55157
 Iteration  1 RMS(Cart)=  0.02161764 RMS(Int)=  0.00034393
 Iteration  2 RMS(Cart)=  0.00102761 RMS(Int)=  0.00025703
 Iteration  3 RMS(Cart)=  0.00000038 RMS(Int)=  0.00025703
 Variable       Old X    -DE/DX   Delta X   Delta X   Delta X     New X
                                 (Linear)    (Quad)   (Total)
    R1        2.29290  -0.00023   0.00043  -0.00086  -0.00042   2.29248
    R2        2.44858   0.00035   0.00017   0.00039   0.00056   2.44914
    R3        2.92868  -0.00016  -0.00051  -0.00032  -0.00083   2.92785
    R4        1.93745  -0.00013  -0.00072  -0.00176  -0.00248   1.93497
    R5        2.86884   0.00010  -0.00084   0.00633   0.00549   2.87433
    R6        2.53099   0.00002  -0.00020   0.00030   0.00011   2.53110
    R7        2.53106   0.00001  -0.00004  -0.00019  -0.00023   2.53083
    R8        2.52485  -0.00003   0.00032  -0.00043  -0.00011   2.52473
    R9        1.81344  -0.00004   0.00003   0.00002   0.00005   1.81350
   R10        1.83956  -0.00033   0.00038  -0.00061  -0.00023   1.83933
   R11        3.30700   0.00005  -0.00226   0.00178  -0.00048   3.30652
   R12        1.86285  -0.00018  -0.00053   0.00009  -0.00045   1.86241
   R13        1.81238   0.00003  -0.00021   0.00009  -0.00012   1.81226
   R14        3.15336  -0.00005  -0.00061   0.00472   0.00411   3.15748
   R15        3.24928  -0.00014   0.00365  -0.00183   0.00182   3.25110
   R16        1.87391  -0.00022  -0.00054  -0.00063  -0.00118   1.87273
   R17        1.81455  -0.00006  -0.00016   0.00005  -0.00011   1.81443
   R18        1.81455  -0.00004  -0.00002   0.00001  -0.00001   1.81453
   R19        1.85567  -0.00023   0.00013  -0.00039  -0.00026   1.85541
    A1        2.22065   0.00030  -0.00107   0.00106  -0.00001   2.22065
    A2        2.11319  -0.00009   0.00064  -0.00020   0.00043   2.11362
    A3        1.94934  -0.00021   0.00043  -0.00086  -0.00043   1.94891
    A4        1.93236   0.00013  -0.00295   0.00297   0.00002   1.93238
    A5        1.93115  -0.00011  -0.00005  -0.00106  -0.00111   1.93004
    A6        1.93517  -0.00003  -0.00006   0.00046   0.00040   1.93557
    A7        1.92880   0.00001  -0.00024   0.00020  -0.00005   1.92875
    A8        1.89060   0.00006   0.00029   0.00006   0.00035   1.89095
    A9        1.88918   0.00004   0.00013   0.00008   0.00020   1.88939
   A10        1.88750   0.00003  -0.00004   0.00027   0.00023   1.88774
   A11        1.87082  -0.00018   0.00037  -0.00220  -0.00178   1.86903
   A12        2.15532  -0.00004  -0.00322  -0.00434  -0.00754   2.14778
   A13        1.79143   0.00021   0.00346   0.00321   0.00670   1.79813
   A14        1.85831   0.00023  -0.00142   0.00220  -0.00045   1.85786
   A15        2.07055  -0.00043   0.02052  -0.00070   0.01869   2.08924
   A16        2.20373   0.00017   0.00654  -0.00129   0.00398   2.20770
   A17        1.97984  -0.00036   0.00223   0.00338   0.00557   1.98541
   A18        2.04953   0.00030   0.00716  -0.00459   0.00254   2.05208
   A19        1.87382  -0.00006  -0.00021  -0.00202  -0.00227   1.87155
   A20        2.04308   0.00014   0.00065  -0.00215  -0.00150   2.04157
   A21        1.93746  -0.00043   0.00293   0.00445   0.00736   1.94482
   A22        1.84651   0.00005   0.00075  -0.00186  -0.00114   1.84536
   A23        3.13432  -0.00011  -0.00823   0.01292   0.00468   3.13900
   A24        3.20585  -0.00070  -0.00032  -0.00187  -0.00210   3.20375
   A25        3.11173  -0.00090   0.01003  -0.01056  -0.00049   3.11124
   A26        2.99749  -0.00050   0.01110  -0.00352   0.00759   3.00509
   A27        3.14893   0.00007   0.00108   0.00152   0.00261   3.15154
   A28        3.16664  -0.00006   0.00267  -0.00328  -0.00080   3.16583
   A29        3.09624   0.00014   0.00061  -0.00090  -0.00020   3.09604
   A30        3.24024   0.00001   0.00082  -0.00016   0.00065   3.24089
    D1       -0.02462  -0.00002  -0.00234   0.00026  -0.00208  -0.02670
    D2        3.11833  -0.00001  -0.00276   0.00159  -0.00117   3.11716
    D3       -2.02941   0.00001   0.00032   0.00721   0.00753  -2.02188
    D4        2.15559   0.00002   0.00004   0.00752   0.00756   2.16315
    D5        0.06284  -0.00001   0.00029   0.00675   0.00704   0.06987
    D6        1.11093   0.00000   0.00071   0.00598   0.00668   1.11761
    D7       -0.98726   0.00001   0.00042   0.00629   0.00671  -0.98055
    D8       -3.08001  -0.00001   0.00067   0.00552   0.00619  -3.07382
    D9       -0.48444  -0.00007   0.00411  -0.00266   0.00150  -0.48294
   D10       -2.68542   0.00011  -0.00355   0.00146  -0.00213  -2.68754
   D11       -1.70263   0.00000  -0.02733  -0.00412  -0.03145  -1.73407
   D12        2.40680   0.00014  -0.03293  -0.00199  -0.03489   2.37191
   D13        0.39243  -0.00019  -0.02320  -0.00723  -0.03046   0.36197
   D14       -1.78132  -0.00005  -0.02880  -0.00510  -0.03391  -1.81523
   D15        1.05832  -0.00023  -0.02764  -0.00681  -0.03456   1.02376
   D16       -2.95107  -0.00017  -0.01541  -0.01326  -0.02878  -2.97985
   D17       -2.70092  -0.00008   0.01441  -0.00297   0.01155  -2.68937
   D18       -0.42712  -0.00002   0.02663  -0.00941   0.01733  -0.40980
   D19       -1.56595  -0.00017   0.02431  -0.00268   0.02145  -1.54450
   D20        2.57566   0.00021   0.02019  -0.00128   0.01869   2.59434
   D21        1.04438   0.00000   0.06230  -0.00372   0.05879   1.10317
   D22       -1.09720   0.00037   0.05818  -0.00233   0.05603  -1.04117
         Item               Value     Threshold  Converged?
 Maximum Force            0.000902     0.000015     NO 
 RMS     Force            0.000220     0.000010     NO 
 Maximum Displacement     0.109376     0.000060     NO 
 RMS     Displacement     0.021753     0.000040     NO 
 Predicted change in Energy=-1.456658D-05
 GradGradGradGradGradGradGradGradGradGradGradGradGradGradGradGradGradGrad

                          Input orientation:                          
 ---------------------------------------------------------------------
 Center     Atomic      Atomic             Coordinates (Angstroms)
 Number     Number       Type             X           Y           Z
 ---------------------------------------------------------------------
      1          6           0       -0.988717    0.129876   -0.852773
      2          8           0       -1.310890   -0.572194    0.082632
      3          8           0        0.198216    0.273834   -1.352934
      4          1           0        0.881370   -0.281640   -0.830239
      5          6           0       -2.034982    0.988966   -1.606282
      6          9           0       -2.153281    0.580213   -2.876288
      7          9           0       -1.679290    2.280122   -1.610459
      8          9           0       -3.231882    0.888685   -1.021171
      9          8           0       -3.188297   -1.388077    1.942482
     10          1           0       -3.765355   -0.710379    2.301199
     11          1           0       -2.713670   -0.991201    1.191091
     12          8           0        1.196663   -1.396890    2.507231
     13          1           0        0.340048   -1.827597    2.735261
     14          1           0        1.783119   -1.548301    3.250758
     15          8           0        1.896094   -1.096131   -0.042539
     16          1           0        1.643709   -1.239742    0.904969
     17          1           0        2.808757   -0.798032   -0.051744
     18          8           0       -1.117813   -2.588133    3.241250
     19          1           0       -1.222163   -3.517669    3.024283
     20          1           0       -1.905982   -2.137430    2.867524
 ---------------------------------------------------------------------
                    Distance matrix (angstroms):
                    1          2          3          4          5
     1  C    0.000000
     2  O    1.213129   0.000000
     3  O    1.296030   2.248114   0.000000
     4  H    1.914962   2.392438   1.023944   0.000000
     5  C    1.549349   2.411216   2.358554   3.274416   0.000000
     6  F    2.377735   3.285251   2.818513   3.760082   1.339399
     7  F    2.382129   3.337362   2.759808   3.705179   1.339260
     8  F    2.374013   2.653819   3.500526   4.280766   1.336032
     9  O    3.867271   2.765748   5.009010   5.047214   4.424273
    10  H    4.285241   3.311425   5.480078   5.619767   4.598954
    11  H    2.899941   1.836311   4.068348   4.184921   3.493848
    12  O    4.289117   3.584219   4.323087   3.532972   5.749507
    13  H    4.297825   3.367206   4.598854   3.923748   5.694102
    14  H    5.228606   4.534611   5.198660   4.367164   6.678807
    15  O    3.237547   3.251911   2.544942   1.521030   4.716597
    16  H    3.448939   3.138713   3.078715   2.123692   4.980592
    17  H    3.990423   4.128021   3.107558   2.141854   5.391824
    18  O    4.915818   3.752087   5.570396   5.088582   6.093883
    19  H    5.328287   4.163773   5.962633   5.454729   6.512493
    20  H    4.452264   3.249572   5.296612   4.988660   5.459481
                    6          7          8          9         10
     6  F    0.000000
     7  F    2.171793   0.000000
     8  F    2.167947   2.166541   0.000000
     9  O    5.307162   5.325051   3.737483   0.000000
    10  H    5.574117   5.347507   3.725552   0.959661   0.000000
    11  H    4.396242   4.429467   2.949003   0.973329   1.554749
    12  O    6.641787   6.224700   6.106184   4.421187   5.013519
    13  H    6.595735   6.311605   5.852149   3.642924   4.276789
    14  H    7.587260   7.090595   7.024138   5.143173   5.691164
    15  O    5.218975   5.161476   5.585101   5.465946   6.139538
    16  H    5.659264   5.455195   5.657880   4.944362   5.611387
    17  H    5.873622   5.661025   6.346190   6.347420   6.983050
    18  O    6.966698   6.895958   5.892858   2.722836   3.379221
    19  H    7.244056   7.436678   6.310358   3.093725   3.856365
    20  H    6.359097   6.294321   5.102678   1.749733   2.411321
                   11         12         13         14         15
    11  H    0.000000
    12  O    4.145782   0.000000
    13  H    3.522671   0.985543   0.000000
    14  H    4.977318   0.959004   1.557625   0.000000
    15  O    4.773130   2.661012   3.266878   3.326113   0.000000
    16  H    4.373830   1.670864   2.322729   2.370099   0.991006
    17  H    5.663846   3.083152   3.862890   3.538553   0.960157
    18  O    3.049607   2.704560   1.720407   3.081679   4.700317
    19  H    3.459512   3.258185   2.319565   3.600197   4.999277
    20  H    2.185549   3.210080   2.271154   3.755450   4.899852
                   16         17         18         19         20
    16  H    0.000000
    17  H    1.570906   0.000000
    18  O    3.860359   5.428280   0.000000
    19  H    4.230090   5.753841   0.960209   0.000000
    20  H    4.154247   5.704811   0.981842   1.548303   0.000000
 Stoichiometry    C2H9F3O6
 Framework group  C1[X(C2H9F3O6)]
 Deg. of freedom    54
 Full point group                 C1      NOp   1
 Largest Abelian subgroup         C1      NOp   1
 Largest concise Abelian subgroup C1      NOp   1
                         Standard orientation:                         
 ---------------------------------------------------------------------
 Center     Atomic      Atomic             Coordinates (Angstroms)
 Number     Number       Type             X           Y           Z
 ---------------------------------------------------------------------
      1          6           0        0.866726   -0.413555   -0.125024
      2          8           0       -0.123184    0.278636   -0.237414
      3          8           0        0.925664   -1.707969   -0.151756
      4          1           0       -0.009353   -2.110984   -0.260300
      5          6           0        2.267132    0.218797    0.073666
      6          9           0        3.061884   -0.060304   -0.967708
      7          9           0        2.849219   -0.249026    1.185392
      8          9           0        2.169964    1.546895    0.181807
      9          8           0       -1.356581    2.750675   -0.106589
     10          1           0       -1.068805    3.341720    0.592553
     11          1           0       -0.725335    2.010271   -0.133061
     12          8           0       -3.286039   -1.154483    0.650927
     13          1           0       -3.403532   -0.231617    0.325644
     14          1           0       -4.138910   -1.433918    0.988884
     15          8           0       -1.401143   -2.706852   -0.406572
     16          1           0       -2.121400   -2.133713   -0.039372
     17          1           0       -1.542756   -3.593894   -0.067450
     18          8           0       -3.709028    1.381967   -0.187016
     19          1           0       -4.010600    1.502126   -1.090684
     20          1           0       -2.909587    1.944682   -0.096121
 ---------------------------------------------------------------------
 Rotational constants (GHZ):           1.0262120           0.4689409           0.3482755
 Standard basis: 6-31++G(d,p) (6D, 7F)
 There are   263 symmetry adapted cartesian basis functions of A   symmetry.
 There are   263 symmetry adapted basis functions of A   symmetry.
   263 basis functions,   424 primitive gaussians,   263 cartesian basis functions
    48 alpha electrons       48 beta electrons
       nuclear repulsion energy       723.4506505670 Hartrees.
 NAtoms=   20 NActive=   20 NUniq=   20 SFac= 1.00D+00 NAtFMM=   60 NAOKFM=F Big=F
 Integral buffers will be    131072 words long.
 Raffenetti 2 integral format.
 Two-electron integral symmetry is turned on.
 Nuclear repulsion after empirical dispersion term =      723.4427709908 Hartrees.
 One-electron integrals computed using PRISM.
 NBasis=   263 RedAO= T EigKep=  4.98D-05  NBF=   263
 NBsUse=   263 1.00D-06 EigRej= -1.00D+00 NBFU=   263
 Initial guess from the checkpoint file:  "/local_scratch/slurm.5620327/Gau-508730.chk"
 B after Tr=    -0.000000    0.000000   -0.000000
         Rot=    1.000000   -0.000218    0.000282   -0.000377 Ang=  -0.06 deg.
 ExpMin= 3.60D-02 ExpMax= 7.00D+03 ExpMxC= 1.05D+03 IAcc=3 IRadAn=         5 AccDes= 0.00D+00
 Harris functional with IExCor= 4639 and IRadAn=       5 diagonalized for initial guess.
 HarFok:  IExCor= 4639 AccDes= 0.00D+00 IRadAn=         5 IDoV= 1 UseB2=F ITyADJ=14
 ICtDFT=  3500011 ScaDFX=  1.000000  1.000000  1.000000  1.000000
 FoFCou: FMM=F IPFlag=           0 FMFlag=      100000 FMFlg1=           0
         NFxFlg=           0 DoJE=T BraDBF=F KetDBF=T FulRan=T
         wScrn=  0.000000 ICntrl=       500 IOpCl=  0 I1Cent=   200000004 NGrid=           0
         NMat0=    1 NMatS0=      1 NMatT0=    0 NMatD0=    1 NMtDS0=    0 NMtDT0=    0
 Petite list used in FoFCou.
 Requested convergence on RMS density matrix=1.00D-10 within 128 cycles.
 Requested convergence on MAX density matrix=1.00D-08.
 Requested convergence on             energy=1.00D-08.
 No special actions if energy rises.
 SCF Done:  E(RwB97XD) =  -832.384999321     A.U. after   15 cycles
            NFock= 15  Conv=0.31D-10     -V/T= 2.0082
 Calling FoFJK, ICntrl=      2127 FMM=F ISym2X=0 I1Cent= 0 IOpClX= 0 NMat=1 NMatS=1 NMatT=0.
 ***** Axes restored to original set *****
 -------------------------------------------------------------------
 Center     Atomic                   Forces (Hartrees/Bohr)
 Number     Number              X              Y              Z
 -------------------------------------------------------------------
      1        6          -0.000014150   -0.000217923    0.000319068
      2        8          -0.000232277    0.000115023    0.000042413
      3        8          -0.000104263    0.000189841   -0.000215942
      4        1           0.000143951   -0.000168634    0.000058537
      5        6           0.000067020   -0.000051652    0.000048345
      6        9          -0.000045710    0.000025556   -0.000048359
      7        9          -0.000031406    0.000031143   -0.000026013
      8        9          -0.000043137    0.000030953   -0.000018938
      9        8           0.000217054    0.000107736   -0.000380597
     10        1           0.000037578    0.000070264   -0.000028381
     11        1          -0.000094616   -0.000113947    0.000177471
     12        8          -0.000014886   -0.000216069    0.000184919
     13        1          -0.000162359    0.000132184   -0.000175391
     14        1           0.000117023    0.000042888    0.000001994
     15        8           0.000078773    0.000013064   -0.000042849
     16        1           0.000028950   -0.000041900    0.000019837
     17        1          -0.000002532    0.000058601   -0.000001340
     18        8          -0.000016984    0.000089329    0.000123365
     19        1           0.000010857    0.000022547   -0.000056508
     20        1           0.000061114   -0.000119005    0.000018367
 -------------------------------------------------------------------
 Cartesian Forces:  Max     0.000380597 RMS     0.000121145

 GradGradGradGradGradGradGradGradGradGradGradGradGradGradGradGradGradGrad
 Berny optimization.
 Using GEDIIS/GDIIS optimizer.
 FormGI is forming the generalized inverse of G from B-inverse, IUseBI=4.
 Internal  Forces:  Max     0.001522473 RMS     0.000389842
 Search for a local minimum.
 Step number  13 out of a maximum of  120
 All quantities printed in internal units (Hartrees-Bohrs-Radians)
 Mixed Optimization -- En-DIIS/RFO-DIIS
 Swapping is turned off.
 Update second derivatives using D2CorX and points    8    9   10   11   12
                                                     13
 DE= -1.37D-05 DEPred=-1.46D-05 R= 9.42D-01
 TightC=F SS=  1.41D+00  RLast= 1.23D-01 DXNew= 1.2000D+00 3.6954D-01
 Trust test= 9.42D-01 RLast= 1.23D-01 DXMaxT set to 7.14D-01
 ITU=  1  1  1  1  1  0  1  1  0  0  0 -1  0
     Eigenvalues ---    0.00042   0.00069   0.00203   0.00260   0.00577
     Eigenvalues ---    0.00772   0.00907   0.01081   0.01484   0.01524
     Eigenvalues ---    0.01648   0.01794   0.02007   0.02030   0.02339
     Eigenvalues ---    0.02520   0.02827   0.03124   0.03306   0.03540
     Eigenvalues ---    0.04296   0.04520   0.04893   0.05106   0.06648
     Eigenvalues ---    0.07447   0.08136   0.09100   0.10578   0.11740
     Eigenvalues ---    0.13398   0.19497   0.20113   0.21546   0.22031
     Eigenvalues ---    0.24247   0.24810   0.29738   0.36723   0.37756
     Eigenvalues ---    0.38781   0.43560   0.45682   0.46935   0.50079
     Eigenvalues ---    0.53146   0.55042   0.56673   0.57007   0.57068
     Eigenvalues ---    0.57434   0.59707   0.85936   2.93713
 En-DIIS/RFO-DIIS/Sim-DIIS IScMMF=       -3 using points:    13   12   11   10
 RFO step:  Lambda=-9.85247270D-06.
 DidBck=F Rises=F RFO-DIIS coefs:    1.01522    0.37175   -0.36296   -0.02401
 Iteration  1 RMS(Cart)=  0.00446534 RMS(Int)=  0.00007380
 Iteration  2 RMS(Cart)=  0.00003540 RMS(Int)=  0.00007269
 Iteration  3 RMS(Cart)=  0.00000000 RMS(Int)=  0.00007269
 Variable       Old X    -DE/DX   Delta X   Delta X   Delta X     New X
                                 (Linear)    (Quad)   (Total)
    R1        2.29248   0.00003   0.00013  -0.00044  -0.00031   2.29217
    R2        2.44914   0.00041   0.00040  -0.00022   0.00017   2.44931
    R3        2.92785   0.00008  -0.00045   0.00040  -0.00004   2.92780
    R4        1.93497   0.00028  -0.00124   0.00121  -0.00003   1.93494
    R5        2.87433   0.00006   0.00178  -0.00014   0.00164   2.87597
    R6        2.53110   0.00004   0.00004   0.00003   0.00007   2.53117
    R7        2.53083   0.00002  -0.00003  -0.00000  -0.00004   2.53080
    R8        2.52473   0.00003   0.00001  -0.00003  -0.00002   2.52471
    R9        1.81350   0.00002   0.00004   0.00003   0.00006   1.81356
   R10        1.83933  -0.00023  -0.00002  -0.00033  -0.00034   1.83898
   R11        3.30652   0.00003   0.00023   0.00101   0.00125   3.30776
   R12        1.86241  -0.00020  -0.00016   0.00009  -0.00007   1.86234
   R13        1.81226   0.00007  -0.00004   0.00000  -0.00004   1.81222
   R14        3.15748  -0.00017   0.00122   0.00151   0.00274   3.16021
   R15        3.25110  -0.00025   0.00001  -0.00006  -0.00005   3.25105
   R16        1.87273  -0.00016  -0.00052   0.00020  -0.00032   1.87241
   R17        1.81443   0.00002  -0.00005   0.00003  -0.00002   1.81442
   R18        1.81453  -0.00001   0.00001  -0.00000   0.00001   1.81454
   R19        1.85541  -0.00012  -0.00006  -0.00004  -0.00010   1.85531
    A1        2.22065   0.00038  -0.00017   0.00031   0.00014   2.22079
    A2        2.11362  -0.00019   0.00035  -0.00028   0.00008   2.11370
    A3        1.94891  -0.00019  -0.00019  -0.00003  -0.00021   1.94870
    A4        1.93238   0.00019  -0.00031   0.00035   0.00004   1.93242
    A5        1.93004   0.00008  -0.00053   0.00039  -0.00013   1.92991
    A6        1.93557   0.00005   0.00009   0.00004   0.00012   1.93569
    A7        1.92875   0.00006  -0.00005   0.00011   0.00007   1.92882
    A8        1.89095  -0.00007   0.00025  -0.00026  -0.00001   1.89094
    A9        1.88939  -0.00007   0.00015  -0.00020  -0.00005   1.88934
   A10        1.88774  -0.00006   0.00011  -0.00011   0.00000   1.88774
   A11        1.86903   0.00006  -0.00045  -0.00042  -0.00085   1.86819
   A12        2.14778   0.00004  -0.00265  -0.00219  -0.00483   2.14295
   A13        1.79813  -0.00000   0.00219   0.00007   0.00227   1.80041
   A14        1.85786   0.00060   0.00087   0.00078   0.00130   1.85917
   A15        2.08924  -0.00117   0.00494   0.00007   0.00469   2.09393
   A16        2.20770   0.00045   0.00162   0.00048   0.00173   2.20944
   A17        1.98541  -0.00095   0.00203   0.00016   0.00218   1.98759
   A18        2.05208   0.00032   0.00129  -0.00058   0.00071   2.05278
   A19        1.87155   0.00039  -0.00123   0.00076  -0.00048   1.87107
   A20        2.04157   0.00035   0.00023  -0.00331  -0.00308   2.03850
   A21        1.94482  -0.00104   0.00021  -0.00000   0.00019   1.94502
   A22        1.84536   0.00026   0.00026  -0.00002   0.00022   1.84558
   A23        3.13900  -0.00040   0.00080   0.00079   0.00159   3.14059
   A24        3.20375  -0.00118  -0.00577   0.00316  -0.00258   3.20117
   A25        3.11124  -0.00152   0.00144  -0.00368  -0.00224   3.10900
   A26        3.00509  -0.00097   0.00327  -0.00102   0.00226   3.00735
   A27        3.15154   0.00002   0.00073   0.00004   0.00078   3.15232
   A28        3.16583  -0.00012   0.00082  -0.00202  -0.00127   3.16457
   A29        3.09604   0.00029   0.00057  -0.00078  -0.00020   3.09584
   A30        3.24089   0.00013   0.00025  -0.00247  -0.00222   3.23867
    D1       -0.02670   0.00009  -0.00134   0.00098  -0.00036  -0.02706
    D2        3.11716   0.00006  -0.00100   0.00084  -0.00016   3.11700
    D3       -2.02188  -0.00001   0.00294  -0.00196   0.00098  -2.02090
    D4        2.16315  -0.00002   0.00292  -0.00191   0.00101   2.16415
    D5        0.06987  -0.00001   0.00275  -0.00188   0.00088   0.07075
    D6        1.11761   0.00002   0.00262  -0.00183   0.00079   1.11840
    D7       -0.98055   0.00002   0.00260  -0.00178   0.00082  -0.97973
    D8       -3.07382   0.00002   0.00243  -0.00175   0.00069  -3.07313
    D9       -0.48294   0.00014  -0.00006   0.00434   0.00429  -0.47865
   D10       -2.68754   0.00021  -0.00115   0.00361   0.00245  -2.68509
   D11       -1.73407  -0.00003   0.00044  -0.00245  -0.00201  -1.73609
   D12        2.37191   0.00019  -0.00087   0.00135   0.00050   2.37241
   D13        0.36197  -0.00011   0.00081  -0.00487  -0.00407   0.35790
   D14       -1.81523   0.00010  -0.00049  -0.00107  -0.00156  -1.81679
   D15        1.02376  -0.00017  -0.00567  -0.00160  -0.00729   1.01647
   D16       -2.97985  -0.00017  -0.00304  -0.00225  -0.00531  -2.98516
   D17       -2.68937  -0.00002   0.00814   0.00266   0.01082  -2.67855
   D18       -0.40980  -0.00002   0.01077   0.00201   0.01281  -0.39699
   D19       -1.54450  -0.00019  -0.00127  -0.00371  -0.00503  -1.54953
   D20        2.59434   0.00038  -0.00063  -0.00143  -0.00213   2.59221
   D21        1.10317   0.00005   0.01204  -0.00312   0.00899   1.11217
   D22       -1.04117   0.00062   0.01268  -0.00084   0.01189  -1.02928
         Item               Value     Threshold  Converged?
 Maximum Force            0.001522     0.000015     NO 
 RMS     Force            0.000390     0.000010     NO 
 Maximum Displacement     0.014682     0.000060     NO 
 RMS     Displacement     0.004479     0.000040     NO 
 Predicted change in Energy=-4.535761D-06
 GradGradGradGradGradGradGradGradGradGradGradGradGradGradGradGradGradGrad

                          Input orientation:                          
 ---------------------------------------------------------------------
 Center     Atomic      Atomic             Coordinates (Angstroms)
 Number     Number       Type             X           Y           Z
 ---------------------------------------------------------------------
      1          6           0       -0.990460    0.131075   -0.851864
      2          8           0       -1.312661   -0.569693    0.084298
      3          8           0        0.196265    0.273354   -1.353233
      4          1           0        0.879369   -0.282092   -0.830478
      5          6           0       -2.036282    0.990488   -1.605573
      6          9           0       -2.156518    0.579701   -2.874780
      7          9           0       -1.678791    2.281116   -1.612375
      8          9           0       -3.232717    0.892907   -1.019080
      9          8           0       -3.186529   -1.389940    1.935949
     10          1           0       -3.761447   -0.710820    2.295505
     11          1           0       -2.712080   -0.993409    1.184498
     12          8           0        1.198215   -1.403211    2.507458
     13          1           0        0.340962   -1.830870    2.738651
     14          1           0        1.784130   -1.546145    3.253060
     15          8           0        1.896566   -1.095379   -0.043050
     16          1           0        1.646003   -1.242173    0.904278
     17          1           0        2.808882   -0.796254   -0.052432
     18          8           0       -1.119331   -2.586167    3.245386
     19          1           0       -1.222052   -3.516729    3.032052
     20          1           0       -1.905868   -2.137480    2.865983
 ---------------------------------------------------------------------
                    Distance matrix (angstroms):
                    1          2          3          4          5
     1  C    0.000000
     2  O    1.212966   0.000000
     3  O    1.296122   2.248128   0.000000
     4  H    1.915052   2.392597   1.023926   0.000000
     5  C    1.549326   2.411111   2.358436   3.274332   0.000000
     6  F    2.377635   3.284713   2.818606   3.760116   1.339436
     7  F    2.382195   3.337642   2.759365   3.704805   1.339241
     8  F    2.374040   2.653913   3.500488   4.280823   1.336021
     9  O    3.861101   2.759130   5.002855   5.041028   4.419489
    10  H    4.277042   3.302410   5.472237   5.611840   4.592282
    11  H    2.893996   1.829850   4.062418   4.179068   3.489563
    12  O    4.292944   3.587611   4.326628   3.535588   5.754024
    13  H    4.302756   3.372036   4.603500   3.927756   5.699441
    14  H    5.230852   4.537028   5.200945   4.369405   6.681045
    15  O    3.239335   3.254489   2.545787   1.521896   4.718009
    16  H    3.452649   3.142975   3.081383   2.125761   4.984311
    17  H    3.991745   4.130029   3.108362   2.143067   5.392616
    18  O    4.918075   3.754467   5.572697   5.090798   6.096315
    19  H    5.333377   4.169231   5.967167   5.458753   6.518094
    20  H    4.450471   3.247711   5.294607   4.986364   5.458571
                    6          7          8          9         10
     6  F    0.000000
     7  F    2.171797   0.000000
     8  F    2.167931   2.166520   0.000000
     9  O    5.299389   5.323582   3.734397   0.000000
    10  H    5.565347   5.344217   3.719942   0.959695   0.000000
    11  H    4.388743   4.428622   2.947034   0.973147   1.554144
    12  O    6.644897   6.230926   6.110792   4.421852   5.012243
    13  H    6.599914   6.318168   5.857532   3.644440   4.275588
    14  H    7.589358   7.093109   7.026301   5.144573   5.689297
    15  O    5.220352   5.162042   5.587079   5.462697   6.134316
    16  H    5.662126   5.459063   5.662136   4.943637   5.608776
    17  H    5.874870   5.660639   6.347329   6.344373   6.977774
    18  O    6.968135   6.899368   5.895424   2.723764   3.376385
    19  H    7.248768   7.442736   6.316592   3.095778   3.855406
    20  H    6.356277   6.295334   5.102694   1.750392   2.409144
                   11         12         13         14         15
    11  H    0.000000
    12  O    4.148321   0.000000
    13  H    3.526726   0.985508   0.000000
    14  H    4.979997   0.958983   1.558338   0.000000
    15  O    4.770419   2.662244   3.270888   3.328689   0.000000
    16  H    4.374163   1.672313   2.326933   2.372394   0.990839
    17  H    5.661262   3.084749   3.866678   3.541007   0.960148
    18  O    3.053029   2.704615   1.720381   3.084119   4.704455
    19  H    3.464215   3.255741   2.317589   3.601274   5.004494
    20  H    2.187754   3.209832   2.271226   3.757072   4.899689
                   16         17         18         19         20
    16  H    0.000000
    17  H    1.570485   0.000000
    18  O    3.864477   5.432333   0.000000
    19  H    4.234001   5.758771   0.960213   0.000000
    20  H    4.155195   5.704813   0.981787   1.548390   0.000000
 Stoichiometry    C2H9F3O6
 Framework group  C1[X(C2H9F3O6)]
 Deg. of freedom    54
 Full point group                 C1      NOp   1
 Largest Abelian subgroup         C1      NOp   1
 Largest concise Abelian subgroup C1      NOp   1
                         Standard orientation:                         
 ---------------------------------------------------------------------
 Center     Atomic      Atomic             Coordinates (Angstroms)
 Number     Number       Type             X           Y           Z
 ---------------------------------------------------------------------
      1          6           0        0.866685   -0.412895   -0.124284
      2          8           0       -0.122623    0.280174   -0.234786
      3          8           0        0.924764   -1.707390   -0.153264
      4          1           0       -0.010595   -2.109649   -0.261508
      5          6           0        2.267791    0.217900    0.074241
      6          9           0        3.060953   -0.059361   -0.968883
      7          9           0        2.851009   -0.252996    1.184052
      8          9           0        2.171866    1.545810    0.185618
      9          8           0       -1.351457    2.747449   -0.110991
     10          1           0       -1.063632    3.336341    0.589993
     11          1           0       -0.720837    2.006773   -0.138090
     12          8           0       -3.291045   -1.153426    0.646605
     13          1           0       -3.408531   -0.229080    0.325658
     14          1           0       -4.140824   -1.431953    0.992937
     15          8           0       -1.402843   -2.707018   -0.406291
     16          1           0       -2.124776   -2.134833   -0.041355
     17          1           0       -1.544182   -3.593840   -0.066505
     18          8           0       -3.709922    1.386765   -0.182199
     19          1           0       -4.015597    1.507071   -1.084472
     20          1           0       -2.907333    1.945640   -0.096079
 ---------------------------------------------------------------------
 Rotational constants (GHZ):           1.0268576           0.4686390           0.3481269
 Standard basis: 6-31++G(d,p) (6D, 7F)
 There are   263 symmetry adapted cartesian basis functions of A   symmetry.
 There are   263 symmetry adapted basis functions of A   symmetry.
   263 basis functions,   424 primitive gaussians,   263 cartesian basis functions
    48 alpha electrons       48 beta electrons
       nuclear repulsion energy       723.4336809169 Hartrees.
 NAtoms=   20 NActive=   20 NUniq=   20 SFac= 1.00D+00 NAtFMM=   60 NAOKFM=F Big=F
 Integral buffers will be    131072 words long.
 Raffenetti 2 integral format.
 Two-electron integral symmetry is turned on.
 Nuclear repulsion after empirical dispersion term =      723.4258032895 Hartrees.
 One-electron integrals computed using PRISM.
 NBasis=   263 RedAO= T EigKep=  4.98D-05  NBF=   263
 NBsUse=   263 1.00D-06 EigRej= -1.00D+00 NBFU=   263
 Initial guess from the checkpoint file:  "/local_scratch/slurm.5620327/Gau-508730.chk"
 B after Tr=    -0.000000   -0.000000    0.000000
         Rot=    1.000000   -0.000227   -0.000021    0.000345 Ang=  -0.05 deg.
 Requested convergence on RMS density matrix=1.00D-10 within 128 cycles.
 Requested convergence on MAX density matrix=1.00D-08.
 Requested convergence on             energy=1.00D-08.
 No special actions if energy rises.
 SCF Done:  E(RwB97XD) =  -832.385003640     A.U. after   13 cycles
            NFock= 13  Conv=0.82D-10     -V/T= 2.0082
 Calling FoFJK, ICntrl=      2127 FMM=F ISym2X=0 I1Cent= 0 IOpClX= 0 NMat=1 NMatS=1 NMatT=0.
 ***** Axes restored to original set *****
 -------------------------------------------------------------------
 Center     Atomic                   Forces (Hartrees/Bohr)
 Number     Number              X              Y              Z
 -------------------------------------------------------------------
      1        6           0.000105173   -0.000045531    0.000049694
      2        8          -0.000126337   -0.000001316    0.000071004
      3        8          -0.000097595    0.000089599   -0.000072467
      4        1           0.000128063   -0.000100463    0.000033298
      5        6           0.000026232   -0.000025188   -0.000007294
      6        9          -0.000036247    0.000028730   -0.000028842
      7        9          -0.000022517    0.000017034   -0.000016976
      8        9          -0.000034872    0.000017402   -0.000002802
      9        8          -0.000024490    0.000026656   -0.000090539
     10        1           0.000009452    0.000012904   -0.000008071
     11        1           0.000056872   -0.000047413    0.000086844
     12        8           0.000096464   -0.000160031    0.000120226
     13        1          -0.000169139    0.000117012   -0.000170031
     14        1           0.000051341    0.000014810    0.000015842
     15        8           0.000107314   -0.000012325   -0.000007101
     16        1          -0.000113325   -0.000012505    0.000035180
     17        1           0.000006671    0.000068779   -0.000050956
     18        8           0.000079657    0.000047377    0.000118799
     19        1          -0.000023017    0.000022107   -0.000042320
     20        1          -0.000019700   -0.000057638   -0.000033488
 -------------------------------------------------------------------
 Cartesian Forces:  Max     0.000170031 RMS     0.000071202

 GradGradGradGradGradGradGradGradGradGradGradGradGradGradGradGradGradGrad
 Berny optimization.
 Using GEDIIS/GDIIS optimizer.
 FormGI is forming the generalized inverse of G from B-inverse, IUseBI=4.
 Internal  Forces:  Max     0.000271863 RMS     0.000088637
 Search for a local minimum.
 Step number  14 out of a maximum of  120
 All quantities printed in internal units (Hartrees-Bohrs-Radians)
 Mixed Optimization -- En-DIIS/RFO-DIIS
 Swapping is turned off.
 Update second derivatives using D2CorX and points    9   10   11   12   13
                                                     14
 DE= -4.32D-06 DEPred=-4.54D-06 R= 9.52D-01
 TightC=F SS=  1.41D+00  RLast= 2.79D-02 DXNew= 1.2000D+00 8.3601D-02
 Trust test= 9.52D-01 RLast= 2.79D-02 DXMaxT set to 7.14D-01
 ITU=  1  1  1  1  1  1  0  1  1  0  0  0 -1  0
     Eigenvalues ---    0.00041   0.00054   0.00209   0.00250   0.00571
     Eigenvalues ---    0.00729   0.00911   0.01088   0.01398   0.01527
     Eigenvalues ---    0.01660   0.01808   0.01993   0.02049   0.02339
     Eigenvalues ---    0.02601   0.02807   0.03134   0.03303   0.03648
     Eigenvalues ---    0.04329   0.04775   0.04870   0.05196   0.06795
     Eigenvalues ---    0.07714   0.08255   0.09551   0.11082   0.11772
     Eigenvalues ---    0.13401   0.19433   0.20162   0.21579   0.21948
     Eigenvalues ---    0.24092   0.24729   0.29970   0.36780   0.37756
     Eigenvalues ---    0.38826   0.43627   0.46345   0.47220   0.49916
     Eigenvalues ---    0.52783   0.55063   0.56729   0.57007   0.57059
     Eigenvalues ---    0.57378   0.59670   0.87245   3.15005
 En-DIIS/RFO-DIIS/Sim-DIIS IScMMF=       -3 using points:    14   13   12   11   10
 RFO step:  Lambda=-3.54795649D-06.
 DidBck=F Rises=F RFO-DIIS coefs:    1.38442   -0.13723   -0.28103    0.04707   -0.01322
 Iteration  1 RMS(Cart)=  0.00664997 RMS(Int)=  0.00005321
 Iteration  2 RMS(Cart)=  0.00011546 RMS(Int)=  0.00004827
 Iteration  3 RMS(Cart)=  0.00000000 RMS(Int)=  0.00004827
 Variable       Old X    -DE/DX   Delta X   Delta X   Delta X     New X
                                 (Linear)    (Quad)   (Total)
    R1        2.29217   0.00009  -0.00022   0.00005  -0.00018   2.29199
    R2        2.44931   0.00011   0.00017  -0.00010   0.00007   2.44938
    R3        2.92780   0.00009  -0.00019   0.00028   0.00009   2.92790
    R4        1.93494   0.00017  -0.00052   0.00021  -0.00031   1.93463
    R5        2.87597   0.00001   0.00179  -0.00030   0.00148   2.87745
    R6        2.53117   0.00002   0.00004  -0.00002   0.00003   2.53119
    R7        2.53080   0.00001  -0.00007   0.00005  -0.00001   2.53078
    R8        2.52471   0.00003  -0.00003   0.00002  -0.00001   2.52471
    R9        1.81356   0.00000   0.00004  -0.00001   0.00003   1.81359
   R10        1.83898  -0.00006  -0.00018  -0.00002  -0.00020   1.83878
   R11        3.30776  -0.00003   0.00027  -0.00019   0.00008   3.30784
   R12        1.86234  -0.00001  -0.00014   0.00000  -0.00013   1.86221
   R13        1.81222   0.00004  -0.00005  -0.00001  -0.00006   1.81216
   R14        3.16021  -0.00002   0.00193   0.00020   0.00214   3.16235
   R15        3.25105  -0.00006   0.00054   0.00022   0.00076   3.25181
   R16        1.87241   0.00005  -0.00038   0.00007  -0.00031   1.87210
   R17        1.81442   0.00003  -0.00003   0.00001  -0.00002   1.81440
   R18        1.81454  -0.00001  -0.00000  -0.00000  -0.00000   1.81453
   R19        1.85531  -0.00003  -0.00009   0.00005  -0.00004   1.85527
    A1        2.22079   0.00016   0.00004   0.00013   0.00017   2.22096
    A2        2.11370  -0.00010   0.00012  -0.00018  -0.00006   2.11363
    A3        1.94870  -0.00006  -0.00016   0.00005  -0.00011   1.94859
    A4        1.93242   0.00017  -0.00003   0.00020   0.00017   1.93259
    A5        1.92991   0.00007  -0.00028   0.00030   0.00002   1.92993
    A6        1.93569   0.00003   0.00014  -0.00005   0.00009   1.93578
    A7        1.92882   0.00002   0.00001   0.00002   0.00003   1.92885
    A8        1.89094  -0.00005   0.00007  -0.00013  -0.00006   1.89088
    A9        1.88934  -0.00005   0.00002  -0.00008  -0.00006   1.88928
   A10        1.88774  -0.00004   0.00005  -0.00007  -0.00003   1.88771
   A11        1.86819   0.00007  -0.00071   0.00011  -0.00060   1.86759
   A12        2.14295   0.00003  -0.00355   0.00124  -0.00231   2.14065
   A13        1.80041  -0.00013   0.00241  -0.00148   0.00094   1.80135
   A14        1.85917   0.00015   0.00026   0.00031   0.00033   1.85950
   A15        2.09393  -0.00023   0.00653  -0.00108   0.00523   2.09916
   A16        2.20944   0.00009   0.00167   0.00155   0.00300   2.21243
   A17        1.98759  -0.00017   0.00208   0.00005   0.00212   1.98971
   A18        2.05278   0.00001   0.00097  -0.00067   0.00029   2.05307
   A19        1.87107   0.00013  -0.00063   0.00069   0.00005   1.87112
   A20        2.03850   0.00008  -0.00156  -0.00023  -0.00179   2.03670
   A21        1.94502  -0.00023   0.00197  -0.00037   0.00160   1.94662
   A22        1.84558   0.00001  -0.00021   0.00008  -0.00012   1.84546
   A23        3.14059  -0.00003   0.00146  -0.00010   0.00136   3.14194
   A24        3.20117  -0.00006  -0.00093   0.00358   0.00266   3.20383
   A25        3.10900  -0.00021  -0.00085   0.00038  -0.00045   3.10855
   A26        3.00735  -0.00027   0.00273  -0.00173   0.00101   3.00835
   A27        3.15232   0.00001   0.00090  -0.00114  -0.00023   3.15208
   A28        3.16457  -0.00002  -0.00070  -0.00009  -0.00081   3.16376
   A29        3.09584   0.00005  -0.00017   0.00014  -0.00001   3.09583
   A30        3.23867   0.00002  -0.00069  -0.00123  -0.00192   3.23675
    D1       -0.02706   0.00003  -0.00058   0.00109   0.00050  -0.02656
    D2        3.11700   0.00002  -0.00033   0.00092   0.00059   3.11759
    D3       -2.02090  -0.00000   0.00196  -0.00127   0.00069  -2.02021
    D4        2.16415  -0.00001   0.00197  -0.00127   0.00069   2.16485
    D5        0.07075   0.00000   0.00181  -0.00116   0.00065   0.07140
    D6        1.11840   0.00001   0.00172  -0.00111   0.00060   1.11901
    D7       -0.97973   0.00000   0.00173  -0.00112   0.00061  -0.97912
    D8       -3.07313   0.00001   0.00157  -0.00100   0.00057  -3.07257
    D9       -0.47865   0.00006   0.00215   0.00101   0.00315  -0.47549
   D10       -2.68509   0.00003   0.00043   0.00019   0.00061  -2.68448
   D11       -1.73609  -0.00001  -0.00942   0.00122  -0.00819  -1.74428
   D12        2.37241   0.00008  -0.00934   0.00176  -0.00758   2.36483
   D13        0.35790  -0.00008  -0.00989   0.00011  -0.00977   0.34812
   D14       -1.81679   0.00001  -0.00980   0.00065  -0.00916  -1.82595
   D15        1.01647  -0.00008  -0.01160  -0.00221  -0.01385   1.00263
   D16       -2.98516  -0.00009  -0.00932  -0.00243  -0.01178  -2.99693
   D17       -2.67855   0.00000   0.00660  -0.00058   0.00605  -2.67249
   D18       -0.39699  -0.00001   0.00888  -0.00079   0.00812  -0.38887
   D19       -1.54953  -0.00005   0.00423  -0.00005   0.00416  -1.54537
   D20        2.59221   0.00009   0.00447  -0.00050   0.00396   2.59617
   D21        1.11217   0.00000   0.01861   0.00097   0.01959   1.13176
   D22       -1.02928   0.00015   0.01885   0.00052   0.01940  -1.00989
         Item               Value     Threshold  Converged?
 Maximum Force            0.000272     0.000015     NO 
 RMS     Force            0.000089     0.000010     NO 
 Maximum Displacement     0.034136     0.000060     NO 
 RMS     Displacement     0.006657     0.000040     NO 
 Predicted change in Energy=-1.722833D-06
 GradGradGradGradGradGradGradGradGradGradGradGradGradGradGradGradGradGrad

                          Input orientation:                          
 ---------------------------------------------------------------------
 Center     Atomic      Atomic             Coordinates (Angstroms)
 Number     Number       Type             X           Y           Z
 ---------------------------------------------------------------------
      1          6           0       -0.991045    0.133432   -0.853330
      2          8           0       -1.313664   -0.568119    0.081977
      3          8           0        0.196046    0.277083   -1.353532
      4          1           0        0.879092   -0.278343   -0.831001
      5          6           0       -2.036861    0.992418   -1.607635
      6          9           0       -2.156040    0.581777   -2.877004
      7          9           0       -1.680163    2.283258   -1.614065
      8          9           0       -3.233661    0.894085   -1.022021
      9          8           0       -3.186884   -1.393675    1.933627
     10          1           0       -3.762582   -0.714351    2.291585
     11          1           0       -2.711906   -0.997397    1.182516
     12          8           0        1.201388   -1.414196    2.505247
     13          1           0        0.341509   -1.834891    2.739154
     14          1           0        1.785955   -1.554054    3.252450
     15          8           0        1.898299   -1.091824   -0.044858
     16          1           0        1.648741   -1.244034    0.901710
     17          1           0        2.810116   -0.791191   -0.053392
     18          8           0       -1.121136   -2.581288    3.253596
     19          1           0       -1.224216   -3.514012    3.050116
     20          1           0       -1.907334   -2.136399    2.869112
 ---------------------------------------------------------------------
                    Distance matrix (angstroms):
                    1          2          3          4          5
     1  C    0.000000
     2  O    1.212871   0.000000
     3  O    1.296157   2.248172   0.000000
     4  H    1.915064   2.392839   1.023762   0.000000
     5  C    1.549375   2.411033   2.358421   3.274260   0.000000
     6  F    2.377706   3.284423   2.818886   3.760048   1.339450
     7  F    2.382300   3.337849   2.759126   3.704697   1.339233
     8  F    2.374106   2.653911   3.500498   4.280866   1.336018
     9  O    3.862758   2.760273   5.004105   5.041755   4.422277
    10  H    4.276757   3.301659   5.471797   5.611220   4.592940
    11  H    2.895653   1.830450   4.063499   4.179301   3.492849
    12  O    4.299065   3.593545   4.331433   3.539010   5.761410
    13  H    4.307660   3.377113   4.607784   3.931646   5.704813
    14  H    5.236103   4.542203   5.205377   4.373147   6.687217
    15  O    3.240862   3.256848   2.546409   1.522680   4.719303
    16  H    3.456305   3.147167   3.083866   2.127723   4.988205
    17  H    3.992950   4.132026   3.108847   2.143955   5.393526
    18  O    4.924782   3.761527   5.579506   5.097882   6.102581
    19  H    5.347439   4.182838   5.981778   5.473256   6.531688
    20  H    4.455142   3.252701   5.299040   4.990729   5.463289
                    6          7          8          9         10
     6  F    0.000000
     7  F    2.171753   0.000000
     8  F    2.167895   2.166489   0.000000
     9  O    5.301625   5.326929   3.737899   0.000000
    10  H    5.565541   5.345675   3.721130   0.959710   0.000000
    11  H    4.391183   4.432613   2.951257   0.973041   1.553728
    12  O    6.650178   6.240452   6.118778   4.425393   5.017612
    13  H    6.604489   6.324304   5.863070   3.645971   4.277791
    14  H    7.594163   7.100839   7.032854   5.147247   5.693385
    15  O    5.221079   5.163234   5.588891   5.464852   6.135717
    16  H    5.664682   5.463745   5.666581   4.946768   5.612017
    17  H    5.875418   5.661320   6.348672   6.346278   6.978910
    18  O    6.975692   6.904379   5.901007   2.723978   3.374635
    19  H    7.264609   7.454583   6.328624   3.097489   3.854448
    20  H    6.361461   6.299512   5.107239   1.750434   2.407842
                   11         12         13         14         15
    11  H    0.000000
    12  O    4.151771   0.000000
    13  H    3.528153   0.985438   0.000000
    14  H    4.982494   0.958953   1.558450   0.000000
    15  O    4.771724   2.663202   3.275128   3.331444   0.000000
    16  H    4.376634   1.673443   2.331130   2.375062   0.990675
    17  H    5.662395   3.085900   3.870612   3.543933   0.960137
    18  O    3.054281   2.704856   1.720782   3.083243   4.713310
    19  H    3.469078   3.254176   2.316817   3.597708   5.019558
    20  H    2.188439   3.212183   2.272683   3.758518   4.905629
                   16         17         18         19         20
    16  H    0.000000
    17  H    1.570375   0.000000
    18  O    3.871929   5.440161   0.000000
    19  H    4.245272   5.772465   0.960210   0.000000
    20  H    4.160847   5.710073   0.981765   1.548299   0.000000
 Stoichiometry    C2H9F3O6
 Framework group  C1[X(C2H9F3O6)]
 Deg. of freedom    54
 Full point group                 C1      NOp   1
 Largest Abelian subgroup         C1      NOp   1
 Largest concise Abelian subgroup C1      NOp   1
                         Standard orientation:                         
 ---------------------------------------------------------------------
 Center     Atomic      Atomic             Coordinates (Angstroms)
 Number     Number       Type             X           Y           Z
 ---------------------------------------------------------------------
      1          6           0        0.868496   -0.412404   -0.123384
      2          8           0       -0.120800    0.280364   -0.234843
      3          8           0        0.926942   -1.706954   -0.150694
      4          1           0       -0.008026   -2.109694   -0.258970
      5          6           0        2.269536    0.218908    0.074345
      6          9           0        3.062545   -0.058903   -0.968768
      7          9           0        2.853235   -0.250968    1.184325
      8          9           0        2.173353    1.546879    0.184735
      9          8           0       -1.353951    2.746957   -0.114984
     10          1           0       -1.064726    3.336082    0.585247
     11          1           0       -0.723542    2.006246   -0.142215
     12          8           0       -3.296703   -1.157474    0.636838
     13          1           0       -3.412109   -0.230501    0.323007
     14          1           0       -4.145402   -1.434980    0.986543
     15          8           0       -1.399797   -2.710040   -0.404281
     16          1           0       -2.124662   -2.138889   -0.044012
     17          1           0       -1.540310   -3.596371   -0.062907
     18          8           0       -3.714671    1.389141   -0.173285
     19          1           0       -4.029144    1.513305   -1.072002
     20          1           0       -2.910621    1.946758   -0.093098
 ---------------------------------------------------------------------
 Rotational constants (GHZ):           1.0263675           0.4678906           0.3475028
 Standard basis: 6-31++G(d,p) (6D, 7F)
 There are   263 symmetry adapted cartesian basis functions of A   symmetry.
 There are   263 symmetry adapted basis functions of A   symmetry.
   263 basis functions,   424 primitive gaussians,   263 cartesian basis functions
    48 alpha electrons       48 beta electrons
       nuclear repulsion energy       723.1784951414 Hartrees.
 NAtoms=   20 NActive=   20 NUniq=   20 SFac= 1.00D+00 NAtFMM=   60 NAOKFM=F Big=F
 Integral buffers will be    131072 words long.
 Raffenetti 2 integral format.
 Two-electron integral symmetry is turned on.
 Nuclear repulsion after empirical dispersion term =      723.1706301323 Hartrees.
 One-electron integrals computed using PRISM.
 NBasis=   263 RedAO= T EigKep=  4.99D-05  NBF=   263
 NBsUse=   263 1.00D-06 EigRej= -1.00D+00 NBFU=   263
 Initial guess from the checkpoint file:  "/local_scratch/slurm.5620327/Gau-508730.chk"
 B after Tr=     0.000000   -0.000000   -0.000000
         Rot=    1.000000   -0.000020    0.000029   -0.000237 Ang=  -0.03 deg.
 ExpMin= 3.60D-02 ExpMax= 7.00D+03 ExpMxC= 1.05D+03 IAcc=3 IRadAn=         5 AccDes= 0.00D+00
 Harris functional with IExCor= 4639 and IRadAn=       5 diagonalized for initial guess.
 HarFok:  IExCor= 4639 AccDes= 0.00D+00 IRadAn=         5 IDoV= 1 UseB2=F ITyADJ=14
 ICtDFT=  3500011 ScaDFX=  1.000000  1.000000  1.000000  1.000000
 FoFCou: FMM=F IPFlag=           0 FMFlag=      100000 FMFlg1=           0
         NFxFlg=           0 DoJE=T BraDBF=F KetDBF=T FulRan=T
         wScrn=  0.000000 ICntrl=       500 IOpCl=  0 I1Cent=   200000004 NGrid=           0
         NMat0=    1 NMatS0=      1 NMatT0=    0 NMatD0=    1 NMtDS0=    0 NMtDT0=    0
 Petite list used in FoFCou.
 Requested convergence on RMS density matrix=1.00D-10 within 128 cycles.
 Requested convergence on MAX density matrix=1.00D-08.
 Requested convergence on             energy=1.00D-08.
 No special actions if energy rises.
 SCF Done:  E(RwB97XD) =  -832.385005813     A.U. after   13 cycles
            NFock= 13  Conv=0.79D-10     -V/T= 2.0082
 Calling FoFJK, ICntrl=      2127 FMM=F ISym2X=0 I1Cent= 0 IOpClX= 0 NMat=1 NMatS=1 NMatT=0.
 ***** Axes restored to original set *****
 -------------------------------------------------------------------
 Center     Atomic                   Forces (Hartrees/Bohr)
 Number     Number              X              Y              Z
 -------------------------------------------------------------------
      1        6           0.000079604    0.000030871   -0.000041355
      2        8          -0.000127431   -0.000080754    0.000167216
      3        8          -0.000088759    0.000067861   -0.000054363
      4        1           0.000147907   -0.000100818    0.000048689
      5        6           0.000007771   -0.000016488   -0.000020822
      6        9          -0.000024149    0.000016839   -0.000025415
      7        9          -0.000009806    0.000022521   -0.000007855
      8        9          -0.000025295    0.000009132    0.000007061
      9        8          -0.000046471    0.000026400   -0.000032337
     10        1          -0.000006395   -0.000001445    0.000006232
     11        1           0.000105608   -0.000024072    0.000000283
     12        8           0.000110615   -0.000120838    0.000084644
     13        1          -0.000142514    0.000094694   -0.000150519
     14        1           0.000044510    0.000013800    0.000017946
     15        8           0.000104176   -0.000020983   -0.000014428
     16        1          -0.000164830    0.000003051    0.000039744
     17        1           0.000008761    0.000068565   -0.000046819
     18        8           0.000073105    0.000004833    0.000087981
     19        1          -0.000019850    0.000003507   -0.000031405
     20        1          -0.000026556    0.000003323   -0.000034477
 -------------------------------------------------------------------
 Cartesian Forces:  Max     0.000167216 RMS     0.000068443

 GradGradGradGradGradGradGradGradGradGradGradGradGradGradGradGradGradGrad
 Berny optimization.
 Using GEDIIS/GDIIS optimizer.
 FormGI is forming the generalized inverse of G from B-inverse, IUseBI=4.
 Internal  Forces:  Max     0.000362175 RMS     0.000120586
 Search for a local minimum.
 Step number  15 out of a maximum of  120
 All quantities printed in internal units (Hartrees-Bohrs-Radians)
 Mixed Optimization -- En-DIIS/RFO-DIIS
 Swapping is turned off.
 Update second derivatives using D2CorX and points    9   10   11   12   13
                                                     14   15
 DE= -2.17D-06 DEPred=-1.72D-06 R= 1.26D+00
 TightC=F SS=  1.41D+00  RLast= 4.02D-02 DXNew= 1.2000D+00 1.2071D-01
 Trust test= 1.26D+00 RLast= 4.02D-02 DXMaxT set to 7.14D-01
 ITU=  1  1  1  1  1  1  1  0  1  1  0  0  0 -1  0
     Eigenvalues ---    0.00042   0.00047   0.00221   0.00247   0.00540
     Eigenvalues ---    0.00675   0.00902   0.01085   0.01335   0.01522
     Eigenvalues ---    0.01670   0.01810   0.01967   0.02057   0.02375
     Eigenvalues ---    0.02606   0.02798   0.03105   0.03305   0.03665
     Eigenvalues ---    0.04327   0.04570   0.04923   0.05118   0.07014
     Eigenvalues ---    0.07625   0.08147   0.09721   0.11440   0.11855
     Eigenvalues ---    0.13414   0.18734   0.20061   0.21307   0.21752
     Eigenvalues ---    0.24154   0.25093   0.30160   0.36741   0.37756
     Eigenvalues ---    0.38857   0.43377   0.45020   0.47036   0.49787
     Eigenvalues ---    0.53484   0.55139   0.56715   0.57007   0.57057
     Eigenvalues ---    0.57258   0.59460   0.88596   2.86326
 En-DIIS/RFO-DIIS/Sim-DIIS IScMMF=       -3 using points:    15   14   13   12   11   10
 RFO step:  Lambda=-3.20014399D-06.
 DidBck=F Rises=F RFO-DIIS coefs:    1.31504    0.40503   -0.55829   -0.29579    0.11951
                  RFO-DIIS coefs:    0.01450
 Iteration  1 RMS(Cart)=  0.00580864 RMS(Int)=  0.00004078
 Iteration  2 RMS(Cart)=  0.00008544 RMS(Int)=  0.00003501
 Iteration  3 RMS(Cart)=  0.00000000 RMS(Int)=  0.00003501
 Variable       Old X    -DE/DX   Delta X   Delta X   Delta X     New X
                                 (Linear)    (Quad)   (Total)
    R1        2.29199   0.00021  -0.00040   0.00026  -0.00013   2.29186
    R2        2.44938   0.00012   0.00010  -0.00009   0.00002   2.44940
    R3        2.92790   0.00008   0.00002   0.00010   0.00012   2.92801
    R4        1.93463   0.00014  -0.00011   0.00013   0.00002   1.93465
    R5        2.87745  -0.00004   0.00197  -0.00119   0.00078   2.87823
    R6        2.53119   0.00002   0.00007  -0.00006   0.00001   2.53120
    R7        2.53078   0.00002  -0.00006   0.00006   0.00000   2.53079
    R8        2.52471   0.00003  -0.00004   0.00005   0.00001   2.52472
    R9        1.81359   0.00000   0.00005  -0.00003   0.00002   1.81361
   R10        1.83878   0.00004  -0.00035   0.00020  -0.00015   1.83863
   R11        3.30784  -0.00002   0.00079  -0.00067   0.00012   3.30796
   R12        1.86221  -0.00003  -0.00010   0.00000  -0.00010   1.86210
   R13        1.81216   0.00004  -0.00005  -0.00001  -0.00006   1.81209
   R14        3.16235  -0.00007   0.00292  -0.00110   0.00182   3.16417
   R15        3.25181  -0.00007   0.00046   0.00014   0.00060   3.25241
   R16        1.87210   0.00001  -0.00034   0.00009  -0.00025   1.87186
   R17        1.81440   0.00003  -0.00002   0.00000  -0.00002   1.81438
   R18        1.81453   0.00001  -0.00000   0.00001   0.00000   1.81454
   R19        1.85527   0.00000  -0.00011   0.00009  -0.00003   1.85524
    A1        2.22096   0.00011   0.00022  -0.00005   0.00017   2.22113
    A2        2.11363  -0.00007  -0.00002  -0.00006  -0.00008   2.11355
    A3        1.94859  -0.00004  -0.00020   0.00012  -0.00008   1.94851
    A4        1.93259   0.00008   0.00022   0.00001   0.00023   1.93282
    A5        1.92993   0.00005  -0.00010   0.00019   0.00010   1.93003
    A6        1.93578   0.00002   0.00015  -0.00012   0.00004   1.93581
    A7        1.92885   0.00000   0.00007  -0.00004   0.00003   1.92888
    A8        1.89088  -0.00003  -0.00006  -0.00001  -0.00007   1.89081
    A9        1.88928  -0.00002  -0.00007   0.00001  -0.00006   1.88922
   A10        1.88771  -0.00002  -0.00000  -0.00004  -0.00004   1.88767
   A11        1.86759   0.00008  -0.00095   0.00044  -0.00051   1.86708
   A12        2.14065   0.00003  -0.00453   0.00253  -0.00199   2.13865
   A13        1.80135  -0.00013   0.00227  -0.00211   0.00016   1.80151
   A14        1.85950   0.00021   0.00069  -0.00009   0.00042   1.85992
   A15        2.09916  -0.00036   0.00623  -0.00140   0.00468   2.10384
   A16        2.21243   0.00014   0.00223   0.00219   0.00427   2.21671
   A17        1.98971  -0.00034   0.00245  -0.00062   0.00183   1.99154
   A18        2.05307   0.00008   0.00050  -0.00008   0.00041   2.05348
   A19        1.87112   0.00017  -0.00029   0.00056   0.00027   1.87139
   A20        2.03670   0.00012  -0.00312   0.00108  -0.00205   2.03465
   A21        1.94662  -0.00033   0.00177   0.00001   0.00179   1.94840
   A22        1.84546   0.00007  -0.00017  -0.00007  -0.00022   1.84524
   A23        3.14194  -0.00018   0.00218  -0.00105   0.00113   3.14307
   A24        3.20383  -0.00026   0.00059   0.00246   0.00305   3.20688
   A25        3.10855  -0.00033  -0.00244   0.00153  -0.00089   3.10767
   A26        3.00835  -0.00032   0.00197  -0.00133   0.00063   3.00898
   A27        3.15208  -0.00000   0.00066  -0.00090  -0.00024   3.15184
   A28        3.16376  -0.00001  -0.00161   0.00078  -0.00082   3.16294
   A29        3.09583   0.00007  -0.00038   0.00078   0.00043   3.09626
   A30        3.23675   0.00003  -0.00219   0.00057  -0.00161   3.23514
    D1       -0.02656   0.00003   0.00003   0.00050   0.00054  -0.02602
    D2        3.11759   0.00002   0.00025   0.00029   0.00054   3.11813
    D3       -2.02021  -0.00000   0.00118  -0.00129  -0.00011  -2.02032
    D4        2.16485  -0.00001   0.00121  -0.00132  -0.00011   2.16473
    D5        0.07140   0.00000   0.00107  -0.00118  -0.00010   0.07130
    D6        1.11901   0.00001   0.00098  -0.00109  -0.00011   1.11890
    D7       -0.97912  -0.00000   0.00101  -0.00113  -0.00011  -0.97923
    D8       -3.07257   0.00001   0.00087  -0.00098  -0.00011  -3.07267
    D9       -0.47549   0.00004   0.00431  -0.00039   0.00391  -0.47158
   D10       -2.68448   0.00004   0.00203  -0.00082   0.00122  -2.68326
   D11       -1.74428  -0.00001  -0.00912   0.00019  -0.00891  -1.75319
   D12        2.36483   0.00006  -0.00718  -0.00068  -0.00787   2.35696
   D13        0.34812  -0.00006  -0.01111   0.00024  -0.01086   0.33727
   D14       -1.82595   0.00001  -0.00917  -0.00063  -0.00982  -1.83577
   D15        1.00263  -0.00009  -0.01314  -0.00123  -0.01441   0.98822
   D16       -2.99693  -0.00010  -0.01113  -0.00093  -0.01209  -3.00902
   D17       -2.67249  -0.00002   0.00870  -0.00036   0.00837  -2.66412
   D18       -0.38887  -0.00003   0.01071  -0.00006   0.01069  -0.37817
   D19       -1.54537  -0.00009   0.00142  -0.00100   0.00042  -1.54495
   D20        2.59617   0.00008   0.00281  -0.00251   0.00033   2.59650
   D21        1.13176   0.00001   0.01766   0.00081   0.01844   1.15020
   D22       -1.00989   0.00017   0.01905  -0.00070   0.01835  -0.99153
         Item               Value     Threshold  Converged?
 Maximum Force            0.000362     0.000015     NO 
 RMS     Force            0.000121     0.000010     NO 
 Maximum Displacement     0.028214     0.000060     NO 
 RMS     Displacement     0.005788     0.000040     NO 
 Predicted change in Energy=-1.306815D-06
 GradGradGradGradGradGradGradGradGradGradGradGradGradGradGradGradGradGrad

                          Input orientation:                          
 ---------------------------------------------------------------------
 Center     Atomic      Atomic             Coordinates (Angstroms)
 Number     Number       Type             X           Y           Z
 ---------------------------------------------------------------------
      1          6           0       -0.991285    0.135043   -0.853439
      2          8           0       -1.313584   -0.566607    0.081812
      3          8           0        0.195739    0.279636   -1.353552
      4          1           0        0.879291   -0.275523   -0.831375
      5          6           0       -2.037690    0.993196   -1.608003
      6          9           0       -2.156351    0.582535   -2.877420
      7          9           0       -1.682092    2.284343   -1.614392
      8          9           0       -3.234553    0.893917   -1.022666
      9          8           0       -3.187368   -1.396251    1.929972
     10          1           0       -3.764441   -0.717328    2.286504
     11          1           0       -2.710956   -0.999182    1.180288
     12          8           0        1.204608   -1.424966    2.502561
     13          1           0        0.341880   -1.838548    2.738422
     14          1           0        1.786571   -1.559764    3.252678
     15          8           0        1.900674   -1.088591   -0.046830
     16          1           0        1.652209   -1.245894    0.899055
     17          1           0        2.811978   -0.786422   -0.054904
     18          8           0       -1.123197   -2.576075    3.259756
     19          1           0       -1.226700   -3.510624    3.065046
     20          1           0       -1.909081   -2.134614    2.870738
 ---------------------------------------------------------------------
                    Distance matrix (angstroms):
                    1          2          3          4          5
     1  C    0.000000
     2  O    1.212800   0.000000
     3  O    1.296166   2.248211   0.000000
     4  H    1.915229   2.393186   1.023774   0.000000
     5  C    1.549438   2.410974   2.358415   3.274382   0.000000
     6  F    2.377841   3.284485   2.818909   3.760011   1.339455
     7  F    2.382384   3.337787   2.759192   3.704958   1.339235
     8  F    2.374190   2.653889   3.500533   4.281109   1.336023
     9  O    3.861996   2.759542   5.003553   5.041704   4.421367
    10  H    4.275064   3.300013   5.470555   5.610758   4.590725
    11  H    2.894785   1.829322   4.062585   4.178557   3.492482
    12  O    4.303290   3.596956   4.335100   3.541493   5.766866
    13  H    4.309739   3.378752   4.610022   3.933866   5.707236
    14  H    5.239184   4.544415   5.208789   4.376290   6.690949
    15  O    3.242117   3.258906   2.546835   1.523093   4.720361
    16  H    3.459232   3.150436   3.085901   2.129180   4.991415
    17  H    3.993941   4.133675   3.109288   2.144576   5.394297
    18  O    4.928075   3.764775   5.583662   5.102925   6.105004
    19  H    5.357316   4.192191   5.992780   5.484812   6.540604
    20  H    4.456813   3.254438   5.301273   4.993683   5.464326
                    6          7          8          9         10
     6  F    0.000000
     7  F    2.171706   0.000000
     8  F    2.167854   2.166462   0.000000
     9  O    5.299963   5.326832   3.736999   0.000000
    10  H    5.562527   5.344454   3.718534   0.959721   0.000000
    11  H    4.390263   4.432869   2.951437   0.972963   1.553379
    12  O    6.653593   6.248305   6.124589   4.429237   5.023832
    13  H    6.606094   6.327850   5.865409   3.647577   4.280566
    14  H    7.596984   7.106135   7.036391   5.149404   5.697098
    15  O    5.221527   5.164315   5.590451   5.467227   6.138063
    16  H    5.666573   5.467866   5.670295   4.950445   5.616449
    17  H    5.875792   5.662002   6.349853   6.348526   6.981136
    18  O    6.979194   6.906036   5.902355   2.724172   3.373178
    19  H    7.275377   7.462316   6.335680   3.098902   3.853409
    20  H    6.362810   6.300404   5.107589   1.750497   2.406739
                   11         12         13         14         15
    11  H    0.000000
    12  O    4.154677   0.000000
    13  H    3.528757   0.985383   0.000000
    14  H    4.983653   0.958919   1.558625   0.000000
    15  O    4.772939   2.664029   3.278704   3.334933   0.000000
    16  H    4.379175   1.674409   2.334838   2.378257   0.990545
    17  H    5.663371   3.087394   3.874406   3.548185   0.960128
    18  O    3.054792   2.705009   1.721100   3.082156   4.721220
    19  H    3.473136   3.252325   2.315808   3.594560   5.032940
    20  H    2.188568   3.214687   2.274201   3.759544   4.911273
                   16         17         18         19         20
    16  H    0.000000
    17  H    1.570419   0.000000
    18  O    3.878810   5.447516   0.000000
    19  H    4.255424   5.785005   0.960212   0.000000
    20  H    4.166550   5.715365   0.981751   1.548161   0.000000
 Stoichiometry    C2H9F3O6
 Framework group  C1[X(C2H9F3O6)]
 Deg. of freedom    54
 Full point group                 C1      NOp   1
 Largest Abelian subgroup         C1      NOp   1
 Largest concise Abelian subgroup C1      NOp   1
                         Standard orientation:                         
 ---------------------------------------------------------------------
 Center     Atomic      Atomic             Coordinates (Angstroms)
 Number     Number       Type             X           Y           Z
 ---------------------------------------------------------------------
      1          6           0        0.869070   -0.412489   -0.122241
      2          8           0       -0.120262    0.280113   -0.233638
      3          8           0        0.927788   -1.707053   -0.148714
      4          1           0       -0.007010   -2.110279   -0.256758
      5          6           0        2.270179    0.219171    0.074371
      6          9           0        3.062838   -0.059268   -0.968847
      7          9           0        2.854487   -0.249763    1.184432
      8          9           0        2.173926    1.547221    0.183811
      9          8           0       -1.352381    2.746651   -0.118987
     10          1           0       -1.061618    3.336586    0.579940
     11          1           0       -0.723239    2.004912   -0.144720
     12          8           0       -3.302036   -1.159765    0.627268
     13          1           0       -3.414028   -0.230193    0.320132
     14          1           0       -4.149329   -1.434243    0.982631
     15          8           0       -1.398178   -2.713047   -0.402146
     16          1           0       -2.125516   -2.142508   -0.046276
     17          1           0       -1.538114   -3.598876   -0.059260
     18          8           0       -3.716084    1.393182   -0.165260
     19          1           0       -4.038259    1.520948   -1.060741
     20          1           0       -2.910426    1.949203   -0.090486
 ---------------------------------------------------------------------
 Rotational constants (GHZ):           1.0258116           0.4675998           0.3471300
 Standard basis: 6-31++G(d,p) (6D, 7F)
 There are   263 symmetry adapted cartesian basis functions of A   symmetry.
 There are   263 symmetry adapted basis functions of A   symmetry.
   263 basis functions,   424 primitive gaussians,   263 cartesian basis functions
    48 alpha electrons       48 beta electrons
       nuclear repulsion energy       723.0444708659 Hartrees.
 NAtoms=   20 NActive=   20 NUniq=   20 SFac= 1.00D+00 NAtFMM=   60 NAOKFM=F Big=F
 Integral buffers will be    131072 words long.
 Raffenetti 2 integral format.
 Two-electron integral symmetry is turned on.
 Nuclear repulsion after empirical dispersion term =      723.0366124470 Hartrees.
 One-electron integrals computed using PRISM.
 NBasis=   263 RedAO= T EigKep=  4.99D-05  NBF=   263
 NBsUse=   263 1.00D-06 EigRej= -1.00D+00 NBFU=   263
 Initial guess from the checkpoint file:  "/local_scratch/slurm.5620327/Gau-508730.chk"
 B after Tr=    -0.000000    0.000000    0.000000
         Rot=    1.000000    0.000014    0.000028    0.000029 Ang=   0.00 deg.
 ExpMin= 3.60D-02 ExpMax= 7.00D+03 ExpMxC= 1.05D+03 IAcc=3 IRadAn=         5 AccDes= 0.00D+00
 Harris functional with IExCor= 4639 and IRadAn=       5 diagonalized for initial guess.
 HarFok:  IExCor= 4639 AccDes= 0.00D+00 IRadAn=         5 IDoV= 1 UseB2=F ITyADJ=14
 ICtDFT=  3500011 ScaDFX=  1.000000  1.000000  1.000000  1.000000
 FoFCou: FMM=F IPFlag=           0 FMFlag=      100000 FMFlg1=           0
         NFxFlg=           0 DoJE=T BraDBF=F KetDBF=T FulRan=T
         wScrn=  0.000000 ICntrl=       500 IOpCl=  0 I1Cent=   200000004 NGrid=           0
         NMat0=    1 NMatS0=      1 NMatT0=    0 NMatD0=    1 NMtDS0=    0 NMtDT0=    0
 Petite list used in FoFCou.
 Requested convergence on RMS density matrix=1.00D-10 within 128 cycles.
 Requested convergence on MAX density matrix=1.00D-08.
 Requested convergence on             energy=1.00D-08.
 No special actions if energy rises.
 SCF Done:  E(RwB97XD) =  -832.385007219     A.U. after   13 cycles
            NFock= 13  Conv=0.76D-10     -V/T= 2.0082
 Calling FoFJK, ICntrl=      2127 FMM=F ISym2X=0 I1Cent= 0 IOpClX= 0 NMat=1 NMatS=1 NMatT=0.
 ***** Axes restored to original set *****
 -------------------------------------------------------------------
 Center     Atomic                   Forces (Hartrees/Bohr)
 Number     Number              X              Y              Z
 -------------------------------------------------------------------
      1        6           0.000065590    0.000112257   -0.000141626
      2        8          -0.000097490   -0.000139477    0.000227953
      3        8          -0.000043086    0.000012025   -0.000005858
      4        1           0.000119090   -0.000065842    0.000035444
      5        6          -0.000008550   -0.000002980   -0.000040406
      6        9          -0.000009314    0.000003419   -0.000015490
      7        9           0.000003804    0.000023621    0.000002803
      8        9          -0.000014785   -0.000000467    0.000019302
      9        8          -0.000089495    0.000030837    0.000062207
     10        1          -0.000025968   -0.000019191    0.000024190
     11        1           0.000145855   -0.000023153   -0.000089793
     12        8           0.000109514   -0.000081528    0.000040645
     13        1          -0.000107180    0.000072801   -0.000121931
     14        1           0.000038443    0.000009901    0.000014589
     15        8           0.000087849   -0.000030587   -0.000019826
     16        1          -0.000193529    0.000024468    0.000036025
     17        1           0.000004957    0.000064364   -0.000030720
     18        8           0.000056509   -0.000038557    0.000059038
     19        1          -0.000011422   -0.000014402   -0.000018082
     20        1          -0.000030790    0.000062492   -0.000038464
 -------------------------------------------------------------------
 Cartesian Forces:  Max     0.000227953 RMS     0.000071839

 GradGradGradGradGradGradGradGradGradGradGradGradGradGradGradGradGradGrad
 Berny optimization.
 Using GEDIIS/GDIIS optimizer.
 FormGI is forming the generalized inverse of G from B-inverse, IUseBI=4.
 Internal  Forces:  Max     0.000282428 RMS     0.000090461
 Search for a local minimum.
 Step number  16 out of a maximum of  120
 All quantities printed in internal units (Hartrees-Bohrs-Radians)
 Mixed Optimization -- En-DIIS/RFO-DIIS
 Swapping is turned off.
 Update second derivatives using D2CorX and points    9   10   11   12   13
                                                     14   15   16
 DE= -1.41D-06 DEPred=-1.31D-06 R= 1.08D+00
 TightC=F SS=  1.41D+00  RLast= 4.08D-02 DXNew= 1.2000D+00 1.2238D-01
 Trust test= 1.08D+00 RLast= 4.08D-02 DXMaxT set to 7.14D-01
 ITU=  1  1  1  1  1  1  1  1  0  1  1  0  0  0 -1  0
     Eigenvalues ---    0.00040   0.00044   0.00216   0.00228   0.00504
     Eigenvalues ---    0.00686   0.00903   0.01080   0.01373   0.01533
     Eigenvalues ---    0.01678   0.01808   0.01928   0.02016   0.02369
     Eigenvalues ---    0.02599   0.02799   0.03083   0.03311   0.03684
     Eigenvalues ---    0.04276   0.04362   0.04988   0.05074   0.07181
     Eigenvalues ---    0.07475   0.08205   0.09289   0.11270   0.11773
     Eigenvalues ---    0.13425   0.19341   0.20007   0.21326   0.21807
     Eigenvalues ---    0.24219   0.25461   0.30777   0.36849   0.37756
     Eigenvalues ---    0.38902   0.43253   0.44396   0.47080   0.50058
     Eigenvalues ---    0.54261   0.55618   0.56671   0.57009   0.57085
     Eigenvalues ---    0.57229   0.59907   0.90235   2.79199
 En-DIIS/RFO-DIIS/Sim-DIIS IScMMF=       -3 using points:    16   15   14   13   12   11   10
 RFO step:  Lambda=-1.82382029D-06.
 DidBck=F Rises=F RFO-DIIS coefs:    1.72399   -0.68280    0.09212   -0.19109    0.01563
                  RFO-DIIS coefs:    0.01249    0.02966
 Iteration  1 RMS(Cart)=  0.00310042 RMS(Int)=  0.00002434
 Iteration  2 RMS(Cart)=  0.00002299 RMS(Int)=  0.00002342
 Iteration  3 RMS(Cart)=  0.00000000 RMS(Int)=  0.00002342
 Variable       Old X    -DE/DX   Delta X   Delta X   Delta X     New X
                                 (Linear)    (Quad)   (Total)
    R1        2.29186   0.00028  -0.00015   0.00021   0.00005   2.29191
    R2        2.44940   0.00008  -0.00003  -0.00010  -0.00013   2.44927
    R3        2.92801   0.00005   0.00019  -0.00003   0.00016   2.92818
    R4        1.93465   0.00005   0.00028   0.00027   0.00054   1.93519
    R5        2.87823  -0.00008   0.00043  -0.00151  -0.00108   2.87715
    R6        2.53120   0.00001   0.00002  -0.00004  -0.00002   2.53119
    R7        2.53079   0.00002   0.00001   0.00001   0.00002   2.53081
    R8        2.52472   0.00002  -0.00001   0.00004   0.00003   2.52475
    R9        1.81361   0.00001   0.00002  -0.00002  -0.00000   1.81361
   R10        1.83863   0.00013  -0.00017   0.00021   0.00004   1.83868
   R11        3.30796  -0.00003   0.00038  -0.00056  -0.00019   3.30778
   R12        1.86210  -0.00000  -0.00002   0.00001  -0.00001   1.86209
   R13        1.81209   0.00003  -0.00003   0.00000  -0.00003   1.81206
   R14        3.16417  -0.00009   0.00147  -0.00137   0.00011   3.16428
   R15        3.25241  -0.00004   0.00017   0.00008   0.00025   3.25266
   R16        1.87186  -0.00001  -0.00010   0.00015   0.00005   1.87191
   R17        1.81438   0.00003   0.00000   0.00001   0.00001   1.81439
   R18        1.81454   0.00002   0.00000   0.00001   0.00001   1.81455
   R19        1.85524   0.00004  -0.00002   0.00007   0.00005   1.85529
    A1        2.22113   0.00004   0.00022  -0.00012   0.00010   2.22122
    A2        2.11355  -0.00003  -0.00014  -0.00001  -0.00014   2.11340
    A3        1.94851  -0.00001  -0.00008   0.00012   0.00005   1.94855
    A4        1.93282   0.00000   0.00035  -0.00009   0.00026   1.93307
    A5        1.93003   0.00003   0.00016  -0.00001   0.00015   1.93018
    A6        1.93581  -0.00000   0.00002  -0.00002   0.00000   1.93581
    A7        1.92888  -0.00002   0.00005  -0.00005   0.00000   1.92889
    A8        1.89081  -0.00001  -0.00011   0.00005  -0.00006   1.89075
    A9        1.88922   0.00000  -0.00008   0.00004  -0.00005   1.88917
   A10        1.88767  -0.00000  -0.00005  -0.00000  -0.00005   1.88762
   A11        1.86708   0.00010  -0.00039   0.00036  -0.00004   1.86704
   A12        2.13865   0.00003  -0.00138   0.00149   0.00011   2.13876
   A13        1.80151  -0.00012  -0.00027  -0.00108  -0.00136   1.80015
   A14        1.85992   0.00015   0.00052   0.00012   0.00074   1.86066
   A15        2.10384  -0.00025   0.00174  -0.00026   0.00158   2.10542
   A16        2.21671   0.00009   0.00276   0.00038   0.00326   2.21997
   A17        1.99154  -0.00028   0.00111  -0.00080   0.00031   1.99185
   A18        2.05348   0.00006  -0.00020   0.00025   0.00004   2.05353
   A19        1.87139   0.00014   0.00037   0.00009   0.00047   1.87186
   A20        2.03465   0.00008  -0.00193   0.00080  -0.00114   2.03352
   A21        1.94840  -0.00022   0.00081  -0.00026   0.00054   1.94895
   A22        1.84524   0.00005  -0.00013  -0.00000  -0.00013   1.84512
   A23        3.14307  -0.00019   0.00117  -0.00119  -0.00001   3.14306
   A24        3.20688  -0.00016   0.00257   0.00063   0.00319   3.21007
   A25        3.10767  -0.00018  -0.00155   0.00189   0.00034   3.10800
   A26        3.00898  -0.00019  -0.00045  -0.00022  -0.00068   3.00830
   A27        3.15184  -0.00001  -0.00034  -0.00020  -0.00054   3.15130
   A28        3.16294   0.00001  -0.00095   0.00061  -0.00031   3.16263
   A29        3.09626   0.00005   0.00022  -0.00018   0.00004   3.09630
   A30        3.23514   0.00005  -0.00164   0.00116  -0.00049   3.23466
    D1       -0.02602   0.00002   0.00071  -0.00012   0.00058  -0.02543
    D2        3.11813   0.00001   0.00068  -0.00017   0.00051   3.11864
    D3       -2.02032  -0.00000  -0.00060   0.00034  -0.00026  -2.02058
    D4        2.16473  -0.00001  -0.00058   0.00030  -0.00029   2.16445
    D5        0.07130   0.00000  -0.00057   0.00035  -0.00022   0.07107
    D6        1.11890   0.00001  -0.00057   0.00038  -0.00019   1.11871
    D7       -0.97923  -0.00000  -0.00056   0.00034  -0.00021  -0.97945
    D8       -3.07267   0.00001  -0.00054   0.00039  -0.00015  -3.07282
    D9       -0.47158   0.00004   0.00325   0.00109   0.00433  -0.46725
   D10       -2.68326   0.00005   0.00163   0.00147   0.00310  -2.68016
   D11       -1.75319  -0.00001  -0.00394  -0.00006  -0.00401  -1.75720
   D12        2.35696   0.00003  -0.00225  -0.00059  -0.00284   2.35412
   D13        0.33727  -0.00001  -0.00598   0.00051  -0.00546   0.33180
   D14       -1.83577   0.00003  -0.00429  -0.00001  -0.00430  -1.84007
   D15        0.98822  -0.00006  -0.00817  -0.00024  -0.00842   0.97980
   D16       -3.00902  -0.00008  -0.00730  -0.00039  -0.00768  -3.01671
   D17       -2.66412  -0.00002   0.00572  -0.00001   0.00571  -2.65841
   D18       -0.37817  -0.00003   0.00660  -0.00016   0.00644  -0.37173
   D19       -1.54495  -0.00006  -0.00253  -0.00035  -0.00285  -1.54780
   D20        2.59650   0.00004  -0.00190  -0.00102  -0.00289   2.59361
   D21        1.15020   0.00002   0.00793   0.00040   0.00830   1.15850
   D22       -0.99153   0.00011   0.00856  -0.00027   0.00826  -0.98327
         Item               Value     Threshold  Converged?
 Maximum Force            0.000282     0.000015     NO 
 RMS     Force            0.000090     0.000010     NO 
 Maximum Displacement     0.011090     0.000060     NO 
 RMS     Displacement     0.003093     0.000040     NO 
 Predicted change in Energy=-8.934510D-07
 GradGradGradGradGradGradGradGradGradGradGradGradGradGradGradGradGradGrad

                          Input orientation:                          
 ---------------------------------------------------------------------
 Center     Atomic      Atomic             Coordinates (Angstroms)
 Number     Number       Type             X           Y           Z
 ---------------------------------------------------------------------
      1          6           0       -0.990642    0.135876   -0.852257
      2          8           0       -1.311901   -0.564393    0.084423
      3          8           0        0.195811    0.280234   -1.353608
      4          1           0        0.880381   -0.274242   -0.831476
      5          6           0       -2.038219    0.992394   -1.607232
      6          9           0       -2.157805    0.580012   -2.875993
      7          9           0       -1.683397    2.283752   -1.615713
      8          9           0       -3.234554    0.893284   -1.020751
      9          8           0       -3.187552   -1.396322    1.928024
     10          1           0       -3.765366   -0.717285    2.283133
     11          1           0       -2.708846   -0.999155    1.179826
     12          8           0        1.205732   -1.430834    2.500258
     13          1           0        0.341138   -1.840512    2.736076
     14          1           0        1.785464   -1.561956    3.252728
     15          8           0        1.902436   -1.086407   -0.047978
     16          1           0        1.653593   -1.246584    0.897353
     17          1           0        2.813221   -0.782633   -0.055096
     18          8           0       -1.124659   -2.574048    3.261439
     19          1           0       -1.228621   -3.509219    3.069947
     20          1           0       -1.910560   -2.133683    2.871149
 ---------------------------------------------------------------------
                    Distance matrix (angstroms):
                    1          2          3          4          5
     1  C    0.000000
     2  O    1.212828   0.000000
     3  O    1.296095   2.248226   0.000000
     4  H    1.915556   2.393565   1.024061   0.000000
     5  C    1.549525   2.410978   2.358471   3.274811   0.000000
     6  F    2.378032   3.284703   2.819048   3.760369   1.339446
     7  F    2.382466   3.337724   2.759385   3.705579   1.339245
     8  F    2.374278   2.653832   3.500575   4.281545   1.336039
     9  O    3.860570   2.758449   5.002708   5.042021   4.418705
    10  H    4.272896   3.298059   5.469172   5.610707   4.587044
    11  H    2.893074   1.827672   4.061053   4.177724   3.490515
    12  O    4.303254   3.595199   4.335894   3.541753   5.767731
    13  H    4.307653   3.375245   4.609142   3.933371   5.705349
    14  H    5.238349   4.541692   5.209509   4.376997   6.690625
    15  O    3.242027   3.259139   2.546555   1.522523   4.720322
    16  H    3.458946   3.149666   3.085956   2.128886   4.991537
    17  H    3.993557   4.133246   3.109124   2.144084   5.394099
    18  O    4.927894   3.763935   5.584731   5.105022   6.103938
    19  H    5.359760   4.194317   5.996398   5.489450   6.541863
    20  H    4.456556   3.253753   5.302109   4.995628   5.463016
                    6          7          8          9         10
     6  F    0.000000
     7  F    2.171658   0.000000
     8  F    2.167822   2.166442   0.000000
     9  O    5.295739   5.325739   3.733601   0.000000
    10  H    5.557320   5.342454   3.713669   0.959720   0.000000
    11  H    4.387150   4.432162   2.949616   0.972985   1.553374
    12  O    6.652891   6.251914   6.124962   4.430529   5.026739
    13  H    6.602951   6.328219   5.862846   3.647178   4.281375
    14  H    7.595961   7.108036   7.035013   5.149094   5.697833
    15  O    5.221128   5.164684   5.590539   5.468876   6.139569
    16  H    5.665805   5.469394   5.670285   4.951908   5.618332
    17  H    5.875828   5.661961   6.349548   6.349697   6.982076
    18  O    6.977361   6.906303   5.900102   2.724071   3.373127
    19  H    7.275946   7.464633   6.335583   3.099312   3.853447
    20  H    6.360418   6.300577   5.105132   1.750399   2.406710
                   11         12         13         14         15
    11  H    0.000000
    12  O    4.153770   0.000000
    13  H    3.525932   0.985377   0.000000
    14  H    4.981214   0.958902   1.559039   0.000000
    15  O    4.772739   2.664120   3.279829   3.336838   0.000000
    16  H    4.378571   1.674465   2.335849   2.380051   0.990570
    17  H    5.662608   3.087721   3.875686   3.550398   0.960134
    18  O    3.053367   2.705006   1.721233   3.081108   4.725317
    19  H    3.473334   3.251200   2.315209   3.593042   5.039344
    20  H    2.187462   3.216027   2.274717   3.759397   4.914980
                   16         17         18         19         20
    16  H    0.000000
    17  H    1.570715   0.000000
    18  O    3.881978   5.451190   0.000000
    19  H    4.259911   5.791083   0.960220   0.000000
    20  H    4.169652   5.718597   0.981778   1.548116   0.000000
 Stoichiometry    C2H9F3O6
 Framework group  C1[X(C2H9F3O6)]
 Deg. of freedom    54
 Full point group                 C1      NOp   1
 Largest Abelian subgroup         C1      NOp   1
 Largest concise Abelian subgroup C1      NOp   1
                         Standard orientation:                         
 ---------------------------------------------------------------------
 Center     Atomic      Atomic             Coordinates (Angstroms)
 Number     Number       Type             X           Y           Z
 ---------------------------------------------------------------------
      1          6           0        0.868530   -0.413135   -0.120769
      2          8           0       -0.121307    0.279118   -0.230127
      3          8           0        0.927882   -1.707583   -0.148040
      4          1           0       -0.006985   -2.111583   -0.255320
      5          6           0        2.269668    0.219256    0.073962
      6          9           0        3.061043   -0.058257   -0.970464
      7          9           0        2.855908   -0.249746    1.182987
      8          9           0        2.172850    1.547224    0.184089
      9          8           0       -1.349792    2.746461   -0.120209
     10          1           0       -1.057395    3.336577    0.577881
     11          1           0       -0.722741    2.002886   -0.144785
     12          8           0       -3.303862   -1.160041    0.621710
     13          1           0       -3.412816   -0.229145    0.317522
     14          1           0       -4.150261   -1.431730    0.981274
     15          8           0       -1.397277   -2.715032   -0.400282
     16          1           0       -2.125424   -2.143779   -0.047152
     17          1           0       -1.537135   -3.600142   -0.055493
     18          8           0       -3.715115    1.395898   -0.162577
     19          1           0       -4.039972    1.525256   -1.056868
     20          1           0       -2.908898    1.951386   -0.089527
 ---------------------------------------------------------------------
 Rotational constants (GHZ):           1.0255214           0.4677967           0.3471107
 Standard basis: 6-31++G(d,p) (6D, 7F)
 There are   263 symmetry adapted cartesian basis functions of A   symmetry.
 There are   263 symmetry adapted basis functions of A   symmetry.
   263 basis functions,   424 primitive gaussians,   263 cartesian basis functions
    48 alpha electrons       48 beta electrons
       nuclear repulsion energy       723.0711690029 Hartrees.
 NAtoms=   20 NActive=   20 NUniq=   20 SFac= 1.00D+00 NAtFMM=   60 NAOKFM=F Big=F
 Integral buffers will be    131072 words long.
 Raffenetti 2 integral format.
 Two-electron integral symmetry is turned on.
 Nuclear repulsion after empirical dispersion term =      723.0633084233 Hartrees.
 One-electron integrals computed using PRISM.
 NBasis=   263 RedAO= T EigKep=  4.98D-05  NBF=   263
 NBsUse=   263 1.00D-06 EigRej= -1.00D+00 NBFU=   263
 Initial guess from the checkpoint file:  "/local_scratch/slurm.5620327/Gau-508730.chk"
 B after Tr=     0.000000   -0.000000    0.000000
         Rot=    1.000000   -0.000020   -0.000033    0.000075 Ang=  -0.01 deg.
 Requested convergence on RMS density matrix=1.00D-10 within 128 cycles.
 Requested convergence on MAX density matrix=1.00D-08.
 Requested convergence on             energy=1.00D-08.
 No special actions if energy rises.
 SCF Done:  E(RwB97XD) =  -832.385008532     A.U. after   13 cycles
            NFock= 13  Conv=0.56D-10     -V/T= 2.0082
 Calling FoFJK, ICntrl=      2127 FMM=F ISym2X=0 I1Cent= 0 IOpClX= 0 NMat=1 NMatS=1 NMatT=0.
 ***** Axes restored to original set *****
 -------------------------------------------------------------------
 Center     Atomic                   Forces (Hartrees/Bohr)
 Number     Number              X              Y              Z
 -------------------------------------------------------------------
      1        6           0.000018691    0.000133846   -0.000158641
      2        8          -0.000047449   -0.000147421    0.000202125
      3        8           0.000048513   -0.000041191    0.000036407
      4        1           0.000027399   -0.000014027   -0.000008086
      5        6          -0.000014128    0.000011915   -0.000037183
      6        9           0.000005849   -0.000012755   -0.000008915
      7        9           0.000015886    0.000018007    0.000011326
      8        9          -0.000005145   -0.000009559    0.000024101
      9        8          -0.000085871    0.000006448    0.000092787
     10        1          -0.000024997   -0.000019675    0.000024564
     11        1           0.000112911   -0.000000028   -0.000105934
     12        8           0.000084647   -0.000037956   -0.000040035
     13        1          -0.000035809    0.000048598   -0.000040173
     14        1          -0.000002667   -0.000013170    0.000012018
     15        8           0.000047249   -0.000037129   -0.000017377
     16        1          -0.000135585    0.000050818    0.000012191
     17        1          -0.000009164    0.000051512    0.000006040
     18        8           0.000025267   -0.000045361    0.000023922
     19        1          -0.000004767   -0.000018409   -0.000008389
     20        1          -0.000020830    0.000075538   -0.000020748
 -------------------------------------------------------------------
 Cartesian Forces:  Max     0.000202125 RMS     0.000059657

 GradGradGradGradGradGradGradGradGradGradGradGradGradGradGradGradGradGrad
 Berny optimization.
 Using GEDIIS/GDIIS optimizer.
 FormGI is forming the generalized inverse of G from B-inverse, IUseBI=4.
 Internal  Forces:  Max     0.000253832 RMS     0.000054150
 Search for a local minimum.
 Step number  17 out of a maximum of  120
 All quantities printed in internal units (Hartrees-Bohrs-Radians)
 Mixed Optimization -- En-DIIS/RFO-DIIS
 Swapping is turned off.
 Update second derivatives using D2CorX and points    9   10   11   12   13
                                                     14   15   16   17
 DE= -1.31D-06 DEPred=-8.93D-07 R= 1.47D+00
 TightC=F SS=  1.41D+00  RLast= 2.21D-02 DXNew= 1.2000D+00 6.6412D-02
 Trust test= 1.47D+00 RLast= 2.21D-02 DXMaxT set to 7.14D-01
 ITU=  1  1  1  1  1  1  1  1  1  0  1  1  0  0  0 -1  0
     Eigenvalues ---    0.00035   0.00042   0.00207   0.00224   0.00435
     Eigenvalues ---    0.00676   0.00888   0.01079   0.01474   0.01530
     Eigenvalues ---    0.01682   0.01791   0.01924   0.02017   0.02340
     Eigenvalues ---    0.02586   0.02816   0.03042   0.03309   0.03583
     Eigenvalues ---    0.03855   0.04342   0.05006   0.05077   0.06737
     Eigenvalues ---    0.07392   0.08514   0.08785   0.10866   0.11745
     Eigenvalues ---    0.13422   0.19670   0.20088   0.21457   0.21866
     Eigenvalues ---    0.24217   0.25524   0.30949   0.37056   0.37760
     Eigenvalues ---    0.38935   0.43842   0.45769   0.47528   0.50666
     Eigenvalues ---    0.54470   0.56404   0.56834   0.57010   0.57157
     Eigenvalues ---    0.57588   0.61867   0.91282   2.61287
 En-DIIS/RFO-DIIS/Sim-DIIS IScMMF=       -3 using points:    17   16   15   14   13   12   11   10
 RFO step:  Lambda=-1.96498987D-06.
 DidBck=F Rises=F RFO-DIIS coefs:    2.09247   -0.80461   -0.03961   -0.39890    0.08246
                  RFO-DIIS coefs:    0.08184   -0.02955    0.01590
 Iteration  1 RMS(Cart)=  0.00490089 RMS(Int)=  0.00001629
 Iteration  2 RMS(Cart)=  0.00005350 RMS(Int)=  0.00000765
 Iteration  3 RMS(Cart)=  0.00000000 RMS(Int)=  0.00000765
 Variable       Old X    -DE/DX   Delta X   Delta X   Delta X     New X
                                 (Linear)    (Quad)   (Total)
    R1        2.29191   0.00025   0.00004   0.00007   0.00011   2.29202
    R2        2.44927   0.00004  -0.00017  -0.00002  -0.00020   2.44907
    R3        2.92818   0.00001   0.00029  -0.00012   0.00018   2.92835
    R4        1.93519  -0.00008   0.00065  -0.00002   0.00063   1.93583
    R5        2.87715  -0.00010  -0.00109  -0.00064  -0.00173   2.87542
    R6        2.53119   0.00001  -0.00002  -0.00003  -0.00005   2.53113
    R7        2.53081   0.00002   0.00004  -0.00001   0.00002   2.53083
    R8        2.52475   0.00002   0.00004   0.00003   0.00007   2.52482
    R9        1.81361   0.00001  -0.00000  -0.00001  -0.00001   1.81360
   R10        1.83868   0.00014   0.00001   0.00011   0.00012   1.83880
   R11        3.30778  -0.00001  -0.00022  -0.00025  -0.00047   3.30731
   R12        1.86209   0.00000  -0.00003  -0.00001  -0.00003   1.86206
   R13        1.81206   0.00001  -0.00005  -0.00001  -0.00006   1.81201
   R14        3.16428  -0.00007   0.00056  -0.00103  -0.00047   3.16381
   R15        3.25266   0.00000   0.00040   0.00004   0.00044   3.25310
   R16        1.87191  -0.00003   0.00002   0.00002   0.00005   1.87195
   R17        1.81439   0.00001   0.00002  -0.00000   0.00001   1.81440
   R18        1.81455   0.00002   0.00002  -0.00000   0.00002   1.81457
   R19        1.85529   0.00005   0.00006   0.00001   0.00007   1.85536
    A1        2.22122  -0.00003   0.00020  -0.00014   0.00006   2.22129
    A2        2.11340   0.00002  -0.00024   0.00010  -0.00014   2.11326
    A3        1.94855   0.00001   0.00004   0.00004   0.00008   1.94864
    A4        1.93307  -0.00008   0.00045  -0.00024   0.00021   1.93329
    A5        1.93018  -0.00001   0.00027  -0.00004   0.00023   1.93041
    A6        1.93581  -0.00002  -0.00001  -0.00004  -0.00005   1.93577
    A7        1.92889  -0.00003   0.00002  -0.00004  -0.00002   1.92887
    A8        1.89075   0.00002  -0.00012   0.00007  -0.00005   1.89070
    A9        1.88917   0.00002  -0.00009   0.00004  -0.00005   1.88912
   A10        1.88762   0.00002  -0.00009   0.00002  -0.00007   1.88755
   A11        1.86704   0.00006  -0.00012   0.00023   0.00010   1.86714
   A12        2.13876   0.00001   0.00018   0.00041   0.00059   2.13935
   A13        1.80015  -0.00007  -0.00200   0.00014  -0.00187   1.79827
   A14        1.86066   0.00003   0.00094  -0.00045   0.00048   1.86114
   A15        2.10542  -0.00005   0.00200   0.00061   0.00260   2.10802
   A16        2.21997   0.00003   0.00488  -0.00011   0.00477   2.22474
   A17        1.99185  -0.00016   0.00072  -0.00067   0.00005   1.99190
   A18        2.05353   0.00004  -0.00020   0.00017  -0.00002   2.05350
   A19        1.87186   0.00005   0.00077  -0.00028   0.00050   1.87236
   A20        2.03352   0.00002  -0.00172   0.00049  -0.00123   2.03228
   A21        1.94895  -0.00006   0.00089   0.00003   0.00092   1.94987
   A22        1.84512   0.00002  -0.00019   0.00009  -0.00009   1.84502
   A23        3.14306  -0.00016   0.00038  -0.00065  -0.00027   3.14279
   A24        3.21007  -0.00003   0.00527  -0.00118   0.00408   3.21416
   A25        3.10800   0.00000   0.00014   0.00129   0.00143   3.10944
   A26        3.00830  -0.00003  -0.00134   0.00087  -0.00048   3.00783
   A27        3.15130  -0.00000  -0.00101   0.00043  -0.00059   3.15072
   A28        3.16263   0.00003  -0.00057   0.00052  -0.00004   3.16259
   A29        3.09630   0.00001   0.00022  -0.00018   0.00006   3.09635
   A30        3.23466   0.00004  -0.00119   0.00123   0.00004   3.23469
    D1       -0.02543   0.00001   0.00112  -0.00051   0.00061  -0.02482
    D2        3.11864   0.00000   0.00099  -0.00055   0.00044   3.11908
    D3       -2.02058   0.00000  -0.00067  -0.00026  -0.00093  -2.02152
    D4        2.16445  -0.00001  -0.00069  -0.00030  -0.00099   2.16346
    D5        0.07107   0.00000  -0.00059  -0.00027  -0.00086   0.07022
    D6        1.11871   0.00001  -0.00055  -0.00023  -0.00078   1.11793
    D7       -0.97945  -0.00000  -0.00058  -0.00026  -0.00084  -0.98028
    D8       -3.07282   0.00001  -0.00047  -0.00023  -0.00070  -3.07352
    D9       -0.46725  -0.00000   0.00576   0.00018   0.00594  -0.46132
   D10       -2.68016   0.00004   0.00372   0.00125   0.00498  -2.67518
   D11       -1.75720  -0.00001  -0.00563  -0.00018  -0.00581  -1.76301
   D12        2.35412  -0.00000  -0.00394  -0.00076  -0.00470   2.34942
   D13        0.33180   0.00001  -0.00804   0.00092  -0.00712   0.32468
   D14       -1.84007   0.00002  -0.00635   0.00034  -0.00601  -1.84608
   D15        0.97980  -0.00004  -0.01274  -0.00024  -0.01300   0.96680
   D16       -3.01671  -0.00006  -0.01170  -0.00074  -0.01245  -3.02916
   D17       -2.65841  -0.00002   0.00770  -0.00045   0.00727  -2.65114
   D18       -0.37173  -0.00004   0.00875  -0.00095   0.00782  -0.36391
   D19       -1.54780  -0.00003  -0.00351  -0.00027  -0.00376  -1.55157
   D20        2.59361  -0.00002  -0.00371  -0.00064  -0.00432   2.58928
   D21        1.15850   0.00002   0.01253   0.00034   0.01284   1.17135
   D22       -0.98327   0.00002   0.01233  -0.00003   0.01228  -0.97098
         Item               Value     Threshold  Converged?
 Maximum Force            0.000254     0.000015     NO 
 RMS     Force            0.000054     0.000010     NO 
 Maximum Displacement     0.017360     0.000060     NO 
 RMS     Displacement     0.004889     0.000040     NO 
 Predicted change in Energy=-9.382308D-07
 GradGradGradGradGradGradGradGradGradGradGradGradGradGradGradGradGradGrad

                          Input orientation:                          
 ---------------------------------------------------------------------
 Center     Atomic      Atomic             Coordinates (Angstroms)
 Number     Number       Type             X           Y           Z
 ---------------------------------------------------------------------
      1          6           0       -0.989315    0.136014   -0.850903
      2          8           0       -1.308696   -0.563546    0.087024
      3          8           0        0.196328    0.281467   -1.353585
      4          1           0        0.882521   -0.271905   -0.831754
      5          6           0       -2.039016    0.990224   -1.605734
      6          9           0       -2.158880    0.577117   -2.874203
      7          9           0       -1.686551    2.282235   -1.615096
      8          9           0       -3.234788    0.889313   -1.018327
      9          8           0       -3.188248   -1.394952    1.926054
     10          1           0       -3.766964   -0.715600    2.279072
     11          1           0       -2.706782   -0.998208    1.179322
     12          8           0        1.207624   -1.440021    2.496197
     13          1           0        0.340382   -1.843941    2.732148
     14          1           0        1.784096   -1.566641    3.251899
     15          8           0        1.905569   -1.082488   -0.049691
     16          1           0        1.655518   -1.247153    0.894575
     17          1           0        2.815294   -0.775484   -0.054415
     18          8           0       -1.127010   -2.570613    3.263332
     19          1           0       -1.232712   -3.506561    3.076604
     20          1           0       -1.912716   -2.130978    2.871735
 ---------------------------------------------------------------------
                    Distance matrix (angstroms):
                    1          2          3          4          5
     1  C    0.000000
     2  O    1.212887   0.000000
     3  O    1.295992   2.248221   0.000000
     4  H    1.915864   2.393875   1.024397   0.000000
     5  C    1.549618   2.411016   2.358534   3.275270   0.000000
     6  F    2.378276   3.285238   2.818988   3.760659   1.339417
     7  F    2.382518   3.337432   2.759836   3.706398   1.339258
     8  F    2.374371   2.653758   3.500633   4.281993   1.336076
     9  O    3.858842   2.757895   5.002177   5.043600   4.413992
    10  H    4.270518   3.297162   5.467909   5.611757   4.581195
    11  H    2.891015   1.826662   4.059709   4.177923   3.486590
    12  O    4.302733   3.592240   4.336711   3.541955   5.768241
    13  H    4.304250   3.369800   4.607746   3.932761   5.701863
    14  H    5.236776   4.537400   5.210277   4.377830   6.689569
    15  O    3.241457   3.258756   2.545980   1.521609   4.719868
    16  H    3.457598   3.147383   3.085472   2.128108   4.990689
    17  H    3.992527   4.131853   3.108692   2.143235   5.393389
    18  O    4.926634   3.761683   5.585830   5.108033   6.100747
    19  H    5.362174   4.195796   6.001490   5.496587   6.541826
    20  H    4.455329   3.252122   5.302951   4.998533   5.459448
                    6          7          8          9         10
     6  F    0.000000
     7  F    2.171606   0.000000
     8  F    2.167791   2.166426   0.000000
     9  O    5.290664   5.321329   3.726851   0.000000
    10  H    5.550972   5.336635   3.705644   0.959715   0.000000
    11  H    4.383253   4.428425   2.944688   0.973049   1.553481
    12  O    6.651571   6.255731   6.124761   4.432921   5.031745
    13  H    6.598409   6.327109   5.858206   3.647274   4.283541
    14  H    7.594200   7.109632   7.032477   5.148937   5.699556
    15  O    5.220335   5.164802   5.590127   5.472493   6.142913
    16  H    5.664034   5.470324   5.669106   4.954580   5.621627
    17  H    5.875639   5.661446   6.348556   6.352048   6.983900
    18  O    6.974402   6.903787   5.894609   2.723819   3.373307
    19  H    7.276422   7.465131   6.332494   3.099480   3.853305
    20  H    6.356899   6.297559   5.099275   1.750150   2.406819
                   11         12         13         14         15
    11  H    0.000000
    12  O    4.153545   0.000000
    13  H    3.523030   0.985359   0.000000
    14  H    4.978622   0.958873   1.559278   0.000000
    15  O    4.774030   2.663927   3.281501   3.339110   0.000000
    16  H    4.378666   1.674216   2.337180   2.382348   0.990595
    17  H    5.662599   3.087366   3.877076   3.552606   0.960142
    18  O    3.051431   2.705042   1.721467   3.079388   4.731509
    19  H    3.473384   3.250031   2.314645   3.590982   5.049620
    20  H    2.185856   3.217915   2.275594   3.758913   4.920708
                   16         17         18         19         20
    16  H    0.000000
    17  H    1.571029   0.000000
    18  O    3.886517   5.456344   0.000000
    19  H    4.267089   5.800725   0.960229   0.000000
    20  H    4.174039   5.723093   0.981815   1.548098   0.000000
 Stoichiometry    C2H9F3O6
 Framework group  C1[X(C2H9F3O6)]
 Deg. of freedom    54
 Full point group                 C1      NOp   1
 Largest Abelian subgroup         C1      NOp   1
 Largest concise Abelian subgroup C1      NOp   1
                         Standard orientation:                         
 ---------------------------------------------------------------------
 Center     Atomic      Atomic             Coordinates (Angstroms)
 Number     Number       Type             X           Y           Z
 ---------------------------------------------------------------------
      1          6           0        0.867519   -0.414560   -0.119282
      2          8           0       -0.123140    0.276823   -0.227349
      3          8           0        0.928032   -1.708861   -0.146133
      4          1           0       -0.006787   -2.114092   -0.252389
      5          6           0        2.268375    0.219361    0.073231
      6          9           0        3.059074   -0.058419   -0.971600
      7          9           0        2.856180   -0.247870    1.182191
      8          9           0        2.170427    1.547388    0.182093
      9          8           0       -1.345108    2.746917   -0.120489
     10          1           0       -1.050296    3.337134    0.576492
     11          1           0       -0.720773    2.000948   -0.144149
     12          8           0       -3.306390   -1.160330    0.612712
     13          1           0       -3.410894   -0.227528    0.312891
     14          1           0       -4.151872   -1.427774    0.977502
     15          8           0       -1.395798   -2.718373   -0.396566
     16          1           0       -2.124828   -2.145388   -0.048023
     17          1           0       -1.535882   -3.601848   -0.047683
     18          8           0       -3.712473    1.400328   -0.158894
     19          1           0       -4.040740    1.532985   -1.051465
     20          1           0       -2.905402    1.954827   -0.087274
 ---------------------------------------------------------------------
 Rotational constants (GHZ):           1.0248249           0.4682900           0.3471535
 Standard basis: 6-31++G(d,p) (6D, 7F)
 There are   263 symmetry adapted cartesian basis functions of A   symmetry.
 There are   263 symmetry adapted basis functions of A   symmetry.
   263 basis functions,   424 primitive gaussians,   263 cartesian basis functions
    48 alpha electrons       48 beta electrons
       nuclear repulsion energy       723.1399375943 Hartrees.
 NAtoms=   20 NActive=   20 NUniq=   20 SFac= 1.00D+00 NAtFMM=   60 NAOKFM=F Big=F
 Integral buffers will be    131072 words long.
 Raffenetti 2 integral format.
 Two-electron integral symmetry is turned on.
 Nuclear repulsion after empirical dispersion term =      723.1320721134 Hartrees.
 One-electron integrals computed using PRISM.
 NBasis=   263 RedAO= T EigKep=  4.98D-05  NBF=   263
 NBsUse=   263 1.00D-06 EigRej= -1.00D+00 NBFU=   263
 Initial guess from the checkpoint file:  "/local_scratch/slurm.5620327/Gau-508730.chk"
 B after Tr=     0.000000    0.000000   -0.000000
         Rot=    1.000000    0.000108    0.000004    0.000148 Ang=   0.02 deg.
 Requested convergence on RMS density matrix=1.00D-10 within 128 cycles.
 Requested convergence on MAX density matrix=1.00D-08.
 Requested convergence on             energy=1.00D-08.
 No special actions if energy rises.
 SCF Done:  E(RwB97XD) =  -832.385009695     A.U. after   13 cycles
            NFock= 13  Conv=0.76D-10     -V/T= 2.0082
 Calling FoFJK, ICntrl=      2127 FMM=F ISym2X=0 I1Cent= 0 IOpClX= 0 NMat=1 NMatS=1 NMatT=0.
 ***** Axes restored to original set *****
 -------------------------------------------------------------------
 Center     Atomic                   Forces (Hartrees/Bohr)
 Number     Number              X              Y              Z
 -------------------------------------------------------------------
      1        6          -0.000041126    0.000135804   -0.000145655
      2        8          -0.000019893   -0.000134472    0.000169047
      3        8           0.000142263   -0.000081349    0.000055158
      4        1          -0.000061764    0.000032762   -0.000050731
      5        6          -0.000018119    0.000019376   -0.000026392
      6        9           0.000020717   -0.000029559   -0.000002685
      7        9           0.000027828    0.000017151    0.000018689
      8        9           0.000005838   -0.000015841    0.000027038
      9        8          -0.000052394   -0.000002152    0.000087559
     10        1          -0.000020784   -0.000013056    0.000019599
     11        1           0.000060541    0.000004821   -0.000104303
     12        8           0.000024917   -0.000004125   -0.000087063
     13        1           0.000024909    0.000027030    0.000029434
     14        1          -0.000012810   -0.000026542    0.000002634
     15        8          -0.000001066   -0.000038293   -0.000026777
     16        1          -0.000045668    0.000067114   -0.000008906
     17        1          -0.000023409    0.000034628    0.000050060
     18        8          -0.000007758   -0.000045488   -0.000009715
     19        1          -0.000000328   -0.000019641   -0.000001661
     20        1          -0.000001895    0.000071833    0.000004670
 -------------------------------------------------------------------
 Cartesian Forces:  Max     0.000169047 RMS     0.000056139

 GradGradGradGradGradGradGradGradGradGradGradGradGradGradGradGradGradGrad
 Berny optimization.
 Using GEDIIS/GDIIS optimizer.
 FormGI is forming the generalized inverse of G from B-inverse, IUseBI=4.
 Internal  Forces:  Max     0.000213556 RMS     0.000050517
 Search for a local minimum.
 Step number  18 out of a maximum of  120
 All quantities printed in internal units (Hartrees-Bohrs-Radians)
 Mixed Optimization -- En-DIIS/RFO-DIIS
 Swapping is turned off.
 Update second derivatives using D2CorX and points    9   10   11   12   13
                                                     14   15   16   17   18
 DE= -1.16D-06 DEPred=-9.38D-07 R= 1.24D+00
 TightC=F SS=  1.41D+00  RLast= 3.25D-02 DXNew= 1.2000D+00 9.7413D-02
 Trust test= 1.24D+00 RLast= 3.25D-02 DXMaxT set to 7.14D-01
 ITU=  1  1  1  1  1  1  1  1  1  1  0  1  1  0  0  0 -1  0
     Eigenvalues ---    0.00033   0.00042   0.00193   0.00226   0.00359
     Eigenvalues ---    0.00681   0.00896   0.01080   0.01524   0.01529
     Eigenvalues ---    0.01668   0.01769   0.01998   0.02083   0.02279
     Eigenvalues ---    0.02545   0.02855   0.02938   0.03247   0.03404
     Eigenvalues ---    0.03795   0.04356   0.04948   0.05093   0.06402
     Eigenvalues ---    0.07436   0.08164   0.09163   0.10652   0.11752
     Eigenvalues ---    0.13413   0.19415   0.20184   0.21528   0.21837
     Eigenvalues ---    0.24191   0.25619   0.30812   0.36990   0.37761
     Eigenvalues ---    0.38950   0.43838   0.46267   0.48308   0.51110
     Eigenvalues ---    0.54244   0.56253   0.56948   0.57012   0.57127
     Eigenvalues ---    0.57922   0.62042   0.88829   2.40799
 En-DIIS/RFO-DIIS/Sim-DIIS IScMMF=       -3 using points:    18   17   16   15   14   13   12   11   10
 RFO step:  Lambda=-1.18991388D-06.
 DIIS inversion failure, remove point   9.
 RFO-DIIS uses    8 points instead of    9
 DidBck=F Rises=F RFO-DIIS coefs:    1.01537    1.03402   -1.43648    0.86716   -0.64916
                  RFO-DIIS coefs:    0.10252    0.07654   -0.00996    0.00000
 Iteration  1 RMS(Cart)=  0.00312330 RMS(Int)=  0.00000908
 Iteration  2 RMS(Cart)=  0.00001618 RMS(Int)=  0.00000801
 Iteration  3 RMS(Cart)=  0.00000000 RMS(Int)=  0.00000801
 Variable       Old X    -DE/DX   Delta X   Delta X   Delta X     New X
                                 (Linear)    (Quad)   (Total)
    R1        2.29202   0.00021   0.00011   0.00002   0.00013   2.29215
    R2        2.44907   0.00004  -0.00017   0.00005  -0.00013   2.44894
    R3        2.92835  -0.00004   0.00023  -0.00015   0.00007   2.92843
    R4        1.93583  -0.00018   0.00056  -0.00019   0.00037   1.93620
    R5        2.87542  -0.00009  -0.00134  -0.00003  -0.00137   2.87405
    R6        2.53113   0.00001  -0.00003  -0.00001  -0.00004   2.53109
    R7        2.53083   0.00002   0.00003  -0.00002   0.00002   2.53085
    R8        2.52482   0.00001   0.00004   0.00002   0.00005   2.52487
    R9        1.81360   0.00001  -0.00001  -0.00000  -0.00001   1.81359
   R10        1.83880   0.00011   0.00008   0.00005   0.00013   1.83893
   R11        3.30731   0.00000  -0.00038   0.00000  -0.00038   3.30693
   R12        1.86206  -0.00001   0.00000  -0.00002  -0.00001   1.86205
   R13        1.81201  -0.00000  -0.00002  -0.00000  -0.00003   1.81198
   R14        3.16381  -0.00006  -0.00028  -0.00057  -0.00085   3.16296
   R15        3.25310   0.00002   0.00028  -0.00003   0.00025   3.25335
   R16        1.87195  -0.00007   0.00012  -0.00004   0.00007   1.87203
   R17        1.81440  -0.00001   0.00002  -0.00000   0.00001   1.81442
   R18        1.81457   0.00002   0.00001  -0.00000   0.00001   1.81458
   R19        1.85536   0.00004   0.00008  -0.00003   0.00005   1.85541
    A1        2.22129  -0.00005   0.00009  -0.00011  -0.00002   2.22127
    A2        2.11326   0.00004  -0.00019   0.00012  -0.00006   2.11320
    A3        1.94864   0.00001   0.00009  -0.00001   0.00008   1.94872
    A4        1.93329  -0.00011   0.00025  -0.00021   0.00004   1.93333
    A5        1.93041  -0.00004   0.00022  -0.00009   0.00013   1.93053
    A6        1.93577  -0.00003  -0.00002  -0.00003  -0.00005   1.93572
    A7        1.92887  -0.00004  -0.00000  -0.00003  -0.00003   1.92884
    A8        1.89070   0.00004  -0.00008   0.00008  -0.00001   1.89069
    A9        1.88912   0.00004  -0.00006   0.00005  -0.00001   1.88911
   A10        1.88755   0.00003  -0.00007   0.00003  -0.00004   1.88751
   A11        1.86714   0.00002   0.00012   0.00009   0.00021   1.86736
   A12        2.13935  -0.00000   0.00104   0.00001   0.00106   2.14041
   A13        1.79827  -0.00001  -0.00185   0.00058  -0.00127   1.79701
   A14        1.86114  -0.00002   0.00062  -0.00043   0.00015   1.86129
   A15        2.10802   0.00005   0.00046   0.00083   0.00126   2.10928
   A16        2.22474  -0.00001   0.00275  -0.00037   0.00236   2.22710
   A17        1.99190  -0.00007  -0.00005  -0.00035  -0.00040   1.99150
   A18        2.05350   0.00004  -0.00024   0.00003  -0.00021   2.05329
   A19        1.87236  -0.00002   0.00062  -0.00041   0.00021   1.87257
   A20        2.03228   0.00000  -0.00066   0.00042  -0.00024   2.03205
   A21        1.94987   0.00002   0.00014   0.00022   0.00036   1.95023
   A22        1.84502  -0.00000  -0.00006   0.00003  -0.00002   1.84500
   A23        3.14279  -0.00011  -0.00036  -0.00009  -0.00045   3.14234
   A24        3.21416  -0.00000   0.00394  -0.00185   0.00208   3.21624
   A25        3.10944   0.00006   0.00094   0.00067   0.00162   3.11106
   A26        3.00783   0.00005  -0.00129   0.00099  -0.00031   3.00752
   A27        3.15072   0.00001  -0.00088   0.00065  -0.00023   3.15049
   A28        3.16259   0.00003  -0.00011   0.00034   0.00023   3.16282
   A29        3.09635   0.00001  -0.00006   0.00001  -0.00005   3.09631
   A30        3.23469   0.00005  -0.00047   0.00118   0.00071   3.23541
    D1       -0.02482  -0.00000   0.00082  -0.00065   0.00018  -0.02465
    D2        3.11908  -0.00001   0.00070  -0.00064   0.00006   3.11914
    D3       -2.02152   0.00000  -0.00051  -0.00007  -0.00058  -2.02209
    D4        2.16346  -0.00000  -0.00054  -0.00009  -0.00062   2.16283
    D5        0.07022  -0.00000  -0.00044  -0.00009  -0.00053   0.06969
    D6        1.11793   0.00001  -0.00039  -0.00008  -0.00047   1.11746
    D7       -0.98028   0.00000  -0.00042  -0.00010  -0.00051  -0.98080
    D8       -3.07352   0.00000  -0.00032  -0.00010  -0.00042  -3.07394
    D9       -0.46132  -0.00002   0.00380  -0.00023   0.00356  -0.45775
   D10       -2.67518   0.00005   0.00286   0.00092   0.00378  -2.67140
   D11       -1.76301  -0.00001  -0.00229  -0.00016  -0.00244  -1.76545
   D12        2.34942  -0.00002  -0.00138  -0.00076  -0.00214   2.34728
   D13        0.32468   0.00004  -0.00356   0.00094  -0.00261   0.32207
   D14       -1.84608   0.00002  -0.00265   0.00034  -0.00231  -1.84839
   D15        0.96680  -0.00002  -0.00667  -0.00043  -0.00712   0.95968
   D16       -3.02916  -0.00004  -0.00647  -0.00096  -0.00744  -3.03661
   D17       -2.65114  -0.00002   0.00336  -0.00061   0.00277  -2.64837
   D18       -0.36391  -0.00004   0.00357  -0.00114   0.00244  -0.36147
   D19       -1.55157  -0.00001  -0.00187  -0.00041  -0.00227  -1.55384
   D20        2.58928  -0.00003  -0.00226  -0.00062  -0.00286   2.58642
   D21        1.17135   0.00002   0.00596   0.00016   0.00611   1.17746
   D22       -0.97098  -0.00001   0.00557  -0.00004   0.00552  -0.96546
         Item               Value     Threshold  Converged?
 Maximum Force            0.000214     0.000015     NO 
 RMS     Force            0.000051     0.000010     NO 
 Maximum Displacement     0.009927     0.000060     NO 
 RMS     Displacement     0.003121     0.000040     NO 
 Predicted change in Energy=-4.900718D-07
 GradGradGradGradGradGradGradGradGradGradGradGradGradGradGradGradGradGrad

                          Input orientation:                          
 ---------------------------------------------------------------------
 Center     Atomic      Atomic             Coordinates (Angstroms)
 Number     Number       Type             X           Y           Z
 ---------------------------------------------------------------------
      1          6           0       -0.988208    0.135480   -0.850201
      2          8           0       -1.306219   -0.564055    0.088299
      3          8           0        0.196904    0.282052   -1.353635
      4          1           0        0.884181   -0.270509   -0.831986
      5          6           0       -2.039433    0.988237   -1.604635
      6          9           0       -2.159369    0.575056   -2.873050
      7          9           0       -1.688733    2.280737   -1.614098
      8          9           0       -3.234813    0.885710   -1.016651
      9          8           0       -3.188789   -1.392986    1.925808
     10          1           0       -3.767853   -0.713227    2.277450
     11          1           0       -2.705861   -0.997030    1.179510
     12          8           0        1.208477   -1.444978    2.493586
     13          1           0        0.339901   -1.846061    2.729439
     14          1           0        1.783340   -1.569917    3.250772
     15          8           0        1.907597   -1.079825   -0.050502
     16          1           0        1.656187   -1.246976    0.893008
     17          1           0        2.816459   -0.770231   -0.053097
     18          8           0       -1.128397   -2.569076    3.263530
     19          1           0       -1.235792   -3.505196    3.078617
     20          1           0       -1.913925   -2.128926    2.872088
 ---------------------------------------------------------------------
                    Distance matrix (angstroms):
                    1          2          3          4          5
     1  C    0.000000
     2  O    1.212956   0.000000
     3  O    1.295924   2.248210   0.000000
     4  H    1.915986   2.393939   1.024593   0.000000
     5  C    1.549658   2.411066   2.358580   3.275507   0.000000
     6  F    2.378395   3.285578   2.818953   3.760867   1.339395
     7  F    2.382519   3.337261   2.760111   3.706811   1.339267
     8  F    2.374402   2.653716   3.500664   4.282179   1.336104
     9  O    3.858107   2.758194   5.002341   5.045242   4.410813
    10  H    4.269535   3.297617   5.467601   5.613022   4.577445
    11  H    2.890094   1.826803   4.059424   4.178799   3.483803
    12  O    4.301649   3.589585   4.336706   3.541747   5.767570
    13  H    4.301651   3.365839   4.606604   3.932220   5.699006
    14  H    5.235250   4.534134   5.210291   4.377884   6.688253
    15  O    3.240705   3.257897   2.545453   1.520884   4.719243
    16  H    3.455834   3.144803   3.084613   2.127225   4.989189
    17  H    3.991388   4.130251   3.108177   2.142449   5.392510
    18  O    4.925146   3.759498   5.586015   5.109514   6.097827
    19  H    5.362037   4.194911   6.003393   5.500028   6.539850
    20  H    4.454203   3.250787   5.303315   5.000328   5.456511
                    6          7          8          9         10
     6  F    0.000000
     7  F    2.171590   0.000000
     8  F    2.167788   2.166427   0.000000
     9  O    5.287904   5.317644   3.721913   0.000000
    10  H    5.547481   5.332045   3.700248   0.959709   0.000000
    11  H    4.381022   4.425218   2.940684   0.973119   1.553654
    12  O    6.650090   6.256823   6.123454   4.434074   5.034484
    13  H    6.595152   6.325514   5.854429   3.647293   4.285002
    14  H    7.592566   7.109838   7.030140   5.148680   5.700616
    15  O    5.219733   5.164474   5.589379   5.475127   6.145281
    16  H    5.662284   5.469811   5.667189   4.955985   5.623324
    17  H    5.875440   5.660555   6.347320   6.353494   6.984831
    18  O    6.971806   6.901153   5.890033   2.723583   3.373908
    19  H    7.274874   7.463495   6.328299   3.099128   3.853348
    20  H    6.354398   6.294577   5.094611   1.749951   2.407248
                   11         12         13         14         15
    11  H    0.000000
    12  O    4.153251   0.000000
    13  H    3.521335   0.985352   0.000000
    14  H    4.977073   0.958859   1.559347   0.000000
    15  O    4.775331   2.663548   3.282204   3.339767   0.000000
    16  H    4.378587   1.673768   2.337518   2.383173   0.990635
    17  H    5.662754   3.086500   3.877275   3.552800   0.960149
    18  O    3.050059   2.705067   1.721598   3.078424   4.734758
    19  H    3.472551   3.249802   2.314619   3.590279   5.055167
    20  H    2.184759   3.218764   2.275982   3.758413   4.924041
                   16         17         18         19         20
    16  H    0.000000
    17  H    1.571188   0.000000
    18  O    3.888603   5.458731   0.000000
    19  H    4.270830   5.805895   0.960233   0.000000
    20  H    4.176158   5.725321   0.981842   1.548108   0.000000
 Stoichiometry    C2H9F3O6
 Framework group  C1[X(C2H9F3O6)]
 Deg. of freedom    54
 Full point group                 C1      NOp   1
 Largest Abelian subgroup         C1      NOp   1
 Largest concise Abelian subgroup C1      NOp   1
                         Standard orientation:                         
 ---------------------------------------------------------------------
 Center     Atomic      Atomic             Coordinates (Angstroms)
 Number     Number       Type             X           Y           Z
 ---------------------------------------------------------------------
      1          6           0        0.866741   -0.415692   -0.118702
      2          8           0       -0.124551    0.274946   -0.226499
      3          8           0        0.928149   -1.709897   -0.144838
      4          1           0       -0.006600   -2.115966   -0.250403
      5          6           0        2.267241    0.219464    0.072649
      6          9           0        3.057864   -0.058705   -0.972108
      7          9           0        2.855733   -0.246213    1.181909
      8          9           0        2.168316    1.547547    0.180264
      9          8           0       -1.342085    2.747546   -0.119273
     10          1           0       -1.045717    3.337598    0.577179
     11          1           0       -0.719280    2.000211   -0.143013
     12          8           0       -3.307266   -1.160235    0.607589
     13          1           0       -3.409337   -0.226534    0.309758
     14          1           0       -4.152554   -1.425468    0.974398
     15          8           0       -1.394814   -2.720440   -0.393797
     16          1           0       -2.123967   -2.145855   -0.048043
     17          1           0       -1.535184   -3.602538   -0.041538
     18          8           0       -3.710224    1.402802   -0.157822
     19          1           0       -4.039281    1.537633   -1.049781
     20          1           0       -2.902857    1.956853   -0.085708
 ---------------------------------------------------------------------
 Rotational constants (GHZ):           1.0243267           0.4687262           0.3472502
 Standard basis: 6-31++G(d,p) (6D, 7F)
 There are   263 symmetry adapted cartesian basis functions of A   symmetry.
 There are   263 symmetry adapted basis functions of A   symmetry.
   263 basis functions,   424 primitive gaussians,   263 cartesian basis functions
    48 alpha electrons       48 beta electrons
       nuclear repulsion energy       723.2110852832 Hartrees.
 NAtoms=   20 NActive=   20 NUniq=   20 SFac= 1.00D+00 NAtFMM=   60 NAOKFM=F Big=F
 Integral buffers will be    131072 words long.
 Raffenetti 2 integral format.
 Two-electron integral symmetry is turned on.
 Nuclear repulsion after empirical dispersion term =      723.2032150671 Hartrees.
 One-electron integrals computed using PRISM.
 NBasis=   263 RedAO= T EigKep=  4.97D-05  NBF=   263
 NBsUse=   263 1.00D-06 EigRej= -1.00D+00 NBFU=   263
 Initial guess from the checkpoint file:  "/local_scratch/slurm.5620327/Gau-508730.chk"
 B after Tr=     0.000000   -0.000000   -0.000000
         Rot=    1.000000    0.000103    0.000014    0.000088 Ang=   0.02 deg.
 Requested convergence on RMS density matrix=1.00D-10 within 128 cycles.
 Requested convergence on MAX density matrix=1.00D-08.
 Requested convergence on             energy=1.00D-08.
 No special actions if energy rises.
 SCF Done:  E(RwB97XD) =  -832.385010285     A.U. after   13 cycles
            NFock= 13  Conv=0.40D-10     -V/T= 2.0082
 Calling FoFJK, ICntrl=      2127 FMM=F ISym2X=0 I1Cent= 0 IOpClX= 0 NMat=1 NMatS=1 NMatT=0.
 ***** Axes restored to original set *****
 -------------------------------------------------------------------
 Center     Atomic                   Forces (Hartrees/Bohr)
 Number     Number              X              Y              Z
 -------------------------------------------------------------------
      1        6          -0.000075721    0.000103715   -0.000095121
      2        8          -0.000022493   -0.000100232    0.000129624
      3        8           0.000178464   -0.000084303    0.000044939
      4        1          -0.000101630    0.000047070   -0.000069101
      5        6          -0.000013150    0.000018013   -0.000012819
      6        9           0.000024878   -0.000035221   -0.000000838
      7        9           0.000029863    0.000016528    0.000019443
      8        9           0.000009622   -0.000015667    0.000024287
      9        8          -0.000007259    0.000000350    0.000044345
     10        1          -0.000012758   -0.000002002    0.000011352
     11        1           0.000014434   -0.000000270   -0.000077258
     12        8          -0.000019436    0.000008947   -0.000093358
     13        1           0.000051215    0.000017429    0.000060563
     14        1          -0.000010787   -0.000031895   -0.000004216
     15        8          -0.000026965   -0.000033353   -0.000033567
     16        1           0.000022634    0.000065094   -0.000020947
     17        1          -0.000030618    0.000023743    0.000073732
     18        8          -0.000027687   -0.000032670   -0.000023084
     19        1           0.000002043   -0.000016388   -0.000001745
     20        1           0.000015353    0.000051112    0.000023769
 -------------------------------------------------------------------
 Cartesian Forces:  Max     0.000178464 RMS     0.000052080

 GradGradGradGradGradGradGradGradGradGradGradGradGradGradGradGradGradGrad
 Berny optimization.
 Using GEDIIS/GDIIS optimizer.
 FormGI is forming the generalized inverse of G from B-inverse, IUseBI=4.
 Internal  Forces:  Max     0.000196757 RMS     0.000048369
 Search for a local minimum.
 Step number  19 out of a maximum of  120
 All quantities printed in internal units (Hartrees-Bohrs-Radians)
 Mixed Optimization -- En-DIIS/RFO-DIIS
 Swapping is turned off.
 Update second derivatives using D2CorX and points    9   10   11   12   13
                                                     14   15   16   17   18
                                                     19
 DE= -5.90D-07 DEPred=-4.90D-07 R= 1.20D+00
 Trust test= 1.20D+00 RLast= 1.65D-02 DXMaxT set to 7.14D-01
 ITU=  0  1  1  1  1  1  1  1  1  1  1  0  1  1  0  0  0 -1  0
     Eigenvalues ---    0.00034   0.00042   0.00170   0.00228   0.00306
     Eigenvalues ---    0.00680   0.00893   0.01085   0.01452   0.01528
     Eigenvalues ---    0.01650   0.01753   0.01997   0.02162   0.02297
     Eigenvalues ---    0.02528   0.02792   0.02955   0.03249   0.03458
     Eigenvalues ---    0.03782   0.04370   0.04876   0.05082   0.06345
     Eigenvalues ---    0.07467   0.07967   0.09728   0.10598   0.11768
     Eigenvalues ---    0.13408   0.18750   0.20213   0.21513   0.21747
     Eigenvalues ---    0.24161   0.25736   0.30792   0.37028   0.37760
     Eigenvalues ---    0.39002   0.43792   0.46340   0.48769   0.50908
     Eigenvalues ---    0.53113   0.55548   0.56978   0.57014   0.57137
     Eigenvalues ---    0.57303   0.59905   0.85677   2.50289
 En-DIIS/RFO-DIIS/Sim-DIIS IScMMF=       -3 using points:    19   18   17   16   15   14   13   12   11   10
 RFO step:  Lambda=-1.15245380D-06.
 DIIS inversion failure, remove point  10.
 DIIS inversion failure, remove point   9.
 DIIS inversion failure, remove point   8.
 DIIS inversion failure, remove point   7.
 DIIS inversion failure, remove point   6.
 DIIS inversion failure, remove point   5.
 RFO-DIIS uses    4 points instead of   10
 DidBck=F Rises=F RFO-DIIS coefs:    1.68491   -2.00000    2.22319   -0.90810    0.00000
                  RFO-DIIS coefs:    0.00000    0.00000    0.00000    0.00000    0.00000
 Iteration  1 RMS(Cart)=  0.00345313 RMS(Int)=  0.00000536
 Iteration  2 RMS(Cart)=  0.00001350 RMS(Int)=  0.00000185
 Iteration  3 RMS(Cart)=  0.00000000 RMS(Int)=  0.00000185
 Variable       Old X    -DE/DX   Delta X   Delta X   Delta X     New X
                                 (Linear)    (Quad)   (Total)
    R1        2.29215   0.00016  -0.00001   0.00018   0.00017   2.29232
    R2        2.44894   0.00007   0.00005  -0.00014  -0.00009   2.44885
    R3        2.92843  -0.00006  -0.00003   0.00003  -0.00001   2.92842
    R4        1.93620  -0.00020  -0.00009   0.00025   0.00016   1.93636
    R5        2.87405  -0.00007   0.00036  -0.00156  -0.00121   2.87285
    R6        2.53109   0.00001   0.00002  -0.00005  -0.00003   2.53106
    R7        2.53085   0.00002  -0.00000   0.00001   0.00001   2.53085
    R8        2.52487   0.00000  -0.00003   0.00006   0.00003   2.52490
    R9        1.81359   0.00001   0.00000  -0.00002  -0.00002   1.81357
   R10        1.83893   0.00007  -0.00003   0.00018   0.00015   1.83908
   R11        3.30693   0.00001   0.00019  -0.00027  -0.00007   3.30686
   R12        1.86205  -0.00003   0.00002  -0.00002   0.00000   1.86205
   R13        1.81198  -0.00001   0.00003  -0.00002   0.00000   1.81198
   R14        3.16296  -0.00006   0.00013  -0.00140  -0.00126   3.16170
   R15        3.25335   0.00001  -0.00018   0.00026   0.00007   3.25342
   R16        1.87203  -0.00009   0.00003   0.00008   0.00012   1.87215
   R17        1.81442  -0.00002   0.00000   0.00003   0.00003   1.81445
   R18        1.81458   0.00002  -0.00000   0.00001   0.00001   1.81459
   R19        1.85541   0.00001  -0.00001   0.00004   0.00002   1.85544
    A1        2.22127  -0.00002  -0.00001  -0.00006  -0.00007   2.22120
    A2        2.11320   0.00003   0.00002  -0.00003  -0.00001   2.11318
    A3        1.94872  -0.00001  -0.00001   0.00009   0.00008   1.94880
    A4        1.93333  -0.00009  -0.00002   0.00003   0.00001   1.93334
    A5        1.93053  -0.00006  -0.00008   0.00008   0.00001   1.93054
    A6        1.93572  -0.00003   0.00003  -0.00006  -0.00003   1.93569
    A7        1.92884  -0.00003   0.00001  -0.00005  -0.00004   1.92879
    A8        1.89069   0.00005   0.00001   0.00003   0.00004   1.89073
    A9        1.88911   0.00004   0.00001   0.00002   0.00003   1.88914
   A10        1.88751   0.00004   0.00002  -0.00002  -0.00000   1.88751
   A11        1.86736   0.00000  -0.00002   0.00034   0.00032   1.86767
   A12        2.14041  -0.00000   0.00005   0.00174   0.00178   2.14219
   A13        1.79701   0.00003   0.00036  -0.00136  -0.00100   1.79600
   A14        1.86129  -0.00001   0.00015   0.00009   0.00025   1.86154
   A15        2.10928   0.00001  -0.00112   0.00156   0.00045   2.10973
   A16        2.22710  -0.00000  -0.00169   0.00197   0.00028   2.22738
   A17        1.99150  -0.00008  -0.00005  -0.00085  -0.00091   1.99060
   A18        2.05329   0.00006  -0.00007  -0.00092  -0.00099   2.05230
   A19        1.87257  -0.00003  -0.00009  -0.00016  -0.00025   1.87232
   A20        2.03205   0.00002   0.00043  -0.00004   0.00039   2.03244
   A21        1.95023  -0.00002  -0.00047  -0.00006  -0.00053   1.94970
   A22        1.84500   0.00001  -0.00001   0.00006   0.00006   1.84505
   A23        3.14234  -0.00010   0.00004  -0.00028  -0.00024   3.14210
   A24        3.21624  -0.00009  -0.00104   0.00143   0.00039   3.21662
   A25        3.11106  -0.00003  -0.00047   0.00291   0.00245   3.11350
   A26        3.00752   0.00001  -0.00020  -0.00042  -0.00062   3.00690
   A27        3.15049   0.00002   0.00012   0.00017   0.00029   3.15077
   A28        3.16282   0.00001  -0.00008   0.00024   0.00016   3.16298
   A29        3.09631   0.00002  -0.00007  -0.00059  -0.00066   3.09564
   A30        3.23541   0.00006   0.00000   0.00178   0.00178   3.23719
    D1       -0.02465  -0.00000  -0.00015  -0.00024  -0.00039  -0.02504
    D2        3.11914  -0.00001  -0.00009  -0.00034  -0.00042   3.11872
    D3       -2.02209   0.00000   0.00059  -0.00034   0.00025  -2.02184
    D4        2.16283  -0.00000   0.00062  -0.00040   0.00022   2.16305
    D5        0.06969  -0.00000   0.00057  -0.00030   0.00027   0.06996
    D6        1.11746   0.00001   0.00053  -0.00025   0.00028   1.11774
    D7       -0.98080   0.00000   0.00055  -0.00031   0.00024  -0.98055
    D8       -3.07394   0.00000   0.00050  -0.00021   0.00030  -3.07365
    D9       -0.45775  -0.00002  -0.00143   0.00579   0.00435  -0.45340
   D10       -2.67140   0.00007  -0.00114   0.00780   0.00666  -2.66475
   D11       -1.76545  -0.00000   0.00233  -0.00010   0.00223  -1.76322
   D12        2.34728  -0.00001   0.00214   0.00045   0.00259   2.34987
   D13        0.32207   0.00004   0.00261   0.00036   0.00297   0.32504
   D14       -1.84839   0.00003   0.00243   0.00090   0.00333  -1.84506
   D15        0.95968  -0.00002   0.00458  -0.00863  -0.00406   0.95562
   D16       -3.03661  -0.00003   0.00430  -0.01072  -0.00642  -3.04303
   D17       -2.64837  -0.00002  -0.00248   0.00088  -0.00160  -2.64998
   D18       -0.36147  -0.00003  -0.00276  -0.00121  -0.00397  -0.36544
   D19       -1.55384  -0.00001   0.00080  -0.00402  -0.00322  -1.55706
   D20        2.58642  -0.00001   0.00110  -0.00441  -0.00331   2.58311
   D21        1.17746   0.00001  -0.00517   0.00423  -0.00094   1.17653
   D22       -0.96546   0.00002  -0.00487   0.00384  -0.00102  -0.96649
         Item               Value     Threshold  Converged?
 Maximum Force            0.000197     0.000015     NO 
 RMS     Force            0.000048     0.000010     NO 
 Maximum Displacement     0.013640     0.000060     NO 
 RMS     Displacement     0.003448     0.000040     NO 
 Predicted change in Energy=-5.676896D-07
 GradGradGradGradGradGradGradGradGradGradGradGradGradGradGradGradGradGrad

                          Input orientation:                          
 ---------------------------------------------------------------------
 Center     Atomic      Atomic             Coordinates (Angstroms)
 Number     Number       Type             X           Y           Z
 ---------------------------------------------------------------------
      1          6           0       -0.987439    0.134406   -0.849910
      2          8           0       -1.304426   -0.564670    0.089392
      3          8           0        0.197255    0.281334   -1.354103
      4          1           0        0.885307   -0.270128   -0.832141
      5          6           0       -2.039707    0.985889   -1.604323
      6          9           0       -2.160407    0.571469   -2.872243
      7          9           0       -1.689703    2.278569   -1.615207
      8          9           0       -3.234565    0.883245   -1.015257
      9          8           0       -3.188731   -1.389215    1.927796
     10          1           0       -3.766672   -0.708023    2.278490
     11          1           0       -2.705046   -0.995356    1.180776
     12          8           0        1.208284   -1.447549    2.492120
     13          1           0        0.339415   -1.848192    2.727645
     14          1           0        1.783096   -1.573004    3.249262
     15          8           0        1.909167   -1.077160   -0.050120
     16          1           0        1.655565   -1.246069    0.892556
     17          1           0        2.816486   -0.763013   -0.049411
     18          8           0       -1.129203   -2.570569    3.261844
     19          1           0       -1.238669   -3.505957    3.074436
     20          1           0       -1.914352   -2.127727    2.872651
 ---------------------------------------------------------------------
                    Distance matrix (angstroms):
                    1          2          3          4          5
     1  C    0.000000
     2  O    1.213045   0.000000
     3  O    1.295878   2.248210   0.000000
     4  H    1.916022   2.393932   1.024680   0.000000
     5  C    1.549654   2.411128   2.358603   3.275599   0.000000
     6  F    2.378383   3.285544   2.819131   3.761206   1.339379
     7  F    2.382496   3.337380   2.760025   3.706714   1.339270
     8  F    2.374378   2.653703   3.500643   4.282189   1.336121
     9  O    3.857818   2.758660   5.002649   5.046523   4.408768
    10  H    4.268572   3.297780   5.466926   5.613260   4.574711
    11  H    2.889675   1.827114   4.059421   4.179524   3.482066
    12  O    4.300343   3.586961   4.336432   3.541376   5.766446
    13  H    4.300017   3.363038   4.606057   3.931967   5.697208
    14  H    5.233959   4.531480   5.210032   4.377370   6.687229
    15  O    3.240044   3.257191   2.544900   1.520246   4.718614
    16  H    3.453603   3.141803   3.083359   2.126109   4.987091
    17  H    3.989487   4.128017   3.106968   2.141274   5.390642
    18  O    4.923770   3.757497   5.585679   5.109892   6.095653
    19  H    5.358718   4.191179   6.001451   5.499383   6.535222
    20  H    4.453524   3.249875   5.303576   5.001425   5.454687
                    6          7          8          9         10
     6  F    0.000000
     7  F    2.171611   0.000000
     8  F    2.167814   2.166441   0.000000
     9  O    5.286029   5.315317   3.718566   0.000000
    10  H    5.545019   5.328641   3.696490   0.959701   0.000000
    11  H    4.379331   4.423464   2.938042   0.973198   1.553894
    12  O    6.648376   6.257190   6.121535   4.433465   5.034156
    13  H    6.592619   6.325176   5.851786   3.646675   4.285053
    14  H    7.590969   7.110416   7.028243   5.147729   5.700045
    15  O    5.219558   5.163553   5.588618   5.477051   6.146042
    16  H    5.660283   5.468342   5.664547   4.955746   5.622363
    17  H    5.875261   5.657622   6.344938   6.353275   6.982844
    18  O    6.968702   6.900285   5.886848   2.723406   3.375249
    19  H    7.268975   7.460358   6.322522   3.098084   3.853928
    20  H    6.352166   6.293393   5.091635   1.749913   2.408252
                   11         12         13         14         15
    11  H    0.000000
    12  O    4.151898   0.000000
    13  H    3.519784   0.985353   0.000000
    14  H    4.975513   0.958860   1.559495   0.000000
    15  O    4.776270   2.662970   3.282467   3.338814   0.000000
    16  H    4.377312   1.673099   2.337169   2.382691   0.990697
    17  H    5.661683   3.084522   3.876278   3.550384   0.960164
    18  O    3.048840   2.705087   1.721637   3.078437   4.736145
    19  H    3.469774   3.250188   2.314908   3.591370   5.056756
    20  H    2.184011   3.218432   2.275661   3.757749   4.926011
                   16         17         18         19         20
    16  H    0.000000
    17  H    1.571108   0.000000
    18  O    3.888800   5.458949   0.000000
    19  H    4.271334   5.807447   0.960237   0.000000
    20  H    4.176411   5.725532   0.981855   1.548155   0.000000
 Stoichiometry    C2H9F3O6
 Framework group  C1[X(C2H9F3O6)]
 Deg. of freedom    54
 Full point group                 C1      NOp   1
 Largest Abelian subgroup         C1      NOp   1
 Largest concise Abelian subgroup C1      NOp   1
                         Standard orientation:                         
 ---------------------------------------------------------------------
 Center     Atomic      Atomic             Coordinates (Angstroms)
 Number     Number       Type             X           Y           Z
 ---------------------------------------------------------------------
      1          6           0        0.866156   -0.416430   -0.118529
      2          8           0       -0.125697    0.273655   -0.225711
      3          8           0        0.928236   -1.710557   -0.144610
      4          1           0       -0.006479   -2.117192   -0.249134
      5          6           0        2.266389    0.219599    0.071847
      6          9           0        3.056381   -0.057876   -0.973551
      7          9           0        2.855992   -0.245874    1.180607
      8          9           0        2.166628    1.547611    0.179778
      9          8           0       -1.340489    2.747976   -0.115160
     10          1           0       -1.043027    3.336556    0.582059
     11          1           0       -0.718665    1.999780   -0.140716
     12          8           0       -3.307278   -1.159595    0.604726
     13          1           0       -3.408516   -0.225805    0.306887
     14          1           0       -4.152920   -1.424519    0.970945
     15          8           0       -1.394107   -2.721889   -0.390473
     16          1           0       -2.122782   -2.145163   -0.047106
     17          1           0       -1.534261   -3.601808   -0.032681
     18          8           0       -3.708619    1.403786   -0.160453
     19          1           0       -4.034448    1.539547   -1.053460
     20          1           0       -2.901556    1.957825   -0.084758
 ---------------------------------------------------------------------
 Rotational constants (GHZ):           1.0241247           0.4690728           0.3473629
 Standard basis: 6-31++G(d,p) (6D, 7F)
 There are   263 symmetry adapted cartesian basis functions of A   symmetry.
 There are   263 symmetry adapted basis functions of A   symmetry.
   263 basis functions,   424 primitive gaussians,   263 cartesian basis functions
    48 alpha electrons       48 beta electrons
       nuclear repulsion energy       723.2852243283 Hartrees.
 NAtoms=   20 NActive=   20 NUniq=   20 SFac= 1.00D+00 NAtFMM=   60 NAOKFM=F Big=F
 Integral buffers will be    131072 words long.
 Raffenetti 2 integral format.
 Two-electron integral symmetry is turned on.
 Nuclear repulsion after empirical dispersion term =      723.2773490641 Hartrees.
 One-electron integrals computed using PRISM.
 NBasis=   263 RedAO= T EigKep=  4.97D-05  NBF=   263
 NBsUse=   263 1.00D-06 EigRej= -1.00D+00 NBFU=   263
 Initial guess from the checkpoint file:  "/local_scratch/slurm.5620327/Gau-508730.chk"
 B after Tr=    -0.000000    0.000000    0.000000
         Rot=    1.000000    0.000018   -0.000009    0.000033 Ang=   0.00 deg.
 Requested convergence on RMS density matrix=1.00D-10 within 128 cycles.
 Requested convergence on MAX density matrix=1.00D-08.
 Requested convergence on             energy=1.00D-08.
 No special actions if energy rises.
 SCF Done:  E(RwB97XD) =  -832.385011173     A.U. after   13 cycles
            NFock= 13  Conv=0.42D-10     -V/T= 2.0082
 Calling FoFJK, ICntrl=      2127 FMM=F ISym2X=0 I1Cent= 0 IOpClX= 0 NMat=1 NMatS=1 NMatT=0.
 ***** Axes restored to original set *****
 -------------------------------------------------------------------
 Center     Atomic                   Forces (Hartrees/Bohr)
 Number     Number              X              Y              Z
 -------------------------------------------------------------------
      1        6          -0.000090486    0.000041255   -0.000015046
      2        8          -0.000020286   -0.000047724    0.000059550
      3        8           0.000150326   -0.000046788    0.000009891
      4        1          -0.000093159    0.000025800   -0.000060740
      5        6          -0.000005034    0.000012074    0.000007321
      6        9           0.000020534   -0.000030865   -0.000003481
      7        9           0.000023755    0.000011938    0.000014172
      8        9           0.000008551   -0.000011387    0.000014384
      9        8           0.000042090   -0.000013151   -0.000021303
     10        1           0.000002492    0.000011380   -0.000002794
     11        1          -0.000039705    0.000014668   -0.000016715
     12        8          -0.000042262    0.000026947   -0.000087664
     13        1           0.000063850    0.000005434    0.000084142
     14        1          -0.000025971   -0.000046434   -0.000007592
     15        8          -0.000037834   -0.000019575   -0.000030827
     16        1           0.000079767    0.000048518   -0.000024963
     17        1          -0.000030153    0.000013527    0.000074508
     18        8          -0.000028372    0.000001768   -0.000023000
     19        1          -0.000000960   -0.000006192   -0.000004934
     20        1           0.000022856    0.000008807    0.000035090
 -------------------------------------------------------------------
 Cartesian Forces:  Max     0.000150326 RMS     0.000042439

 GradGradGradGradGradGradGradGradGradGradGradGradGradGradGradGradGradGrad
 Berny optimization.
 Using GEDIIS/GDIIS optimizer.
 FormGI is forming the generalized inverse of G from B-inverse, IUseBI=4.
 Internal  Forces:  Max     0.000174595 RMS     0.000049245
 Search for a local minimum.
 Step number  20 out of a maximum of  120
 All quantities printed in internal units (Hartrees-Bohrs-Radians)
 Mixed Optimization -- En-DIIS/RFO-DIIS
 Swapping is turned off.
 Update second derivatives using D2CorX and points    9   10   11   12   13
                                                     14   15   16   17   18
                                                     19   20
 DE= -8.88D-07 DEPred=-5.68D-07 R= 1.56D+00
 Trust test= 1.56D+00 RLast= 1.47D-02 DXMaxT set to 7.14D-01
 ITU=  0  0  1  1  1  1  1  1  1  1  1  1  0  1  1  0  0  0 -1  0
     Eigenvalues ---    0.00034   0.00042   0.00123   0.00220   0.00263
     Eigenvalues ---    0.00679   0.00899   0.01087   0.01320   0.01534
     Eigenvalues ---    0.01647   0.01775   0.01952   0.02055   0.02346
     Eigenvalues ---    0.02582   0.02726   0.03004   0.03296   0.03705
     Eigenvalues ---    0.03779   0.04350   0.04866   0.05071   0.06526
     Eigenvalues ---    0.07445   0.07955   0.09872   0.11374   0.11836
     Eigenvalues ---    0.13414   0.18748   0.20173   0.21367   0.21740
     Eigenvalues ---    0.24176   0.25914   0.30925   0.37189   0.37760
     Eigenvalues ---    0.39067   0.43529   0.45428   0.47246   0.49556
     Eigenvalues ---    0.53320   0.54941   0.56792   0.57010   0.57056
     Eigenvalues ---    0.57190   0.59706   0.85551   2.61458
 En-DIIS/RFO-DIIS/Sim-DIIS IScMMF=       -3 using points:    20   19   18   17   16   15   14   13   12   11
 RFO step:  Lambda=-1.40609990D-06.
 DIIS inversion failure, remove point  10.
 DIIS inversion failure, remove point   9.
 DIIS inversion failure, remove point   8.
 DIIS inversion failure, remove point   7.
 DIIS inversion failure, remove point   6.
 DIIS inversion failure, remove point   5.
 RFO-DIIS uses    4 points instead of   10
 DidBck=F Rises=F RFO-DIIS coefs:    1.71731    0.70100   -2.00000    0.58169    0.00000
                  RFO-DIIS coefs:    0.00000    0.00000    0.00000    0.00000    0.00000
 Iteration  1 RMS(Cart)=  0.00560832 RMS(Int)=  0.00001558
 Iteration  2 RMS(Cart)=  0.00004543 RMS(Int)=  0.00000821
 Iteration  3 RMS(Cart)=  0.00000000 RMS(Int)=  0.00000821
 Variable       Old X    -DE/DX   Delta X   Delta X   Delta X     New X
                                 (Linear)    (Quad)   (Total)
    R1        2.29232   0.00008   0.00024  -0.00004   0.00020   2.29252
    R2        2.44885   0.00009  -0.00013   0.00008  -0.00005   2.44880
    R3        2.92842  -0.00006  -0.00000  -0.00008  -0.00008   2.92834
    R4        1.93636  -0.00014   0.00028  -0.00016   0.00012   1.93648
    R5        2.87285  -0.00003  -0.00180   0.00059  -0.00122   2.87163
    R6        2.53106   0.00001  -0.00005   0.00002  -0.00003   2.53103
    R7        2.53085   0.00002   0.00001  -0.00001   0.00001   2.53086
    R8        2.52490  -0.00000   0.00006  -0.00002   0.00004   2.52494
    R9        1.81357   0.00001  -0.00002   0.00001  -0.00002   1.81356
   R10        1.83908  -0.00000   0.00022  -0.00007   0.00016   1.83924
   R11        3.30686   0.00002  -0.00031   0.00043   0.00011   3.30697
   R12        1.86205  -0.00005   0.00000  -0.00002  -0.00001   1.86203
   R13        1.81198  -0.00002  -0.00000   0.00000  -0.00000   1.81198
   R14        3.16170  -0.00004  -0.00184   0.00058  -0.00126   3.16044
   R15        3.25342  -0.00002   0.00015  -0.00008   0.00007   3.25349
   R16        1.87215  -0.00009   0.00016  -0.00009   0.00007   1.87222
   R17        1.81445  -0.00002   0.00003   0.00001   0.00004   1.81449
   R18        1.81459   0.00001   0.00001   0.00000   0.00001   1.81460
   R19        1.85544  -0.00001   0.00005  -0.00005  -0.00000   1.85543
    A1        2.22120   0.00001  -0.00011   0.00002  -0.00009   2.22111
    A2        2.11318   0.00001  -0.00002   0.00005   0.00003   2.11321
    A3        1.94880  -0.00003   0.00013  -0.00007   0.00006   1.94885
    A4        1.93334  -0.00007  -0.00005   0.00009   0.00004   1.93338
    A5        1.93054  -0.00005   0.00005  -0.00010  -0.00005   1.93049
    A6        1.93569  -0.00003  -0.00006   0.00001  -0.00005   1.93564
    A7        1.92879  -0.00002  -0.00006   0.00001  -0.00005   1.92874
    A8        1.89073   0.00004   0.00005   0.00003   0.00008   1.89081
    A9        1.88914   0.00003   0.00004   0.00002   0.00006   1.88920
   A10        1.88751   0.00003  -0.00001   0.00002   0.00001   1.88752
   A11        1.86767  -0.00003   0.00047  -0.00016   0.00031   1.86799
   A12        2.14219  -0.00001   0.00243  -0.00051   0.00193   2.14412
   A13        1.79600   0.00006  -0.00143   0.00059  -0.00084   1.79516
   A14        1.86154  -0.00000   0.00012   0.00005   0.00020   1.86174
   A15        2.10973  -0.00004   0.00060   0.00101   0.00164   2.11137
   A16        2.22738   0.00003   0.00078  -0.00028   0.00053   2.22792
   A17        1.99060  -0.00010  -0.00124   0.00053  -0.00072   1.98988
   A18        2.05230   0.00008  -0.00100  -0.00053  -0.00153   2.05077
   A19        1.87232  -0.00003  -0.00017  -0.00043  -0.00060   1.87172
   A20        2.03244   0.00002   0.00066  -0.00035   0.00031   2.03275
   A21        1.94970  -0.00007  -0.00041   0.00027  -0.00014   1.94956
   A22        1.84505   0.00003   0.00006  -0.00009  -0.00003   1.84502
   A23        3.14210  -0.00010  -0.00065   0.00100   0.00035   3.14245
   A24        3.21662  -0.00017   0.00085  -0.00083   0.00002   3.21664
   A25        3.11350  -0.00014   0.00322  -0.00029   0.00292   3.11643
   A26        3.00690  -0.00004  -0.00060   0.00025  -0.00035   3.00655
   A27        3.15077   0.00002   0.00022   0.00055   0.00076   3.15154
   A28        3.16298   0.00000   0.00047  -0.00046   0.00001   3.16299
   A29        3.09564   0.00003  -0.00057  -0.00013  -0.00071   3.09493
   A30        3.23719   0.00003   0.00227   0.00038   0.00265   3.23984
    D1       -0.02504  -0.00000  -0.00039  -0.00042  -0.00081  -0.02585
    D2        3.11872  -0.00001  -0.00048  -0.00035  -0.00083   3.11789
    D3       -2.02184   0.00000  -0.00010   0.00038   0.00028  -2.02156
    D4        2.16305   0.00000  -0.00015   0.00039   0.00024   2.16329
    D5        0.06996  -0.00000  -0.00006   0.00035   0.00029   0.07025
    D6        1.11774   0.00000  -0.00001   0.00031   0.00029   1.11803
    D7       -0.98055   0.00000  -0.00007   0.00032   0.00026  -0.98030
    D8       -3.07365  -0.00000   0.00003   0.00028   0.00030  -3.07334
    D9       -0.45340  -0.00002   0.00472   0.00236   0.00708  -0.44632
   D10       -2.66475   0.00006   0.00724   0.00313   0.01036  -2.65438
   D11       -1.76322  -0.00000   0.00151   0.00020   0.00171  -1.76151
   D12        2.34987  -0.00000   0.00156   0.00059   0.00215   2.35202
   D13        0.32504   0.00001   0.00256   0.00035   0.00291   0.32795
   D14       -1.84506   0.00001   0.00261   0.00074   0.00335  -1.84171
   D15        0.95562  -0.00003  -0.00545  -0.00358  -0.00901   0.94661
   D16       -3.04303  -0.00003  -0.00792  -0.00433  -0.01224  -3.05526
   D17       -2.64998  -0.00004  -0.00146  -0.00128  -0.00274  -2.65272
   D18       -0.36544  -0.00004  -0.00393  -0.00203  -0.00596  -0.37140
   D19       -1.55706  -0.00003  -0.00334  -0.00105  -0.00439  -1.56145
   D20        2.58311   0.00001  -0.00392  -0.00060  -0.00452   2.57859
   D21        1.17653   0.00001   0.00053   0.00058   0.00111   1.17764
   D22       -0.96649   0.00004  -0.00005   0.00102   0.00098  -0.96551
         Item               Value     Threshold  Converged?
 Maximum Force            0.000175     0.000015     NO 
 RMS     Force            0.000049     0.000010     NO 
 Maximum Displacement     0.023707     0.000060     NO 
 RMS     Displacement     0.005597     0.000040     NO 
 Predicted change in Energy=-6.744050D-07
 GradGradGradGradGradGradGradGradGradGradGradGradGradGradGradGradGradGrad

                          Input orientation:                          
 ---------------------------------------------------------------------
 Center     Atomic      Atomic             Coordinates (Angstroms)
 Number     Number       Type             X           Y           Z
 ---------------------------------------------------------------------
      1          6           0       -0.986756    0.132504   -0.849651
      2          8           0       -1.302352   -0.566193    0.090537
      3          8           0        0.197452    0.280263   -1.354675
      4          1           0        0.886604   -0.269427   -0.832171
      5          6           0       -2.040421    0.982171   -1.604074
      6          9           0       -2.161701    0.566276   -2.871438
      7          9           0       -1.691636    2.275172   -1.616510
      8          9           0       -3.234693    0.878961   -1.013872
      9          8           0       -3.188820   -1.383155    1.930300
     10          1           0       -3.765251   -0.700327    2.280275
     11          1           0       -2.704580   -0.991580    1.182331
     12          8           0        1.209039   -1.453302    2.490006
     13          1           0        0.339399   -1.852307    2.725439
     14          1           0        1.783613   -1.579562    3.247194
     15          8           0        1.912180   -1.072350   -0.049421
     16          1           0        1.655977   -1.244901    0.891929
     17          1           0        2.816787   -0.750468   -0.043744
     18          8           0       -1.130629   -2.571987    3.259513
     19          1           0       -1.243618   -3.506350    3.069080
     20          1           0       -1.914941   -2.125158    2.873204
 ---------------------------------------------------------------------
                    Distance matrix (angstroms):
[truncated: 1,861,782 more chars]
