# Supplementary material for: The Hydration of Trifluoroacetic Acid from 0 to 298 K
Source: J Phys Chem A. 2026 Jan 20;130(4):927–35. doi: 10.1021/acs.jpca.5c08151 (PMC12862820; doi:10.1021/acs.jpca.5c08151)
Supplement: Supplementary file 1 [file jp5c08151_si_001.zip › TFA_SI/within1kcal-hightemps/4-H2O/20K-1-517-12284-wb97xd.log]

 Entering Gaussian System, Link 0=g16
 Initial command:
 /software/commercial/MERCURY/GAUSSIAN/AVX2/g16/l1.exe "/local_scratch/slurm.5620366/Gau-2291077.inp" -scrdir="/local_scratch/slurm.5620366/"
 Entering Link 1 = /software/commercial/MERCURY/GAUSSIAN/AVX2/g16/l1.exe PID=   2291078.
  
 Copyright (c) 1988-2019, Gaussian, Inc.  All Rights Reserved.
  
 This is part of the Gaussian(R) 16 program.  It is based on
 the Gaussian(R) 09 system (copyright 2009, Gaussian, Inc.),
 the Gaussian(R) 03 system (copyright 2003, Gaussian, Inc.),
 the Gaussian(R) 98 system (copyright 1998, Gaussian, Inc.),
 the Gaussian(R) 94 system (copyright 1995, Gaussian, Inc.),
 the Gaussian 92(TM) system (copyright 1992, Gaussian, Inc.),
 the Gaussian 90(TM) system (copyright 1990, Gaussian, Inc.),
 the Gaussian 88(TM) system (copyright 1988, Gaussian, Inc.),
 the Gaussian 86(TM) system (copyright 1986, Carnegie Mellon
 University), and the Gaussian 82(TM) system (copyright 1983,
 Carnegie Mellon University). Gaussian is a federally registered
 trademark of Gaussian, Inc.
  
 This software contains proprietary and confidential information,
 including trade secrets, belonging to Gaussian, Inc.
  
 This software is provided under written license and may be
 used, copied, transmitted, or stored only in accord with that
 written license.
  
 The following legend is applicable only to US Government
 contracts under FAR:
  
                    RESTRICTED RIGHTS LEGEND
  
 Use, reproduction and disclosure by the US Government is
 subject to restrictions as set forth in subparagraphs (a)
 and (c) of the Commercial Computer Software - Restricted
 Rights clause in FAR 52.227-19.
  
 Gaussian, Inc.
 340 Quinnipiac St., Bldg. 40, Wallingford CT 06492
  
  
 ---------------------------------------------------------------
 Warning -- This program may not be used in any manner that
 competes with the business of Gaussian, Inc. or will provide
 assistance to any competitor of Gaussian, Inc.  The licensee
 of this program is prohibited from giving any competitor of
 Gaussian, Inc. access to this program.  By using this program,
 the user acknowledges that Gaussian, Inc. is engaged in the
 business of creating and licensing software in the field of
 computational chemistry and represents and warrants to the
 licensee that it is not a competitor of Gaussian, Inc. and that
 it will not use this program in any manner prohibited above.
 ---------------------------------------------------------------
  

 Cite this work as:
 Gaussian 16, Revision C.01,
 M. J. Frisch, G. W. Trucks, H. B. Schlegel, G. E. Scuseria, 
 M. A. Robb, J. R. Cheeseman, G. Scalmani, V. Barone, 
 G. A. Petersson, H. Nakatsuji, X. Li, M. Caricato, A. V. Marenich, 
 J. Bloino, B. G. Janesko, R. Gomperts, B. Mennucci, H. P. Hratchian, 
 J. V. Ortiz, A. F. Izmaylov, J. L. Sonnenberg, D. Williams-Young, 
 F. Ding, F. Lipparini, F. Egidi, J. Goings, B. Peng, A. Petrone, 
 T. Henderson, D. Ranasinghe, V. G. Zakrzewski, J. Gao, N. Rega, 
 G. Zheng, W. Liang, M. Hada, M. Ehara, K. Toyota, R. Fukuda, 
 J. Hasegawa, M. Ishida, T. Nakajima, Y. Honda, O. Kitao, H. Nakai, 
 T. Vreven, K. Throssell, J. A. Montgomery, Jr., J. E. Peralta, 
 F. Ogliaro, M. J. Bearpark, J. J. Heyd, E. N. Brothers, K. N. Kudin, 
 V. N. Staroverov, T. A. Keith, R. Kobayashi, J. Normand, 
 K. Raghavachari, A. P. Rendell, J. C. Burant, S. S. Iyengar, 
 J. Tomasi, M. Cossi, J. M. Millam, M. Klene, C. Adamo, R. Cammi, 
 J. W. Ochterski, R. L. Martin, K. Morokuma, O. Farkas, 
 J. B. Foresman, and D. J. Fox, Gaussian, Inc., Wallingford CT, 2019.
 
 ******************************************
 Gaussian 16:  ES64L-G16RevC.01  3-Jul-2019
                19-Sep-2025 
 ******************************************
 %nproc=20
 Will use up to   20 processors via shared memory.
 %mem=18gb
 ----------------------------------------------------------------------
 # wb97xd/6-31++g** scf(conver=10) opt(tight,maxcycles=300,calcfc) freq
 ----------------------------------------------------------------------
 1/6=300,7=10,10=4,18=20,19=15,26=3,38=1/1,3;
 2/9=110,12=2,17=6,18=5,40=1/2;
 3/5=1,6=6,7=1111,11=2,25=1,30=1,71=2,74=-58,140=1/1,2,3;
 4//1;
 5/5=2,6=10,38=5/2;
 8/6=4,10=90,11=11/1;
 11/6=1,8=1,9=11,15=111,16=1/1,2,10;
 10/6=1,13=1/2;
 6/7=2,8=2,9=2,10=2,28=1/1;
 7/10=1,25=1/1,2,3,16;
 1/6=300,7=10,10=4,18=20,19=15,26=3/3(2);
 2/9=110/2;
 99//99;
 2/9=110/2;
 3/5=1,6=6,7=1111,11=2,25=1,30=1,71=1,74=-58/1,2,3;
 4/5=5,16=3,69=1/1;
 5/5=2,6=10,38=5/2;
 7//1,2,3,16;
 1/6=300,7=10,18=20,19=15,26=3/3(-5);
 2/9=110/2;
 6/7=2,8=2,9=2,10=2,19=2,28=1/1;
 99/9=1/99;
 ---------------
 20K-1-517-12284
 ---------------
 Symbolic Z-matrix:
 Charge =  0 Multiplicity = 1
 C                     2.19951  -2.50613   0.33235 
 O                     3.09765  -2.06688  -0.3294 
 O                     1.21125  -3.23458  -0.07025 
 H                     1.31925  -3.44161  -1.15411 
 C                     2.10859  -2.23076   1.86761 
 F                     2.64809  -1.05982   2.20269 
 F                     2.73572  -3.18497   2.56586 
 F                     0.83133  -2.21588   2.28597 
 O                    -1.55096  -2.45734   0.27403 
 H                    -0.66416  -2.8389    0.26997 
 H                    -1.86212  -2.50589   1.17971 
 O                    -0.23191  -1.86454  -3.41637 
 H                    -0.17549  -1.00289  -2.99692 
 H                    -1.0932   -2.24697  -3.13975 
 O                     1.56662  -3.52759  -2.51747 
 H                     2.42539  -3.11297  -2.65458 
 H                     0.8814   -2.94211  -2.95277 
 O                    -2.50031  -2.73536  -2.28033 
 H                    -3.37639  -2.35306  -2.34497 
 H                    -2.2418   -2.69149  -1.34231 
 
 Add virtual bond connecting atoms O15        and H4         Dist= 2.62D+00.
 Add virtual bond connecting atoms H17        and O12        Dist= 3.06D+00.
 Add virtual bond connecting atoms O18        and H14        Dist= 3.25D+00.
 Add virtual bond connecting atoms H20        and O9         Dist= 3.35D+00.

 GradGradGradGradGradGradGradGradGradGradGradGradGradGradGradGradGradGrad
 Berny optimization.
 Initialization pass.
                           ----------------------------
                           !    Initial Parameters    !
                           ! (Angstroms and Degrees)  !
 --------------------------                            --------------------------
 ! Name  Definition              Value          Derivative Info.                !
 --------------------------------------------------------------------------------
 ! R1    R(1,2)                  1.199          calculate D2E/DX2 analytically  !
 ! R2    R(1,3)                  1.2921         calculate D2E/DX2 analytically  !
 ! R3    R(1,5)                  1.5624         calculate D2E/DX2 analytically  !
 ! R4    R(3,4)                  1.1087         calculate D2E/DX2 analytically  !
 ! R5    R(4,15)                 1.3883         calculate D2E/DX2 analytically  !
 ! R6    R(5,6)                  1.3321         calculate D2E/DX2 analytically  !
 ! R7    R(5,7)                  1.3384         calculate D2E/DX2 analytically  !
 ! R8    R(5,8)                  1.3441         calculate D2E/DX2 analytically  !
 ! R9    R(9,10)                 0.9654         calculate D2E/DX2 analytically  !
 ! R10   R(9,11)                 0.9589         calculate D2E/DX2 analytically  !
 ! R11   R(9,20)                 1.7733         calculate D2E/DX2 analytically  !
 ! R12   R(12,13)                0.96           calculate D2E/DX2 analytically  !
 ! R13   R(12,14)                0.9821         calculate D2E/DX2 analytically  !
 ! R14   R(12,17)                1.6173         calculate D2E/DX2 analytically  !
 ! R15   R(14,18)                1.7196         calculate D2E/DX2 analytically  !
 ! R16   R(15,16)                0.9634         calculate D2E/DX2 analytically  !
 ! R17   R(15,17)                1.0009         calculate D2E/DX2 analytically  !
 ! R18   R(18,19)                0.958          calculate D2E/DX2 analytically  !
 ! R19   R(18,20)                0.974          calculate D2E/DX2 analytically  !
 ! A1    A(2,1,3)              127.4114         calculate D2E/DX2 analytically  !
 ! A2    A(2,1,5)              121.4243         calculate D2E/DX2 analytically  !
 ! A3    A(3,1,5)              111.1643         calculate D2E/DX2 analytically  !
 ! A4    A(1,3,4)              109.5955         calculate D2E/DX2 analytically  !
 ! A5    A(1,5,6)              112.2428         calculate D2E/DX2 analytically  !
 ! A6    A(1,5,7)              111.0824         calculate D2E/DX2 analytically  !
 ! A7    A(1,5,8)              111.2903         calculate D2E/DX2 analytically  !
 ! A8    A(6,5,7)              107.8003         calculate D2E/DX2 analytically  !
 ! A9    A(6,5,8)              107.2681         calculate D2E/DX2 analytically  !
 ! A10   A(7,5,8)              106.9036         calculate D2E/DX2 analytically  !
 ! A11   A(10,9,11)            106.3826         calculate D2E/DX2 analytically  !
 ! A12   A(10,9,20)            107.5675         calculate D2E/DX2 analytically  !
 ! A13   A(11,9,20)            136.7036         calculate D2E/DX2 analytically  !
 ! A14   A(13,12,14)           106.14           calculate D2E/DX2 analytically  !
 ! A15   A(13,12,17)           115.616          calculate D2E/DX2 analytically  !
 ! A16   A(14,12,17)           105.2784         calculate D2E/DX2 analytically  !
 ! A17   A(4,15,16)            105.7795         calculate D2E/DX2 analytically  !
 ! A18   A(4,15,17)            105.5981         calculate D2E/DX2 analytically  !
 ! A19   A(16,15,17)           107.2538         calculate D2E/DX2 analytically  !
 ! A20   A(14,18,19)           126.957          calculate D2E/DX2 analytically  !
 ! A21   A(14,18,20)           104.5573         calculate D2E/DX2 analytically  !
 ! A22   A(19,18,20)           106.8411         calculate D2E/DX2 analytically  !
 ! A23   L(3,4,15,2,-1)        172.1606         calculate D2E/DX2 analytically  !
 ! A24   L(12,14,18,1,-1)      168.4728         calculate D2E/DX2 analytically  !
 ! A25   L(12,17,15,8,-1)      170.5958         calculate D2E/DX2 analytically  !
 ! A26   L(9,20,18,13,-1)      170.8209         calculate D2E/DX2 analytically  !
 ! A27   L(3,4,15,2,-2)        183.5337         calculate D2E/DX2 analytically  !
 ! A28   L(12,14,18,1,-2)      171.126          calculate D2E/DX2 analytically  !
 ! A29   L(12,17,15,8,-2)      182.4822         calculate D2E/DX2 analytically  !
 ! A30   L(9,20,18,13,-2)      179.6476         calculate D2E/DX2 analytically  !
 ! D1    D(2,1,3,4)              1.9086         calculate D2E/DX2 analytically  !
 ! D2    D(5,1,3,4)           -178.1419         calculate D2E/DX2 analytically  !
 ! D3    D(2,1,5,6)             30.0097         calculate D2E/DX2 analytically  !
 ! D4    D(2,1,5,7)            -90.7629         calculate D2E/DX2 analytically  !
 ! D5    D(2,1,5,8)            150.2459         calculate D2E/DX2 analytically  !
 ! D6    D(3,1,5,6)           -149.9433         calculate D2E/DX2 analytically  !
 ! D7    D(3,1,5,7)             89.2842         calculate D2E/DX2 analytically  !
 ! D8    D(3,1,5,8)            -29.7071         calculate D2E/DX2 analytically  !
 ! D9    D(1,3,15,16)            5.7467         calculate D2E/DX2 analytically  !
 ! D10   D(1,3,15,17)         -106.2535         calculate D2E/DX2 analytically  !
 ! D11   D(10,9,18,14)         -43.9908         calculate D2E/DX2 analytically  !
 ! D12   D(10,9,18,19)        -178.6514         calculate D2E/DX2 analytically  !
 ! D13   D(11,9,18,14)         173.7485         calculate D2E/DX2 analytically  !
 ! D14   D(11,9,18,19)          39.0878         calculate D2E/DX2 analytically  !
 ! D15   D(13,12,15,4)          53.5071         calculate D2E/DX2 analytically  !
 ! D16   D(13,12,15,16)        -56.5622         calculate D2E/DX2 analytically  !
 ! D17   D(14,12,15,4)         -61.4503         calculate D2E/DX2 analytically  !
 ! D18   D(14,12,15,16)       -171.5196         calculate D2E/DX2 analytically  !
 ! D19   D(13,12,18,19)         61.5514         calculate D2E/DX2 analytically  !
 ! D20   D(13,12,18,20)        -58.8803         calculate D2E/DX2 analytically  !
 ! D21   D(17,12,18,19)       -179.0276         calculate D2E/DX2 analytically  !
 ! D22   D(17,12,18,20)         60.5408         calculate D2E/DX2 analytically  !
 --------------------------------------------------------------------------------
 Trust Radius=3.00D-01 FncErr=1.00D-07 GrdErr=1.00D-06 EigMax=2.50D+02 EigMin=1.00D-04
 Number of steps in this run=    120 maximum allowed number of steps=    120.
 GradGradGradGradGradGradGradGradGradGradGradGradGradGradGradGradGradGrad

                          Input orientation:                          
 ---------------------------------------------------------------------
 Center     Atomic      Atomic             Coordinates (Angstroms)
 Number     Number       Type             X           Y           Z
 ---------------------------------------------------------------------
      1          6           0        2.199515   -2.506127    0.332354
      2          8           0        3.097650   -2.066879   -0.329398
      3          8           0        1.211246   -3.234580   -0.070254
      4          1           0        1.319252   -3.441607   -1.154111
      5          6           0        2.108591   -2.230756    1.867611
      6          9           0        2.648092   -1.059816    2.202690
      7          9           0        2.735716   -3.184971    2.565860
      8          9           0        0.831325   -2.215883    2.285969
      9          8           0       -1.550963   -2.457344    0.274032
     10          1           0       -0.664158   -2.838904    0.269966
     11          1           0       -1.862120   -2.505889    1.179711
     12          8           0       -0.231913   -1.864543   -3.416366
     13          1           0       -0.175491   -1.002893   -2.996922
     14          1           0       -1.093199   -2.246973   -3.139749
     15          8           0        1.566625   -3.527587   -2.517471
     16          1           0        2.425390   -3.112969   -2.654579
     17          1           0        0.881400   -2.942110   -2.952773
     18          8           0       -2.500312   -2.735359   -2.280326
     19          1           0       -3.376391   -2.353064   -2.344967
     20          1           0       -2.241802   -2.691491   -1.342313
 ---------------------------------------------------------------------
                    Distance matrix (angstroms):
                    1          2          3          4          5
     1  C    0.000000
     2  O    1.198959   0.000000
     3  O    1.292057   2.233652   0.000000
     4  H    1.964577   2.394312   1.108725   0.000000
     5  C    1.562405   2.414942   2.359706   3.349630   0.000000
     6  F    2.406490   2.761838   3.458381   4.325142   1.332081
     7  F    2.395181   3.124684   3.045582   3.988787   1.338419
     8  F    2.402664   3.463896   2.594970   3.684375   1.344117
     9  O    3.751248   4.703849   2.890056   3.353580   3.997896
    10  H    2.883618   3.886703   1.946651   2.514987   3.257369
    11  H    4.149083   5.202832   3.396908   4.055049   4.039239
    12  O    4.514020   4.544920   3.893093   3.164023   5.790724
    13  H    4.357115   4.354446   3.933046   3.402578   5.512564
    14  H    4.792142   5.049131   3.963286   3.345120   5.943516
    15  O    3.092803   3.043907   2.490184   1.388285   4.604828
    16  H    3.056313   2.636799   2.857914   1.892868   4.618319
    17  H    3.566451   3.543994   2.916034   1.917394   5.024752
    18  O    5.382102   5.965749   4.348483   4.044282   6.221093
    19  H    6.187262   6.786577   5.195942   4.965091   6.917066
    20  H    4.750176   5.470456   3.719761   3.644064   5.426031
                    6          7          8          9         10
     6  F    0.000000
     7  F    2.157743   0.000000
     8  F    2.155010   2.155035   0.000000
     9  O    4.827512   4.915032   3.127537   0.000000
    10  H    4.227478   4.117042   2.586289   0.965416   0.000000
    11  H    4.845578   4.850017   2.926185   0.958869   1.540665
    12  O    6.365202   6.807157   5.811242   3.963627   3.837350
    13  H    5.917079   6.646890   5.513072   3.834904   3.779192
    14  H    6.629348   6.935014   5.757011   3.450754   3.487207
    15  O    5.435014   5.227276   5.033315   4.319405   3.635997
    16  H    5.278077   5.230151   5.268284   4.981765   4.263025
    17  H    5.765677   5.826902   5.289076   4.069847   3.575674
    18  O    7.029292   7.148683   5.676329   2.739216   3.144229
    19  H    7.658203   7.884552   6.258535   3.194091   3.798700
    20  H    6.256235   6.347679   4.778571   1.773317   2.260561
                   11         12         13         14         15
    11  H    0.000000
    12  O    4.918620   0.000000
    13  H    4.748471   0.959978   0.000000
    14  H    4.394999   0.982132   1.552522   0.000000
    15  O    5.144833   2.609303   3.104661   3.016929   0.000000
    16  H    5.783863   3.033174   3.366630   3.655927   0.963423
    17  H    4.979419   1.617261   2.208966   2.101717   1.000902
    18  O    3.525876   2.682264   2.986594   1.719621   4.150161
    19  H    3.839235   3.357722   3.534653   2.419898   5.083569
    20  H    2.557188   3.004196   3.139863   2.178914   4.072366
                   16         17         18         19         20
    16  H    0.000000
    17  H    1.581777   0.000000
    18  O    4.954310   3.454114   0.000000
    19  H    5.859520   4.341105   0.958041   0.000000
    20  H    4.866453   3.522894   0.973972   1.551496   0.000000
 Stoichiometry    C2H9F3O6
 Framework group  C1[X(C2H9F3O6)]
 Deg. of freedom    54
 Full point group                 C1      NOp   1
 Largest Abelian subgroup         C1      NOp   1
 Largest concise Abelian subgroup C1      NOp   1
                         Standard orientation:                         
 ---------------------------------------------------------------------
 Center     Atomic      Atomic             Coordinates (Angstroms)
 Number     Number       Type             X           Y           Z
 ---------------------------------------------------------------------
      1          6           0       -1.078802   -0.764161   -0.050318
      2          8           0       -1.134396   -1.848544    0.458134
      3          8           0       -0.114043   -0.278042   -0.759078
      4          1           0        0.684131   -1.039175   -0.872509
      5          6           0       -2.246533    0.263850    0.093597
      6          9           0       -2.907114    0.119176    1.241265
      7          9           0       -3.128090    0.133999   -0.905083
      8          9           0       -1.791797    1.528010    0.051593
      9          8           0        1.268826    2.161656   -0.060528
     10          1           0        0.748442    1.434892   -0.425279
     11          1           0        0.749972    2.957520   -0.190221
     12          8           0        3.329521   -1.095979    0.862346
     13          1           0        2.916641   -0.828134    1.686572
     14          1           0        3.662395   -0.272379    0.443466
     15          8           0        1.609876   -2.073216   -0.839503
     16          1           0        1.166963   -2.807465   -0.400310
     17          1           0        2.340789   -1.760767   -0.231271
     18          8           0        3.877908    1.331108   -0.139184
     19          1           0        4.445731    2.007463    0.232251
     20          1           0        2.978418    1.703398   -0.169841
 ---------------------------------------------------------------------
 Rotational constants (GHZ):           1.2152303           0.4476980           0.3678635
 Standard basis: 6-31++G(d,p) (6D, 7F)
 There are   263 symmetry adapted cartesian basis functions of A   symmetry.
 There are   263 symmetry adapted basis functions of A   symmetry.
   263 basis functions,   424 primitive gaussians,   263 cartesian basis functions
    48 alpha electrons       48 beta electrons
       nuclear repulsion energy       734.5198687392 Hartrees.
 NAtoms=   20 NActive=   20 NUniq=   20 SFac= 1.00D+00 NAtFMM=   60 NAOKFM=F Big=F
 Integral buffers will be    131072 words long.
 Raffenetti 2 integral format.
 Two-electron integral symmetry is turned on.
 Nuclear repulsion after empirical dispersion term =      734.5109518195 Hartrees.
 One-electron integrals computed using PRISM.
 NBasis=   263 RedAO= T EigKep=  5.23D-05  NBF=   263
 NBsUse=   263 1.00D-06 EigRej= -1.00D+00 NBFU=   263
 ExpMin= 3.60D-02 ExpMax= 7.00D+03 ExpMxC= 1.05D+03 IAcc=3 IRadAn=         5 AccDes= 0.00D+00
 Harris functional with IExCor= 4639 and IRadAn=       5 diagonalized for initial guess.
 HarFok:  IExCor= 4639 AccDes= 0.00D+00 IRadAn=         5 IDoV= 1 UseB2=F ITyADJ=14
 ICtDFT=  3500011 ScaDFX=  1.000000  1.000000  1.000000  1.000000
 FoFCou: FMM=F IPFlag=           0 FMFlag=      100000 FMFlg1=           0
         NFxFlg=           0 DoJE=T BraDBF=F KetDBF=T FulRan=T
         wScrn=  0.000000 ICntrl=       500 IOpCl=  0 I1Cent=   200000004 NGrid=           0
         NMat0=    1 NMatS0=      1 NMatT0=    0 NMatD0=    1 NMtDS0=    0 NMtDT0=    0
 Petite list used in FoFCou.
 Requested convergence on RMS density matrix=1.00D-10 within 128 cycles.
 Requested convergence on MAX density matrix=1.00D-08.
 Requested convergence on             energy=1.00D-08.
 No special actions if energy rises.
 SCF Done:  E(RwB97XD) =  -832.377083760     A.U. after   18 cycles
            NFock= 18  Conv=0.74D-10     -V/T= 2.0081
 DoSCS=F DFT=T ScalE2(SS,OS)=  1.000000  1.000000
 Range of M.O.s used for correlation:     1   263
 NBasis=   263 NAE=    48 NBE=    48 NFC=     0 NFV=     0
 NROrb=    263 NOA=    48 NOB=    48 NVA=   215 NVB=   215

 **** Warning!!: The largest alpha MO coefficient is  0.37181821D+02

 Symmetrizing basis deriv contribution to polar:
 IMax=3 JMax=2 DiffMx= 0.00D+00
 G2DrvN: will do    21 centers at a time, making    1 passes.
 Calling FoFCou, ICntrl=  3107 FMM=F I1Cent=   0 AccDes= 0.00D+00.
 End of G2Drv F.D. properties file   721 does not exist.
 End of G2Drv F.D. properties file   722 does not exist.
 End of G2Drv F.D. properties file   788 does not exist.
          IDoAtm=11111111111111111111
          Differentiating once with respect to nuclear coordinates.
 Keep R1 ints in memory in canonical form, NReq=1236245053.
          There are    63 degrees of freedom in the 1st order CPHF.  IDoFFX=6 NUNeed=     0.
     57 vectors produced by pass  0 Test12= 1.64D-14 1.59D-09 XBig12= 1.38D-01 6.84D-02.
 AX will form    57 AO Fock derivatives at one time.
     57 vectors produced by pass  1 Test12= 1.64D-14 1.59D-09 XBig12= 3.26D-02 4.40D-02.
     57 vectors produced by pass  2 Test12= 1.64D-14 1.59D-09 XBig12= 1.59D-03 6.78D-03.
     57 vectors produced by pass  3 Test12= 1.64D-14 1.59D-09 XBig12= 1.58D-05 6.74D-04.
     57 vectors produced by pass  4 Test12= 1.64D-14 1.59D-09 XBig12= 1.41D-07 5.45D-05.
     57 vectors produced by pass  5 Test12= 1.64D-14 1.59D-09 XBig12= 8.38D-10 3.49D-06.
     46 vectors produced by pass  6 Test12= 1.64D-14 1.59D-09 XBig12= 4.23D-12 1.74D-07.
     15 vectors produced by pass  7 Test12= 1.64D-14 1.59D-09 XBig12= 2.10D-14 1.39D-08.
 InvSVY:  IOpt=1 It=  1 EMax= 2.22D-16
 Solved reduced A of dimension   403 with    63 vectors.
 End of Minotr F.D. properties file   721 does not exist.
 End of Minotr F.D. properties file   722 does not exist.
 End of Minotr F.D. properties file   788 does not exist.

 **********************************************************************

            Population analysis using the SCF Density.

 **********************************************************************

 Orbital symmetries:
       Occupied  (A) (A) (A) (A) (A) (A) (A) (A) (A) (A) (A) (A)
                 (A) (A) (A) (A) (A) (A) (A) (A) (A) (A) (A) (A)
                 (A) (A) (A) (A) (A) (A) (A) (A) (A) (A) (A) (A)
                 (A) (A) (A) (A) (A) (A) (A) (A) (A) (A) (A) (A)
       Virtual   (A) (A) (A) (A) (A) (A) (A) (A) (A) (A) (A) (A)
                 (A) (A) (A) (A) (A) (A) (A) (A) (A) (A) (A) (A)
                 (A) (A) (A) (A) (A) (A) (A) (A) (A) (A) (A) (A)
                 (A) (A) (A) (A) (A) (A) (A) (A) (A) (A) (A) (A)
                 (A) (A) (A) (A) (A) (A) (A) (A) (A) (A) (A) (A)
                 (A) (A) (A) (A) (A) (A) (A) (A) (A) (A) (A) (A)
                 (A) (A) (A) (A) (A) (A) (A) (A) (A) (A) (A) (A)
                 (A) (A) (A) (A) (A) (A) (A) (A) (A) (A) (A) (A)
                 (A) (A) (A) (A) (A) (A) (A) (A) (A) (A) (A) (A)
                 (A) (A) (A) (A) (A) (A) (A) (A) (A) (A) (A) (A)
                 (A) (A) (A) (A) (A) (A) (A) (A) (A) (A) (A) (A)
                 (A) (A) (A) (A) (A) (A) (A) (A) (A) (A) (A) (A)
                 (A) (A) (A) (A) (A) (A) (A) (A) (A) (A) (A) (A)
                 (A) (A) (A) (A) (A) (A) (A) (A) (A) (A) (A) (A)
                 (A) (A) (A) (A) (A) (A) (A) (A) (A) (A) (A) (A)
                 (A) (A) (A) (A) (A) (A) (A) (A) (A) (A) (A) (A)
                 (A) (A) (A) (A) (A) (A) (A) (A) (A) (A) (A) (A)
                 (A) (A) (A) (A) (A) (A) (A) (A) (A) (A) (A)
 The electronic state is 1-A.
 Alpha  occ. eigenvalues --  -24.89168 -24.89017 -24.88877 -19.33544 -19.31887
 Alpha  occ. eigenvalues --  -19.31028 -19.30415 -19.30057 -19.29761 -10.57546
 Alpha  occ. eigenvalues --  -10.47073  -1.44748  -1.35460  -1.35422  -1.24112
 Alpha  occ. eigenvalues --   -1.16242  -1.14892  -1.14775  -1.13718  -1.12664
 Alpha  occ. eigenvalues --   -0.86074  -0.76390  -0.71009  -0.70799  -0.68248
 Alpha  occ. eigenvalues --   -0.66450  -0.66038  -0.65025  -0.64112  -0.60884
 Alpha  occ. eigenvalues --   -0.58521  -0.58069  -0.56817  -0.56287  -0.54767
 Alpha  occ. eigenvalues --   -0.54195  -0.53369  -0.52938  -0.51889  -0.50649
 Alpha  occ. eigenvalues --   -0.49406  -0.47459  -0.43657  -0.43366  -0.42881
 Alpha  occ. eigenvalues --   -0.42489  -0.42094  -0.39348
 Alpha virt. eigenvalues --    0.02775   0.04244   0.04935   0.05654   0.06978
 Alpha virt. eigenvalues --    0.09045   0.09557   0.10014   0.11252   0.12351
 Alpha virt. eigenvalues --    0.12811   0.13460   0.13843   0.15211   0.16024
 Alpha virt. eigenvalues --    0.16664   0.18326   0.19837   0.20144   0.20993
 Alpha virt. eigenvalues --    0.22367   0.22771   0.23318   0.23711   0.25095
 Alpha virt. eigenvalues --    0.25943   0.26758   0.27187   0.28355   0.28895
 Alpha virt. eigenvalues --    0.29062   0.29515   0.29875   0.30782   0.31334
 Alpha virt. eigenvalues --    0.31884   0.31949   0.32816   0.33638   0.34721
 Alpha virt. eigenvalues --    0.34995   0.35659   0.36281   0.36569   0.36888
 Alpha virt. eigenvalues --    0.38115   0.38509   0.38614   0.39766   0.40707
 Alpha virt. eigenvalues --    0.41036   0.41705   0.42759   0.43089   0.43630
 Alpha virt. eigenvalues --    0.44463   0.45030   0.45148   0.46171   0.46963
 Alpha virt. eigenvalues --    0.48076   0.49330   0.51417   0.52657   0.54089
 Alpha virt. eigenvalues --    0.55325   0.56559   0.57773   0.61880   0.80857
 Alpha virt. eigenvalues --    0.85013   0.88066   0.89218   0.90088   0.91052
 Alpha virt. eigenvalues --    1.04974   1.07391   1.08503   1.09475   1.15456
 Alpha virt. eigenvalues --    1.17588   1.17962   1.18626   1.21730   1.22530
 Alpha virt. eigenvalues --    1.23351   1.24152   1.24716   1.25759   1.26127
 Alpha virt. eigenvalues --    1.26964   1.27906   1.28604   1.29558   1.31757
 Alpha virt. eigenvalues --    1.33019   1.33667   1.34377   1.35001   1.37020
 Alpha virt. eigenvalues --    1.38047   1.39431   1.42289   1.45173   1.45855
 Alpha virt. eigenvalues --    1.47772   1.50216   1.52367   1.54007   1.55650
 Alpha virt. eigenvalues --    1.57963   1.58832   1.60279   1.61442   1.62907
 Alpha virt. eigenvalues --    1.63156   1.64258   1.64497   1.66022   1.66262
 Alpha virt. eigenvalues --    1.67496   1.69241   1.70170   1.71092   1.72313
 Alpha virt. eigenvalues --    1.73806   1.74291   1.75099   1.76898   1.77671
 Alpha virt. eigenvalues --    1.78619   1.80642   1.81699   1.84316   1.85824
 Alpha virt. eigenvalues --    1.88184   1.89087   1.90438   1.90860   1.92268
 Alpha virt. eigenvalues --    1.93172   1.94662   1.95481   1.96539   2.05123
 Alpha virt. eigenvalues --    2.09678   2.12331   2.14661   2.15638   2.16509
 Alpha virt. eigenvalues --    2.18050   2.22471   2.26077   2.30281   2.30699
 Alpha virt. eigenvalues --    2.31897   2.34233   2.35824   2.37731   2.39705
 Alpha virt. eigenvalues --    2.42203   2.43986   2.46106   2.46962   2.51675
 Alpha virt. eigenvalues --    2.53761   2.59871   2.62916   2.64107   2.66400
 Alpha virt. eigenvalues --    2.67065   2.68338   2.71542   2.72127   2.74904
 Alpha virt. eigenvalues --    2.75510   2.76831   2.78125   2.80510   2.83506
 Alpha virt. eigenvalues --    2.85612   2.86051   2.90956   2.97367   2.97711
 Alpha virt. eigenvalues --    3.10219   3.10278   3.12092   3.14588   3.16919
 Alpha virt. eigenvalues --    3.24711   3.25488   3.28849   3.33452   3.37929
 Alpha virt. eigenvalues --    3.43401   3.50055   3.52442   3.54721   3.71128
 Alpha virt. eigenvalues --    3.73352   3.76353   3.79580   3.83883   4.33385
 Alpha virt. eigenvalues --    4.36864   4.40796   4.43262   4.46469   4.52672
 Alpha virt. eigenvalues --    4.70491   4.79684   5.69577   5.84433   6.56807
          Condensed to atoms (all electrons):
               1          2          3          4          5          6
     1  C    5.243637   0.415226   0.258906  -0.026469  -0.047069  -0.064450
     2  O    0.415226   8.214175  -0.156215   0.002449  -0.040242   0.003592
     3  O    0.258906  -0.156215   8.601596   0.149280  -0.255421   0.009160
     4  H   -0.026469   0.002449   0.149280   0.263583   0.003510   0.000692
     5  C   -0.047069  -0.040242  -0.255421   0.003510   4.922983   0.187366
     6  F   -0.064450   0.003592   0.009160   0.000692   0.187366   9.234593
     7  F   -0.064645   0.001045   0.014231   0.001196   0.194777  -0.043183
     8  F   -0.055366   0.007818   0.019923   0.001059   0.116340  -0.041053
     9  O    0.005453  -0.000616  -0.005418   0.000032  -0.011043  -0.000163
    10  H    0.002087   0.004839   0.015201  -0.006972  -0.017190   0.001500
    11  H    0.001220  -0.000199  -0.001251   0.000658  -0.001047  -0.000292
    12  O    0.010749  -0.001398  -0.000278  -0.008775  -0.004194   0.000006
    13  H   -0.002201  -0.000470   0.000724   0.002581   0.000384  -0.000023
    14  H   -0.002105   0.000121   0.000134   0.001140  -0.000710   0.000014
    15  O   -0.015112  -0.000232  -0.043826   0.102741  -0.017790   0.000329
    16  H   -0.000370   0.002878   0.003849  -0.009057  -0.003106   0.000012
    17  H    0.010763  -0.001023  -0.000795  -0.015292   0.004908  -0.000157
    18  O   -0.000897   0.000048  -0.001318   0.002393  -0.000550   0.000002
    19  H    0.000314   0.000010   0.000022  -0.000275  -0.000100   0.000003
    20  H   -0.000106  -0.000305   0.000712  -0.000621   0.002627  -0.000042
               7          8          9         10         11         12
     1  C   -0.064645  -0.055366   0.005453   0.002087   0.001220   0.010749
     2  O    0.001045   0.007818  -0.000616   0.004839  -0.000199  -0.001398
     3  O    0.014231   0.019923  -0.005418   0.015201  -0.001251  -0.000278
     4  H    0.001196   0.001059   0.000032  -0.006972   0.000658  -0.008775
     5  C    0.194777   0.116340  -0.011043  -0.017190  -0.001047  -0.004194
     6  F   -0.043183  -0.041053  -0.000163   0.001500  -0.000292   0.000006
     7  F    9.219567  -0.039051   0.000086  -0.001116  -0.000075   0.000002
     8  F   -0.039051   9.303452   0.005246   0.007046  -0.000634   0.000117
     9  O    0.000086   0.005246   8.294629   0.243404   0.273938  -0.002733
    10  H   -0.001116   0.007046   0.243404   0.350687  -0.019175   0.007814
    11  H   -0.000075  -0.000634   0.273938  -0.019175   0.347297  -0.000750
    12  O    0.000002   0.000117  -0.002733   0.007814  -0.000750   8.361340
    13  H    0.000008  -0.000002   0.000535  -0.001088  -0.000033   0.285861
    14  H   -0.000004   0.000074   0.000530  -0.001280   0.000614   0.250612
    15  O    0.000108  -0.000664  -0.000902  -0.002288   0.000155  -0.069290
    16  H    0.000023   0.000230   0.000051   0.000445   0.000064  -0.000821
    17  H   -0.000090  -0.000295   0.000051  -0.000030  -0.000090   0.043935
    18  O    0.000000   0.000039  -0.031252   0.002563   0.004065  -0.046370
    19  H   -0.000000  -0.000009  -0.000309   0.001705  -0.001380   0.004196
    20  H    0.000044   0.000133   0.031446  -0.009108  -0.002105  -0.001897
              13         14         15         16         17         18
     1  C   -0.002201  -0.002105  -0.015112  -0.000370   0.010763  -0.000897
     2  O   -0.000470   0.000121  -0.000232   0.002878  -0.001023   0.000048
     3  O    0.000724   0.000134  -0.043826   0.003849  -0.000795  -0.001318
     4  H    0.002581   0.001140   0.102741  -0.009057  -0.015292   0.002393
     5  C    0.000384  -0.000710  -0.017790  -0.003106   0.004908  -0.000550
     6  F   -0.000023   0.000014   0.000329   0.000012  -0.000157   0.000002
     7  F    0.000008  -0.000004   0.000108   0.000023  -0.000090   0.000000
     8  F   -0.000002   0.000074  -0.000664   0.000230  -0.000295   0.000039
     9  O    0.000535   0.000530  -0.000902   0.000051   0.000051  -0.031252
    10  H   -0.001088  -0.001280  -0.002288   0.000445  -0.000030   0.002563
    11  H   -0.000033   0.000614   0.000155   0.000064  -0.000090   0.004065
    12  O    0.285861   0.250612  -0.069290  -0.000821   0.043935  -0.046370
    13  H    0.358528  -0.024648   0.006124  -0.001720  -0.004426  -0.000604
    14  H   -0.024648   0.278831   0.003950   0.001774  -0.007390   0.035279
    15  O    0.006124   0.003950   8.344787   0.287677   0.236444  -0.000852
    16  H   -0.001720   0.001774   0.287677   0.326461  -0.027141   0.000217
    17  H   -0.004426  -0.007390   0.236444  -0.027141   0.274511  -0.001385
    18  O   -0.000604   0.035279  -0.000852   0.000217  -0.001385   8.333064
    19  H   -0.000974  -0.005022  -0.000302  -0.000062   0.000514   0.279546
    20  H    0.001234  -0.003511   0.000480  -0.000122   0.000924   0.245098
              19         20
     1  C    0.000314  -0.000106
     2  O    0.000010  -0.000305
     3  O    0.000022   0.000712
     4  H   -0.000275  -0.000621
     5  C   -0.000100   0.002627
     6  F    0.000003  -0.000042
     7  F   -0.000000   0.000044
     8  F   -0.000009   0.000133
     9  O   -0.000309   0.031446
    10  H    0.001705  -0.009108
    11  H   -0.001380  -0.002105
    12  O    0.004196  -0.001897
    13  H   -0.000974   0.001234
    14  H   -0.005022  -0.003511
    15  O   -0.000302   0.000480
    16  H   -0.000062  -0.000122
    17  H    0.000514   0.000924
    18  O    0.279546   0.245098
    19  H    0.361591  -0.020216
    20  H   -0.020216   0.307135
 Mulliken charges:
               1
     1  C    0.330434
     2  O   -0.451501
     3  O   -0.609218
     4  H    0.536148
     5  C    0.965568
     6  F   -0.287906
     7  F   -0.282921
     8  F   -0.324405
     9  O   -0.802965
    10  H    0.420954
    11  H    0.399023
    12  O   -0.828127
    13  H    0.380211
    14  H    0.471596
    15  O   -0.831538
    16  H    0.418718
    17  H    0.486064
    18  O   -0.819085
    19  H    0.380749
    20  H    0.448199
 Sum of Mulliken charges =  -0.00000
 Mulliken charges with hydrogens summed into heavy atoms:
               1
     1  C    0.330434
     2  O   -0.451501
     3  O   -0.073070
     5  C    0.965568
     6  F   -0.287906
     7  F   -0.282921
     8  F   -0.324405
     9  O    0.017013
    12  O    0.023680
    15  O    0.073245
    18  O    0.009863
 APT charges:
               1
     1  C    0.088468
     2  O   -0.254777
     3  O   -0.598228
     4  H    0.511118
     5  C    0.348510
     6  F   -0.035427
     7  F   -0.040620
     8  F   -0.228223
     9  O   -0.880090
    10  H    0.151144
    11  H    0.767601
    12  O   -0.598915
    13  H    0.259288
    14  H    0.414861
    15  O   -0.911701
    16  H    0.583638
    17  H    0.446265
    18  O   -1.141382
    19  H    1.139526
    20  H   -0.021057
 Sum of APT charges =  -0.00000
 APT charges with hydrogens summed into heavy atoms:
               1
     1  C    0.088468
     2  O   -0.254777
     3  O   -0.087110
     5  C    0.348510
     6  F   -0.035427
     7  F   -0.040620
     8  F   -0.228223
     9  O    0.038656
    12  O    0.075234
    15  O    0.118202
    18  O   -0.022912
 Electronic spatial extent (au):  <R**2>=           2875.7085
 Charge=              0.0000 electrons
 Dipole moment (field-independent basis, Debye):
    X=              2.2294    Y=              2.6826    Z=              1.1019  Tot=              3.6580
 Quadrupole moment (field-independent basis, Debye-Ang):
   XX=            -69.6694   YY=            -56.6525   ZZ=            -65.8391
   XY=              5.4541   XZ=              7.3500   YZ=              0.5599
 Traceless Quadrupole moment (field-independent basis, Debye-Ang):
   XX=             -5.6158   YY=              7.4012   ZZ=             -1.7854
   XY=              5.4541   XZ=              7.3500   YZ=              0.5599
 Octapole moment (field-independent basis, Debye-Ang**2):
  XXX=              7.9358  YYY=             34.6743  ZZZ=             11.3660  XYY=             17.1920
  XXY=             44.1460  XXZ=             17.9625  XZZ=             -0.3212  YZZ=              4.0177
  YYZ=             -2.2851  XYZ=              1.4698
 Hexadecapole moment (field-independent basis, Debye-Ang**3):
 XXXX=          -2143.0266 YYYY=           -602.5063 ZZZZ=           -204.8894 XXXY=            188.0679
 XXXZ=             66.8611 YYYX=             28.2520 YYYZ=             -0.2656 ZZZX=             26.8325
 ZZZY=             -8.8935 XXYY=           -446.9846 XXZZ=           -410.1597 YYZZ=           -177.2878
 XXYZ=             41.0177 YYXZ=             19.4584 ZZXY=             -3.0891
 N-N= 7.345109518195D+02 E-N=-3.435869596196D+03  KE= 8.257061778532D+02
  Exact polarizability:       0.000       0.000       0.000       0.000       0.000       0.000
 Approx polarizability:      66.375       2.746      72.949      -2.281      -5.353      61.674
 Calling FoFJK, ICntrl=    100127 FMM=F ISym2X=0 I1Cent= 0 IOpClX= 0 NMat=1 NMatS=1 NMatT=0.
 ***** Axes restored to original set *****
 -------------------------------------------------------------------
 Center     Atomic                   Forces (Hartrees/Bohr)
 Number     Number              X              Y              Z
 -------------------------------------------------------------------
      1        6          -0.003595070    0.005527275    0.017129891
      2        8           0.015141828    0.006252636   -0.007483965
      3        8          -0.013601021   -0.016323873   -0.022549155
      4        1           0.003414166    0.004989685    0.014617773
      5        6          -0.000595767    0.001881239    0.002834593
      6        9           0.001869759    0.001040355   -0.004200956
      7        9           0.003269648   -0.004008264   -0.002030228
      8        9          -0.004006795    0.000339080   -0.000640534
      9        8          -0.002090053    0.000430493   -0.002797420
     10        1           0.005701871   -0.000333940    0.002416680
     11        1          -0.000836715   -0.000278987    0.000418680
     12        8           0.001624175   -0.003498792   -0.001746156
     13        1          -0.000579286    0.000899409    0.000165574
     14        1          -0.004113781    0.004127355   -0.000404705
     15        8          -0.005510008   -0.001187675    0.003564808
     16        1           0.001157581    0.000326667   -0.000280591
     17        1           0.004897486    0.000844960   -0.000556952
     18        8           0.001967130   -0.001983389   -0.002455074
     19        1          -0.001147615    0.000650423   -0.000998840
     20        1          -0.002967535    0.000305344    0.004996577
 -------------------------------------------------------------------
 Cartesian Forces:  Max     0.022549155 RMS     0.006027052
 FormGI is forming the generalized inverse of G from B-inverse, IUseBI=4.

 GradGradGradGradGradGradGradGradGradGradGradGradGradGradGradGradGradGrad
 Berny optimization.
 Internal  Forces:  Max     0.017762262 RMS     0.004473554
 Search for a local minimum.
 Step number   1 out of a maximum of  120
 All quantities printed in internal units (Hartrees-Bohrs-Radians)
 Mixed Optimization -- RFO/linear search
 Second derivative matrix not updated -- analytic derivatives used.
 ITU=  0
     Eigenvalues ---   -0.00003   0.00021   0.00112   0.00160   0.00263
     Eigenvalues ---    0.00354   0.00452   0.00513   0.01005   0.01062
     Eigenvalues ---    0.01385   0.01444   0.01742   0.01837   0.02050
     Eigenvalues ---    0.02361   0.02517   0.02642   0.03095   0.03384
     Eigenvalues ---    0.04122   0.04576   0.05080   0.05521   0.06678
     Eigenvalues ---    0.07687   0.08903   0.09646   0.11642   0.13546
     Eigenvalues ---    0.14707   0.18700   0.21005   0.21592   0.23289
     Eigenvalues ---    0.24359   0.26270   0.29120   0.29159   0.37304
     Eigenvalues ---    0.38705   0.40259   0.42996   0.48667   0.51859
     Eigenvalues ---    0.53060   0.55284   0.55694   0.56745   0.57155
     Eigenvalues ---    0.57520   0.57899   0.97178   1.62151
 RFO step:  Lambda=-8.19699750D-03 EMin=-2.79663585D-05
 Linear search not attempted -- first point.
 Maximum step size (   0.300) exceeded in Quadratic search.
    -- Step size scaled by   0.627
 Iteration  1 RMS(Cart)=  0.10091302 RMS(Int)=  0.00333019
 Iteration  2 RMS(Cart)=  0.00559677 RMS(Int)=  0.00047779
 Iteration  3 RMS(Cart)=  0.00002530 RMS(Int)=  0.00047770
 Iteration  4 RMS(Cart)=  0.00000006 RMS(Int)=  0.00047770
 Variable       Old X    -DE/DX   Delta X   Delta X   Delta X     New X
                                 (Linear)    (Quad)   (Total)
    R1        2.26570   0.01776   0.00000   0.00336   0.00337   2.26907
    R2        2.44163   0.01705   0.00000   0.02938   0.02938   2.47102
    R3        2.95252  -0.00413   0.00000  -0.01544  -0.01544   2.93708
    R4        2.09519  -0.01750   0.00000  -0.14229  -0.14228   1.95290
    R5        2.62348  -0.00272   0.00000   0.18059   0.18059   2.80406
    R6        2.51727   0.00062   0.00000  -0.00338  -0.00338   2.51388
    R7        2.52925   0.00333   0.00000   0.00311   0.00311   2.53235
    R8        2.54001   0.00368   0.00000   0.00111   0.00111   2.54112
    R9        1.82437   0.00536   0.00000   0.00464   0.00464   1.82901
   R10        1.81200   0.00068   0.00000   0.00087   0.00087   1.81287
   R11        3.35108   0.00110   0.00000   0.00427   0.00427   3.35536
   R12        1.81410   0.00083   0.00000   0.00019   0.00019   1.81429
   R13        1.85596   0.00228   0.00000   0.00163   0.00162   1.85758
   R14        3.05618   0.00216   0.00000   0.07830   0.07830   3.13448
   R15        3.24961   0.00062   0.00000   0.01527   0.01527   3.26488
   R16        1.82061   0.00121   0.00000  -0.00294  -0.00294   1.81767
   R17        1.89143  -0.00049   0.00000  -0.01491  -0.01492   1.87651
   R18        1.81044   0.00138   0.00000   0.00147   0.00147   1.81190
   R19        1.84054   0.00480   0.00000   0.00494   0.00494   1.84548
    A1        2.22375   0.00121   0.00000  -0.00206  -0.00212   2.22162
    A2        2.11925  -0.00444   0.00000  -0.00058  -0.00065   2.11860
    A3        1.94018   0.00324   0.00000   0.00265   0.00260   1.94279
    A4        1.91280  -0.00074   0.00000   0.01013   0.01010   1.92290
    A5        1.95901  -0.00670   0.00000  -0.01568  -0.01576   1.94324
    A6        1.93875  -0.00595   0.00000  -0.01611  -0.01620   1.92255
    A7        1.94238  -0.00001   0.00000   0.00591   0.00593   1.94832
    A8        1.88147   0.00512   0.00000   0.00895   0.00876   1.89023
    A9        1.87218   0.00410   0.00000   0.00954   0.00956   1.88174
   A10        1.86582   0.00443   0.00000   0.00947   0.00950   1.87532
   A11        1.85673  -0.00129   0.00000   0.00173   0.00186   1.85859
   A12        1.87741   0.00400   0.00000   0.05481   0.05493   1.93233
   A13        2.38593  -0.00227   0.00000  -0.05910  -0.05899   2.32694
   A14        1.85249  -0.00121   0.00000  -0.00189  -0.00238   1.85011
   A15        2.01788   0.00170   0.00000   0.01164   0.01117   2.02905
   A16        1.83745  -0.00101   0.00000   0.01788   0.01758   1.85503
   A17        1.84620   0.00041   0.00000   0.04334   0.04114   1.88734
   A18        1.84303   0.00234   0.00000   0.04358   0.04239   1.88542
   A19        1.87193  -0.00026   0.00000   0.00307   0.00138   1.87331
   A20        2.21582   0.00015   0.00000  -0.02456  -0.02551   2.19030
   A21        1.82487  -0.00015   0.00000   0.04952   0.04901   1.87388
   A22        1.86473   0.00013   0.00000   0.00403   0.00361   1.86834
   A23        3.00477   0.00739   0.00000   0.07415   0.07399   3.07876
   A24        2.94040  -0.00585   0.00000   0.00481   0.00476   2.94516
   A25        2.97746   0.00103   0.00000   0.00291   0.00251   2.97997
   A26        2.98139  -0.00271   0.00000  -0.01138  -0.01158   2.96980
   A27        3.20327  -0.00042   0.00000  -0.01180  -0.01164   3.19163
   A28        2.98671   0.00381   0.00000   0.06748   0.06746   3.05417
   A29        3.18491  -0.00598   0.00000  -0.05120  -0.05093   3.13398
   A30        3.13544  -0.00085   0.00000  -0.03859  -0.03838   3.09706
    D1        0.03331  -0.00077   0.00000  -0.01568  -0.01567   0.01764
    D2       -3.10916   0.00110   0.00000   0.00515   0.00514  -3.10403
    D3        0.52377  -0.00026   0.00000  -0.00535  -0.00526   0.51851
    D4       -1.58411   0.00201   0.00000   0.00539   0.00530  -1.57881
    D5        2.62229   0.00037   0.00000   0.00021   0.00021   2.62250
    D6       -2.61700  -0.00201   0.00000  -0.02473  -0.02465  -2.64166
    D7        1.55830   0.00026   0.00000  -0.01400  -0.01409   1.54422
    D8       -0.51849  -0.00138   0.00000  -0.01917  -0.01918  -0.53767
    D9        0.10030   0.00065   0.00000   0.00011   0.00104   0.10134
   D10       -1.85447  -0.00114   0.00000  -0.04870  -0.04963  -1.90411
   D11       -0.76778   0.00121   0.00000   0.01450   0.01485  -0.75293
   D12       -3.11806   0.00140   0.00000   0.00295   0.00254  -3.11551
   D13        3.03248  -0.00032   0.00000   0.01832   0.01872   3.05120
   D14        0.68221  -0.00012   0.00000   0.00676   0.00641   0.68863
   D15        0.93388   0.00172   0.00000   0.04103   0.04192   0.97579
   D16       -0.98720  -0.00067   0.00000  -0.03418  -0.03477  -1.02196
   D17       -1.07251   0.00329   0.00000   0.03165   0.03224  -1.04027
   D18       -2.99358   0.00091   0.00000  -0.04355  -0.04444  -3.03802
   D19        1.07427   0.00059   0.00000   0.00810   0.00792   1.08219
   D20       -1.02765   0.00051   0.00000  -0.05197  -0.05207  -1.07972
   D21       -3.12462   0.00066   0.00000   0.03179   0.03190  -3.09273
   D22        1.05664   0.00058   0.00000  -0.02827  -0.02809   1.02854
         Item               Value     Threshold  Converged?
 Maximum Force            0.017762     0.000015     NO 
 RMS     Force            0.004474     0.000010     NO 
 Maximum Displacement     0.405434     0.000060     NO 
 RMS     Displacement     0.100897     0.000040     NO 
 Predicted change in Energy=-3.956166D-03
 GradGradGradGradGradGradGradGradGradGradGradGradGradGradGradGradGradGrad

                          Input orientation:                          
 ---------------------------------------------------------------------
 Center     Atomic      Atomic             Coordinates (Angstroms)
 Number     Number       Type             X           Y           Z
 ---------------------------------------------------------------------
      1          6           0        2.249896   -2.489346    0.396446
      2          8           0        3.197031   -2.094019   -0.226792
      3          8           0        1.227060   -3.164252   -0.059783
      4          1           0        1.340380   -3.342697   -1.071364
      5          6           0        2.132689   -2.252562    1.928062
      6          9           0        2.750838   -1.132726    2.293480
      7          9           0        2.683651   -3.274816    2.596796
      8          9           0        0.849252   -2.160286    2.318581
      9          8           0       -1.555140   -2.446843    0.282601
     10          1           0       -0.644282   -2.773067    0.308830
     11          1           0       -1.899538   -2.528900    1.174214
     12          8           0       -0.295181   -1.881483   -3.529825
     13          1           0       -0.240162   -0.977395   -3.211468
     14          1           0       -1.147445   -2.236307   -3.192162
     15          8           0        1.548992   -3.491960   -2.532872
     16          1           0        2.421876   -3.149456   -2.747251
     17          1           0        0.884155   -2.919670   -2.998210
     18          8           0       -2.507118   -2.769059   -2.268896
     19          1           0       -3.403038   -2.438779   -2.355927
     20          1           0       -2.265463   -2.696119   -1.325497
 ---------------------------------------------------------------------
                    Distance matrix (angstroms):
                    1          2          3          4          5
     1  C    0.000000
     2  O    1.200739   0.000000
     3  O    1.307607   2.248128   0.000000
     4  H    1.926109   2.391580   1.033432   0.000000
     5  C    1.554236   2.408600   2.367038   3.288267   0.000000
     6  F    2.385393   2.734035   3.462202   4.265624   1.330291
     7  F    2.376268   3.103304   3.031715   3.906967   1.340062
     8  F    2.400976   3.463435   2.609080   3.623676   1.344704
     9  O    3.806975   4.792400   2.893533   3.319610   4.042940
    10  H    2.909370   3.937471   1.947002   2.483605   3.256440
    11  H    4.221882   5.303486   3.420824   4.025165   4.111387
    12  O    4.718317   4.811521   4.000487   3.294576   5.985046
    13  H    4.637179   4.687156   4.107092   3.559889   5.802693
    14  H    4.948137   5.261951   4.038706   3.451254   6.080808
    15  O    3.174493   3.160423   2.515393   1.483847   4.666555
    16  H    3.216855   2.840339   2.941137   2.003889   4.769339
    17  H    3.684307   3.702952   2.968461   2.024804   5.125624
    18  O    5.459988   6.096162   4.356655   4.070183   6.277661
    19  H    6.287589   6.943557   5.218850   4.996717   7.002250
    20  H    4.836973   5.604331   3.744182   3.672159   5.488727
                    6          7          8          9         10
     6  F    0.000000
     7  F    2.164501   0.000000
     8  F    2.161605   2.164394   0.000000
     9  O    4.930719   4.899835   3.163610   0.000000
    10  H    4.261032   4.069604   2.577837   0.967870   0.000000
    11  H    4.982776   4.856517   3.000217   0.959331   1.544078
    12  O    6.614359   6.953438   5.965845   4.054839   3.956269
    13  H    6.266950   6.896576   5.759123   4.012103   3.972437
    14  H    6.819587   7.019105   5.861814   3.504928   3.577461
    15  O    5.504915   5.258146   5.079329   4.319119   3.660946
    16  H    5.439153   5.351923   5.395762   5.048794   4.345413
    17  H    5.888944   5.887989   5.370861   4.115513   3.646111
    18  O    7.151152   7.132660   5.716710   2.742303   3.180385
    19  H    7.822593   7.891528   6.325389   3.221276   3.850119
    20  H    6.380006   6.341373   4.823678   1.775578   2.303297
                   11         12         13         14         15
    11  H    0.000000
    12  O    5.012094   0.000000
    13  H    4.939120   0.960080   0.000000
    14  H    4.440326   0.982990   1.551901   0.000000
    15  O    5.153865   2.643581   3.159842   3.046653   0.000000
    16  H    5.868355   3.098802   3.466957   3.711042   0.961870
    17  H    5.030981   1.658697   2.254329   2.152208   0.993008
    18  O    3.504545   2.696367   3.039341   1.727702   4.128474
    19  H    3.838037   3.368589   3.587671   2.414122   5.065876
    20  H    2.531880   3.066709   3.257722   2.223923   4.079361
                   16         17         18         19         20
    16  H    0.000000
    17  H    1.574918   0.000000
    18  O    4.966740   3.472076   0.000000
    19  H    5.881141   4.361629   0.958818   0.000000
    20  H    4.919151   3.573239   0.976586   1.556305   0.000000
 Stoichiometry    C2H9F3O6
 Framework group  C1[X(C2H9F3O6)]
 Deg. of freedom    54
 Full point group                 C1      NOp   1
 Largest Abelian subgroup         C1      NOp   1
 Largest concise Abelian subgroup C1      NOp   1
                         Standard orientation:                         
 ---------------------------------------------------------------------
 Center     Atomic      Atomic             Coordinates (Angstroms)
 Number     Number       Type             X           Y           Z
 ---------------------------------------------------------------------
      1          6           0       -1.136632   -0.769890   -0.031863
      2          8           0       -1.243987   -1.877151    0.420047
      3          8           0       -0.116574   -0.275848   -0.683967
      4          1           0        0.621786   -0.991671   -0.785966
      5          6           0       -2.286131    0.269084    0.089943
      6          9           0       -3.009526    0.064237    1.187399
      7          9           0       -3.099247    0.184650   -0.971886
      8          9           0       -1.814073    1.527318    0.137245
      9          8           0        1.278536    2.172900   -0.028350
     10          1           0        0.717225    1.450480   -0.344282
     11          1           0        0.789446    2.984111   -0.180155
     12          8           0        3.489016   -1.115761    0.832004
     13          1           0        3.158171   -0.915681    1.710790
     14          1           0        3.761742   -0.255332    0.442705
     15          8           0        1.655587   -2.055424   -0.824526
     16          1           0        1.273543   -2.857718   -0.456342
     17          1           0        2.400602   -1.781671   -0.227805
     18          8           0        3.891540    1.353527   -0.173476
     19          1           0        4.491510    2.027304    0.151165
     20          1           0        2.995230    1.741224   -0.167256
 ---------------------------------------------------------------------
 Rotational constants (GHZ):           1.2131681           0.4327150           0.3558461
 Standard basis: 6-31++G(d,p) (6D, 7F)
 There are   263 symmetry adapted cartesian basis functions of A   symmetry.
 There are   263 symmetry adapted basis functions of A   symmetry.
   263 basis functions,   424 primitive gaussians,   263 cartesian basis functions
    48 alpha electrons       48 beta electrons
       nuclear repulsion energy       728.9998218990 Hartrees.
 NAtoms=   20 NActive=   20 NUniq=   20 SFac= 1.00D+00 NAtFMM=   60 NAOKFM=F Big=F
 Integral buffers will be    131072 words long.
 Raffenetti 2 integral format.
 Two-electron integral symmetry is turned on.
 Nuclear repulsion after empirical dispersion term =      728.9911337980 Hartrees.
 One-electron integrals computed using PRISM.
 NBasis=   263 RedAO= T EigKep=  5.59D-05  NBF=   263
 NBsUse=   263 1.00D-06 EigRej= -1.00D+00 NBFU=   263
 Initial guess from the checkpoint file:  "/local_scratch/slurm.5620366/Gau-2291078.chk"
 B after Tr=     0.000000   -0.000000   -0.000000
         Rot=    0.999974   -0.007124    0.000917   -0.001018 Ang=  -0.83 deg.
 ExpMin= 3.60D-02 ExpMax= 7.00D+03 ExpMxC= 1.05D+03 IAcc=3 IRadAn=         5 AccDes= 0.00D+00
 Harris functional with IExCor= 4639 and IRadAn=       5 diagonalized for initial guess.
 HarFok:  IExCor= 4639 AccDes= 0.00D+00 IRadAn=         5 IDoV= 1 UseB2=F ITyADJ=14
 ICtDFT=  3500011 ScaDFX=  1.000000  1.000000  1.000000  1.000000
 FoFCou: FMM=F IPFlag=           0 FMFlag=      100000 FMFlg1=           0
         NFxFlg=           0 DoJE=T BraDBF=F KetDBF=T FulRan=T
         wScrn=  0.000000 ICntrl=       500 IOpCl=  0 I1Cent=   200000004 NGrid=           0
         NMat0=    1 NMatS0=      1 NMatT0=    0 NMatD0=    1 NMtDS0=    0 NMtDT0=    0
 Petite list used in FoFCou.
 Requested convergence on RMS density matrix=1.00D-10 within 128 cycles.
 Requested convergence on MAX density matrix=1.00D-08.
 Requested convergence on             energy=1.00D-08.
 No special actions if energy rises.
 SCF Done:  E(RwB97XD) =  -832.380540467     A.U. after   16 cycles
            NFock= 16  Conv=0.91D-10     -V/T= 2.0081
 Calling FoFJK, ICntrl=      2127 FMM=F ISym2X=0 I1Cent= 0 IOpClX= 0 NMat=1 NMatS=1 NMatT=0.
 ***** Axes restored to original set *****
 -------------------------------------------------------------------
 Center     Atomic                   Forces (Hartrees/Bohr)
 Number     Number              X              Y              Z
 -------------------------------------------------------------------
      1        6          -0.002220027    0.002005157    0.006815584
      2        8           0.006531104    0.002201391   -0.002985776
      3        8          -0.006799881   -0.004510017    0.000257181
      4        1           0.002482695    0.000053352   -0.002228681
      5        6          -0.000173658    0.000730053    0.001080481
      6        9           0.000891259    0.000442633   -0.001453068
      7        9           0.001141093   -0.001667326   -0.000755635
      8        9          -0.001445627    0.000303513   -0.000235540
      9        8          -0.000222926    0.000015874   -0.001360424
     10        1           0.002173727    0.000275845    0.001155393
     11        1          -0.000453406   -0.000341030    0.000088941
     12        8           0.000270390   -0.001934315   -0.000684740
     13        1          -0.000282055    0.000527597   -0.000171816
     14        1          -0.001741059    0.002220816   -0.000305590
     15        8          -0.001965530   -0.000286644    0.001191607
     16        1           0.000879987    0.000006147   -0.000690454
     17        1           0.002122648    0.000473148   -0.000555371
     18        8           0.001015790   -0.000591215   -0.000568162
     19        1          -0.000466974    0.000161393   -0.000632911
     20        1          -0.001737550   -0.000086374    0.002038981
 -------------------------------------------------------------------
 Cartesian Forces:  Max     0.006815584 RMS     0.002014946

 GradGradGradGradGradGradGradGradGradGradGradGradGradGradGradGradGradGrad
 Berny optimization.
 Using GEDIIS/GDIIS optimizer.
 FormGI is forming the generalized inverse of G from B-inverse, IUseBI=4.
 Internal  Forces:  Max     0.007425328 RMS     0.001703300
 Search for a local minimum.
 Step number   2 out of a maximum of  120
 All quantities printed in internal units (Hartrees-Bohrs-Radians)
 Mixed Optimization -- RFO/linear search
 Update second derivatives using D2CorX and points    1    2
 DE= -3.46D-03 DEPred=-3.96D-03 R= 8.74D-01
 TightC=F SS=  1.41D+00  RLast= 3.23D-01 DXNew= 5.0454D-01 9.7030D-01
 Trust test= 8.74D-01 RLast= 3.23D-01 DXMaxT set to 5.05D-01
 ITU=  1  0
 Use linear search instead of GDIIS.
     Eigenvalues ---   -0.00003   0.00021   0.00112   0.00160   0.00262
     Eigenvalues ---    0.00357   0.00454   0.00744   0.01005   0.01173
     Eigenvalues ---    0.01431   0.01460   0.01734   0.01838   0.02047
     Eigenvalues ---    0.02314   0.02541   0.02645   0.03038   0.03371
     Eigenvalues ---    0.04027   0.04578   0.05045   0.05427   0.06669
     Eigenvalues ---    0.07684   0.08895   0.09650   0.11633   0.13545
     Eigenvalues ---    0.14665   0.18701   0.20758   0.21333   0.23171
     Eigenvalues ---    0.23996   0.28483   0.28625   0.32043   0.37301
     Eigenvalues ---    0.38662   0.40165   0.42934   0.48643   0.51543
     Eigenvalues ---    0.52930   0.55239   0.55546   0.56745   0.56917
     Eigenvalues ---    0.57379   0.57531   0.94183   1.61763
 RFO step:  Lambda=-2.22734605D-03 EMin=-2.79942611D-05
 Quartic linear search produced a step of  0.20578.
 Iteration  1 RMS(Cart)=  0.15852350 RMS(Int)=  0.01201077
 Iteration  2 RMS(Cart)=  0.01962857 RMS(Int)=  0.00122458
 Iteration  3 RMS(Cart)=  0.00013682 RMS(Int)=  0.00122292
 Iteration  4 RMS(Cart)=  0.00000026 RMS(Int)=  0.00122292
 Variable       Old X    -DE/DX   Delta X   Delta X   Delta X     New X
                                 (Linear)    (Quad)   (Total)
    R1        2.26907   0.00743   0.00069   0.01897   0.01967   2.28873
    R2        2.47102   0.00655   0.00605   0.00563   0.01172   2.48274
    R3        2.93708  -0.00140  -0.00318  -0.01338  -0.01656   2.92052
    R4        1.95290   0.00277  -0.02928   0.12481   0.09553   2.04843
    R5        2.80406   0.00035   0.03716  -0.25588  -0.21872   2.58535
    R6        2.51388   0.00039  -0.00070   0.00002  -0.00067   2.51321
    R7        2.53235   0.00136   0.00064   0.00677   0.00741   2.53976
    R8        2.54112   0.00137   0.00023   0.00285   0.00305   2.54418
    R9        1.82901   0.00198   0.00095   0.01097   0.01193   1.84094
   R10        1.81287   0.00027   0.00018   0.00052   0.00069   1.81357
   R11        3.35536   0.00049   0.00088  -0.04066  -0.03978   3.31558
   R12        1.81429   0.00041   0.00004   0.00126   0.00132   1.81561
   R13        1.85758   0.00081   0.00033   0.00848   0.00880   1.86638
   R14        3.13448   0.00138   0.01611  -0.06821  -0.05210   3.08238
   R15        3.26488   0.00031   0.00314  -0.04069  -0.03755   3.22734
   R16        1.81767   0.00095  -0.00060   0.00431   0.00371   1.82138
   R17        1.87651   0.00046  -0.00307   0.01461   0.01154   1.88805
   R18        1.81190   0.00055   0.00030   0.00129   0.00159   1.81349
   R19        1.84548   0.00179   0.00102   0.00956   0.01057   1.85605
    A1        2.22162   0.00021  -0.00044  -0.00540  -0.00601   2.21561
    A2        2.11860  -0.00182  -0.00013  -0.01734  -0.01764   2.10096
    A3        1.94279   0.00159   0.00054   0.02231   0.02280   1.96559
    A4        1.92290  -0.00068   0.00208  -0.02315  -0.02124   1.90166
    A5        1.94324  -0.00247  -0.00324  -0.00747  -0.01081   1.93243
    A6        1.92255  -0.00235  -0.00333  -0.01452  -0.01793   1.90462
    A7        1.94832   0.00008   0.00122   0.00419   0.00544   1.95376
    A8        1.89023   0.00184   0.00180   0.00512   0.00673   1.89696
    A9        1.88174   0.00151   0.00197   0.00645   0.00842   1.89016
   A10        1.87532   0.00166   0.00195   0.00721   0.00919   1.88451
   A11        1.85859  -0.00049   0.00038   0.00455   0.00545   1.86404
   A12        1.93233   0.00196   0.01130   0.07330   0.08505   2.01738
   A13        2.32694  -0.00122  -0.01214  -0.08661  -0.09834   2.22860
   A14        1.85011  -0.00044  -0.00049  -0.00071  -0.00244   1.84767
   A15        2.02905   0.00088   0.00230   0.01223   0.01292   2.04197
   A16        1.85503  -0.00067   0.00362   0.01970   0.02235   1.87739
   A17        1.88734   0.00036   0.00847  -0.00243   0.00043   1.88777
   A18        1.88542   0.00149   0.00872   0.05964   0.06536   1.95079
   A19        1.87331  -0.00013   0.00028   0.02249   0.02028   1.89358
   A20        2.19030   0.00012  -0.00525  -0.01863  -0.02708   2.16322
   A21        1.87388  -0.00026   0.01008   0.07497   0.08245   1.95633
   A22        1.86834   0.00024   0.00074   0.00753   0.00548   1.87382
   A23        3.07876   0.00328   0.01523   0.05772   0.07273   3.15149
   A24        2.94516  -0.00296   0.00098  -0.00615  -0.00550   2.93967
   A25        2.97997   0.00045   0.00052   0.02290   0.02201   3.00198
   A26        2.96980  -0.00164  -0.00238  -0.02267  -0.02552   2.94429
   A27        3.19163  -0.00028  -0.00240  -0.01939  -0.02172   3.16991
   A28        3.05417   0.00216   0.01388   0.10040   0.11383   3.16800
   A29        3.13398  -0.00299  -0.01048  -0.10397  -0.11320   3.02078
   A30        3.09706  -0.00080  -0.00790  -0.04668  -0.05400   3.04306
    D1        0.01764  -0.00036  -0.00322  -0.03029  -0.03361  -0.01597
    D2       -3.10403   0.00058   0.00106  -0.00565  -0.00457  -3.10859
    D3        0.51851  -0.00009  -0.00108  -0.01949  -0.02052   0.49799
    D4       -1.57881   0.00077   0.00109  -0.01140  -0.01042  -1.58923
    D5        2.62250   0.00019   0.00004  -0.01354  -0.01354   2.60895
    D6       -2.64166  -0.00094  -0.00507  -0.04234  -0.04731  -2.68897
    D7        1.54422  -0.00009  -0.00290  -0.03425  -0.03722   1.50700
    D8       -0.53767  -0.00067  -0.00395  -0.03639  -0.04034  -0.57800
    D9        0.10134   0.00033   0.00021  -0.03432  -0.03428   0.06706
   D10       -1.90411  -0.00089  -0.01021  -0.09801  -0.10807  -2.01217
   D11       -0.75293   0.00065   0.00306   0.05854   0.06224  -0.69070
   D12       -3.11551   0.00068   0.00052   0.01083   0.01046  -3.10506
   D13        3.05120   0.00001   0.00385   0.07439   0.07913   3.13033
   D14        0.68863   0.00003   0.00132   0.02668   0.02735   0.71597
   D15        0.97579   0.00123   0.00863   0.10053   0.11165   1.08744
   D16       -1.02196  -0.00060  -0.00715   0.03793   0.02883  -0.99313
   D17       -1.04027   0.00187   0.00663   0.08615   0.09472  -0.94555
   D18       -3.03802   0.00004  -0.00915   0.02356   0.01189  -3.02613
   D19        1.08219   0.00035   0.00163   0.02105   0.02252   1.10472
   D20       -1.07972  -0.00008  -0.01072  -0.09075  -0.10243  -1.18215
   D21       -3.09273   0.00040   0.00656   0.04940   0.05688  -3.03585
   D22        1.02854  -0.00003  -0.00578  -0.06240  -0.06807   0.96047
         Item               Value     Threshold  Converged?
 Maximum Force            0.007425     0.000015     NO 
 RMS     Force            0.001703     0.000010     NO 
 Maximum Displacement     0.556973     0.000060     NO 
 RMS     Displacement     0.153117     0.000040     NO 
 Predicted change in Energy=-1.466541D-03
 GradGradGradGradGradGradGradGradGradGradGradGradGradGradGradGradGradGrad

                          Input orientation:                          
 ---------------------------------------------------------------------
 Center     Atomic      Atomic             Coordinates (Angstroms)
 Number     Number       Type             X           Y           Z
 ---------------------------------------------------------------------
      1          6           0        2.261871   -2.502326    0.444402
      2          8           0        3.288322   -2.242128   -0.143450
      3          8           0        1.173674   -3.034444   -0.064292
      4          1           0        1.324746   -3.198795   -1.125040
      5          6           0        2.155245   -2.274388    1.969250
      6          9           0        2.956857   -1.285544    2.354391
      7          9           0        2.520094   -3.398548    2.609127
      8          9           0        0.898790   -1.971054    2.345933
      9          8           0       -1.545031   -2.444451    0.298692
     10          1           0       -0.593364   -2.638094    0.375244
     11          1           0       -1.935881   -2.631171    1.155077
     12          8           0       -0.347082   -1.922969   -3.643536
     13          1           0       -0.312126   -0.972699   -3.506206
     14          1           0       -1.190943   -2.224857   -3.228558
     15          8           0        1.489951   -3.378040   -2.471256
     16          1           0        2.393141   -3.130101   -2.698733
     17          1           0        0.862181   -2.808960   -3.000674
     18          8           0       -2.447475   -2.826378   -2.240633
     19          1           0       -3.375281   -2.615712   -2.366104
     20          1           0       -2.249236   -2.719084   -1.284672
 ---------------------------------------------------------------------
                    Distance matrix (angstroms):
                    1          2          3          4          5
     1  C    0.000000
     2  O    1.211146   0.000000
     3  O    1.313808   2.259594   0.000000
     4  H    1.956123   2.394652   1.083984   0.000000
     5  C    1.545473   2.397583   2.382532   3.334499   0.000000
     6  F    2.368886   2.695206   3.476840   4.293105   1.329935
     7  F    2.357102   3.082882   3.015392   3.925909   1.343984
     8  F    2.399179   3.461267   2.648687   3.706270   1.346321
     9  O    3.810129   4.857749   2.805568   3.291151   4.063462
    10  H    2.859298   3.936155   1.863521   2.498876   3.198123
    11  H    4.259435   5.397205   3.364346   4.019057   4.186584
    12  O    4.884007   5.056543   4.044634   3.281092   6.155363
    13  H    4.957068   5.087514   4.278454   3.647576   6.145155
    14  H    5.048718   5.438934   4.032298   3.420825   6.181960
    15  O    3.140668   3.153270   2.451849   1.368108   4.623716
    16  H    3.207901   2.849441   2.904571   1.903338   4.751726
    17  H    3.731180   3.790935   2.961454   1.970772   5.163131
    18  O    5.430687   6.135054   4.229950   3.951316   6.262015
    19  H    6.299943   7.034441   5.115337   4.895966   7.035518
    20  H    4.835987   5.674013   3.647615   3.609565   5.494107
                    6          7          8          9         10
     6  F    0.000000
     7  F    2.172656   0.000000
     8  F    2.169247   2.176152   0.000000
     9  O    5.082908   4.772175   3.222974   0.000000
    10  H    4.283746   3.906680   2.560290   0.974181   0.000000
    11  H    5.214207   4.749616   3.144719   0.959699   1.552591
    12  O    6.877314   7.035185   6.117863   4.153094   4.089334
    13  H    6.717940   7.162647   6.058924   4.261849   4.232999
    14  H    7.018253   7.016261   5.958721   3.551773   3.676310
    15  O    5.460514   5.183812   5.053156   4.213706   3.604203
    16  H    5.408717   5.316160   5.387498   4.996387   4.314002
    17  H    5.948544   5.879299   5.411990   4.100409   3.680302
    18  O    7.259147   6.965938   5.741573   2.721846   3.211851
    19  H    8.009269   7.753787   6.394260   3.237327   3.905707
    20  H    6.511622   6.194341   4.863221   1.754529   2.346016
                   11         12         13         14         15
    11  H    0.000000
    12  O    5.104167   0.000000
    13  H    5.207174   0.960778   0.000000
    14  H    4.465006   0.987646   1.554769   0.000000
    15  O    5.044247   2.620336   3.178721   3.015051   0.000000
    16  H    5.817320   3.139848   3.553149   3.734414   0.963832
    17  H    5.013085   1.631125   2.237502   2.146725   0.999115
    18  O    3.439576   2.682524   3.097985   1.707833   3.982566
    19  H    3.804054   3.358826   3.658174   2.380740   4.925716
    20  H    2.461360   3.133086   3.425998   2.267805   3.977905
                   16         17         18         19         20
    16  H    0.000000
    17  H    1.593154   0.000000
    18  O    4.871721   3.395848   0.000000
    19  H    5.800856   4.289068   0.959660   0.000000
    20  H    4.870336   3.554386   0.982177   1.564659   0.000000
 Stoichiometry    C2H9F3O6
 Framework group  C1[X(C2H9F3O6)]
 Deg. of freedom    54
 Full point group                 C1      NOp   1
 Largest Abelian subgroup         C1      NOp   1
 Largest concise Abelian subgroup C1      NOp   1
                         Standard orientation:                         
 ---------------------------------------------------------------------
 Center     Atomic      Atomic             Coordinates (Angstroms)
 Number     Number       Type             X           Y           Z
 ---------------------------------------------------------------------
      1          6           0       -1.158845   -0.758063   -0.043772
      2          8           0       -1.329357   -1.919828    0.253049
      3          8           0       -0.069760   -0.223499   -0.547981
      4          1           0        0.686122   -0.993790   -0.649534
      5          6           0       -2.312332    0.261211    0.094191
      6          9           0       -3.149659   -0.103758    1.060838
      7          9           0       -2.990816    0.317936   -1.064574
      8          9           0       -1.859870    1.498483    0.371709
      9          8           0        1.270435    2.176642    0.012743
     10          1           0        0.639408    1.460629   -0.182603
     11          1           0        0.838138    2.999871   -0.224819
     12          8           0        3.641488   -1.148555    0.767303
     13          1           0        3.468730   -1.057088    1.707985
     14          1           0        3.839738   -0.238247    0.439458
     15          8           0        1.660249   -1.949228   -0.749199
     16          1           0        1.279766   -2.794777   -0.486039
     17          1           0        2.436131   -1.751139   -0.151705
     18          8           0        3.848605    1.336213   -0.222123
     19          1           0        4.503107    2.004222   -0.006858
     20          1           0        2.965758    1.763516   -0.170493
 ---------------------------------------------------------------------
 Rotational constants (GHZ):           1.2493786           0.4255833           0.3502642
 Standard basis: 6-31++G(d,p) (6D, 7F)
 There are   263 symmetry adapted cartesian basis functions of A   symmetry.
 There are   263 symmetry adapted basis functions of A   symmetry.
   263 basis functions,   424 primitive gaussians,   263 cartesian basis functions
    48 alpha electrons       48 beta electrons
       nuclear repulsion energy       728.6214681694 Hartrees.
 NAtoms=   20 NActive=   20 NUniq=   20 SFac= 1.00D+00 NAtFMM=   60 NAOKFM=F Big=F
 Integral buffers will be    131072 words long.
 Raffenetti 2 integral format.
 Two-electron integral symmetry is turned on.
 Nuclear repulsion after empirical dispersion term =      728.6129331181 Hartrees.
 One-electron integrals computed using PRISM.
 NBasis=   263 RedAO= T EigKep=  5.38D-05  NBF=   263
 NBsUse=   263 1.00D-06 EigRej= -1.00D+00 NBFU=   263
 Initial guess from the checkpoint file:  "/local_scratch/slurm.5620366/Gau-2291078.chk"
 B after Tr=    -0.000000    0.000000    0.000000
         Rot=    0.999785   -0.020465    0.002370   -0.002145 Ang=  -2.37 deg.
 ExpMin= 3.60D-02 ExpMax= 7.00D+03 ExpMxC= 1.05D+03 IAcc=3 IRadAn=         5 AccDes= 0.00D+00
 Harris functional with IExCor= 4639 and IRadAn=       5 diagonalized for initial guess.
 HarFok:  IExCor= 4639 AccDes= 0.00D+00 IRadAn=         5 IDoV= 1 UseB2=F ITyADJ=14
 ICtDFT=  3500011 ScaDFX=  1.000000  1.000000  1.000000  1.000000
 FoFCou: FMM=F IPFlag=           0 FMFlag=      100000 FMFlg1=           0
         NFxFlg=           0 DoJE=T BraDBF=F KetDBF=T FulRan=T
         wScrn=  0.000000 ICntrl=       500 IOpCl=  0 I1Cent=   200000004 NGrid=           0
         NMat0=    1 NMatS0=      1 NMatT0=    0 NMatD0=    1 NMtDS0=    0 NMtDT0=    0
 Petite list used in FoFCou.
 Requested convergence on RMS density matrix=1.00D-10 within 128 cycles.
 Requested convergence on MAX density matrix=1.00D-08.
 Requested convergence on             energy=1.00D-08.
 No special actions if energy rises.
 SCF Done:  E(RwB97XD) =  -832.380573764     A.U. after   17 cycles
            NFock= 17  Conv=0.76D-10     -V/T= 2.0082
 Calling FoFJK, ICntrl=      2127 FMM=F ISym2X=0 I1Cent= 0 IOpClX= 0 NMat=1 NMatS=1 NMatT=0.
 ***** Axes restored to original set *****
 -------------------------------------------------------------------
 Center     Atomic                   Forces (Hartrees/Bohr)
 Number     Number              X              Y              Z
 -------------------------------------------------------------------
      1        6           0.001717193   -0.001855989   -0.006417141
      2        8          -0.005636662   -0.000997363    0.002166201
      3        8           0.007140274    0.002620750   -0.002640686
      4        1          -0.003803546    0.000104060    0.008664293
      5        6           0.000279861   -0.000580520   -0.000978924
      6        9          -0.000729399   -0.000318846    0.001677062
      7        9          -0.000991219    0.001487472    0.000928801
      8        9           0.001351606   -0.000415764    0.000503173
      9        8           0.001231049    0.000449495    0.001190285
     10        1          -0.002773012   -0.000275478   -0.001479924
     11        1           0.000281137   -0.000202217   -0.000074752
     12        8          -0.001751049    0.000972702    0.000649202
     13        1           0.000326420   -0.000007240   -0.000700021
     14        1           0.001572529   -0.000623361   -0.000229482
     15        8           0.002415184    0.001554281   -0.003449533
     16        1          -0.000582878   -0.000490152   -0.000597327
     17        1           0.000000932   -0.001520307    0.001074191
     18        8          -0.001084417    0.001001031    0.001786562
     19        1           0.000295374   -0.000271894   -0.000259963
     20        1           0.000740624   -0.000630661   -0.001812015
 -------------------------------------------------------------------
 Cartesian Forces:  Max     0.008664293 RMS     0.002258591

 GradGradGradGradGradGradGradGradGradGradGradGradGradGradGradGradGradGrad
 Berny optimization.
 Using GEDIIS/GDIIS optimizer.
 FormGI is forming the generalized inverse of G from B-inverse, IUseBI=4.
 Internal  Forces:  Max     0.006044389 RMS     0.002051335
 Search for a local minimum.
 Step number   3 out of a maximum of  120
 All quantities printed in internal units (Hartrees-Bohrs-Radians)
 Mixed Optimization -- RFO/linear search
 Update second derivatives using D2CorX and points    1    2    3
 DE= -3.33D-05 DEPred=-1.47D-03 R= 2.27D-02
 Trust test= 2.27D-02 RLast= 4.51D-01 DXMaxT set to 2.52D-01
 ITU= -1  1  0
 Use linear search instead of GDIIS.
     Eigenvalues ---   -0.00003   0.00021   0.00113   0.00160   0.00264
     Eigenvalues ---    0.00357   0.00452   0.00934   0.01007   0.01212
     Eigenvalues ---    0.01396   0.01436   0.01742   0.01815   0.02035
     Eigenvalues ---    0.02395   0.02526   0.02695   0.03145   0.03419
     Eigenvalues ---    0.03976   0.04611   0.05052   0.05297   0.06637
     Eigenvalues ---    0.07665   0.08837   0.09660   0.11630   0.13512
     Eigenvalues ---    0.15405   0.18753   0.20520   0.21161   0.23000
     Eigenvalues ---    0.24107   0.28330   0.29103   0.31279   0.37295
     Eigenvalues ---    0.38697   0.40471   0.42979   0.48689   0.51938
     Eigenvalues ---    0.53092   0.55250   0.55594   0.56741   0.57094
     Eigenvalues ---    0.57438   0.57531   0.94147   1.64317
 RFO step:  Lambda=-1.24985121D-03 EMin=-2.79321552D-05
 Quartic linear search produced a step of -0.49355.
 Maximum step size (   0.252) exceeded in Quadratic search.
    -- Step size scaled by   0.959
 Iteration  1 RMS(Cart)=  0.07419584 RMS(Int)=  0.00833821
 Iteration  2 RMS(Cart)=  0.01529970 RMS(Int)=  0.00055654
 Iteration  3 RMS(Cart)=  0.00006985 RMS(Int)=  0.00055591
 Iteration  4 RMS(Cart)=  0.00000011 RMS(Int)=  0.00055591
 Variable       Old X    -DE/DX   Delta X   Delta X   Delta X     New X
                                 (Linear)    (Quad)   (Total)
    R1        2.28873  -0.00604  -0.00971  -0.00114  -0.01085   2.27789
    R2        2.48274  -0.00522  -0.00578   0.01664   0.01084   2.49358
    R3        2.92052   0.00213   0.00817  -0.00488   0.00330   2.92382
    R4        2.04843  -0.00511  -0.04715  -0.07958  -0.12673   1.92170
    R5        2.58535   0.00392   0.10795   0.16085   0.26880   2.85415
    R6        2.51321  -0.00019   0.00033  -0.00302  -0.00269   2.51053
    R7        2.53976  -0.00107  -0.00366   0.00253  -0.00113   2.53863
    R8        2.54418  -0.00123  -0.00151   0.00049  -0.00100   2.54317
    R9        1.84094  -0.00277  -0.00589  -0.00008  -0.00596   1.83497
   R10        1.81357  -0.00014  -0.00034   0.00070   0.00036   1.81393
   R11        3.31558  -0.00084   0.01963   0.01342   0.03305   3.34863
   R12        1.81561  -0.00011  -0.00065  -0.00041  -0.00107   1.81454
   R13        1.86638  -0.00044  -0.00434  -0.00165  -0.00598   1.86040
   R14        3.08238   0.00145   0.02572   0.08901   0.11473   3.19711
   R15        3.22734   0.00058   0.01853   0.01808   0.03662   3.26395
   R16        1.82138  -0.00053  -0.00183  -0.00268  -0.00451   1.81687
   R17        1.88805   0.00004  -0.00570  -0.01487  -0.02056   1.86749
   R18        1.81349  -0.00031  -0.00079   0.00030  -0.00049   1.81300
   R19        1.85605  -0.00229  -0.00521   0.00102  -0.00419   1.85185
    A1        2.21561  -0.00032   0.00297   0.00068   0.00373   2.21934
    A2        2.10096   0.00144   0.00871   0.00734   0.01613   2.11709
    A3        1.96559  -0.00110  -0.01125  -0.00857  -0.01980   1.94578
    A4        1.90166   0.00018   0.01048   0.00873   0.01929   1.92095
    A5        1.93243   0.00275   0.00534  -0.00278   0.00259   1.93502
    A6        1.90462   0.00221   0.00885  -0.00648   0.00240   1.90702
    A7        1.95376   0.00033  -0.00269  -0.00179  -0.00449   1.94927
    A8        1.89696  -0.00190  -0.00332   0.00327   0.00002   1.89698
    A9        1.89016  -0.00171  -0.00416   0.00487   0.00072   1.89088
   A10        1.88451  -0.00189  -0.00454   0.00330  -0.00126   1.88326
   A11        1.86404   0.00071  -0.00269  -0.00207  -0.00547   1.85856
   A12        2.01738  -0.00198  -0.04198   0.02952  -0.01306   2.00432
   A13        2.22860   0.00079   0.04854  -0.05762  -0.00963   2.21897
   A14        1.84767  -0.00026   0.00120   0.00078   0.00250   1.85017
   A15        2.04197  -0.00175  -0.00638   0.02287   0.01703   2.05900
   A16        1.87739   0.00426  -0.01103   0.01872   0.00807   1.88545
   A17        1.88777  -0.00126  -0.00021   0.05000   0.05224   1.94000
   A18        1.95079   0.00362  -0.03226   0.04650   0.01530   1.96608
   A19        1.89358  -0.00058  -0.01001  -0.00205  -0.01169   1.88189
   A20        2.16322  -0.00060   0.01337  -0.01178   0.00276   2.16598
   A21        1.95633   0.00104  -0.04069   0.05139   0.01167   1.96800
   A22        1.87382  -0.00025  -0.00271   0.00631   0.00465   1.87847
   A23        3.15149  -0.00510  -0.03590   0.04042   0.00449   3.15597
   A24        2.93967   0.00548   0.00271   0.01937   0.02218   2.96184
   A25        3.00198   0.00368  -0.01086   0.01729   0.00713   3.00911
   A26        2.94429   0.00081   0.01259  -0.01485  -0.00205   2.94224
   A27        3.16991  -0.00125   0.01072  -0.00328   0.00760   3.17751
   A28        3.16800  -0.00029  -0.05618   0.06230   0.00629   3.17430
   A29        3.02078   0.00327   0.05587  -0.02478   0.03036   3.05114
   A30        3.04306  -0.00011   0.02665  -0.03719  -0.01084   3.03222
    D1       -0.01597   0.00045   0.01659   0.00177   0.01841   0.00243
    D2       -3.10859   0.00010   0.00225   0.01459   0.01684  -3.09176
    D3        0.49799   0.00006   0.01013  -0.08359  -0.07348   0.42451
    D4       -1.58923  -0.00068   0.00514  -0.08182  -0.07663  -1.66586
    D5        2.60895   0.00002   0.00668  -0.08054  -0.07383   2.53512
    D6       -2.68897   0.00033   0.02335  -0.09564  -0.07233  -2.76130
    D7        1.50700  -0.00041   0.01837  -0.09387  -0.07547   1.43152
    D8       -0.57800   0.00029   0.01991  -0.09259  -0.07268  -0.65068
    D9        0.06706  -0.00041   0.01692  -0.02090  -0.00302   0.06404
   D10       -2.01217  -0.00050   0.05334  -0.08487  -0.03248  -2.04466
   D11       -0.69070  -0.00054  -0.03072   0.04239   0.01160  -0.67910
   D12       -3.10506  -0.00061  -0.00516  -0.00662  -0.01134  -3.11639
   D13        3.13033   0.00039  -0.03905   0.10757   0.06809  -3.08477
   D14        0.71597   0.00032  -0.01350   0.05856   0.04515   0.76112
   D15        1.08744   0.00060  -0.05511   0.12780   0.07137   1.15881
   D16       -0.99313   0.00019  -0.01423   0.02064   0.00748  -0.98566
   D17       -0.94555  -0.00224  -0.04675   0.09460   0.04680  -0.89875
   D18       -3.02613  -0.00265  -0.00587  -0.01256  -0.01709  -3.04322
   D19        1.10472  -0.00049  -0.01112  -0.02647  -0.03757   1.06714
   D20       -1.18215  -0.00140   0.05055  -0.11904  -0.06818  -1.25033
   D21       -3.03585   0.00096  -0.02807   0.02364  -0.00472  -3.04057
   D22        0.96047   0.00005   0.03360  -0.06893  -0.03533   0.92514
         Item               Value     Threshold  Converged?
 Maximum Force            0.006044     0.000015     NO 
 RMS     Force            0.002051     0.000010     NO 
 Maximum Displacement     0.255696     0.000060     NO 
 RMS     Displacement     0.083494     0.000040     NO 
 Predicted change in Energy=-1.318359D-03
 GradGradGradGradGradGradGradGradGradGradGradGradGradGradGradGradGradGrad

                          Input orientation:                          
 ---------------------------------------------------------------------
 Center     Atomic      Atomic             Coordinates (Angstroms)
 Number     Number       Type             X           Y           Z
 ---------------------------------------------------------------------
      1          6           0        2.327531   -2.470931    0.492509
      2          8           0        3.341950   -2.175215   -0.087584
      3          8           0        1.245226   -3.021061   -0.024373
      4          1           0        1.374819   -3.176402   -1.020968
      5          6           0        2.193156   -2.284955    2.022621
      6          9           0        3.026640   -1.347635    2.460434
      7          9           0        2.486385   -3.442923    2.637286
      8          9           0        0.941570   -1.935904    2.373116
      9          8           0       -1.579030   -2.437978    0.300023
     10          1           0       -0.633001   -2.649700    0.355643
     11          1           0       -1.958455   -2.659721    1.153400
     12          8           0       -0.399072   -1.958207   -3.709606
     13          1           0       -0.368644   -1.000895   -3.641514
     14          1           0       -1.232844   -2.235576   -3.265655
     15          8           0        1.528034   -3.369455   -2.511073
     16          1           0        2.408598   -3.118892   -2.804670
     17          1           0        0.874116   -2.842797   -3.032252
     18          8           0       -2.507337   -2.803911   -2.247855
     19          1           0       -3.433861   -2.590433   -2.376034
     20          1           0       -2.307329   -2.697152   -1.294484
 ---------------------------------------------------------------------
                    Distance matrix (angstroms):
                    1          2          3          4          5
     1  C    0.000000
     2  O    1.205405   0.000000
     3  O    1.319543   2.261792   0.000000
     4  H    1.922489   2.396494   1.016920   0.000000
     5  C    1.547219   2.405148   2.372890   3.275330   0.000000
     6  F    2.371345   2.697537   3.485407   4.265333   1.328513
     7  F    2.360099   3.124738   2.966963   3.832680   1.343386
     8  F    2.396628   3.445887   2.649099   3.639553   1.345790
     9  O    3.911439   4.943209   2.902006   3.318962   4.149716
    10  H    2.969081   4.027632   1.951937   2.490746   3.301366
    11  H    4.340748   5.465261   3.432388   4.013172   4.258152
    12  O    5.035377   5.211658   4.173047   3.443757   6.299590
    13  H    5.149807   5.270479   4.446275   3.826193   6.347759
    14  H    5.182226   5.570683   4.154964   3.567027   6.301252
    15  O    3.235436   3.254196   2.526862   1.510350   4.708811
    16  H    3.361222   3.023942   3.015469   2.062425   4.903529
    17  H    3.830750   3.899607   3.035925   2.099348   5.253836
    18  O    5.567443   6.267071   4.367237   4.088415   6.371884
    19  H    6.437116   7.163869   5.254484   5.030205   7.148762
    20  H    4.972570   5.800291   3.786654   3.723265   5.606020
                    6          7          8          9         10
     6  F    0.000000
     7  F    2.171033   0.000000
     8  F    2.168226   2.174246   0.000000
     9  O    5.202732   4.795863   3.302001   0.000000
    10  H    4.417974   3.945335   2.656873   0.971025   0.000000
    11  H    5.317996   4.750992   3.228275   0.959888   1.547044
    12  O    7.083622   7.128343   6.228750   4.207090   4.130271
    13  H    6.991563   7.316968   6.226289   4.366458   4.331941
    14  H    7.191644   7.080612   6.050919   3.588158   3.693929
    15  O    5.572204   5.237311   5.123895   4.292290   3.661445
    16  H    5.589333   5.452149   5.510090   5.099406   4.411241
    17  H    6.085924   5.924797   5.481333   4.157627   3.713021
    18  O    7.410373   7.014998   5.831103   2.736301   3.211716
    19  H    8.165418   7.804449   6.490549   3.259589   3.912849
    20  H    6.661219   6.244572   4.958440   1.772017   2.351286
                   11         12         13         14         15
    11  H    0.000000
    12  O    5.154864   0.000000
    13  H    5.316992   0.960213   0.000000
    14  H    4.498273   0.984480   1.553238   0.000000
    15  O    5.107611   2.672423   3.238111   3.078559   0.000000
    16  H    5.911709   3.170033   3.591559   3.775295   0.961444
    17  H    5.057338   1.691838   2.303965   2.205102   0.988234
    18  O    3.448275   2.701243   3.125246   1.727210   4.083301
    19  H    3.826033   3.374621   3.677448   2.400380   5.024492
    20  H    2.472903   3.165486   3.484873   2.291962   4.079472
                   16         17         18         19         20
    16  H    0.000000
    17  H    1.575645   0.000000
    18  O    4.957386   3.471458   0.000000
    19  H    5.881949   4.364972   0.959400   0.000000
    20  H    4.969758   3.628036   0.979958   1.565316   0.000000
 Stoichiometry    C2H9F3O6
 Framework group  C1[X(C2H9F3O6)]
 Deg. of freedom    54
 Full point group                 C1      NOp   1
 Largest Abelian subgroup         C1      NOp   1
 Largest concise Abelian subgroup C1      NOp   1
                         Standard orientation:                         
 ---------------------------------------------------------------------
 Center     Atomic      Atomic             Coordinates (Angstroms)
 Number     Number       Type             X           Y           Z
 ---------------------------------------------------------------------
      1          6           0       -1.218388   -0.776731   -0.014285
      2          8           0       -1.391529   -1.923308    0.314933
      3          8           0       -0.125497   -0.254009   -0.537302
      4          1           0        0.590096   -0.969587   -0.637308
      5          6           0       -2.354279    0.268921    0.086943
      6          9           0       -3.249120   -0.091320    1.000416
      7          9           0       -2.970359    0.370631   -1.102505
      8          9           0       -1.882070    1.486055    0.413674
      9          8           0        1.317659    2.200944    0.021398
     10          1           0        0.705027    1.478181   -0.191172
     11          1           0        0.883840    3.013815   -0.247726
     12          8           0        3.747829   -1.160754    0.723441
     13          1           0        3.634849   -1.109668    1.675614
     14          1           0        3.917563   -0.239583    0.420395
     15          8           0        1.683146   -2.006022   -0.747765
     16          1           0        1.367074   -2.873544   -0.479664
     17          1           0        2.472262   -1.787304   -0.194534
     18          8           0        3.914894    1.370180   -0.205633
     19          1           0        4.572924    2.033329    0.012722
     20          1           0        3.034299    1.796670   -0.151098
 ---------------------------------------------------------------------
 Rotational constants (GHZ):           1.2255535           0.4103038           0.3375408
 Standard basis: 6-31++G(d,p) (6D, 7F)
 There are   263 symmetry adapted cartesian basis functions of A   symmetry.
 There are   263 symmetry adapted basis functions of A   symmetry.
   263 basis functions,   424 primitive gaussians,   263 cartesian basis functions
    48 alpha electrons       48 beta electrons
       nuclear repulsion energy       721.4769625777 Hartrees.
 NAtoms=   20 NActive=   20 NUniq=   20 SFac= 1.00D+00 NAtFMM=   60 NAOKFM=F Big=F
 Integral buffers will be    131072 words long.
 Raffenetti 2 integral format.
 Two-electron integral symmetry is turned on.
 Nuclear repulsion after empirical dispersion term =      721.4686729692 Hartrees.
 One-electron integrals computed using PRISM.
 NBasis=   263 RedAO= T EigKep=  5.77D-05  NBF=   263
 NBsUse=   263 1.00D-06 EigRej= -1.00D+00 NBFU=   263
 Initial guess from the checkpoint file:  "/local_scratch/slurm.5620366/Gau-2291078.chk"
 B after Tr=     0.000000    0.000000   -0.000000
         Rot=    0.999998   -0.000777    0.000680    0.001814 Ang=  -0.24 deg.
 ExpMin= 3.60D-02 ExpMax= 7.00D+03 ExpMxC= 1.05D+03 IAcc=3 IRadAn=         5 AccDes= 0.00D+00
 Harris functional with IExCor= 4639 and IRadAn=       5 diagonalized for initial guess.
 HarFok:  IExCor= 4639 AccDes= 0.00D+00 IRadAn=         5 IDoV= 1 UseB2=F ITyADJ=14
 ICtDFT=  3500011 ScaDFX=  1.000000  1.000000  1.000000  1.000000
 FoFCou: FMM=F IPFlag=           0 FMFlag=      100000 FMFlg1=           0
         NFxFlg=           0 DoJE=T BraDBF=F KetDBF=T FulRan=T
         wScrn=  0.000000 ICntrl=       500 IOpCl=  0 I1Cent=   200000004 NGrid=           0
         NMat0=    1 NMatS0=      1 NMatT0=    0 NMatD0=    1 NMtDS0=    0 NMtDT0=    0
 Petite list used in FoFCou.
 Requested convergence on RMS density matrix=1.00D-10 within 128 cycles.
 Requested convergence on MAX density matrix=1.00D-08.
 Requested convergence on             energy=1.00D-08.
 No special actions if energy rises.
 SCF Done:  E(RwB97XD) =  -832.381507696     A.U. after   15 cycles
            NFock= 15  Conv=0.62D-10     -V/T= 2.0082
 Calling FoFJK, ICntrl=      2127 FMM=F ISym2X=0 I1Cent= 0 IOpClX= 0 NMat=1 NMatS=1 NMatT=0.
 ***** Axes restored to original set *****
 -------------------------------------------------------------------
 Center     Atomic                   Forces (Hartrees/Bohr)
 Number     Number              X              Y              Z
 -------------------------------------------------------------------
      1        6           0.000127972   -0.001643353   -0.003532261
      2        8          -0.003238757   -0.000536270    0.001040423
      3        8           0.001678468    0.003294116    0.009812340
      4        1           0.000577115   -0.001355956   -0.007865293
      5        6          -0.000306981   -0.000322634   -0.000671175
      6        9          -0.000331499   -0.000176693    0.000915693
      7        9          -0.000539710    0.000963757    0.000549013
      8        9           0.000978501   -0.000332493    0.000144688
      9        8           0.001400989   -0.000122592    0.000619461
     10        1          -0.001154205    0.000336997   -0.000470416
     11        1           0.000208868   -0.000180562   -0.000004763
     12        8          -0.000847615    0.000484238    0.000698906
     13        1           0.000287084    0.000093436   -0.000431386
     14        1           0.000931344   -0.000819221   -0.000193335
     15        8           0.001138970    0.000176765    0.000685041
     16        1           0.000263039   -0.000182010   -0.000321584
     17        1          -0.001212474    0.000136729   -0.000687629
     18        8          -0.000617217    0.000731586    0.001041804
     19        1           0.000166385   -0.000139185    0.000083591
     20        1           0.000489721   -0.000406652   -0.001413119
 -------------------------------------------------------------------
 Cartesian Forces:  Max     0.009812340 RMS     0.001919633

 GradGradGradGradGradGradGradGradGradGradGradGradGradGradGradGradGradGrad
 Berny optimization.
 Using GEDIIS/GDIIS optimizer.
 FormGI is forming the generalized inverse of G from B-inverse, IUseBI=4.
 Internal  Forces:  Max     0.008491705 RMS     0.001710029
 Search for a local minimum.
 Step number   4 out of a maximum of  120
 All quantities printed in internal units (Hartrees-Bohrs-Radians)
 Mixed Optimization -- RFO/linear search
 Update second derivatives using D2CorX and points    2    3    4
 DE= -9.34D-04 DEPred=-1.32D-03 R= 7.08D-01
 TightC=F SS=  1.41D+00  RLast= 4.10D-01 DXNew= 4.2426D-01 1.2293D+00
 Trust test= 7.08D-01 RLast= 4.10D-01 DXMaxT set to 4.24D-01
 ITU=  1 -1  1  0
 Use linear search instead of GDIIS.
     Eigenvalues ---   -0.00003   0.00022   0.00110   0.00156   0.00260
     Eigenvalues ---    0.00329   0.00448   0.00960   0.01010   0.01394
     Eigenvalues ---    0.01433   0.01634   0.01741   0.01844   0.02034
     Eigenvalues ---    0.02384   0.02557   0.02997   0.03168   0.03452
     Eigenvalues ---    0.03964   0.04652   0.05099   0.05433   0.06678
     Eigenvalues ---    0.07688   0.08819   0.09648   0.11642   0.13548
     Eigenvalues ---    0.15516   0.18638   0.20974   0.21147   0.23022
     Eigenvalues ---    0.24213   0.28682   0.29272   0.33736   0.37302
     Eigenvalues ---    0.38752   0.40885   0.43066   0.48705   0.52222
     Eigenvalues ---    0.53248   0.55253   0.55872   0.56737   0.57197
     Eigenvalues ---    0.57523   0.57867   0.96729   1.70941
 RFO step:  Lambda=-7.67590727D-04 EMin=-2.85288948D-05
 Quartic linear search produced a step of -0.21756.
 Iteration  1 RMS(Cart)=  0.13989196 RMS(Int)=  0.01544800
 Iteration  2 RMS(Cart)=  0.01812607 RMS(Int)=  0.00042446
 Iteration  3 RMS(Cart)=  0.00029619 RMS(Int)=  0.00037105
 Iteration  4 RMS(Cart)=  0.00000010 RMS(Int)=  0.00037105
 Variable       Old X    -DE/DX   Delta X   Delta X   Delta X     New X
                                 (Linear)    (Quad)   (Total)
    R1        2.27789  -0.00336   0.00236  -0.00476  -0.00240   2.27549
    R2        2.49358  -0.00417  -0.00236  -0.00487  -0.00722   2.48635
    R3        2.92382   0.00096  -0.00072   0.00413   0.00341   2.92723
    R4        1.92170   0.00849   0.02757   0.01220   0.03977   1.96148
    R5        2.85415   0.00048  -0.05848   0.00413  -0.05435   2.79980
    R6        2.51053  -0.00003   0.00058  -0.00410  -0.00352   2.50701
    R7        2.53863  -0.00070   0.00025   0.00130   0.00154   2.54018
    R8        2.54317  -0.00096   0.00022   0.00082   0.00104   2.54421
    R9        1.83497  -0.00123   0.00130  -0.00221  -0.00091   1.83406
   R10        1.81393  -0.00005  -0.00008  -0.00014  -0.00022   1.81371
   R11        3.34863   0.00033  -0.00719   0.00284  -0.00435   3.34428
   R12        1.81454   0.00006   0.00023  -0.00091  -0.00069   1.81385
   R13        1.86040  -0.00119   0.00130  -0.00257  -0.00125   1.85915
   R14        3.19711  -0.00064  -0.02496   0.00649  -0.01847   3.17864
   R15        3.26395  -0.00052  -0.00797   0.00512  -0.00285   3.26111
   R16        1.81687   0.00029   0.00098  -0.00082   0.00016   1.81702
   R17        1.86749   0.00068   0.00447  -0.00064   0.00383   1.87133
   R18        1.81300  -0.00020   0.00011  -0.00095  -0.00084   1.81216
   R19        1.85185  -0.00109   0.00091  -0.00209  -0.00118   1.85067
    A1        2.21934  -0.00032  -0.00081   0.00087   0.00005   2.21939
    A2        2.11709   0.00100  -0.00351   0.01610   0.01259   2.12968
    A3        1.94578  -0.00066   0.00431  -0.01671  -0.01241   1.93337
    A4        1.92095   0.00041  -0.00420   0.00436   0.00017   1.92112
    A5        1.93502   0.00145  -0.00056   0.01256   0.01197   1.94699
    A6        1.90702   0.00140  -0.00052   0.00828   0.00771   1.91473
    A7        1.94927   0.00004   0.00098  -0.01484  -0.01384   1.93543
    A8        1.89698  -0.00112  -0.00000  -0.00166  -0.00176   1.89522
    A9        1.89088  -0.00086  -0.00016  -0.00061  -0.00073   1.89015
   A10        1.88326  -0.00103   0.00027  -0.00398  -0.00370   1.87955
   A11        1.85856   0.00023   0.00119  -0.00445  -0.00450   1.85407
   A12        2.00432  -0.00049   0.00284  -0.02172  -0.01989   1.98443
   A13        2.21897   0.00035   0.00209  -0.02061  -0.01939   2.19958
   A14        1.85017   0.00169  -0.00054   0.00510   0.00458   1.85474
   A15        2.05900   0.00119  -0.00371   0.03004   0.02652   2.08551
   A16        1.88545  -0.00451  -0.00175  -0.00895  -0.01066   1.87479
   A17        1.94000   0.00156  -0.01136   0.01723   0.00580   1.94581
   A18        1.96608  -0.00238  -0.00333   0.01684   0.01342   1.97950
   A19        1.88189   0.00073   0.00254   0.00592   0.00834   1.89024
   A20        2.16598   0.00111  -0.00060   0.04046   0.03927   2.20525
   A21        1.96800  -0.00261  -0.00254   0.02822   0.02459   1.99258
   A22        1.87847   0.00161  -0.00101  -0.00456  -0.00704   1.87143
   A23        3.15597   0.00136  -0.00098  -0.00599  -0.00698   3.14899
   A24        2.96184  -0.00433  -0.00483   0.00512   0.00022   2.96207
   A25        3.00911  -0.00336  -0.00155   0.00050  -0.00110   3.00800
   A26        2.94224  -0.00168   0.00045   0.03033   0.03101   2.97325
   A27        3.17751   0.00059  -0.00165  -0.01890  -0.02051   3.15700
   A28        3.17430   0.00029  -0.00137  -0.02286  -0.02461   3.14968
   A29        3.05114  -0.00123  -0.00661  -0.00344  -0.01003   3.04111
   A30        3.03222  -0.00114   0.00236   0.03439   0.03630   3.06852
    D1        0.00243   0.00014  -0.00400   0.02451   0.02049   0.02293
    D2       -3.09176  -0.00036  -0.00366   0.01785   0.01420  -3.07756
    D3        0.42451  -0.00012   0.01599  -0.22692  -0.21089   0.21362
    D4       -1.66586  -0.00053   0.01667  -0.23795  -0.22132  -1.88718
    D5        2.53512  -0.00019   0.01606  -0.22913  -0.21309   2.32203
    D6       -2.76130   0.00030   0.01574  -0.22111  -0.20532  -2.96661
    D7        1.43152  -0.00010   0.01642  -0.23214  -0.21575   1.21577
    D8       -0.65068   0.00024   0.01581  -0.22332  -0.20751  -0.85820
    D9        0.06404   0.00014   0.00066  -0.07556  -0.07480  -0.01076
   D10       -2.04466  -0.00031   0.00707  -0.10964  -0.10266  -2.14732
   D11       -0.67910   0.00036  -0.00252   0.11636   0.11389  -0.56521
   D12       -3.11639  -0.00018   0.00247   0.03359   0.03671  -3.07968
   D13       -3.08477   0.00049  -0.01481   0.19787   0.18243  -2.90234
   D14        0.76112  -0.00004  -0.00982   0.11510   0.10525   0.86638
   D15        1.15881   0.00010  -0.01553   0.08120   0.06570   1.22451
   D16       -0.98566  -0.00036  -0.00163   0.04452   0.04294  -0.94272
   D17       -0.89875   0.00151  -0.01018   0.06275   0.05251  -0.84624
   D18       -3.04322   0.00105   0.00372   0.02607   0.02975  -3.01347
   D19        1.06714   0.00024   0.00817  -0.06177  -0.05293   1.01421
   D20       -1.25033   0.00020   0.01483  -0.13166  -0.11731  -1.36764
   D21       -3.04057  -0.00121   0.00103  -0.02751  -0.02603  -3.06660
   D22        0.92514  -0.00125   0.00769  -0.09740  -0.09042   0.83473
         Item               Value     Threshold  Converged?
 Maximum Force            0.008492     0.000015     NO 
 RMS     Force            0.001710     0.000010     NO 
 Maximum Displacement     0.658415     0.000060     NO 
 RMS     Displacement     0.146452     0.000040     NO 
 Predicted change in Energy=-4.869512D-04
 GradGradGradGradGradGradGradGradGradGradGradGradGradGradGradGradGradGrad

                          Input orientation:                          
 ---------------------------------------------------------------------
 Center     Atomic      Atomic             Coordinates (Angstroms)
 Number     Number       Type             X           Y           Z
 ---------------------------------------------------------------------
      1          6           0        2.329358   -2.445487    0.499601
      2          8           0        3.356302   -2.179820   -0.070270
      3          8           0        1.229167   -2.934086   -0.031412
      4          1           0        1.364001   -3.091647   -1.048453
      5          6           0        2.177128   -2.290011    2.033263
      6          9           0        3.186009   -1.605457    2.556283
      7          9           0        2.137967   -3.503479    2.610188
      8          9           0        1.030786   -1.654021    2.339929
      9          8           0       -1.557164   -2.458907    0.339108
     10          1           0       -0.596922   -2.595817    0.372940
     11          1           0       -1.905857   -2.798494    1.166307
     12          8           0       -0.422078   -2.015266   -3.769370
     13          1           0       -0.431590   -1.055621   -3.786754
     14          1           0       -1.238178   -2.290413   -3.293795
     15          8           0        1.539073   -3.300642   -2.504742
     16          1           0        2.417126   -3.037640   -2.795239
     17          1           0        0.871960   -2.817731   -3.054631
     18          8           0       -2.482511   -2.806293   -2.215113
     19          1           0       -3.420476   -2.626576   -2.301816
     20          1           0       -2.255652   -2.712335   -1.267061
 ---------------------------------------------------------------------
                    Distance matrix (angstroms):
                    1          2          3          4          5
     1  C    0.000000
     2  O    1.204137   0.000000
     3  O    1.315722   2.257240   0.000000
     4  H    1.935435   2.399486   1.037968   0.000000
     5  C    1.549022   2.414010   2.361429   3.286453   0.000000
     6  F    2.381059   2.694006   3.505803   4.303788   1.326652
     7  F    2.368662   3.228200   2.850996   3.762219   1.344203
     8  F    2.387366   3.390214   2.702070   3.695800   1.346339
     9  O    3.889858   4.938383   2.850741   3.295283   4.104099
    10  H    2.932876   3.999684   1.900666   2.472130   3.247391
    11  H    4.301878   5.440790   3.358763   3.960186   4.204870
    12  O    5.097019   5.290234   4.188457   3.428128   6.364111
    13  H    5.284638   5.424408   4.515455   3.855883   6.496286
    14  H    5.209723   5.613607   4.140682   3.529145   6.327864
    15  O    3.222098   3.238089   2.519477   1.481589   4.692759
    16  H    3.348778   3.007218   3.010101   2.040404   4.891930
    17  H    3.859422   3.935137   3.046472   2.083719   5.279074
    18  O    5.536600   6.251765   4.308298   4.029662   6.326728
    19  H    6.398541   7.148714   5.183481   4.967738   7.087973
    20  H    4.920835   5.762804   3.704047   3.646032   5.542566
                    6          7          8          9         10
     6  F    0.000000
     7  F    2.168822   0.000000
     8  F    2.166600   2.172416   0.000000
     9  O    5.304897   4.461270   3.368770   0.000000
    10  H    4.478657   3.648116   2.721297   0.970543   0.000000
    11  H    5.411328   4.351357   3.363194   0.959773   1.543962
    12  O    7.293841   7.033305   6.290059   4.285421   4.186447
    13  H    7.322804   7.315429   6.327153   4.500985   4.438760
    14  H    7.366546   6.908466   6.106720   3.650771   3.734893
    15  O    5.585698   5.153866   5.142038   4.287504   3.652439
    16  H    5.592952   5.432640   5.496025   5.094511   4.395117
    17  H    6.189248   5.844930   5.520935   4.188898   3.735653
    18  O    7.506020   6.717025   5.866804   2.738793   3.209012
    19  H    8.263743   7.469473   6.504259   3.236437   3.889437
    20  H    6.742018   5.912940   4.993103   1.769715   2.335500
                   11         12         13         14         15
    11  H    0.000000
    12  O    5.213056   0.000000
    13  H    5.453795   0.959849   0.000000
    14  H    4.538331   0.983817   1.555089   0.000000
    15  O    5.059278   2.664130   3.250720   3.058805   0.000000
    16  H    5.868493   3.171003   3.609249   3.764061   0.961528
    17  H    5.053014   1.682063   2.310904   2.188137   0.990263
    18  O    3.430246   2.699412   3.121087   1.725704   4.062192
    19  H    3.788338   3.393789   3.688683   2.420631   5.009258
    20  H    2.459890   3.179536   3.524310   2.306713   4.034588
                   16         17         18         19         20
    16  H    0.000000
    17  H    1.582145   0.000000
    18  O    4.939283   3.457947   0.000000
    19  H    5.872822   4.362141   0.958954   0.000000
    20  H    4.927069   3.603952   0.979334   1.560413   0.000000
 Stoichiometry    C2H9F3O6
 Framework group  C1[X(C2H9F3O6)]
 Deg. of freedom    54
 Full point group                 C1      NOp   1
 Largest Abelian subgroup         C1      NOp   1
 Largest concise Abelian subgroup C1      NOp   1
                         Standard orientation:                         
 ---------------------------------------------------------------------
 Center     Atomic      Atomic             Coordinates (Angstroms)
 Number     Number       Type             X           Y           Z
 ---------------------------------------------------------------------
      1          6           0       -1.215844   -0.796772   -0.003879
      2          8           0       -1.389662   -1.954340    0.278556
      3          8           0       -0.109719   -0.246538   -0.456489
      4          1           0        0.627795   -0.968462   -0.567287
      5          6           0       -2.355137    0.249328    0.080692
      6          9           0       -3.408496   -0.228672    0.730274
      7          9           0       -2.739504    0.602037   -1.158154
      8          9           0       -1.938548    1.362896    0.712394
      9          8           0        1.248412    2.212792    0.027142
     10          1           0        0.650288    1.462820   -0.120313
     11          1           0        0.812462    2.981314   -0.347671
     12          8           0        3.826121   -1.153029    0.652837
     13          1           0        3.804151   -1.135998    1.612283
     14          1           0        3.948903   -0.220811    0.363370
     15          8           0        1.693926   -1.987451   -0.709174
     16          1           0        1.386725   -2.858266   -0.441135
     17          1           0        2.512785   -1.774569   -0.194614
     18          8           0        3.858105    1.410945   -0.190869
     19          1           0        4.483186    2.112240    0.001618
     20          1           0        2.961050    1.801035   -0.143785
 ---------------------------------------------------------------------
 Rotational constants (GHZ):           1.2340864           0.4119989           0.3372389
 Standard basis: 6-31++G(d,p) (6D, 7F)
 There are   263 symmetry adapted cartesian basis functions of A   symmetry.
 There are   263 symmetry adapted basis functions of A   symmetry.
   263 basis functions,   424 primitive gaussians,   263 cartesian basis functions
    48 alpha electrons       48 beta electrons
       nuclear repulsion energy       722.3725043792 Hartrees.
 NAtoms=   20 NActive=   20 NUniq=   20 SFac= 1.00D+00 NAtFMM=   60 NAOKFM=F Big=F
 Integral buffers will be    131072 words long.
 Raffenetti 2 integral format.
 Two-electron integral symmetry is turned on.
 Nuclear repulsion after empirical dispersion term =      722.3641996044 Hartrees.
 One-electron integrals computed using PRISM.
 NBasis=   263 RedAO= T EigKep=  5.37D-05  NBF=   263
 NBsUse=   263 1.00D-06 EigRej= -1.00D+00 NBFU=   263
 Initial guess from the checkpoint file:  "/local_scratch/slurm.5620366/Gau-2291078.chk"
 B after Tr=    -0.000000    0.000000    0.000000
         Rot=    0.999786   -0.019656    0.005017   -0.004165 Ang=  -2.37 deg.
 ExpMin= 3.60D-02 ExpMax= 7.00D+03 ExpMxC= 1.05D+03 IAcc=3 IRadAn=         5 AccDes= 0.00D+00
 Harris functional with IExCor= 4639 and IRadAn=       5 diagonalized for initial guess.
 HarFok:  IExCor= 4639 AccDes= 0.00D+00 IRadAn=         5 IDoV= 1 UseB2=F ITyADJ=14
 ICtDFT=  3500011 ScaDFX=  1.000000  1.000000  1.000000  1.000000
 FoFCou: FMM=F IPFlag=           0 FMFlag=      100000 FMFlg1=           0
         NFxFlg=           0 DoJE=T BraDBF=F KetDBF=T FulRan=T
         wScrn=  0.000000 ICntrl=       500 IOpCl=  0 I1Cent=   200000004 NGrid=           0
         NMat0=    1 NMatS0=      1 NMatT0=    0 NMatD0=    1 NMtDS0=    0 NMtDT0=    0
 Petite list used in FoFCou.
 Requested convergence on RMS density matrix=1.00D-10 within 128 cycles.
 Requested convergence on MAX density matrix=1.00D-08.
 Requested convergence on             energy=1.00D-08.
 No special actions if energy rises.
 SCF Done:  E(RwB97XD) =  -832.381882565     A.U. after   17 cycles
            NFock= 17  Conv=0.36D-10     -V/T= 2.0082
 Calling FoFJK, ICntrl=      2127 FMM=F ISym2X=0 I1Cent= 0 IOpClX= 0 NMat=1 NMatS=1 NMatT=0.
 ***** Axes restored to original set *****
 -------------------------------------------------------------------
 Center     Atomic                   Forces (Hartrees/Bohr)
 Number     Number              X              Y              Z
 -------------------------------------------------------------------
      1        6           0.000217149   -0.001837924   -0.000189631
      2        8          -0.000498940    0.000465114    0.000233677
      3        8           0.001331773    0.000465018   -0.001510778
      4        1          -0.000519907    0.000264618    0.001155929
      5        6          -0.000888803   -0.000008258   -0.000022370
      6        9           0.000482360    0.000119857   -0.000042738
      7        9           0.000029426    0.000652330    0.000073720
      8        9           0.000162551   -0.000342334   -0.000107818
      9        8           0.000159289    0.000241004    0.000569602
     10        1          -0.000341101   -0.000051699   -0.000638906
     11        1          -0.000303712   -0.000196793    0.000043817
     12        8          -0.000183794   -0.000489105    0.000203198
     13        1           0.000175762    0.000204614   -0.000110911
     14        1           0.000118243   -0.000007586    0.000010345
     15        8           0.000207893    0.000222147    0.000812880
     16        1           0.000138476   -0.000003744   -0.000223109
     17        1          -0.000354665    0.000261287   -0.000191923
     18        8          -0.000552915    0.000135316    0.000734280
     19        1          -0.000149396    0.000050297   -0.000605029
     20        1           0.000770311   -0.000144159   -0.000194235
 -------------------------------------------------------------------
 Cartesian Forces:  Max     0.001837924 RMS     0.000516349

 GradGradGradGradGradGradGradGradGradGradGradGradGradGradGradGradGradGrad
 Berny optimization.
 Using GEDIIS/GDIIS optimizer.
 FormGI is forming the generalized inverse of G from B-inverse, IUseBI=4.
 Internal  Forces:  Max     0.002238365 RMS     0.000628173
 Search for a local minimum.
 Step number   5 out of a maximum of  120
 All quantities printed in internal units (Hartrees-Bohrs-Radians)
 Mixed Optimization -- En-DIIS/RFO-DIIS
 Update second derivatives using D2CorX and points    4    5
 DE= -3.75D-04 DEPred=-4.87D-04 R= 7.70D-01
 TightC=F SS=  1.41D+00  RLast= 6.28D-01 DXNew= 7.1352D-01 1.8845D+00
 Trust test= 7.70D-01 RLast= 6.28D-01 DXMaxT set to 7.14D-01
 ITU=  1  1 -1  1  0
 Use linear search instead of GDIIS.
     Eigenvalues ---   -0.00004   0.00021   0.00107   0.00154   0.00262
     Eigenvalues ---    0.00318   0.00445   0.00964   0.01013   0.01393
     Eigenvalues ---    0.01425   0.01621   0.01738   0.01854   0.02002
     Eigenvalues ---    0.02380   0.02557   0.02919   0.03220   0.03553
     Eigenvalues ---    0.03960   0.04608   0.05025   0.05465   0.06574
     Eigenvalues ---    0.07809   0.08820   0.09661   0.11625   0.13604
     Eigenvalues ---    0.15784   0.18634   0.20784   0.21207   0.22985
     Eigenvalues ---    0.24177   0.28822   0.29014   0.34471   0.37337
     Eigenvalues ---    0.38696   0.40825   0.42953   0.48681   0.52029
     Eigenvalues ---    0.53081   0.55262   0.55740   0.56735   0.57108
     Eigenvalues ---    0.57504   0.57543   0.95331   1.77731
 RFO step:  Lambda=-3.73744166D-04 EMin=-4.18655036D-05
 Quartic linear search produced a step of -0.07269.
 Iteration  1 RMS(Cart)=  0.11903946 RMS(Int)=  0.02208076
 Iteration  2 RMS(Cart)=  0.02607069 RMS(Int)=  0.00156282
 Iteration  3 RMS(Cart)=  0.00099222 RMS(Int)=  0.00129219
 Iteration  4 RMS(Cart)=  0.00000347 RMS(Int)=  0.00129219
 Iteration  5 RMS(Cart)=  0.00000002 RMS(Int)=  0.00129219
 Variable       Old X    -DE/DX   Delta X   Delta X   Delta X     New X
                                 (Linear)    (Quad)   (Total)
    R1        2.27549  -0.00043   0.00017  -0.00096  -0.00078   2.27471
    R2        2.48635  -0.00079   0.00052  -0.00881  -0.00829   2.47807
    R3        2.92723  -0.00004  -0.00025   0.00549   0.00525   2.93247
    R4        1.96148  -0.00172  -0.00289   0.02517   0.02228   1.98376
    R5        2.79980  -0.00047   0.00395  -0.04302  -0.03907   2.76073
    R6        2.50701   0.00041   0.00026   0.00666   0.00691   2.51392
    R7        2.54018  -0.00056  -0.00011  -0.00211  -0.00222   2.53795
    R8        2.54421  -0.00033  -0.00008  -0.00645  -0.00652   2.53769
    R9        1.83406  -0.00035   0.00007  -0.00118  -0.00112   1.83294
   R10        1.81371   0.00022   0.00002   0.00026   0.00027   1.81398
   R11        3.34428  -0.00022   0.00032  -0.01401  -0.01370   3.33057
   R12        1.81385   0.00020   0.00005  -0.00039  -0.00037   1.81349
   R13        1.85915   0.00020   0.00009   0.00045   0.00055   1.85969
   R14        3.17864   0.00010   0.00134  -0.01959  -0.01824   3.16040
   R15        3.26111   0.00024   0.00021  -0.01844  -0.01822   3.24288
   R16        1.81702   0.00019  -0.00001   0.00022   0.00020   1.81723
   R17        1.87133   0.00055  -0.00028   0.00430   0.00403   1.87535
   R18        1.81216   0.00021   0.00006  -0.00030  -0.00024   1.81192
   R19        1.85067  -0.00016   0.00009  -0.00006   0.00003   1.85071
    A1        2.21939  -0.00001  -0.00000  -0.00140  -0.00147   2.21793
    A2        2.12968  -0.00027  -0.00091  -0.01061  -0.01159   2.11809
    A3        1.93337   0.00030   0.00090   0.01276   0.01360   1.94698
    A4        1.92112   0.00017  -0.00001  -0.00035  -0.00037   1.92075
    A5        1.94699  -0.00052  -0.00087  -0.00732  -0.00818   1.93881
    A6        1.91473   0.00066  -0.00056   0.00486   0.00428   1.91901
    A7        1.93543  -0.00006   0.00101   0.01017   0.01116   1.94659
    A8        1.89522  -0.00015   0.00013  -0.00476  -0.00463   1.89059
    A9        1.89015   0.00032   0.00005  -0.00116  -0.00109   1.88906
   A10        1.87955  -0.00025   0.00027  -0.00197  -0.00176   1.87780
   A11        1.85407   0.00054   0.00033  -0.00878  -0.01555   1.83852
   A12        1.98443  -0.00072   0.00145  -0.04390  -0.04753   1.93690
   A13        2.19958  -0.00014   0.00141  -0.05919  -0.06198   2.13760
   A14        1.85474  -0.00044  -0.00033   0.00516   0.00472   1.85946
   A15        2.08551  -0.00090  -0.00193   0.00747   0.00515   2.09067
   A16        1.87479   0.00211   0.00077   0.00846   0.00906   1.88385
   A17        1.94581  -0.00043  -0.00042   0.00981   0.00914   1.95495
   A18        1.97950   0.00117  -0.00098   0.01911   0.01795   1.99745
   A19        1.89024  -0.00029  -0.00061   0.00724   0.00635   1.89659
   A20        2.20525  -0.00069  -0.00285  -0.01960  -0.02289   2.18236
   A21        1.99258   0.00057  -0.00179   0.03965   0.03772   2.03030
   A22        1.87143   0.00018   0.00051   0.00556   0.00612   1.87755
   A23        3.14899  -0.00085   0.00051  -0.00157  -0.00109   3.14791
   A24        2.96207   0.00224  -0.00002   0.04278   0.04268   3.00475
   A25        3.00800   0.00131   0.00008  -0.00496  -0.00488   3.00313
   A26        2.97325   0.00088  -0.00225   0.04464   0.04225   3.01550
   A27        3.15700   0.00002   0.00149  -0.01154  -0.01001   3.14699
   A28        3.14968  -0.00028   0.00179   0.00575   0.00774   3.15742
   A29        3.04111   0.00098   0.00073   0.00758   0.00833   3.04944
   A30        3.06852   0.00013  -0.00264   0.03139   0.02768   3.09620
    D1        0.02293   0.00000  -0.00149  -0.00322  -0.00466   0.01827
    D2       -3.07756  -0.00087  -0.00103  -0.02365  -0.02472  -3.10228
    D3        0.21362  -0.00039   0.01533   0.20297   0.21832   0.43193
    D4       -1.88718  -0.00031   0.01609   0.21043   0.22655  -1.66063
    D5        2.32203  -0.00038   0.01549   0.20349   0.21897   2.54100
    D6       -2.96661   0.00044   0.01492   0.22238   0.23729  -2.72932
    D7        1.21577   0.00051   0.01568   0.22984   0.24553   1.46130
    D8       -0.85820   0.00044   0.01508   0.22291   0.23795  -0.62025
    D9       -0.01076  -0.00011   0.00544  -0.06045  -0.05485  -0.06561
   D10       -2.14732  -0.00014   0.00746  -0.09381  -0.08652  -2.23383
   D11       -0.56521  -0.00017  -0.00828   0.16287   0.15736  -0.40785
   D12       -3.07968  -0.00008  -0.00267   0.14165   0.14101  -2.93867
   D13       -2.90234   0.00009  -0.01326   0.33007   0.31488  -2.58745
   D14        0.86638   0.00018  -0.00765   0.30885   0.29853   1.16490
   D15        1.22451   0.00026  -0.00478   0.14482   0.14007   1.36458
   D16       -0.94272   0.00015  -0.00312   0.11347   0.11029  -0.83243
   D17       -0.84624  -0.00069  -0.00382   0.12445   0.12070  -0.72554
   D18       -3.01347  -0.00079  -0.00216   0.09310   0.09091  -2.92256
   D19        1.01421  -0.00004   0.00385  -0.11627  -0.11282   0.90139
   D20       -1.36764  -0.00050   0.00853  -0.16537  -0.15677  -1.52441
   D21       -3.06660   0.00042   0.00189  -0.08585  -0.08400   3.13258
   D22        0.83473  -0.00004   0.00657  -0.13494  -0.12795   0.70678
         Item               Value     Threshold  Converged?
 Maximum Force            0.002238     0.000015     NO 
 RMS     Force            0.000628     0.000010     NO 
 Maximum Displacement     0.479147     0.000060     NO 
 RMS     Displacement     0.135068     0.000040     NO 
 Predicted change in Energy=-3.188618D-04
 GradGradGradGradGradGradGradGradGradGradGradGradGradGradGradGradGradGrad

                          Input orientation:                          
 ---------------------------------------------------------------------
 Center     Atomic      Atomic             Coordinates (Angstroms)
 Number     Number       Type             X           Y           Z
 ---------------------------------------------------------------------
      1          6           0        2.344854   -2.480048    0.508108
      2          8           0        3.387927   -2.257135   -0.049797
      3          8           0        1.234180   -2.915232   -0.036525
      4          1           0        1.374373   -3.070069   -1.065294
      5          6           0        2.192794   -2.292565    2.041015
      6          9           0        3.077075   -1.414064    2.505783
      7          9           0        2.391521   -3.463586    2.667862
      8          9           0        0.962732   -1.862292    2.365296
      9          8           0       -1.646406   -2.468515    0.408585
     10          1           0       -0.681019   -2.560241    0.429129
     11          1           0       -1.968138   -3.006684    1.135429
     12          8           0       -0.422058   -2.098644   -3.816637
     13          1           0       -0.416850   -1.149235   -3.956401
     14          1           0       -1.227602   -2.299614   -3.288267
     15          8           0        1.558595   -3.281455   -2.499047
     16          1           0        2.433744   -3.012770   -2.793438
     17          1           0        0.880543   -2.835690   -3.070348
     18          8           0       -2.484542   -2.689347   -2.186873
     19          1           0       -3.402307   -2.429520   -2.284571
     20          1           0       -2.260964   -2.633036   -1.235046
 ---------------------------------------------------------------------
                    Distance matrix (angstroms):
                    1          2          3          4          5
     1  C    0.000000
     2  O    1.203723   0.000000
     3  O    1.311338   2.252086   0.000000
     4  H    1.940503   2.397185   1.049759   0.000000
     5  C    1.551798   2.408546   2.371250   3.305069   0.000000
     6  F    2.379742   2.708945   3.480387   4.288838   1.330311
     7  F    2.373617   3.135923   2.992296   3.889202   1.343026
     8  F    2.396045   3.445307   2.636496   3.660207   1.342887
     9  O    3.992517   5.059575   2.948806   3.414571   4.175552
    10  H    3.027966   4.108231   2.002708   2.591884   3.305847
    11  H    4.390077   5.536607   3.411258   4.002447   4.317801
    12  O    5.148271   5.360055   4.207041   3.426474   6.417721
    13  H    5.415710   5.564650   4.605440   3.905968   6.639762
    14  H    5.216077   5.638493   4.124704   3.507918   6.332488
    15  O    3.209897   3.224053   2.510653   1.460914   4.689592
    16  H    3.345430   3.001503   3.008162   2.027815   4.893740
    17  H    3.882787   3.968051   3.055400   2.078231   5.305000
    18  O    5.534419   6.264167   4.301618   4.036597   6.317431
    19  H    6.389951   7.150609   5.175582   4.971279   7.073515
    20  H    4.927023   5.784123   3.705688   3.665445   5.539355
                    6          7          8          9         10
     6  F    0.000000
     7  F    2.167209   0.000000
     8  F    2.165893   2.167286   0.000000
     9  O    5.274597   4.732795   3.317200   0.000000
    10  H    4.444039   3.907487   2.633969   0.969952   0.000000
    11  H    5.465206   4.643677   3.378195   0.959916   1.534551
    12  O    7.258483   7.199168   6.339542   4.414560   4.278628
    13  H    7.351018   7.558044   6.509650   4.722860   4.614498
    14  H    7.272239   7.066000   6.078781   3.724331   3.766392
    15  O    5.553490   5.236782   5.102049   4.403093   3.756359
    16  H    5.572386   5.480038   5.486348   5.215054   4.504605
    17  H    6.159465   5.966939   5.522724   4.315468   3.841964
    18  O    7.387756   6.924152   5.769744   2.736356   3.180067
    19  H    8.121640   7.691835   6.402857   3.215246   3.845344
    20  H    6.631316   6.129284   4.893743   1.762463   2.295867
                   11         12         13         14         15
    11  H    0.000000
    12  O    5.266674   0.000000
    13  H    5.637672   0.959655   0.000000
    14  H    4.540642   0.984106   1.557913   0.000000
    15  O    5.071761   2.656702   3.251557   3.057739   0.000000
    16  H    5.900220   3.168306   3.598767   3.762831   0.961636
    17  H    5.082597   1.672409   2.304875   2.186125   0.992394
    18  O    3.377138   2.694235   3.127063   1.716060   4.098170
    19  H    3.753180   3.367282   3.653368   2.398672   5.038089
    20  H    2.417543   3.214306   3.606687   2.322655   4.075190
                   16         17         18         19         20
    16  H    0.000000
    17  H    1.587598   0.000000
    18  O    4.966091   3.482204   0.000000
    19  H    5.887157   4.373240   0.958827   0.000000
    20  H    4.961155   3.643963   0.979353   1.563837   0.000000
 Stoichiometry    C2H9F3O6
 Framework group  C1[X(C2H9F3O6)]
 Deg. of freedom    54
 Full point group                 C1      NOp   1
 Largest Abelian subgroup         C1      NOp   1
 Largest concise Abelian subgroup C1      NOp   1
                         Standard orientation:                         
 ---------------------------------------------------------------------
 Center     Atomic      Atomic             Coordinates (Angstroms)
 Number     Number       Type             X           Y           Z
 ---------------------------------------------------------------------
      1          6           0       -1.222936   -0.802187   -0.018700
      2          8           0       -1.416489   -1.962031    0.238689
      3          8           0       -0.102429   -0.260265   -0.431483
      4          1           0        0.638199   -0.997375   -0.532149
      5          6           0       -2.359166    0.249276    0.088449
      6          9           0       -3.296180   -0.144410    0.946786
      7          9           0       -2.934135    0.426637   -1.112248
      8          9           0       -1.891361    1.440801    0.494369
      9          8           0        1.264601    2.320683   -0.024795
     10          1           0        0.669097    1.560035   -0.111955
     11          1           0        0.900180    2.995885   -0.601631
     12          8           0        3.877014   -1.187874    0.569898
     13          1           0        3.949332   -1.242309    1.525275
     14          1           0        3.949914   -0.234433    0.337303
     15          8           0        1.676950   -2.015599   -0.668108
     16          1           0        1.373129   -2.881157   -0.379583
     17          1           0        2.524340   -1.803219   -0.197289
     18          8           0        3.845961    1.417409   -0.115985
     19          1           0        4.467829    2.099609    0.143307
     20          1           0        2.950804    1.814593   -0.107662
 ---------------------------------------------------------------------
 Rotational constants (GHZ):           1.2069447           0.4097787           0.3320494
 Standard basis: 6-31++G(d,p) (6D, 7F)
 There are   263 symmetry adapted cartesian basis functions of A   symmetry.
 There are   263 symmetry adapted basis functions of A   symmetry.
   263 basis functions,   424 primitive gaussians,   263 cartesian basis functions
    48 alpha electrons       48 beta electrons
       nuclear repulsion energy       719.8331597713 Hartrees.
 NAtoms=   20 NActive=   20 NUniq=   20 SFac= 1.00D+00 NAtFMM=   60 NAOKFM=F Big=F
 Integral buffers will be    131072 words long.
 Raffenetti 2 integral format.
 Two-electron integral symmetry is turned on.
 Nuclear repulsion after empirical dispersion term =      719.8250100272 Hartrees.
 One-electron integrals computed using PRISM.
 NBasis=   263 RedAO= T EigKep=  5.73D-05  NBF=   263
 NBsUse=   263 1.00D-06 EigRej= -1.00D+00 NBFU=   263
 Initial guess from the checkpoint file:  "/local_scratch/slurm.5620366/Gau-2291078.chk"
 B after Tr=    -0.000000   -0.000000   -0.000000
         Rot=    0.999911    0.012168   -0.005549   -0.000043 Ang=   1.53 deg.
 ExpMin= 3.60D-02 ExpMax= 7.00D+03 ExpMxC= 1.05D+03 IAcc=3 IRadAn=         5 AccDes= 0.00D+00
 Harris functional with IExCor= 4639 and IRadAn=       5 diagonalized for initial guess.
 HarFok:  IExCor= 4639 AccDes= 0.00D+00 IRadAn=         5 IDoV= 1 UseB2=F ITyADJ=14
 ICtDFT=  3500011 ScaDFX=  1.000000  1.000000  1.000000  1.000000
 FoFCou: FMM=F IPFlag=           0 FMFlag=      100000 FMFlg1=           0
         NFxFlg=           0 DoJE=T BraDBF=F KetDBF=T FulRan=T
         wScrn=  0.000000 ICntrl=       500 IOpCl=  0 I1Cent=   200000004 NGrid=           0
         NMat0=    1 NMatS0=      1 NMatT0=    0 NMatD0=    1 NMtDS0=    0 NMtDT0=    0
 Petite list used in FoFCou.
 Requested convergence on RMS density matrix=1.00D-10 within 128 cycles.
 Requested convergence on MAX density matrix=1.00D-08.
 Requested convergence on             energy=1.00D-08.
 No special actions if energy rises.
 SCF Done:  E(RwB97XD) =  -832.381683002     A.U. after   17 cycles
            NFock= 17  Conv=0.34D-10     -V/T= 2.0082
 Calling FoFJK, ICntrl=      2127 FMM=F ISym2X=0 I1Cent= 0 IOpClX= 0 NMat=1 NMatS=1 NMatT=0.
 ***** Axes restored to original set *****
 -------------------------------------------------------------------
 Center     Atomic                   Forces (Hartrees/Bohr)
 Number     Number              X              Y              Z
 -------------------------------------------------------------------
      1        6          -0.001536770    0.001067527    0.001144613
      2        8           0.002583365    0.000188686   -0.000558333
      3        8          -0.001880270   -0.001382661   -0.005503224
      4        1          -0.000671642    0.000569641    0.005992760
      5        6           0.001281230   -0.000010131   -0.000230661
      6        9          -0.000233597   -0.000122284   -0.000367310
      7        9           0.000130421   -0.000822048   -0.000436012
      8        9          -0.001122584    0.000716123    0.000158860
      9        8           0.002104306   -0.000623361    0.000190876
     10        1           0.000767139    0.000490101   -0.000932803
     11        1          -0.001110887   -0.000265673    0.000359889
     12        8           0.000375878   -0.000438160    0.000199060
     13        1           0.000058704    0.000279850   -0.000027651
     14        1          -0.000283537   -0.000032938   -0.000275807
     15        8          -0.000604748    0.000357601   -0.000283781
     16        1           0.000002468   -0.000001399    0.000051289
     17        1           0.000513254   -0.000072759    0.000439852
     18        8           0.000020889   -0.000272330   -0.000401805
     19        1          -0.000217053    0.000150942    0.000114561
     20        1          -0.000176565    0.000223271    0.000365626
 -------------------------------------------------------------------
 Cartesian Forces:  Max     0.005992760 RMS     0.001284563

 GradGradGradGradGradGradGradGradGradGradGradGradGradGradGradGradGradGrad
 Berny optimization.
 Using GEDIIS/GDIIS optimizer.
 FormGI is forming the generalized inverse of G from B-inverse, IUseBI=4.
 Internal  Forces:  Max     0.010191624 RMS     0.002571521
 Search for a local minimum.
 Step number   6 out of a maximum of  120
 All quantities printed in internal units (Hartrees-Bohrs-Radians)
 Mixed Optimization -- RFO/linear search
 Update second derivatives using D2CorX and points    6    5
 DE=  2.00D-04 DEPred=-3.19D-04 R=-6.26D-01
 Trust test=-6.26D-01 RLast= 8.35D-01 DXMaxT set to 3.57D-01
 ITU= -1  1  1 -1  1  0
 Use linear search instead of GDIIS.
     Eigenvalues ---   -0.00049   0.00033   0.00121   0.00134   0.00235
     Eigenvalues ---    0.00292   0.00428   0.00958   0.01035   0.01274
     Eigenvalues ---    0.01448   0.01552   0.01700   0.01812   0.01889
     Eigenvalues ---    0.02370   0.02603   0.02951   0.03143   0.03334
     Eigenvalues ---    0.03903   0.04101   0.04760   0.05393   0.06357
     Eigenvalues ---    0.07671   0.08770   0.09445   0.11582   0.13399
     Eigenvalues ---    0.14880   0.18975   0.20823   0.21332   0.23073
     Eigenvalues ---    0.24211   0.28498   0.29026   0.33391   0.37292
     Eigenvalues ---    0.38699   0.40695   0.42951   0.48738   0.52030
     Eigenvalues ---    0.53154   0.55213   0.55774   0.56604   0.56873
     Eigenvalues ---    0.57476   0.57717   0.95643   2.16416
 RFO step:  Lambda=-6.71161052D-04 EMin=-4.88448974D-04
 Quartic linear search produced a step of -0.67204.
 Iteration  1 RMS(Cart)=  0.21037625 RMS(Int)=  0.08525767
 Iteration  2 RMS(Cart)=  0.11830294 RMS(Int)=  0.02456235
 Iteration  3 RMS(Cart)=  0.03409702 RMS(Int)=  0.00152732
 Iteration  4 RMS(Cart)=  0.00110183 RMS(Int)=  0.00123202
 Iteration  5 RMS(Cart)=  0.00000108 RMS(Int)=  0.00123202
 Iteration  6 RMS(Cart)=  0.00000000 RMS(Int)=  0.00123202
 Variable       Old X    -DE/DX   Delta X   Delta X   Delta X     New X
                                 (Linear)    (Quad)   (Total)
    R1        2.27471   0.00253   0.00053  -0.00414  -0.00361   2.27110
    R2        2.47807   0.00115   0.00557  -0.01008  -0.00450   2.47356
    R3        2.93247  -0.00090  -0.00353   0.00209  -0.00144   2.93103
    R4        1.98376  -0.00564  -0.01497  -0.04180  -0.05676   1.92699
    R5        2.76073   0.00040   0.02626  -0.01090   0.01536   2.77609
    R6        2.51392  -0.00036  -0.00465   0.00366  -0.00099   2.51294
    R7        2.53795   0.00053   0.00149  -0.00730  -0.00580   2.53215
    R8        2.53769   0.00130   0.00438   0.00052   0.00491   2.54260
    R9        1.83294   0.00070   0.00075  -0.00625  -0.00550   1.82745
   R10        1.81398   0.00079  -0.00018   0.00255   0.00237   1.81635
   R11        3.33057   0.00022   0.00921  -0.00421   0.00500   3.33557
   R12        1.81349   0.00023   0.00025   0.00338   0.00362   1.81710
   R13        1.85969  -0.00112  -0.00037  -0.00182  -0.00216   1.85753
   R14        3.16040  -0.00121   0.01226  -0.07513  -0.06288   3.09752
   R15        3.24288  -0.00112   0.01225   0.01339   0.02563   3.26851
   R16        1.81723  -0.00001  -0.00014  -0.00176  -0.00190   1.81533
   R17        1.87535  -0.00170  -0.00271   0.01278   0.01006   1.88541
   R18        1.81192   0.00024   0.00016   0.00043   0.00060   1.81251
   R19        1.85071   0.00032  -0.00002  -0.00097  -0.00099   1.84972
    A1        2.21793   0.00096   0.00099   0.00420   0.00377   2.22169
    A2        2.11809  -0.00046   0.00779   0.00316   0.00952   2.12761
    A3        1.94698  -0.00051  -0.00914  -0.00528  -0.01583   1.93114
    A4        1.92075  -0.00041   0.00025   0.02298   0.02321   1.94397
    A5        1.93881  -0.00020   0.00550  -0.01644  -0.01113   1.92769
    A6        1.91901  -0.00123  -0.00287   0.04078   0.03802   1.95702
    A7        1.94659   0.00004  -0.00750  -0.01936  -0.02688   1.91971
    A8        1.89059   0.00071   0.00311  -0.00385  -0.00078   1.88981
    A9        1.88906   0.00007   0.00074   0.00597   0.00639   1.89545
   A10        1.87780   0.00068   0.00118  -0.00698  -0.00553   1.87227
   A11        1.83852   0.00144   0.01045   0.00187   0.01647   1.85499
   A12        1.93690  -0.00058   0.03194  -0.02084   0.01400   1.95090
   A13        2.13760  -0.00019   0.04165  -0.09067  -0.04657   2.09103
   A14        1.85946   0.00336  -0.00317   0.00578   0.00354   1.86300
   A15        2.09067   0.00241  -0.00346  -0.05862  -0.06153   2.02913
   A16        1.88385  -0.00879  -0.00609   0.05136   0.04583   1.92969
   A17        1.95495   0.00225  -0.00614   0.09078   0.08183   2.03678
   A18        1.99745  -0.00480  -0.01206   0.06500   0.05021   2.04766
   A19        1.89659   0.00141  -0.00427   0.00147  -0.00635   1.89024
   A20        2.18236   0.00221   0.01538  -0.00045   0.01531   2.19768
   A21        2.03030  -0.00591  -0.02535  -0.10415  -0.13083   1.89947
   A22        1.87755   0.00333  -0.00411   0.06203   0.05536   1.93291
   A23        3.14791   0.00224   0.00073   0.06952   0.07000   3.21791
   A24        3.00475  -0.01019  -0.02868  -0.03818  -0.06713   2.93762
   A25        3.00313  -0.00680   0.00328   0.07306   0.07627   3.07940
   A26        3.01550  -0.00480  -0.02839  -0.00540  -0.03338   2.98212
   A27        3.14699   0.00147   0.00672   0.04194   0.04934   3.19633
   A28        3.15742   0.00240  -0.00520  -0.03424  -0.04037   3.11705
   A29        3.04944  -0.00302  -0.00560   0.01313   0.00777   3.05720
   A30        3.09620  -0.00379  -0.01860  -0.01649  -0.03506   3.06115
    D1        0.01827  -0.00025   0.00313  -0.07368  -0.07073  -0.05246
    D2       -3.10228   0.00048   0.01662  -0.18761  -0.17084   3.01006
    D3        0.43193   0.00021  -0.14672  -0.35204  -0.49888  -0.06695
    D4       -1.66063   0.00026  -0.15225  -0.36335  -0.51575  -2.17638
    D5        2.54100   0.00018  -0.14716  -0.36903  -0.51598   2.02503
    D6       -2.72932  -0.00045  -0.15947  -0.24558  -0.40513  -3.13445
    D7        1.46130  -0.00040  -0.16500  -0.25689  -0.42200   1.03930
    D8       -0.62025  -0.00048  -0.15991  -0.26257  -0.42223  -1.04248
    D9       -0.06561  -0.00009   0.03686  -0.02052   0.01824  -0.04737
   D10       -2.23383   0.00006   0.05814  -0.14746  -0.09125  -2.32509
   D11       -0.40785   0.00050  -0.10575  -0.17601  -0.28444  -0.69228
   D12       -2.93867  -0.00028  -0.09476  -0.12499  -0.21998   3.12453
   D13       -2.58745   0.00035  -0.21161  -0.07503  -0.28649  -2.87395
   D14        1.16490  -0.00042  -0.20062  -0.02401  -0.22203   0.94287
   D15        1.36458  -0.00119  -0.09413   0.00659  -0.08765   1.27693
   D16       -0.83243  -0.00078  -0.07412  -0.18084  -0.25550  -1.08794
   D17       -0.72554   0.00201  -0.08111  -0.02361  -0.10419  -0.82973
   D18       -2.92256   0.00242  -0.06110  -0.21104  -0.27204   3.08859
   D19        0.90139   0.00039   0.07582  -0.02491   0.05237   0.95376
   D20       -1.52441   0.00061   0.10535   0.04241   0.14637  -1.37804
   D21        3.13258  -0.00266   0.05645  -0.07699  -0.01924   3.11334
   D22        0.70678  -0.00245   0.08599  -0.00967   0.07477   0.78154
         Item               Value     Threshold  Converged?
 Maximum Force            0.010192     0.000015     NO 
 RMS     Force            0.002572     0.000010     NO 
 Maximum Displacement     1.270121     0.000060     NO 
 RMS     Displacement     0.312924     0.000040     NO 
 Predicted change in Energy=-6.562859D-04
 GradGradGradGradGradGradGradGradGradGradGradGradGradGradGradGradGradGrad

                          Input orientation:                          
 ---------------------------------------------------------------------
 Center     Atomic      Atomic             Coordinates (Angstroms)
 Number     Number       Type             X           Y           Z
 ---------------------------------------------------------------------
      1          6           0        2.463605   -2.575314    0.580659
      2          8           0        3.538659   -2.406639    0.070598
      3          8           0        1.354570   -2.942675   -0.009637
      4          1           0        1.482502   -3.034653   -1.017111
      5          6           0        2.207436   -2.257861    2.077092
      6          9           0        3.334668   -1.876703    2.670728
      7          9           0        1.719402   -3.314586    2.740894
      8          9           0        1.306444   -1.264873    2.188977
      9          8           0       -1.512708   -2.468228    0.237304
     10          1           0       -0.576579   -2.709321    0.210684
     11          1           0       -1.869108   -2.859701    1.039534
     12          8           0       -0.511124   -2.034767   -3.723727
     13          1           0       -0.551558   -1.074159   -3.738407
     14          1           0       -1.337581   -2.346399   -3.292368
     15          8           0        1.540464   -3.124215   -2.482273
     16          1           0        2.374219   -2.887425   -2.896518
     17          1           0        0.801682   -2.694376   -2.996937
     18          8           0       -2.596370   -2.888868   -2.237491
     19          1           0       -3.531446   -2.697629   -2.332429
     20          1           0       -2.308725   -2.761350   -1.310611
 ---------------------------------------------------------------------
                    Distance matrix (angstroms):
                    1          2          3          4          5
     1  C    0.000000
     2  O    1.201814   0.000000
     3  O    1.308954   2.250337   0.000000
     4  H    1.930395   2.409419   1.019721   0.000000
     5  C    1.551036   2.412532   2.356011   3.271549   0.000000
     6  F    2.369641   2.661413   3.498777   4.286203   1.329789
     7  F    2.401453   3.356269   2.799436   3.775856   1.339954
     8  F    2.375492   3.282368   2.766087   3.666349   1.345485
     9  O    3.992546   5.054493   2.916738   3.296312   4.155543
    10  H    3.065544   4.128732   1.957635   2.419326   3.382016
    11  H    4.366216   5.512536   3.391127   3.936202   4.249347
    12  O    5.260128   5.562009   4.254360   3.507148   6.410136
    13  H    5.477134   5.745773   4.585673   3.922548   6.544710
    14  H    5.431551   5.923757   4.287137   3.688272   6.434756
    15  O    3.245772   3.320370   2.486251   1.469041   4.688628
    16  H    3.492300   3.223485   3.062159   2.085427   5.016071
    17  H    3.946562   4.121118   3.048163   2.121088   5.283224
    18  O    5.800312   6.572549   4.536095   4.260020   6.487707
    19  H    6.666459   7.472992   5.415585   5.194547   7.250658
    20  H    5.136793   6.018759   3.891676   3.812379   5.667957
                    6          7          8          9         10
     6  F    0.000000
     7  F    2.163681   0.000000
     8  F    2.172582   2.162515   0.000000
     9  O    5.456053   4.175023   3.633828   0.000000
    10  H    4.694990   3.469847   3.089636   0.967042   0.000000
    11  H    5.541333   3.997368   3.734813   0.961168   1.542801
    12  O    7.463522   6.957335   6.233487   4.108628   3.992355
    13  H    7.538159   7.222057   6.214694   4.321286   4.274307
    14  H    7.590062   6.832479   6.181076   3.536113   3.603083
    15  O    5.597221   5.229698   5.033140   4.141048   3.450512
    16  H    5.739186   5.691368   5.443811   5.010466   4.288780
    17  H    6.261552   5.843763   5.402958   3.983447   3.491226
    18  O    7.764812   6.602381   6.120697   2.734204   3.178892
    19  H    8.535164   7.327390   6.775034   3.275890   3.898564
    20  H    6.962869   5.739910   5.249382   1.765108   2.305943
                   11         12         13         14         15
    11  H    0.000000
    12  O    5.021284   0.000000
    13  H    5.268094   0.961570   0.000000
    14  H    4.394470   0.982963   1.560570   0.000000
    15  O    4.909000   2.633841   3.187029   3.089400   0.000000
    16  H    5.787840   3.120337   3.543569   3.771851   0.960633
    17  H    4.842886   1.639136   2.237440   2.187421   0.997717
    18  O    3.356881   2.699377   3.118841   1.729620   4.150747
    19  H    3.762947   3.390787   3.673167   2.420307   5.092023
    20  H    2.392931   3.095548   3.439250   2.245587   4.039891
                   16         17         18         19         20
    16  H    0.000000
    17  H    1.587522   0.000000
    18  O    5.014087   3.487311   0.000000
    19  H    5.935579   4.383785   0.959142   0.000000
    20  H    4.945802   3.538758   0.978829   1.594747   0.000000
 Stoichiometry    C2H9F3O6
 Framework group  C1[X(C2H9F3O6)]
 Deg. of freedom    54
 Full point group                 C1      NOp   1
 Largest Abelian subgroup         C1      NOp   1
 Largest concise Abelian subgroup C1      NOp   1
                         Standard orientation:                         
 ---------------------------------------------------------------------
 Center     Atomic      Atomic             Coordinates (Angstroms)
 Number     Number       Type             X           Y           Z
 ---------------------------------------------------------------------
      1          6           0       -1.347102   -0.820018   -0.151635
      2          8           0       -1.625111   -1.975042    0.029986
      3          8           0       -0.178441   -0.326901   -0.474785
      4          1           0        0.533826   -1.055441   -0.516479
      5          6           0       -2.372538    0.317960    0.091677
      6          9           0       -3.555787   -0.187019    0.428215
      7          9           0       -2.537435    1.088987   -0.991745
      8          9           0       -1.946978    1.115271    1.088433
      9          8           0        1.389220    2.082250    0.020987
     10          1           0        0.839302    1.327329   -0.229720
     11          1           0        1.002529    2.851217   -0.406803
     12          8           0        3.841570   -1.154630    0.645017
     13          1           0        3.832375   -1.110512    1.605530
     14          1           0        4.033296   -0.246387    0.321670
     15          8           0        1.647225   -2.013669   -0.531426
     16          1           0        1.441153   -2.918668   -0.283784
     17          1           0        2.488471   -1.745515   -0.066842
     18          8           0        4.017575    1.382786   -0.258963
     19          1           0        4.664227    2.060195   -0.051816
     20          1           0        3.108140    1.736639   -0.182667
 ---------------------------------------------------------------------
 Rotational constants (GHZ):           1.2577789           0.3986162           0.3278986
 Standard basis: 6-31++G(d,p) (6D, 7F)
 There are   263 symmetry adapted cartesian basis functions of A   symmetry.
 There are   263 symmetry adapted basis functions of A   symmetry.
   263 basis functions,   424 primitive gaussians,   263 cartesian basis functions
    48 alpha electrons       48 beta electrons
       nuclear repulsion energy       719.3544193298 Hartrees.
 NAtoms=   20 NActive=   20 NUniq=   20 SFac= 1.00D+00 NAtFMM=   60 NAOKFM=F Big=F
 Integral buffers will be    131072 words long.
 Raffenetti 2 integral format.
 Two-electron integral symmetry is turned on.
 Nuclear repulsion after empirical dispersion term =      719.3462899552 Hartrees.
 One-electron integrals computed using PRISM.
 NBasis=   263 RedAO= T EigKep=  5.33D-05  NBF=   263
 NBsUse=   263 1.00D-06 EigRej= -1.00D+00 NBFU=   263
 Lowest energy guess from the checkpoint file:  "/local_scratch/slurm.5620366/Gau-2291078.chk"
 B after Tr=     0.000000   -0.000000   -0.000000
         Rot=    0.999500   -0.027223    0.004252    0.015507 Ang=  -3.62 deg.
 B after Tr=     0.000000    0.000000    0.000000
         Rot=    0.999130   -0.037358    0.009567    0.015902 Ang=  -4.78 deg.
 Requested convergence on RMS density matrix=1.00D-10 within 128 cycles.
 Requested convergence on MAX density matrix=1.00D-08.
 Requested convergence on             energy=1.00D-08.
 No special actions if energy rises.
 SCF Done:  E(RwB97XD) =  -832.380224189     A.U. after   17 cycles
            NFock= 17  Conv=0.68D-10     -V/T= 2.0081
 Calling FoFJK, ICntrl=      2127 FMM=F ISym2X=0 I1Cent= 0 IOpClX= 0 NMat=1 NMatS=1 NMatT=0.
 ***** Axes restored to original set *****
 -------------------------------------------------------------------
 Center     Atomic                   Forces (Hartrees/Bohr)
 Number     Number              X              Y              Z
 -------------------------------------------------------------------
      1        6          -0.002432141    0.008175948    0.002684160
      2        8           0.003460728   -0.002308664   -0.000881607
      3        8          -0.006827103   -0.003462974    0.006606162
      4        1           0.001655387   -0.000954791   -0.006864235
      5        6           0.003573447    0.001282851    0.000974368
      6        9          -0.000989440    0.000534593    0.000832323
      7        9          -0.000987983   -0.003583731   -0.000568611
      8        9           0.000936684    0.000433625   -0.000743035
      9        8          -0.003334810   -0.001455460   -0.000603398
     10        1           0.003578657    0.001261962    0.002229658
     11        1           0.000974522    0.000413565   -0.000338550
     12        8           0.000890964    0.002264343   -0.001243200
     13        1          -0.000921014   -0.001489565    0.000084039
     14        1          -0.000967059    0.000039091    0.000818335
     15        8          -0.001985286    0.001406389   -0.005383274
     16        1           0.000486614   -0.000456770    0.000637191
     17        1           0.002729450   -0.002582048    0.001846357
     18        8           0.003064221   -0.001368540   -0.005267773
     19        1           0.001186237    0.000595689    0.003851184
     20        1          -0.004092074    0.001254488    0.001329906
 -------------------------------------------------------------------
 Cartesian Forces:  Max     0.008175948 RMS     0.002767281

 GradGradGradGradGradGradGradGradGradGradGradGradGradGradGradGradGradGrad
 Berny optimization.
 Using GEDIIS/GDIIS optimizer.
 FormGI is forming the generalized inverse of G from B-inverse, IUseBI=4.
 Internal  Forces:  Max     0.009306828 RMS     0.002794946
 Search for a local minimum.
 Step number   7 out of a maximum of  120
 All quantities printed in internal units (Hartrees-Bohrs-Radians)
 Mixed Optimization -- RFO/linear search
 Iteration  1 RMS(Cart)=  0.21010220 RMS(Int)=  0.08618296
 Iteration  2 RMS(Cart)=  0.10945279 RMS(Int)=  0.02492478
 Iteration  3 RMS(Cart)=  0.03467567 RMS(Int)=  0.00095212
 Iteration  4 RMS(Cart)=  0.00114609 RMS(Int)=  0.00000076
 Iteration  5 RMS(Cart)=  0.00000119 RMS(Int)=  0.00000000
 Iteration  6 RMS(Cart)=  0.00000000 RMS(Int)=  0.00000000
 Update second derivatives using D2CorX and points    6    5
 DE=  2.00D-04 DEPred=-6.56D-04 R=-3.04D-01
 Trust test=-3.04D-01 RLast= 8.35D-01 DXMaxT set to 1.78D-01
 ITU= -1 -1  1  1 -1  1  0
 Use linear search instead of GDIIS.
 Energy rises -- skip Quadratic/GDIIS search.
 Quartic linear search produced a step of -0.67204.
 Iteration  1 RMS(Cart)=  0.09320287 RMS(Int)=  0.00506742
 Iteration  2 RMS(Cart)=  0.00788674 RMS(Int)=  0.00038731
 Iteration  3 RMS(Cart)=  0.00003298 RMS(Int)=  0.00038664
 Iteration  4 RMS(Cart)=  0.00000002 RMS(Int)=  0.00038664
 Variable       Old X    -DE/DX   Delta X   Delta X   Delta X     New X
                                 (Linear)    (Quad)   (Total)
    R1        2.27471   0.00253   0.00053   0.00000  -0.00308   2.27162
    R2        2.47807   0.00115   0.00557   0.00000   0.00106   2.47913
    R3        2.93247  -0.00090  -0.00353   0.00000  -0.00497   2.92751
    R4        1.98376  -0.00564  -0.01497   0.00000  -0.07174   1.91202
    R5        2.76073   0.00040   0.02626   0.00000   0.04162   2.80234
    R6        2.51392  -0.00036  -0.00465   0.00000  -0.00563   2.50829
    R7        2.53795   0.00053   0.00149   0.00000  -0.00431   2.53364
    R8        2.53769   0.00130   0.00438   0.00000   0.00929   2.54698
    R9        1.83294   0.00070   0.00075   0.00000  -0.00475   1.82820
   R10        1.81398   0.00079  -0.00018   0.00000   0.00218   1.81616
   R11        3.33057   0.00022   0.00921   0.00000   0.01421   3.34478
   R12        1.81349   0.00023   0.00025   0.00000   0.00387   1.81736
   R13        1.85969  -0.00112  -0.00037   0.00000  -0.00253   1.85717
   R14        3.16040  -0.00121   0.01226   0.00000  -0.05062   3.10978
   R15        3.24288  -0.00112   0.01225   0.00000   0.03787   3.28075
   R16        1.81723  -0.00001  -0.00014   0.00000  -0.00203   1.81520
   R17        1.87535  -0.00170  -0.00271   0.00000   0.00735   1.88270
   R18        1.81192   0.00024   0.00016   0.00000   0.00076   1.81268
   R19        1.85071   0.00032  -0.00002   0.00000  -0.00101   1.84970
    A1        2.21793   0.00096   0.00099   0.00000   0.00517   2.22310
    A2        2.11809  -0.00046   0.00779   0.00000   0.01771   2.13580
    A3        1.94698  -0.00051  -0.00914   0.00000  -0.02457   1.92241
    A4        1.92075  -0.00041   0.00025   0.00000   0.02347   1.94422
    A5        1.93881  -0.00020   0.00550   0.00000  -0.00569   1.93312
    A6        1.91901  -0.00123  -0.00287   0.00000   0.03512   1.95413
    A7        1.94659   0.00004  -0.00750   0.00000  -0.03433   1.91225
    A8        1.89059   0.00071   0.00311   0.00000   0.00222   1.89281
    A9        1.88906   0.00007   0.00074   0.00000   0.00712   1.89618
   A10        1.87780   0.00068   0.00118   0.00000  -0.00426   1.87354
   A11        1.83852   0.00144   0.01045   0.00000   0.02829   1.86681
   A12        1.93690  -0.00058   0.03194   0.00000   0.04701   1.98391
   A13        2.13760  -0.00019   0.04165   0.00000  -0.00399   2.13361
   A14        1.85946   0.00336  -0.00317   0.00000   0.00029   1.85975
   A15        2.09067   0.00241  -0.00346   0.00000  -0.06518   2.02548
   A16        1.88385  -0.00879  -0.00609   0.00000   0.03966   1.92352
   A17        1.95495   0.00225  -0.00614   0.00000   0.07661   2.03156
   A18        1.99745  -0.00480  -0.01206   0.00000   0.03903   2.03648
   A19        1.89659   0.00141  -0.00427   0.00000  -0.00937   1.88722
   A20        2.18236   0.00221   0.01538   0.00000   0.03041   2.21277
   A21        2.03030  -0.00591  -0.02535   0.00000  -0.15663   1.87367
   A22        1.87755   0.00333  -0.00411   0.00000   0.05062   1.92817
   A23        3.14791   0.00224   0.00073   0.00000   0.07084   3.21875
   A24        3.00475  -0.01019  -0.02868   0.00000  -0.09589   2.90887
   A25        3.00313  -0.00680   0.00328   0.00000   0.07956   3.08268
   A26        3.01550  -0.00480  -0.02839   0.00000  -0.06187   2.95363
   A27        3.14699   0.00147   0.00672   0.00000   0.05584   3.20283
   A28        3.15742   0.00240  -0.00520   0.00000  -0.04576   3.11166
   A29        3.04944  -0.00302  -0.00560   0.00000   0.00214   3.05158
   A30        3.09620  -0.00379  -0.01860   0.00000  -0.05344   3.04276
    D1        0.01827  -0.00025   0.00313   0.00000  -0.06772  -0.04946
    D2        3.18090   0.00048   0.01662   0.00000  -0.15408   3.02682
    D3        0.43193   0.00021  -0.14672   0.00000  -0.64562  -0.21368
    D4       -1.66063   0.00026  -0.15225   0.00000  -0.66814  -2.32877
    D5        2.54100   0.00018  -0.14716   0.00000  -0.66316   1.87785
    D6       -2.72932  -0.00045  -0.15947   0.00000  -0.56450   2.98936
    D7        1.46130  -0.00040  -0.16500   0.00000  -0.58702   0.87428
    D8       -0.62025  -0.00048  -0.15991   0.00000  -0.58204  -1.20229
    D9       -0.06561  -0.00009   0.03686   0.00000   0.05437  -0.01124
   D10       -2.23383   0.00006   0.05814   0.00000  -0.03235  -2.26618
   D11       -0.40785   0.00050  -0.10575   0.00000  -0.39070  -0.79854
   D12        3.34451  -0.00028  -0.09476   0.00000  -0.31510   3.02941
   D13       -2.58745   0.00035  -0.21161   0.00000  -0.49778  -3.08523
   D14        1.16490  -0.00042  -0.20062   0.00000  -0.42218   0.74272
   D15        1.36458  -0.00119  -0.09413   0.00000  -0.18184   1.18274
   D16       -0.83243  -0.00078  -0.07412   0.00000  -0.32957  -1.16200
   D17       -0.72554   0.00201  -0.08111   0.00000  -0.18536  -0.91090
   D18        3.36063   0.00242  -0.06110   0.00000  -0.33308   3.02755
   D19        0.90139   0.00039   0.07582   0.00000   0.12832   1.02971
   D20       -1.52441   0.00061   0.10535   0.00000   0.25143  -1.27298
   D21        3.13258  -0.00266   0.05645   0.00000   0.03749  -3.11312
   D22        0.70678  -0.00245   0.08599   0.00000   0.16060   0.86738
         Item               Value     Threshold  Converged?
 Maximum Force            0.009307     0.000015     NO 
 RMS     Force            0.002795     0.000010     NO 
 Maximum Displacement     0.345916     0.000060     NO 
 RMS     Displacement     0.094034     0.000040     NO 
 Predicted change in Energy=-6.751546D-04
 GradGradGradGradGradGradGradGradGradGradGradGradGradGradGradGradGradGrad

                          Input orientation:                          
 ---------------------------------------------------------------------
 Center     Atomic      Atomic             Coordinates (Angstroms)
 Number     Number       Type             X           Y           Z
 ---------------------------------------------------------------------
      1          6           0        2.460619   -2.554705    0.574469
      2          8           0        3.526218   -2.348565    0.057721
      3          8           0        1.357983   -2.960926   -0.008851
      4          1           0        1.480979   -3.050447   -1.009147
      5          6           0        2.196907   -2.269171    2.074087
      6          9           0        3.335401   -2.039068    2.716496
      7          9           0        1.568817   -3.289412    2.675925
      8          9           0        1.407115   -1.183702    2.194761
      9          8           0       -1.462826   -2.439212    0.182742
     10          1           0       -0.531639   -2.701556    0.185048
     11          1           0       -1.823116   -2.676650    1.041504
     12          8           0       -0.522390   -1.986788   -3.688601
     13          1           0       -0.580493   -1.029193   -3.621450
     14          1           0       -1.347422   -2.345811   -3.293303
     15          8           0        1.528449   -3.134730   -2.488926
     16          1           0        2.361431   -2.896577   -2.903775
     17          1           0        0.793655   -2.681987   -2.986604
     18          8           0       -2.586304   -2.975067   -2.252511
     19          1           0       -3.532316   -2.843211   -2.340784
     20          1           0       -2.302617   -2.812963   -1.329837
 ---------------------------------------------------------------------
                    Distance matrix (angstroms):
                    1          2          3          4          5
     1  C    0.000000
     2  O    1.202091   0.000000
     3  O    1.311901   2.254032   0.000000
     4  H    1.926991   2.411192   1.011798   0.000000
     5  C    1.549170   2.416423   2.349670   3.260258   0.000000
     6  F    2.370529   2.683520   3.491063   4.282778   1.327330
     7  F    2.398170   3.401705   2.713001   3.693856   1.340745
     8  F    2.369571   3.227141   2.831403   3.708804   1.347805
     9  O    3.944643   4.991433   2.875040   3.234223   4.123075
    10  H    3.021063   4.075171   1.917170   2.366106   3.346699
    11  H    4.310844   5.448930   3.362060   3.906653   4.170474
    12  O    5.233989   5.527842   4.245622   3.510603   6.378314
    13  H    5.401970   5.669401   4.532124   3.893489   6.456829
    14  H    5.431802   5.914536   4.299443   3.703206   6.432497
    15  O    3.254191   3.330848   2.491995   1.482937   4.692240
    16  H    3.496412   3.229165   3.064578   2.094872   5.019942
    17  H    3.933982   4.104386   3.043565   2.125680   5.267839
    18  O    5.799996   6.564496   4.537798   4.253755   6.488209
    19  H    6.670623   7.471306   5.419114   5.191275   7.255661
    20  H    5.136292   6.009683   3.894468   3.804581   5.668168
                    6          7          8          9         10
     6  F    0.000000
     7  F    2.164677   0.000000
     8  F    2.173050   2.166029   0.000000
     9  O    5.440865   4.016175   3.723049   0.000000
    10  H    4.669167   3.310885   3.178301   0.967439   0.000000
    11  H    5.460990   3.814710   3.740761   0.961072   1.549855
    12  O    7.477336   6.824746   6.243548   4.009539   3.939052
    13  H    7.518220   7.027449   6.148396   4.151932   4.157957
    14  H    7.624999   6.710180   6.249546   3.479214   3.590401
    15  O    5.618004   5.167324   5.075249   4.070538   3.403195
    16  H    5.768136   5.649390   5.462576   4.935657   4.236592
    17  H    6.276876   5.747528   5.428420   3.898128   3.437465
    18  O    7.786766   6.453939   6.239762   2.734923   3.199711
    19  H    8.566696   7.168544   6.908193   3.288493   3.924787
    20  H    6.982762   5.591165   5.370232   1.769981   2.333163
                   11         12         13         14         15
    11  H    0.000000
    12  O    4.953957   0.000000
    13  H    5.099154   0.961703   0.000000
    14  H    4.373362   0.982769   1.558635   0.000000
    15  O    4.889454   2.638736   3.188029   3.088697   0.000000
    16  H    5.755348   3.124114   3.557681   3.769704   0.960560
    17  H    4.803455   1.645623   2.241214   2.188902   0.996284
    18  O    3.394414   2.701628   3.111864   1.736099   4.124631
    19  H    3.793281   3.407305   3.693782   2.434844   5.071319
    20  H    2.423172   3.068475   3.376245   2.232896   4.015480
                   16         17         18         19         20
    16  H    0.000000
    17  H    1.584560   0.000000
    18  O    4.991031   3.471155   0.000000
    19  H    5.920816   4.376883   0.959227   0.000000
    20  H    4.923171   3.514104   0.978818   1.592197   0.000000
 Stoichiometry    C2H9F3O6
 Framework group  C1[X(C2H9F3O6)]
 Deg. of freedom    54
 Full point group                 C1      NOp   1
 Largest Abelian subgroup         C1      NOp   1
 Largest concise Abelian subgroup C1      NOp   1
                         Standard orientation:                         
 ---------------------------------------------------------------------
 Center     Atomic      Atomic             Coordinates (Angstroms)
 Number     Number       Type             X           Y           Z
 ---------------------------------------------------------------------
      1          6           0       -1.346083   -0.820474   -0.138685
      2          8           0       -1.613768   -1.973578    0.070403
      3          8           0       -0.184742   -0.324310   -0.493922
      4          1           0        0.525944   -1.043159   -0.537710
      5          6           0       -2.369890    0.321480    0.079691
      6          9           0       -3.590863   -0.168550    0.255481
      7          9           0       -2.399457    1.173183   -0.955358
      8          9           0       -2.028543    1.030534    1.173904
      9          8           0        1.390434    2.012542    0.075108
     10          1           0        0.823696    1.280565   -0.205885
     11          1           0        0.954239    2.824881   -0.195995
     12          8           0        3.812418   -1.122318    0.694016
     13          1           0        3.747799   -1.021692    1.648255
     14          1           0        4.033448   -0.235299    0.333214
     15          8           0        1.658363   -2.000516   -0.551674
     16          1           0        1.453772   -2.907598   -0.310798
     17          1           0        2.481132   -1.727422   -0.060702
     18          8           0        4.020028    1.373130   -0.320099
     19          1           0        4.669786    2.061512   -0.164980
     20          1           0        3.113927    1.726083   -0.208346
 ---------------------------------------------------------------------
 Rotational constants (GHZ):           1.2742903           0.3997124           0.3308441
 Standard basis: 6-31++G(d,p) (6D, 7F)
 There are   263 symmetry adapted cartesian basis functions of A   symmetry.
 There are   263 symmetry adapted basis functions of A   symmetry.
   263 basis functions,   424 primitive gaussians,   263 cartesian basis functions
    48 alpha electrons       48 beta electrons
       nuclear repulsion energy       720.8125727306 Hartrees.
 NAtoms=   20 NActive=   20 NUniq=   20 SFac= 1.00D+00 NAtFMM=   60 NAOKFM=F Big=F
 Integral buffers will be    131072 words long.
 Raffenetti 2 integral format.
 Two-electron integral symmetry is turned on.
 Nuclear repulsion after empirical dispersion term =      720.8043390731 Hartrees.
 One-electron integrals computed using PRISM.
 NBasis=   263 RedAO= T EigKep=  5.33D-05  NBF=   263
 NBsUse=   263 1.00D-06 EigRej= -1.00D+00 NBFU=   263
 Lowest energy guess from the checkpoint file:  "/local_scratch/slurm.5620366/Gau-2291078.chk"
 B after Tr=    -0.000000   -0.000000   -0.000000
         Rot=    0.999277   -0.033625    0.007926    0.015869 Ang=  -4.36 deg.
 B after Tr=    -0.000000   -0.000000   -0.000000
         Rot=    0.999975   -0.005994    0.003709    0.000721 Ang=  -0.81 deg.
 Requested convergence on RMS density matrix=1.00D-10 within 128 cycles.
 Requested convergence on MAX density matrix=1.00D-08.
 Requested convergence on             energy=1.00D-08.
 No special actions if energy rises.
 SCF Done:  E(RwB97XD) =  -832.380349178     A.U. after   17 cycles
            NFock= 17  Conv=0.58D-10     -V/T= 2.0081
 Calling FoFJK, ICntrl=      2127 FMM=F ISym2X=0 I1Cent= 0 IOpClX= 0 NMat=1 NMatS=1 NMatT=0.
 ***** Axes restored to original set *****
 -------------------------------------------------------------------
 Center     Atomic                   Forces (Hartrees/Bohr)
 Number     Number              X              Y              Z
 -------------------------------------------------------------------
      1        6          -0.003130614    0.005174500    0.001549481
      2        8           0.001774398   -0.001615985    0.000154092
      3        8          -0.004513676   -0.002175477    0.009942815
      4        1           0.002104590   -0.000920809   -0.011085673
      5        6           0.002044192    0.001262951    0.000475516
      6        9           0.000285095    0.000844325    0.001503325
      7        9          -0.000631515   -0.001955180   -0.000418748
      8        9           0.001338119   -0.000626940   -0.000458431
      9        8          -0.004100406   -0.000266105   -0.000552324
     10        1           0.002438018    0.000718640    0.002738559
     11        1           0.001749198   -0.000030363   -0.000675065
     12        8           0.000522215    0.002352091   -0.001015313
     13        1          -0.000780129   -0.001543761   -0.000124991
     14        1          -0.000572383   -0.000086792    0.000947033
     15        8          -0.001516957    0.001413782   -0.004632129
     16        1           0.000529809   -0.000407046    0.000434077
     17        1           0.002128350   -0.002513583    0.001355756
     18        8           0.002668487   -0.000769729   -0.004326808
     19        1           0.001201840    0.000608467    0.003365964
     20        1          -0.003538631    0.000537015    0.000822866
 -------------------------------------------------------------------
 Cartesian Forces:  Max     0.011085673 RMS     0.002740514

 GradGradGradGradGradGradGradGradGradGradGradGradGradGradGradGradGradGrad
 Berny optimization.
 Using GEDIIS/GDIIS optimizer.
 FormGI is forming the generalized inverse of G from B-inverse, IUseBI=4.
 Internal  Forces:  Max     0.013046587 RMS     0.002516234
 Search for a local minimum.
 Step number   8 out of a maximum of  120
 All quantities printed in internal units (Hartrees-Bohrs-Radians)
 Mixed Optimization -- RFO/linear search
 Update second derivatives using D2CorX and points    8    5
 ITU=  0 -1 -1  1  1 -1  1  0
 Use linear search instead of GDIIS.
 Energy rises -- skip Quadratic/GDIIS search.
 Quartic linear search produced a step of -0.88151.
 Iteration  1 RMS(Cart)=  0.19525497 RMS(Int)=  0.05121714
 Iteration  2 RMS(Cart)=  0.07451641 RMS(Int)=  0.00468018
 Iteration  3 RMS(Cart)=  0.00517843 RMS(Int)=  0.00011749
 Iteration  4 RMS(Cart)=  0.00002214 RMS(Int)=  0.00011655
 Iteration  5 RMS(Cart)=  0.00000000 RMS(Int)=  0.00011655
 Variable       Old X    -DE/DX   Delta X   Delta X   Delta X     New X
                                 (Linear)    (Quad)   (Total)
    R1        2.27162   0.00123   0.00341   0.00000   0.00341   2.27503
    R2        2.47913   0.00361   0.00637   0.00000   0.00636   2.48550
    R3        2.92751   0.00046  -0.00025   0.00000  -0.00025   2.92726
    R4        1.91202   0.01305   0.04359   0.00000   0.04359   1.95562
    R5        2.80234   0.00169  -0.00224   0.00000  -0.00225   2.80010
    R6        2.50829   0.00112  -0.00113   0.00000  -0.00113   2.50716
    R7        2.53364   0.00160   0.00576   0.00000   0.00576   2.53940
    R8        2.54698  -0.00132  -0.00244   0.00000  -0.00244   2.54454
    R9        1.82820   0.00216   0.00517   0.00000   0.00517   1.83337
   R10        1.81616  -0.00125  -0.00216   0.00000  -0.00216   1.81400
   R11        3.34478   0.00142  -0.00044   0.00000  -0.00044   3.34434
   R12        1.81736  -0.00141  -0.00309   0.00000  -0.00309   1.81427
   R13        1.85717   0.00076   0.00175   0.00000   0.00174   1.85891
   R14        3.10978   0.00045   0.06070   0.00000   0.06070   3.17048
   R15        3.28075   0.00020  -0.01732   0.00000  -0.01732   3.26343
   R16        1.81520   0.00017   0.00161   0.00000   0.00161   1.81681
   R17        1.88270  -0.00299  -0.01003   0.00000  -0.01003   1.87268
   R18        1.81268  -0.00141  -0.00045   0.00000  -0.00045   1.81222
   R19        1.84970   0.00137   0.00086   0.00000   0.00086   1.85056
    A1        2.22310  -0.00069  -0.00326   0.00000  -0.00309   2.22001
    A2        2.13580  -0.00133  -0.00539   0.00000  -0.00522   2.13058
    A3        1.92241   0.00215   0.00967   0.00000   0.00984   1.93225
    A4        1.94422   0.00173  -0.02037   0.00000  -0.02036   1.92386
    A5        1.93312   0.00274   0.01223   0.00000   0.01225   1.94537
    A6        1.95413  -0.00262  -0.03473   0.00000  -0.03474   1.91939
    A7        1.91225  -0.00072   0.02043   0.00000   0.02044   1.93269
    A8        1.89281   0.00022   0.00212   0.00000   0.00212   1.89494
    A9        1.89618  -0.00100  -0.00531   0.00000  -0.00528   1.89090
   A10        1.87354   0.00137   0.00530   0.00000   0.00528   1.87882
   A11        1.86681  -0.00267  -0.01124   0.00000  -0.01108   1.85574
   A12        1.98391   0.00347   0.00046   0.00000   0.00059   1.98450
   A13        2.13361   0.00013   0.05815   0.00000   0.05827   2.19187
   A14        1.85975  -0.00106  -0.00441   0.00000  -0.00452   1.85523
   A15        2.02548   0.00236   0.05292   0.00000   0.05288   2.07836
   A16        1.92352  -0.00172  -0.04295   0.00000  -0.04301   1.88051
   A17        2.03156   0.00140  -0.07559   0.00000  -0.07523   1.95633
   A18        2.03648  -0.00357  -0.05023   0.00000  -0.04992   1.98656
   A19        1.88722   0.00166   0.00266   0.00000   0.00311   1.89033
   A20        2.21277   0.00059  -0.00663   0.00000  -0.00665   2.20612
   A21        1.87367   0.00535   0.10482   0.00000   0.10494   1.97861
   A22        1.92817  -0.00592  -0.05002   0.00000  -0.04982   1.87835
   A23        3.21875   0.00417  -0.06149   0.00000  -0.06145   3.15730
   A24        2.90887  -0.00003   0.04690   0.00000   0.04693   2.95579
   A25        3.08268  -0.00168  -0.06583   0.00000  -0.06581   3.01687
   A26        2.95363   0.00274   0.01729   0.00000   0.01723   2.97085
   A27        3.20283  -0.00028  -0.04040   0.00000  -0.04048   3.16235
   A28        3.11166  -0.00074   0.03352   0.00000   0.03360   3.14526
   A29        3.05158  -0.00226  -0.00923   0.00000  -0.00927   3.04231
   A30        3.04276   0.00492   0.02271   0.00000   0.02281   3.06557
    D1       -0.04946  -0.00068   0.06381   0.00000   0.06381   0.01436
    D2        3.02682   0.00158   0.15762   0.00000   0.15762  -3.09875
    D3       -0.21368   0.00117   0.37667   0.00000   0.37668   0.16300
    D4       -2.32877   0.00078   0.38926   0.00000   0.38927  -1.93949
    D5        1.87785   0.00119   0.39155   0.00000   0.39154   2.26938
    D6        2.98936  -0.00098   0.28844   0.00000   0.28845  -3.00537
    D7        0.87428  -0.00138   0.30103   0.00000   0.30104   1.17532
    D8       -1.20229  -0.00096   0.30332   0.00000   0.30330  -0.89899
    D9       -0.01124   0.00083   0.00042   0.00000   0.00014  -0.01110
   D10       -2.26618  -0.00001   0.10478   0.00000   0.10506  -2.16112
   D11       -0.79854   0.00124   0.20569   0.00000   0.20574  -0.59280
   D12        3.02941   0.00091   0.15347   0.00000   0.15331  -3.10046
   D13       -3.08523   0.00003   0.16122   0.00000   0.16137  -2.92386
   D14        0.74272  -0.00030   0.10900   0.00000   0.10894   0.85166
   D15        1.18274   0.00067   0.03682   0.00000   0.03681   1.21955
   D16       -1.16200  -0.00007   0.19330   0.00000   0.19339  -0.96861
   D17       -0.91090   0.00231   0.05700   0.00000   0.05691  -0.85399
   D18        3.02755   0.00157   0.21348   0.00000   0.21349  -3.04215
   D19        1.02971  -0.00052  -0.01366   0.00000  -0.01378   1.01593
   D20       -1.27298   0.00197  -0.08344   0.00000  -0.08332  -1.35630
   D21       -3.11312   0.00073   0.04100   0.00000   0.04089  -3.07223
   D22        0.86738   0.00322  -0.02878   0.00000  -0.02866   0.83872
         Item               Value     Threshold  Converged?
 Maximum Force            0.013047     0.000015     NO 
 RMS     Force            0.002516     0.000010     NO 
 Maximum Displacement     0.947124     0.000060     NO 
 RMS     Displacement     0.247399     0.000040     NO 
 Predicted change in Energy=-3.224313D-05
 GradGradGradGradGradGradGradGradGradGradGradGradGradGradGradGradGradGrad

                          Input orientation:                          
 ---------------------------------------------------------------------
 Center     Atomic      Atomic             Coordinates (Angstroms)
 Number     Number       Type             X           Y           Z
 ---------------------------------------------------------------------
      1          6           0        2.347186   -2.460381    0.506874
      2          8           0        3.378677   -2.201968   -0.057582
      3          8           0        1.245675   -2.939097   -0.029258
      4          1           0        1.377733   -3.088892   -1.044675
      5          6           0        2.182037   -2.289641    2.037591
      6          9           0        3.218437   -1.654972    2.569840
      7          9           0        2.070014   -3.493400    2.624275
      8          9           0        1.066223   -1.591576    2.321778
      9          8           0       -1.543981   -2.451206    0.323433
     10          1           0       -0.586487   -2.605185    0.350551
     11          1           0       -1.893491   -2.777868    1.155655
     12          8           0       -0.436527   -2.013530   -3.760945
     13          1           0       -0.449745   -1.053591   -3.769805
     14          1           0       -1.254251   -2.296550   -3.293102
     15          8           0        1.535575   -3.284654   -2.504929
     16          1           0        2.409245   -3.026333   -2.811989
     17          1           0        0.860089   -2.804684   -3.048421
     18          8           0       -2.498222   -2.821564   -2.216439
     19          1           0       -3.436988   -2.645567   -2.302449
     20          1           0       -2.262747   -2.719083   -1.271440
 ---------------------------------------------------------------------
                    Distance matrix (angstroms):
                    1          2          3          4          5
     1  C    0.000000
     2  O    1.203894   0.000000
     3  O    1.315269   2.256958   0.000000
     4  H    1.934468   2.400992   1.034867   0.000000
     5  C    1.549039   2.414412   2.360176   3.284216   0.000000
     6  F    2.379830   2.688536   3.506576   4.302213   1.326732
     7  F    2.372201   3.251576   2.833376   3.755539   1.343793
     8  F    2.385281   3.373629   2.715766   3.697567   1.346513
     9  O    3.895499   4.943668   2.853876   3.288582   4.104589
    10  H    2.941401   4.006455   1.900676   2.457395   3.257360
    11  H    4.301750   5.440530   3.359223   3.954630   4.198346
    12  O    5.114979   5.320356   4.196661   3.438905   6.368370
    13  H    5.300176   5.454924   4.518991   3.861148   6.494610
    14  H    5.238034   5.651686   4.161151   3.551136   6.342272
    15  O    3.226313   3.249422   2.516426   1.481749   4.694940
    16  H    3.367344   3.034162   3.017466   2.047274   4.910476
    17  H    3.869124   3.956219   3.046652   2.088954   5.280184
    18  O    5.569997   6.291463   4.337550   4.058020   6.347011
    19  H    6.432982   7.189541   5.213530   4.996006   7.108873
    20  H    4.947808   5.793663   3.728331   3.666235   5.557897
                    6          7          8          9         10
     6  F    0.000000
     7  F    2.168330   0.000000
     8  F    2.167389   2.171643   0.000000
     9  O    5.325500   4.409194   3.397869   0.000000
    10  H    4.506172   3.607733   2.764885   0.970175   0.000000
    11  H    5.421496   4.286980   3.395150   0.959927   1.544756
    12  O    7.318891   7.017392   6.279795   4.254428   4.156554
    13  H    7.349035   7.292881   6.300395   4.461533   4.404938
    14  H    7.402070   6.891918   6.116246   3.631416   3.717172
    15  O    5.589380   5.161195   5.136527   4.263558   3.621960
    16  H    5.612442   5.466827   5.497072   5.078350   4.376464
    17  H    6.200686   5.841038   5.509370   4.156188   3.699378
    18  O    7.546496   6.689742   5.900302   2.738374   3.207958
    19  H    8.307536   7.437641   6.540129   3.242917   3.894278
    20  H    6.777251   5.877838   5.026383   1.769746   2.335311
                   11         12         13         14         15
    11  H    0.000000
    12  O    5.184584   0.000000
    13  H    5.414581   0.960070   0.000000
    14  H    4.520147   0.983692   1.555449   0.000000
    15  O    5.041349   2.661300   3.243308   3.062792   0.000000
    16  H    5.858112   3.166182   3.603186   3.766332   0.961413
    17  H    5.025652   1.677745   2.302691   2.188265   0.990977
    18  O    3.426168   2.699815   3.120085   1.726935   4.070528
    19  H    3.789244   3.395504   3.689328   2.422302   5.017551
    20  H    2.455727   3.167099   3.507516   2.298416   4.033437
                   16         17         18         19         20
    16  H    0.000000
    17  H    1.582691   0.000000
    18  O    4.947711   3.459875   0.000000
    19  H    5.880736   4.364249   0.958986   0.000000
    20  H    4.929017   3.594036   0.979273   1.564361   0.000000
 Stoichiometry    C2H9F3O6
 Framework group  C1[X(C2H9F3O6)]
 Deg. of freedom    54
 Full point group                 C1      NOp   1
 Largest Abelian subgroup         C1      NOp   1
 Largest concise Abelian subgroup C1      NOp   1
                         Standard orientation:                         
 ---------------------------------------------------------------------
 Center     Atomic      Atomic             Coordinates (Angstroms)
 Number     Number       Type             X           Y           Z
 ---------------------------------------------------------------------
      1          6           0       -1.231715   -0.801500   -0.018836
      2          8           0       -1.416653   -1.958711    0.256885
      3          8           0       -0.118979   -0.257545   -0.461401
      4          1           0        0.615930   -0.978925   -0.563716
      5          6           0       -2.357665    0.257733    0.080087
      6          9           0       -3.434779   -0.233298    0.679196
      7          9           0       -2.704531    0.675087   -1.149255
      8          9           0       -1.940387    1.333676    0.773862
      9          8           0        1.263765    2.189263    0.034340
     10          1           0        0.670653    1.439171   -0.129426
     11          1           0        0.826717    2.963073   -0.328518
     12          8           0        3.826544   -1.149176    0.656545
     13          1           0        3.799788   -1.123223    1.615892
     14          1           0        3.960349   -0.221186    0.358923
     15          8           0        1.691302   -1.990345   -0.690932
     16          1           0        1.396824   -2.866414   -0.426166
     17          1           0        2.510882   -1.769637   -0.179451
     18          8           0        3.877561    1.408764   -0.205625
     19          1           0        4.505275    2.108861   -0.017224
     20          1           0        2.978801    1.793692   -0.150533
 ---------------------------------------------------------------------
 Rotational constants (GHZ):           1.2385627           0.4104139           0.3363347
 Standard basis: 6-31++G(d,p) (6D, 7F)
 There are   263 symmetry adapted cartesian basis functions of A   symmetry.
 There are   263 symmetry adapted basis functions of A   symmetry.
   263 basis functions,   424 primitive gaussians,   263 cartesian basis functions
    48 alpha electrons       48 beta electrons
       nuclear repulsion energy       722.1142787180 Hartrees.
 NAtoms=   20 NActive=   20 NUniq=   20 SFac= 1.00D+00 NAtFMM=   60 NAOKFM=F Big=F
 Integral buffers will be    131072 words long.
 Raffenetti 2 integral format.
 Two-electron integral symmetry is turned on.
 Nuclear repulsion after empirical dispersion term =      722.1059839483 Hartrees.
 One-electron integrals computed using PRISM.
 NBasis=   263 RedAO= T EigKep=  5.26D-05  NBF=   263
 NBsUse=   263 1.00D-06 EigRej= -1.00D+00 NBFU=   263
 Lowest energy guess from the checkpoint file:  "/local_scratch/slurm.5620366/Gau-2291078.chk"
 B after Tr=     0.000000   -0.000000   -0.000000
         Rot=    0.999990   -0.003979    0.000917    0.001788 Ang=  -0.51 deg.
 B after Tr=     0.000000    0.000000   -0.000000
         Rot=    0.999429    0.029889   -0.007070   -0.014110 Ang=   3.87 deg.
 Requested convergence on RMS density matrix=1.00D-10 within 128 cycles.
 Requested convergence on MAX density matrix=1.00D-08.
 Requested convergence on             energy=1.00D-08.
 No special actions if energy rises.
 SCF Done:  E(RwB97XD) =  -832.381911273     A.U. after   15 cycles
            NFock= 15  Conv=0.70D-10     -V/T= 2.0082
 Calling FoFJK, ICntrl=      2127 FMM=F ISym2X=0 I1Cent= 0 IOpClX= 0 NMat=1 NMatS=1 NMatT=0.
 ***** Axes restored to original set *****
 -------------------------------------------------------------------
 Center     Atomic                   Forces (Hartrees/Bohr)
 Number     Number              X              Y              Z
 -------------------------------------------------------------------
      1        6           0.000063427   -0.000943010    0.000118803
      2        8          -0.000300029    0.000173261    0.000109037
      3        8           0.000622097    0.000217990   -0.000271071
      4        1          -0.000242068    0.000057301   -0.000160746
      5        6          -0.000687507    0.000217498    0.000083521
      6        9           0.000351874    0.000127339    0.000064596
      7        9           0.000072263    0.000291961    0.000033669
      8        9           0.000243569   -0.000333217   -0.000186414
      9        8          -0.000363744    0.000099075    0.000394640
     10        1           0.000058678    0.000105203   -0.000200718
     11        1          -0.000059112   -0.000137623   -0.000042847
     12        8          -0.000063370   -0.000183973    0.000039400
     13        1           0.000063334   -0.000000170   -0.000092947
     14        1           0.000017315   -0.000012346    0.000142715
     15        8           0.000051639    0.000320895    0.000170805
     16        1           0.000147221   -0.000042624   -0.000132411
     17        1          -0.000080692   -0.000041413    0.000013674
     18        8          -0.000137054    0.000029389    0.000107929
     19        1           0.000019063    0.000085558   -0.000100143
     20        1           0.000223095   -0.000031093   -0.000091493
 -------------------------------------------------------------------
 Cartesian Forces:  Max     0.000943010 RMS     0.000236118

 GradGradGradGradGradGradGradGradGradGradGradGradGradGradGradGradGradGrad
 Berny optimization.
 Using GEDIIS/GDIIS optimizer.
 FormGI is forming the generalized inverse of G from B-inverse, IUseBI=4.
 Internal  Forces:  Max     0.001646910 RMS     0.000410741
 Search for a local minimum.
 Step number   9 out of a maximum of  120
 All quantities printed in internal units (Hartrees-Bohrs-Radians)
 Mixed Optimization -- En-DIIS/RFO-DIIS
 Update second derivatives using D2CorX and points    5    9
 ITU=  0  0 -1 -1  1  1 -1  1  0
 Use linear search instead of GDIIS.
     Eigenvalues ---    0.00033   0.00074   0.00122   0.00171   0.00284
     Eigenvalues ---    0.00336   0.00489   0.00961   0.01093   0.01395
     Eigenvalues ---    0.01477   0.01703   0.01774   0.01843   0.01953
     Eigenvalues ---    0.02419   0.02668   0.03037   0.03241   0.03533
     Eigenvalues ---    0.04025   0.04508   0.04938   0.05491   0.06605
     Eigenvalues ---    0.08198   0.08992   0.09525   0.11640   0.13609
     Eigenvalues ---    0.16011   0.19179   0.21099   0.21683   0.23173
     Eigenvalues ---    0.24225   0.29121   0.30115   0.36912   0.38329
     Eigenvalues ---    0.40690   0.42888   0.44963   0.48828   0.52246
     Eigenvalues ---    0.53418   0.55215   0.55823   0.56798   0.57167
     Eigenvalues ---    0.57689   0.58084   0.95925   2.68519
 RFO step:  Lambda=-1.68473263D-04 EMin= 3.33661290D-04
 Quartic linear search produced a step of -0.04096.
 Iteration  1 RMS(Cart)=  0.06483328 RMS(Int)=  0.00362717
 Iteration  2 RMS(Cart)=  0.00358183 RMS(Int)=  0.00044757
 Iteration  3 RMS(Cart)=  0.00002241 RMS(Int)=  0.00044686
 Iteration  4 RMS(Cart)=  0.00000005 RMS(Int)=  0.00044686
 Variable       Old X    -DE/DX   Delta X   Delta X   Delta X     New X
                                 (Linear)    (Quad)   (Total)
    R1        2.27503  -0.00027   0.00002  -0.00110  -0.00108   2.27395
    R2        2.48550  -0.00029   0.00004  -0.00187  -0.00183   2.48367
    R3        2.92726   0.00003  -0.00000   0.00138   0.00138   2.92864
    R4        1.95562  -0.00013   0.00024  -0.00216  -0.00192   1.95370
    R5        2.80010  -0.00024  -0.00001   0.00007   0.00006   2.80016
    R6        2.50716   0.00036  -0.00001   0.00197   0.00197   2.50913
    R7        2.53940  -0.00025   0.00003  -0.00037  -0.00034   2.53907
    R8        2.54454  -0.00042  -0.00001  -0.00296  -0.00298   2.54156
    R9        1.83337   0.00004   0.00003  -0.00015  -0.00012   1.83324
   R10        1.81400   0.00003  -0.00001   0.00025   0.00024   1.81424
   R11        3.34434  -0.00000  -0.00000  -0.00717  -0.00718   3.33716
   R12        1.81427   0.00001  -0.00002  -0.00028  -0.00030   1.81397
   R13        1.85891   0.00026   0.00001   0.00026   0.00027   1.85918
   R14        3.17048   0.00009   0.00033  -0.00507  -0.00474   3.16574
   R15        3.26343   0.00018  -0.00010  -0.00717  -0.00726   3.25617
   R16        1.81681   0.00016   0.00001  -0.00055  -0.00055   1.81626
   R17        1.87268   0.00009  -0.00006   0.00020   0.00015   1.87282
   R18        1.81222   0.00001  -0.00000  -0.00007  -0.00007   1.81215
   R19        1.85056   0.00003   0.00000   0.00049   0.00050   1.85105
    A1        2.22001  -0.00011  -0.00003  -0.00069  -0.00074   2.21927
    A2        2.13058  -0.00015  -0.00004  -0.00174  -0.00180   2.12878
    A3        1.93225   0.00027   0.00005   0.00274   0.00277   1.93502
    A4        1.92386   0.00042  -0.00011   0.00399   0.00388   1.92774
    A5        1.94537  -0.00018   0.00007  -0.00255  -0.00248   1.94288
    A6        1.91939   0.00031  -0.00019   0.00288   0.00269   1.92207
    A7        1.93269  -0.00019   0.00011   0.00095   0.00107   1.93376
    A8        1.89494  -0.00009   0.00001  -0.00158  -0.00157   1.89337
    A9        1.89090   0.00021  -0.00003   0.00082   0.00079   1.89169
   A10        1.87882  -0.00006   0.00003  -0.00054  -0.00051   1.87831
   A11        1.85574   0.00015  -0.00007  -0.00236  -0.00484   1.85089
   A12        1.98450  -0.00020  -0.00000  -0.01969  -0.02151   1.96299
   A13        2.19187  -0.00012   0.00032  -0.04007  -0.04131   2.15057
   A14        1.85523  -0.00049  -0.00002   0.00393   0.00388   1.85911
   A15        2.07836  -0.00040   0.00029   0.00756   0.00775   2.08612
   A16        1.88051   0.00145  -0.00023   0.00250   0.00222   1.88273
   A17        1.95633  -0.00011  -0.00043   0.01934   0.01872   1.97505
   A18        1.98656   0.00050  -0.00029   0.00813   0.00768   1.99424
   A19        1.89033  -0.00010  -0.00000   0.00472   0.00450   1.89483
   A20        2.20612  -0.00039  -0.00004  -0.00474  -0.00490   2.20121
   A21        1.97861   0.00096   0.00057   0.02011   0.02056   1.99917
   A22        1.87835  -0.00051  -0.00028   0.00035  -0.00005   1.87831
   A23        3.15730  -0.00010  -0.00034   0.01145   0.01109   3.16839
   A24        2.95579   0.00165   0.00026   0.01386   0.01408   2.96988
   A25        3.01687   0.00083  -0.00036  -0.00881  -0.00919   3.00768
   A26        2.97085   0.00097   0.00010   0.02903   0.02918   3.00003
   A27        3.16235  -0.00001  -0.00022  -0.00617  -0.00635   3.15600
   A28        3.14526  -0.00039   0.00018   0.00393   0.00412   3.14938
   A29        3.04231   0.00052  -0.00005  -0.00044  -0.00047   3.04184
   A30        3.06557   0.00064   0.00012   0.02571   0.02539   3.09097
    D1        0.01436  -0.00005   0.00035  -0.00306  -0.00271   0.01165
    D2       -3.09875  -0.00056   0.00087  -0.01549  -0.01462  -3.11337
    D3        0.16300  -0.00019   0.00207   0.02785   0.02992   0.19292
    D4       -1.93949  -0.00017   0.00214   0.02957   0.03172  -1.90778
    D5        2.26938  -0.00017   0.00216   0.02783   0.02998   2.29937
    D6       -3.00537   0.00028   0.00159   0.03955   0.04113  -2.96424
    D7        1.17532   0.00031   0.00166   0.04127   0.04293   1.21825
    D8       -0.89899   0.00031   0.00167   0.03952   0.04119  -0.85780
    D9       -0.01110   0.00004   0.00001  -0.03027  -0.03015  -0.04124
   D10       -2.16112  -0.00011   0.00057  -0.06101  -0.06056  -2.22168
   D11       -0.59280   0.00005   0.00113   0.11782   0.11977  -0.47303
   D12       -3.10046   0.00013   0.00085   0.10312   0.10469  -2.99577
   D13       -2.92386   0.00006   0.00088   0.20687   0.20707  -2.71679
   D14        0.85166   0.00014   0.00060   0.19217   0.19199   1.04365
   D15        1.21955   0.00035   0.00020   0.04932   0.04956   1.26911
   D16       -0.96861   0.00013   0.00106   0.01512   0.01615  -0.95246
   D17       -0.85399  -0.00016   0.00032   0.03876   0.03911  -0.81488
   D18       -3.04215  -0.00038   0.00117   0.00456   0.00570  -3.03645
   D19        1.01593  -0.00005  -0.00007  -0.06305  -0.06315   0.95278
   D20       -1.35630  -0.00013  -0.00046  -0.08893  -0.08944  -1.44574
   D21       -3.07223   0.00043   0.00023  -0.04558  -0.04530  -3.11754
   D22        0.83872   0.00035  -0.00016  -0.07146  -0.07159   0.76713
         Item               Value     Threshold  Converged?
 Maximum Force            0.001647     0.000015     NO 
 RMS     Force            0.000411     0.000010     NO 
 Maximum Displacement     0.365502     0.000060     NO 
 RMS     Displacement     0.065189     0.000040     NO 
 Predicted change in Energy=-9.606840D-05
 GradGradGradGradGradGradGradGradGradGradGradGradGradGradGradGradGradGrad

                          Input orientation:                          
 ---------------------------------------------------------------------
 Center     Atomic      Atomic             Coordinates (Angstroms)
 Number     Number       Type             X           Y           Z
 ---------------------------------------------------------------------
      1          6           0        2.355698   -2.469845    0.513025
      2          8           0        3.407628   -2.261761   -0.032987
      3          8           0        1.243996   -2.897661   -0.042383
      4          1           0        1.383119   -3.054682   -1.054725
      5          6           0        2.169272   -2.269817    2.038483
      6          9           0        3.207080   -1.636971    2.572751
      7          9           0        2.036220   -3.459829    2.647969
      8          9           0        1.059045   -1.555073    2.294202
      9          8           0       -1.563991   -2.495761    0.371177
     10          1           0       -0.598599   -2.590690    0.382238
     11          1           0       -1.886266   -2.971284    1.140411
     12          8           0       -0.440929   -2.040736   -3.787655
     13          1           0       -0.447844   -1.083093   -3.853213
     14          1           0       -1.252183   -2.293033   -3.291524
     15          8           0        1.539131   -3.272739   -2.512045
     16          1           0        2.413060   -3.040367   -2.837641
     17          1           0        0.861857   -2.809595   -3.067913
     18          8           0       -2.491103   -2.766257   -2.191442
     19          1           0       -3.423102   -2.552365   -2.263637
     20          1           0       -2.243638   -2.698182   -1.246129
 ---------------------------------------------------------------------
                    Distance matrix (angstroms):
                    1          2          3          4          5
     1  C    0.000000
     2  O    1.203323   0.000000
     3  O    1.314300   2.255163   0.000000
     4  H    1.935403   2.402355   1.033851   0.000000
     5  C    1.549771   2.413417   2.362272   3.286638   0.000000
     6  F    2.379286   2.687090   3.504563   4.300619   1.327773
     7  F    2.374894   3.240934   2.860358   3.781618   1.343616
     8  F    2.385521   3.380985   2.701182   3.683635   1.344937
     9  O    3.922340   4.993506   2.866592   3.321302   4.094901
    10  H    2.959659   4.041097   1.915644   2.491457   3.241484
    11  H    4.317327   5.468601   3.347083   3.938839   4.212597
    12  O    5.147922   5.381243   4.195278   3.438625   6.388233
    13  H    5.370936   5.554102   4.547242   3.882154   6.555127
    14  H    5.246204   5.686200   4.141666   3.539518   6.333709
    15  O    3.234574   3.264826   2.515357   1.481779   4.702153
    16  H    3.399374   3.075951   3.033239   2.059070   4.942648
    17  H    3.894882   3.998980   3.050839   2.093969   5.298677
    18  O    5.558190   6.301465   4.311228   4.047827   6.313305
    19  H    6.411801   7.191601   5.180252   4.981320   7.061354
    20  H    4.929569   5.796463   3.694914   3.649259   5.517785
                    6          7          8          9         10
     6  F    0.000000
     7  F    2.167805   0.000000
     8  F    2.167568   2.169820   0.000000
     9  O    5.324244   4.367463   3.385741   0.000000
    10  H    4.493453   3.582069   2.734209   0.970111   0.000000
    11  H    5.456570   4.230521   3.465796   0.960054   1.542000
    12  O    7.343416   7.040409   6.282896   4.331767   4.208957
    13  H    7.413384   7.354238   6.346983   4.592046   4.498291
    14  H    7.396294   6.888584   6.089885   3.681535   3.743300
    15  O    5.595797   5.187278   5.126488   4.306511   3.662234
    16  H    5.645558   5.514515   5.511376   5.139070   4.431694
    17  H    6.220306   5.871392   5.510444   4.220258   3.752918
    18  O    7.512796   6.663152   5.847352   2.738562   3.199410
    19  H    8.257597   7.399430   6.469786   3.225173   3.870393
    20  H    6.739461   5.836206   4.974772   1.765948   2.317172
                   11         12         13         14         15
    11  H    0.000000
    12  O    5.219268   0.000000
    13  H    5.529069   0.959910   0.000000
    14  H    4.528149   0.983836   1.557694   0.000000
    15  O    5.016439   2.658129   3.246745   3.059223   0.000000
    16  H    5.857804   3.169707   3.612074   3.768092   0.961124
    17  H    5.028749   1.675239   2.304956   2.187694   0.991056
    18  O    3.392508   2.697682   3.125609   1.723091   4.074567
    19  H    3.758311   3.387883   3.679358   2.415926   5.020399
    20  H    2.428554   3.184548   3.553910   2.308846   4.030137
                   16         17         18         19         20
    16  H    0.000000
    17  H    1.585090   0.000000
    18  O    4.954141   3.465894   0.000000
    19  H    5.884591   4.367369   0.958950   0.000000
    20  H    4.933035   3.602140   0.979536   1.564519   0.000000
 Stoichiometry    C2H9F3O6
 Framework group  C1[X(C2H9F3O6)]
 Deg. of freedom    54
 Full point group                 C1      NOp   1
 Largest Abelian subgroup         C1      NOp   1
 Largest concise Abelian subgroup C1      NOp   1
                         Standard orientation:                         
 ---------------------------------------------------------------------
 Center     Atomic      Atomic             Coordinates (Angstroms)
 Number     Number       Type             X           Y           Z
 ---------------------------------------------------------------------
      1          6           0       -1.237011   -0.814949   -0.032479
      2          8           0       -1.442568   -1.978321    0.196205
      3          8           0       -0.106759   -0.270649   -0.424464
      4          1           0        0.624550   -0.993630   -0.530924
      5          6           0       -2.351318    0.255005    0.091259
      6          9           0       -3.429385   -0.237740    0.689552
      7          9           0       -2.705042    0.697200   -1.127201
      8          9           0       -1.919958    1.314014    0.799273
      9          8           0        1.232678    2.232239   -0.025950
     10          1           0        0.647957    1.464841   -0.127530
     11          1           0        0.833490    2.939658   -0.537722
     12          8           0        3.856807   -1.150883    0.631800
     13          1           0        3.870831   -1.160504    1.591559
     14          1           0        3.959512   -0.210950    0.359936
     15          8           0        1.703550   -1.998819   -0.675922
     16          1           0        1.427964   -2.886963   -0.432995
     17          1           0        2.533626   -1.779507   -0.180880
     18          8           0        3.846984    1.427843   -0.160389
     19          1           0        4.455156    2.134853    0.062878
     20          1           0        2.940814    1.799331   -0.141853
 ---------------------------------------------------------------------
 Rotational constants (GHZ):           1.2260356           0.4116479           0.3353795
 Standard basis: 6-31++G(d,p) (6D, 7F)
 There are   263 symmetry adapted cartesian basis functions of A   symmetry.
 There are   263 symmetry adapted basis functions of A   symmetry.
   263 basis functions,   424 primitive gaussians,   263 cartesian basis functions
    48 alpha electrons       48 beta electrons
       nuclear repulsion energy       721.6448230875 Hartrees.
 NAtoms=   20 NActive=   20 NUniq=   20 SFac= 1.00D+00 NAtFMM=   60 NAOKFM=F Big=F
 Integral buffers will be    131072 words long.
 Raffenetti 2 integral format.
 Two-electron integral symmetry is turned on.
 Nuclear repulsion after empirical dispersion term =      721.6365664815 Hartrees.
 One-electron integrals computed using PRISM.
 NBasis=   263 RedAO= T EigKep=  5.27D-05  NBF=   263
 NBsUse=   263 1.00D-06 EigRej= -1.00D+00 NBFU=   263
 Initial guess from the checkpoint file:  "/local_scratch/slurm.5620366/Gau-2291078.chk"
 B after Tr=    -0.000000   -0.000000    0.000000
         Rot=    0.999997   -0.001820   -0.000508   -0.001427 Ang=  -0.27 deg.
 ExpMin= 3.60D-02 ExpMax= 7.00D+03 ExpMxC= 1.05D+03 IAcc=3 IRadAn=         5 AccDes= 0.00D+00
 Harris functional with IExCor= 4639 and IRadAn=       5 diagonalized for initial guess.
 HarFok:  IExCor= 4639 AccDes= 0.00D+00 IRadAn=         5 IDoV= 1 UseB2=F ITyADJ=14
 ICtDFT=  3500011 ScaDFX=  1.000000  1.000000  1.000000  1.000000
 FoFCou: FMM=F IPFlag=           0 FMFlag=      100000 FMFlg1=           0
         NFxFlg=           0 DoJE=T BraDBF=F KetDBF=T FulRan=T
         wScrn=  0.000000 ICntrl=       500 IOpCl=  0 I1Cent=   200000004 NGrid=           0
         NMat0=    1 NMatS0=      1 NMatT0=    0 NMatD0=    1 NMtDS0=    0 NMtDT0=    0
 Petite list used in FoFCou.
 Requested convergence on RMS density matrix=1.00D-10 within 128 cycles.
 Requested convergence on MAX density matrix=1.00D-08.
 Requested convergence on             energy=1.00D-08.
 No special actions if energy rises.
 SCF Done:  E(RwB97XD) =  -832.382021478     A.U. after   16 cycles
            NFock= 16  Conv=0.40D-10     -V/T= 2.0082
 Calling FoFJK, ICntrl=      2127 FMM=F ISym2X=0 I1Cent= 0 IOpClX= 0 NMat=1 NMatS=1 NMatT=0.
 ***** Axes restored to original set *****
 -------------------------------------------------------------------
 Center     Atomic                   Forces (Hartrees/Bohr)
 Number     Number              X              Y              Z
 -------------------------------------------------------------------
      1        6          -0.000349114    0.000419880    0.000465001
      2        8           0.000803326   -0.000040501   -0.000229112
      3        8          -0.000451946   -0.000185994    0.000356449
      4        1          -0.000111001   -0.000184102   -0.000232410
      5        6           0.000317252    0.000323879    0.000026642
      6        9          -0.000068865   -0.000038296   -0.000102711
      7        9          -0.000033054   -0.000416066   -0.000098752
      8        9          -0.000111809    0.000117516   -0.000048760
      9        8          -0.000045180   -0.000113804    0.000245674
     10        1           0.000258503    0.000090935   -0.000445641
     11        1          -0.000248905   -0.000132697    0.000039137
     12        8           0.000086110   -0.000362737   -0.000155115
     13        1          -0.000051263    0.000016373    0.000051270
     14        1          -0.000051079    0.000170064    0.000055155
     15        8          -0.000119313    0.000053535   -0.000029102
     16        1           0.000125566    0.000040824   -0.000064226
     17        1           0.000119313    0.000120599    0.000149683
     18        8           0.000009954   -0.000223547   -0.000187566
     19        1           0.000000511    0.000156485    0.000055048
     20        1          -0.000079007    0.000187656    0.000149336
 -------------------------------------------------------------------
 Cartesian Forces:  Max     0.000803326 RMS     0.000224208

 GradGradGradGradGradGradGradGradGradGradGradGradGradGradGradGradGradGrad
 Berny optimization.
 Using GEDIIS/GDIIS optimizer.
 FormGI is forming the generalized inverse of G from B-inverse, IUseBI=4.
 Internal  Forces:  Max     0.000799476 RMS     0.000259594
 Search for a local minimum.
 Step number  10 out of a maximum of  120
 All quantities printed in internal units (Hartrees-Bohrs-Radians)
 Mixed Optimization -- En-DIIS/RFO-DIIS
 Swapping is turned off.
 Update second derivatives using D2CorX and points    5    9   10
 DE= -1.10D-04 DEPred=-9.61D-05 R= 1.15D+00
 TightC=F SS=  1.41D+00  RLast= 3.83D-01 DXNew= 3.0000D-01 1.1487D+00
 Trust test= 1.15D+00 RLast= 3.83D-01 DXMaxT set to 3.00D-01
 ITU=  1  0  0 -1 -1  1  1 -1  1  0
     Eigenvalues ---    0.00019   0.00076   0.00117   0.00172   0.00282
     Eigenvalues ---    0.00355   0.00487   0.00991   0.01080   0.01370
     Eigenvalues ---    0.01473   0.01711   0.01753   0.01823   0.01942
     Eigenvalues ---    0.02447   0.02684   0.03029   0.03240   0.03507
     Eigenvalues ---    0.04192   0.04598   0.05416   0.05500   0.06961
     Eigenvalues ---    0.08089   0.08897   0.09434   0.11780   0.13623
     Eigenvalues ---    0.15849   0.19764   0.21326   0.21899   0.23433
     Eigenvalues ---    0.24246   0.29168   0.31604   0.37130   0.39145
     Eigenvalues ---    0.40668   0.42867   0.44804   0.48826   0.52246
     Eigenvalues ---    0.53616   0.55181   0.55833   0.56806   0.57204
     Eigenvalues ---    0.57761   0.58484   0.97123   2.68499
 En-DIIS/RFO-DIIS/Sim-DIIS IScMMF=       -3 using points:    10    9
 RFO step:  Lambda=-1.37600302D-04.
 DidBck=F Rises=F RFO-DIIS coefs:    2.65041   -1.65041
 Iteration  1 RMS(Cart)=  0.13513442 RMS(Int)=  0.03684361
 Iteration  2 RMS(Cart)=  0.03952476 RMS(Int)=  0.00380472
 Iteration  3 RMS(Cart)=  0.00338082 RMS(Int)=  0.00199708
 Iteration  4 RMS(Cart)=  0.00003131 RMS(Int)=  0.00199698
 Iteration  5 RMS(Cart)=  0.00000037 RMS(Int)=  0.00199698
 Variable       Old X    -DE/DX   Delta X   Delta X   Delta X     New X
                                 (Linear)    (Quad)   (Total)
    R1        2.27395   0.00080  -0.00178   0.00116  -0.00062   2.27333
    R2        2.48367   0.00059  -0.00302   0.00349   0.00047   2.48413
    R3        2.92864  -0.00024   0.00228  -0.00365  -0.00136   2.92728
    R4        1.95370   0.00037  -0.00317  -0.00418  -0.00734   1.94635
    R5        2.80016   0.00013   0.00009   0.00537   0.00546   2.80562
    R6        2.50913  -0.00011   0.00325  -0.00379  -0.00054   2.50858
    R7        2.53907   0.00033  -0.00055   0.00273   0.00218   2.54125
    R8        2.54156   0.00014  -0.00491   0.00122  -0.00369   2.53787
    R9        1.83324   0.00024  -0.00020   0.00027   0.00007   1.83332
   R10        1.81424   0.00018   0.00040   0.00046   0.00085   1.81509
   R11        3.33716  -0.00018  -0.01185  -0.00287  -0.01472   3.32243
   R12        1.81397   0.00000  -0.00050   0.00040  -0.00013   1.81383
   R13        1.85918   0.00005   0.00045   0.00018   0.00063   1.85981
   R14        3.16574   0.00009  -0.00782  -0.00255  -0.01037   3.15537
   R15        3.25617   0.00000  -0.01199   0.00222  -0.00976   3.24642
   R16        1.81626   0.00015  -0.00090   0.00060  -0.00030   1.81596
   R17        1.87282  -0.00002   0.00024   0.00028   0.00052   1.87335
   R18        1.81215   0.00003  -0.00011   0.00044   0.00032   1.81247
   R19        1.85105  -0.00004   0.00082   0.00110   0.00193   1.85299
    A1        2.21927   0.00016  -0.00122   0.00072  -0.00054   2.21873
    A2        2.12878  -0.00009  -0.00297   0.00689   0.00387   2.13265
    A3        1.93502  -0.00007   0.00457  -0.00778  -0.00325   1.93177
    A4        1.92774  -0.00036   0.00640  -0.00115   0.00525   1.93299
    A5        1.94288   0.00000  -0.00410   0.00485   0.00075   1.94364
    A6        1.92207  -0.00047   0.00443  -0.00429   0.00014   1.92221
    A7        1.93376  -0.00004   0.00176  -0.00561  -0.00386   1.92990
    A8        1.89337   0.00023  -0.00259   0.00203  -0.00056   1.89281
    A9        1.89169   0.00007   0.00131   0.00200   0.00331   1.89500
   A10        1.87831   0.00022  -0.00085   0.00115   0.00030   1.87861
   A11        1.85089   0.00046  -0.00799   0.00372  -0.01541   1.83549
   A12        1.96299  -0.00044  -0.03549   0.01748  -0.02509   1.93790
   A13        2.15057  -0.00008  -0.06817  -0.01979  -0.09406   2.05651
   A14        1.85911  -0.00007   0.00640  -0.00184   0.00441   1.86352
   A15        2.08612  -0.00034   0.01280  -0.00941   0.00278   2.08890
   A16        1.88273   0.00040   0.00367   0.01450   0.01791   1.90064
   A17        1.97505  -0.00022   0.03089  -0.00485   0.02552   2.00056
   A18        1.99424   0.00040   0.01268  -0.00215   0.01006   2.00430
   A19        1.89483  -0.00007   0.00742  -0.00580   0.00095   1.89578
   A20        2.20121  -0.00003  -0.00809  -0.00752  -0.01613   2.18509
   A21        1.99917  -0.00012   0.03393  -0.00905   0.02458   2.02376
   A22        1.87831   0.00009  -0.00008   0.00130   0.00099   1.87930
   A23        3.16839  -0.00073   0.01831  -0.00733   0.01092   3.17931
   A24        2.96988   0.00030   0.02324  -0.00838   0.01471   2.98459
   A25        3.00768   0.00033  -0.01517   0.01941   0.00424   3.01192
   A26        3.00003  -0.00011   0.04816  -0.00040   0.04729   3.04732
   A27        3.15600   0.00007  -0.01049   0.01338   0.00301   3.15901
   A28        3.14938   0.00035   0.00680   0.01242   0.01930   3.16868
   A29        3.04184   0.00022  -0.00078   0.00890   0.00816   3.04999
   A30        3.09097  -0.00069   0.04191   0.01038   0.05054   3.14151
    D1        0.01165  -0.00013  -0.00447   0.00348  -0.00099   0.01066
    D2       -3.11337   0.00013  -0.02414   0.01492  -0.00921  -3.12259
    D3        0.19292   0.00007   0.04938  -0.12348  -0.07410   0.11882
    D4       -1.90778   0.00009   0.05235  -0.12633  -0.07398  -1.98176
    D5        2.29937   0.00013   0.04948  -0.12150  -0.07203   2.22734
    D6       -2.96424  -0.00017   0.06789  -0.13428  -0.06640  -3.03063
    D7        1.21825  -0.00015   0.07085  -0.13713  -0.06628   1.15197
    D8       -0.85780  -0.00010   0.06798  -0.13230  -0.06432  -0.92212
    D9       -0.04124  -0.00010  -0.04975   0.04295  -0.00640  -0.04765
   D10       -2.22168  -0.00005  -0.09994   0.06096  -0.03939  -2.26107
   D11       -0.47303   0.00008   0.19767   0.06990   0.27197  -0.20106
   D12       -2.99577  -0.00006   0.17279   0.09611   0.27272  -2.72305
   D13       -2.71679   0.00016   0.34175   0.06353   0.40156  -2.31523
   D14        1.04365   0.00002   0.31686   0.08974   0.40231   1.44596
   D15        1.26911  -0.00012   0.08179  -0.01302   0.06877   1.33788
   D16       -0.95246  -0.00006   0.02665  -0.00033   0.02621  -0.92625
   D17       -0.81488  -0.00022   0.06455  -0.02122   0.04344  -0.77144
   D18       -3.03645  -0.00017   0.00941  -0.00853   0.00088  -3.03557
   D19        0.95278  -0.00011  -0.10423  -0.06434  -0.16893   0.78385
   D20       -1.44574  -0.00022  -0.14761  -0.04003  -0.18781  -1.63355
   D21       -3.11754  -0.00019  -0.07477  -0.06923  -0.14382   3.02183
   D22        0.76713  -0.00030  -0.11815  -0.04492  -0.16269   0.60444
         Item               Value     Threshold  Converged?
 Maximum Force            0.000799     0.000015     NO 
 RMS     Force            0.000260     0.000010     NO 
 Maximum Displacement     0.816119     0.000060     NO 
 RMS     Displacement     0.151089     0.000040     NO 
 Predicted change in Energy=-1.039723D-04
 GradGradGradGradGradGradGradGradGradGradGradGradGradGradGradGradGradGrad

                          Input orientation:                          
 ---------------------------------------------------------------------
 Center     Atomic      Atomic             Coordinates (Angstroms)
 Number     Number       Type             X           Y           Z
 ---------------------------------------------------------------------
      1          6           0        2.389754   -2.445983    0.521872
      2          8           0        3.452028   -2.291273   -0.021116
      3          8           0        1.265577   -2.842097   -0.032520
      4          1           0        1.399092   -3.026167   -1.037069
      5          6           0        2.193694   -2.195823    2.037964
      6          9           0        3.281140   -1.666613    2.585337
      7          9           0        1.920841   -3.352893    2.666569
      8          9           0        1.160420   -1.364406    2.249388
      9          8           0       -1.654723   -2.667443    0.424254
     10          1           0       -0.685336   -2.633689    0.442654
     11          1           0       -1.891407   -3.403155    0.994586
     12          8           0       -0.440042   -2.078994   -3.798647
     13          1           0       -0.414147   -1.130947   -3.946390
     14          1           0       -1.256820   -2.263630   -3.281565
     15          8           0        1.531762   -3.283195   -2.493292
     16          1           0        2.402145   -3.096330   -2.855195
     17          1           0        0.851202   -2.836165   -3.058748
     18          8           0       -2.512631   -2.646533   -2.173592
     19          1           0       -3.409804   -2.310230   -2.217101
     20          1           0       -2.254290   -2.684175   -1.228427
 ---------------------------------------------------------------------
                    Distance matrix (angstroms):
                    1          2          3          4          5
     1  C    0.000000
     2  O    1.202995   0.000000
     3  O    1.314547   2.254797   0.000000
     4  H    1.936059   2.405573   1.029965   0.000000
     5  C    1.549050   2.415021   2.359233   3.282788   0.000000
     6  F    2.379049   2.685703   3.506770   4.302595   1.327486
     7  F    2.375309   3.270355   2.824069   3.754452   1.344770
     8  F    2.380206   3.356447   2.720613   3.690422   1.342984
     9  O    4.051712   5.139919   2.960962   3.404399   4.199619
    10  H    3.081832   4.177333   2.018733   2.586205   3.320475
    11  H    4.412253   5.551597   3.366939   3.885502   4.385697
    12  O    5.177772   5.427985   4.204186   3.450487   6.404393
    13  H    5.436593   5.630403   4.589976   3.917121   6.614173
    14  H    5.272276   5.727525   4.153721   3.559928   6.340981
    15  O    3.244733   3.283746   2.514124   1.484671   4.706678
    16  H    3.439141   3.127679   3.053508   2.077647   4.979696
    17  H    3.916660   4.035891   3.054472   2.103204   5.309312
    18  O    5.598137   6.351104   4.347101   4.091135   6.331654
    19  H    6.415238   7.204683   5.187915   5.003051   7.036893
    20  H    4.968644   5.845856   3.720832   3.674340   5.540068
                    6          7          8          9         10
     6  F    0.000000
     7  F    2.168076   0.000000
     8  F    2.168327   2.169415   0.000000
     9  O    5.480391   4.275801   3.599174   0.000000
    10  H    4.610776   3.500744   2.877878   0.970150   0.000000
    11  H    5.683424   4.163086   3.878746   0.960505   1.533399
    12  O    7.400845   6.999687   6.296892   4.433353   4.284448
    13  H    7.523665   7.356660   6.396986   4.796080   4.647094
    14  H    7.441105   6.831129   6.102712   3.748931   3.785941
    15  O    5.609468   5.174979   5.129587   4.364048   3.735929
    16  H    5.693515   5.548635   5.531565   5.234205   4.541187
    17  H    6.255249   5.847255   5.517064   4.294116   3.829068
    18  O    7.561444   6.601650   5.890493   2.735918   3.191225
    19  H    8.261137   7.304325   6.459958   3.191343   3.821211
    20  H    6.798618   5.748903   5.049478   1.758156   2.292744
                   11         12         13         14         15
    11  H    0.000000
    12  O    5.180246   0.000000
    13  H    5.635465   0.959839   0.000000
    14  H    4.470647   0.984170   1.560469   0.000000
    15  O    4.888534   2.653689   3.245031   3.071983   0.000000
    16  H    5.774906   3.162768   3.603461   3.776666   0.960967
    17  H    4.926753   1.669752   2.301474   2.195723   0.991332
    18  O    3.315984   2.694166   3.137427   1.717929   4.106661
    19  H    3.716847   3.372572   3.654464   2.402206   5.044009
    20  H    2.364403   3.203712   3.631249   2.321030   4.036446
                   16         17         18         19         20
    16  H    0.000000
    17  H    1.585731   0.000000
    18  O    4.982160   3.483509   0.000000
    19  H    5.899480   4.375060   0.959120   0.000000
    20  H    4.949609   3.607943   0.980558   1.566054   0.000000
 Stoichiometry    C2H9F3O6
 Framework group  C1[X(C2H9F3O6)]
 Deg. of freedom    54
 Full point group                 C1      NOp   1
 Largest Abelian subgroup         C1      NOp   1
 Largest concise Abelian subgroup C1      NOp   1
                         Standard orientation:                         
 ---------------------------------------------------------------------
 Center     Atomic      Atomic             Coordinates (Angstroms)
 Number     Number       Type             X           Y           Z
 ---------------------------------------------------------------------
      1          6           0       -1.265916   -0.822755   -0.048372
      2          8           0       -1.492833   -1.992423    0.117703
      3          8           0       -0.120568   -0.278045   -0.394060
      4          1           0        0.602188   -1.000081   -0.524890
      5          6           0       -2.358544    0.262096    0.121389
      6          9           0       -3.483131   -0.255136    0.600967
      7          9           0       -2.626630    0.838506   -1.063637
      8          9           0       -1.940438    1.226283    0.957533
      9          8           0        1.289909    2.317742   -0.194694
     10          1           0        0.682319    1.561589   -0.178643
     11          1           0        1.023075    2.838370   -0.956478
     12          8           0        3.856111   -1.208045    0.604091
     13          1           0        3.905914   -1.299732    1.558242
     14          1           0        3.955401   -0.249278    0.405350
     15          8           0        1.686511   -1.998336   -0.703711
     16          1           0        1.431717   -2.904900   -0.512197
     17          1           0        2.524502   -1.795021   -0.214658
     18          8           0        3.865979    1.413705   -0.016279
     19          1           0        4.429387    2.104717    0.337254
     20          1           0        2.963164    1.784634   -0.110252
 ---------------------------------------------------------------------
 Rotational constants (GHZ):           1.1977186           0.4086109           0.3315617
 Standard basis: 6-31++G(d,p) (6D, 7F)
 There are   263 symmetry adapted cartesian basis functions of A   symmetry.
 There are   263 symmetry adapted basis functions of A   symmetry.
   263 basis functions,   424 primitive gaussians,   263 cartesian basis functions
    48 alpha electrons       48 beta electrons
       nuclear repulsion energy       718.6410409847 Hartrees.
 NAtoms=   20 NActive=   20 NUniq=   20 SFac= 1.00D+00 NAtFMM=   60 NAOKFM=F Big=F
 Integral buffers will be    131072 words long.
 Raffenetti 2 integral format.
 Two-electron integral symmetry is turned on.
 Nuclear repulsion after empirical dispersion term =      718.6329804375 Hartrees.
 One-electron integrals computed using PRISM.
 NBasis=   263 RedAO= T EigKep=  5.08D-05  NBF=   263
 NBsUse=   263 1.00D-06 EigRej= -1.00D+00 NBFU=   263
 Initial guess from the checkpoint file:  "/local_scratch/slurm.5620366/Gau-2291078.chk"
 B after Tr=     0.000000    0.000000    0.000000
         Rot=    0.999916   -0.012016    0.002067    0.004377 Ang=  -1.48 deg.
 ExpMin= 3.60D-02 ExpMax= 7.00D+03 ExpMxC= 1.05D+03 IAcc=3 IRadAn=         5 AccDes= 0.00D+00
 Harris functional with IExCor= 4639 and IRadAn=       5 diagonalized for initial guess.
 HarFok:  IExCor= 4639 AccDes= 0.00D+00 IRadAn=         5 IDoV= 1 UseB2=F ITyADJ=14
 ICtDFT=  3500011 ScaDFX=  1.000000  1.000000  1.000000  1.000000
 FoFCou: FMM=F IPFlag=           0 FMFlag=      100000 FMFlg1=           0
         NFxFlg=           0 DoJE=T BraDBF=F KetDBF=T FulRan=T
         wScrn=  0.000000 ICntrl=       500 IOpCl=  0 I1Cent=   200000004 NGrid=           0
         NMat0=    1 NMatS0=      1 NMatT0=    0 NMatD0=    1 NMtDS0=    0 NMtDT0=    0
 Petite list used in FoFCou.
 Requested convergence on RMS density matrix=1.00D-10 within 128 cycles.
 Requested convergence on MAX density matrix=1.00D-08.
 Requested convergence on             energy=1.00D-08.
 No special actions if energy rises.
 SCF Done:  E(RwB97XD) =  -832.381935139     A.U. after   16 cycles
            NFock= 16  Conv=0.89D-10     -V/T= 2.0082
 Calling FoFJK, ICntrl=      2127 FMM=F ISym2X=0 I1Cent= 0 IOpClX= 0 NMat=1 NMatS=1 NMatT=0.
 ***** Axes restored to original set *****
 -------------------------------------------------------------------
 Center     Atomic                   Forces (Hartrees/Bohr)
 Number     Number              X              Y              Z
 -------------------------------------------------------------------
      1        6          -0.001497244    0.000138416   -0.000417196
      2        8           0.001577375    0.000078971   -0.000226640
      3        8          -0.002087238   -0.000022280    0.002330882
      4        1           0.000345723    0.000222564   -0.000788274
      5        6           0.000665663   -0.000865750   -0.000499026
      6        9          -0.000098306    0.000194419    0.000111674
      7        9          -0.000005351   -0.000235704    0.000078631
      8        9          -0.000622739    0.000900929    0.000373076
      9        8           0.002721871   -0.001110605    0.000258886
     10        1           0.000278048    0.000785011   -0.000896321
     11        1          -0.000937418   -0.000270296    0.000375801
     12        8          -0.000070684   -0.000138325   -0.000474872
     13        1          -0.000110598   -0.000013627    0.000186453
     14        1           0.000219167    0.000045544    0.000023891
     15        8          -0.000315772   -0.000381223   -0.000995339
     16        1           0.000043751    0.000055943    0.000289654
     17        1           0.000438905    0.000124280    0.000357825
     18        8           0.000208563   -0.000633553   -0.000383917
     19        1           0.000114122    0.000080607    0.000618296
     20        1          -0.000867838    0.001044678   -0.000323482
 -------------------------------------------------------------------
 Cartesian Forces:  Max     0.002721871 RMS     0.000760633

 GradGradGradGradGradGradGradGradGradGradGradGradGradGradGradGradGradGrad
 Berny optimization.
 Using GEDIIS/GDIIS optimizer.
 FormGI is forming the generalized inverse of G from B-inverse, IUseBI=4.
 Internal  Forces:  Max     0.011766170 RMS     0.002889878
 Search for a local minimum.
 Step number  11 out of a maximum of  120
 All quantities printed in internal units (Hartrees-Bohrs-Radians)
 Mixed Optimization -- RFO/linear search
 Update second derivatives using D2CorX and points    5    9   11   10
 DE=  8.63D-05 DEPred=-1.04D-04 R=-8.30D-01
 Trust test=-8.30D-01 RLast= 7.99D-01 DXMaxT set to 1.50D-01
 ITU= -1  1  0  0 -1 -1  1  1 -1  1  0
 Use linear search instead of GDIIS.
     Eigenvalues ---    0.00047   0.00076   0.00115   0.00189   0.00289
     Eigenvalues ---    0.00362   0.00491   0.00992   0.01135   0.01369
     Eigenvalues ---    0.01473   0.01702   0.01730   0.01843   0.01990
     Eigenvalues ---    0.02447   0.02734   0.03032   0.03297   0.03573
     Eigenvalues ---    0.04120   0.04585   0.05411   0.05477   0.06835
     Eigenvalues ---    0.08167   0.08997   0.09364   0.11786   0.13620
     Eigenvalues ---    0.15851   0.19673   0.21375   0.21874   0.23524
     Eigenvalues ---    0.24367   0.29168   0.30859   0.37209   0.38927
     Eigenvalues ---    0.40888   0.43184   0.45772   0.48841   0.52301
     Eigenvalues ---    0.53547   0.55192   0.55890   0.56811   0.57191
     Eigenvalues ---    0.57780   0.58301   0.96866   3.52816
 RFO step:  Lambda=-1.03181247D-04 EMin= 4.74022374D-04
 Quartic linear search produced a step of -0.57336.
 Iteration  1 RMS(Cart)=  0.06806791 RMS(Int)=  0.00172836
 Iteration  2 RMS(Cart)=  0.00305008 RMS(Int)=  0.00062907
 Iteration  3 RMS(Cart)=  0.00000534 RMS(Int)=  0.00062906
 Iteration  4 RMS(Cart)=  0.00000001 RMS(Int)=  0.00062906
 Variable       Old X    -DE/DX   Delta X   Delta X   Delta X     New X
                                 (Linear)    (Quad)   (Total)
    R1        2.27333   0.00151   0.00035   0.00045   0.00081   2.27414
    R2        2.48413  -0.00018  -0.00027   0.00036   0.00009   2.48422
    R3        2.92728   0.00007   0.00078  -0.00023   0.00055   2.92783
    R4        1.94635   0.00201   0.00421   0.00533   0.00954   1.95589
    R5        2.80562   0.00117  -0.00313  -0.00618  -0.00932   2.79631
    R6        2.50858   0.00004   0.00031  -0.00007   0.00024   2.50882
    R7        2.54125   0.00024  -0.00125   0.00097  -0.00028   2.54097
    R8        2.53787   0.00111   0.00212  -0.00071   0.00141   2.53928
    R9        1.83332   0.00029  -0.00004   0.00060   0.00056   1.83388
   R10        1.81509   0.00066  -0.00049   0.00068   0.00020   1.81529
   R11        3.32243   0.00045   0.00844  -0.00149   0.00696   3.32939
   R12        1.81383  -0.00011   0.00008  -0.00021  -0.00013   1.81371
   R13        1.85981  -0.00158  -0.00036  -0.00046  -0.00083   1.85898
   R14        3.15537  -0.00101   0.00594  -0.00114   0.00480   3.16018
   R15        3.24642  -0.00129   0.00559   0.00812   0.01371   3.26012
   R16        1.81596  -0.00006   0.00017   0.00008   0.00025   1.81621
   R17        1.87335  -0.00129  -0.00030  -0.00036  -0.00066   1.87269
   R18        1.81247  -0.00011  -0.00018   0.00014  -0.00005   1.81243
   R19        1.85299  -0.00027  -0.00111   0.00079  -0.00033   1.85266
    A1        2.21873   0.00073   0.00031  -0.00014   0.00017   2.21890
    A2        2.13265  -0.00033  -0.00222   0.00079  -0.00143   2.13122
    A3        1.93177  -0.00040   0.00186  -0.00062   0.00125   1.93302
    A4        1.93299  -0.00012  -0.00301  -0.00032  -0.00333   1.92966
    A5        1.94364   0.00014  -0.00043   0.00007  -0.00036   1.94328
    A6        1.92221  -0.00010  -0.00008   0.00060   0.00052   1.92274
    A7        1.92990   0.00033   0.00221  -0.00147   0.00074   1.93064
    A8        1.89281  -0.00000   0.00032  -0.00019   0.00013   1.89294
    A9        1.89500  -0.00043  -0.00190   0.00082  -0.00108   1.89392
   A10        1.87861   0.00004  -0.00017   0.00019   0.00002   1.87863
   A11        1.83549   0.00146   0.00883  -0.01916  -0.00679   1.82870
   A12        1.93790  -0.00075   0.01439  -0.03108  -0.01452   1.92338
   A13        2.05651   0.00026   0.05393  -0.06682  -0.01107   2.04544
   A14        1.86352   0.00351  -0.00253  -0.00055  -0.00290   1.86062
   A15        2.08890   0.00349  -0.00160   0.01355   0.01211   2.10102
   A16        1.90064  -0.01065  -0.01027   0.00222  -0.00791   1.89274
   A17        2.00056   0.00253  -0.01463   0.00490  -0.00962   1.99095
   A18        2.00430  -0.00561  -0.00577   0.00493  -0.00073   2.00357
   A19        1.89578   0.00185  -0.00055   0.00497   0.00459   1.90038
   A20        2.18509   0.00291   0.00925   0.00321   0.01256   2.19765
   A21        2.02376  -0.00683  -0.01410  -0.00366  -0.01773   2.00603
   A22        1.87930   0.00351  -0.00057  -0.00177  -0.00236   1.87695
   A23        3.17931   0.00344  -0.00626   0.00331  -0.00293   3.17638
   A24        2.98459  -0.01177  -0.00844  -0.00737  -0.01579   2.96880
   A25        3.01192  -0.00733  -0.00243   0.00270   0.00029   3.01221
   A26        3.04732  -0.00588  -0.02711   0.01062  -0.01639   3.03093
   A27        3.15901   0.00089  -0.00173  -0.00265  -0.00441   3.15460
   A28        3.16868   0.00258  -0.01107  -0.00807  -0.01920   3.14948
   A29        3.04999  -0.00477  -0.00468  -0.01805  -0.02273   3.02727
   A30        3.14151  -0.00420  -0.02898   0.00744  -0.02098   3.12053
    D1        0.01066  -0.00026   0.00057  -0.00906  -0.00849   0.00217
    D2       -3.12259  -0.00004   0.00528  -0.01242  -0.00714  -3.12973
    D3        0.11882   0.00015   0.04249  -0.03099   0.01149   0.13032
    D4       -1.98176   0.00013   0.04242  -0.03121   0.01121  -1.97055
    D5        2.22734  -0.00007   0.04130  -0.03091   0.01039   2.23773
    D6       -3.03063  -0.00004   0.03807  -0.02783   0.01023  -3.02040
    D7        1.15197  -0.00007   0.03800  -0.02805   0.00995   1.16192
    D8       -0.92212  -0.00026   0.03688  -0.02775   0.00913  -0.91299
    D9       -0.04765   0.00003   0.00367  -0.02344  -0.01988  -0.06752
   D10       -2.26107   0.00007   0.02259  -0.04034  -0.01764  -2.27871
   D11       -0.20106   0.00055  -0.15593   0.04819  -0.10918  -0.31024
   D12       -2.72305  -0.00029  -0.15636   0.04953  -0.10807  -2.83112
   D13       -2.31523   0.00035  -0.23024   0.15218  -0.07686  -2.39209
   D14        1.44596  -0.00048  -0.23067   0.15352  -0.07574   1.37022
   D15        1.33788  -0.00100  -0.03943   0.01157  -0.02792   1.30996
   D16       -0.92625  -0.00099  -0.01503  -0.00991  -0.02500  -0.95124
   D17       -0.77144   0.00314  -0.02490   0.00068  -0.02417  -0.79561
   D18       -3.03557   0.00314  -0.00050  -0.02080  -0.02125  -3.05681
   D19        0.78385   0.00035   0.09686  -0.05038   0.04657   0.83042
   D20       -1.63355   0.00146   0.10768  -0.04072   0.06694  -1.56661
   D21        3.02183  -0.00318   0.08246  -0.03500   0.04747   3.06931
   D22        0.60444  -0.00207   0.09328  -0.02534   0.06784   0.67228
         Item               Value     Threshold  Converged?
 Maximum Force            0.011766     0.000015     NO 
 RMS     Force            0.002890     0.000010     NO 
 Maximum Displacement     0.250472     0.000060     NO 
 RMS     Displacement     0.067885     0.000040     NO 
 Predicted change in Energy=-1.140933D-04
 GradGradGradGradGradGradGradGradGradGradGradGradGradGradGradGradGradGrad

                          Input orientation:                          
 ---------------------------------------------------------------------
 Center     Atomic      Atomic             Coordinates (Angstroms)
 Number     Number       Type             X           Y           Z
 ---------------------------------------------------------------------
      1          6           0        2.371092   -2.471195    0.530530
      2          8           0        3.441114   -2.338204   -0.003879
      3          8           0        1.242314   -2.839016   -0.034031
      4          1           0        1.381368   -3.013722   -1.044673
      5          6           0        2.171701   -2.224907    2.047121
      6          9           0        3.263645   -1.711554    2.600907
      7          9           0        1.881445   -3.380582    2.670163
      8          9           0        1.148429   -1.380087    2.258774
      9          8           0       -1.580470   -2.573092    0.401882
     10          1           0       -0.610430   -2.579881    0.374598
     11          1           0       -1.813071   -3.270611    1.020051
     12          8           0       -0.453920   -2.065227   -3.801358
     13          1           0       -0.463949   -1.114086   -3.929387
     14          1           0       -1.266234   -2.289142   -3.293681
     15          8           0        1.526396   -3.258524   -2.496801
     16          1           0        2.402602   -3.065452   -2.841326
     17          1           0        0.851752   -2.805603   -3.064045
     18          8           0       -2.506203   -2.712443   -2.171387
     19          1           0       -3.423301   -2.435181   -2.215235
     20          1           0       -2.235827   -2.691235   -1.229259
 ---------------------------------------------------------------------
                    Distance matrix (angstroms):
                    1          2          3          4          5
     1  C    0.000000
     2  O    1.203422   0.000000
     3  O    1.314595   2.255314   0.000000
     4  H    1.937821   2.404606   1.035014   0.000000
     5  C    1.549343   2.414714   2.360526   3.287255   0.000000
     6  F    2.379111   2.684976   3.507114   4.304516   1.327611
     7  F    2.375872   3.266438   2.830980   3.766254   1.344624
     8  F    2.381648   3.360653   2.719235   3.692666   1.343728
     9  O    3.954968   5.043423   2.868596   3.325531   4.111792
    10  H    2.987574   4.076353   1.914886   2.483909   3.265516
    11  H    4.287881   5.433624   3.260789   3.812285   4.245796
    12  O    5.187558   5.446710   4.203417   3.444886   6.412807
    13  H    5.456194   5.670766   4.589173   3.916043   6.625649
    14  H    5.280897   5.743198   4.149758   3.548641   6.351983
    15  O    3.240081   3.275331   2.514343   1.479742   4.704466
    16  H    3.423966   3.107813   3.046054   2.067258   4.965556
    17  H    3.916783   4.035823   3.055264   2.098016   5.310695
    18  O    5.580910   6.341035   4.316907   4.058752   6.317934
    19  H    6.412138   7.212468   5.166111   4.978933   7.036757
    20  H    4.936495   5.818406   3.680744   3.636231   5.511664
                    6          7          8          9         10
     6  F    0.000000
     7  F    2.168162   0.000000
     8  F    2.168194   2.169915   0.000000
     9  O    5.389194   4.216870   3.509728   0.000000
    10  H    4.551802   3.481405   2.843098   0.970448   0.000000
    11  H    5.541012   4.047767   3.725452   0.960609   1.529727
    12  O    7.411773   7.004618   6.305722   4.381127   4.210460
    13  H    7.542988   7.361517   6.400300   4.704807   4.549098
    14  H    7.456513   6.831293   6.122641   3.719753   3.737764
    15  O    5.603372   5.180586   5.127072   4.304043   3.643008
    16  H    5.673829   5.545036   5.515833   5.160007   4.433543
    17  H    6.253467   5.854230   5.518379   4.240567   3.743419
    18  O    7.554318   6.567988   5.895577   2.738268   3.177037
    19  H    8.272491   7.273323   6.483108   3.203802   3.826280
    20  H    6.773046   5.712497   5.033753   1.761838   2.286192
                   11         12         13         14         15
    11  H    0.000000
    12  O    5.152303   0.000000
    13  H    5.564860   0.959771   0.000000
    14  H    4.457645   0.983732   1.558377   0.000000
    15  O    4.849787   2.654709   3.257666   3.061617   0.000000
    16  H    5.720509   3.175189   3.634394   3.777253   0.961099
    17  H    4.898709   1.672294   2.311085   2.192106   0.990983
    18  O    3.313194   2.699549   3.133067   1.725182   4.082395
    19  H    3.709158   3.386721   3.666248   2.416053   5.025602
    20  H    2.360888   3.191046   3.594112   2.315951   4.010337
                   16         17         18         19         20
    16  H    0.000000
    17  H    1.588163   0.000000
    18  O    4.966870   3.475828   0.000000
    19  H    5.893248   4.374216   0.959096   0.000000
    20  H    4.924817   3.593420   0.980386   1.564547   0.000000
 Stoichiometry    C2H9F3O6
 Framework group  C1[X(C2H9F3O6)]
 Deg. of freedom    54
 Full point group                 C1      NOp   1
 Largest Abelian subgroup         C1      NOp   1
 Largest concise Abelian subgroup C1      NOp   1
                         Standard orientation:                         
 ---------------------------------------------------------------------
 Center     Atomic      Atomic             Coordinates (Angstroms)
 Number     Number       Type             X           Y           Z
 ---------------------------------------------------------------------
      1          6           0       -1.255237   -0.820631   -0.053021
      2          8           0       -1.481545   -1.992565    0.100537
      3          8           0       -0.106906   -0.270240   -0.379468
      4          1           0        0.622538   -0.994742   -0.498889
      5          6           0       -2.354668    0.258747    0.110252
      6          9           0       -3.479391   -0.264843    0.582908
      7          9           0       -2.618662    0.834591   -1.075802
      8          9           0       -1.947835    1.225215    0.950509
      9          8           0        1.235078    2.251227   -0.114647
     10          1           0        0.672187    1.460819   -0.127999
     11          1           0        0.917583    2.790456   -0.843479
     12          8           0        3.877304   -1.166105    0.616626
     13          1           0        3.938341   -1.209678    1.573463
     14          1           0        3.973983   -0.218288    0.371625
     15          8           0        1.703352   -1.991877   -0.663807
     16          1           0        1.439767   -2.893194   -0.459200
     17          1           0        2.539458   -1.783303   -0.174448
     18          8           0        3.849026    1.435596   -0.103039
     19          1           0        4.423278    2.148185    0.183871
     20          1           0        2.934816    1.788099   -0.136481
 ---------------------------------------------------------------------
 Rotational constants (GHZ):           1.2222390           0.4100013           0.3336091
 Standard basis: 6-31++G(d,p) (6D, 7F)
 There are   263 symmetry adapted cartesian basis functions of A   symmetry.
 There are   263 symmetry adapted basis functions of A   symmetry.
   263 basis functions,   424 primitive gaussians,   263 cartesian basis functions
    48 alpha electrons       48 beta electrons
       nuclear repulsion energy       720.8050688373 Hartrees.
 NAtoms=   20 NActive=   20 NUniq=   20 SFac= 1.00D+00 NAtFMM=   60 NAOKFM=F Big=F
 Integral buffers will be    131072 words long.
 Raffenetti 2 integral format.
 Two-electron integral symmetry is turned on.
 Nuclear repulsion after empirical dispersion term =      720.7968511816 Hartrees.
 One-electron integrals computed using PRISM.
 NBasis=   263 RedAO= T EigKep=  5.03D-05  NBF=   263
 NBsUse=   263 1.00D-06 EigRej= -1.00D+00 NBFU=   263
 Lowest energy guess from the checkpoint file:  "/local_scratch/slurm.5620366/Gau-2291078.chk"
 B after Tr=     0.000000    0.000000   -0.000000
         Rot=    0.999942   -0.010530    0.001972    0.001314 Ang=  -1.24 deg.
 B after Tr=    -0.000000   -0.000000   -0.000000
         Rot=    0.999994    0.001794   -0.000114   -0.003054 Ang=   0.41 deg.
 Requested convergence on RMS density matrix=1.00D-10 within 128 cycles.
 Requested convergence on MAX density matrix=1.00D-08.
 Requested convergence on             energy=1.00D-08.
 No special actions if energy rises.
 SCF Done:  E(RwB97XD) =  -832.382061834     A.U. after   16 cycles
            NFock= 16  Conv=0.50D-10     -V/T= 2.0082
 Calling FoFJK, ICntrl=      2127 FMM=F ISym2X=0 I1Cent= 0 IOpClX= 0 NMat=1 NMatS=1 NMatT=0.
 ***** Axes restored to original set *****
 -------------------------------------------------------------------
 Center     Atomic                   Forces (Hartrees/Bohr)
 Number     Number              X              Y              Z
 -------------------------------------------------------------------
      1        6          -0.000055166    0.000619609    0.000369976
      2        8           0.000359182   -0.000128411   -0.000110566
      3        8          -0.000430946   -0.000340830   -0.000936789
      4        1           0.000044963    0.000023387    0.000604948
      5        6           0.000208311   -0.000078820    0.000042578
      6        9          -0.000106367   -0.000000740   -0.000062214
      7        9          -0.000023854   -0.000275467   -0.000120068
      8        9          -0.000016551    0.000309397    0.000056600
      9        8           0.001043801   -0.001813052    0.000002253
     10        1           0.000554207    0.001228692   -0.000349503
     11        1          -0.001368250    0.000002859    0.000510282
     12        8          -0.000024096   -0.000370113   -0.000370280
     13        1           0.000047998    0.000079320    0.000122637
     14        1          -0.000038430    0.000133496    0.000256114
     15        8          -0.000046403   -0.000184639   -0.000006370
     16        1          -0.000127855    0.000101341    0.000033886
     17        1           0.000188233    0.000164935    0.000061847
     18        8           0.000130026   -0.000545680   -0.000482022
     19        1           0.000091978    0.000161751    0.000242271
     20        1          -0.000430780    0.000912964    0.000134421
 -------------------------------------------------------------------
 Cartesian Forces:  Max     0.001813052 RMS     0.000467718

 GradGradGradGradGradGradGradGradGradGradGradGradGradGradGradGradGradGrad
 Berny optimization.
 Using GEDIIS/GDIIS optimizer.
 FormGI is forming the generalized inverse of G from B-inverse, IUseBI=4.
 Internal  Forces:  Max     0.001063841 RMS     0.000361474
 Search for a local minimum.
 Step number  12 out of a maximum of  120
 All quantities printed in internal units (Hartrees-Bohrs-Radians)
 Mixed Optimization -- En-DIIS/RFO-DIIS
 Update second derivatives using D2CorX and points   11   10   12
 DE= -4.04D-05 DEPred=-1.14D-04 R= 3.54D-01
 Trust test= 3.54D-01 RLast= 5.98D-01 DXMaxT set to 1.50D-01
 ITU=  0 -1  1  0  0 -1 -1  1  1 -1  1  0
 Use linear search instead of GDIIS.
     Eigenvalues ---    0.00022   0.00091   0.00129   0.00254   0.00320
     Eigenvalues ---    0.00358   0.00950   0.01003   0.01137   0.01391
     Eigenvalues ---    0.01460   0.01707   0.01734   0.01921   0.02027
     Eigenvalues ---    0.02453   0.03000   0.03235   0.03399   0.03547
     Eigenvalues ---    0.04108   0.04695   0.05408   0.05480   0.06725
     Eigenvalues ---    0.08147   0.08944   0.09318   0.11780   0.13623
     Eigenvalues ---    0.15849   0.19966   0.21354   0.22465   0.23841
     Eigenvalues ---    0.24706   0.29126   0.29711   0.37040   0.38685
     Eigenvalues ---    0.40782   0.43236   0.46113   0.48965   0.52344
     Eigenvalues ---    0.53706   0.55188   0.55955   0.56795   0.57388
     Eigenvalues ---    0.57741   0.58210   0.96545   2.98080
 RFO step:  Lambda=-1.67719386D-04 EMin= 2.15482612D-04
 Quartic linear search produced a step of -0.29948.
 Iteration  1 RMS(Cart)=  0.08322084 RMS(Int)=  0.00347800
 Iteration  2 RMS(Cart)=  0.00427821 RMS(Int)=  0.00037888
 Iteration  3 RMS(Cart)=  0.00001216 RMS(Int)=  0.00037880
 Iteration  4 RMS(Cart)=  0.00000001 RMS(Int)=  0.00037880
 Variable       Old X    -DE/DX   Delta X   Delta X   Delta X     New X
                                 (Linear)    (Quad)   (Total)
    R1        2.27414   0.00035  -0.00006   0.00075   0.00069   2.27483
    R2        2.48422   0.00051  -0.00017   0.00096   0.00080   2.48502
    R3        2.92783  -0.00010   0.00024  -0.00110  -0.00086   2.92697
    R4        1.95589  -0.00072  -0.00066   0.00279   0.00213   1.95802
    R5        2.79631  -0.00013   0.00115  -0.00488  -0.00373   2.79258
    R6        2.50882  -0.00011   0.00009  -0.00087  -0.00078   2.50805
    R7        2.54097   0.00019  -0.00057   0.00158   0.00101   2.54198
    R8        2.53928   0.00022   0.00068  -0.00030   0.00038   2.53966
    R9        1.83388   0.00056  -0.00019   0.00028   0.00009   1.83397
   R10        1.81529   0.00066  -0.00031   0.00086   0.00054   1.81583
   R11        3.32939   0.00020   0.00233  -0.00196   0.00037   3.32976
   R12        1.81371   0.00004   0.00008  -0.00010  -0.00001   1.81369
   R13        1.85898   0.00016   0.00006  -0.00015  -0.00010   1.85889
   R14        3.16018  -0.00012   0.00167  -0.00590  -0.00423   3.15594
   R15        3.26012   0.00004  -0.00118   0.00488   0.00369   3.26381
   R16        1.81621  -0.00011   0.00001  -0.00002  -0.00000   1.81621
   R17        1.87269  -0.00023   0.00004  -0.00002   0.00002   1.87271
   R18        1.81243  -0.00005  -0.00008   0.00035   0.00026   1.81269
   R19        1.85266   0.00024  -0.00048   0.00090   0.00041   1.85307
    A1        2.21890  -0.00002   0.00011   0.00017   0.00028   2.21918
    A2        2.13122  -0.00005  -0.00073   0.00270   0.00197   2.13319
    A3        1.93302   0.00006   0.00060  -0.00281  -0.00221   1.93080
    A4        1.92966  -0.00005  -0.00058   0.00174   0.00117   1.93083
    A5        1.94328   0.00001  -0.00012   0.00047   0.00035   1.94363
    A6        1.92274  -0.00039  -0.00020   0.00201   0.00181   1.92454
    A7        1.93064   0.00013   0.00093  -0.00461  -0.00367   1.92697
    A8        1.89294   0.00017   0.00013   0.00021   0.00034   1.89328
    A9        1.89392  -0.00013  -0.00067   0.00145   0.00078   1.89470
   A10        1.87863   0.00023  -0.00010   0.00055   0.00045   1.87909
   A11        1.82870   0.00106   0.00665   0.01368   0.02244   1.85114
   A12        1.92338   0.00017   0.01186   0.00230   0.01552   1.93890
   A13        2.04544  -0.00008   0.03148  -0.01858   0.01408   2.05952
   A14        1.86062   0.00017  -0.00045   0.00105   0.00064   1.86126
   A15        2.10102  -0.00033  -0.00446   0.01461   0.01013   2.11114
   A16        1.89274  -0.00005  -0.00300   0.00951   0.00653   1.89927
   A17        1.99095   0.00017  -0.00476   0.01222   0.00752   1.99847
   A18        2.00357  -0.00057  -0.00279   0.00065  -0.00211   2.00146
   A19        1.90038   0.00011  -0.00166   0.00536   0.00375   1.90413
   A20        2.19765  -0.00028   0.00107   0.00185   0.00294   2.20059
   A21        2.00603   0.00056  -0.00205  -0.00023  -0.00227   2.00376
   A22        1.87695  -0.00034   0.00041  -0.00404  -0.00363   1.87332
   A23        3.17638   0.00018  -0.00239   0.00938   0.00700   3.18338
   A24        2.96880   0.00041   0.00032  -0.00280  -0.00249   2.96631
   A25        3.01221  -0.00056  -0.00136   0.00572   0.00438   3.01659
   A26        3.03093   0.00081  -0.00925   0.02394   0.01476   3.04569
   A27        3.15460   0.00038   0.00042   0.00295   0.00336   3.15796
   A28        3.14948   0.00046  -0.00003   0.00370   0.00364   3.15312
   A29        3.02727  -0.00009   0.00436  -0.02336  -0.01900   3.00826
   A30        3.12053  -0.00098  -0.00885   0.01606   0.00756   3.12809
    D1        0.00217  -0.00013   0.00284  -0.02158  -0.01874  -0.01657
    D2       -3.12973   0.00017   0.00490  -0.02894  -0.02404   3.12942
    D3        0.13032   0.00008   0.01875  -0.09800  -0.07925   0.05107
    D4       -1.97055   0.00012   0.01880  -0.09991  -0.08111  -2.05166
    D5        2.23773   0.00001   0.01846  -0.09897  -0.08051   2.15722
    D6       -3.02040  -0.00020   0.01682  -0.09109  -0.07427  -3.09467
    D7        1.16192  -0.00016   0.01687  -0.09300  -0.07614   1.08579
    D8       -0.91299  -0.00027   0.01653  -0.09206  -0.07554  -0.98852
    D9       -0.06752  -0.00018   0.00787   0.00273   0.01058  -0.05695
   D10       -2.27871   0.00011   0.01708  -0.01667   0.00044  -2.27827
   D11       -0.31024   0.00086  -0.04875   0.17000   0.12046  -0.18979
   D12       -2.83112   0.00052  -0.04931   0.17177   0.12171  -2.70941
   D13       -2.39209  -0.00043  -0.09724   0.16311   0.06659  -2.32550
   D14        1.37022  -0.00077  -0.09780   0.16487   0.06784   1.43806
   D15        1.30996  -0.00032  -0.01223   0.00288  -0.00939   1.30057
   D16       -0.95124  -0.00002  -0.00037  -0.02721  -0.02759  -0.97883
   D17       -0.79561  -0.00013  -0.00577  -0.01698  -0.02274  -0.81835
   D18       -3.05681   0.00018   0.00610  -0.04708  -0.04094  -3.09775
   D19        0.83042  -0.00011   0.03664  -0.11109  -0.07447   0.75596
   D20       -1.56661  -0.00010   0.03620  -0.10134  -0.06517  -1.63178
   D21        3.06931  -0.00028   0.02885  -0.08614  -0.05726   3.01204
   D22        0.67228  -0.00027   0.02841  -0.07638  -0.04796   0.62431
         Item               Value     Threshold  Converged?
 Maximum Force            0.001064     0.000015     NO 
 RMS     Force            0.000361     0.000010     NO 
 Maximum Displacement     0.315937     0.000060     NO 
 RMS     Displacement     0.084651     0.000040     NO 
 Predicted change in Energy=-9.726248D-05
 GradGradGradGradGradGradGradGradGradGradGradGradGradGradGradGradGradGrad

                          Input orientation:                          
 ---------------------------------------------------------------------
 Center     Atomic      Atomic             Coordinates (Angstroms)
 Number     Number       Type             X           Y           Z
 ---------------------------------------------------------------------
      1          6           0        2.379796   -2.473540    0.532933
      2          8           0        3.459478   -2.393208    0.006683
      3          8           0        1.243364   -2.814506   -0.034107
      4          1           0        1.381217   -3.003036   -1.043583
      5          6           0        2.170450   -2.174777    2.038245
      6          9           0        3.297543   -1.773475    2.612773
      7          9           0        1.735668   -3.276501    2.675913
      8          9           0        1.242496   -1.216388    2.201154
      9          8           0       -1.584537   -2.698016    0.404926
     10          1           0       -0.616498   -2.629611    0.395918
     11          1           0       -1.793435   -3.437797    0.981474
     12          8           0       -0.449873   -2.040272   -3.789222
     13          1           0       -0.457898   -1.090101   -3.924344
     14          1           0       -1.266982   -2.260426   -3.287733
     15          8           0        1.513414   -3.262734   -2.492334
     16          1           0        2.393719   -3.109137   -2.846142
     17          1           0        0.849719   -2.793263   -3.059055
     18          8           0       -2.514736   -2.686163   -2.172002
     19          1           0       -3.420309   -2.370313   -2.189643
     20          1           0       -2.234142   -2.716478   -1.232889
 ---------------------------------------------------------------------
                    Distance matrix (angstroms):
                    1          2          3          4          5
     1  C    0.000000
     2  O    1.203787   0.000000
     3  O    1.315017   2.256173   0.000000
     4  H    1.939827   2.407098   1.036141   0.000000
     5  C    1.548887   2.415895   2.358683   3.287335   0.000000
     6  F    2.378673   2.683654   3.508471   4.307327   1.327201
     7  F    2.377396   3.297956   2.792850   3.746341   1.345159
     8  F    2.378413   3.334009   2.747794   3.706707   1.343930
     9  O    3.972746   5.068884   2.864148   3.314650   4.128128
    10  H    3.003483   4.101338   1.917862   2.490477   3.266679
    11  H    4.306605   5.443756   3.262215   3.790552   4.292363
    12  O    5.184184   5.460447   4.191345   3.437780   6.390896
    13  H    5.462026   5.700605   4.582773   3.916688   6.605847
    14  H    5.286010   5.762832   4.146676   3.549737   6.339505
    15  O    3.244331   3.284559   2.513308   1.477768   4.705475
    16  H    3.438361   3.128420   3.052485   2.070178   4.977963
    17  H    3.917363   4.045941   3.050527   2.094903   5.301822
    18  O    5.596278   6.365825   4.325550   4.068438   6.319705
    19  H    6.408143   7.221900   5.156887   4.976790   7.012122
    20  H    4.946268   5.835953   3.679638   3.631634   5.513093
                    6          7          8          9         10
     6  F    0.000000
     7  F    2.168531   0.000000
     8  F    2.168639   2.170871   0.000000
     9  O    5.437285   4.063962   3.662481   0.000000
    10  H    4.578988   3.339091   2.951598   0.970494   0.000000
    11  H    5.599032   3.918126   3.954637   0.960896   1.543121
    12  O    7.422927   6.935619   6.279132   4.394424   4.229714
    13  H    7.569957   7.290780   6.358382   4.753660   4.589108
    14  H    7.475826   6.753768   6.124980   3.732031   3.758818
    15  O    5.609200   5.173042   5.127354   4.279056   3.644087
    16  H    5.692157   5.563644   5.512079   5.154123   4.449978
    17  H    6.261105   5.823081   5.505507   4.234835   3.756782
    18  O    7.583512   6.474312   5.949918   2.739702   3.193856
    19  H    8.279429   7.146951   6.507871   3.195189   3.822789
    20  H    6.802787   5.599263   5.111745   1.762035   2.297244
                   11         12         13         14         15
    11  H    0.000000
    12  O    5.149541   0.000000
    13  H    5.600213   0.959764   0.000000
    14  H    4.459763   0.983680   1.558702   0.000000
    15  O    4.799296   2.651571   3.264515   3.060700   0.000000
    16  H    5.682510   3.180862   3.656603   3.783655   0.961098
    17  H    4.871094   1.670053   2.315027   2.194682   0.990993
    18  O    3.321090   2.701155   3.138264   1.727136   4.081794
    19  H    3.720513   3.389848   3.663879   2.419647   5.022913
    20  H    2.370217   3.189938   3.611658   2.316412   3.991086
                   16         17         18         19         20
    16  H    0.000000
    17  H    1.590297   0.000000
    18  O    4.972555   3.481076   0.000000
    19  H    5.897437   4.378116   0.959236   0.000000
    20  H    4.916692   3.584825   0.980604   1.562754   0.000000
 Stoichiometry    C2H9F3O6
 Framework group  C1[X(C2H9F3O6)]
 Deg. of freedom    54
 Full point group                 C1      NOp   1
 Largest Abelian subgroup         C1      NOp   1
 Largest concise Abelian subgroup C1      NOp   1
                         Standard orientation:                         
 ---------------------------------------------------------------------
 Center     Atomic      Atomic             Coordinates (Angstroms)
 Number     Number       Type             X           Y           Z
 ---------------------------------------------------------------------
      1          6           0       -1.266166   -0.821420   -0.082071
      2          8           0       -1.507229   -1.997320    0.008767
      3          8           0       -0.108400   -0.267992   -0.369414
      4          1           0        0.619816   -0.993005   -0.502262
      5          6           0       -2.350772    0.263073    0.133696
      6          9           0       -3.512232   -0.277159    0.481005
      7          9           0       -2.531131    0.972724   -0.994719
      8          9           0       -1.971994    1.119356    1.097778
      9          8           0        1.249930    2.249559   -0.227220
     10          1           0        0.666717    1.475550   -0.175903
     11          1           0        0.960768    2.749899   -0.994922
     12          8           0        3.853634   -1.180268    0.649124
     13          1           0        3.912035   -1.236377    1.605465
     14          1           0        3.963165   -0.231058    0.415393
     15          8           0        1.704071   -1.981076   -0.680882
     16          1           0        1.442820   -2.892443   -0.523190
     17          1           0        2.529378   -1.786939   -0.167806
     18          8           0        3.857783    1.428582   -0.050961
     19          1           0        4.402585    2.144594    0.281682
     20          1           0        2.944251    1.773690   -0.140089
 ---------------------------------------------------------------------
 Rotational constants (GHZ):           1.2161356           0.4100974           0.3342563
 Standard basis: 6-31++G(d,p) (6D, 7F)
 There are   263 symmetry adapted cartesian basis functions of A   symmetry.
 There are   263 symmetry adapted basis functions of A   symmetry.
   263 basis functions,   424 primitive gaussians,   263 cartesian basis functions
    48 alpha electrons       48 beta electrons
       nuclear repulsion energy       720.4957143298 Hartrees.
 NAtoms=   20 NActive=   20 NUniq=   20 SFac= 1.00D+00 NAtFMM=   60 NAOKFM=F Big=F
 Integral buffers will be    131072 words long.
 Raffenetti 2 integral format.
 Two-electron integral symmetry is turned on.
 Nuclear repulsion after empirical dispersion term =      720.4875372293 Hartrees.
 One-electron integrals computed using PRISM.
 NBasis=   263 RedAO= T EigKep=  4.85D-05  NBF=   263
 NBsUse=   263 1.00D-06 EigRej= -1.00D+00 NBFU=   263
 Initial guess from the checkpoint file:  "/local_scratch/slurm.5620366/Gau-2291078.chk"
 B after Tr=    -0.000000   -0.000000    0.000000
         Rot=    0.999934   -0.011071    0.002233    0.002158 Ang=  -1.32 deg.
 ExpMin= 3.60D-02 ExpMax= 7.00D+03 ExpMxC= 1.05D+03 IAcc=3 IRadAn=         5 AccDes= 0.00D+00
 Harris functional with IExCor= 4639 and IRadAn=       5 diagonalized for initial guess.
 HarFok:  IExCor= 4639 AccDes= 0.00D+00 IRadAn=         5 IDoV= 1 UseB2=F ITyADJ=14
 ICtDFT=  3500011 ScaDFX=  1.000000  1.000000  1.000000  1.000000
 FoFCou: FMM=F IPFlag=           0 FMFlag=      100000 FMFlg1=           0
         NFxFlg=           0 DoJE=T BraDBF=F KetDBF=T FulRan=T
         wScrn=  0.000000 ICntrl=       500 IOpCl=  0 I1Cent=   200000004 NGrid=           0
         NMat0=    1 NMatS0=      1 NMatT0=    0 NMatD0=    1 NMtDS0=    0 NMtDT0=    0
 Petite list used in FoFCou.
 Requested convergence on RMS density matrix=1.00D-10 within 128 cycles.
 Requested convergence on MAX density matrix=1.00D-08.
 Requested convergence on             energy=1.00D-08.
 No special actions if energy rises.
 SCF Done:  E(RwB97XD) =  -832.382171099     A.U. after   16 cycles
            NFock= 16  Conv=0.58D-10     -V/T= 2.0082
 Calling FoFJK, ICntrl=      2127 FMM=F ISym2X=0 I1Cent= 0 IOpClX= 0 NMat=1 NMatS=1 NMatT=0.
 ***** Axes restored to original set *****
 -------------------------------------------------------------------
 Center     Atomic                   Forces (Hartrees/Bohr)
 Number     Number              X              Y              Z
 -------------------------------------------------------------------
      1        6          -0.000103194    0.000104269   -0.000270908
      2        8          -0.000314252    0.000031806    0.000215834
      3        8           0.000301494    0.000097172   -0.001334782
      4        1          -0.000123772    0.000077291    0.001197070
      5        6           0.000101438   -0.000311742   -0.000057699
      6        9          -0.000055832    0.000067840    0.000153477
      7        9          -0.000003766    0.000059730   -0.000080135
      8        9           0.000082484    0.000149599    0.000107054
      9        8          -0.000130754   -0.000130113   -0.000392104
     10        1          -0.000128763   -0.000643325    0.000398427
     11        1           0.000540545    0.000274371   -0.000064567
     12        8          -0.000155496   -0.000213952   -0.000574519
     13        1           0.000135324    0.000029141    0.000171871
     14        1           0.000007526    0.000054762    0.000393971
     15        8           0.000128902   -0.000248368    0.000079249
     16        1          -0.000312612    0.000193556    0.000019798
     17        1           0.000159887    0.000043224    0.000040272
     18        8           0.000095983   -0.000338867   -0.000129766
     19        1           0.000164046    0.000107828    0.000119763
     20        1          -0.000389189    0.000595779    0.000007696
 -------------------------------------------------------------------
 Cartesian Forces:  Max     0.001334782 RMS     0.000328514

 GradGradGradGradGradGradGradGradGradGradGradGradGradGradGradGradGradGrad
 Berny optimization.
 Using GEDIIS/GDIIS optimizer.
 FormGI is forming the generalized inverse of G from B-inverse, IUseBI=4.
 Internal  Forces:  Max     0.001531141 RMS     0.000444811
 Search for a local minimum.
 Step number  13 out of a maximum of  120
 All quantities printed in internal units (Hartrees-Bohrs-Radians)
 Mixed Optimization -- En-DIIS/RFO-DIIS
 Swapping is turned off.
 Update second derivatives using D2CorX and points   11   12   13
 DE= -1.09D-04 DEPred=-9.73D-05 R= 1.12D+00
 TightC=F SS=  1.41D+00  RLast= 3.10D-01 DXNew= 2.5227D-01 9.3041D-01
 Trust test= 1.12D+00 RLast= 3.10D-01 DXMaxT set to 2.52D-01
 ITU=  1  0 -1  1  0  0 -1 -1  1  1 -1  1  0
     Eigenvalues ---    0.00018   0.00085   0.00129   0.00259   0.00321
     Eigenvalues ---    0.00358   0.00910   0.01083   0.01134   0.01443
     Eigenvalues ---    0.01522   0.01702   0.01756   0.01882   0.02041
     Eigenvalues ---    0.02450   0.02948   0.03208   0.03389   0.03582
     Eigenvalues ---    0.04060   0.04563   0.05411   0.05559   0.06615
     Eigenvalues ---    0.08110   0.09092   0.10567   0.11818   0.13622
     Eigenvalues ---    0.15957   0.20085   0.21330   0.22562   0.23878
     Eigenvalues ---    0.26026   0.28635   0.29299   0.37070   0.38806
     Eigenvalues ---    0.40732   0.43262   0.47233   0.49400   0.52221
     Eigenvalues ---    0.53629   0.55285   0.55947   0.56832   0.57537
     Eigenvalues ---    0.57696   0.58326   0.97005   2.71781
 En-DIIS/RFO-DIIS/Sim-DIIS IScMMF=       -3 using points:    13   12
 RFO step:  Lambda=-1.01940128D-04.
 DidBck=F Rises=F RFO-DIIS coefs:    2.25619   -1.25619
 Iteration  1 RMS(Cart)=  0.10836510 RMS(Int)=  0.00721835
 Iteration  2 RMS(Cart)=  0.00806412 RMS(Int)=  0.00018932
 Iteration  3 RMS(Cart)=  0.00004370 RMS(Int)=  0.00018707
 Iteration  4 RMS(Cart)=  0.00000000 RMS(Int)=  0.00018707
 Variable       Old X    -DE/DX   Delta X   Delta X   Delta X     New X
                                 (Linear)    (Quad)   (Total)
    R1        2.27483  -0.00037   0.00087  -0.00179  -0.00093   2.27390
    R2        2.48502  -0.00019   0.00100  -0.00008   0.00092   2.48594
    R3        2.92697   0.00009  -0.00108   0.00067  -0.00041   2.92656
    R4        1.95802  -0.00121   0.00268  -0.01031  -0.00764   1.95039
    R5        2.79258  -0.00002  -0.00469   0.01400   0.00932   2.80189
    R6        2.50805   0.00004  -0.00097  -0.00051  -0.00149   2.50656
    R7        2.54198  -0.00009   0.00127  -0.00058   0.00069   2.54267
    R8        2.53966   0.00006   0.00048   0.00064   0.00112   2.54078
    R9        1.83397  -0.00018   0.00011  -0.00046  -0.00034   1.83362
   R10        1.81583  -0.00037   0.00068  -0.00055   0.00013   1.81596
   R11        3.32976   0.00005   0.00047  -0.00244  -0.00198   3.32779
   R12        1.81369  -0.00002  -0.00002   0.00010   0.00008   1.81377
   R13        1.85889   0.00006  -0.00012   0.00023   0.00011   1.85899
   R14        3.15594  -0.00019  -0.00532   0.00902   0.00370   3.15964
   R15        3.26381  -0.00010   0.00464   0.00139   0.00603   3.26984
   R16        1.81621  -0.00026  -0.00000  -0.00095  -0.00095   1.81526
   R17        1.87271  -0.00030   0.00002  -0.00067  -0.00065   1.87206
   R18        1.81269  -0.00012   0.00033  -0.00017   0.00016   1.81285
   R19        1.85307  -0.00008   0.00052  -0.00025   0.00027   1.85334
    A1        2.21918   0.00004   0.00035  -0.00014   0.00020   2.21938
    A2        2.13319  -0.00012   0.00248   0.00253   0.00500   2.13819
    A3        1.93080   0.00008  -0.00278  -0.00240  -0.00519   1.92562
    A4        1.93083   0.00045   0.00147   0.00529   0.00676   1.93759
    A5        1.94363   0.00026   0.00043   0.00196   0.00238   1.94601
    A6        1.92454  -0.00011   0.00227   0.00125   0.00352   1.92806
    A7        1.92697   0.00013  -0.00461  -0.00204  -0.00665   1.92031
    A8        1.89328  -0.00005   0.00043  -0.00015   0.00026   1.89355
    A9        1.89470  -0.00026   0.00099  -0.00061   0.00038   1.89508
   A10        1.87909   0.00002   0.00057  -0.00048   0.00009   1.87918
   A11        1.85114  -0.00053   0.02819  -0.02562   0.00153   1.85267
   A12        1.93890   0.00042   0.01950  -0.01421   0.00464   1.94354
   A13        2.05952   0.00034   0.01769  -0.02905  -0.01194   2.04758
   A14        1.86126   0.00065   0.00081   0.00079   0.00160   1.86286
   A15        2.11114  -0.00035   0.01272  -0.01339  -0.00075   2.11039
   A16        1.89927  -0.00088   0.00821  -0.00962  -0.00144   1.89783
   A17        1.99847   0.00053   0.00945   0.00627   0.01567   2.01414
   A18        2.00146  -0.00112  -0.00265   0.00169  -0.00100   2.00047
   A19        1.90413   0.00013   0.00472  -0.00460   0.00006   1.90419
   A20        2.20059  -0.00024   0.00369  -0.00289   0.00073   2.20132
   A21        2.00376  -0.00010  -0.00285  -0.00217  -0.00505   1.99871
   A22        1.87332   0.00034  -0.00456  -0.00045  -0.00502   1.86830
   A23        3.18338   0.00058   0.00879   0.01469   0.02347   3.20685
   A24        2.96631  -0.00034  -0.00313   0.00226  -0.00088   2.96543
   A25        3.01659  -0.00153   0.00551  -0.00547   0.00005   3.01664
   A26        3.04569   0.00007   0.01854   0.00518   0.02366   3.06935
   A27        3.15796   0.00050   0.00423  -0.01005  -0.00581   3.15215
   A28        3.15312   0.00053   0.00457  -0.00529  -0.00072   3.15240
   A29        3.00826  -0.00002  -0.02387   0.01155  -0.01232   2.99594
   A30        3.12809  -0.00138   0.00950  -0.00744   0.00192   3.13001
    D1       -0.01657   0.00006  -0.02355   0.01735  -0.00621  -0.02278
    D2        3.12942   0.00020  -0.03019   0.01718  -0.01301   3.11641
    D3        0.05107   0.00003  -0.09955  -0.04196  -0.14151  -0.09044
    D4       -2.05166  -0.00000  -0.10189  -0.04389  -0.14580  -2.19746
    D5        2.15722  -0.00004  -0.10114  -0.04280  -0.14394   2.01328
    D6       -3.09467  -0.00010  -0.09330  -0.04181  -0.13510   3.05342
    D7        1.08579  -0.00013  -0.09564  -0.04374  -0.13939   0.94640
    D8       -0.98852  -0.00017  -0.09489  -0.04265  -0.13753  -1.12605
    D9       -0.05695  -0.00022   0.01328  -0.00621   0.00711  -0.04984
   D10       -2.27827   0.00022   0.00055  -0.01168  -0.01116  -2.28944
   D11       -0.18979  -0.00016   0.15132  -0.04888   0.10286  -0.08693
   D12       -2.70941  -0.00054   0.15289  -0.04461   0.10862  -2.60079
   D13       -2.32550   0.00026   0.08365   0.02316   0.10648  -2.21902
   D14        1.43806  -0.00012   0.08523   0.02743   0.11224   1.55031
   D15        1.30057  -0.00064  -0.01180  -0.02165  -0.03347   1.26710
   D16       -0.97883  -0.00007  -0.03466  -0.02338  -0.05807  -1.03690
   D17       -0.81835  -0.00003  -0.02857  -0.00312  -0.03166  -0.85001
   D18       -3.09775   0.00053  -0.05143  -0.00485  -0.05626   3.12917
   D19        0.75596  -0.00008  -0.09354   0.03191  -0.06169   0.69426
   D20       -1.63178  -0.00022  -0.08186   0.04144  -0.04044  -1.67222
   D21        3.01204  -0.00076  -0.07193   0.00859  -0.06332   2.94873
   D22        0.62431  -0.00090  -0.06025   0.01812  -0.04206   0.58225
         Item               Value     Threshold  Converged?
 Maximum Force            0.001531     0.000015     NO 
 RMS     Force            0.000445     0.000010     NO 
 Maximum Displacement     0.432750     0.000060     NO 
 RMS     Displacement     0.109936     0.000040     NO 
 Predicted change in Energy=-5.800626D-05
 GradGradGradGradGradGradGradGradGradGradGradGradGradGradGradGradGradGrad

                          Input orientation:                          
 ---------------------------------------------------------------------
 Center     Atomic      Atomic             Coordinates (Angstroms)
 Number     Number       Type             X           Y           Z
 ---------------------------------------------------------------------
      1          6           0        2.388653   -2.459606    0.537760
      2          8           0        3.479149   -2.421063    0.030555
      3          8           0        1.251817   -2.773360   -0.045087
      4          1           0        1.393190   -2.975960   -1.047183
      5          6           0        2.152948   -2.123781    2.031093
      6          9           0        3.296755   -1.908855    2.667402
      7          9           0        1.506666   -3.132365    2.643884
      8          9           0        1.388523   -1.023124    2.140402
      9          8           0       -1.568181   -2.817792    0.411625
     10          1           0       -0.605703   -2.694800    0.415438
     11          1           0       -1.737258   -3.619041    0.914487
     12          8           0       -0.457436   -2.023632   -3.783345
     13          1           0       -0.458405   -1.072540   -3.912378
     14          1           0       -1.272978   -2.241793   -3.278336
     15          8           0        1.499016   -3.269175   -2.496740
     16          1           0        2.375534   -3.164183   -2.875466
     17          1           0        0.841658   -2.791568   -3.063451
     18          8           0       -2.518479   -2.663760   -2.153748
     19          1           0       -3.408484   -2.306222   -2.135063
     20          1           0       -2.218532   -2.737122   -1.222884
 ---------------------------------------------------------------------
                    Distance matrix (angstroms):
                    1          2          3          4          5
     1  C    0.000000
     2  O    1.203297   0.000000
     3  O    1.315503   2.256289   0.000000
     4  H    1.941548   2.412602   1.032100   0.000000
     5  C    1.548670   2.418541   2.354679   3.283173   0.000000
     6  F    2.379780   2.692320   3.505244   4.308179   1.326415
     7  F    2.380392   3.350541   2.724775   3.696121   1.345524
     8  F    2.373226   3.282743   2.803279   3.738219   1.344522
     9  O    3.975015   5.077218   2.857087   3.304975   4.117175
    10  H    3.006068   4.112065   1.915368   2.492766   3.247547
    11  H    4.302250   5.424701   3.251234   3.749854   4.314663
    12  O    5.192518   5.495496   4.178303   3.437780   6.374310
    13  H    5.461998   5.733198   4.557805   3.906502   6.576407
    14  H    5.293163   5.793410   4.136551   3.553238   6.319884
    15  O    3.264207   3.320758   2.513473   1.482697   4.716018
    16  H    3.485213   3.196115   3.070266   2.083998   5.020588
    17  H    3.933461   4.082463   3.046159   2.098458   5.302811
    18  O    5.600521   6.387614   4.321296   4.077145   6.294975
    19  H    6.385476   7.220982   5.128803   4.968713   6.951235
    20  H    4.939942   5.842479   3.664947   3.623872   5.484012
                    6          7          8          9         10
     6  F    0.000000
     7  F    2.168398   0.000000
     8  F    2.168778   2.171717   0.000000
     9  O    5.438961   3.812693   3.866730   0.000000
    10  H    4.573645   3.101538   3.122009   0.970312   0.000000
    11  H    5.598101   3.708195   4.244074   0.960967   1.543919
    12  O    7.464533   6.811480   6.284851   4.411601   4.254672
    13  H    7.621952   7.147654   6.328485   4.793173   4.624221
    14  H    7.506338   6.602442   6.158852   3.746296   3.780799
    15  O    5.634776   5.142450   5.153643   4.250887   3.638754
    16  H    5.757420   5.587412   5.542315   5.145663   4.465215
    17  H    6.296774   5.756045   5.523273   4.228968   3.769203
    18  O    7.591464   6.280021   6.032916   2.740061   3.203185
    19  H    8.257227   6.905038   6.552650   3.183400   3.809413
    20  H    6.799907   5.383792   5.221142   1.760989   2.299371
                   11         12         13         14         15
    11  H    0.000000
    12  O    5.123758   0.000000
    13  H    5.605243   0.959805   0.000000
    14  H    4.437582   0.983736   1.559708   0.000000
    15  O    4.715119   2.652250   3.265078   3.057835   0.000000
    16  H    5.611212   3.186035   3.671698   3.784805   0.960594
    17  H    4.812433   1.672010   2.316441   2.195475   0.990651
    18  O    3.307104   2.704302   3.141443   1.730326   4.077308
    19  H    3.717021   3.391958   3.658386   2.423141   5.014145
    20  H    2.361728   3.188494   3.619704   2.316098   3.965597
                   16         17         18         19         20
    16  H    0.000000
    17  H    1.589641   0.000000
    18  O    4.972189   3.483448   0.000000
    19  H    5.893994   4.377348   0.959319   0.000000
    20  H    4.900903   3.571472   0.980744   1.560042   0.000000
 Stoichiometry    C2H9F3O6
 Framework group  C1[X(C2H9F3O6)]
 Deg. of freedom    54
 Full point group                 C1      NOp   1
 Largest Abelian subgroup         C1      NOp   1
 Largest concise Abelian subgroup C1      NOp   1
                         Standard orientation:                         
 ---------------------------------------------------------------------
 Center     Atomic      Atomic             Coordinates (Angstroms)
 Number     Number       Type             X           Y           Z
 ---------------------------------------------------------------------
      1          6           0       -1.277969   -0.830301   -0.100734
      2          8           0       -1.537950   -2.004586   -0.063449
      3          8           0       -0.107065   -0.283043   -0.345764
      4          1           0        0.615732   -1.005172   -0.491796
      5          6           0       -2.342158    0.266187    0.151443
      6          9           0       -3.553237   -0.255554    0.294451
      7          9           0       -2.371329    1.138072   -0.872960
      8          9           0       -2.038282    0.955243    1.265266
      9          8           0        1.239943    2.236563   -0.335691
     10          1           0        0.646448    1.474770   -0.241139
     11          1           0        0.995664    2.664969   -1.160465
     12          8           0        3.844298   -1.177367    0.676553
     13          1           0        3.885070   -1.242066    1.633307
     14          1           0        3.951383   -0.225560    0.452202
     15          8           0        1.720995   -1.971248   -0.700318
     16          1           0        1.484214   -2.896589   -0.598242
     17          1           0        2.537201   -1.785134   -0.170640
     18          8           0        3.840383    1.440870   -0.000255
     19          1           0        4.340749    2.165039    0.381197
     20          1           0        2.925092    1.765063   -0.138099
 ---------------------------------------------------------------------
 Rotational constants (GHZ):           1.2096752           0.4112718           0.3358475
 Standard basis: 6-31++G(d,p) (6D, 7F)
 There are   263 symmetry adapted cartesian basis functions of A   symmetry.
 There are   263 symmetry adapted basis functions of A   symmetry.
   263 basis functions,   424 primitive gaussians,   263 cartesian basis functions
    48 alpha electrons       48 beta electrons
       nuclear repulsion energy       720.6249365618 Hartrees.
 NAtoms=   20 NActive=   20 NUniq=   20 SFac= 1.00D+00 NAtFMM=   60 NAOKFM=F Big=F
 Integral buffers will be    131072 words long.
 Raffenetti 2 integral format.
 Two-electron integral symmetry is turned on.
 Nuclear repulsion after empirical dispersion term =      720.6167567748 Hartrees.
 One-electron integrals computed using PRISM.
 NBasis=   263 RedAO= T EigKep=  4.93D-05  NBF=   263
 NBsUse=   263 1.00D-06 EigRej= -1.00D+00 NBFU=   263
 Initial guess from the checkpoint file:  "/local_scratch/slurm.5620366/Gau-2291078.chk"
 B after Tr=     0.000000    0.000000   -0.000000
         Rot=    0.999907   -0.013068    0.003768    0.001014 Ang=  -1.56 deg.
 ExpMin= 3.60D-02 ExpMax= 7.00D+03 ExpMxC= 1.05D+03 IAcc=3 IRadAn=         5 AccDes= 0.00D+00
 Harris functional with IExCor= 4639 and IRadAn=       5 diagonalized for initial guess.
 HarFok:  IExCor= 4639 AccDes= 0.00D+00 IRadAn=         5 IDoV= 1 UseB2=F ITyADJ=14
 ICtDFT=  3500011 ScaDFX=  1.000000  1.000000  1.000000  1.000000
 FoFCou: FMM=F IPFlag=           0 FMFlag=      100000 FMFlg1=           0
         NFxFlg=           0 DoJE=T BraDBF=F KetDBF=T FulRan=T
         wScrn=  0.000000 ICntrl=       500 IOpCl=  0 I1Cent=   200000004 NGrid=           0
         NMat0=    1 NMatS0=      1 NMatT0=    0 NMatD0=    1 NMtDS0=    0 NMtDT0=    0
 Petite list used in FoFCou.
 Requested convergence on RMS density matrix=1.00D-10 within 128 cycles.
 Requested convergence on MAX density matrix=1.00D-08.
 Requested convergence on             energy=1.00D-08.
 No special actions if energy rises.
 SCF Done:  E(RwB97XD) =  -832.382228638     A.U. after   16 cycles
            NFock= 16  Conv=0.61D-10     -V/T= 2.0082
 Calling FoFJK, ICntrl=      2127 FMM=F ISym2X=0 I1Cent= 0 IOpClX= 0 NMat=1 NMatS=1 NMatT=0.
 ***** Axes restored to original set *****
 -------------------------------------------------------------------
 Center     Atomic                   Forces (Hartrees/Bohr)
 Number     Number              X              Y              Z
 -------------------------------------------------------------------
      1        6          -0.000822528   -0.000940227   -0.000316490
      2        8          -0.000028691    0.000417878    0.000425892
      3        8           0.000429454    0.000676788   -0.000063117
      4        1          -0.000178438   -0.000110430   -0.000056787
      5        6          -0.000533549   -0.000057705   -0.000178495
      6        9           0.000423538    0.000105573    0.000277033
      7        9           0.000273339    0.000328488    0.000030387
      8        9           0.000245531   -0.000131736    0.000128692
      9        8          -0.000350374    0.000143257   -0.000304502
     10        1          -0.000077269   -0.000956566    0.000117929
     11        1           0.000663048    0.000395010   -0.000024559
     12        8          -0.000097519   -0.000369580   -0.000600804
     13        1           0.000020883   -0.000063041    0.000254355
     14        1           0.000060647    0.000295737    0.000367027
     15        8           0.000132154   -0.000255793   -0.000035919
     16        1           0.000006873    0.000239393   -0.000113303
     17        1          -0.000079465    0.000040188    0.000085090
     18        8           0.000114084   -0.000122254    0.000089993
     19        1           0.000126148    0.000081068   -0.000120341
     20        1          -0.000327865    0.000283954    0.000037920
 -------------------------------------------------------------------
 Cartesian Forces:  Max     0.000956566 RMS     0.000331097

 GradGradGradGradGradGradGradGradGradGradGradGradGradGradGradGradGradGrad
 Berny optimization.
 Using GEDIIS/GDIIS optimizer.
 FormGI is forming the generalized inverse of G from B-inverse, IUseBI=4.
 Internal  Forces:  Max     0.001431512 RMS     0.000449194
 Search for a local minimum.
 Step number  14 out of a maximum of  120
 All quantities printed in internal units (Hartrees-Bohrs-Radians)
 Mixed Optimization -- En-DIIS/RFO-DIIS
 Swapping is turned off.
 Update second derivatives using D2CorX and points   13   14
 DE= -5.75D-05 DEPred=-5.80D-05 R= 9.92D-01
 TightC=F SS=  1.41D+00  RLast= 4.33D-01 DXNew= 4.2426D-01 1.2984D+00
 Trust test= 9.92D-01 RLast= 4.33D-01 DXMaxT set to 4.24D-01
 ITU=  1  1  0 -1  1  0  0 -1 -1  1  1 -1  1  0
     Eigenvalues ---    0.00036   0.00066   0.00127   0.00264   0.00320
     Eigenvalues ---    0.00356   0.00823   0.01080   0.01140   0.01434
     Eigenvalues ---    0.01517   0.01699   0.01767   0.01853   0.01995
     Eigenvalues ---    0.02449   0.02745   0.03211   0.03432   0.03616
     Eigenvalues ---    0.04060   0.04243   0.05401   0.05694   0.06587
     Eigenvalues ---    0.08261   0.09078   0.10429   0.11855   0.13781
     Eigenvalues ---    0.15948   0.19442   0.21528   0.21919   0.23725
     Eigenvalues ---    0.24443   0.29141   0.29789   0.37070   0.38891
     Eigenvalues ---    0.40671   0.43243   0.47120   0.49081   0.52258
     Eigenvalues ---    0.53655   0.55202   0.56051   0.56840   0.57501
     Eigenvalues ---    0.57703   0.58364   0.96811   2.67211
 En-DIIS/RFO-DIIS/Sim-DIIS IScMMF=       -3 using points:    14   13   12
 RFO step:  Lambda=-1.26737205D-04.
 DidBck=F Rises=F RFO-DIIS coefs:    0.86521    0.43775   -0.30295
 Iteration  1 RMS(Cart)=  0.03128495 RMS(Int)=  0.00127167
 Iteration  2 RMS(Cart)=  0.00146468 RMS(Int)=  0.00027433
 Iteration  3 RMS(Cart)=  0.00000354 RMS(Int)=  0.00027431
 Iteration  4 RMS(Cart)=  0.00000001 RMS(Int)=  0.00027431
 Variable       Old X    -DE/DX   Delta X   Delta X   Delta X     New X
                                 (Linear)    (Quad)   (Total)
    R1        2.27390  -0.00019   0.00033  -0.00075  -0.00042   2.27348
    R2        2.48594  -0.00027   0.00012  -0.00056  -0.00044   2.48550
    R3        2.92656   0.00023  -0.00021   0.00039   0.00018   2.92674
    R4        1.95039   0.00037   0.00167  -0.00719  -0.00552   1.94487
    R5        2.80189   0.00031  -0.00239   0.01007   0.00768   2.80958
    R6        2.50656   0.00052  -0.00003   0.00067   0.00063   2.50719
    R7        2.54267  -0.00036   0.00021  -0.00149  -0.00128   2.54139
    R8        2.54078  -0.00023  -0.00003   0.00131   0.00128   2.54205
    R9        1.83362  -0.00020   0.00007  -0.00061  -0.00054   1.83309
   R10        1.81596  -0.00046   0.00015  -0.00096  -0.00081   1.81515
   R11        3.32779  -0.00009   0.00038   0.00036   0.00074   3.32853
   R12        1.81377  -0.00011  -0.00001   0.00044   0.00042   1.81419
   R13        1.85899  -0.00012  -0.00004   0.00050   0.00046   1.85945
   R14        3.15964  -0.00016  -0.00178   0.01269   0.01091   3.17055
   R15        3.26984  -0.00018   0.00031   0.00027   0.00058   3.27042
   R16        1.81526   0.00008   0.00013  -0.00049  -0.00036   1.81489
   R17        1.87206  -0.00012   0.00009  -0.00053  -0.00044   1.87162
   R18        1.81285  -0.00009   0.00006  -0.00022  -0.00016   1.81269
   R19        1.85334  -0.00019   0.00009  -0.00074  -0.00065   1.85269
    A1        2.21938   0.00006   0.00006   0.00051   0.00057   2.21994
    A2        2.13819  -0.00102  -0.00008  -0.00290  -0.00298   2.13521
    A3        1.92562   0.00095   0.00003   0.00238   0.00241   1.92802
    A4        1.93759   0.00030  -0.00056   0.00552   0.00496   1.94255
    A5        1.94601  -0.00010  -0.00022   0.00032   0.00010   1.94611
    A6        1.92806   0.00035   0.00007   0.00196   0.00203   1.93009
    A7        1.92031   0.00021  -0.00022  -0.00067  -0.00089   1.91942
    A8        1.89355  -0.00019   0.00007  -0.00012  -0.00006   1.89349
    A9        1.89508  -0.00019   0.00019  -0.00197  -0.00178   1.89329
   A10        1.87918  -0.00010   0.00013   0.00043   0.00055   1.87973
   A11        1.85267  -0.00057   0.00659  -0.00258   0.00252   1.85518
   A12        1.94354   0.00004   0.00408   0.01778   0.02084   1.96438
   A13        2.04758   0.00052   0.00587   0.03881   0.04378   2.09136
   A14        1.86286   0.00043  -0.00002  -0.00263  -0.00290   1.85996
   A15        2.11039  -0.00041   0.00317  -0.03013  -0.02713   2.08326
   A16        1.89783  -0.00061   0.00217  -0.00460  -0.00260   1.89524
   A17        2.01414   0.00043   0.00017   0.00373   0.00385   2.01799
   A18        2.00047  -0.00081  -0.00050  -0.00021  -0.00074   1.99973
   A19        1.90419   0.00010   0.00113  -0.00737  -0.00626   1.89793
   A20        2.20132  -0.00029   0.00079   0.00273   0.00347   2.20479
   A21        1.99871  -0.00042  -0.00001  -0.00556  -0.00559   1.99312
   A22        1.86830   0.00072  -0.00042  -0.00410  -0.00452   1.86377
   A23        3.20685   0.00011  -0.00104   0.01559   0.01455   3.22139
   A24        2.96543  -0.00026  -0.00064   0.00461   0.00396   2.96939
   A25        3.01664  -0.00121   0.00132  -0.00265  -0.00138   3.01526
   A26        3.06935  -0.00056   0.00128  -0.00607  -0.00485   3.06449
   A27        3.15215   0.00044   0.00180  -0.00749  -0.00568   3.14647
   A28        3.15240   0.00045   0.00120  -0.00259  -0.00138   3.15102
   A29        2.99594   0.00023  -0.00410   0.02635   0.02225   3.01819
   A30        3.13001  -0.00143   0.00203  -0.02285  -0.02106   3.10895
    D1       -0.02278   0.00016  -0.00484   0.01341   0.00856  -0.01422
    D2        3.11641  -0.00010  -0.00553   0.01217   0.00664   3.12305
    D3       -0.09044  -0.00010  -0.00493  -0.04109  -0.04602  -0.13646
    D4       -2.19746  -0.00003  -0.00492  -0.04248  -0.04740  -2.24486
    D5        2.01328  -0.00026  -0.00499  -0.04380  -0.04879   1.96449
    D6        3.05342   0.00014  -0.00429  -0.03992  -0.04421   3.00921
    D7        0.94640   0.00022  -0.00428  -0.04131  -0.04559   0.90081
    D8       -1.12605  -0.00002  -0.00434  -0.04264  -0.04698  -1.17303
    D9       -0.04984  -0.00025   0.00225   0.00446   0.00670  -0.04315
   D10       -2.28944   0.00010   0.00164   0.00752   0.00917  -2.28027
   D11       -0.08693  -0.00048   0.02263  -0.06473  -0.04156  -0.12848
   D12       -2.60079  -0.00070   0.02223  -0.06346  -0.04076  -2.64155
   D13       -2.21902   0.00023   0.00582  -0.10256  -0.09720  -2.31622
   D14        1.55031   0.00001   0.00542  -0.10129  -0.09641   1.45390
   D15        1.26710  -0.00064   0.00167  -0.03396  -0.03220   1.23490
   D16       -1.03690  -0.00013  -0.00053  -0.02339  -0.02385  -1.06075
   D17       -0.85001  -0.00003  -0.00262  -0.00509  -0.00778  -0.85779
   D18        3.12917   0.00048  -0.00482   0.00549   0.00057   3.12974
   D19        0.69426  -0.00005  -0.01424   0.04296   0.02867   0.72293
   D20       -1.67222  -0.00033  -0.01429   0.05612   0.04183  -1.63039
   D21        2.94873  -0.00076  -0.00881   0.00046  -0.00835   2.94038
   D22        0.58225  -0.00104  -0.00886   0.01362   0.00481   0.58706
         Item               Value     Threshold  Converged?
 Maximum Force            0.001432     0.000015     NO 
 RMS     Force            0.000449     0.000010     NO 
 Maximum Displacement     0.124727     0.000060     NO 
 RMS     Displacement     0.031408     0.000040     NO 
 Predicted change in Energy=-6.458393D-05
 GradGradGradGradGradGradGradGradGradGradGradGradGradGradGradGradGradGrad

                          Input orientation:                          
 ---------------------------------------------------------------------
 Center     Atomic      Atomic             Coordinates (Angstroms)
 Number     Number       Type             X           Y           Z
 ---------------------------------------------------------------------
      1          6           0        2.392910   -2.440393    0.536469
      2          8           0        3.482689   -2.364948    0.032408
      3          8           0        1.266889   -2.781650   -0.051372
      4          1           0        1.411848   -2.978876   -1.051020
      5          6           0        2.148196   -2.122413    2.032356
      6          9           0        3.289256   -1.933555    2.682415
      7          9           0        1.480277   -3.127277    2.626282
      8          9           0        1.401585   -1.009569    2.149435
      9          8           0       -1.551578   -2.833897    0.395450
     10          1           0       -0.584325   -2.760803    0.401166
     11          1           0       -1.768580   -3.582691    0.956563
     12          8           0       -0.461834   -2.028987   -3.785481
     13          1           0       -0.442604   -1.073807   -3.879908
     14          1           0       -1.277832   -2.244556   -3.279621
     15          8           0        1.503918   -3.280077   -2.504041
     16          1           0        2.372526   -3.166047   -2.897599
     17          1           0        0.836203   -2.810741   -3.065120
     18          8           0       -2.529108   -2.658112   -2.157852
     19          1           0       -3.414784   -2.290525   -2.133635
     20          1           0       -2.227198   -2.730817   -1.227934
 ---------------------------------------------------------------------
                    Distance matrix (angstroms):
                    1          2          3          4          5
     1  C    0.000000
     2  O    1.203074   0.000000
     3  O    1.315270   2.256198   0.000000
     4  H    1.942310   2.416424   1.029179   0.000000
     5  C    1.548766   2.416503   2.356527   3.283740   0.000000
     6  F    2.380211   2.691849   3.504686   4.307655   1.326749
     7  F    2.381602   3.364369   2.708288   3.680932   1.344848
     8  F    2.373108   3.263411   2.828774   3.757817   1.345197
     9  O    3.966575   5.069078   2.854143   3.300786   4.107797
    10  H    2.997481   4.102839   1.905838   2.478126   3.245765
    11  H    4.335818   5.469258   3.297221   3.809213   4.316349
    12  O    5.195967   5.499856   4.183128   3.448224   6.377164
    13  H    5.423291   5.690447   4.527337   3.882124   6.539624
    14  H    5.298607   5.800568   4.145560   3.569351   6.322159
    15  O    3.277205   3.344633   2.514000   1.486764   4.725905
    16  H    3.509959   3.234063   3.077532   2.089925   5.044200
    17  H    3.941058   4.098451   3.044506   2.101484   5.308426
    18  O    5.615427   6.405067   4.343053   4.105983   6.302538
    19  H    6.393843   7.229967   5.147338   4.994223   6.952013
    20  H    4.954075   5.858765   3.687211   3.651778   5.490329
                    6          7          8          9         10
     6  F    0.000000
     7  F    2.168071   0.000000
     8  F    2.168206   2.172156   0.000000
     9  O    5.429042   3.775556   3.889191   0.000000
    10  H    4.570893   3.057454   3.172870   0.970028   0.000000
    11  H    5.592845   3.681091   4.253686   0.960536   1.544805
    12  O    7.477530   6.788869   6.303552   4.394953   4.251891
    13  H    7.598027   7.088351   6.305405   4.754622   4.603655
    14  H    7.516707   6.577694   6.178925   3.732079   3.780960
    15  O    5.647997   5.132652   5.178853   4.235821   3.615333
    16  H    5.787571   5.595612   5.573659   5.133526   4.448487
    17  H    6.310395   5.736470   5.545761   4.204472   3.746403
    18  O    7.603060   6.259650   6.059766   2.739674   3.215789
    19  H    8.262319   6.878851   6.571373   3.187956   3.828561
    20  H    6.808650   5.362605   5.247607   1.761381   2.313849
                   11         12         13         14         15
    11  H    0.000000
    12  O    5.158349   0.000000
    13  H    5.607509   0.960029   0.000000
    14  H    4.469530   0.983980   1.558398   0.000000
    15  O    4.772483   2.659229   3.248013   3.067892   0.000000
    16  H    5.672469   3.180383   3.642438   3.784203   0.960401
    17  H    4.853322   1.677784   2.305681   2.199026   0.990420
    18  O    3.336589   2.705290   3.135124   1.730632   4.095362
    19  H    3.732158   3.393658   3.655644   2.425276   5.030909
    20  H    2.389152   3.185925   3.600475   2.312394   3.981377
                   16         17         18         19         20
    16  H    0.000000
    17  H    1.585747   0.000000
    18  O    4.983095   3.488803   0.000000
    19  H    5.902808   4.382828   0.959234   0.000000
    20  H    4.912704   3.572963   0.980399   1.557085   0.000000
 Stoichiometry    C2H9F3O6
 Framework group  C1[X(C2H9F3O6)]
 Deg. of freedom    54
 Full point group                 C1      NOp   1
 Largest Abelian subgroup         C1      NOp   1
 Largest concise Abelian subgroup C1      NOp   1
                         Standard orientation:                         
 ---------------------------------------------------------------------
 Center     Atomic      Atomic             Coordinates (Angstroms)
 Number     Number       Type             X           Y           Z
 ---------------------------------------------------------------------
      1          6           0       -1.281465   -0.833453   -0.089619
      2          8           0       -1.545348   -2.005207   -0.020733
      3          8           0       -0.111128   -0.296433   -0.357684
      4          1           0        0.607931   -1.018876   -0.499948
      5          6           0       -2.342210    0.269956    0.146988
      6          9           0       -3.560748   -0.242804    0.258814
      7          9           0       -2.342054    1.151603   -0.868548
      8          9           0       -2.058756    0.945536    1.275173
      9          8           0        1.241757    2.216653   -0.342443
     10          1           0        0.647508    1.451021   -0.302078
     11          1           0        0.978079    2.721992   -1.115576
     12          8           0        3.847001   -1.174260    0.672457
     13          1           0        3.845936   -1.237711    1.630386
     14          1           0        3.953377   -0.220628    0.454545
     15          8           0        1.725809   -1.974692   -0.717274
     16          1           0        1.505338   -2.903163   -0.609084
     17          1           0        2.543183   -1.778554   -0.193480
     18          8           0        3.847423    1.450437    0.017048
     19          1           0        4.338891    2.173431    0.411849
     20          1           0        2.931733    1.772474   -0.120740
 ---------------------------------------------------------------------
 Rotational constants (GHZ):           1.2092021           0.4105530           0.3354841
 Standard basis: 6-31++G(d,p) (6D, 7F)
 There are   263 symmetry adapted cartesian basis functions of A   symmetry.
 There are   263 symmetry adapted basis functions of A   symmetry.
   263 basis functions,   424 primitive gaussians,   263 cartesian basis functions
    48 alpha electrons       48 beta electrons
       nuclear repulsion energy       720.3537769591 Hartrees.
 NAtoms=   20 NActive=   20 NUniq=   20 SFac= 1.00D+00 NAtFMM=   60 NAOKFM=F Big=F
 Integral buffers will be    131072 words long.
 Raffenetti 2 integral format.
 Two-electron integral symmetry is turned on.
 Nuclear repulsion after empirical dispersion term =      720.3456163793 Hartrees.
 One-electron integrals computed using PRISM.
 NBasis=   263 RedAO= T EigKep=  5.04D-05  NBF=   263
 NBsUse=   263 1.00D-06 EigRej= -1.00D+00 NBFU=   263
 Initial guess from the checkpoint file:  "/local_scratch/slurm.5620366/Gau-2291078.chk"
 B after Tr=    -0.000000    0.000000    0.000000
         Rot=    1.000000   -0.000393    0.000839    0.000312 Ang=  -0.11 deg.
 ExpMin= 3.60D-02 ExpMax= 7.00D+03 ExpMxC= 1.05D+03 IAcc=3 IRadAn=         5 AccDes= 0.00D+00
 Harris functional with IExCor= 4639 and IRadAn=       5 diagonalized for initial guess.
 HarFok:  IExCor= 4639 AccDes= 0.00D+00 IRadAn=         5 IDoV= 1 UseB2=F ITyADJ=14
 ICtDFT=  3500011 ScaDFX=  1.000000  1.000000  1.000000  1.000000
 FoFCou: FMM=F IPFlag=           0 FMFlag=      100000 FMFlg1=           0
         NFxFlg=           0 DoJE=T BraDBF=F KetDBF=T FulRan=T
         wScrn=  0.000000 ICntrl=       500 IOpCl=  0 I1Cent=   200000004 NGrid=           0
         NMat0=    1 NMatS0=      1 NMatT0=    0 NMatD0=    1 NMtDS0=    0 NMtDT0=    0
 Petite list used in FoFCou.
 Requested convergence on RMS density matrix=1.00D-10 within 128 cycles.
 Requested convergence on MAX density matrix=1.00D-08.
 Requested convergence on             energy=1.00D-08.
 No special actions if energy rises.
 SCF Done:  E(RwB97XD) =  -832.382269092     A.U. after   15 cycles
            NFock= 15  Conv=0.77D-10     -V/T= 2.0082
 Calling FoFJK, ICntrl=      2127 FMM=F ISym2X=0 I1Cent= 0 IOpClX= 0 NMat=1 NMatS=1 NMatT=0.
 ***** Axes restored to original set *****
 -------------------------------------------------------------------
 Center     Atomic                   Forces (Hartrees/Bohr)
 Number     Number              X              Y              Z
 -------------------------------------------------------------------
      1        6          -0.000298465   -0.000930247   -0.000003539
      2        8           0.000074171    0.000327809    0.000074804
      3        8          -0.000042958    0.000732419    0.001199937
      4        1          -0.000069527   -0.000344657   -0.001169128
      5        6          -0.000703055    0.000807119   -0.000061803
      6        9           0.000364896   -0.000124306    0.000046635
      7        9           0.000076805    0.000132264    0.000227196
      8        9           0.000267240   -0.000570740   -0.000062863
      9        8          -0.000423907    0.000290052    0.000173118
     10        1           0.000195409   -0.000307882   -0.000026502
     11        1           0.000362189    0.000052467   -0.000204783
     12        8           0.000007984   -0.000342290   -0.000116592
     13        1          -0.000104582   -0.000143039    0.000115748
     14        1           0.000169249    0.000301516    0.000104594
     15        8           0.000090672   -0.000071054   -0.000320643
     16        1           0.000342019    0.000092196   -0.000070313
     17        1          -0.000357416    0.000162897    0.000081260
     18        8          -0.000093756    0.000181521    0.000636058
     19        1          -0.000064619    0.000186445   -0.000598028
     20        1           0.000207650   -0.000432492   -0.000025155
 -------------------------------------------------------------------
 Cartesian Forces:  Max     0.001199937 RMS     0.000380977

 GradGradGradGradGradGradGradGradGradGradGradGradGradGradGradGradGradGrad
 Berny optimization.
 Using GEDIIS/GDIIS optimizer.
 FormGI is forming the generalized inverse of G from B-inverse, IUseBI=4.
 Internal  Forces:  Max     0.001487610 RMS     0.000371949
 Search for a local minimum.
 Step number  15 out of a maximum of  120
 All quantities printed in internal units (Hartrees-Bohrs-Radians)
 Mixed Optimization -- En-DIIS/RFO-DIIS
 Swapping is turned off.
 Update second derivatives using D2CorX and points   13   14   15
 DE= -4.05D-05 DEPred=-6.46D-05 R= 6.26D-01
 TightC=F SS=  1.41D+00  RLast= 2.11D-01 DXNew= 7.1352D-01 6.3220D-01
 Trust test= 6.26D-01 RLast= 2.11D-01 DXMaxT set to 6.32D-01
 ITU=  1  1  1  0 -1  1  0  0 -1 -1  1  1 -1  1  0
     Eigenvalues ---    0.00023   0.00091   0.00135   0.00270   0.00350
     Eigenvalues ---    0.00360   0.00861   0.01080   0.01138   0.01423
     Eigenvalues ---    0.01515   0.01701   0.01772   0.01974   0.02117
     Eigenvalues ---    0.02469   0.02734   0.03237   0.03438   0.03618
     Eigenvalues ---    0.04056   0.04274   0.05485   0.05711   0.06643
     Eigenvalues ---    0.08588   0.09048   0.10358   0.11852   0.13825
     Eigenvalues ---    0.15919   0.17915   0.21394   0.22058   0.23551
     Eigenvalues ---    0.24243   0.29171   0.29705   0.37062   0.38826
     Eigenvalues ---    0.40621   0.43241   0.47992   0.50296   0.52261
     Eigenvalues ---    0.53679   0.55340   0.56168   0.56917   0.57541
     Eigenvalues ---    0.57709   0.58480   0.96713   2.64836
 En-DIIS/RFO-DIIS/Sim-DIIS IScMMF=       -3 using points:    15   14   13   12
 RFO step:  Lambda=-7.18286250D-05.
 DidBck=T Rises=F RFO-DIIS coefs:    0.65045    0.79712   -0.51528    0.06771
 Iteration  1 RMS(Cart)=  0.04600442 RMS(Int)=  0.00128782
 Iteration  2 RMS(Cart)=  0.00136173 RMS(Int)=  0.00010229
 Iteration  3 RMS(Cart)=  0.00000099 RMS(Int)=  0.00010229
 Variable       Old X    -DE/DX   Delta X   Delta X   Delta X     New X
                                 (Linear)    (Quad)   (Total)
    R1        2.27348   0.00006  -0.00031   0.00053   0.00022   2.27370
    R2        2.48550  -0.00018   0.00051  -0.00099  -0.00048   2.48502
    R3        2.92674   0.00019  -0.00019   0.00037   0.00018   2.92693
    R4        1.94487   0.00149  -0.00163   0.00434   0.00271   1.94757
    R5        2.80958   0.00027   0.00174  -0.00534  -0.00361   2.80597
    R6        2.50719   0.00032  -0.00083   0.00142   0.00059   2.50778
    R7        2.54139  -0.00004   0.00069  -0.00054   0.00015   2.54154
    R8        2.54205  -0.00062   0.00003  -0.00104  -0.00101   2.54105
    R9        1.83309   0.00017   0.00003   0.00036   0.00038   1.83347
   R10        1.81515  -0.00024   0.00031  -0.00023   0.00008   1.81523
   R11        3.32853  -0.00000  -0.00117  -0.00186  -0.00303   3.32550
   R12        1.81419  -0.00016  -0.00011   0.00012   0.00001   1.81420
   R13        1.85945  -0.00032  -0.00011   0.00035   0.00024   1.85969
   R14        3.17055  -0.00032  -0.00187  -0.00184  -0.00372   3.16684
   R15        3.27042  -0.00015   0.00225  -0.00251  -0.00027   3.27015
   R16        1.81489   0.00035  -0.00030   0.00053   0.00023   1.81512
   R17        1.87162  -0.00004  -0.00014   0.00064   0.00050   1.87212
   R18        1.81269   0.00012   0.00011   0.00000   0.00011   1.81280
   R19        1.85269   0.00005   0.00032   0.00006   0.00038   1.85307
    A1        2.21994  -0.00005  -0.00013  -0.00001  -0.00015   2.21980
    A2        2.13521  -0.00047   0.00314  -0.00468  -0.00155   2.13366
    A3        1.92802   0.00052  -0.00301   0.00467   0.00164   1.92966
    A4        1.94255   0.00006   0.00121   0.00027   0.00149   1.94404
    A5        1.94611  -0.00039   0.00101  -0.00247  -0.00146   1.94465
    A6        1.93009   0.00051   0.00074   0.00227   0.00301   1.93310
    A7        1.91942   0.00000  -0.00242   0.00075  -0.00167   1.91775
    A8        1.89349  -0.00015   0.00012  -0.00068  -0.00057   1.89292
    A9        1.89329   0.00020   0.00074  -0.00025   0.00049   1.89378
   A10        1.87973  -0.00016  -0.00018   0.00042   0.00024   1.87997
   A11        1.85518  -0.00015  -0.00171  -0.00042  -0.00159   1.85359
   A12        1.96438  -0.00010  -0.00626   0.00141  -0.00449   1.95989
   A13        2.09136   0.00003  -0.02160   0.00479  -0.01649   2.07487
   A14        1.85996   0.00014   0.00169  -0.00272  -0.00103   1.85893
   A15        2.08326   0.00011   0.00846  -0.01185  -0.00334   2.07992
   A16        1.89524  -0.00065  -0.00018   0.00184   0.00168   1.89691
   A17        2.01799   0.00032   0.00516  -0.00002   0.00515   2.02315
   A18        1.99973  -0.00083  -0.00005  -0.00114  -0.00119   1.99854
   A19        1.89793   0.00040   0.00196   0.00175   0.00370   1.90163
   A20        2.20479  -0.00031  -0.00108  -0.01253  -0.01363   2.19116
   A21        1.99312  -0.00052  -0.00015   0.00208   0.00185   1.99497
   A22        1.86377   0.00089  -0.00042   0.00356   0.00301   1.86678
   A23        3.22139   0.00011   0.00495   0.00034   0.00528   3.22668
   A24        2.96939  -0.00055  -0.00161   0.00710   0.00548   2.97487
   A25        3.01526  -0.00071   0.00021  -0.00203  -0.00182   3.01344
   A26        3.06449  -0.00061   0.01129  -0.01061   0.00073   3.06522
   A27        3.14647   0.00045  -0.00084   0.00002  -0.00081   3.14565
   A28        3.15102   0.00011  -0.00008  -0.00399  -0.00411   3.14691
   A29        3.01819  -0.00033  -0.01201   0.00816  -0.00386   3.01433
   A30        3.10895  -0.00038   0.00771  -0.00361   0.00416   3.11311
    D1       -0.01422   0.00002  -0.00450   0.00098  -0.00352  -0.01775
    D2        3.12305  -0.00035  -0.00651  -0.00478  -0.01129   3.11176
    D3       -0.13646  -0.00020  -0.04188  -0.00116  -0.04304  -0.17949
    D4       -2.24486  -0.00010  -0.04319  -0.00019  -0.04338  -2.28824
    D5        1.96449  -0.00021  -0.04192  -0.00258  -0.04449   1.91999
    D6        3.00921   0.00015  -0.03998   0.00426  -0.03572   2.97348
    D7        0.90081   0.00025  -0.04129   0.00523  -0.03607   0.86474
    D8       -1.17303   0.00014  -0.04002   0.00284  -0.03718  -1.21022
    D9       -0.04315  -0.00016   0.00012  -0.02492  -0.02478  -0.06792
   D10       -2.28027  -0.00011  -0.00823  -0.02572  -0.03397  -2.31424
   D11       -0.12848  -0.00027   0.05241  -0.00526   0.04690  -0.08159
   D12       -2.64155  -0.00018   0.05462   0.00993   0.06442  -2.57713
   D13       -2.31622   0.00017   0.07713  -0.00914   0.06812  -2.24810
   D14        1.45390   0.00025   0.07934   0.00606   0.08564   1.53954
   D15        1.23490  -0.00019  -0.00309   0.00262  -0.00046   1.23444
   D16       -1.06075  -0.00013  -0.01578   0.00602  -0.00975  -1.07050
   D17       -0.85779   0.00033  -0.00991   0.01270   0.00277  -0.85502
   D18        3.12974   0.00039  -0.02261   0.01610  -0.00651   3.12323
   D19        0.72293   0.00015  -0.03259  -0.00288  -0.03538   0.68755
   D20       -1.63039  -0.00017  -0.02831   0.00496  -0.02339  -1.65378
   D21        2.94038  -0.00020  -0.02154  -0.01660  -0.03810   2.90228
   D22        0.58706  -0.00052  -0.01726  -0.00875  -0.02611   0.56095
         Item               Value     Threshold  Converged?
 Maximum Force            0.001488     0.000015     NO 
 RMS     Force            0.000372     0.000010     NO 
 Maximum Displacement     0.159953     0.000060     NO 
 RMS     Displacement     0.045986     0.000040     NO 
 Predicted change in Energy=-3.492657D-05
 GradGradGradGradGradGradGradGradGradGradGradGradGradGradGradGradGradGrad

                          Input orientation:                          
 ---------------------------------------------------------------------
 Center     Atomic      Atomic             Coordinates (Angstroms)
 Number     Number       Type             X           Y           Z
 ---------------------------------------------------------------------
      1          6           0        2.394239   -2.446545    0.541324
      2          8           0        3.491840   -2.404982    0.050195
      3          8           0        1.266337   -2.758211   -0.058654
      4          1           0        1.415952   -2.961810   -1.057814
      5          6           0        2.141472   -2.102914    2.030284
      6          9           0        3.280641   -1.986914    2.701049
      7          9           0        1.395633   -3.054626    2.619175
      8          9           0        1.470831   -0.941196    2.123958
      9          8           0       -1.550003   -2.875898    0.400150
     10          1           0       -0.584775   -2.777588    0.404448
     11          1           0       -1.741877   -3.660129    0.920604
     12          8           0       -0.468988   -2.032856   -3.782967
     13          1           0       -0.451472   -1.077788   -3.878895
     14          1           0       -1.281643   -2.247646   -3.271183
     15          8           0        1.506406   -3.270302   -2.507452
     16          1           0        2.373850   -3.163934   -2.905985
     17          1           0        0.835137   -2.806128   -3.069054
     18          8           0       -2.532638   -2.652183   -2.146033
     19          1           0       -3.405169   -2.254687   -2.115539
     20          1           0       -2.227320   -2.743405   -1.218650
 ---------------------------------------------------------------------
                    Distance matrix (angstroms):
                    1          2          3          4          5
     1  C    0.000000
     2  O    1.203188   0.000000
     3  O    1.315018   2.255988   0.000000
     4  H    1.944168   2.418068   1.030611   0.000000
     5  C    1.548863   2.415677   2.357740   3.286402   0.000000
     6  F    2.379366   2.691917   3.502610   4.307731   1.327059
     7  F    2.384207   3.378725   2.697285   3.678217   1.344926
     8  F    2.371390   3.244633   2.847307   3.769559   1.344665
     9  O    3.970053   5.075865   2.855892   3.306044   4.108751
    10  H    3.000476   4.108908   1.908260   2.484967   3.245143
    11  H    4.327136   5.452046   3.289643   3.791263   4.328592
    12  O    5.202758   5.524469   4.172289   3.441280   6.372856
    13  H    5.432302   5.722666   4.513196   3.872378   6.533961
    14  H    5.299706   5.817426   4.131975   3.561748   6.312228
    15  O    3.280527   3.351460   2.513261   1.484856   4.728335
    16  H    3.521221   3.250370   3.081962   2.091448   5.054356
    17  H    3.949041   4.116880   3.041503   2.099206   5.310770
    18  O    5.615896   6.417076   4.335966   4.107487   6.292109
    19  H    6.381917   7.230610   5.129062   4.986182   6.926480
    20  H    4.954235   5.867988   3.681229   3.653354   5.481984
                    6          7          8          9         10
     6  F    0.000000
     7  F    2.167941   0.000000
     8  F    2.168403   2.171977   0.000000
     9  O    5.423979   3.692260   3.979953   0.000000
    10  H    4.565193   2.983921   3.248780   0.970231   0.000000
    11  H    5.585277   3.618805   4.377460   0.960577   1.544079
    12  O    7.490280   6.745980   6.312399   4.402020   4.254701
    13  H    7.619111   7.038793   6.304614   4.769717   4.610220
    14  H    7.519972   6.520379   6.196005   3.734354   3.778456
    15  O    5.650086   5.132357   5.184203   4.236902   3.618697
    16  H    5.800558   5.612152   5.572821   5.139077   4.456646
    17  H    6.320260   5.721176   5.554229   4.210599   3.752624
    18  O    7.598092   6.188738   6.098202   2.738370   3.211674
    19  H    8.244470   6.790075   6.593480   3.186885   3.818165
    20  H    6.802496   5.286922   5.300689   1.759780   2.309452
                   11         12         13         14         15
    11  H    0.000000
    12  O    5.137300   0.000000
    13  H    5.600788   0.960033   0.000000
    14  H    4.447247   0.984107   1.557905   0.000000
    15  O    4.738658   2.657140   3.243650   3.066322   0.000000
    16  H    5.641649   3.182791   3.644311   3.786236   0.960521
    17  H    4.825733   1.675817   2.301818   2.198526   0.990685
    18  O    3.323480   2.705877   3.132536   1.730491   4.102020
    19  H    3.736305   3.383886   3.635773   2.417628   5.030769
    20  H    2.377488   3.189409   3.606220   2.313649   3.984889
                   16         17         18         19         20
    16  H    0.000000
    17  H    1.588160   0.000000
    18  O    4.991296   3.495365   0.000000
    19  H    5.903270   4.381036   0.959293   0.000000
    20  H    4.918811   3.578627   0.980602   1.559033   0.000000
 Stoichiometry    C2H9F3O6
 Framework group  C1[X(C2H9F3O6)]
 Deg. of freedom    54
 Full point group                 C1      NOp   1
 Largest Abelian subgroup         C1      NOp   1
 Largest concise Abelian subgroup C1      NOp   1
                         Standard orientation:                         
 ---------------------------------------------------------------------
 Center     Atomic      Atomic             Coordinates (Angstroms)
 Number     Number       Type             X           Y           Z
 ---------------------------------------------------------------------
      1          6           0       -1.286187   -0.833113   -0.104653
      2          8           0       -1.563617   -2.003407   -0.071381
      3          8           0       -0.106004   -0.302421   -0.338759
      4          1           0        0.610290   -1.028793   -0.485272
      5          6           0       -2.338419    0.273431    0.154854
      6          9           0       -3.567762   -0.225202    0.189014
      7          9           0       -2.287148    1.214445   -0.804671
      8          9           0       -2.088917    0.874770    1.331402
      9          8           0        1.242228    2.214761   -0.385551
     10          1           0        0.647947    1.450497   -0.321682
     11          1           0        1.000831    2.675247   -1.193256
     12          8           0        3.846482   -1.171727    0.676210
     13          1           0        3.844616   -1.234655    1.634177
     14          1           0        3.947362   -0.217239    0.458858
     15          8           0        1.727052   -1.982060   -0.706458
     16          1           0        1.510851   -2.912546   -0.606187
     17          1           0        2.545835   -1.783936   -0.185115
     18          8           0        3.840338    1.455771    0.029692
     19          1           0        4.315981    2.172118    0.454961
     20          1           0        2.926539    1.773948   -0.129417
 ---------------------------------------------------------------------
 Rotational constants (GHZ):           1.2058805           0.4109111           0.3357588
 Standard basis: 6-31++G(d,p) (6D, 7F)
 There are   263 symmetry adapted cartesian basis functions of A   symmetry.
 There are   263 symmetry adapted basis functions of A   symmetry.
   263 basis functions,   424 primitive gaussians,   263 cartesian basis functions
    48 alpha electrons       48 beta electrons
       nuclear repulsion energy       720.3454072052 Hartrees.
 NAtoms=   20 NActive=   20 NUniq=   20 SFac= 1.00D+00 NAtFMM=   60 NAOKFM=F Big=F
 Integral buffers will be    131072 words long.
 Raffenetti 2 integral format.
 Two-electron integral symmetry is turned on.
 Nuclear repulsion after empirical dispersion term =      720.3372428539 Hartrees.
 One-electron integrals computed using PRISM.
 NBasis=   263 RedAO= T EigKep=  5.16D-05  NBF=   263
 NBsUse=   263 1.00D-06 EigRej= -1.00D+00 NBFU=   263
 Initial guess from the checkpoint file:  "/local_scratch/slurm.5620366/Gau-2291078.chk"
 B after Tr=    -0.000000   -0.000000   -0.000000
         Rot=    0.999987   -0.004955    0.001311    0.000703 Ang=  -0.59 deg.
 ExpMin= 3.60D-02 ExpMax= 7.00D+03 ExpMxC= 1.05D+03 IAcc=3 IRadAn=         5 AccDes= 0.00D+00
 Harris functional with IExCor= 4639 and IRadAn=       5 diagonalized for initial guess.
 HarFok:  IExCor= 4639 AccDes= 0.00D+00 IRadAn=         5 IDoV= 1 UseB2=F ITyADJ=14
 ICtDFT=  3500011 ScaDFX=  1.000000  1.000000  1.000000  1.000000
 FoFCou: FMM=F IPFlag=           0 FMFlag=      100000 FMFlg1=           0
         NFxFlg=           0 DoJE=T BraDBF=F KetDBF=T FulRan=T
         wScrn=  0.000000 ICntrl=       500 IOpCl=  0 I1Cent=   200000004 NGrid=           0
         NMat0=    1 NMatS0=      1 NMatT0=    0 NMatD0=    1 NMtDS0=    0 NMtDT0=    0
 Petite list used in FoFCou.
 Requested convergence on RMS density matrix=1.00D-10 within 128 cycles.
 Requested convergence on MAX density matrix=1.00D-08.
 Requested convergence on             energy=1.00D-08.
 No special actions if energy rises.
 EnCoef did     1 forward-backward iterations
 SCF Done:  E(RwB97XD) =  -832.382305785     A.U. after   15 cycles
            NFock= 15  Conv=0.71D-10     -V/T= 2.0082
 Calling FoFJK, ICntrl=      2127 FMM=F ISym2X=0 I1Cent= 0 IOpClX= 0 NMat=1 NMatS=1 NMatT=0.
 ***** Axes restored to original set *****
 -------------------------------------------------------------------
 Center     Atomic                   Forces (Hartrees/Bohr)
 Number     Number              X              Y              Z
 -------------------------------------------------------------------
      1        6          -0.000210444   -0.000624622   -0.000181016
      2        8           0.000013255    0.000229725    0.000111589
      3        8          -0.000103328    0.000502030    0.000645300
      4        1          -0.000139951   -0.000218276   -0.000464722
      5        6          -0.000398402    0.000450744   -0.000104323
      6        9           0.000228517   -0.000082051    0.000114224
      7        9           0.000133502    0.000124550    0.000132361
      8        9           0.000117279   -0.000348577    0.000016427
      9        8          -0.000210068    0.000184093   -0.000016199
     10        1           0.000058459   -0.000310283   -0.000051347
     11        1           0.000314041    0.000102443   -0.000055291
     12        8          -0.000009704   -0.000295421   -0.000126138
     13        1          -0.000053509   -0.000117091    0.000068311
     14        1           0.000148193    0.000244864    0.000158164
     15        8           0.000179818   -0.000150776   -0.000227483
     16        1           0.000066812    0.000127010   -0.000071908
     17        1          -0.000175195    0.000172869    0.000063027
     18        8           0.000049739    0.000110362    0.000239714
     19        1           0.000000132    0.000079927   -0.000244950
     20        1          -0.000009146   -0.000181519   -0.000005739
 -------------------------------------------------------------------
 Cartesian Forces:  Max     0.000645300 RMS     0.000224315

 GradGradGradGradGradGradGradGradGradGradGradGradGradGradGradGradGradGrad
 Berny optimization.
 Using GEDIIS/GDIIS optimizer.
 FormGI is forming the generalized inverse of G from B-inverse, IUseBI=4.
 Internal  Forces:  Max     0.000894918 RMS     0.000317600
 Search for a local minimum.
 Step number  16 out of a maximum of  120
 All quantities printed in internal units (Hartrees-Bohrs-Radians)
 Mixed Optimization -- En-DIIS/RFO-DIIS
 Swapping is turned off.
 Update second derivatives using D2CorX and points   14   15   16
 DE= -3.67D-05 DEPred=-3.49D-05 R= 1.05D+00
 TightC=F SS=  1.41D+00  RLast= 1.86D-01 DXNew= 1.0632D+00 5.5894D-01
 Trust test= 1.05D+00 RLast= 1.86D-01 DXMaxT set to 6.32D-01
 ITU=  1  1  1  1  0 -1  1  0  0 -1 -1  1  1 -1  1  0
     Eigenvalues ---    0.00058   0.00093   0.00131   0.00251   0.00302
     Eigenvalues ---    0.00382   0.00843   0.01040   0.01096   0.01440
     Eigenvalues ---    0.01517   0.01698   0.01802   0.01818   0.02057
     Eigenvalues ---    0.02466   0.02728   0.03205   0.03436   0.03528
     Eigenvalues ---    0.03978   0.04285   0.05227   0.05515   0.06676
     Eigenvalues ---    0.07927   0.08925   0.10140   0.11852   0.13224
     Eigenvalues ---    0.15969   0.16889   0.21189   0.21964   0.23660
     Eigenvalues ---    0.24200   0.27252   0.29266   0.37062   0.38629
     Eigenvalues ---    0.40567   0.43238   0.47102   0.49109   0.52272
     Eigenvalues ---    0.53679   0.55354   0.55839   0.56820   0.57157
     Eigenvalues ---    0.57697   0.58162   0.96633   2.61152
 En-DIIS/RFO-DIIS/Sim-DIIS IScMMF=       -3 using points:    16   15   14   13   12
 RFO step:  Lambda=-7.32633909D-05.
 DidBck=F Rises=F RFO-DIIS coefs:    1.76531   -0.52665   -0.87371    0.38343    0.25162
 Iteration  1 RMS(Cart)=  0.06686585 RMS(Int)=  0.00201650
 Iteration  2 RMS(Cart)=  0.00236668 RMS(Int)=  0.00006147
 Iteration  3 RMS(Cart)=  0.00000246 RMS(Int)=  0.00006145
 Iteration  4 RMS(Cart)=  0.00000000 RMS(Int)=  0.00006145
 Variable       Old X    -DE/DX   Delta X   Delta X   Delta X     New X
                                 (Linear)    (Quad)   (Total)
    R1        2.27370  -0.00003   0.00048  -0.00012   0.00036   2.27406
    R2        2.48502  -0.00012  -0.00125   0.00095  -0.00031   2.48472
    R3        2.92693   0.00017   0.00066  -0.00013   0.00053   2.92746
    R4        1.94757   0.00079   0.00507  -0.00210   0.00297   1.95055
    R5        2.80597   0.00029  -0.00590   0.00423  -0.00167   2.80430
    R6        2.50778   0.00025   0.00174  -0.00080   0.00094   2.50872
    R7        2.54154  -0.00010  -0.00088   0.00046  -0.00042   2.54112
    R8        2.54105  -0.00036  -0.00127   0.00004  -0.00124   2.53981
    R9        1.83347   0.00003   0.00036   0.00010   0.00046   1.83393
   R10        1.81523  -0.00018  -0.00036   0.00007  -0.00028   1.81494
   R11        3.32550  -0.00005  -0.00098  -0.00285  -0.00383   3.32167
   R12        1.81420  -0.00013   0.00006  -0.00021  -0.00015   1.81405
   R13        1.85969  -0.00033   0.00025   0.00009   0.00034   1.86003
   R14        3.16684  -0.00029  -0.00152  -0.00353  -0.00505   3.16179
   R15        3.27015  -0.00023  -0.00482  -0.00374  -0.00857   3.26159
   R16        1.81512   0.00010   0.00069  -0.00004   0.00065   1.81577
   R17        1.87212  -0.00010   0.00069   0.00021   0.00090   1.87302
   R18        1.81280   0.00002  -0.00012   0.00003  -0.00009   1.81271
   R19        1.85307  -0.00006  -0.00013   0.00006  -0.00008   1.85299
    A1        2.21980  -0.00001  -0.00017  -0.00014  -0.00030   2.21950
    A2        2.13366  -0.00039  -0.00557   0.00219  -0.00336   2.13030
    A3        1.92966   0.00040   0.00568  -0.00201   0.00369   1.93335
    A4        1.94404  -0.00016  -0.00227  -0.00284  -0.00510   1.93893
    A5        1.94465  -0.00015  -0.00270   0.00118  -0.00151   1.94314
    A6        1.93310   0.00031   0.00010  -0.00157  -0.00147   1.93163
    A7        1.91775   0.00007   0.00366  -0.00008   0.00357   1.92133
    A8        1.89292  -0.00017  -0.00070   0.00007  -0.00062   1.89230
    A9        1.89378   0.00006  -0.00049   0.00046  -0.00002   1.89376
   A10        1.87997  -0.00013   0.00014  -0.00006   0.00006   1.88003
   A11        1.85359  -0.00016  -0.00724   0.00335  -0.00367   1.84993
   A12        1.95989  -0.00013  -0.00531  -0.00227  -0.00744   1.95245
   A13        2.07487   0.00020   0.00187   0.00844   0.01044   2.08531
   A14        1.85893   0.00020  -0.00266   0.00138  -0.00140   1.85753
   A15        2.07992   0.00020  -0.01110   0.00729  -0.00388   2.07604
   A16        1.89691  -0.00089  -0.00007  -0.00372  -0.00386   1.89305
   A17        2.02315   0.00035  -0.00698  -0.00741  -0.01445   2.00870
   A18        1.99854  -0.00059   0.00008  -0.00290  -0.00287   1.99567
   A19        1.90163   0.00012   0.00036  -0.00004   0.00026   1.90189
   A20        2.19116   0.00002  -0.01081  -0.00107  -0.01179   2.17938
   A21        1.99497  -0.00070   0.00386   0.00563   0.00965   2.00462
   A22        1.86678   0.00068   0.00533  -0.00122   0.00432   1.87110
   A23        3.22668   0.00001  -0.00915  -0.01124  -0.02040   3.20628
   A24        2.97487  -0.00086   0.00633   0.00675   0.01310   2.98797
   A25        3.01344  -0.00057  -0.00286  -0.00023  -0.00311   3.01033
   A26        3.06522  -0.00082  -0.01934   0.00173  -0.01762   3.04761
   A27        3.14565   0.00012   0.00087  -0.00438  -0.00351   3.14215
   A28        3.14691   0.00016  -0.00394   0.00306  -0.00082   3.14608
   A29        3.01433  -0.00033   0.01496  -0.00938   0.00559   3.01992
   A30        3.11311  -0.00046  -0.00496  -0.00174  -0.00665   3.10646
    D1       -0.01775   0.00013   0.00801   0.00559   0.01361  -0.00414
    D2        3.11176  -0.00008   0.00725   0.00966   0.01690   3.12867
    D3       -0.17949  -0.00012   0.06588  -0.00330   0.06258  -0.11691
    D4       -2.28824  -0.00001   0.06848  -0.00312   0.06538  -2.22286
    D5        1.91999  -0.00009   0.06597  -0.00201   0.06396   1.98395
    D6        2.97348   0.00007   0.06659  -0.00712   0.05946   3.03294
    D7        0.86474   0.00018   0.06919  -0.00694   0.06226   0.92699
    D8       -1.21022   0.00010   0.06668  -0.00583   0.06084  -1.14938
    D9       -0.06792  -0.00009  -0.02454  -0.00180  -0.02632  -0.09424
   D10       -2.31424   0.00002  -0.01683   0.00809  -0.00877  -2.32301
   D11       -0.08159  -0.00024  -0.06966   0.00789  -0.06180  -0.14339
   D12       -2.57713  -0.00020  -0.06003   0.00360  -0.05655  -2.63367
   D13       -2.24810   0.00011  -0.05544  -0.00159  -0.05692  -2.30502
   D14        1.53954   0.00015  -0.04582  -0.00588  -0.05166   1.48788
   D15        1.23444  -0.00011   0.01557   0.01740   0.03303   1.26747
   D16       -1.07050  -0.00011   0.03067   0.02812   0.05881  -1.01169
   D17       -0.85502   0.00042   0.02609   0.01416   0.04022  -0.81480
   D18        3.12323   0.00042   0.04118   0.02487   0.06600  -3.09395
   D19        0.68755   0.00008   0.03768  -0.00218   0.03541   0.72295
   D20       -1.65378  -0.00000   0.03416  -0.00968   0.02455  -1.62923
   D21        2.90228  -0.00033   0.02346   0.00793   0.03132   2.93360
   D22        0.56095  -0.00041   0.01995   0.00042   0.02047   0.58142
         Item               Value     Threshold  Converged?
 Maximum Force            0.000895     0.000015     NO 
 RMS     Force            0.000318     0.000010     NO 
 Maximum Displacement     0.233995     0.000060     NO 
 RMS     Displacement     0.066897     0.000040     NO 
 Predicted change in Energy=-1.913506D-05
 GradGradGradGradGradGradGradGradGradGradGradGradGradGradGradGradGradGrad

                          Input orientation:                          
 ---------------------------------------------------------------------
 Center     Atomic      Atomic             Coordinates (Angstroms)
 Number     Number       Type             X           Y           Z
 ---------------------------------------------------------------------
      1          6           0        2.380904   -2.448714    0.534926
      2          8           0        3.471167   -2.372787    0.031253
      3          8           0        1.252962   -2.773415   -0.057664
      4          1           0        1.402224   -2.965359   -1.060802
      5          6           0        2.145386   -2.144282    2.035493
      6          9           0        3.292319   -1.945325    2.673748
      7          9           0        1.498921   -3.162167    2.630656
      8          9           0        1.386132   -1.043395    2.169450
      9          8           0       -1.553247   -2.792766    0.406309
     10          1           0       -0.585028   -2.727630    0.395051
     11          1           0       -1.761819   -3.536304    0.977332
     12          8           0       -0.468849   -2.062326   -3.796213
     13          1           0       -0.459350   -1.108470   -3.903841
     14          1           0       -1.274686   -2.275389   -3.272716
     15          8           0        1.522663   -3.258367   -2.510564
     16          1           0        2.393488   -3.104461   -2.886385
     17          1           0        0.843746   -2.809147   -3.075957
     18          8           0       -2.522965   -2.671175   -2.148401
     19          1           0       -3.402930   -2.289323   -2.149103
     20          1           0       -2.232585   -2.728939   -1.213607
 ---------------------------------------------------------------------
                    Distance matrix (angstroms):
                    1          2          3          4          5
     1  C    0.000000
     2  O    1.203380   0.000000
     3  O    1.314856   2.255846   0.000000
     4  H    1.941927   2.413348   1.032185   0.000000
     5  C    1.549145   2.413894   2.360834   3.288388   0.000000
     6  F    2.378789   2.682814   3.507894   4.308107   1.327557
     7  F    2.383064   3.357048   2.727397   3.697965   1.344703
     8  F    2.374060   3.269027   2.823250   3.758820   1.344011
     9  O    3.951261   5.055866   2.844373   3.304090   4.093246
    10  H    2.982300   4.087906   1.893477   2.474912   3.238288
    11  H    4.305895   5.443618   3.277518   3.806722   4.280617
    12  O    5.198957   5.501782   4.176964   3.434946   6.391380
    13  H    5.437458   5.703720   4.527376   3.872515   6.567591
    14  H    5.281243   5.783495   4.119902   3.540406   6.315946
    15  O    3.266057   3.322913   2.514883   1.483971   4.721822
    16  H    3.483609   3.195208   3.067907   2.081996   5.020795
    17  H    3.940970   4.092494   3.046117   2.096939   5.316318
    18  O    5.594432   6.385104   4.317321   4.083691   6.290954
    19  H    6.378257   7.212082   5.126968   4.973021   6.950950
    20  H    4.941677   5.848872   3.672495   3.645694   5.483166
                    6          7          8          9         10
     6  F    0.000000
     7  F    2.167680   0.000000
     8  F    2.168258   2.171319   0.000000
     9  O    5.416543   3.794721   3.848235   0.000000
    10  H    4.564896   3.087005   3.141753   0.970473   0.000000
    11  H    5.563574   3.675036   4.188715   0.960426   1.542025
    12  O    7.484682   6.810757   6.329953   4.401210   4.245328
    13  H    7.618401   7.124055   6.347827   4.755088   4.595426
    14  H    7.505126   6.582483   6.181823   3.725655   3.759344
    15  O    5.633192   5.142175   5.179505   4.264523   3.628587
    16  H    5.750354   5.589394   5.551957   5.149340   4.447626
    17  H    6.308788   5.754939   5.561147   4.227532   3.754456
    18  O    7.589302   6.265464   6.047690   2.735267   3.198115
    19  H    8.258607   6.901892   6.567903   3.194513   3.821702
    20  H    6.800745   5.374959   5.232709   1.757755   2.302656
                   11         12         13         14         15
    11  H    0.000000
    12  O    5.160534   0.000000
    13  H    5.605056   0.959956   0.000000
    14  H    4.459833   0.984285   1.557174   0.000000
    15  O    4.799009   2.655094   3.239082   3.061419   0.000000
    16  H    5.690463   3.179120   3.627380   3.780491   0.960866
    17  H    4.873077   1.673146   2.296901   2.193483   0.991159
    18  O    3.331366   2.702845   3.127639   1.725958   4.104030
    19  H    3.744704   3.372437   3.624663   2.406683   5.033008
    20  H    2.381947   3.197654   3.606611   2.315861   4.008027
                   16         17         18         19         20
    16  H    0.000000
    17  H    1.588977   0.000000
    18  O    4.990378   3.494874   0.000000
    19  H    5.899703   4.377618   0.959244   0.000000
    20  H    4.933534   3.597026   0.980560   1.561449   0.000000
 Stoichiometry    C2H9F3O6
 Framework group  C1[X(C2H9F3O6)]
 Deg. of freedom    54
 Full point group                 C1      NOp   1
 Largest Abelian subgroup         C1      NOp   1
 Largest concise Abelian subgroup C1      NOp   1
                         Standard orientation:                         
 ---------------------------------------------------------------------
 Center     Atomic      Atomic             Coordinates (Angstroms)
 Number     Number       Type             X           Y           Z
 ---------------------------------------------------------------------
      1          6           0       -1.270487   -0.830110   -0.084397
      2          8           0       -1.531436   -2.002568   -0.011119
      3          8           0       -0.098615   -0.291609   -0.340484
      4          1           0        0.621938   -1.017848   -0.477543
      5          6           0       -2.342087    0.266224    0.138257
      6          9           0       -3.553616   -0.261394    0.265634
      7          9           0       -2.360492    1.128581   -0.893357
      8          9           0       -2.062321    0.965797    1.251223
      9          8           0        1.223943    2.226328   -0.304555
     10          1           0        0.645449    1.448010   -0.267350
     11          1           0        0.943260    2.728122   -1.073865
     12          8           0        3.867056   -1.163992    0.639020
     13          1           0        3.885419   -1.225055    1.596856
     14          1           0        3.949746   -0.208095    0.419381
     15          8           0        1.721705   -1.991616   -0.688397
     16          1           0        1.486195   -2.911012   -0.538362
     17          1           0        2.551516   -1.785624   -0.187022
     18          8           0        3.832746    1.460821   -0.004838
     19          1           0        4.338752    2.166878    0.402091
     20          1           0        2.917838    1.792178   -0.125858
 ---------------------------------------------------------------------
 Rotational constants (GHZ):           1.2121750           0.4115020           0.3351876
 Standard basis: 6-31++G(d,p) (6D, 7F)
 There are   263 symmetry adapted cartesian basis functions of A   symmetry.
 There are   263 symmetry adapted basis functions of A   symmetry.
   263 basis functions,   424 primitive gaussians,   263 cartesian basis functions
    48 alpha electrons       48 beta electrons
       nuclear repulsion energy       720.7503297046 Hartrees.
 NAtoms=   20 NActive=   20 NUniq=   20 SFac= 1.00D+00 NAtFMM=   60 NAOKFM=F Big=F
 Integral buffers will be    131072 words long.
 Raffenetti 2 integral format.
 Two-electron integral symmetry is turned on.
 Nuclear repulsion after empirical dispersion term =      720.7421377249 Hartrees.
 One-electron integrals computed using PRISM.
 NBasis=   263 RedAO= T EigKep=  4.89D-05  NBF=   263
 NBsUse=   263 1.00D-06 EigRej= -1.00D+00 NBFU=   263
 Initial guess from the checkpoint file:  "/local_scratch/slurm.5620366/Gau-2291078.chk"
 B after Tr=    -0.000000    0.000000    0.000000
         Rot=    0.999970    0.007188   -0.001865   -0.002332 Ang=   0.89 deg.
 ExpMin= 3.60D-02 ExpMax= 7.00D+03 ExpMxC= 1.05D+03 IAcc=3 IRadAn=         5 AccDes= 0.00D+00
 Harris functional with IExCor= 4639 and IRadAn=       5 diagonalized for initial guess.
 HarFok:  IExCor= 4639 AccDes= 0.00D+00 IRadAn=         5 IDoV= 1 UseB2=F ITyADJ=14
 ICtDFT=  3500011 ScaDFX=  1.000000  1.000000  1.000000  1.000000
 FoFCou: FMM=F IPFlag=           0 FMFlag=      100000 FMFlg1=           0
         NFxFlg=           0 DoJE=T BraDBF=F KetDBF=T FulRan=T
         wScrn=  0.000000 ICntrl=       500 IOpCl=  0 I1Cent=   200000004 NGrid=           0
         NMat0=    1 NMatS0=      1 NMatT0=    0 NMatD0=    1 NMtDS0=    0 NMtDT0=    0
 Petite list used in FoFCou.
 Requested convergence on RMS density matrix=1.00D-10 within 128 cycles.
 Requested convergence on MAX density matrix=1.00D-08.
 Requested convergence on             energy=1.00D-08.
 No special actions if energy rises.
 SCF Done:  E(RwB97XD) =  -832.382308902     A.U. after   16 cycles
            NFock= 16  Conv=0.60D-10     -V/T= 2.0082
 Calling FoFJK, ICntrl=      2127 FMM=F ISym2X=0 I1Cent= 0 IOpClX= 0 NMat=1 NMatS=1 NMatT=0.
 ***** Axes restored to original set *****
 -------------------------------------------------------------------
 Center     Atomic                   Forces (Hartrees/Bohr)
 Number     Number              X              Y              Z
 -------------------------------------------------------------------
      1        6           0.000529302    0.000033733    0.000101835
      2        8          -0.000184393   -0.000052987   -0.000165048
      3        8           0.000069936    0.000230193    0.000308540
      4        1          -0.000001169   -0.000257294   -0.000288441
      5        6           0.000164428    0.000160340    0.000075125
      6        9          -0.000150011   -0.000048394   -0.000104092
      7        9          -0.000215365   -0.000102635    0.000015377
      8        9          -0.000094885   -0.000025704   -0.000085457
      9        8          -0.000010900    0.000018465    0.000172167
     10        1          -0.000034047   -0.000017223   -0.000065365
     11        1          -0.000080604   -0.000091323   -0.000030619
     12        8           0.000024414   -0.000198588    0.000021320
     13        1          -0.000001705    0.000021662   -0.000035092
     14        1          -0.000000728    0.000084244    0.000010325
     15        8           0.000078961    0.000037668    0.000054565
     16        1          -0.000146367    0.000070701   -0.000034177
     17        1           0.000097239    0.000082313    0.000046436
     18        8          -0.000004086    0.000035983   -0.000081851
     19        1           0.000009945    0.000037101    0.000026940
     20        1          -0.000049963   -0.000018255    0.000057511
 -------------------------------------------------------------------
 Cartesian Forces:  Max     0.000529302 RMS     0.000129121

 GradGradGradGradGradGradGradGradGradGradGradGradGradGradGradGradGradGrad
 Berny optimization.
 Using GEDIIS/GDIIS optimizer.
 FormGI is forming the generalized inverse of G from B-inverse, IUseBI=4.
 Internal  Forces:  Max     0.001038774 RMS     0.000266270
 Search for a local minimum.
 Step number  17 out of a maximum of  120
 All quantities printed in internal units (Hartrees-Bohrs-Radians)
 Mixed Optimization -- En-DIIS/RFO-DIIS
 Swapping is turned off.
 Update second derivatives using D2CorX and points   13   14   15   16   17
 DE= -3.12D-06 DEPred=-1.91D-05 R= 1.63D-01
 Trust test= 1.63D-01 RLast= 2.31D-01 DXMaxT set to 6.32D-01
 ITU=  0  1  1  1  1  0 -1  1  0  0 -1 -1  1  1 -1  1  0
     Eigenvalues ---    0.00043   0.00096   0.00111   0.00278   0.00368
     Eigenvalues ---    0.00374   0.00788   0.01020   0.01097   0.01425
     Eigenvalues ---    0.01526   0.01711   0.01791   0.01830   0.02057
     Eigenvalues ---    0.02472   0.02629   0.03225   0.03416   0.03504
     Eigenvalues ---    0.03939   0.04332   0.05362   0.05530   0.06583
     Eigenvalues ---    0.08159   0.08836   0.10400   0.11865   0.13740
     Eigenvalues ---    0.15931   0.17042   0.21142   0.22328   0.24045
     Eigenvalues ---    0.24151   0.28666   0.29518   0.37097   0.39012
     Eigenvalues ---    0.41140   0.43482   0.47585   0.49603   0.52335
     Eigenvalues ---    0.53686   0.55349   0.56156   0.56862   0.57537
     Eigenvalues ---    0.57724   0.58248   0.96581   2.67541
 En-DIIS/RFO-DIIS/Sim-DIIS IScMMF=       -3 using points:    17   16   15   14   13   12
 RFO step:  Lambda=-6.27893475D-05.
 DidBck=T Rises=F RFO-DIIS coefs:    0.53786    1.45751   -0.70942   -0.74677    0.29695
                  RFO-DIIS coefs:    0.16387
 Iteration  1 RMS(Cart)=  0.00810218 RMS(Int)=  0.00005137
 Iteration  2 RMS(Cart)=  0.00004762 RMS(Int)=  0.00003517
 Iteration  3 RMS(Cart)=  0.00000000 RMS(Int)=  0.00003517
 Variable       Old X    -DE/DX   Delta X   Delta X   Delta X     New X
                                 (Linear)    (Quad)   (Total)
    R1        2.27406  -0.00010   0.00024  -0.00017   0.00007   2.27413
    R2        2.48472  -0.00004  -0.00101   0.00087  -0.00014   2.48458
    R3        2.92746  -0.00005   0.00032  -0.00025   0.00007   2.92752
    R4        1.95055   0.00016   0.00291  -0.00213   0.00078   1.95133
    R5        2.80430  -0.00016  -0.00430   0.00327  -0.00103   2.80327
    R6        2.50872  -0.00019   0.00114  -0.00099   0.00015   2.50887
    R7        2.54112   0.00019  -0.00051   0.00055   0.00004   2.54116
    R8        2.53981   0.00002  -0.00064   0.00043  -0.00022   2.53959
    R9        1.83393  -0.00003   0.00016  -0.00011   0.00005   1.83398
   R10        1.81494   0.00007  -0.00018   0.00019   0.00002   1.81496
   R11        3.32167   0.00003  -0.00018  -0.00040  -0.00058   3.32109
   R12        1.81405   0.00002   0.00016  -0.00017  -0.00000   1.81405
   R13        1.86003   0.00018   0.00018  -0.00016   0.00002   1.86005
   R14        3.16179   0.00003   0.00074  -0.00164  -0.00090   3.16089
   R15        3.26159   0.00019   0.00048  -0.00085  -0.00038   3.26121
   R16        1.81577  -0.00011   0.00026  -0.00021   0.00005   1.81582
   R17        1.87302  -0.00006   0.00026  -0.00016   0.00010   1.87312
   R18        1.81271   0.00001  -0.00001   0.00001   0.00000   1.81271
   R19        1.85299   0.00008   0.00004   0.00003   0.00007   1.85306
    A1        2.21950   0.00004   0.00002  -0.00004  -0.00001   2.21949
    A2        2.13030   0.00056  -0.00347   0.00306  -0.00040   2.12990
    A3        1.93335  -0.00059   0.00337  -0.00299   0.00040   1.93375
    A4        1.93893   0.00021   0.00195  -0.00177   0.00018   1.93911
    A5        1.94314   0.00006  -0.00189   0.00156  -0.00032   1.94283
    A6        1.93163  -0.00006   0.00234  -0.00176   0.00058   1.93221
    A7        1.92133  -0.00017   0.00010  -0.00034  -0.00025   1.92108
    A8        1.89230   0.00009  -0.00048   0.00034  -0.00012   1.89218
    A9        1.89376   0.00011  -0.00032   0.00042   0.00011   1.89387
   A10        1.88003  -0.00002   0.00025  -0.00024  -0.00000   1.88003
   A11        1.84993   0.00007  -0.00355   0.00338  -0.00018   1.84974
   A12        1.95245  -0.00007   0.00025  -0.00145  -0.00121   1.95124
   A13        2.08531  -0.00014  -0.00552   0.00367  -0.00186   2.08345
   A14        1.85753  -0.00014  -0.00205   0.00180  -0.00038   1.85715
   A15        2.07604  -0.00044  -0.01060   0.00998  -0.00070   2.07534
   A16        1.89305   0.00085   0.00230  -0.00117   0.00105   1.89410
   A17        2.00870  -0.00005   0.00445  -0.00359   0.00085   2.00954
   A18        1.99567   0.00004   0.00074  -0.00032   0.00042   1.99609
   A19        1.90189  -0.00006   0.00113  -0.00062   0.00052   1.90240
   A20        2.17938  -0.00033  -0.00794   0.00751  -0.00032   2.17906
   A21        2.00462   0.00070  -0.00152   0.00253   0.00111   2.00573
   A22        1.87110  -0.00029   0.00261  -0.00271   0.00002   1.87112
   A23        3.20628  -0.00013   0.00688  -0.00636   0.00052   3.20680
   A24        2.98797   0.00104   0.00135  -0.00003   0.00132   2.98929
   A25        3.01033   0.00015  -0.00151   0.00188   0.00033   3.01066
   A26        3.04761   0.00059  -0.00584   0.00552  -0.00031   3.04730
   A27        3.14215   0.00051   0.00131  -0.00132  -0.00001   3.14214
   A28        3.14608   0.00006  -0.00437   0.00402  -0.00034   3.14575
   A29        3.01992   0.00035   0.00873  -0.00864   0.00010   3.02001
   A30        3.10646  -0.00009  -0.00093   0.00147   0.00052   3.10698
    D1       -0.00414  -0.00014  -0.00141   0.00068  -0.00072  -0.00486
    D2        3.12867  -0.00020  -0.00722   0.00470  -0.00253   3.12613
    D3       -0.11691  -0.00004  -0.00672  -0.00068  -0.00740  -0.12432
    D4       -2.22286  -0.00015  -0.00647  -0.00097  -0.00743  -2.23029
    D5        1.98395   0.00002  -0.00827   0.00064  -0.00763   1.97632
    D6        3.03294   0.00002  -0.00125  -0.00444  -0.00570   3.02724
    D7        0.92699  -0.00009  -0.00100  -0.00473  -0.00573   0.92127
    D8       -1.14938   0.00008  -0.00280  -0.00312  -0.00593  -1.15531
    D9       -0.09424  -0.00022  -0.01559   0.00866  -0.00696  -0.10120
   D10       -2.32301   0.00005  -0.02207   0.01326  -0.00878  -2.33179
   D11       -0.14339   0.00002  -0.00378   0.01195   0.00816  -0.13523
   D12       -2.63367  -0.00010   0.00860  -0.00097   0.00766  -2.62602
   D13       -2.30502   0.00008   0.00633   0.00495   0.01126  -2.29376
   D14        1.48788  -0.00004   0.01871  -0.00797   0.01076   1.49864
   D15        1.26747  -0.00009  -0.00797   0.01237   0.00446   1.27193
   D16       -1.01169   0.00007  -0.01242   0.01500   0.00262  -1.00907
   D17       -0.81480  -0.00037   0.00026   0.00422   0.00444  -0.81035
   D18       -3.09395  -0.00020  -0.00419   0.00685   0.00260  -3.09135
   D19        0.72295  -0.00009  -0.00275  -0.00407  -0.00685   0.71611
   D20       -1.62923  -0.00033   0.00665  -0.01465  -0.00799  -1.63722
   D21        2.93360   0.00008  -0.01623   0.00933  -0.00691   2.92669
   D22        0.58142  -0.00017  -0.00683  -0.00125  -0.00805   0.57336
         Item               Value     Threshold  Converged?
 Maximum Force            0.001039     0.000015     NO 
 RMS     Force            0.000266     0.000010     NO 
 Maximum Displacement     0.026836     0.000060     NO 
 RMS     Displacement     0.008098     0.000040     NO 
 Predicted change in Energy=-6.915947D-06
 GradGradGradGradGradGradGradGradGradGradGradGradGradGradGradGradGradGrad

                          Input orientation:                          
 ---------------------------------------------------------------------
 Center     Atomic      Atomic             Coordinates (Angstroms)
 Number     Number       Type             X           Y           Z
 ---------------------------------------------------------------------
      1          6           0        2.381874   -2.450275    0.536402
      2          8           0        3.473597   -2.380222    0.034956
      3          8           0        1.253526   -2.769098   -0.058441
      4          1           0        1.403621   -2.961470   -1.061797
      5          6           0        2.145037   -2.141659    2.035942
      6          9           0        3.292410   -1.955602    2.677449
      7          9           0        1.484720   -3.150942    2.630599
      8          9           0        1.398599   -1.031725    2.166061
      9          8           0       -1.553812   -2.799789    0.407217
     10          1           0       -0.585769   -2.731887    0.394886
     11          1           0       -1.759209   -3.548603    0.972485
     12          8           0       -0.470704   -2.065739   -3.797161
     13          1           0       -0.461851   -1.112284   -3.908325
     14          1           0       -1.275901   -2.276934   -3.271904
     15          8           0        1.524294   -3.254521   -2.510973
     16          1           0        2.394576   -3.099558   -2.887681
     17          1           0        0.843671   -2.808023   -3.076564
     18          8           0       -2.524192   -2.668603   -2.146466
     19          1           0       -3.402445   -2.282827   -2.145789
     20          1           0       -2.233591   -2.729982   -1.211933
 ---------------------------------------------------------------------
                    Distance matrix (angstroms):
                    1          2          3          4          5
     1  C    0.000000
     2  O    1.203418   0.000000
     3  O    1.314783   2.255807   0.000000
     4  H    1.942302   2.413610   1.032598   0.000000
     5  C    1.549179   2.413697   2.361125   3.289038   0.000000
     6  F    2.378626   2.682518   3.507694   4.308278   1.327635
     7  F    2.383585   3.359614   2.725837   3.698143   1.344725
     8  F    2.373795   3.265834   2.826291   3.760719   1.343896
     9  O    3.953286   5.058602   2.845861   3.306139   4.094797
    10  H    2.984332   4.090436   1.894702   2.476349   3.240175
    11  H    4.306397   5.443007   3.278262   3.806116   4.284106
    12  O    5.202388   5.508315   4.176806   3.434770   6.393196
    13  H    5.443583   5.713570   4.528704   3.873267   6.571894
    14  H    5.283233   5.788239   4.119049   3.540198   6.316197
    15  O    3.266306   3.323542   2.514730   1.483426   4.722100
    16  H    3.485122   3.197426   3.068517   2.082045   5.022141
    17  H    3.943041   4.096472   3.046073   2.096754   5.317454
    18  O    5.595975   6.388681   4.317534   4.085340   6.290621
    19  H    6.378129   7.214228   5.125578   4.973316   6.948479
    20  H    4.943423   5.852269   3.673154   3.647662   5.483357
                    6          7          8          9         10
     6  F    0.000000
     7  F    2.167666   0.000000
     8  F    2.168315   2.171243   0.000000
     9  O    5.417793   3.781456   3.864753   0.000000
    10  H    4.566507   3.075865   3.156791   0.970500   0.000000
    11  H    5.564478   3.664771   4.210825   0.960435   1.541949
    12  O    7.489575   6.805692   6.334311   4.403265   4.246204
    13  H    7.627456   7.120589   6.353419   4.760668   4.599575
    14  H    7.507830   6.574530   6.186675   3.726465   3.758804
    15  O    5.633219   5.142767   5.179891   4.265835   3.628984
    16  H    5.751992   5.593021   5.550514   5.151309   4.448919
    17  H    6.311229   5.753281   5.563119   4.229033   3.755004
    18  O    7.590217   6.254948   6.055208   2.734985   3.196867
    19  H    8.257832   6.888533   6.573228   3.194141   3.819731
    20  H    6.801739   5.363590   5.242874   1.757447   2.301562
                   11         12         13         14         15
    11  H    0.000000
    12  O    5.158357   0.000000
    13  H    5.607236   0.959954   0.000000
    14  H    4.457080   0.984296   1.556958   0.000000
    15  O    4.796077   2.654712   3.238293   3.061990   0.000000
    16  H    5.688272   3.178957   3.626313   3.781103   0.960892
    17  H    4.870136   1.672671   2.296028   2.193809   0.991212
    18  O    3.329782   2.702786   3.127224   1.725760   4.106873
    19  H    3.745136   3.371833   3.622678   2.406316   5.034909
    20  H    2.380517   3.198810   3.609230   2.316441   4.010529
                   16         17         18         19         20
    16  H    0.000000
    17  H    1.589332   0.000000
    18  O    4.992936   3.496716   0.000000
    19  H    5.901093   4.378546   0.959245   0.000000
    20  H    4.936055   3.598955   0.980596   1.561491   0.000000
 Stoichiometry    C2H9F3O6
 Framework group  C1[X(C2H9F3O6)]
 Deg. of freedom    54
 Full point group                 C1      NOp   1
 Largest Abelian subgroup         C1      NOp   1
 Largest concise Abelian subgroup C1      NOp   1
                         Standard orientation:                         
 ---------------------------------------------------------------------
 Center     Atomic      Atomic             Coordinates (Angstroms)
 Number     Number       Type             X           Y           Z
 ---------------------------------------------------------------------
      1          6           0       -1.271898   -0.830074   -0.087104
      2          8           0       -1.535363   -2.002377   -0.019972
      3          8           0       -0.098177   -0.292753   -0.336747
      4          1           0        0.621990   -1.019927   -0.473992
      5          6           0       -2.342034    0.266940    0.139448
      6          9           0       -3.555723   -0.258998    0.253301
      7          9           0       -2.351710    1.140158   -0.883139
      8          9           0       -2.067799    0.954018    1.261399
      9          8           0        1.224914    2.226716   -0.311685
     10          1           0        0.647042    1.448033   -0.271872
     11          1           0        0.947612    2.722506   -1.086109
     12          8           0        3.869069   -1.164157    0.636559
     13          1           0        3.890299   -1.226858    1.594228
     14          1           0        3.950110   -0.207700    0.418704
     15          8           0        1.721047   -1.993732   -0.684542
     16          1           0        1.486274   -2.913174   -0.533481
     17          1           0        2.552076   -1.786691   -0.185516
     18          8           0        3.832424    1.461980   -0.001494
     19          1           0        4.336030    2.167450    0.409411
     20          1           0        2.917932    1.793132   -0.126441
 ---------------------------------------------------------------------
 Rotational constants (GHZ):           1.2115492           0.4113868           0.3350383
 Standard basis: 6-31++G(d,p) (6D, 7F)
 There are   263 symmetry adapted cartesian basis functions of A   symmetry.
 There are   263 symmetry adapted basis functions of A   symmetry.
   263 basis functions,   424 primitive gaussians,   263 cartesian basis functions
    48 alpha electrons       48 beta electrons
       nuclear repulsion energy       720.6737421675 Hartrees.
 NAtoms=   20 NActive=   20 NUniq=   20 SFac= 1.00D+00 NAtFMM=   60 NAOKFM=F Big=F
 Integral buffers will be    131072 words long.
 Raffenetti 2 integral format.
 Two-electron integral symmetry is turned on.
 Nuclear repulsion after empirical dispersion term =      720.6655546003 Hartrees.
 One-electron integrals computed using PRISM.
 NBasis=   263 RedAO= T EigKep=  4.90D-05  NBF=   263
 NBsUse=   263 1.00D-06 EigRej= -1.00D+00 NBFU=   263
 Initial guess from the checkpoint file:  "/local_scratch/slurm.5620366/Gau-2291078.chk"
 B after Tr=     0.000000    0.000000   -0.000000
         Rot=    1.000000   -0.000896    0.000194    0.000155 Ang=  -0.11 deg.
 ExpMin= 3.60D-02 ExpMax= 7.00D+03 ExpMxC= 1.05D+03 IAcc=3 IRadAn=         5 AccDes= 0.00D+00
 Harris functional with IExCor= 4639 and IRadAn=       5 diagonalized for initial guess.
 HarFok:  IExCor= 4639 AccDes= 0.00D+00 IRadAn=         5 IDoV= 1 UseB2=F ITyADJ=14
 ICtDFT=  3500011 ScaDFX=  1.000000  1.000000  1.000000  1.000000
 FoFCou: FMM=F IPFlag=           0 FMFlag=      100000 FMFlg1=           0
         NFxFlg=           0 DoJE=T BraDBF=F KetDBF=T FulRan=T
         wScrn=  0.000000 ICntrl=       500 IOpCl=  0 I1Cent=   200000004 NGrid=           0
         NMat0=    1 NMatS0=      1 NMatT0=    0 NMatD0=    1 NMtDS0=    0 NMtDT0=    0
 Petite list used in FoFCou.
 Requested convergence on RMS density matrix=1.00D-10 within 128 cycles.
 Requested convergence on MAX density matrix=1.00D-08.
 Requested convergence on             energy=1.00D-08.
 No special actions if energy rises.
 SCF Done:  E(RwB97XD) =  -832.382315774     A.U. after   14 cycles
            NFock= 14  Conv=0.35D-10     -V/T= 2.0082
 Calling FoFJK, ICntrl=      2127 FMM=F ISym2X=0 I1Cent= 0 IOpClX= 0 NMat=1 NMatS=1 NMatT=0.
 ***** Axes restored to original set *****
 -------------------------------------------------------------------
 Center     Atomic                   Forces (Hartrees/Bohr)
 Number     Number              X              Y              Z
 -------------------------------------------------------------------
      1        6           0.000560903    0.000142328    0.000075940
      2        8          -0.000209735   -0.000086234   -0.000164040
      3        8           0.000031601    0.000149110    0.000131264
      4        1          -0.000011548   -0.000216160   -0.000091779
      5        6           0.000215980    0.000070509    0.000070483
      6        9          -0.000186152   -0.000040949   -0.000094225
      7        9          -0.000213673   -0.000110407   -0.000008808
      8        9          -0.000112611    0.000026092   -0.000074737
      9        8           0.000045280   -0.000012487    0.000136274
     10        1          -0.000037889    0.000007920   -0.000037903
     11        1          -0.000082873   -0.000083536   -0.000014092
     12        8           0.000008708   -0.000166302    0.000029971
     13        1           0.000017291    0.000033884   -0.000051918
     14        1          -0.000004556    0.000051263    0.000010349
     15        8           0.000092966    0.000024451    0.000064390
     16        1          -0.000189958    0.000063323   -0.000022631
     17        1           0.000124055    0.000086199    0.000041383
     18        8          -0.000010686    0.000020170   -0.000079215
     19        1           0.000007870    0.000032793    0.000035679
     20        1          -0.000044974    0.000008031    0.000043614
 -------------------------------------------------------------------
 Cartesian Forces:  Max     0.000560903 RMS     0.000119610

 GradGradGradGradGradGradGradGradGradGradGradGradGradGradGradGradGradGrad
 Berny optimization.
 Using GEDIIS/GDIIS optimizer.
 FormGI is forming the generalized inverse of G from B-inverse, IUseBI=4.
 Internal  Forces:  Max     0.000716598 RMS     0.000216343
 Search for a local minimum.
 Step number  18 out of a maximum of  120
 All quantities printed in internal units (Hartrees-Bohrs-Radians)
 Mixed Optimization -- En-DIIS/RFO-DIIS
 Swapping is turned off.
 Update second derivatives using D2CorX and points   13   14   15   16   17
                                                     18
 DE= -6.87D-06 DEPred=-6.92D-06 R= 9.94D-01
 TightC=F SS=  1.41D+00  RLast= 3.26D-02 DXNew= 1.0632D+00 9.7724D-02
 Trust test= 9.94D-01 RLast= 3.26D-02 DXMaxT set to 6.32D-01
 ITU=  1  0  1  1  1  1  0 -1  1  0  0 -1 -1  1  1 -1  1  0
     Eigenvalues ---    0.00035   0.00100   0.00115   0.00278   0.00344
     Eigenvalues ---    0.00369   0.00839   0.01008   0.01127   0.01486
     Eigenvalues ---    0.01521   0.01708   0.01779   0.01869   0.02084
     Eigenvalues ---    0.02473   0.02718   0.03235   0.03433   0.03638
     Eigenvalues ---    0.04004   0.04350   0.05473   0.05875   0.06656
     Eigenvalues ---    0.08196   0.08935   0.10390   0.11877   0.13755
     Eigenvalues ---    0.15926   0.17347   0.21150   0.22460   0.23862
     Eigenvalues ---    0.24204   0.29269   0.29748   0.37094   0.38916
     Eigenvalues ---    0.40809   0.43374   0.47631   0.50106   0.52317
     Eigenvalues ---    0.53712   0.55463   0.56227   0.56933   0.57472
     Eigenvalues ---    0.57722   0.58271   0.96762   2.84530
 En-DIIS/RFO-DIIS/Sim-DIIS IScMMF=       -3 using points:    18   17   16   15   14   13   12
 RFO step:  Lambda=-6.05456049D-05.
 DidBck=F Rises=F RFO-DIIS coefs:    2.87324   -2.00000    0.31416   -0.04467   -0.17433
                  RFO-DIIS coefs:   -0.05156    0.08316
 Iteration  1 RMS(Cart)=  0.07096840 RMS(Int)=  0.00356130
 Iteration  2 RMS(Cart)=  0.00387910 RMS(Int)=  0.00002707
 Iteration  3 RMS(Cart)=  0.00001046 RMS(Int)=  0.00002618
 Iteration  4 RMS(Cart)=  0.00000000 RMS(Int)=  0.00002618
 Variable       Old X    -DE/DX   Delta X   Delta X   Delta X     New X
                                 (Linear)    (Quad)   (Total)
    R1        2.27413  -0.00013   0.00004  -0.00023  -0.00019   2.27394
    R2        2.48458  -0.00004  -0.00047   0.00031  -0.00016   2.48442
    R3        2.92752  -0.00007   0.00020  -0.00007   0.00013   2.92765
    R4        1.95133  -0.00005   0.00087  -0.00123  -0.00036   1.95097
    R5        2.80327  -0.00017  -0.00128   0.00126  -0.00002   2.80325
    R6        2.50887  -0.00021   0.00047  -0.00049  -0.00002   2.50885
    R7        2.54116   0.00018  -0.00013   0.00056   0.00043   2.54159
    R8        2.53959   0.00008  -0.00032   0.00001  -0.00031   2.53928
    R9        1.83398  -0.00004   0.00004   0.00011   0.00015   1.83413
   R10        1.81496   0.00007  -0.00008   0.00015   0.00007   1.81503
   R11        3.32109   0.00005  -0.00103  -0.00107  -0.00211   3.31899
   R12        1.81405   0.00003   0.00007  -0.00006   0.00002   1.81407
   R13        1.86005   0.00015   0.00011   0.00001   0.00012   1.86018
   R14        3.16089  -0.00000   0.00005  -0.00332  -0.00327   3.15762
   R15        3.26121   0.00015  -0.00008   0.00048   0.00040   3.26161
   R16        1.81582  -0.00015   0.00003  -0.00030  -0.00027   1.81555
   R17        1.87312  -0.00009   0.00012   0.00008   0.00021   1.87333
   R18        1.81271   0.00001  -0.00002   0.00004   0.00003   1.81274
   R19        1.85306   0.00009   0.00007   0.00022   0.00029   1.85334
    A1        2.21949   0.00005   0.00004   0.00008   0.00010   2.21959
    A2        2.12990   0.00061  -0.00136   0.00193   0.00056   2.13046
    A3        1.93375  -0.00066   0.00127  -0.00206  -0.00080   1.93294
    A4        1.93911   0.00022   0.00166   0.00167   0.00332   1.94243
    A5        1.94283   0.00011  -0.00076   0.00067  -0.00010   1.94273
    A6        1.93221  -0.00012   0.00186   0.00171   0.00357   1.93578
    A7        1.92108  -0.00017  -0.00084  -0.00276  -0.00360   1.91748
    A8        1.89218   0.00009  -0.00030  -0.00008  -0.00038   1.89179
    A9        1.89387   0.00009  -0.00003   0.00069   0.00066   1.89453
   A10        1.88003  -0.00000   0.00007  -0.00022  -0.00015   1.87988
   A11        1.84974   0.00007  -0.00173   0.00142  -0.00031   1.84944
   A12        1.95124  -0.00003  -0.00062  -0.00559  -0.00621   1.94503
   A13        2.08345  -0.00012  -0.00245  -0.00290  -0.00534   2.07810
   A14        1.85715  -0.00005  -0.00125  -0.00025  -0.00161   1.85554
   A15        2.07534  -0.00032  -0.00614   0.00318  -0.00298   2.07236
   A16        1.89410   0.00055   0.00190   0.00185   0.00370   1.89780
   A17        2.00954   0.00003   0.00381   0.00553   0.00928   2.01882
   A18        1.99609  -0.00009   0.00102   0.00176   0.00275   1.99884
   A19        1.90240  -0.00005   0.00042   0.00213   0.00255   1.90495
   A20        2.17906  -0.00025  -0.00143  -0.00115  -0.00256   2.17650
   A21        2.00573   0.00054   0.00076   0.00604   0.00679   2.01252
   A22        1.87112  -0.00022  -0.00013  -0.00021  -0.00036   1.87076
   A23        3.20680   0.00001   0.00530   0.00440   0.00970   3.21650
   A24        2.98929   0.00072   0.00265   0.00643   0.00907   2.99837
   A25        3.01066   0.00001   0.00012   0.00216   0.00223   3.01289
   A26        3.04730   0.00048  -0.00088   0.00252   0.00166   3.04896
   A27        3.14214   0.00046  -0.00063  -0.00363  -0.00427   3.13786
   A28        3.14575   0.00007  -0.00177  -0.00245  -0.00423   3.14152
   A29        3.02001   0.00019   0.00389  -0.01052  -0.00660   3.01341
   A30        3.10698  -0.00010  -0.00110   0.00132   0.00021   3.10719
    D1       -0.00486  -0.00013  -0.00076  -0.00103  -0.00178  -0.00664
    D2        3.12613  -0.00013  -0.00564  -0.00652  -0.01216   3.11397
    D3       -0.12432  -0.00002  -0.02537  -0.05997  -0.08534  -0.20965
    D4       -2.23029  -0.00013  -0.02575  -0.06146  -0.08721  -2.31750
    D5        1.97632   0.00005  -0.02647  -0.06051  -0.08697   1.88935
    D6        3.02724  -0.00001  -0.02078  -0.05480  -0.07557   2.95167
    D7        0.92127  -0.00012  -0.02115  -0.05629  -0.07745   0.84382
    D8       -1.15531   0.00006  -0.02187  -0.05534  -0.07721  -1.23252
    D9       -0.10120  -0.00019  -0.01450  -0.03297  -0.04751  -0.14871
   D10       -2.33179   0.00007  -0.02008  -0.04361  -0.06364  -2.39543
   D11       -0.13523   0.00004   0.01270   0.03970   0.05239  -0.08285
   D12       -2.62602  -0.00008   0.01421   0.03479   0.04902  -2.57700
   D13       -2.29376   0.00007   0.01829   0.04593   0.06421  -2.22956
   D14        1.49864  -0.00005   0.01980   0.04102   0.06084   1.55947
   D15        1.27193  -0.00007   0.00133   0.02206   0.02347   1.29540
   D16       -1.00907   0.00006  -0.00366   0.00789   0.00424  -1.00484
   D17       -0.81035  -0.00025   0.00553   0.01863   0.02416  -0.78620
   D18       -3.09135  -0.00012   0.00055   0.00446   0.00492  -3.08643
   D19        0.71611  -0.00007  -0.01171  -0.03335  -0.04503   0.67108
   D20       -1.63722  -0.00026  -0.00979  -0.04001  -0.04980  -1.68701
   D21        2.92669   0.00003  -0.01849  -0.02663  -0.04512   2.88157
   D22        0.57336  -0.00015  -0.01657  -0.03328  -0.04988   0.52348
         Item               Value     Threshold  Converged?
 Maximum Force            0.000717     0.000015     NO 
 RMS     Force            0.000216     0.000010     NO 
 Maximum Displacement     0.283290     0.000060     NO 
 RMS     Displacement     0.071431     0.000040     NO 
 Predicted change in Energy=-3.121332D-05
 GradGradGradGradGradGradGradGradGradGradGradGradGradGradGradGradGradGrad

                          Input orientation:                          
 ---------------------------------------------------------------------
 Center     Atomic      Atomic             Coordinates (Angstroms)
 Number     Number       Type             X           Y           Z
 ---------------------------------------------------------------------
      1          6           0        2.387672   -2.455127    0.545634
      2          8           0        3.490611   -2.426319    0.065350
      3          8           0        1.259478   -2.728874   -0.071355
      4          1           0        1.417548   -2.923723   -1.072813
      5          6           0        2.131471   -2.126183    2.037720
      6          9           0        3.267570   -2.076743    2.722863
      7          9           0        1.334809   -3.050573    2.603167
      8          9           0        1.516194   -0.936315    2.143822
      9          8           0       -1.542914   -2.847091    0.418493
     10          1           0       -0.576655   -2.757722    0.399050
     11          1           0       -1.725696   -3.623487    0.953568
     12          8           0       -0.487745   -2.089075   -3.807277
     13          1           0       -0.489426   -1.138728   -3.942806
     14          1           0       -1.284513   -2.292645   -3.266270
     15          8           0        1.535708   -3.224086   -2.520689
     16          1           0        2.401140   -3.070031   -2.908420
     17          1           0        0.844518   -2.795590   -3.087581
     18          8           0       -2.526406   -2.661688   -2.125881
     19          1           0       -3.394840   -2.254452   -2.113244
     20          1           0       -2.230073   -2.741290   -1.194368
 ---------------------------------------------------------------------
                    Distance matrix (angstroms):
                    1          2          3          4          5
     1  C    0.000000
     2  O    1.203319   0.000000
     3  O    1.314699   2.255699   0.000000
     4  H    1.944246   2.416695   1.032409   0.000000
     5  C    1.549247   2.414040   2.360468   3.289555   0.000000
     6  F    2.378597   2.689670   3.502194   4.306636   1.327624
     7  F    2.386739   3.387874   2.694853   3.679099   1.344952
     8  F    2.370752   3.230863   2.861150   3.782362   1.343729
     9  O    3.952127   5.063411   2.847338   3.315751   4.079548
    10  H    2.983335   4.094367   1.895653   2.484106   3.227697
    11  H    4.295495   5.425127   3.280559   3.804717   4.277271
    12  O    5.229708   5.562220   4.173637   3.435706   6.405128
    13  H    5.491510   5.793435   4.536007   3.880672   6.603852
    14  H    5.295466   5.824034   4.107271   3.537040   6.311020
    15  O    3.274061   3.338514   2.514115   1.483417   4.726460
    16  H    3.508387   3.231814   3.077128   2.087658   5.042606
    17  H    3.962006   4.132692   3.045367   2.098588   5.326637
    18  O    5.597126   6.407916   4.307959   4.090524   6.270419
    19  H    6.367680   7.223935   5.104612   4.968853   6.912819
    20  H    4.942981   5.866201   3.665826   3.654202   5.463316
                    6          7          8          9         10
     6  F    0.000000
     7  F    2.167541   0.000000
     8  F    2.168682   2.171171   0.000000
     9  O    5.389278   3.618770   3.998245   0.000000
    10  H    4.543336   2.932165   3.277464   0.970578   0.000000
    11  H    5.518653   3.523649   4.375780   0.960472   1.541861
    12  O    7.532945   6.733497   6.384372   4.420985   4.260068
    13  H    7.708828   7.059231   6.411748   4.800965   4.634702
    14  H    7.525809   6.471909   6.241209   3.735193   3.761906
    15  O    5.640087   5.130729   5.195377   4.273036   3.633794
    16  H    5.783483   5.613826   5.555270   5.164651   4.461408
    17  H    6.336338   5.717518   5.592461   4.242056   3.765337
    18  O    7.577772   6.117525   6.127797   2.734131   3.191556
    19  H    8.234513   6.726658   6.631617   3.192263   3.808814
    20  H    6.783097   5.217789   5.332538   1.756332   2.296310
                   11         12         13         14         15
    11  H    0.000000
    12  O    5.152920   0.000000
    13  H    5.628220   0.959963   0.000000
    14  H    4.446664   0.984362   1.556081   0.000000
    15  O    4.781919   2.652908   3.236093   3.062209   0.000000
    16  H    5.679088   3.180546   3.627017   3.783705   0.960750
    17  H    4.860277   1.670943   2.292598   2.194916   0.991322
    18  O    3.324034   2.703908   3.125685   1.725971   4.119823
    19  H    3.750418   3.368723   3.610203   2.405079   5.041479
    20  H    2.376194   3.207551   3.626564   2.321237   4.021607
                   16         17         18         19         20
    16  H    0.000000
    17  H    1.590751   0.000000
    18  O    5.005978   3.507980   0.000000
    19  H    5.906848   4.383413   0.959259   0.000000
    20  H    4.949159   3.611136   0.980748   1.561418   0.000000
 Stoichiometry    C2H9F3O6
 Framework group  C1[X(C2H9F3O6)]
 Deg. of freedom    54
 Full point group                 C1      NOp   1
 Largest Abelian subgroup         C1      NOp   1
 Largest concise Abelian subgroup C1      NOp   1
                         Standard orientation:                         
 ---------------------------------------------------------------------
 Center     Atomic      Atomic             Coordinates (Angstroms)
 Number     Number       Type             X           Y           Z
 ---------------------------------------------------------------------
      1          6           0       -1.280139   -0.835950   -0.101281
      2          8           0       -1.562003   -2.005587   -0.079421
      3          8           0       -0.092431   -0.308645   -0.300612
      4          1           0        0.623577   -1.039275   -0.439830
      5          6           0       -2.337114    0.269553    0.145358
      6          9           0       -3.568694   -0.225387    0.116547
      7          9           0       -2.246503    1.236515   -0.785056
      8          9           0       -2.132517    0.837141    1.346021
      9          8           0        1.208698    2.223391   -0.357083
     10          1           0        0.637725    1.440745   -0.298118
     11          1           0        0.944747    2.683227   -1.157949
     12          8           0        3.889943   -1.153377    0.619373
     13          1           0        3.934648   -1.223750    1.575709
     14          1           0        3.951341   -0.193596    0.409565
     15          8           0        1.726320   -2.007622   -0.656136
     16          1           0        1.504924   -2.930573   -0.507186
     17          1           0        2.564128   -1.792032   -0.172071
     18          8           0        3.813828    1.480568    0.013026
     19          1           0        4.297876    2.186097    0.446737
     20          1           0        2.899147    1.803308   -0.132102
 ---------------------------------------------------------------------
 Rotational constants (GHZ):           1.2079845           0.4118834           0.3348758
 Standard basis: 6-31++G(d,p) (6D, 7F)
 There are   263 symmetry adapted cartesian basis functions of A   symmetry.
 There are   263 symmetry adapted basis functions of A   symmetry.
   263 basis functions,   424 primitive gaussians,   263 cartesian basis functions
    48 alpha electrons       48 beta electrons
       nuclear repulsion energy       720.6676133569 Hartrees.
 NAtoms=   20 NActive=   20 NUniq=   20 SFac= 1.00D+00 NAtFMM=   60 NAOKFM=F Big=F
 Integral buffers will be    131072 words long.
 Raffenetti 2 integral format.
 Two-electron integral symmetry is turned on.
 Nuclear repulsion after empirical dispersion term =      720.6594181832 Hartrees.
 One-electron integrals computed using PRISM.
 NBasis=   263 RedAO= T EigKep=  5.12D-05  NBF=   263
 NBsUse=   263 1.00D-06 EigRej= -1.00D+00 NBFU=   263
 Initial guess from the checkpoint file:  "/local_scratch/slurm.5620366/Gau-2291078.chk"
 B after Tr=    -0.000000   -0.000000   -0.000000
         Rot=    0.999966   -0.007890    0.002183    0.000049 Ang=  -0.94 deg.
 ExpMin= 3.60D-02 ExpMax= 7.00D+03 ExpMxC= 1.05D+03 IAcc=3 IRadAn=         5 AccDes= 0.00D+00
 Harris functional with IExCor= 4639 and IRadAn=       5 diagonalized for initial guess.
 HarFok:  IExCor= 4639 AccDes= 0.00D+00 IRadAn=         5 IDoV= 1 UseB2=F ITyADJ=14
 ICtDFT=  3500011 ScaDFX=  1.000000  1.000000  1.000000  1.000000
 FoFCou: FMM=F IPFlag=           0 FMFlag=      100000 FMFlg1=           0
         NFxFlg=           0 DoJE=T BraDBF=F KetDBF=T FulRan=T
         wScrn=  0.000000 ICntrl=       500 IOpCl=  0 I1Cent=   200000004 NGrid=           0
         NMat0=    1 NMatS0=      1 NMatT0=    0 NMatD0=    1 NMtDS0=    0 NMtDT0=    0
 Petite list used in FoFCou.
 Requested convergence on RMS density matrix=1.00D-10 within 128 cycles.
 Requested convergence on MAX density matrix=1.00D-08.
 Requested convergence on             energy=1.00D-08.
 No special actions if energy rises.
 SCF Done:  E(RwB97XD) =  -832.382330986     A.U. after   16 cycles
            NFock= 16  Conv=0.39D-10     -V/T= 2.0082
 Calling FoFJK, ICntrl=      2127 FMM=F ISym2X=0 I1Cent= 0 IOpClX= 0 NMat=1 NMatS=1 NMatT=0.
 ***** Axes restored to original set *****
 -------------------------------------------------------------------
 Center     Atomic                   Forces (Hartrees/Bohr)
 Number     Number              X              Y              Z
 -------------------------------------------------------------------
      1        6           0.000194275    0.000258536   -0.000113482
      2        8          -0.000098089   -0.000083850    0.000032480
      3        8          -0.000045584    0.000019871   -0.000016783
      4        1          -0.000044471   -0.000163864    0.000047789
      5        6           0.000084347   -0.000158452   -0.000040263
      6        9          -0.000060832    0.000057091    0.000016849
      7        9           0.000009878   -0.000071108    0.000036621
      8        9          -0.000022242    0.000066088    0.000003604
      9        8           0.000102175   -0.000070934   -0.000084552
     10        1          -0.000079439    0.000054313    0.000029192
     11        1          -0.000075038   -0.000009721    0.000054882
     12        8          -0.000050223   -0.000008490    0.000092531
     13        1           0.000071678    0.000059466   -0.000114432
     14        1          -0.000030145   -0.000041515   -0.000013460
     15        8           0.000136554    0.000006415    0.000092017
     16        1          -0.000214165    0.000030079   -0.000054348
     17        1           0.000148065    0.000030382    0.000029439
     18        8          -0.000018797    0.000014435   -0.000088605
     19        1          -0.000003648    0.000000561    0.000065989
     20        1          -0.000004299    0.000010701    0.000024531
 -------------------------------------------------------------------
 Cartesian Forces:  Max     0.000258536 RMS     0.000082947

 GradGradGradGradGradGradGradGradGradGradGradGradGradGradGradGradGradGrad
 Berny optimization.
 Using GEDIIS/GDIIS optimizer.
 FormGI is forming the generalized inverse of G from B-inverse, IUseBI=4.
 Internal  Forces:  Max     0.000443391 RMS     0.000144526
 Search for a local minimum.
 Step number  19 out of a maximum of  120
 All quantities printed in internal units (Hartrees-Bohrs-Radians)
 Mixed Optimization -- En-DIIS/RFO-DIIS
 Swapping is turned off.
 Update second derivatives using D2CorX and points   14   15   16   17   18
                                                     19
 DE= -1.52D-05 DEPred=-3.12D-05 R= 4.87D-01
 Trust test= 4.87D-01 RLast= 2.65D-01 DXMaxT set to 6.32D-01
 ITU=  0  1  0  1  1  1  1  0 -1  1  0  0 -1 -1  1  1 -1  1  0
     Eigenvalues ---    0.00073   0.00095   0.00115   0.00278   0.00371
     Eigenvalues ---    0.00419   0.00769   0.00997   0.01120   0.01452
     Eigenvalues ---    0.01524   0.01707   0.01788   0.01865   0.02133
     Eigenvalues ---    0.02491   0.02630   0.03238   0.03430   0.03559
     Eigenvalues ---    0.03964   0.04438   0.05445   0.05733   0.06613
     Eigenvalues ---    0.07908   0.08880   0.10467   0.11884   0.13637
     Eigenvalues ---    0.15873   0.16790   0.21121   0.22437   0.23819
     Eigenvalues ---    0.24156   0.28984   0.29524   0.37090   0.38933
     Eigenvalues ---    0.40944   0.43400   0.47578   0.49988   0.52328
     Eigenvalues ---    0.53701   0.55486   0.56221   0.56947   0.57485
     Eigenvalues ---    0.57733   0.58314   0.96759   2.88398
 En-DIIS/RFO-DIIS/Sim-DIIS IScMMF=       -3 using points:    19   18   17   16   15   14   13   12
 RFO step:  Lambda=-2.13963874D-05.
 DidBck=T Rises=F RFO-DIIS coefs:    0.29498    2.71261   -2.00000   -0.19973    0.18094
                  RFO-DIIS coefs:    0.12301   -0.07021   -0.04159
 Iteration  1 RMS(Cart)=  0.01741659 RMS(Int)=  0.00016769
 Iteration  2 RMS(Cart)=  0.00018425 RMS(Int)=  0.00001154
 Iteration  3 RMS(Cart)=  0.00000002 RMS(Int)=  0.00001154
 Variable       Old X    -DE/DX   Delta X   Delta X   Delta X     New X
                                 (Linear)    (Quad)   (Total)
    R1        2.27394  -0.00011   0.00017  -0.00025  -0.00008   2.27386
    R2        2.48442   0.00008   0.00007  -0.00005   0.00002   2.48444
    R3        2.92765  -0.00001  -0.00007   0.00021   0.00014   2.92779
    R4        1.95097  -0.00007   0.00062   0.00051   0.00113   1.95210
    R5        2.80325  -0.00005  -0.00058  -0.00061  -0.00119   2.80206
    R6        2.50885  -0.00004   0.00000   0.00001   0.00001   2.50886
    R7        2.54159   0.00006  -0.00011   0.00025   0.00014   2.54173
    R8        2.53928   0.00007   0.00010  -0.00010  -0.00000   2.53928
    R9        1.83413  -0.00007  -0.00010  -0.00005  -0.00015   1.83398
   R10        1.81503   0.00005   0.00002  -0.00001   0.00000   1.81503
   R11        3.31899  -0.00002   0.00066   0.00021   0.00086   3.31985
   R12        1.81407   0.00007  -0.00002  -0.00002  -0.00004   1.81403
   R13        1.86018   0.00009  -0.00009  -0.00001  -0.00009   1.86008
   R14        3.15762   0.00009   0.00129  -0.00089   0.00040   3.15803
   R15        3.26161   0.00006  -0.00023   0.00052   0.00029   3.26190
   R16        1.81555  -0.00017   0.00014  -0.00030  -0.00015   1.81540
   R17        1.87333  -0.00002  -0.00010   0.00001  -0.00009   1.87324
   R18        1.81274   0.00000  -0.00001   0.00001  -0.00000   1.81274
   R19        1.85334   0.00001  -0.00009   0.00006  -0.00003   1.85331
    A1        2.21959  -0.00002  -0.00004   0.00010   0.00005   2.21964
    A2        2.13046   0.00006  -0.00025   0.00055   0.00030   2.13076
    A3        1.93294  -0.00004   0.00037  -0.00068  -0.00031   1.93264
    A4        1.94243  -0.00022  -0.00156   0.00092  -0.00064   1.94179
    A5        1.94273   0.00009  -0.00002   0.00043   0.00041   1.94314
    A6        1.93578  -0.00001  -0.00150   0.00061  -0.00089   1.93489
    A7        1.91748  -0.00002   0.00150  -0.00074   0.00076   1.91824
    A8        1.89179  -0.00004   0.00018  -0.00023  -0.00006   1.89173
    A9        1.89453  -0.00006  -0.00024   0.00002  -0.00022   1.89431
   A10        1.87988   0.00003   0.00008  -0.00010  -0.00001   1.87987
   A11        1.84944   0.00001   0.00121  -0.00073   0.00046   1.84990
   A12        1.94503   0.00005   0.00369  -0.00122   0.00246   1.94749
   A13        2.07810   0.00000   0.00203  -0.00140   0.00062   2.07873
   A14        1.85554  -0.00008   0.00079   0.00048   0.00127   1.85681
   A15        2.07236  -0.00018   0.00195   0.00089   0.00282   2.07518
   A16        1.89780   0.00044  -0.00071   0.00208   0.00137   1.89917
   A17        2.01882  -0.00002  -0.00392   0.00346  -0.00045   2.01837
   A18        1.99884   0.00034  -0.00109   0.00007  -0.00101   1.99783
   A19        1.90495  -0.00030  -0.00124  -0.00063  -0.00186   1.90309
   A20        2.17650  -0.00006   0.00386  -0.00078   0.00306   2.17955
   A21        2.01252   0.00024  -0.00343   0.00362   0.00014   2.01267
   A22        1.87076  -0.00017  -0.00091   0.00001  -0.00096   1.86980
   A23        3.21650  -0.00033  -0.00421   0.00231  -0.00190   3.21461
   A24        2.99837   0.00043  -0.00494   0.00377  -0.00118   2.99719
   A25        3.01289   0.00036  -0.00037   0.00168   0.00132   3.01420
   A26        3.04896   0.00023   0.00125   0.00038   0.00163   3.05058
   A27        3.13786  -0.00000   0.00268  -0.00151   0.00117   3.13903
   A28        3.14152  -0.00005   0.00317   0.00097   0.00413   3.14565
   A29        3.01341   0.00037   0.00321  -0.00090   0.00231   3.01572
   A30        3.10719   0.00007   0.00082   0.00353   0.00434   3.11153
    D1       -0.00664   0.00006  -0.00098   0.00188   0.00090  -0.00574
    D2        3.11397   0.00013   0.00326   0.00008   0.00334   3.11731
    D3       -0.20965   0.00008   0.03545  -0.01921   0.01624  -0.19342
    D4       -2.31750   0.00007   0.03626  -0.01961   0.01664  -2.30086
    D5        1.88935   0.00006   0.03613  -0.01940   0.01673   1.90608
    D6        2.95167   0.00001   0.03145  -0.01751   0.01394   2.96561
    D7        0.84382   0.00000   0.03227  -0.01792   0.01435   0.85817
    D8       -1.23252  -0.00001   0.03214  -0.01770   0.01444  -1.21808
    D9       -0.14871   0.00003   0.02524  -0.01220   0.01304  -0.13567
   D10       -2.39543   0.00018   0.03237  -0.01501   0.01737  -2.37806
   D11       -0.08285   0.00006  -0.01306   0.02205   0.00898  -0.07386
   D12       -2.57700   0.00004  -0.01433   0.02019   0.00587  -2.57112
   D13       -2.22956  -0.00005  -0.02043   0.02500   0.00455  -2.22500
   D14        1.55947  -0.00007  -0.02169   0.02313   0.00144   1.56092
   D15        1.29540   0.00009  -0.01102   0.01554   0.00451   1.29991
   D16       -1.00484   0.00011  -0.00279   0.01051   0.00772  -0.99711
   D17       -0.78620  -0.00016  -0.01273   0.01193  -0.00080  -0.78700
   D18       -3.08643  -0.00014  -0.00450   0.00689   0.00241  -3.08403
   D19        0.67108  -0.00005   0.01475  -0.02405  -0.00928   0.66179
   D20       -1.68701  -0.00008   0.01606  -0.02871  -0.01267  -1.69969
   D21        2.88157   0.00006   0.01612  -0.02003  -0.00389   2.87768
   D22        0.52348   0.00003   0.01743  -0.02469  -0.00728   0.51620
         Item               Value     Threshold  Converged?
 Maximum Force            0.000443     0.000015     NO 
 RMS     Force            0.000145     0.000010     NO 
 Maximum Displacement     0.064605     0.000060     NO 
 RMS     Displacement     0.017437     0.000040     NO 
 Predicted change in Energy=-7.881511D-06
 GradGradGradGradGradGradGradGradGradGradGradGradGradGradGradGradGradGrad

                          Input orientation:                          
 ---------------------------------------------------------------------
 Center     Atomic      Atomic             Coordinates (Angstroms)
 Number     Number       Type             X           Y           Z
 ---------------------------------------------------------------------
      1          6           0        2.388947   -2.449566    0.543437
      2          8           0        3.488922   -2.410965    0.057186
      3          8           0        1.260215   -2.736056   -0.066763
      4          1           0        1.415661   -2.932655   -1.068907
      5          6           0        2.137483   -2.122958    2.036918
      6          9           0        3.277568   -2.043630    2.712578
      7          9           0        1.368997   -3.066022    2.610639
      8          9           0        1.493495   -0.948685    2.146328
      9          8           0       -1.553107   -2.856825    0.417165
     10          1           0       -0.586804   -2.767489    0.405169
     11          1           0       -1.740240   -3.636124    0.946490
     12          8           0       -0.482172   -2.086289   -3.805278
     13          1           0       -0.477927   -1.136736   -3.946080
     14          1           0       -1.282068   -2.283584   -3.266658
     15          8           0        1.532625   -3.234448   -2.515937
     16          1           0        2.398359   -3.082594   -2.903662
     17          1           0        0.844080   -2.801506   -3.082588
     18          8           0       -2.528105   -2.648951   -2.129378
     19          1           0       -3.394260   -2.237005   -2.113448
     20          1           0       -2.233216   -2.737652   -1.198247
 ---------------------------------------------------------------------
                    Distance matrix (angstroms):
                    1          2          3          4          5
     1  C    0.000000
     2  O    1.203277   0.000000
     3  O    1.314708   2.255700   0.000000
     4  H    1.944303   2.416332   1.033009   0.000000
     5  C    1.549319   2.414265   2.360288   3.289800   0.000000
     6  F    2.378992   2.688999   3.503413   4.307748   1.327631
     7  F    2.386135   3.382796   2.699850   3.682257   1.345026
     8  F    2.371441   3.237979   2.854274   3.778879   1.343729
     9  O    3.965047   5.074489   2.857193   3.320805   4.096659
    10  H    2.995879   4.106062   1.906616   2.491995   3.240334
    11  H    4.315155   5.443897   3.292345   3.810040   4.302957
    12  O    5.223660   5.549201   4.175477   3.435962   6.402749
    13  H    5.486188   5.778035   4.541813   3.884473   6.603731
    14  H    5.293461   5.816056   4.111844   3.539653   6.312451
    15  O    3.272476   3.335594   2.514171   1.482787   4.725437
    16  H    3.504755   3.225993   3.076273   2.086745   5.039671
    17  H    3.957087   4.123821   3.045104   2.097336   5.323783
    18  O    5.600099   6.406428   4.314318   4.093700   6.277134
    19  H    6.367865   7.219426   5.109022   4.970948   6.916554
    20  H    4.947812   5.867342   3.672100   3.656371   5.472398
                    6          7          8          9         10
     6  F    0.000000
     7  F    2.167561   0.000000
     8  F    2.168516   2.171220   0.000000
     9  O    5.409772   3.659751   3.989083   0.000000
    10  H    4.558671   2.962832   3.266087   0.970499   0.000000
    11  H    5.552792   3.572361   4.372526   0.960474   1.542067
    12  O    7.524621   6.749125   6.373305   4.423761   4.266479
    13  H    7.698307   7.079818   6.406192   4.811718   4.648072
    14  H    7.523238   6.494841   6.227850   3.737997   3.768271
    15  O    5.639171   5.131951   5.192587   4.274042   3.639078
    16  H    5.778807   5.609578   5.556504   5.166522   4.467532
    17  H    6.330892   5.723490   5.585360   4.242386   3.770018
    18  O    7.583983   6.150538   6.111124   2.734724   3.194782
    19  H    8.236577   6.759650   6.610265   3.190301   3.808760
    20  H    6.793008   5.252749   5.317419   1.756789   2.298370
                   11         12         13         14         15
    11  H    0.000000
    12  O    5.154030   0.000000
    13  H    5.637164   0.959945   0.000000
    14  H    4.448584   0.984312   1.556765   0.000000
    15  O    4.781359   2.653314   3.238522   3.064346   0.000000
    16  H    5.679618   3.178521   3.625744   3.783612   0.960669
    17  H    4.858886   1.671155   2.294511   2.196048   0.991275
    18  O    3.325088   2.703900   3.128966   1.726125   4.120894
    19  H    3.749205   3.371240   3.615816   2.406952   5.042924
    20  H    2.377010   3.207342   3.632431   2.321461   4.020531
                   16         17         18         19         20
    16  H    0.000000
    17  H    1.589594   0.000000
    18  O    5.005758   3.507637   0.000000
    19  H    5.907105   4.384224   0.959258   0.000000
    20  H    4.947616   3.608956   0.980731   1.560853   0.000000
 Stoichiometry    C2H9F3O6
 Framework group  C1[X(C2H9F3O6)]
 Deg. of freedom    54
 Full point group                 C1      NOp   1
 Largest Abelian subgroup         C1      NOp   1
 Largest concise Abelian subgroup C1      NOp   1
                         Standard orientation:                         
 ---------------------------------------------------------------------
 Center     Atomic      Atomic             Coordinates (Angstroms)
 Number     Number       Type             X           Y           Z
 ---------------------------------------------------------------------
      1          6           0       -1.280202   -0.834710   -0.097999
      2          8           0       -1.558156   -2.005036   -0.067090
      3          8           0       -0.095756   -0.304801   -0.309523
      4          1           0        0.621328   -1.034832   -0.450777
      5          6           0       -2.339223    0.269365    0.146711
      6          9           0       -3.568503   -0.232107    0.147258
      7          9           0       -2.268943    1.219363   -0.802847
      8          9           0       -2.118396    0.860258    1.333172
      9          8           0        1.221074    2.230239   -0.365025
     10          1           0        0.642828    1.452946   -0.307464
     11          1           0        0.965567    2.691230   -1.167966
     12          8           0        3.883350   -1.162345    0.621038
     13          1           0        3.928278   -1.241587    1.576651
     14          1           0        3.949776   -0.201359    0.418643
     15          8           0        1.722676   -2.003366   -0.669021
     16          1           0        1.499651   -2.926341   -0.523206
     17          1           0        2.558583   -1.791542   -0.180126
     18          8           0        3.819916    1.474864    0.027591
     19          1           0        4.300672    2.179396    0.466549
     20          1           0        2.907616    1.800097   -0.126571
 ---------------------------------------------------------------------
 Rotational constants (GHZ):           1.2056368           0.4113845           0.3346243
 Standard basis: 6-31++G(d,p) (6D, 7F)
 There are   263 symmetry adapted cartesian basis functions of A   symmetry.
 There are   263 symmetry adapted basis functions of A   symmetry.
   263 basis functions,   424 primitive gaussians,   263 cartesian basis functions
    48 alpha electrons       48 beta electrons
       nuclear repulsion energy       720.3269115555 Hartrees.
 NAtoms=   20 NActive=   20 NUniq=   20 SFac= 1.00D+00 NAtFMM=   60 NAOKFM=F Big=F
 Integral buffers will be    131072 words long.
 Raffenetti 2 integral format.
 Two-electron integral symmetry is turned on.
 Nuclear repulsion after empirical dispersion term =      720.3187431978 Hartrees.
 One-electron integrals computed using PRISM.
 NBasis=   263 RedAO= T EigKep=  5.10D-05  NBF=   263
 NBsUse=   263 1.00D-06 EigRej= -1.00D+00 NBFU=   263
 Initial guess from the checkpoint file:  "/local_scratch/slurm.5620366/Gau-2291078.chk"
 B after Tr=    -0.000000    0.000000   -0.000000
         Rot=    0.999999    0.001082   -0.000399    0.000422 Ang=   0.14 deg.
 ExpMin= 3.60D-02 ExpMax= 7.00D+03 ExpMxC= 1.05D+03 IAcc=3 IRadAn=         5 AccDes= 0.00D+00
 Harris functional with IExCor= 4639 and IRadAn=       5 diagonalized for initial guess.
 HarFok:  IExCor= 4639 AccDes= 0.00D+00 IRadAn=         5 IDoV= 1 UseB2=F ITyADJ=14
 ICtDFT=  3500011 ScaDFX=  1.000000  1.000000  1.000000  1.000000
 FoFCou: FMM=F IPFlag=           0 FMFlag=      100000 FMFlg1=           0
         NFxFlg=           0 DoJE=T BraDBF=F KetDBF=T FulRan=T
         wScrn=  0.000000 ICntrl=       500 IOpCl=  0 I1Cent=   200000004 NGrid=           0
         NMat0=    1 NMatS0=      1 NMatT0=    0 NMatD0=    1 NMtDS0=    0 NMtDT0=    0
 Petite list used in FoFCou.
 Requested convergence on RMS density matrix=1.00D-10 within 128 cycles.
 Requested convergence on MAX density matrix=1.00D-08.
 Requested convergence on             energy=1.00D-08.
 No special actions if energy rises.
 SCF Done:  E(RwB97XD) =  -832.382337769     A.U. after   14 cycles
            NFock= 14  Conv=0.86D-10     -V/T= 2.0082
 Calling FoFJK, ICntrl=      2127 FMM=F ISym2X=0 I1Cent= 0 IOpClX= 0 NMat=1 NMatS=1 NMatT=0.
 ***** Axes restored to original set *****
 -------------------------------------------------------------------
 Center     Atomic                   Forces (Hartrees/Bohr)
 Number     Number              X              Y              Z
 -------------------------------------------------------------------
      1        6          -0.000043491    0.000129095   -0.000060962
      2        8           0.000068883   -0.000043005   -0.000027990
      3        8          -0.000166699   -0.000044354   -0.000210575
      4        1          -0.000042703   -0.000046400    0.000388623
      5        6           0.000068227   -0.000187916   -0.000012476
      6        9          -0.000052927    0.000029478   -0.000029836
      7        9           0.000003988   -0.000017719   -0.000005042
      8        9          -0.000062413    0.000097271   -0.000009256
      9        8           0.000290308   -0.000063272   -0.000040689
     10        1          -0.000008780    0.000069572   -0.000042226
     11        1          -0.000048741   -0.000025441    0.000043792
     12        8          -0.000029562   -0.000047168    0.000040262
     13        1           0.000035877    0.000042476   -0.000059280
     14        1          -0.000015867   -0.000006132   -0.000010869
     15        8          -0.000005360    0.000014388   -0.000008905
     16        1          -0.000038928    0.000032218    0.000000210
     17        1           0.000073238    0.000021725    0.000051433
     18        8          -0.000029214   -0.000008674    0.000038793
     19        1          -0.000010184    0.000019980   -0.000001227
     20        1           0.000014349    0.000033880   -0.000043782
 -------------------------------------------------------------------
 Cartesian Forces:  Max     0.000388623 RMS     0.000086420

 GradGradGradGradGradGradGradGradGradGradGradGradGradGradGradGradGradGrad
 Berny optimization.
 Using GEDIIS/GDIIS optimizer.
 FormGI is forming the generalized inverse of G from B-inverse, IUseBI=4.
 Internal  Forces:  Max     0.001481575 RMS     0.000339885
 Search for a local minimum.
 Step number  20 out of a maximum of  120
 All quantities printed in internal units (Hartrees-Bohrs-Radians)
 Mixed Optimization -- En-DIIS/RFO-DIIS
 Swapping is turned off.
 Update second derivatives using D2CorX and points   14   15   16   17   18
                                                     19   20
 DE= -6.78D-06 DEPred=-7.88D-06 R= 8.61D-01
 TightC=F SS=  1.41D+00  RLast= 5.04D-02 DXNew= 1.0632D+00 1.5129D-01
 Trust test= 8.61D-01 RLast= 5.04D-02 DXMaxT set to 6.32D-01
 ITU=  1  0  1  0  1  1  1  1  0 -1  1  0  0 -1 -1  1  1 -1  1  0
     Eigenvalues ---    0.00071   0.00099   0.00116   0.00279   0.00359
     Eigenvalues ---    0.00397   0.00910   0.01006   0.01119   0.01486
     Eigenvalues ---    0.01534   0.01713   0.01792   0.01876   0.02125
     Eigenvalues ---    0.02483   0.02718   0.03221   0.03423   0.03777
     Eigenvalues ---    0.04012   0.04341   0.05413   0.05756   0.06676
     Eigenvalues ---    0.08091   0.08695   0.10485   0.11885   0.13666
     Eigenvalues ---    0.15995   0.17689   0.21011   0.21986   0.22977
     Eigenvalues ---    0.24182   0.28735   0.29231   0.37090   0.38753
     Eigenvalues ---    0.40870   0.43342   0.47295   0.49345   0.52286
     Eigenvalues ---    0.53718   0.55302   0.56013   0.56820   0.57358
     Eigenvalues ---    0.57687   0.58192   0.96715   4.30251
 En-DIIS/RFO-DIIS/Sim-DIIS IScMMF=       -3 using points:    20   19   18   17   16   15   14   13   12
 RFO step:  Lambda=-6.94374362D-06.
 DidBck=F Rises=F RFO-DIIS coefs:    1.26556   -0.43851    0.79690   -0.59991   -0.07164
                  RFO-DIIS coefs:    0.08456   -0.03639    0.01981   -0.02036
 Iteration  1 RMS(Cart)=  0.01218421 RMS(Int)=  0.00010939
 Iteration  2 RMS(Cart)=  0.00011891 RMS(Int)=  0.00000563
 Iteration  3 RMS(Cart)=  0.00000001 RMS(Int)=  0.00000563
 Variable       Old X    -DE/DX   Delta X   Delta X   Delta X     New X
                                 (Linear)    (Quad)   (Total)
    R1        2.27386   0.00007   0.00005  -0.00009  -0.00003   2.27383
    R2        2.48444  -0.00008  -0.00004   0.00015   0.00012   2.48455
    R3        2.92779  -0.00006   0.00005  -0.00008  -0.00003   2.92775
    R4        1.95210  -0.00032   0.00063  -0.00044   0.00019   1.95229
    R5        2.80206   0.00003  -0.00061   0.00001  -0.00060   2.80146
    R6        2.50886  -0.00006   0.00010  -0.00032  -0.00022   2.50863
    R7        2.54173   0.00001  -0.00005   0.00012   0.00006   2.54180
    R8        2.53928   0.00012  -0.00001   0.00018   0.00018   2.53946
    R9        1.83398  -0.00000  -0.00006   0.00002  -0.00004   1.83394
   R10        1.81503   0.00005  -0.00003   0.00004   0.00001   1.81505
   R11        3.31985   0.00006   0.00032   0.00038   0.00069   3.32054
   R12        1.81403   0.00005  -0.00000  -0.00001  -0.00001   1.81402
   R13        1.86008  -0.00019  -0.00002   0.00001  -0.00001   1.86007
   R14        3.15803  -0.00012   0.00049  -0.00015   0.00033   3.15836
   R15        3.26190  -0.00018  -0.00032   0.00061   0.00029   3.26220
   R16        1.81540  -0.00003   0.00003  -0.00004  -0.00002   1.81538
   R17        1.87324  -0.00016  -0.00002  -0.00010  -0.00011   1.87313
   R18        1.81274   0.00002  -0.00001   0.00004   0.00003   1.81276
   R19        1.85331  -0.00001  -0.00005   0.00003  -0.00002   1.85329
    A1        2.21964   0.00006   0.00002  -0.00008  -0.00007   2.21957
    A2        2.13076   0.00009  -0.00034   0.00097   0.00063   2.13138
    A3        1.93264  -0.00015   0.00036  -0.00088  -0.00052   1.93211
    A4        1.94179  -0.00007  -0.00061  -0.00024  -0.00086   1.94094
    A5        1.94314   0.00003  -0.00003   0.00040   0.00037   1.94351
    A6        1.93489  -0.00002  -0.00056  -0.00024  -0.00080   1.93409
    A7        1.91824  -0.00004   0.00072  -0.00030   0.00042   1.91866
    A8        1.89173   0.00001  -0.00001   0.00020   0.00019   1.89192
    A9        1.89431  -0.00000  -0.00018   0.00009  -0.00009   1.89422
   A10        1.87987   0.00002   0.00004  -0.00014  -0.00009   1.87977
   A11        1.84990   0.00010   0.00060  -0.00021   0.00036   1.85026
   A12        1.94749  -0.00003   0.00210  -0.00062   0.00146   1.94895
   A13        2.07873   0.00005   0.00286  -0.00204   0.00081   2.07954
   A14        1.85681   0.00038   0.00030   0.00070   0.00099   1.85780
   A15        2.07518   0.00045   0.00010   0.00261   0.00270   2.07788
   A16        1.89917  -0.00127   0.00024  -0.00024  -0.00000   1.89916
   A17        2.01837   0.00035  -0.00148  -0.00062  -0.00211   2.01626
   A18        1.99783  -0.00055  -0.00057  -0.00032  -0.00090   1.99693
   A19        1.90309   0.00011  -0.00094   0.00004  -0.00090   1.90219
   A20        2.17955   0.00034   0.00161  -0.00154   0.00006   2.17961
   A21        2.01267  -0.00089  -0.00055  -0.00198  -0.00255   2.01012
   A22        1.86980   0.00049  -0.00046   0.00037  -0.00010   1.86971
   A23        3.21461   0.00040  -0.00191  -0.00093  -0.00284   3.21176
   A24        2.99719  -0.00148  -0.00091  -0.00064  -0.00156   2.99563
   A25        3.01420  -0.00067   0.00022   0.00106   0.00128   3.01548
   A26        3.05058  -0.00072  -0.00037   0.00016  -0.00021   3.05037
   A27        3.13903   0.00007   0.00085   0.00059   0.00144   3.14047
   A28        3.14565   0.00021   0.00182   0.00047   0.00228   3.14793
   A29        3.01572  -0.00056   0.00256  -0.00313  -0.00056   3.01516
   A30        3.11153  -0.00031   0.00046   0.00111   0.00157   3.11310
    D1       -0.00574   0.00002   0.00052  -0.00079  -0.00027  -0.00601
    D2        3.11731   0.00005   0.00210  -0.00012   0.00198   3.11929
    D3       -0.19342   0.00005   0.01461  -0.00017   0.01444  -0.17897
    D4       -2.30086   0.00002   0.01502  -0.00052   0.01450  -2.28636
    D5        1.90608   0.00003   0.01486  -0.00001   0.01485   1.92093
    D6        2.96561   0.00002   0.01313  -0.00079   0.01234   2.97795
    D7        0.85817  -0.00000   0.01353  -0.00114   0.01239   0.87056
    D8       -1.21808   0.00001   0.01337  -0.00062   0.01274  -1.20534
    D9       -0.13567   0.00005   0.00835   0.00051   0.00885  -0.12682
   D10       -2.37806   0.00009   0.01189   0.00162   0.01351  -2.36455
   D11       -0.07386   0.00003  -0.00433  -0.00521  -0.00953  -0.08339
   D12       -2.57112   0.00001  -0.00553  -0.00052  -0.00604  -2.57717
   D13       -2.22500   0.00001  -0.00966  -0.00300  -0.01267  -2.23768
   D14        1.56092  -0.00001  -0.01086   0.00169  -0.00919   1.55173
   D15        1.29991   0.00002  -0.00066   0.00209   0.00144   1.30135
   D16       -0.99711  -0.00007   0.00335   0.00196   0.00531  -0.99180
   D17       -0.78700   0.00047  -0.00155  -0.00052  -0.00207  -0.78907
   D18       -3.08403   0.00038   0.00246  -0.00065   0.00181  -3.08222
   D19        0.66179   0.00005   0.00310  -0.00518  -0.00208   0.65972
   D20       -1.69969   0.00023   0.00216  -0.00084   0.00132  -1.69837
   D21        2.87768  -0.00032   0.00352  -0.00175   0.00177   2.87946
   D22        0.51620  -0.00014   0.00258   0.00259   0.00517   0.52138
         Item               Value     Threshold  Converged?
 Maximum Force            0.001482     0.000015     NO 
 RMS     Force            0.000340     0.000010     NO 
 Maximum Displacement     0.047477     0.000060     NO 
 RMS     Displacement     0.012187     0.000040     NO 
 Predicted change in Energy=-3.346844D-06
 GradGradGradGradGradGradGradGradGradGradGradGradGradGradGradGradGradGrad

                          Input orientation:                          
 ---------------------------------------------------------------------
 Center     Atomic      Atomic             Coordinates (Angstroms)
 Number     Number       Type             X           Y           Z
 ---------------------------------------------------------------------
[truncated: 672,946 more chars]
