# Supplementary material for: The Hydration of Trifluoroacetic Acid from 0 to 298 K
Source: J Phys Chem A. 2026 Jan 20;130(4):927–35. doi: 10.1021/acs.jpca.5c08151 (PMC12862820; doi:10.1021/acs.jpca.5c08151)
Supplement: Supplementary file 1 [file jp5c08151_si_001.zip › TFA_SI/within1kcal-hightemps/4-H2O/20K-1-103-19073-wb97xd.xyz]

20
20K-1-103-19073-wb97xd.log	Energy: -522330.0022365
C         -0.76996       -0.51887       -0.16749
O          0.12286        0.11321       -0.69544
O         -0.73065       -1.74453        0.24593
H          0.21061       -2.14219        0.12951
C         -2.16153        0.12170        0.06968
F         -2.11436        1.43914       -0.16551
F         -2.57447       -0.05953        1.32847
F         -3.06946       -0.41654       -0.75512
O          3.48210       -0.86415       -0.35684
H          3.34465       -0.01342        0.11916
H          3.56701       -0.63262       -1.28533
O          1.60204       -2.69028       -0.01131
H          2.30390       -1.99520       -0.13025
H          1.92859       -3.32065        0.63516
O          3.09801        1.52541        0.87443
H          3.84953        2.11069        0.99066
H          2.38444        2.05323        0.45648
O          1.03591        2.71522       -0.46182
H          0.54911        1.90187       -0.68407
H          0.39357        3.31470       -0.07456
