# Supplementary material for: The Hydration of Trifluoroacetic Acid from 0 to 298 K
Source: J Phys Chem A. 2026 Jan 20;130(4):927–35. doi: 10.1021/acs.jpca.5c08151 (PMC12862820; doi:10.1021/acs.jpca.5c08151)
Supplement: Supplementary file 1 [file jp5c08151_si_001.zip › TFA_SI/within1kcal-hightemps/4-H2O/20K-1-331-7562-wb97xd.xyz]

20
20K-1-331-7562-wb97xd.log	Energy: -522329.9473049
C          0.92499       -0.38438       -0.06937
O         -0.06309        0.31868       -0.09181
O          0.96930       -1.67700       -0.15414
H          0.02785       -2.06174       -0.26491
C          2.34079        0.22735        0.08074
F          3.10255       -0.07354       -0.97863
F          2.94432       -0.24351        1.18089
F          2.26982        1.55684        0.18119
O         -3.45197       -1.27432        0.55990
H         -3.58289       -1.28544        1.51080
H         -3.58157       -0.33745        0.28205
O         -3.84561        1.32492       -0.05874
H         -3.02782        1.86511       -0.11890
H         -4.37055        1.53779       -0.83366
O         -1.38170       -2.58115       -0.46167
H         -1.61906       -3.51039       -0.46221
H         -2.14084       -2.06918       -0.08003
O         -1.48960        2.67815       -0.25789
H         -0.82243        1.97249       -0.20339
H         -1.22622        3.35858        0.36572
