# Supplementary material for: The Hydration of Trifluoroacetic Acid from 0 to 298 K
Source: J Phys Chem A. 2026 Jan 20;130(4):927–35. doi: 10.1021/acs.jpca.5c08151 (PMC12862820; doi:10.1021/acs.jpca.5c08151)
Supplement: Supplementary file 1 [file jp5c08151_si_001.zip › TFA_SI/within1kcal-hightemps/4-H2O/20K-1-2-20618-wb97xd.xyz]

20
20K-1-2-20618-wb97xd.log	Energy: -522332.8458157
C         -1.07931        0.05765       -0.20821
O         -0.49295        1.12699       -0.20205
O         -0.63632       -1.10186       -0.55930
H          0.36179       -1.09166       -0.85367
C         -2.55809       -0.01505        0.25225
F         -2.67309       -0.81821        1.31962
F         -3.33012       -0.50534       -0.72739
F         -3.01721        1.19016        0.58366
O          3.51784       -1.65979        0.68700
H          4.34904       -2.12204        0.55857
H          3.73278       -0.74277        0.96005
O          3.79945        1.01617        1.10788
H          3.54527        1.42713        1.93751
H          3.21348        1.38468        0.41921
O          1.76865       -1.09977       -1.28363
H          2.39363       -1.45308       -0.60803
H          2.06793       -0.19236       -1.45788
O          2.05619        1.67973       -0.95021
H          1.11618        1.59446       -0.67895
H          2.12512        2.44864       -1.52151
