# Supplementary material for: The Hydration of Trifluoroacetic Acid from 0 to 298 K
Source: J Phys Chem A. 2026 Jan 20;130(4):927–35. doi: 10.1021/acs.jpca.5c08151 (PMC12862820; doi:10.1021/acs.jpca.5c08151)
Supplement: Supplementary file 1 [file jp5c08151_si_001.zip › TFA_SI/within1kcal-hightemps/4-H2O/20K-Charged-1-351-16217-wb97xd.xyz]

20
20K-Charged-1-351-16217-wb97xd.log	Energy: -522327.5861111
C          0.98322       -0.10290       -0.07955
O          0.68270       -1.26627       -0.25750
O          0.20986        0.92830        0.01807
C          2.47379        0.30337        0.06306
F          2.69029        0.88441        1.25368
F          2.81639        1.17891       -0.89486
F          3.27426       -0.75579       -0.03538
O         -2.23781        0.62062       -0.33356
H         -0.80210        0.72135       -0.10998
H         -2.76087        1.42902       -0.19462
H         -2.75352       -0.15651       -0.01711
O         -3.49062       -1.63740        0.42256
H         -3.75668       -1.80042        1.33024
H         -2.80293       -2.30564        0.20696
O         -1.35312       -3.17722       -0.15803
H         -0.62787       -2.52912       -0.21034
H         -1.28412       -3.72751       -0.94147
O         -3.56400        3.05800       -0.00343
H         -3.91529        3.44864       -0.80826
H         -3.04318        3.74126        0.42766
