# Supplementary material for: The Hydration of Trifluoroacetic Acid from 0 to 298 K
Source: J Phys Chem A. 2026 Jan 20;130(4):927–35. doi: 10.1021/acs.jpca.5c08151 (PMC12862820; doi:10.1021/acs.jpca.5c08151)
Supplement: Supplementary file 1 [file jp5c08151_si_001.zip › TFA_SI/within1kcal-hightemps/4-H2O/20K-1-202-20140-wb97xd.log]

 Entering Gaussian System, Link 0=g16
 Initial command:
 /software/commercial/MERCURY/GAUSSIAN/AVX2/g16/l1.exe "/local_scratch/slurm.5620307/Gau-1260939.inp" -scrdir="/local_scratch/slurm.5620307/"
 Entering Link 1 = /software/commercial/MERCURY/GAUSSIAN/AVX2/g16/l1.exe PID=   1260940.
  
 Copyright (c) 1988-2019, Gaussian, Inc.  All Rights Reserved.
  
 This is part of the Gaussian(R) 16 program.  It is based on
 the Gaussian(R) 09 system (copyright 2009, Gaussian, Inc.),
 the Gaussian(R) 03 system (copyright 2003, Gaussian, Inc.),
 the Gaussian(R) 98 system (copyright 1998, Gaussian, Inc.),
 the Gaussian(R) 94 system (copyright 1995, Gaussian, Inc.),
 the Gaussian 92(TM) system (copyright 1992, Gaussian, Inc.),
 the Gaussian 90(TM) system (copyright 1990, Gaussian, Inc.),
 the Gaussian 88(TM) system (copyright 1988, Gaussian, Inc.),
 the Gaussian 86(TM) system (copyright 1986, Carnegie Mellon
 University), and the Gaussian 82(TM) system (copyright 1983,
 Carnegie Mellon University). Gaussian is a federally registered
 trademark of Gaussian, Inc.
  
 This software contains proprietary and confidential information,
 including trade secrets, belonging to Gaussian, Inc.
  
 This software is provided under written license and may be
 used, copied, transmitted, or stored only in accord with that
 written license.
  
 The following legend is applicable only to US Government
 contracts under FAR:
  
                    RESTRICTED RIGHTS LEGEND
  
 Use, reproduction and disclosure by the US Government is
 subject to restrictions as set forth in subparagraphs (a)
 and (c) of the Commercial Computer Software - Restricted
 Rights clause in FAR 52.227-19.
  
 Gaussian, Inc.
 340 Quinnipiac St., Bldg. 40, Wallingford CT 06492
  
  
 ---------------------------------------------------------------
 Warning -- This program may not be used in any manner that
 competes with the business of Gaussian, Inc. or will provide
 assistance to any competitor of Gaussian, Inc.  The licensee
 of this program is prohibited from giving any competitor of
 Gaussian, Inc. access to this program.  By using this program,
 the user acknowledges that Gaussian, Inc. is engaged in the
 business of creating and licensing software in the field of
 computational chemistry and represents and warrants to the
 licensee that it is not a competitor of Gaussian, Inc. and that
 it will not use this program in any manner prohibited above.
 ---------------------------------------------------------------
  

 Cite this work as:
 Gaussian 16, Revision C.01,
 M. J. Frisch, G. W. Trucks, H. B. Schlegel, G. E. Scuseria, 
 M. A. Robb, J. R. Cheeseman, G. Scalmani, V. Barone, 
 G. A. Petersson, H. Nakatsuji, X. Li, M. Caricato, A. V. Marenich, 
 J. Bloino, B. G. Janesko, R. Gomperts, B. Mennucci, H. P. Hratchian, 
 J. V. Ortiz, A. F. Izmaylov, J. L. Sonnenberg, D. Williams-Young, 
 F. Ding, F. Lipparini, F. Egidi, J. Goings, B. Peng, A. Petrone, 
 T. Henderson, D. Ranasinghe, V. G. Zakrzewski, J. Gao, N. Rega, 
 G. Zheng, W. Liang, M. Hada, M. Ehara, K. Toyota, R. Fukuda, 
 J. Hasegawa, M. Ishida, T. Nakajima, Y. Honda, O. Kitao, H. Nakai, 
 T. Vreven, K. Throssell, J. A. Montgomery, Jr., J. E. Peralta, 
 F. Ogliaro, M. J. Bearpark, J. J. Heyd, E. N. Brothers, K. N. Kudin, 
 V. N. Staroverov, T. A. Keith, R. Kobayashi, J. Normand, 
 K. Raghavachari, A. P. Rendell, J. C. Burant, S. S. Iyengar, 
 J. Tomasi, M. Cossi, J. M. Millam, M. Klene, C. Adamo, R. Cammi, 
 J. W. Ochterski, R. L. Martin, K. Morokuma, O. Farkas, 
 J. B. Foresman, and D. J. Fox, Gaussian, Inc., Wallingford CT, 2019.
 
 ******************************************
 Gaussian 16:  ES64L-G16RevC.01  3-Jul-2019
                19-Sep-2025 
 ******************************************
 %nproc=20
 Will use up to   20 processors via shared memory.
 %mem=18gb
 ----------------------------------------------------------------------
 # wb97xd/6-31++g** scf(conver=10) opt(tight,maxcycles=300,calcfc) freq
 ----------------------------------------------------------------------
 1/6=300,7=10,10=4,18=20,19=15,26=3,38=1/1,3;
 2/9=110,12=2,17=6,18=5,40=1/2;
 3/5=1,6=6,7=1111,11=2,25=1,30=1,71=2,74=-58,140=1/1,2,3;
 4//1;
 5/5=2,6=10,38=5/2;
 8/6=4,10=90,11=11/1;
 11/6=1,8=1,9=11,15=111,16=1/1,2,10;
 10/6=1,13=1/2;
 6/7=2,8=2,9=2,10=2,28=1/1;
 7/10=1,25=1/1,2,3,16;
 1/6=300,7=10,10=4,18=20,19=15,26=3/3(2);
 2/9=110/2;
 99//99;
 2/9=110/2;
 3/5=1,6=6,7=1111,11=2,25=1,30=1,71=1,74=-58/1,2,3;
 4/5=5,16=3,69=1/1;
 5/5=2,6=10,38=5/2;
 7//1,2,3,16;
 1/6=300,7=10,18=20,19=15,26=3/3(-5);
 2/9=110/2;
 6/7=2,8=2,9=2,10=2,19=2,28=1/1;
 99/9=1/99;
 ---------------
 20K-1-202-20140
 ---------------
 Symbolic Z-matrix:
 Charge =  0 Multiplicity = 1
 C                     1.64135  -1.15666   0.96259 
 O                     0.4399   -1.26694   0.91367 
 O                     2.41355  -0.56953   0.1295 
 H                     1.8715   -0.1522   -0.7144 
 C                     2.43277  -1.74665   2.17166 
 F                     3.47002  -2.49139   1.77684 
 F                     1.65329  -2.51483   2.93607 
 F                     2.91658  -0.76725   2.94727 
 O                    -0.89674   1.33657  -0.32927 
 H                    -0.81545   1.02328   0.57549 
 H                    -1.74455   0.95592  -0.6632 
 O                     1.08936   0.45721  -1.735 
 H                     1.54589   1.23263  -2.07023 
 H                     0.2741    0.78738  -1.24235 
 O                    -3.03021   0.03285  -1.22439 
 H                    -3.10944   0.02233  -2.17903 
 H                    -2.71312  -0.85635  -0.96393 
 O                    -1.85897  -2.26442  -0.42089 
 H                    -1.05629  -1.93438   0.00536 
 H                    -2.26166  -2.88152   0.19536 
 
 Add virtual bond connecting atoms O12        and H4         Dist= 2.69D+00.
 Add virtual bond connecting atoms H14        and O9         Dist= 2.99D+00.
 Add virtual bond connecting atoms O15        and H11        Dist= 3.17D+00.
 Add virtual bond connecting atoms O18        and H17        Dist= 3.28D+00.
 Add virtual bond connecting atoms H19        and O2         Dist= 3.54D+00.

 GradGradGradGradGradGradGradGradGradGradGradGradGradGradGradGradGradGrad
 Berny optimization.
 Initialization pass.
                           ----------------------------
                           !    Initial Parameters    !
                           ! (Angstroms and Degrees)  !
 --------------------------                            --------------------------
 ! Name  Definition              Value          Derivative Info.                !
 --------------------------------------------------------------------------------
 ! R1    R(1,2)                  1.2075         calculate D2E/DX2 analytically  !
 ! R2    R(1,3)                  1.2787         calculate D2E/DX2 analytically  !
 ! R3    R(1,5)                  1.5609         calculate D2E/DX2 analytically  !
 ! R4    R(2,19)                 1.8733         calculate D2E/DX2 analytically  !
 ! R5    R(3,4)                  1.0863         calculate D2E/DX2 analytically  !
 ! R6    R(4,12)                 1.4229         calculate D2E/DX2 analytically  !
 ! R7    R(5,6)                  1.3366         calculate D2E/DX2 analytically  !
 ! R8    R(5,7)                  1.3349         calculate D2E/DX2 analytically  !
 ! R9    R(5,8)                  1.3397         calculate D2E/DX2 analytically  !
 ! R10   R(9,10)                 0.9609         calculate D2E/DX2 analytically  !
 ! R11   R(9,11)                 0.9875         calculate D2E/DX2 analytically  !
 ! R12   R(9,14)                 1.5831         calculate D2E/DX2 analytically  !
 ! R13   R(11,15)                1.6793         calculate D2E/DX2 analytically  !
 ! R14   R(12,13)                0.9602         calculate D2E/DX2 analytically  !
 ! R15   R(12,14)                1.0081         calculate D2E/DX2 analytically  !
 ! R16   R(15,16)                0.958          calculate D2E/DX2 analytically  !
 ! R17   R(15,17)                0.9793         calculate D2E/DX2 analytically  !
 ! R18   R(17,18)                1.7341         calculate D2E/DX2 analytically  !
 ! R19   R(18,19)                0.9669         calculate D2E/DX2 analytically  !
 ! R20   R(18,20)                0.9606         calculate D2E/DX2 analytically  !
 ! A1    A(2,1,3)              128.0547         calculate D2E/DX2 analytically  !
 ! A2    A(2,1,5)              120.0904         calculate D2E/DX2 analytically  !
 ! A3    A(3,1,5)              111.8414         calculate D2E/DX2 analytically  !
 ! A4    A(1,2,19)             147.8756         calculate D2E/DX2 analytically  !
 ! A5    A(1,3,4)              112.4069         calculate D2E/DX2 analytically  !
 ! A6    A(1,5,6)              112.0419         calculate D2E/DX2 analytically  !
 ! A7    A(1,5,7)              111.4086         calculate D2E/DX2 analytically  !
 ! A8    A(1,5,8)              110.8078         calculate D2E/DX2 analytically  !
 ! A9    A(6,5,7)              107.5571         calculate D2E/DX2 analytically  !
 ! A10   A(6,5,8)              107.3435         calculate D2E/DX2 analytically  !
 ! A11   A(7,5,8)              107.4599         calculate D2E/DX2 analytically  !
 ! A12   A(10,9,11)            105.387          calculate D2E/DX2 analytically  !
 ! A13   A(10,9,14)            111.5554         calculate D2E/DX2 analytically  !
 ! A14   A(11,9,14)            107.8308         calculate D2E/DX2 analytically  !
 ! A15   A(4,12,13)            109.5668         calculate D2E/DX2 analytically  !
 ! A16   A(4,12,14)            103.5484         calculate D2E/DX2 analytically  !
 ! A17   A(13,12,14)           106.8942         calculate D2E/DX2 analytically  !
 ! A18   A(11,15,16)           113.7272         calculate D2E/DX2 analytically  !
 ! A19   A(11,15,17)            99.3423         calculate D2E/DX2 analytically  !
 ! A20   A(16,15,17)           106.3705         calculate D2E/DX2 analytically  !
 ! A21   A(17,18,19)           105.6521         calculate D2E/DX2 analytically  !
 ! A22   A(17,18,20)           121.0674         calculate D2E/DX2 analytically  !
 ! A23   A(19,18,20)           106.5275         calculate D2E/DX2 analytically  !
 ! A24   L(3,4,12,10,-1)       175.0504         calculate D2E/DX2 analytically  !
 ! A25   L(9,11,15,19,-1)      169.6192         calculate D2E/DX2 analytically  !
 ! A26   L(9,14,12,1,-1)       175.5005         calculate D2E/DX2 analytically  !
 ! A27   L(15,17,18,4,-1)      168.9896         calculate D2E/DX2 analytically  !
 ! A28   L(2,19,18,9,-1)       179.4595         calculate D2E/DX2 analytically  !
 ! A29   L(3,4,12,10,-2)       178.5218         calculate D2E/DX2 analytically  !
 ! A30   L(9,11,15,19,-2)      183.1465         calculate D2E/DX2 analytically  !
 ! A31   L(9,14,12,1,-2)       184.778          calculate D2E/DX2 analytically  !
 ! A32   L(15,17,18,4,-2)      176.6435         calculate D2E/DX2 analytically  !
 ! A33   L(2,19,18,9,-2)       183.3716         calculate D2E/DX2 analytically  !
 ! D1    D(3,1,2,19)            62.7056         calculate D2E/DX2 analytically  !
 ! D2    D(5,1,2,19)          -118.7492         calculate D2E/DX2 analytically  !
 ! D3    D(2,1,3,4)             -1.1542         calculate D2E/DX2 analytically  !
 ! D4    D(5,1,3,4)           -179.798          calculate D2E/DX2 analytically  !
 ! D5    D(2,1,5,6)            130.5293         calculate D2E/DX2 analytically  !
 ! D6    D(2,1,5,7)              9.9786         calculate D2E/DX2 analytically  !
 ! D7    D(2,1,5,8)           -109.6091         calculate D2E/DX2 analytically  !
 ! D8    D(3,1,5,6)            -50.7048         calculate D2E/DX2 analytically  !
 ! D9    D(3,1,5,7)           -171.2556         calculate D2E/DX2 analytically  !
 ! D10   D(3,1,5,8)             69.1568         calculate D2E/DX2 analytically  !
 ! D11   D(1,2,18,17)         -114.3445         calculate D2E/DX2 analytically  !
 ! D12   D(1,2,18,20)          116.7576         calculate D2E/DX2 analytically  !
 ! D13   D(1,3,12,13)          150.4391         calculate D2E/DX2 analytically  !
 ! D14   D(1,3,12,14)           37.6121         calculate D2E/DX2 analytically  !
 ! D15   D(10,9,12,4)           -6.3753         calculate D2E/DX2 analytically  !
 ! D16   D(10,9,12,13)        -120.4088         calculate D2E/DX2 analytically  !
 ! D17   D(11,9,12,4)         -121.8937         calculate D2E/DX2 analytically  !
 ! D18   D(11,9,12,13)         124.0729         calculate D2E/DX2 analytically  !
 ! D19   D(10,9,15,16)        -162.801          calculate D2E/DX2 analytically  !
 ! D20   D(10,9,15,17)         -52.1205         calculate D2E/DX2 analytically  !
 ! D21   D(14,9,15,16)         -46.5738         calculate D2E/DX2 analytically  !
 ! D22   D(14,9,15,17)          64.1067         calculate D2E/DX2 analytically  !
 ! D23   D(11,15,18,19)          2.852          calculate D2E/DX2 analytically  !
 ! D24   D(11,15,18,20)        121.9407         calculate D2E/DX2 analytically  !
 ! D25   D(16,15,18,19)        118.8145         calculate D2E/DX2 analytically  !
 ! D26   D(16,15,18,20)       -122.0968         calculate D2E/DX2 analytically  !
 --------------------------------------------------------------------------------
 Trust Radius=3.00D-01 FncErr=1.00D-07 GrdErr=1.00D-06 EigMax=2.50D+02 EigMin=1.00D-04
 Number of steps in this run=    120 maximum allowed number of steps=    120.
 GradGradGradGradGradGradGradGradGradGradGradGradGradGradGradGradGradGrad

                          Input orientation:                          
 ---------------------------------------------------------------------
 Center     Atomic      Atomic             Coordinates (Angstroms)
 Number     Number       Type             X           Y           Z
 ---------------------------------------------------------------------
      1          6           0        1.641353   -1.156664    0.962594
      2          8           0        0.439897   -1.266935    0.913674
      3          8           0        2.413555   -0.569532    0.129501
      4          1           0        1.871503   -0.152204   -0.714401
      5          6           0        2.432767   -1.746646    2.171664
      6          9           0        3.470025   -2.491391    1.776842
      7          9           0        1.653292   -2.514830    2.936073
      8          9           0        2.916580   -0.767250    2.947272
      9          8           0       -0.896737    1.336565   -0.329274
     10          1           0       -0.815453    1.023275    0.575486
     11          1           0       -1.744552    0.955916   -0.663201
     12          8           0        1.089356    0.457212   -1.735000
     13          1           0        1.545890    1.232628   -2.070226
     14          1           0        0.274095    0.787380   -1.242350
     15          8           0       -3.030206    0.032847   -1.224388
     16          1           0       -3.109444    0.022334   -2.179031
     17          1           0       -2.713118   -0.856345   -0.963934
     18          8           0       -1.858967   -2.264415   -0.420888
     19          1           0       -1.056285   -1.934379    0.005363
     20          1           0       -2.261660   -2.881521    0.195364
 ---------------------------------------------------------------------
                    Distance matrix (angstroms):
                    1          2          3          4          5
     1  C    0.000000
     2  O    1.207498   0.000000
     3  O    1.278696   2.235313   0.000000
     4  H    1.968304   2.437776   1.086348   0.000000
     5  C    1.560854   2.405034   2.357201   3.344642   0.000000
     6  F    2.405937   3.380240   2.742882   3.772712   1.336575
     7  F    2.395700   2.668270   3.498433   4.353800   1.334919
     8  F    2.390981   3.243326   2.869140   3.857242   1.339724
     9  O    3.785105   3.179580   3.847299   3.166687   5.181359
    10  H    3.307247   2.633503   3.628006   3.203950   4.557541
    11  H    4.309357   3.492767   4.499469   3.782381   5.726281
    12  O    3.191600   3.226446   2.506804   1.422942   4.682282
    13  H    3.862101   4.046566   2.973116   1.965209   5.258921
    14  H    3.241987   2.982640   2.881053   1.926982   4.768295
    15  O    5.293514   4.278125   5.641844   4.931640   6.674116
    16  H    5.816350   4.881072   6.015243   5.194751   7.264568
    17  H    4.771071   3.692628   5.249822   4.645087   6.091366
    18  O    3.923439   2.839154   4.629255   4.296974   5.040673
    19  H    2.966208   1.873252   3.730685   3.502307   4.111154
    20  H    4.335584   3.228199   5.216059   5.035860   5.218366
                    6          7          8          9         10
     6  F    0.000000
     7  F    2.155199   0.000000
     8  F    2.156124   2.156400   0.000000
     9  O    6.177182   5.656712   5.450062   0.000000
    10  H    5.671107   4.917851   4.770683   0.960911   0.000000
    11  H    6.710405   6.045345   6.142553   0.987518   1.549874
    12  O    5.166708   5.565067   5.173173   2.587255   3.047470
    13  H    5.689512   6.254439   5.572575   3.001356   3.552402
    14  H    5.484507   5.501453   5.191582   1.583085   2.132438
    15  O    7.591584   6.762783   7.308020   2.655673   3.020865
    16  H    8.078190   7.435398   7.950811   3.169366   3.721780
    17  H    6.958195   6.084912   6.855579   2.917343   3.082843
    18  O    5.768855   4.864962   6.032566   3.728450   3.590347
    19  H    4.892431   4.033335   5.079437   3.291887   3.021715
    20  H    5.958648   4.792994   6.233563   4.464360   4.181321
                   11         12         13         14         15
    11  H    0.000000
    12  O    3.070585   0.000000
    13  H    3.589331   0.960244   0.000000
    14  H    2.106835   1.008149   1.581482   0.000000
    15  O    1.679253   4.172721   4.805784   3.389402   0.000000
    16  H    2.243267   4.244550   4.811318   3.593189   0.957984
    17  H    2.076740   4.096192   4.871020   3.420935   0.979308
    18  O    3.231461   4.222174   5.151958   3.812900   2.700894
    19  H    3.045405   3.654086   4.594488   3.276381   3.046084
    20  H    3.966164   5.109086   6.046202   4.685927   3.331651
                   16         17         18         19         20
    16  H    0.000000
    17  H    1.551004   0.000000
    18  O    3.143880   1.734109   0.000000
    19  H    3.579912   2.201542   0.966908   0.000000
    20  H    3.845630   2.376788   0.960598   1.544703   0.000000
 Stoichiometry    C2H9F3O6
 Framework group  C1[X(C2H9F3O6)]
 Deg. of freedom    54
 Full point group                 C1      NOp   1
 Largest Abelian subgroup         C1      NOp   1
 Largest concise Abelian subgroup C1      NOp   1
                         Standard orientation:                         
 ---------------------------------------------------------------------
 Center     Atomic      Atomic             Coordinates (Angstroms)
 Number     Number       Type             X           Y           Z
 ---------------------------------------------------------------------
      1          6           0        0.932121    0.196984   -0.136682
      2          8           0        0.009743   -0.550111    0.084945
      3          8           0        0.885865    1.401232   -0.564127
      4          1           0       -0.130775    1.735789   -0.750320
      5          6           0        2.397757   -0.268250    0.131149
      6          9           0        3.197473   -0.033233   -0.913673
      7          9           0        2.453477   -1.575679    0.394843
      8          9           0        2.916847    0.376728    1.184434
      9          8           0       -2.492977    1.035513    1.239032
     10          1           0       -1.828712    0.484412    1.661393
     11          1           0       -3.222363    0.419596    0.986379
     12          8           0       -1.489071    2.141523   -0.873503
     13          1           0       -1.555000    3.089847   -0.737846
     14          1           0       -1.939460    1.700971   -0.086466
     15          8           0       -4.256679   -0.735340    0.341241
     16          1           0       -4.851384   -0.390524   -0.325964
     17          1           0       -3.601773   -1.288582   -0.132114
     18          8           0       -2.219500   -2.016975   -0.884376
     19          1           0       -1.458050   -1.501109   -0.586068
     20          1           0       -2.000974   -2.939881   -0.731928
 ---------------------------------------------------------------------
 Rotational constants (GHZ):           1.3007655           0.4100810           0.3597849
 Standard basis: 6-31++G(d,p) (6D, 7F)
 There are   263 symmetry adapted cartesian basis functions of A   symmetry.
 There are   263 symmetry adapted basis functions of A   symmetry.
   263 basis functions,   424 primitive gaussians,   263 cartesian basis functions
    48 alpha electrons       48 beta electrons
       nuclear repulsion energy       730.6541258967 Hartrees.
 NAtoms=   20 NActive=   20 NUniq=   20 SFac= 1.00D+00 NAtFMM=   60 NAOKFM=F Big=F
 Integral buffers will be    131072 words long.
 Raffenetti 2 integral format.
 Two-electron integral symmetry is turned on.
 Nuclear repulsion after empirical dispersion term =      730.6454017539 Hartrees.
 One-electron integrals computed using PRISM.
 NBasis=   263 RedAO= T EigKep=  4.75D-05  NBF=   263
 NBsUse=   263 1.00D-06 EigRej= -1.00D+00 NBFU=   263
 ExpMin= 3.60D-02 ExpMax= 7.00D+03 ExpMxC= 1.05D+03 IAcc=3 IRadAn=         5 AccDes= 0.00D+00
 Harris functional with IExCor= 4639 and IRadAn=       5 diagonalized for initial guess.
 HarFok:  IExCor= 4639 AccDes= 0.00D+00 IRadAn=         5 IDoV= 1 UseB2=F ITyADJ=14
 ICtDFT=  3500011 ScaDFX=  1.000000  1.000000  1.000000  1.000000
 FoFCou: FMM=F IPFlag=           0 FMFlag=      100000 FMFlg1=           0
         NFxFlg=           0 DoJE=T BraDBF=F KetDBF=T FulRan=T
         wScrn=  0.000000 ICntrl=       500 IOpCl=  0 I1Cent=   200000004 NGrid=           0
         NMat0=    1 NMatS0=      1 NMatT0=    0 NMatD0=    1 NMtDS0=    0 NMtDT0=    0
 Petite list used in FoFCou.
 Requested convergence on RMS density matrix=1.00D-10 within 128 cycles.
 Requested convergence on MAX density matrix=1.00D-08.
 Requested convergence on             energy=1.00D-08.
 No special actions if energy rises.
 SCF Done:  E(RwB97XD) =  -832.381446895     A.U. after   18 cycles
            NFock= 18  Conv=0.70D-10     -V/T= 2.0081
 DoSCS=F DFT=T ScalE2(SS,OS)=  1.000000  1.000000
 Range of M.O.s used for correlation:     1   263
 NBasis=   263 NAE=    48 NBE=    48 NFC=     0 NFV=     0
 NROrb=    263 NOA=    48 NOB=    48 NVA=   215 NVB=   215

 **** Warning!!: The largest alpha MO coefficient is  0.32783044D+02

 Symmetrizing basis deriv contribution to polar:
 IMax=3 JMax=2 DiffMx= 0.00D+00
 G2DrvN: will do    21 centers at a time, making    1 passes.
 Calling FoFCou, ICntrl=  3107 FMM=F I1Cent=   0 AccDes= 0.00D+00.
 End of G2Drv F.D. properties file   721 does not exist.
 End of G2Drv F.D. properties file   722 does not exist.
 End of G2Drv F.D. properties file   788 does not exist.
          IDoAtm=11111111111111111111
          Differentiating once with respect to nuclear coordinates.
 Keep R1 ints in memory in canonical form, NReq=1236245053.
          There are    63 degrees of freedom in the 1st order CPHF.  IDoFFX=6 NUNeed=     0.
     57 vectors produced by pass  0 Test12= 1.64D-14 1.59D-09 XBig12= 1.44D-01 6.70D-02.
 AX will form    57 AO Fock derivatives at one time.
     57 vectors produced by pass  1 Test12= 1.64D-14 1.59D-09 XBig12= 2.89D-02 4.48D-02.
     57 vectors produced by pass  2 Test12= 1.64D-14 1.59D-09 XBig12= 9.49D-04 4.11D-03.
     57 vectors produced by pass  3 Test12= 1.64D-14 1.59D-09 XBig12= 9.89D-06 6.47D-04.
     57 vectors produced by pass  4 Test12= 1.64D-14 1.59D-09 XBig12= 7.70D-08 4.81D-05.
     57 vectors produced by pass  5 Test12= 1.64D-14 1.59D-09 XBig12= 4.61D-10 2.56D-06.
     49 vectors produced by pass  6 Test12= 1.64D-14 1.59D-09 XBig12= 2.71D-12 1.91D-07.
     16 vectors produced by pass  7 Test12= 1.64D-14 1.59D-09 XBig12= 1.32D-14 9.52D-09.
 InvSVY:  IOpt=1 It=  1 EMax= 2.43D-16
 Solved reduced A of dimension   407 with    63 vectors.
 End of Minotr F.D. properties file   721 does not exist.
 End of Minotr F.D. properties file   722 does not exist.
 End of Minotr F.D. properties file   788 does not exist.

 **********************************************************************

            Population analysis using the SCF Density.

 **********************************************************************

 Orbital symmetries:
       Occupied  (A) (A) (A) (A) (A) (A) (A) (A) (A) (A) (A) (A)
                 (A) (A) (A) (A) (A) (A) (A) (A) (A) (A) (A) (A)
                 (A) (A) (A) (A) (A) (A) (A) (A) (A) (A) (A) (A)
                 (A) (A) (A) (A) (A) (A) (A) (A) (A) (A) (A) (A)
       Virtual   (A) (A) (A) (A) (A) (A) (A) (A) (A) (A) (A) (A)
                 (A) (A) (A) (A) (A) (A) (A) (A) (A) (A) (A) (A)
                 (A) (A) (A) (A) (A) (A) (A) (A) (A) (A) (A) (A)
                 (A) (A) (A) (A) (A) (A) (A) (A) (A) (A) (A) (A)
                 (A) (A) (A) (A) (A) (A) (A) (A) (A) (A) (A) (A)
                 (A) (A) (A) (A) (A) (A) (A) (A) (A) (A) (A) (A)
                 (A) (A) (A) (A) (A) (A) (A) (A) (A) (A) (A) (A)
                 (A) (A) (A) (A) (A) (A) (A) (A) (A) (A) (A) (A)
                 (A) (A) (A) (A) (A) (A) (A) (A) (A) (A) (A) (A)
                 (A) (A) (A) (A) (A) (A) (A) (A) (A) (A) (A) (A)
                 (A) (A) (A) (A) (A) (A) (A) (A) (A) (A) (A) (A)
                 (A) (A) (A) (A) (A) (A) (A) (A) (A) (A) (A) (A)
                 (A) (A) (A) (A) (A) (A) (A) (A) (A) (A) (A) (A)
                 (A) (A) (A) (A) (A) (A) (A) (A) (A) (A) (A) (A)
                 (A) (A) (A) (A) (A) (A) (A) (A) (A) (A) (A) (A)
                 (A) (A) (A) (A) (A) (A) (A) (A) (A) (A) (A) (A)
                 (A) (A) (A) (A) (A) (A) (A) (A) (A) (A) (A) (A)
                 (A) (A) (A) (A) (A) (A) (A) (A) (A) (A) (A)
 The electronic state is 1-A.
 Alpha  occ. eigenvalues --  -24.88806 -24.88708 -24.88643 -19.33560 -19.31767
 Alpha  occ. eigenvalues --  -19.30696 -19.30531 -19.29719 -19.29471 -10.57410
 Alpha  occ. eigenvalues --  -10.47842  -1.44502  -1.35176  -1.35149  -1.24638
 Alpha  occ. eigenvalues --   -1.16308  -1.15223  -1.14278  -1.13317  -1.11930
 Alpha  occ. eigenvalues --   -0.86111  -0.76445  -0.70786  -0.70600  -0.68283
 Alpha  occ. eigenvalues --   -0.66216  -0.65869  -0.64535  -0.63815  -0.61077
 Alpha  occ. eigenvalues --   -0.58659  -0.57955  -0.56914  -0.56454  -0.54538
 Alpha  occ. eigenvalues --   -0.53717  -0.53202  -0.52064  -0.51556  -0.50669
 Alpha  occ. eigenvalues --   -0.48081  -0.47274  -0.43873  -0.43241  -0.42737
 Alpha  occ. eigenvalues --   -0.42561  -0.41508  -0.40184
 Alpha virt. eigenvalues --    0.03135   0.03557   0.04679   0.05984   0.06856
 Alpha virt. eigenvalues --    0.08471   0.09771   0.10574   0.11146   0.11798
 Alpha virt. eigenvalues --    0.12104   0.13755   0.14672   0.15562   0.16235
 Alpha virt. eigenvalues --    0.17484   0.18993   0.20119   0.21227   0.21785
 Alpha virt. eigenvalues --    0.22331   0.23246   0.23790   0.24859   0.25102
 Alpha virt. eigenvalues --    0.26293   0.26654   0.27678   0.28186   0.28829
 Alpha virt. eigenvalues --    0.29274   0.29611   0.30099   0.31504   0.31940
 Alpha virt. eigenvalues --    0.32156   0.32572   0.33121   0.33343   0.33637
 Alpha virt. eigenvalues --    0.34913   0.35533   0.36169   0.37100   0.37454
 Alpha virt. eigenvalues --    0.37541   0.38628   0.39172   0.39773   0.40857
 Alpha virt. eigenvalues --    0.41668   0.41918   0.43117   0.43688   0.43906
 Alpha virt. eigenvalues --    0.44554   0.46007   0.46236   0.46763   0.47357
 Alpha virt. eigenvalues --    0.47991   0.49050   0.49248   0.51810   0.52736
 Alpha virt. eigenvalues --    0.55326   0.58593   0.59948   0.61788   0.81781
 Alpha virt. eigenvalues --    0.84067   0.84884   0.89748   0.91335   0.92618
 Alpha virt. eigenvalues --    1.05252   1.06792   1.07744   1.08717   1.17622
 Alpha virt. eigenvalues --    1.19193   1.19875   1.21184   1.21417   1.22347
 Alpha virt. eigenvalues --    1.22959   1.24457   1.24833   1.26029   1.27358
 Alpha virt. eigenvalues --    1.27914   1.28276   1.29868   1.30718   1.31566
 Alpha virt. eigenvalues --    1.32162   1.33372   1.35535   1.35938   1.38273
 Alpha virt. eigenvalues --    1.39099   1.40763   1.42379   1.44117   1.47148
 Alpha virt. eigenvalues --    1.49061   1.53243   1.53661   1.55496   1.56550
 Alpha virt. eigenvalues --    1.58961   1.59766   1.59854   1.62653   1.63361
 Alpha virt. eigenvalues --    1.63827   1.64376   1.65288   1.66267   1.67470
 Alpha virt. eigenvalues --    1.67643   1.68961   1.70037   1.71179   1.72143
 Alpha virt. eigenvalues --    1.73924   1.74561   1.74889   1.75590   1.76503
 Alpha virt. eigenvalues --    1.78228   1.80706   1.82237   1.83806   1.84590
 Alpha virt. eigenvalues --    1.87349   1.89465   1.90742   1.91004   1.92111
 Alpha virt. eigenvalues --    1.93351   1.93819   1.95416   1.98887   2.01822
 Alpha virt. eigenvalues --    2.11542   2.12195   2.15061   2.16279   2.16626
 Alpha virt. eigenvalues --    2.17272   2.23589   2.29768   2.30588   2.31284
 Alpha virt. eigenvalues --    2.33189   2.34808   2.36664   2.37295   2.40326
 Alpha virt. eigenvalues --    2.42409   2.44866   2.46563   2.48121   2.51912
 Alpha virt. eigenvalues --    2.55371   2.59547   2.64200   2.64557   2.66775
 Alpha virt. eigenvalues --    2.68014   2.70107   2.72341   2.73606   2.75522
 Alpha virt. eigenvalues --    2.76265   2.78153   2.80164   2.81889   2.83211
 Alpha virt. eigenvalues --    2.87517   2.89714   2.92654   2.98076   2.98466
 Alpha virt. eigenvalues --    3.10847   3.10917   3.13452   3.15226   3.16238
 Alpha virt. eigenvalues --    3.23278   3.25152   3.27188   3.36456   3.38492
 Alpha virt. eigenvalues --    3.42844   3.48322   3.53036   3.58108   3.74341
 Alpha virt. eigenvalues --    3.75362   3.78956   3.79839   3.84935   4.35162
 Alpha virt. eigenvalues --    4.38191   4.43367   4.44954   4.48646   4.58887
 Alpha virt. eigenvalues --    4.78194   4.80963   5.59289   5.88200   6.56101
          Condensed to atoms (all electrons):
               1          2          3          4          5          6
     1  C    5.278867   0.390474   0.368083  -0.029162  -0.175249  -0.063861
     2  O    0.390474   8.381309  -0.174131  -0.004733  -0.087373   0.007794
     3  O    0.368083  -0.174131   8.355285   0.171324  -0.220115   0.014677
     4  H   -0.029162  -0.004733   0.171324   0.273726   0.002263   0.001066
     5  C   -0.175249  -0.087373  -0.220115   0.002263   5.061248   0.179803
     6  F   -0.063861   0.007794   0.014677   0.001066   0.179803   9.230193
     7  F   -0.057562   0.001452   0.012283   0.001482   0.184399  -0.041023
     8  F   -0.061861  -0.000562   0.015057   0.000507   0.184933  -0.045556
     9  O    0.002233   0.014865  -0.000939   0.004937  -0.009603   0.000016
    10  H   -0.005342  -0.000757  -0.000674  -0.001822  -0.000434  -0.000025
    11  H    0.000975  -0.001375   0.000086   0.000937   0.001180  -0.000003
    12  O    0.009474   0.000676  -0.062137   0.072788  -0.024586   0.000183
    13  H    0.005629   0.002033   0.002146  -0.014581   0.001106  -0.000092
    14  H   -0.001204  -0.003148   0.004182  -0.006756   0.000180   0.000047
    15  O    0.001293  -0.002865   0.000173  -0.000027   0.000284   0.000000
    16  H   -0.000069   0.000277   0.000025  -0.000121  -0.000196  -0.000002
    17  H    0.000868   0.000899  -0.000078  -0.000027   0.000339   0.000014
    18  O    0.004449  -0.011934   0.000008  -0.000928   0.000177   0.000098
    19  H   -0.005883   0.035737   0.002241  -0.001356  -0.018081   0.000437
    20  H   -0.000462  -0.000254  -0.000106   0.000165   0.000729  -0.000068
               7          8          9         10         11         12
     1  C   -0.057562  -0.061861   0.002233  -0.005342   0.000975   0.009474
     2  O    0.001452  -0.000562   0.014865  -0.000757  -0.001375   0.000676
     3  O    0.012283   0.015057  -0.000939  -0.000674   0.000086  -0.062137
     4  H    0.001482   0.000507   0.004937  -0.001822   0.000937   0.072788
     5  C    0.184399   0.184933  -0.009603  -0.000434   0.001180  -0.024586
     6  F   -0.041023  -0.045556   0.000016  -0.000025  -0.000003   0.000183
     7  F    9.241457  -0.038727   0.000116  -0.000036  -0.000024   0.000163
     8  F   -0.038727   9.233890  -0.000086   0.000081  -0.000070  -0.000136
     9  O    0.000116  -0.000086   8.402763   0.270124   0.249627  -0.088656
    10  H   -0.000036   0.000081   0.270124   0.356953  -0.023600   0.006787
    11  H   -0.000024  -0.000070   0.249627  -0.023600   0.275142   0.006473
    12  O    0.000163  -0.000136  -0.088656   0.006787   0.006473   8.424563
    13  H   -0.000087  -0.000089   0.002819   0.000057  -0.001112   0.267414
    14  H    0.000140   0.000164   0.065643  -0.003726  -0.006949   0.214594
    15  O   -0.000009   0.000001  -0.044246  -0.001688   0.035272  -0.002929
    16  H   -0.000000   0.000000   0.000089   0.001648  -0.004185   0.000457
    17  H   -0.000010   0.000012   0.002607  -0.001724  -0.006290  -0.000061
    18  O   -0.000124   0.000027   0.005100   0.000511  -0.002190  -0.000805
    19  H    0.000447  -0.000125  -0.004001   0.000028   0.001968   0.004733
    20  H   -0.000069  -0.000007  -0.000006   0.000078   0.000134  -0.000277
              13         14         15         16         17         18
     1  C    0.005629  -0.001204   0.001293  -0.000069   0.000868   0.004449
     2  O    0.002033  -0.003148  -0.002865   0.000277   0.000899  -0.011934
     3  O    0.002146   0.004182   0.000173   0.000025  -0.000078   0.000008
     4  H   -0.014581  -0.006756  -0.000027  -0.000121  -0.000027  -0.000928
     5  C    0.001106   0.000180   0.000284  -0.000196   0.000339   0.000177
     6  F   -0.000092   0.000047   0.000000  -0.000002   0.000014   0.000098
     7  F   -0.000087   0.000140  -0.000009  -0.000000  -0.000010  -0.000124
     8  F   -0.000089   0.000164   0.000001   0.000000   0.000012   0.000027
     9  O    0.002819   0.065643  -0.044246   0.000089   0.002607   0.005100
    10  H    0.000057  -0.003726  -0.001688   0.001648  -0.001724   0.000511
    11  H   -0.001112  -0.006949   0.035272  -0.004185  -0.006290  -0.002190
    12  O    0.267414   0.214594  -0.002929   0.000457  -0.000061  -0.000805
    13  H    0.356026  -0.020352   0.000260   0.000365  -0.000096  -0.000298
    14  H   -0.020352   0.267753   0.001020  -0.002427   0.000250   0.002882
    15  O    0.000260   0.001020   8.349290   0.279038   0.251572  -0.057882
    16  H    0.000365  -0.002427   0.279038   0.360466  -0.024941   0.001929
    17  H   -0.000096   0.000250   0.251572  -0.024941   0.305059   0.030079
    18  O   -0.000298   0.002882  -0.057882   0.001929   0.030079   8.315216
    19  H   -0.000209  -0.002597  -0.000213   0.000919  -0.003763   0.241479
    20  H    0.000070  -0.000080   0.005048  -0.000330  -0.005104   0.272097
              19         20
     1  C   -0.005883  -0.000462
     2  O    0.035737  -0.000254
     3  O    0.002241  -0.000106
     4  H   -0.001356   0.000165
     5  C   -0.018081   0.000729
     6  F    0.000437  -0.000068
     7  F    0.000447  -0.000069
     8  F   -0.000125  -0.000007
     9  O   -0.004001  -0.000006
    10  H    0.000028   0.000078
    11  H    0.001968   0.000134
    12  O    0.004733  -0.000277
    13  H   -0.000209   0.000070
    14  H   -0.002597  -0.000080
    15  O   -0.000213   0.005048
    16  H    0.000919  -0.000330
    17  H   -0.003763  -0.005104
    18  O    0.241479   0.272097
    19  H    0.315679  -0.019353
    20  H   -0.019353   0.365139
 Mulliken charges:
               1
     1  C    0.338311
     2  O   -0.548385
     3  O   -0.487391
     4  H    0.530319
     5  C    0.918996
     6  F   -0.283698
     7  F   -0.304267
     8  F   -0.287451
     9  O   -0.873400
    10  H    0.403562
    11  H    0.474004
    12  O   -0.828716
    13  H    0.398990
    14  H    0.490385
    15  O   -0.813389
    16  H    0.387058
    17  H    0.450397
    18  O   -0.799892
    19  H    0.451911
    20  H    0.382656
 Sum of Mulliken charges =  -0.00000
 Mulliken charges with hydrogens summed into heavy atoms:
               1
     1  C    0.338311
     2  O   -0.548385
     3  O    0.042928
     5  C    0.918996
     6  F   -0.283698
     7  F   -0.304267
     8  F   -0.287451
     9  O    0.004166
    12  O    0.060658
    15  O    0.024065
    18  O    0.034675
 APT charges:
               1
     1  C    0.179894
     2  O   -0.600575
     3  O   -0.385764
     4  H    0.543882
     5  C    0.350627
     6  F   -0.040789
     7  F   -0.130669
     8  F   -0.088393
     9  O   -0.705311
    10  H    0.144664
    11  H    0.620643
    12  O   -1.167516
    13  H    0.891487
    14  H    0.337254
    15  O   -0.937659
    16  H    0.886225
    17  H    0.022699
    18  O   -0.748049
    19  H    0.024854
    20  H    0.802496
 Sum of APT charges =  -0.00000
 APT charges with hydrogens summed into heavy atoms:
               1
     1  C    0.179894
     2  O   -0.600575
     3  O    0.158117
     5  C    0.350627
     6  F   -0.040789
     7  F   -0.130669
     8  F   -0.088393
     9  O    0.059997
    12  O    0.061225
    15  O   -0.028734
    18  O    0.079301
 Electronic spatial extent (au):  <R**2>=           2970.0867
 Charge=              0.0000 electrons
 Dipole moment (field-independent basis, Debye):
    X=             -2.1384    Y=              0.4466    Z=             -0.5157  Tot=              2.2446
 Quadrupole moment (field-independent basis, Debye-Ang):
   XX=            -68.7409   YY=            -53.5534   ZZ=            -68.1558
   XY=             -1.9085   XZ=              5.1338   YZ=             -0.4748
 Traceless Quadrupole moment (field-independent basis, Debye-Ang):
   XX=             -5.2575   YY=              9.9300   ZZ=             -4.6725
   XY=             -1.9085   XZ=              5.1338   YZ=             -0.4748
 Octapole moment (field-independent basis, Debye-Ang**2):
  XXX=            -20.9550  YYY=              2.8821  ZZZ=              8.0975  XYY=            -17.1906
  XXY=              6.8949  XXZ=            -31.0513  XZZ=             13.4022  YZZ=             -3.9722
  YYZ=            -10.4602  XYZ=              3.3742
 Hexadecapole moment (field-independent basis, Debye-Ang**3):
 XXXX=          -2205.8816 YYYY=           -420.9753 ZZZZ=           -272.9553 XXXY=            -70.1170
 XXXZ=            172.8401 YYYX=             -8.7803 YYYZ=            -10.8109 ZZZX=             -1.3844
 ZZZY=             -8.3599 XXYY=           -498.1443 XXZZ=           -474.6066 YYZZ=           -165.9285
 XXYZ=              5.3724 YYXZ=             23.0895 ZZXY=              1.3974
 N-N= 7.306454017539D+02 E-N=-3.428301767769D+03  KE= 8.257230454978D+02
  Exact polarizability:       0.000       0.000       0.000       0.000       0.000       0.000
 Approx polarizability:      69.867       3.813      72.520      -0.468      -4.277      59.217
 Calling FoFJK, ICntrl=    100127 FMM=F ISym2X=0 I1Cent= 0 IOpClX= 0 NMat=1 NMatS=1 NMatT=0.
 ***** Axes restored to original set *****
 -------------------------------------------------------------------
 Center     Atomic                   Forces (Hartrees/Bohr)
 Number     Number              X              Y              Z
 -------------------------------------------------------------------
      1        6           0.012566715   -0.004997558    0.010191211
      2        8          -0.019901771   -0.002158774    0.000746648
      3        8           0.002554815    0.010634153   -0.021230198
      4        1           0.005173798   -0.006479849    0.013003652
      5        6           0.000795696   -0.003183926    0.004140553
      6        9           0.000863458   -0.001014769   -0.005001275
      7        9          -0.003320746    0.000296025   -0.002063651
      8        9          -0.000692404    0.005681508   -0.000407493
      9        8          -0.000671518    0.000922994   -0.000880728
     10        1           0.001249991   -0.000528500    0.001487200
     11        1          -0.001462923    0.001334430   -0.000158714
     12        8           0.001257892   -0.001580297    0.004891331
     13        1          -0.000393339    0.002012536   -0.002516971
     14        1           0.002762510    0.000996608   -0.001291713
     15        8          -0.000077812    0.002085353    0.001294180
     16        1          -0.001362851   -0.000174622   -0.002744215
     17        1          -0.001174972   -0.003675763   -0.000352363
     18        8          -0.003594862   -0.000127973   -0.001384611
     19        1           0.004968039   -0.000367172    0.002290621
     20        1           0.000460285    0.000325595   -0.000013464
 -------------------------------------------------------------------
 Cartesian Forces:  Max     0.021230198 RMS     0.005375658
 FormGI is forming the generalized inverse of G from B-inverse, IUseBI=4.

 GradGradGradGradGradGradGradGradGradGradGradGradGradGradGradGradGradGrad
 Berny optimization.
 Internal  Forces:  Max     0.018516500 RMS     0.003721708
 Search for a local minimum.
 Step number   1 out of a maximum of  120
 All quantities printed in internal units (Hartrees-Bohrs-Radians)
 Mixed Optimization -- RFO/linear search
 Second derivative matrix not updated -- analytic derivatives used.
 ITU=  0
     Eigenvalues ---   -0.00047   0.00013   0.00020   0.00110   0.00266
     Eigenvalues ---    0.00327   0.00464   0.00727   0.00777   0.00947
     Eigenvalues ---    0.01075   0.01197   0.01283   0.01362   0.01415
     Eigenvalues ---    0.01931   0.02127   0.02178   0.02348   0.02731
     Eigenvalues ---    0.02963   0.03219   0.03396   0.03742   0.03955
     Eigenvalues ---    0.04349   0.05176   0.06807   0.07271   0.07486
     Eigenvalues ---    0.07907   0.08876   0.11617   0.13602   0.19745
     Eigenvalues ---    0.20784   0.21648   0.23474   0.25761   0.27122
     Eigenvalues ---    0.36284   0.37757   0.38769   0.40438   0.46203
     Eigenvalues ---    0.49017   0.53168   0.55844   0.56303   0.56555
     Eigenvalues ---    0.56603   0.57549   0.60366   0.91214
 RFO step:  Lambda=-5.80567786D-03 EMin=-4.73565547D-04
 Linear search not attempted -- first point.
 Maximum step size (   0.300) exceeded in Quadratic search.
    -- Step size scaled by   0.655
 Iteration  1 RMS(Cart)=  0.12570232 RMS(Int)=  0.00875127
 Iteration  2 RMS(Cart)=  0.01021512 RMS(Int)=  0.00086917
 Iteration  3 RMS(Cart)=  0.00013557 RMS(Int)=  0.00086106
 Iteration  4 RMS(Cart)=  0.00000012 RMS(Int)=  0.00086106
 Variable       Old X    -DE/DX   Delta X   Delta X   Delta X     New X
                                 (Linear)    (Quad)   (Total)
    R1        2.28184   0.01852   0.00000   0.00404   0.00367   2.28551
    R2        2.41639   0.01243   0.00000   0.02561   0.02557   2.44195
    R3        2.94959  -0.00445   0.00000  -0.01349  -0.01349   2.93610
    R4        3.53993  -0.00113   0.00000  -0.02867  -0.02909   3.51084
    R5        2.05290  -0.01541   0.00000  -0.11972  -0.11933   1.93357
    R6        2.68897  -0.00018   0.00000   0.17848   0.17884   2.86781
    R7        2.52576   0.00271   0.00000   0.00139   0.00139   2.52715
    R8        2.52263   0.00059   0.00000  -0.00394  -0.00394   2.51869
    R9        2.53171   0.00367   0.00000   0.00351   0.00351   2.53522
   R10        1.81586   0.00168   0.00000  -0.00270  -0.00270   1.81316
   R11        1.86614   0.00374   0.00000  -0.00001   0.00035   1.86649
   R12        2.99160   0.00206   0.00000   0.09865   0.09883   3.09043
   R13        3.17333   0.00301   0.00000   0.02834   0.02865   3.20198
   R14        1.81460   0.00232   0.00000   0.00054   0.00054   1.81514
   R15        1.90513  -0.00025   0.00000  -0.02428  -0.02408   1.88105
   R16        1.81033   0.00285   0.00000   0.00287   0.00287   1.81320
   R17        1.85062   0.00328   0.00000   0.00381   0.00360   1.85422
   R18        3.27699   0.00052   0.00000   0.00172   0.00144   3.27843
   R19        1.82719   0.00384   0.00000   0.00543   0.00505   1.83224
   R20        1.81527  -0.00041   0.00000  -0.00042  -0.00042   1.81485
    A1        2.23498  -0.00001   0.00000  -0.00184  -0.00214   2.23284
    A2        2.09597   0.00029   0.00000   0.00958   0.00973   2.10570
    A3        1.95200  -0.00028   0.00000  -0.00779  -0.00764   1.94436
    A4        2.58092  -0.00239   0.00000   0.04698   0.04769   2.62861
    A5        1.96187  -0.00197   0.00000  -0.01363  -0.01311   1.94876
    A6        1.95550  -0.00528   0.00000  -0.00978  -0.00982   1.94568
    A7        1.94445  -0.00434   0.00000  -0.00739  -0.00742   1.93702
    A8        1.93396  -0.00533   0.00000  -0.01106  -0.01111   1.92285
    A9        1.87723   0.00508   0.00000   0.00995   0.00992   1.88714
   A10        1.87350   0.00581   0.00000   0.01054   0.01049   1.88399
   A11        1.87553   0.00509   0.00000   0.00967   0.00963   1.88516
   A12        1.83935   0.00031   0.00000   0.01028   0.00839   1.84774
   A13        1.94701  -0.00166   0.00000   0.08033   0.07847   2.02548
   A14        1.88200   0.00339   0.00000   0.01263   0.01103   1.89303
   A15        1.91230   0.00080   0.00000   0.06341   0.06130   1.97361
   A16        1.80726   0.00410   0.00000   0.05982   0.05910   1.86636
   A17        1.86566  -0.00078   0.00000  -0.00508  -0.00743   1.85823
   A18        1.98491   0.00061   0.00000   0.01898   0.01879   2.00370
   A19        1.73385   0.00134   0.00000   0.04393   0.04310   1.77695
   A20        1.85651  -0.00033   0.00000  -0.00044  -0.00173   1.85479
   A21        1.84398   0.00051   0.00000   0.03627   0.03470   1.87867
   A22        2.11302   0.00107   0.00000   0.00018   0.00116   2.11418
   A23        1.85926  -0.00061   0.00000  -0.00585  -0.00573   1.85353
   A24        3.05521   0.00274   0.00000   0.02567   0.02618   3.08138
   A25        2.96041   0.00077   0.00000   0.02611   0.02653   2.98695
   A26        3.06306   0.00050   0.00000   0.05205   0.05129   3.11435
   A27        2.94942  -0.00228   0.00000  -0.00061  -0.00206   2.94737
   A28        3.13216  -0.00059   0.00000   0.03879   0.03833   3.17048
   A29        3.11579  -0.00045   0.00000   0.01337   0.01245   3.12824
   A30        3.19651  -0.00121   0.00000  -0.01279  -0.01167   3.18484
   A31        3.22499  -0.00196   0.00000  -0.02528  -0.02664   3.19835
   A32        3.08301  -0.00006   0.00000   0.01304   0.01410   3.09711
   A33        3.20044   0.00089   0.00000   0.02944   0.03002   3.23046
    D1        1.09442   0.00108   0.00000  -0.05503  -0.05435   1.04007
    D2       -2.07257   0.00077   0.00000  -0.05736  -0.05706  -2.12962
    D3       -0.02014   0.00076   0.00000   0.01679   0.01636  -0.00379
    D4       -3.13807   0.00103   0.00000   0.01876   0.01865  -3.11942
    D5        2.27817  -0.00000   0.00000   0.00261   0.00276   2.28092
    D6        0.17416   0.00019   0.00000   0.00181   0.00197   0.17613
    D7       -1.91304   0.00019   0.00000   0.00187   0.00203  -1.91101
    D8       -0.88497  -0.00026   0.00000   0.00067   0.00050  -0.88447
    D9       -2.98897  -0.00007   0.00000  -0.00013  -0.00029  -2.98926
   D10        1.20701  -0.00007   0.00000  -0.00007  -0.00023   1.20678
   D11       -1.99569   0.00202   0.00000   0.07502   0.07553  -1.92016
   D12        2.03780   0.00109   0.00000   0.06148   0.06249   2.10030
   D13        2.62566   0.00050   0.00000   0.10703   0.10849   2.73415
   D14        0.65645  -0.00131   0.00000   0.05365   0.05026   0.70672
   D15       -0.11127   0.00179   0.00000   0.19601   0.19670   0.08543
   D16       -2.10153  -0.00101   0.00000   0.09088   0.09132  -2.01021
   D17       -2.12745   0.00080   0.00000   0.13242   0.13111  -1.99633
   D18        2.16548  -0.00200   0.00000   0.02730   0.02572   2.19121
   D19       -2.84141  -0.00040   0.00000  -0.23892  -0.23954  -3.08095
   D20       -0.90967   0.00030   0.00000  -0.20582  -0.20614  -1.11581
   D21       -0.81287  -0.00060   0.00000  -0.13044  -0.13095  -0.94382
   D22        1.11887   0.00010   0.00000  -0.09734  -0.09755   1.02132
   D23        0.04978  -0.00009   0.00000  -0.03132  -0.03098   0.01880
   D24        2.12827  -0.00015   0.00000  -0.00570  -0.00528   2.12299
   D25        2.07370   0.00059   0.00000   0.00741   0.00727   2.08098
   D26       -2.13099   0.00053   0.00000   0.03303   0.03297  -2.09802
         Item               Value     Threshold  Converged?
 Maximum Force            0.018517     0.000015     NO 
 RMS     Force            0.003722     0.000010     NO 
 Maximum Displacement     0.713992     0.000060     NO 
 RMS     Displacement     0.127903     0.000040     NO 
 Predicted change in Energy=-2.935048D-03
 GradGradGradGradGradGradGradGradGradGradGradGradGradGradGradGradGradGrad

                          Input orientation:                          
 ---------------------------------------------------------------------
 Center     Atomic      Atomic             Coordinates (Angstroms)
 Number     Number       Type             X           Y           Z
 ---------------------------------------------------------------------
      1          6           0        1.683684   -1.225320    0.988792
      2          8           0        0.483554   -1.358551    0.920371
      3          8           0        2.459784   -0.587726    0.175778
      4          1           0        1.935737   -0.171543   -0.598245
      5          6           0        2.480914   -1.827869    2.178494
      6          9           0        3.537848   -2.529029    1.754621
      7          9           0        1.712094   -2.636603    2.907402
      8          9           0        2.928541   -0.848516    2.978707
      9          8           0       -0.995867    1.483909   -0.454455
     10          1           0       -0.985766    1.401103    0.501395
     11          1           0       -1.811545    1.016527   -0.757409
     12          8           0        1.105706    0.489583   -1.683148
     13          1           0        1.547420    1.238452   -2.091441
     14          1           0        0.288090    0.849362   -1.243945
     15          8           0       -3.063116   -0.011621   -1.254918
     16          1           0       -3.177989   -0.075223   -2.205394
     17          1           0       -2.733639   -0.887081   -0.958619
     18          8           0       -1.857460   -2.265753   -0.374365
     19          1           0       -1.031281   -1.944097    0.018127
     20          1           0       -2.244818   -2.863958    0.269394
 ---------------------------------------------------------------------
                    Distance matrix (angstroms):
                    1          2          3          4          5
     1  C    0.000000
     2  O    1.209439   0.000000
     3  O    1.292227   2.248127   0.000000
     4  H    1.921630   2.413300   1.023203   0.000000
     5  C    1.553716   2.406777   2.355690   3.278858   0.000000
     6  F    2.392504   3.375604   2.724633   3.696008   1.337312
     7  F    2.381930   2.662896   3.495526   4.291397   1.332832
     8  F    2.377271   3.236486   2.853797   3.773399   1.341582
     9  O    4.074663   3.486892   4.078038   3.369793   5.476157
    10  H    3.776456   3.154384   3.991652   3.495370   5.025614
    11  H    4.504633   3.704514   4.657115   3.934333   5.927505
    12  O    3.227106   3.252842   2.539632   1.517582   4.708934
    13  H    3.946717   4.116704   3.050839   2.090099   5.339109
    14  H    3.352179   3.097959   2.965989   2.043017   4.867148
    15  O    5.388823   4.373211   5.734215   5.044337   6.769294
    16  H    5.929706   4.982393   6.141427   5.361194   7.369764
    17  H    4.839375   3.755425   5.324294   4.737609   6.157769
    18  O    3.934514   2.824837   4.664443   4.338685   5.052754
    19  H    2.971509   1.857858   3.748617   3.510707   4.125071
    20  H    4.316919   3.183400   5.227167   5.047667   5.201027
                    6          7          8          9         10
     6  F    0.000000
     7  F    2.161910   0.000000
     8  F    2.166510   2.163812   0.000000
     9  O    6.445018   5.967726   5.712074   0.000000
    10  H    6.122058   5.419445   5.149725   0.959483   0.000000
    11  H    6.891826   6.260369   6.317070   0.987703   1.553833
    12  O    5.181273   5.586939   5.181326   2.629635   3.158695
    13  H    5.740027   6.327053   5.654144   3.034515   3.628537
    14  H    5.564697   5.604767   5.261708   1.635386   2.230098
    15  O    7.679023   6.856972   7.384033   2.674112   3.065258
    16  H    8.173454   7.524244   8.047521   3.202864   3.783131
    17  H    7.027746   6.145851   6.896688   2.982554   3.228388
    18  O    5.806139   4.863048   6.013108   3.848211   3.869450
    19  H    4.922854   4.043956   5.064141   3.460609   3.380235
    20  H    5.979741   4.761084   6.177866   4.581243   4.453065
                   11         12         13         14         15
    11  H    0.000000
    12  O    3.105643   0.000000
    13  H    3.620986   0.960531   0.000000
    14  H    2.161742   0.995408   1.567020   0.000000
    15  O    1.694413   4.220623   4.849690   3.460057   0.000000
    16  H    2.270627   4.352216   4.905937   3.713885   0.959502
    17  H    2.124728   4.142549   4.912091   3.496783   0.981213
    18  O    3.304874   4.252663   5.178901   3.881172   2.703718
    19  H    3.158412   3.658394   4.607450   3.337212   3.079523
    20  H    4.037353   5.126857   6.065013   4.742844   3.336011
                   16         17         18         19         20
    16  H    0.000000
    17  H    1.552742   0.000000
    18  O    3.145614   1.734871   0.000000
    19  H    3.611799   2.229201   0.969580   0.000000
    20  H    3.843492   2.378026   0.960376   1.543357   0.000000
 Stoichiometry    C2H9F3O6
 Framework group  C1[X(C2H9F3O6)]
 Deg. of freedom    54
 Full point group                 C1      NOp   1
 Largest Abelian subgroup         C1      NOp   1
 Largest concise Abelian subgroup C1      NOp   1
                         Standard orientation:                         
 ---------------------------------------------------------------------
 Center     Atomic      Atomic             Coordinates (Angstroms)
 Number     Number       Type             X           Y           Z
 ---------------------------------------------------------------------
      1          6           0        0.981606    0.179031   -0.140893
      2          8           0        0.061733   -0.580064    0.059984
      3          8           0        0.927056    1.398811   -0.563991
      4          1           0       -0.036972    1.696942   -0.733439
      5          6           0        2.445242   -0.257132    0.144697
      6          9           0        3.246322    0.007266   -0.892977
      7          9           0        2.512992   -1.563835    0.398425
      8          9           0        2.923125    0.398267    1.213305
      9          8           0       -2.738884    1.152842    1.205408
     10          1           0       -2.175446    0.730049    1.856862
     11          1           0       -3.386833    0.463808    0.920885
     12          8           0       -1.486364    2.116119   -0.896560
     13          1           0       -1.609459    3.068017   -0.859726
     14          1           0       -1.986590    1.736796   -0.124080
     15          8           0       -4.300672   -0.805370    0.268873
     16          1           0       -4.895462   -0.550530   -0.439594
     17          1           0       -3.605682   -1.362508   -0.142667
     18          8           0       -2.170900   -2.080050   -0.803206
     19          1           0       -1.419135   -1.524743   -0.545198
     20          1           0       -1.923222   -2.982808   -0.588718
 ---------------------------------------------------------------------
 Rotational constants (GHZ):           1.2787648           0.3969096           0.3468967
 Standard basis: 6-31++G(d,p) (6D, 7F)
 There are   263 symmetry adapted cartesian basis functions of A   symmetry.
 There are   263 symmetry adapted basis functions of A   symmetry.
   263 basis functions,   424 primitive gaussians,   263 cartesian basis functions
    48 alpha electrons       48 beta electrons
       nuclear repulsion energy       723.6805187030 Hartrees.
 NAtoms=   20 NActive=   20 NUniq=   20 SFac= 1.00D+00 NAtFMM=   60 NAOKFM=F Big=F
 Integral buffers will be    131072 words long.
 Raffenetti 2 integral format.
 Two-electron integral symmetry is turned on.
 Nuclear repulsion after empirical dispersion term =      723.6722912679 Hartrees.
 One-electron integrals computed using PRISM.
 NBasis=   263 RedAO= T EigKep=  4.84D-05  NBF=   263
 NBsUse=   263 1.00D-06 EigRej= -1.00D+00 NBFU=   263
 Initial guess from the checkpoint file:  "/local_scratch/slurm.5620307/Gau-1260940.chk"
 B after Tr=    -0.000000    0.000000   -0.000000
         Rot=    0.999915    0.010325    0.006127   -0.005181 Ang=   1.50 deg.
 ExpMin= 3.60D-02 ExpMax= 7.00D+03 ExpMxC= 1.05D+03 IAcc=3 IRadAn=         5 AccDes= 0.00D+00
 Harris functional with IExCor= 4639 and IRadAn=       5 diagonalized for initial guess.
 HarFok:  IExCor= 4639 AccDes= 0.00D+00 IRadAn=         5 IDoV= 1 UseB2=F ITyADJ=14
 ICtDFT=  3500011 ScaDFX=  1.000000  1.000000  1.000000  1.000000
 FoFCou: FMM=F IPFlag=           0 FMFlag=      100000 FMFlg1=           0
         NFxFlg=           0 DoJE=T BraDBF=F KetDBF=T FulRan=T
         wScrn=  0.000000 ICntrl=       500 IOpCl=  0 I1Cent=   200000004 NGrid=           0
         NMat0=    1 NMatS0=      1 NMatT0=    0 NMatD0=    1 NMtDS0=    0 NMtDT0=    0
 Petite list used in FoFCou.
 Requested convergence on RMS density matrix=1.00D-10 within 128 cycles.
 Requested convergence on MAX density matrix=1.00D-08.
 Requested convergence on             energy=1.00D-08.
 No special actions if energy rises.
 SCF Done:  E(RwB97XD) =  -832.384048941     A.U. after   16 cycles
            NFock= 16  Conv=0.77D-10     -V/T= 2.0081
 Calling FoFJK, ICntrl=      2127 FMM=F ISym2X=0 I1Cent= 0 IOpClX= 0 NMat=1 NMatS=1 NMatT=0.
 ***** Axes restored to original set *****
 -------------------------------------------------------------------
 Center     Atomic                   Forces (Hartrees/Bohr)
 Number     Number              X              Y              Z
 -------------------------------------------------------------------
      1        6           0.006176683   -0.001376184    0.003533714
      2        8          -0.008186568   -0.001260470    0.000441566
      3        8           0.004745175    0.000263920   -0.001214168
      4        1          -0.002243844    0.000565370   -0.001360013
      5        6           0.000308620   -0.001197074    0.001594195
      6        9           0.000305433   -0.000302685   -0.001791523
      7        9          -0.001203814    0.000039966   -0.000653675
      8        9          -0.000329467    0.001996375   -0.000153274
      9        8          -0.001246374   -0.000163635   -0.001457776
     10        1           0.000677636    0.000145532    0.001489363
     11        1          -0.000139832    0.001136325   -0.000010109
     12        8           0.001754282   -0.000128443    0.001800445
     13        1          -0.000321372    0.000545367   -0.001589074
     14        1           0.000253269    0.000983592   -0.000047792
     15        8           0.000134971    0.000289291    0.000329363
     16        1          -0.000902397    0.000079587   -0.000957954
     17        1          -0.000589032   -0.001394302   -0.000333040
     18        8          -0.001402631    0.000237449   -0.000241702
     19        1           0.002063203   -0.000557005    0.000625431
     20        1           0.000146061    0.000097025   -0.000003978
 -------------------------------------------------------------------
 Cartesian Forces:  Max     0.008186568 RMS     0.001805051

 GradGradGradGradGradGradGradGradGradGradGradGradGradGradGradGradGradGrad
 Berny optimization.
 Using GEDIIS/GDIIS optimizer.
 FormGI is forming the generalized inverse of G from B-inverse, IUseBI=4.
 Internal  Forces:  Max     0.007901398 RMS     0.001389116
 Search for a local minimum.
 Step number   2 out of a maximum of  120
 All quantities printed in internal units (Hartrees-Bohrs-Radians)
 Mixed Optimization -- RFO/linear search
 Update second derivatives using D2CorX and points    1    2
 DE= -2.60D-03 DEPred=-2.94D-03 R= 8.87D-01
 TightC=F SS=  1.41D+00  RLast= 5.58D-01 DXNew= 5.0454D-01 1.6740D+00
 Trust test= 8.87D-01 RLast= 5.58D-01 DXMaxT set to 5.05D-01
 ITU=  1  0
 Use linear search instead of GDIIS.
     Eigenvalues ---   -0.00057   0.00013   0.00020   0.00110   0.00266
     Eigenvalues ---    0.00326   0.00468   0.00725   0.00794   0.00952
     Eigenvalues ---    0.01102   0.01195   0.01340   0.01359   0.01503
     Eigenvalues ---    0.01826   0.02111   0.02239   0.02431   0.02681
     Eigenvalues ---    0.02964   0.03241   0.03383   0.03744   0.03896
     Eigenvalues ---    0.04340   0.05163   0.06802   0.07263   0.07445
     Eigenvalues ---    0.07884   0.08800   0.11614   0.13594   0.19760
     Eigenvalues ---    0.20762   0.21653   0.23498   0.26020   0.32469
     Eigenvalues ---    0.35359   0.37757   0.38766   0.40374   0.46297
     Eigenvalues ---    0.48817   0.52940   0.55431   0.56308   0.56545
     Eigenvalues ---    0.56590   0.57501   0.60013   0.87206
 RFO step:  Lambda=-1.67660510D-03 EMin=-5.69758768D-04
 Quartic linear search produced a step of  0.21347.
 Maximum step size (   0.505) exceeded in Quadratic search.
    -- Step size scaled by   0.906
 Iteration  1 RMS(Cart)=  0.15330468 RMS(Int)=  0.02789319
 Iteration  2 RMS(Cart)=  0.04543419 RMS(Int)=  0.00401354
 Iteration  3 RMS(Cart)=  0.00218210 RMS(Int)=  0.00376017
 Iteration  4 RMS(Cart)=  0.00002037 RMS(Int)=  0.00376017
 Iteration  5 RMS(Cart)=  0.00000024 RMS(Int)=  0.00376017
 Variable       Old X    -DE/DX   Delta X   Delta X   Delta X     New X
                                 (Linear)    (Quad)   (Total)
    R1        2.28551   0.00790   0.00078   0.02484   0.02533   2.31084
    R2        2.44195   0.00427   0.00546  -0.00307   0.00100   2.44296
    R3        2.93610  -0.00145  -0.00288  -0.00844  -0.01132   2.92478
    R4        3.51084  -0.00014  -0.00621   0.03531   0.02836   3.53920
    R5        1.93357   0.00297  -0.02547   0.06562   0.03889   1.97246
    R6        2.86781   0.00059   0.03818  -0.14689  -0.11001   2.75780
    R7        2.52715   0.00097   0.00030   0.00255   0.00285   2.53000
    R8        2.51869   0.00031  -0.00084  -0.00164  -0.00248   2.51621
    R9        2.53522   0.00126   0.00075   0.00222   0.00297   2.53820
   R10        1.81316   0.00148  -0.00058   0.01118   0.01058   1.82374
   R11        1.86649   0.00100   0.00007  -0.00724  -0.00631   1.86018
   R12        3.09043   0.00111   0.02110  -0.05985  -0.03870   3.05174
   R13        3.20198   0.00149   0.00612   0.10328   0.11074   3.31271
   R14        1.81514   0.00095   0.00012   0.00203   0.00215   1.81729
   R15        1.88105   0.00130  -0.00514   0.01820   0.01283   1.89388
   R16        1.81320   0.00105   0.00061   0.00163   0.00225   1.81544
   R17        1.85422   0.00148   0.00077  -0.00099   0.00161   1.85583
   R18        3.27843   0.00061   0.00031   0.04540   0.04723   3.32566
   R19        1.83224   0.00167   0.00108   0.00501   0.00532   1.83756
   R20        1.81485  -0.00012  -0.00009   0.00037   0.00028   1.81513
    A1        2.23284  -0.00028  -0.00046   0.00476  -0.00367   2.22917
    A2        2.10570   0.00007   0.00208  -0.01014  -0.00417   2.10153
    A3        1.94436   0.00021  -0.00163   0.00545   0.00788   1.95224
    A4        2.62861  -0.00111   0.01018  -0.27774  -0.26188   2.36673
    A5        1.94876  -0.00054  -0.00280   0.02360   0.00667   1.95543
    A6        1.94568  -0.00192  -0.00210  -0.01065  -0.01281   1.93287
    A7        1.93702  -0.00148  -0.00158  -0.00103  -0.00264   1.93438
    A8        1.92285  -0.00200  -0.00237  -0.01073  -0.01317   1.90968
    A9        1.88714   0.00178   0.00212   0.00646   0.00855   1.89570
   A10        1.88399   0.00208   0.00224   0.00907   0.01121   1.89520
   A11        1.88516   0.00180   0.00206   0.00800   0.01003   1.89519
   A12        1.84774   0.00014   0.00179  -0.00200  -0.00203   1.84571
   A13        2.02548  -0.00074   0.01675  -0.20847  -0.18962   1.83586
   A14        1.89303   0.00123   0.00235   0.07837   0.07834   1.97137
   A15        1.97361   0.00076   0.01309   0.04113   0.05404   2.02765
   A16        1.86636   0.00189   0.01262   0.04091   0.04828   1.91464
   A17        1.85823  -0.00029  -0.00159   0.01973   0.01793   1.87616
   A18        2.00370   0.00023   0.00401   0.07128   0.07611   2.07981
   A19        1.77695   0.00073   0.00920  -0.06323  -0.05118   1.72577
   A20        1.85479   0.00001  -0.00037   0.01394   0.01587   1.87066
   A21        1.87867   0.00103   0.00741   0.08953   0.09249   1.97116
   A22        2.11418   0.00027   0.00025  -0.03338  -0.03160   2.08258
   A23        1.85353  -0.00058  -0.00122  -0.00813  -0.00788   1.84564
   A24        3.08138   0.00103   0.00559   0.05810   0.05833   3.13971
   A25        2.98695  -0.00036   0.00566  -0.10015  -0.09800   2.88894
   A26        3.11435   0.00000   0.01095  -0.12570  -0.11767   2.99668
   A27        2.94737  -0.00051  -0.00044  -0.03627  -0.03638   2.91098
   A28        3.17048   0.00015   0.00818  -0.04350  -0.04419   3.12630
   A29        3.12824   0.00010   0.00266  -0.03048  -0.01297   3.11527
   A30        3.18484  -0.00063  -0.00249  -0.03045  -0.03319   3.15165
   A31        3.19835  -0.00115  -0.00569  -0.05065  -0.06222   3.13613
   A32        3.09711  -0.00020   0.00301  -0.12141  -0.12006   2.97705
   A33        3.23046   0.00058   0.00641   0.04107   0.04841   3.27887
    D1        1.04007   0.00044  -0.01160   0.16953   0.15344   1.19351
    D2       -2.12962   0.00034  -0.01218   0.17341   0.15557  -1.97405
    D3       -0.00379   0.00045   0.00349   0.03798   0.03280   0.02902
    D4       -3.11942   0.00055   0.00398   0.03461   0.03097  -3.08845
    D5        2.28092  -0.00000   0.00059  -0.00664  -0.00549   2.27543
    D6        0.17613   0.00004   0.00042  -0.00692  -0.00592   0.17021
    D7       -1.91101   0.00004   0.00043  -0.00928  -0.00823  -1.91924
    D8       -0.88447  -0.00009   0.00011  -0.00331  -0.00382  -0.88829
    D9       -2.98926  -0.00004  -0.00006  -0.00360  -0.00425  -2.99351
   D10        1.20678  -0.00005  -0.00005  -0.00596  -0.00656   1.20022
   D11       -1.92016   0.00090   0.01612  -0.14254  -0.12666  -2.04681
   D12        2.10030   0.00049   0.01334  -0.13307  -0.11892   1.98138
   D13        2.73415   0.00065   0.02316  -0.17640  -0.15312   2.58103
   D14        0.70672  -0.00076   0.01073  -0.25269  -0.25058   0.45613
   D15        0.08543   0.00141   0.04199  -0.18525  -0.13986  -0.05443
   D16       -2.01021  -0.00060   0.01949  -0.26641  -0.24759  -2.25780
   D17       -1.99633   0.00106   0.02799  -0.07065  -0.03799  -2.03433
   D18        2.19121  -0.00095   0.00549  -0.15181  -0.14572   2.04548
   D19       -3.08095  -0.00026  -0.05113   0.37767   0.32823  -2.75272
   D20       -1.11581   0.00028  -0.04400   0.37191   0.32941  -0.78640
   D21       -0.94382  -0.00057  -0.02795   0.13453   0.10669  -0.83713
   D22        1.02132  -0.00003  -0.02082   0.12876   0.10787   1.12919
   D23        0.01880  -0.00023  -0.00661  -0.00647  -0.01089   0.00790
   D24        2.12299  -0.00002  -0.00113   0.01034   0.00961   2.13260
   D25        2.08098   0.00026   0.00155   0.04846   0.05081   2.13179
   D26       -2.09802   0.00047   0.00704   0.06527   0.07132  -2.02670
         Item               Value     Threshold  Converged?
 Maximum Force            0.007901     0.000015     NO 
 RMS     Force            0.001389     0.000010     NO 
 Maximum Displacement     0.852159     0.000060     NO 
 RMS     Displacement     0.179400     0.000040     NO 
 Predicted change in Energy=-1.256757D-03
 GradGradGradGradGradGradGradGradGradGradGradGradGradGradGradGradGradGrad

                          Input orientation:                          
 ---------------------------------------------------------------------
 Center     Atomic      Atomic             Coordinates (Angstroms)
 Number     Number       Type             X           Y           Z
 ---------------------------------------------------------------------
      1          6           0        1.665506   -1.154493    1.034176
      2          8           0        0.445143   -1.099473    1.089271
      3          8           0        2.439298   -0.659712    0.124417
      4          1           0        1.903039   -0.144530   -0.608040
      5          6           0        2.469760   -1.852246    2.157461
      6          9           0        3.348719   -2.720722    1.642083
      7          9           0        1.657685   -2.509014    2.983376
      8          9           0        3.143489   -0.929420    2.863541
      9          8           0       -1.022747    1.364476   -0.417193
     10          1           0       -0.930058    0.950160    0.449485
     11          1           0       -1.843181    0.986057   -0.807908
     12          8           0        1.166721    0.606242   -1.619932
     13          1           0        1.626862    1.354431   -2.011452
     14          1           0        0.310456    0.950202   -1.228905
     15          8           0       -3.126822   -0.068901   -1.366819
     16          1           0       -3.293504   -0.144365   -2.309925
     17          1           0       -2.757653   -0.928404   -1.067789
     18          8           0       -1.783417   -2.177741   -0.301537
     19          1           0       -0.972994   -1.828927    0.107230
     20          1           0       -2.184413   -2.747574    0.359601
 ---------------------------------------------------------------------
                    Distance matrix (angstroms):
                    1          2          3          4          5
     1  C    0.000000
     2  O    1.222845   0.000000
     3  O    1.292758   2.258537   0.000000
     4  H    1.942504   2.432744   1.043782   0.000000
     5  C    1.547725   2.409724   2.357187   3.299313   0.000000
     6  F    2.378199   3.371172   2.716269   3.713464   1.338818
     7  F    2.373641   2.654185   3.493492   4.306885   1.331520
     8  F    2.362556   3.233887   2.841026   3.769171   1.343156
     9  O    3.959594   3.239627   4.046781   3.297537   5.401273
    10  H    3.392401   2.549804   3.748322   3.216076   4.725402
    11  H    4.504010   3.631136   4.681603   3.918206   5.954060
    12  O    3.223859   3.281756   2.502968   1.459366   4.691564
    13  H    3.946143   4.127056   3.046106   2.071889   5.326640
    14  H    3.374528   3.097297   2.992536   2.029836   4.897324
    15  O    5.468975   4.455714   5.792628   5.087334   6.850007
    16  H    6.065901   5.142397   6.249530   5.468133   7.489300
    17  H    4.902418   3.865239   5.338713   4.748461   6.211406
    18  O    3.837477   2.839627   4.507457   4.221120   4.923630
    19  H    2.876764   1.872863   3.607090   3.408867   4.007062
    20  H    4.220762   3.187980   5.078699   4.941602   5.069047
                    6          7          8          9         10
     6  F    0.000000
     7  F    2.168751   0.000000
     8  F    2.177806   2.171887   0.000000
     9  O    6.327652   5.809691   5.777776   0.000000
    10  H    5.762430   5.008284   5.094534   0.965080   0.000000
    11  H    6.833629   6.232609   6.481934   0.984363   1.554387
    12  O    5.144954   5.579992   5.134920   2.610608   2.966016
    13  H    5.737594   6.314703   5.593004   3.092280   3.571762
    14  H    5.563210   5.614670   5.320449   1.614909   2.087072
    15  O    7.616973   6.911574   7.612702   2.717257   3.027080
    16  H    8.147092   7.623967   8.295538   3.318942   3.794497
    17  H    6.916906   6.197215   7.090757   2.947960   3.028403
    18  O    5.514645   4.768813   5.987522   3.624816   3.328066
    19  H    4.672074   3.956666   5.035056   3.236560   2.800412
    20  H    5.679879   4.658629   6.161326   4.343021   3.905729
                   11         12         13         14         15
    11  H    0.000000
    12  O    3.140565   0.000000
    13  H    3.691262   0.961668   0.000000
    14  H    2.194692   1.002198   1.583890   0.000000
    15  O    1.753012   4.353664   5.003892   3.587822   0.000000
    16  H    2.374310   4.575271   5.152230   3.918572   0.960692
    17  H    2.137512   4.249789   5.032475   3.601168   0.982064
    18  O    3.204622   4.265213   5.199043   3.876640   2.717862
    19  H    3.085261   3.673080   4.624050   3.340069   3.147934
    20  H    3.926769   5.137775   6.080638   4.735110   3.323244
                   16         17         18         19         20
    16  H    0.000000
    17  H    1.563572   0.000000
    18  O    3.232430   1.759864   0.000000
    19  H    3.750355   2.318754   0.972392   0.000000
    20  H    3.890135   2.382315   0.960526   1.541148   0.000000
 Stoichiometry    C2H9F3O6
 Framework group  C1[X(C2H9F3O6)]
 Deg. of freedom    54
 Full point group                 C1      NOp   1
 Largest Abelian subgroup         C1      NOp   1
 Largest concise Abelian subgroup C1      NOp   1
                         Standard orientation:                         
 ---------------------------------------------------------------------
 Center     Atomic      Atomic             Coordinates (Angstroms)
 Number     Number       Type             X           Y           Z
 ---------------------------------------------------------------------
      1          6           0        0.975749    0.201342   -0.055002
      2          8           0        0.046367   -0.493125    0.331408
      3          8           0        0.915332    1.373850   -0.596110
      4          1           0       -0.065439    1.724998   -0.661403
      5          6           0        2.436570   -0.283047    0.108774
      6          9           0        3.106691   -0.167267   -1.044468
      7          9           0        2.472597   -1.556729    0.495273
      8          9           0        3.053137    0.464246    1.039078
      9          8           0       -2.697760    1.000647    1.187908
     10          1           0       -2.017535    0.406609    1.528191
     11          1           0       -3.426482    0.419252    0.871815
     12          8           0       -1.429261    2.240100   -0.727801
     13          1           0       -1.526763    3.193720   -0.650947
     14          1           0       -1.984083    1.821347   -0.005846
     15          8           0       -4.391046   -0.836342    0.119385
     16          1           0       -5.015246   -0.596992   -0.570553
     17          1           0       -3.668859   -1.347106   -0.307249
     18          8           0       -2.098584   -1.971676   -0.798441
     19          1           0       -1.358265   -1.424300   -0.485622
     20          1           0       -1.863457   -2.877183   -0.580764
 ---------------------------------------------------------------------
 Rotational constants (GHZ):           1.3117999           0.4002906           0.3490501
 Standard basis: 6-31++G(d,p) (6D, 7F)
 There are   263 symmetry adapted cartesian basis functions of A   symmetry.
 There are   263 symmetry adapted basis functions of A   symmetry.
   263 basis functions,   424 primitive gaussians,   263 cartesian basis functions
    48 alpha electrons       48 beta electrons
       nuclear repulsion energy       726.5424395582 Hartrees.
 NAtoms=   20 NActive=   20 NUniq=   20 SFac= 1.00D+00 NAtFMM=   60 NAOKFM=F Big=F
 Integral buffers will be    131072 words long.
 Raffenetti 2 integral format.
 Two-electron integral symmetry is turned on.
 Nuclear repulsion after empirical dispersion term =      726.5338394754 Hartrees.
 One-electron integrals computed using PRISM.
 NBasis=   263 RedAO= T EigKep=  4.35D-05  NBF=   263
 NBsUse=   263 1.00D-06 EigRej= -1.00D+00 NBFU=   263
 Initial guess from the checkpoint file:  "/local_scratch/slurm.5620307/Gau-1260940.chk"
 B after Tr=    -0.000000    0.000000    0.000000
         Rot=    0.999970   -0.006551   -0.003069    0.002712 Ang=  -0.89 deg.
 ExpMin= 3.60D-02 ExpMax= 7.00D+03 ExpMxC= 1.05D+03 IAcc=3 IRadAn=         5 AccDes= 0.00D+00
 Harris functional with IExCor= 4639 and IRadAn=       5 diagonalized for initial guess.
 HarFok:  IExCor= 4639 AccDes= 0.00D+00 IRadAn=         5 IDoV= 1 UseB2=F ITyADJ=14
 ICtDFT=  3500011 ScaDFX=  1.000000  1.000000  1.000000  1.000000
 FoFCou: FMM=F IPFlag=           0 FMFlag=      100000 FMFlg1=           0
         NFxFlg=           0 DoJE=T BraDBF=F KetDBF=T FulRan=T
         wScrn=  0.000000 ICntrl=       500 IOpCl=  0 I1Cent=   200000004 NGrid=           0
         NMat0=    1 NMatS0=      1 NMatT0=    0 NMatD0=    1 NMtDS0=    0 NMtDT0=    0
 Petite list used in FoFCou.
 Requested convergence on RMS density matrix=1.00D-10 within 128 cycles.
 Requested convergence on MAX density matrix=1.00D-08.
 Requested convergence on             energy=1.00D-08.
 No special actions if energy rises.
 SCF Done:  E(RwB97XD) =  -832.384476616     A.U. after   17 cycles
            NFock= 17  Conv=0.52D-10     -V/T= 2.0082
 Calling FoFJK, ICntrl=      2127 FMM=F ISym2X=0 I1Cent= 0 IOpClX= 0 NMat=1 NMatS=1 NMatT=0.
 ***** Axes restored to original set *****
 -------------------------------------------------------------------
 Center     Atomic                   Forces (Hartrees/Bohr)
 Number     Number              X              Y              Z
 -------------------------------------------------------------------
      1        6          -0.006258561    0.001940533   -0.002593434
      2        8           0.006094992   -0.000002635   -0.000595901
      3        8          -0.002570342    0.000040811    0.000367007
      4        1           0.002493683   -0.002003787    0.002210646
      5        6          -0.000205629    0.001241432   -0.001641036
      6        9          -0.000011324    0.000257372    0.001681385
      7        9           0.001096337   -0.000261450    0.000585347
      8        9           0.000094706   -0.001861610    0.000325192
      9        8           0.000233231   -0.000447485    0.001410953
     10        1          -0.000812248    0.000712247   -0.001282699
     11        1           0.000433211   -0.000357228    0.000595926
     12        8          -0.001363765    0.002899287   -0.000191095
     13        1          -0.000214567   -0.000701129   -0.000014806
     14        1           0.000887284   -0.001419924   -0.001065754
     15        8           0.000806788   -0.001152336   -0.000267257
     16        1           0.000058111   -0.000203496    0.000899041
     17        1          -0.000612143    0.001780621   -0.000723269
     18        8           0.001159857   -0.000274329    0.000964863
     19        1          -0.001190985   -0.000040462   -0.000614398
     20        1          -0.000118634   -0.000146433   -0.000050710
 -------------------------------------------------------------------
 Cartesian Forces:  Max     0.006258561 RMS     0.001597176

 GradGradGradGradGradGradGradGradGradGradGradGradGradGradGradGradGradGrad
 Berny optimization.
 Using GEDIIS/GDIIS optimizer.
 FormGI is forming the generalized inverse of G from B-inverse, IUseBI=4.
 Internal  Forces:  Max     0.006012356 RMS     0.001076278
 Search for a local minimum.
 Step number   3 out of a maximum of  120
 All quantities printed in internal units (Hartrees-Bohrs-Radians)
 Mixed Optimization -- RFO/linear search
 Update second derivatives using D2CorX and points    2    3
 DE= -4.28D-04 DEPred=-1.26D-03 R= 3.40D-01
 Trust test= 3.40D-01 RLast= 8.58D-01 DXMaxT set to 5.05D-01
 ITU=  0  1  0
 Use linear search instead of GDIIS.
     Eigenvalues ---   -0.00195   0.00013   0.00019   0.00111   0.00267
     Eigenvalues ---    0.00321   0.00477   0.00674   0.00758   0.00982
     Eigenvalues ---    0.01102   0.01181   0.01230   0.01356   0.01474
     Eigenvalues ---    0.01695   0.02111   0.02221   0.02488   0.02696
     Eigenvalues ---    0.02986   0.03231   0.03344   0.03743   0.03881
     Eigenvalues ---    0.04417   0.05125   0.06798   0.07222   0.07493
     Eigenvalues ---    0.07867   0.08920   0.11616   0.13603   0.19775
     Eigenvalues ---    0.20964   0.21652   0.23446   0.26106   0.33304
     Eigenvalues ---    0.35784   0.37756   0.38768   0.40487   0.46261
     Eigenvalues ---    0.49185   0.53040   0.55793   0.56418   0.56539
     Eigenvalues ---    0.56586   0.57506   0.59805   0.87800
 RFO step:  Lambda=-2.14763707D-03 EMin=-1.94790786D-03
 I=     1 Eig=   -1.95D-03 Dot1= -3.57D-04
 I=     1 Stepn= -6.00D-01 RXN=   6.00D-01 EDone=F
 Mixed    1 eigenvectors in step.  Raw Step.Grad=  3.57D-04.
 RFO eigenvector is Hessian eigenvector with negative curvature.
 Taking step of  6.00D-01 in eigenvector direction(s).  Step.Grad=  3.76D-06.
 Quartic linear search produced a step of -0.32686.
 Iteration  1 RMS(Cart)=  0.15496433 RMS(Int)=  0.03172492
 Iteration  2 RMS(Cart)=  0.03359564 RMS(Int)=  0.00239898
 Iteration  3 RMS(Cart)=  0.00194473 RMS(Int)=  0.00131736
 Iteration  4 RMS(Cart)=  0.00000619 RMS(Int)=  0.00131734
 Iteration  5 RMS(Cart)=  0.00000003 RMS(Int)=  0.00131734
 Variable       Old X    -DE/DX   Delta X   Delta X   Delta X     New X
                                 (Linear)    (Quad)   (Total)
    R1        2.31084  -0.00601  -0.00828   0.00051  -0.00729   2.30355
    R2        2.44296  -0.00217  -0.00033   0.01111   0.01143   2.45439
    R3        2.92478   0.00148   0.00370  -0.00484  -0.00114   2.92364
    R4        3.53920  -0.00004  -0.00927  -0.04333  -0.05243   3.48677
    R5        1.97246  -0.00256  -0.01271  -0.01061  -0.02319   1.94927
    R6        2.75780   0.00126   0.03596   0.03450   0.07057   2.82837
    R7        2.53000  -0.00082  -0.00093   0.00121   0.00028   2.53028
    R8        2.51621  -0.00018   0.00081  -0.00042   0.00039   2.51660
    R9        2.53820  -0.00106  -0.00097   0.00276   0.00179   2.53999
   R10        1.82374  -0.00154  -0.00346  -0.00280  -0.00626   1.81748
   R11        1.86018  -0.00063   0.00206   0.00263   0.00445   1.86462
   R12        3.05174   0.00026   0.01265   0.04914   0.06121   3.11295
   R13        3.31271  -0.00019  -0.03620   0.00217  -0.03431   3.27840
   R14        1.81729  -0.00064  -0.00070   0.00011  -0.00059   1.81669
   R15        1.89388  -0.00146  -0.00419  -0.00900  -0.01373   1.88014
   R16        1.81544  -0.00088  -0.00073   0.00113   0.00039   1.81584
   R17        1.85583  -0.00184  -0.00053   0.00042  -0.00016   1.85567
   R18        3.32566   0.00011  -0.01544  -0.00650  -0.02195   3.30372
   R19        1.83756  -0.00127  -0.00174   0.00134  -0.00014   1.83741
   R20        1.81513   0.00010  -0.00009  -0.00039  -0.00049   1.81465
    A1        2.22917   0.00125   0.00120   0.00136   0.00472   2.23389
    A2        2.10153  -0.00056   0.00136   0.00154   0.00181   2.10334
    A3        1.95224  -0.00069  -0.00258  -0.00295  -0.00660   1.94564
    A4        2.36673   0.00052   0.08560   0.11260   0.20065   2.56738
    A5        1.95543   0.00016  -0.00218  -0.00395  -0.00327   1.95217
    A6        1.93287   0.00186   0.00419  -0.00261   0.00160   1.93447
    A7        1.93438   0.00137   0.00086  -0.00193  -0.00106   1.93332
    A8        1.90968   0.00205   0.00431  -0.00414   0.00018   1.90986
    A9        1.89570  -0.00171  -0.00280   0.00308   0.00029   1.89599
   A10        1.89520  -0.00197  -0.00366   0.00335  -0.00029   1.89491
   A11        1.89519  -0.00177  -0.00328   0.00250  -0.00077   1.89442
   A12        1.84571  -0.00043   0.00067   0.01034   0.00718   1.85289
   A13        1.83586   0.00057   0.06198   0.09255   0.15131   1.98717
   A14        1.97137  -0.00037  -0.02561   0.01826  -0.01261   1.95877
   A15        2.02765   0.00032  -0.01766   0.04642   0.03013   2.05778
   A16        1.91464  -0.00057  -0.01578   0.05566   0.04050   1.95514
   A17        1.87616   0.00064  -0.00586  -0.00615  -0.01144   1.86472
   A18        2.07981   0.00026  -0.02488   0.01650  -0.00688   2.07293
   A19        1.72577   0.00007   0.01673   0.06313   0.07816   1.80393
   A20        1.87066  -0.00021  -0.00519  -0.00705  -0.01336   1.85730
   A21        1.97116  -0.00069  -0.03023   0.00432  -0.02616   1.94500
   A22        2.08258  -0.00003   0.01033   0.01186   0.02194   2.10452
   A23        1.84564   0.00048   0.00258  -0.00203   0.00073   1.84638
   A24        3.13971  -0.00109  -0.01906   0.01234  -0.00470   3.13501
   A25        2.88894   0.00018   0.03203   0.04863   0.07886   2.96780
   A26        2.99668  -0.00017   0.03846   0.05925   0.09584   3.09252
   A27        2.91098   0.00010   0.01189   0.00809   0.01889   2.92988
   A28        3.12630   0.00012   0.01444   0.01966   0.03342   3.15972
   A29        3.11527   0.00010   0.00424   0.00594   0.00979   3.12506
   A30        3.15165  -0.00001   0.01085  -0.02065  -0.00822   3.14343
   A31        3.13613   0.00063   0.02034  -0.01054   0.00640   3.14253
   A32        2.97705  -0.00014   0.03924   0.03400   0.07410   3.05115
   A33        3.27887  -0.00011  -0.01582   0.02555   0.00982   3.28869
    D1        1.19351   0.00038  -0.05015  -0.00418  -0.05428   1.13923
    D2       -1.97405   0.00036  -0.05085  -0.00673  -0.05795  -2.03200
    D3        0.02902   0.00008  -0.01072   0.01461   0.00266   0.03167
    D4       -3.08845   0.00010  -0.01012   0.01693   0.00597  -3.08248
    D5        2.27543   0.00000   0.00180   0.00520   0.00716   2.28258
    D6        0.17021  -0.00000   0.00193   0.00434   0.00642   0.17664
    D7       -1.91924   0.00002   0.00269   0.00509   0.00792  -1.91132
    D8       -0.88829   0.00001   0.00125   0.00307   0.00418  -0.88411
    D9       -2.99351   0.00001   0.00139   0.00221   0.00345  -2.99006
   D10        1.20022   0.00003   0.00214   0.00296   0.00495   1.20517
   D11       -2.04681  -0.00036   0.04140   0.09420   0.13510  -1.91171
   D12        1.98138  -0.00028   0.03887   0.08470   0.12316   2.10454
   D13        2.58103   0.00004   0.05005   0.14791   0.19821   2.77924
   D14        0.45613  -0.00045   0.08191   0.07462   0.15376   0.60989
   D15       -0.05443  -0.00002   0.04571   0.24263   0.28875   0.23432
   D16       -2.25780  -0.00019   0.08093   0.13488   0.21780  -2.04001
   D17       -2.03433   0.00025   0.01242   0.16397   0.17401  -1.86031
   D18        2.04548   0.00007   0.04763   0.05622   0.10306   2.14854
   D19       -2.75272  -0.00016  -0.10729  -0.27746  -0.38536  -3.13808
   D20       -0.78640  -0.00023  -0.10767  -0.22522  -0.33348  -1.11988
   D21       -0.83713   0.00024  -0.03487  -0.14567  -0.18135  -1.01848
   D22        1.12919   0.00016  -0.03526  -0.09343  -0.12947   0.99973
   D23        0.00790  -0.00025   0.00356  -0.05514  -0.05135  -0.04345
   D24        2.13260  -0.00026  -0.00314  -0.03943  -0.04210   2.09050
   D25        2.13179   0.00005  -0.01661  -0.00169  -0.01935   2.11244
   D26       -2.02670   0.00005  -0.02331   0.01402  -0.01009  -2.03679
         Item               Value     Threshold  Converged?
 Maximum Force            0.006012     0.000015     NO 
 RMS     Force            0.001076     0.000010     NO 
 Maximum Displacement     1.049662     0.000060     NO 
 RMS     Displacement     0.175178     0.000040     NO 
 Predicted change in Energy=-8.170878D-04
 GradGradGradGradGradGradGradGradGradGradGradGradGradGradGradGradGradGrad

                          Input orientation:                          
 ---------------------------------------------------------------------
 Center     Atomic      Atomic             Coordinates (Angstroms)
 Number     Number       Type             X           Y           Z
 ---------------------------------------------------------------------
      1          6           0        1.706814   -1.246092    1.019352
      2          8           0        0.490490   -1.321643    0.991604
      3          8           0        2.487931   -0.618642    0.192879
      4          1           0        1.954820   -0.122397   -0.537560
      5          6           0        2.509730   -1.917087    2.158948
      6          9           0        3.514694   -2.651308    1.665185
      7          9           0        1.724118   -2.707082    2.888485
      8          9           0        3.025582   -0.969388    2.960434
      9          8           0       -1.075744    1.543266   -0.581925
     10          1           0       -1.101489    1.505618    0.378762
     11          1           0       -1.861388    1.036721   -0.897808
     12          8           0        1.185490    0.618260   -1.586228
     13          1           0        1.627804    1.338699   -2.043968
     14          1           0        0.329887    0.983227   -1.233202
     15          8           0       -3.101268   -0.093803   -1.338649
     16          1           0       -3.288951   -0.234290   -2.270510
     17          1           0       -2.763153   -0.948009   -0.991810
     18          8           0       -1.855746   -2.245390   -0.250328
     19          1           0       -1.003884   -1.930209    0.096642
     20          1           0       -2.243850   -2.774406    0.450839
 ---------------------------------------------------------------------
                    Distance matrix (angstroms):
                    1          2          3          4          5
     1  C    0.000000
     2  O    1.218984   0.000000
     3  O    1.298805   2.263171   0.000000
     4  H    1.936020   2.433269   1.031508   0.000000
     5  C    1.547123   2.407193   2.356239   3.286335   0.000000
     6  F    2.379110   3.371577   2.711763   3.698742   1.338968
     7  F    2.372435   2.653193   3.494464   4.297861   1.331729
     8  F    2.362946   3.229097   2.841031   3.754982   1.344104
     9  O    4.252910   3.624471   4.239569   3.458427   5.687008
    10  H    3.983569   3.302026   4.175041   3.582052   5.284399
    11  H    4.649603   3.829241   4.779791   4.004594   6.097165
    12  O    3.246018   3.300222   2.528141   1.496711   4.712530
    13  H    4.008905   4.193519   3.094267   2.123912   5.389104
    14  H    3.455401   3.207488   3.042506   2.084881   4.966913
    15  O    5.477737   4.454032   5.818950   5.119237   6.858634
    16  H    6.066681   5.109589   6.291930   5.523837   7.488432
    17  H    4.910625   3.828802   5.393130   4.811159   6.218496
    18  O    3.911844   2.810788   4.659429   4.371501   4.996977
    19  H    2.944027   1.845118   3.731252   3.524816   4.074158
    20  H    4.273956   3.143177   5.206113   5.063489   5.123393
                    6          7          8          9         10
     6  F    0.000000
     7  F    2.169271   0.000000
     8  F    2.178476   2.172226   0.000000
     9  O    6.611814   6.160230   5.973493   0.000000
    10  H    6.343821   5.659469   5.461080   0.961769   0.000000
    11  H    7.005195   6.419340   6.541635   0.986715   1.557865
    12  O    5.165942   5.600988   5.155454   2.641485   3.143066
    13  H    5.765269   6.380181   5.685516   3.080355   3.653289
    14  H    5.635024   5.705310   5.354070   1.647302   2.218143
    15  O    7.702909   6.926921   7.535719   2.712080   3.083305
    16  H    8.223215   7.606628   8.232648   3.302925   3.851093
    17  H    7.026537   6.187618   7.009290   3.036743   3.264947
    18  O    5.716256   4.783380   5.980347   3.882304   3.877463
    19  H    4.837133   3.979938   5.035978   3.539866   3.448771
    20  H    5.886478   4.657404   6.109261   4.590574   4.430439
                   11         12         13         14         15
    11  H    0.000000
    12  O    3.151587   0.000000
    13  H    3.685015   0.961353   0.000000
    14  H    2.217439   0.994930   1.571079   0.000000
    15  O    1.734857   4.352543   4.991359   3.597769   0.000000
    16  H    2.353235   4.606052   5.167214   3.956558   0.960899
    17  H    2.182010   4.289326   5.061282   3.654428   0.981981
    18  O    3.345372   4.385686   5.310176   4.020822   2.713871
    19  H    3.244521   3.757673   4.711025   3.469228   3.135518
    20  H    4.060765   5.236430   6.175063   4.855917   3.335126
                   16         17         18         19         20
    16  H    0.000000
    17  H    1.555935   0.000000
    18  O    3.190570   1.748251   0.000000
    19  H    3.701498   2.290082   0.972316   0.000000
    20  H    3.866545   2.384667   0.960269   1.541311   0.000000
 Stoichiometry    C2H9F3O6
 Framework group  C1[X(C2H9F3O6)]
 Deg. of freedom    54
 Full point group                 C1      NOp   1
 Largest Abelian subgroup         C1      NOp   1
 Largest concise Abelian subgroup C1      NOp   1
                         Standard orientation:                         
 ---------------------------------------------------------------------
 Center     Atomic      Atomic             Coordinates (Angstroms)
 Number     Number       Type             X           Y           Z
 ---------------------------------------------------------------------
      1          6           0        1.010017    0.184242   -0.103204
      2          8           0        0.084988   -0.565311    0.158357
      3          8           0        0.950320    1.400145   -0.555875
      4          1           0       -0.023613    1.723202   -0.661223
      5          6           0        2.472808   -0.261737    0.131178
      6          9           0        3.222079   -0.026338   -0.953265
      7          9           0        2.530609   -1.561747    0.414260
      8          9           0        2.989091    0.424270    1.165326
      9          8           0       -2.935145    1.188851    1.127119
     10          1           0       -2.418864    0.787869    1.832574
     11          1           0       -3.541850    0.484515    0.796321
     12          8           0       -1.434339    2.205139   -0.794386
     13          1           0       -1.584717    3.154232   -0.822806
     14          1           0       -2.021921    1.841510   -0.078560
     15          8           0       -4.357129   -0.888354    0.117881
     16          1           0       -4.962202   -0.750874   -0.615817
     17          1           0       -3.622385   -1.440412   -0.228052
     18          8           0       -2.086621   -2.130709   -0.698481
     19          1           0       -1.348040   -1.538163   -0.477607
     20          1           0       -1.825963   -3.000670   -0.386485
 ---------------------------------------------------------------------
 Rotational constants (GHZ):           1.2608379           0.3908962           0.3367149
 Standard basis: 6-31++G(d,p) (6D, 7F)
 There are   263 symmetry adapted cartesian basis functions of A   symmetry.
 There are   263 symmetry adapted basis functions of A   symmetry.
   263 basis functions,   424 primitive gaussians,   263 cartesian basis functions
    48 alpha electrons       48 beta electrons
       nuclear repulsion energy       719.2412858226 Hartrees.
 NAtoms=   20 NActive=   20 NUniq=   20 SFac= 1.00D+00 NAtFMM=   60 NAOKFM=F Big=F
 Integral buffers will be    131072 words long.
 Raffenetti 2 integral format.
 Two-electron integral symmetry is turned on.
 Nuclear repulsion after empirical dispersion term =      719.2333557724 Hartrees.
 One-electron integrals computed using PRISM.
 NBasis=   263 RedAO= T EigKep=  4.80D-05  NBF=   263
 NBsUse=   263 1.00D-06 EigRej= -1.00D+00 NBFU=   263
 Initial guess from the checkpoint file:  "/local_scratch/slurm.5620307/Gau-1260940.chk"
 B after Tr=     0.000000   -0.000000    0.000000
         Rot=    0.999921    0.008969    0.006853   -0.005515 Ang=   1.44 deg.
 ExpMin= 3.60D-02 ExpMax= 7.00D+03 ExpMxC= 1.05D+03 IAcc=3 IRadAn=         5 AccDes= 0.00D+00
 Harris functional with IExCor= 4639 and IRadAn=       5 diagonalized for initial guess.
 HarFok:  IExCor= 4639 AccDes= 0.00D+00 IRadAn=         5 IDoV= 1 UseB2=F ITyADJ=14
 ICtDFT=  3500011 ScaDFX=  1.000000  1.000000  1.000000  1.000000
 FoFCou: FMM=F IPFlag=           0 FMFlag=      100000 FMFlg1=           0
         NFxFlg=           0 DoJE=T BraDBF=F KetDBF=T FulRan=T
         wScrn=  0.000000 ICntrl=       500 IOpCl=  0 I1Cent=   200000004 NGrid=           0
         NMat0=    1 NMatS0=      1 NMatT0=    0 NMatD0=    1 NMtDS0=    0 NMtDT0=    0
 Petite list used in FoFCou.
 Requested convergence on RMS density matrix=1.00D-10 within 128 cycles.
 Requested convergence on MAX density matrix=1.00D-08.
 Requested convergence on             energy=1.00D-08.
 No special actions if energy rises.
 SCF Done:  E(RwB97XD) =  -832.384838410     A.U. after   17 cycles
            NFock= 17  Conv=0.43D-10     -V/T= 2.0082
 Calling FoFJK, ICntrl=      2127 FMM=F ISym2X=0 I1Cent= 0 IOpClX= 0 NMat=1 NMatS=1 NMatT=0.
 ***** Axes restored to original set *****
 -------------------------------------------------------------------
 Center     Atomic                   Forces (Hartrees/Bohr)
 Number     Number              X              Y              Z
 -------------------------------------------------------------------
      1        6          -0.004715953    0.002028444   -0.003881123
      2        8           0.007129485    0.000843952   -0.000093850
      3        8          -0.003980448   -0.001106960    0.001787241
      4        1           0.001141310   -0.001612863    0.001337333
      5        6          -0.000111991    0.001233269   -0.001517779
      6        9          -0.000226400    0.000211127    0.001906308
      7        9           0.001273381   -0.000132694    0.000691512
      8        9           0.000234309   -0.002102270    0.000109301
      9        8          -0.000983847   -0.000306351   -0.000058740
     10        1          -0.000390942    0.000019310   -0.001036045
     11        1           0.001130427    0.000198597    0.000608445
     12        8          -0.000173329    0.002326505   -0.000223000
     13        1           0.000256296   -0.000925803    0.000017915
     14        1          -0.000763850   -0.001069533    0.000211444
     15        8           0.000349438   -0.001090006   -0.000879367
     16        1          -0.000128439    0.000747001    0.000786638
     17        1           0.000450621    0.000874703    0.000342050
     18        8           0.000581743   -0.000079711    0.000251852
     19        1          -0.000984166    0.000036501   -0.000328199
     20        1          -0.000087645   -0.000093218   -0.000031935
 -------------------------------------------------------------------
 Cartesian Forces:  Max     0.007129485 RMS     0.001587069

 GradGradGradGradGradGradGradGradGradGradGradGradGradGradGradGradGradGrad
 Berny optimization.
 Using GEDIIS/GDIIS optimizer.
 FormGI is forming the generalized inverse of G from B-inverse, IUseBI=4.
 Internal  Forces:  Max     0.006664914 RMS     0.001195003
 Search for a local minimum.
 Step number   4 out of a maximum of  120
 All quantities printed in internal units (Hartrees-Bohrs-Radians)
 Mixed Optimization -- RFO/linear search
 Update second derivatives using D2CorX and points    2    3    4
 ITU=  0  0  1  0
 Use linear search instead of GDIIS.
     Eigenvalues ---   -0.13630   0.00000   0.00015   0.00111   0.00116
     Eigenvalues ---    0.00270   0.00336   0.00503   0.00766   0.00835
     Eigenvalues ---    0.01103   0.01115   0.01212   0.01310   0.01359
     Eigenvalues ---    0.01549   0.01977   0.02193   0.02330   0.02514
     Eigenvalues ---    0.03000   0.03197   0.03267   0.03379   0.03774
     Eigenvalues ---    0.04298   0.04873   0.06110   0.06989   0.07316
     Eigenvalues ---    0.07846   0.08817   0.11612   0.13608   0.18754
     Eigenvalues ---    0.19893   0.21610   0.22827   0.24900   0.32148
     Eigenvalues ---    0.36221   0.37756   0.38720   0.39720   0.43287
     Eigenvalues ---    0.48032   0.52950   0.56010   0.56142   0.56541
     Eigenvalues ---    0.56586   0.57562   0.58789   0.90624
 RFO step:  Lambda=-1.36333154D-01 EMin=-1.36302537D-01
 I=     1 Eig=   -1.36D-01 Dot1= -1.23D-03
 I=     1 Stepn= -6.00D-01 RXN=   6.00D-01 EDone=F
 Mixed    1 eigenvectors in step.  Raw Step.Grad=  1.23D-03.
 RFO eigenvector is Hessian eigenvector with negative curvature.
 Taking step of  6.00D-01 in eigenvector direction(s).  Step.Grad= -9.34D-04.
 Skip linear search -- no minimum in search direction.
 Maximum step size (   0.505) exceeded in Quadratic search.
    -- Step size not scaled.
 Iteration  1 RMS(Cart)=  0.30387350 RMS(Int)=  0.01894009
 Iteration  2 RMS(Cart)=  0.03518033 RMS(Int)=  0.00312770
 Iteration  3 RMS(Cart)=  0.00058304 RMS(Int)=  0.00311974
 Iteration  4 RMS(Cart)=  0.00000189 RMS(Int)=  0.00311974
 Iteration  5 RMS(Cart)=  0.00000004 RMS(Int)=  0.00311974
 Variable       Old X    -DE/DX   Delta X   Delta X   Delta X     New X
                                 (Linear)    (Quad)   (Total)
    R1        2.30355  -0.00666   0.00000   0.00057   0.00123   2.30477
    R2        2.45439  -0.00465   0.00000  -0.09677  -0.09504   2.35935
    R3        2.92364   0.00183   0.00000   0.01204   0.01204   2.93568
    R4        3.48677   0.00043   0.00000   0.06081   0.05973   3.54650
    R5        1.94927  -0.00165   0.00000   0.08616   0.08708   2.03635
    R6        2.82837   0.00066   0.00000  -0.16031  -0.15906   2.66931
    R7        2.53028  -0.00099   0.00000  -0.00517  -0.00517   2.52511
    R8        2.51660  -0.00029   0.00000  -0.00453  -0.00453   2.51208
    R9        2.53999  -0.00133   0.00000  -0.01008  -0.01008   2.52991
   R10        1.81748  -0.00102   0.00000   0.02265   0.02266   1.84014
   R11        1.86462  -0.00200   0.00000  -0.04800  -0.04704   1.81758
   R12        3.11295  -0.00037   0.00000  -0.12693  -0.12790   2.98505
   R13        3.27840  -0.00081   0.00000  -0.08019  -0.07959   3.19882
   R14        1.81669  -0.00058   0.00000   0.00445   0.00445   1.82114
   R15        1.88014  -0.00002   0.00000   0.09863   0.09759   1.97774
   R16        1.81584  -0.00085   0.00000   0.00007   0.00007   1.81590
   R17        1.85567  -0.00041   0.00000   0.06667   0.06584   1.92152
   R18        3.30372   0.00006   0.00000  -0.04137  -0.04208   3.26163
   R19        1.83741  -0.00052   0.00000   0.03116   0.03019   1.86760
   R20        1.81465   0.00006   0.00000   0.00091   0.00091   1.81556
    A1        2.23389  -0.00034   0.00000  -0.13481  -0.12891   2.10497
    A2        2.10334   0.00030   0.00000   0.06223   0.05924   2.16258
    A3        1.94564   0.00004   0.00000   0.07267   0.06974   2.01538
    A4        2.56738  -0.00001   0.00000  -0.15195  -0.14855   2.41884
    A5        1.95217   0.00050   0.00000  -0.02984  -0.01988   1.93228
    A6        1.93447   0.00209   0.00000   0.00637   0.00634   1.94081
    A7        1.93332   0.00161   0.00000   0.01282   0.01279   1.94612
    A8        1.90986   0.00209   0.00000  -0.00556  -0.00555   1.90431
    A9        1.89599  -0.00191   0.00000  -0.00579  -0.00585   1.89014
   A10        1.89491  -0.00215   0.00000  -0.00542  -0.00541   1.88950
   A11        1.89442  -0.00192   0.00000  -0.00294  -0.00293   1.89149
   A12        1.85289  -0.00024   0.00000   0.02436   0.02471   1.87760
   A13        1.98717   0.00031   0.00000  -0.06714  -0.07256   1.91461
   A14        1.95877  -0.00075   0.00000  -0.02757  -0.02620   1.93256
   A15        2.05778  -0.00028   0.00000  -0.09898  -0.10330   1.95448
   A16        1.95514   0.00031   0.00000   0.14715   0.14707   2.10221
   A17        1.86472   0.00074   0.00000   0.01995   0.02372   1.88844
   A18        2.07293   0.00011   0.00000  -0.04206  -0.04100   2.03193
   A19        1.80393  -0.00051   0.00000  -0.07587  -0.07472   1.72921
   A20        1.85730   0.00044   0.00000   0.09133   0.08620   1.94350
   A21        1.94500   0.00027   0.00000   0.12038   0.11867   2.06367
   A22        2.10452  -0.00019   0.00000  -0.00322  -0.00568   2.09884
   A23        1.84638   0.00003   0.00000  -0.05894  -0.05975   1.78663
   A24        3.13501   0.00028   0.00000   0.18239   0.18987   3.32488
   A25        2.96780  -0.00056   0.00000  -0.08814  -0.08327   2.88453
   A26        3.09252   0.00028   0.00000   0.08563   0.07964   3.17216
   A27        2.92988   0.00057   0.00000   0.06081   0.06008   2.98996
   A28        3.15972   0.00064   0.00000   0.08673   0.08510   3.24482
   A29        3.12506  -0.00033   0.00000  -0.05239  -0.05334   3.07172
   A30        3.14343  -0.00018   0.00000  -0.01996  -0.02060   3.12283
   A31        3.14253   0.00025   0.00000  -0.06350  -0.06131   3.08121
   A32        3.05115   0.00052   0.00000   0.09516   0.10130   3.15245
   A33        3.28869  -0.00071   0.00000  -0.07068  -0.07582   3.21287
    D1        1.13923   0.00003   0.00000  -0.05470  -0.05514   1.08409
    D2       -2.03200   0.00006   0.00000  -0.04943  -0.05109  -2.08309
    D3        0.03167  -0.00021   0.00000  -0.04596  -0.04962  -0.01795
    D4       -3.08248  -0.00024   0.00000  -0.05106  -0.05354  -3.13602
    D5        2.28258   0.00002   0.00000   0.00121   0.00144   2.28402
    D6        0.17664  -0.00004   0.00000  -0.00430  -0.00413   0.17251
    D7       -1.91132  -0.00000   0.00000  -0.00508  -0.00488  -1.91620
    D8       -0.88411   0.00003   0.00000   0.00232   0.00215  -0.88196
    D9       -2.99006  -0.00003   0.00000  -0.00320  -0.00342  -2.99348
   D10        1.20517   0.00001   0.00000  -0.00398  -0.00417   1.20099
   D11       -1.91171   0.00003   0.00000   0.11520   0.11383  -1.79788
   D12        2.10454  -0.00020   0.00000   0.05707   0.05449   2.15903
   D13        2.77924   0.00052   0.00000   0.08071   0.07039   2.84963
   D14        0.60989  -0.00056   0.00000  -0.02101  -0.01770   0.59220
   D15        0.23432   0.00006   0.00000   0.01725   0.01905   0.25337
   D16       -2.04001  -0.00030   0.00000  -0.00860  -0.01272  -2.05273
   D17       -1.86031   0.00059   0.00000   0.04522   0.04466  -1.81565
   D18        2.14854   0.00023   0.00000   0.01937   0.01289   2.16144
   D19       -3.13808  -0.00021   0.00000  -0.00738  -0.00958   3.13552
   D20       -1.11988  -0.00005   0.00000   0.01728   0.01366  -1.10622
   D21       -1.01848  -0.00055   0.00000  -0.11854  -0.12116  -1.13964
   D22        0.99973  -0.00039   0.00000  -0.09388  -0.09792   0.90181
   D23       -0.04345  -0.00041   0.00000   0.00160  -0.00428  -0.04773
   D24        2.09050  -0.00002   0.00000   0.06854   0.06671   2.15721
   D25        2.11244  -0.00032   0.00000  -0.05135  -0.05460   2.05785
   D26       -2.03679   0.00007   0.00000   0.01559   0.01639  -2.02039
         Item               Value     Threshold  Converged?
 Maximum Force            0.006665     0.000015     NO 
 RMS     Force            0.001195     0.000010     NO 
 Maximum Displacement     0.769966     0.000060     NO 
 RMS     Displacement     0.306134     0.000040     NO 
 Predicted change in Energy=-2.552362D-02
 GradGradGradGradGradGradGradGradGradGradGradGradGradGradGradGradGradGrad

                          Input orientation:                          
 ---------------------------------------------------------------------
 Center     Atomic      Atomic             Coordinates (Angstroms)
 Number     Number       Type             X           Y           Z
 ---------------------------------------------------------------------
      1          6           0        1.814185   -1.299857    1.178705
      2          8           0        0.600126   -1.241844    1.279708
      3          8           0        2.407344   -0.675964    0.274434
      4          1           0        1.704482   -0.146256   -0.347333
      5          6           0        2.727224   -2.099542    2.148350
      6          9           0        3.584759   -2.873542    1.476729
      7          9           0        2.015072   -2.873510    2.961332
      8          9           0        3.433031   -1.240621    2.894274
      9          8           0       -1.336440    1.671956   -0.839781
     10          1           0       -1.488267    1.737503    0.119834
     11          1           0       -2.042180    1.133055   -1.209397
     12          8           0        0.982139    0.548388   -1.342802
     13          1           0        1.533850    1.185071   -1.810756
     14          1           0        0.072416    1.011508   -1.112067
     15          8           0       -3.099570   -0.124707   -1.616006
     16          1           0       -3.146044   -0.360294   -2.546455
     17          1           0       -2.681046   -0.870331   -1.065725
     18          8           0       -1.744624   -2.008305   -0.167315
     19          1           0       -0.919028   -1.690403    0.273194
     20          1           0       -2.155540   -2.536260    0.522218
 ---------------------------------------------------------------------
                    Distance matrix (angstroms):
                    1          2          3          4          5
     1  C    0.000000
     2  O    1.219634   0.000000
     3  O    1.248513   2.144023   0.000000
     4  H    1.916148   2.251040   1.077591   0.000000
     5  C    1.553495   2.452495   2.374964   3.330130   0.000000
     6  F    2.387516   3.407241   2.767881   3.781631   1.336232
     7  F    2.386315   2.737200   3.493208   4.299029   1.329333
     8  F    2.359523   3.260702   2.869570   3.833215   1.338773
     9  O    4.778326   4.090569   4.557426   3.577095   6.298134
    10  H    4.610092   3.818795   4.585249   3.736367   6.050467
    11  H    5.147198   4.337922   5.027183   4.051823   6.668685
    12  O    3.235167   3.198190   2.479053   1.412539   4.716460
    13  H    3.897477   4.038901   2.928219   1.985737   5.280847
    14  H    3.691044   3.328162   3.197161   2.142166   5.230388
    15  O    5.773767   4.829172   5.848398   4.968794   7.212619
    16  H    6.274031   5.426826   6.236761   5.330061   7.717606
    17  H    5.042724   4.050329   5.265503   4.502580   6.410196
    18  O    3.870245   2.859929   4.382821   3.923770   5.036671
    19  H    2.905672   1.876726   3.477620   3.106807   4.120528
    20  H    4.209321   3.137355   4.933762   4.622554   5.164921
                    6          7          8          9         10
     6  F    0.000000
     7  F    2.160547   0.000000
     8  F    2.167692   2.163662   0.000000
     9  O    7.088440   6.807522   6.721170   0.000000
    10  H    6.988454   6.450499   6.386385   0.973759   0.000000
    11  H    7.411514   7.064619   7.242402   0.961821   1.561740
    12  O    5.141302   5.594810   5.211548   2.625118   3.107443
    13  H    5.611250   6.283031   5.623894   3.068944   3.628436
    14  H    5.842263   5.954818   5.693557   1.579623   2.116691
    15  O    7.861384   7.393748   8.016406   2.634227   3.012849
    16  H    8.234448   7.955444   8.582583   3.212078   3.775986
    17  H    7.052463   6.502571   7.293877   2.884829   3.103073
    18  O    5.643921   4.967125   6.063892   3.763396   3.765535
    19  H    4.809616   4.151478   5.100272   3.566287   3.478230
    20  H    5.828883   4.843244   6.207854   4.498338   4.344216
                   11         12         13         14         15
    11  H    0.000000
    12  O    3.083202   0.000000
    13  H    3.626613   0.963707   0.000000
    14  H    2.120322   1.046573   1.629134   0.000000
    15  O    1.692741   4.145847   4.818924   3.406822   0.000000
    16  H    2.288303   4.395040   4.983052   3.781243   0.960935
    17  H    2.107688   3.938078   4.748167   3.335419   1.016822
    18  O    3.323044   3.918378   4.862812   3.648763   2.735421
    19  H    3.381045   3.352322   4.315994   3.194094   3.282567
    20  H    4.058967   4.778952   5.736085   4.496814   3.358390
                   16         17         18         19         20
    16  H    0.000000
    17  H    1.633684   0.000000
    18  O    3.215622   1.725981   0.000000
    19  H    3.831346   2.360070   0.988292   0.000000
    20  H    3.890075   2.360729   0.960751   1.518700   0.000000
 Stoichiometry    C2H9F3O6
 Framework group  C1[X(C2H9F3O6)]
 Deg. of freedom    54
 Full point group                 C1      NOp   1
 Largest Abelian subgroup         C1      NOp   1
 Largest concise Abelian subgroup C1      NOp   1
                         Standard orientation:                         
 ---------------------------------------------------------------------
 Center     Atomic      Atomic             Coordinates (Angstroms)
 Number     Number       Type             X           Y           Z
 ---------------------------------------------------------------------
      1          6           0        1.130855    0.179861    0.017806
      2          8           0        0.239698   -0.523246    0.463886
      3          8           0        0.869142    1.284499   -0.501874
      4          1           0       -0.193020    1.466116   -0.496517
      5          6           0        2.638268   -0.191369    0.074722
      6          9           0        3.217912   -0.043012   -1.120067
      7          9           0        2.816125   -1.447491    0.471778
      8          9           0        3.256324    0.617579    0.944159
      9          8           0       -3.440601    1.187012    0.976889
     10          1           0       -3.068092    0.834660    1.804713
     11          1           0       -3.975879    0.493040    0.580684
     12          8           0       -1.530360    1.879923   -0.685067
     13          1           0       -1.595435    2.827952   -0.845497
     14          1           0       -2.270278    1.613720    0.005564
     15          8           0       -4.533068   -0.928296   -0.150560
     16          1           0       -4.978105   -0.827949   -0.996296
     17          1           0       -3.645681   -1.413770   -0.254417
     18          8           0       -2.033620   -1.998841   -0.449259
     19          1           0       -1.287732   -1.421270   -0.154671
     20          1           0       -1.783294   -2.855546   -0.093678
 ---------------------------------------------------------------------
 Rotational constants (GHZ):           1.4574919           0.3514613           0.3128300
 Standard basis: 6-31++G(d,p) (6D, 7F)
 There are   263 symmetry adapted cartesian basis functions of A   symmetry.
 There are   263 symmetry adapted basis functions of A   symmetry.
   263 basis functions,   424 primitive gaussians,   263 cartesian basis functions
    48 alpha electrons       48 beta electrons
       nuclear repulsion energy       715.3818707961 Hartrees.
 NAtoms=   20 NActive=   20 NUniq=   20 SFac= 1.00D+00 NAtFMM=   60 NAOKFM=F Big=F
 Integral buffers will be    131072 words long.
 Raffenetti 2 integral format.
 Two-electron integral symmetry is turned on.
 Nuclear repulsion after empirical dispersion term =      715.3740360396 Hartrees.
 One-electron integrals computed using PRISM.
 NBasis=   263 RedAO= T EigKep=  4.63D-05  NBF=   263
 NBsUse=   263 1.00D-06 EigRej= -1.00D+00 NBFU=   263
 Initial guess from the checkpoint file:  "/local_scratch/slurm.5620307/Gau-1260940.chk"
 B after Tr=     0.000000    0.000000    0.000000
         Rot=    0.999591    0.024595    0.001060   -0.014583 Ang=   3.28 deg.
 ExpMin= 3.60D-02 ExpMax= 7.00D+03 ExpMxC= 1.05D+03 IAcc=3 IRadAn=         5 AccDes= 0.00D+00
 Harris functional with IExCor= 4639 and IRadAn=       5 diagonalized for initial guess.
 HarFok:  IExCor= 4639 AccDes= 0.00D+00 IRadAn=         5 IDoV= 1 UseB2=F ITyADJ=14
 ICtDFT=  3500011 ScaDFX=  1.000000  1.000000  1.000000  1.000000
 FoFCou: FMM=F IPFlag=           0 FMFlag=      100000 FMFlg1=           0
         NFxFlg=           0 DoJE=T BraDBF=F KetDBF=T FulRan=T
         wScrn=  0.000000 ICntrl=       500 IOpCl=  0 I1Cent=   200000004 NGrid=           0
         NMat0=    1 NMatS0=      1 NMatT0=    0 NMatD0=    1 NMtDS0=    0 NMtDT0=    0
 Petite list used in FoFCou.
 Requested convergence on RMS density matrix=1.00D-10 within 128 cycles.
 Requested convergence on MAX density matrix=1.00D-08.
 Requested convergence on             energy=1.00D-08.
 No special actions if energy rises.
 SCF Done:  E(RwB97XD) =  -832.372138595     A.U. after   17 cycles
            NFock= 17  Conv=0.77D-10     -V/T= 2.0082
 Calling FoFJK, ICntrl=      2127 FMM=F ISym2X=0 I1Cent= 0 IOpClX= 0 NMat=1 NMatS=1 NMatT=0.
 ***** Axes restored to original set *****
 -------------------------------------------------------------------
 Center     Atomic                   Forces (Hartrees/Bohr)
 Number     Number              X              Y              Z
 -------------------------------------------------------------------
      1        6          -0.033156578   -0.008007749    0.012980930
      2        8          -0.015404221   -0.017204561    0.022234325
      3        8           0.037655944    0.026464450   -0.039211422
      4        1           0.012144211   -0.005949388    0.003609549
      5        6          -0.003982394    0.003333433   -0.002725208
      6        9           0.000800730   -0.000651503   -0.001916811
      7        9          -0.002262910   -0.000796368    0.000671320
      8        9           0.002247139    0.001866751    0.002253503
      9        8           0.023117361    0.016516111    0.022649137
     10        1          -0.000678519   -0.000653469   -0.013407542
     11        1          -0.018521868   -0.014696299   -0.006817699
     12        8          -0.022263887    0.014027392    0.006675915
     13        1          -0.002945596   -0.000776281    0.000587129
     14        1           0.022902584   -0.011792126   -0.007598371
     15        8           0.007883861   -0.012375693    0.017350517
     16        1           0.002139363   -0.005911088    0.003967254
     17        1          -0.010098604    0.014949462   -0.022043805
     18        8           0.012812894    0.005057994    0.011777568
     19        1          -0.008350296   -0.001572210   -0.009348839
     20        1          -0.004039214   -0.001828858   -0.001687450
 -------------------------------------------------------------------
 Cartesian Forces:  Max     0.039211422 RMS     0.013987054

 GradGradGradGradGradGradGradGradGradGradGradGradGradGradGradGradGradGrad
 Berny optimization.
 Using GEDIIS/GDIIS optimizer.
 FormGI is forming the generalized inverse of G from B-inverse, IUseBI=4.
 Internal  Forces:  Max     0.056062415 RMS     0.010378855
 Search for a local minimum.
 Step number   5 out of a maximum of  120
 All quantities printed in internal units (Hartrees-Bohrs-Radians)
 Mixed Optimization -- RFO/linear search
 Update second derivatives using D2CorX and points    2    5    4
 ITU=  0  0  0  1  0
 Use linear search instead of GDIIS.
     Eigenvalues ---    0.00000   0.00015   0.00110   0.00112   0.00269
     Eigenvalues ---    0.00333   0.00494   0.00758   0.00834   0.01026
     Eigenvalues ---    0.01106   0.01200   0.01295   0.01355   0.01521
     Eigenvalues ---    0.01929   0.02112   0.02319   0.02471   0.02813
     Eigenvalues ---    0.03002   0.03219   0.03329   0.03747   0.03894
     Eigenvalues ---    0.04360   0.04920   0.06770   0.07173   0.07453
     Eigenvalues ---    0.07826   0.08635   0.11618   0.13609   0.19773
     Eigenvalues ---    0.21244   0.21688   0.23667   0.26916   0.33346
     Eigenvalues ---    0.37369   0.37757   0.38805   0.40643   0.47139
     Eigenvalues ---    0.50380   0.53174   0.56044   0.56537   0.56582
     Eigenvalues ---    0.56934   0.57572   0.66493   0.93873
 RFO step:  Lambda=-7.61232331D-04 EMin= 3.96332664D-06
 Quartic linear search produced a step of -0.95691.
 Iteration  1 RMS(Cart)=  0.23700291 RMS(Int)=  0.02891344
 Iteration  2 RMS(Cart)=  0.04501728 RMS(Int)=  0.00509647
 Iteration  3 RMS(Cart)=  0.00234418 RMS(Int)=  0.00493176
 Iteration  4 RMS(Cart)=  0.00003625 RMS(Int)=  0.00493174
 Iteration  5 RMS(Cart)=  0.00000106 RMS(Int)=  0.00493174
 Iteration  6 RMS(Cart)=  0.00000003 RMS(Int)=  0.00493174
 Variable       Old X    -DE/DX   Delta X   Delta X   Delta X     New X
                                 (Linear)    (Quad)   (Total)
    R1        2.30477   0.01158  -0.00118  -0.01669  -0.01415   2.29063
    R2        2.35935   0.05606   0.09094   0.00171   0.09387   2.45322
    R3        2.93568  -0.00488  -0.01152   0.00511  -0.00641   2.92927
    R4        3.54650  -0.00367  -0.05716  -0.03072  -0.08493   3.46157
    R5        2.03635  -0.01294  -0.08333  -0.03121  -0.11757   1.91878
    R6        2.66931  -0.00072   0.15221   0.09932   0.24859   2.91790
    R7        2.52511   0.00185   0.00495  -0.00061   0.00433   2.52945
    R8        2.51208   0.00209   0.00433   0.00118   0.00552   2.51759
    R9        2.52991   0.00364   0.00964  -0.00101   0.00863   2.53854
   R10        1.84014  -0.01318  -0.02168  -0.00612  -0.02779   1.81235
   R11        1.81758   0.02872   0.04502   0.00195   0.04549   1.86307
   R12        2.98505   0.00028   0.12238   0.06459   0.18248   3.16754
   R13        3.19882   0.00473   0.07616  -0.03683   0.03817   3.23699
   R14        1.82114  -0.00248  -0.00426  -0.00189  -0.00615   1.81500
   R15        1.97774  -0.02638  -0.09339  -0.00709  -0.10492   1.87281
   R16        1.81590  -0.00250  -0.00007  -0.00096  -0.00102   1.81488
   R17        1.92152  -0.02830  -0.06300  -0.00018  -0.06023   1.86128
   R18        3.26163  -0.00186   0.04027  -0.02174   0.02198   3.28361
   R19        1.86760  -0.01539  -0.02889  -0.00291  -0.02913   1.83847
   R20        1.81556   0.00152  -0.00087  -0.00050  -0.00137   1.81418
    A1        2.10497   0.02740   0.12336  -0.00815   0.11929   2.22426
    A2        2.16258  -0.01551  -0.05668   0.01003  -0.04883   2.11375
    A3        2.01538  -0.01190  -0.06674  -0.00192  -0.07055   1.94482
    A4        2.41884  -0.00480   0.14214   0.16447   0.31252   2.73136
    A5        1.93228  -0.01544   0.01902  -0.00705   0.00910   1.94139
    A6        1.94081  -0.00188  -0.00607   0.00545  -0.00062   1.94019
    A7        1.94612  -0.00231  -0.01224   0.00065  -0.01156   1.93455
    A8        1.90431   0.00194   0.00531   0.00607   0.01138   1.91569
    A9        1.89014   0.00158   0.00560  -0.00380   0.00183   1.89197
   A10        1.88950   0.00027   0.00518  -0.00448   0.00066   1.89016
   A11        1.89149   0.00051   0.00281  -0.00437  -0.00154   1.88995
   A12        1.87760  -0.00369  -0.02365   0.00536  -0.02324   1.85436
   A13        1.91461   0.00311   0.06944   0.14040   0.21054   2.12514
   A14        1.93256   0.00246   0.02507  -0.02986  -0.01850   1.91407
   A15        1.95448   0.00329   0.09884   0.02882   0.13324   2.08772
   A16        2.10221  -0.00268  -0.14073   0.06552  -0.07801   2.02420
   A17        1.88844  -0.00074  -0.02270  -0.01133  -0.03027   1.85817
   A18        2.03193  -0.00256   0.03923  -0.00296   0.03893   2.07086
   A19        1.72921   0.00725   0.07150   0.07204   0.14408   1.87329
   A20        1.94350  -0.00517  -0.08249  -0.00376  -0.08916   1.85434
   A21        2.06367  -0.00891  -0.11355  -0.03061  -0.13377   1.92990
   A22        2.09884   0.00278   0.00543   0.03186   0.03106   2.12989
   A23        1.78663   0.00496   0.05718   0.00036   0.05887   1.84549
   A24        3.32488  -0.01464  -0.18169   0.00520  -0.16981   3.15507
   A25        2.88453   0.00517   0.07969   0.07338   0.14322   3.02774
   A26        3.17216   0.00215  -0.07621   0.11101   0.02905   3.20121
   A27        2.98996  -0.00105  -0.05749   0.02770  -0.02027   2.96968
   A28        3.24482  -0.00349  -0.08144   0.02169  -0.06971   3.17511
   A29        3.07172   0.00707   0.05104   0.00013   0.06324   3.13496
   A30        3.12283   0.00217   0.01971  -0.00343   0.01323   3.13607
   A31        3.08121   0.00157   0.05867   0.00058   0.05134   3.13255
   A32        3.15245  -0.00572  -0.09693   0.08359  -0.01891   3.13354
   A33        3.21287   0.00696   0.07255  -0.02171   0.04471   3.25757
    D1        1.08409   0.00046   0.05276   0.02493   0.06832   1.15241
    D2       -2.08309  -0.00006   0.04889   0.02322   0.06280  -2.02029
    D3       -0.01795  -0.00004   0.04749  -0.00247   0.03526   0.01731
    D4       -3.13602   0.00055   0.05123  -0.00107   0.04035  -3.09567
    D5        2.28402  -0.00045  -0.00138  -0.00550  -0.00703   2.27699
    D6        0.17251   0.00043   0.00395  -0.00487  -0.00105   0.17146
    D7       -1.91620  -0.00002   0.00467  -0.00381   0.00075  -1.91545
    D8       -0.88196  -0.00041  -0.00205  -0.00723  -0.00918  -0.89114
    D9       -2.99348   0.00046   0.00327  -0.00660  -0.00319  -2.99667
   D10        1.20099   0.00001   0.00399  -0.00554  -0.00139   1.19960
   D11       -1.79788   0.00474  -0.10893   0.13673   0.01798  -1.77990
   D12        2.15903   0.00651  -0.05214   0.10295   0.04270   2.20173
   D13        2.84963   0.00014  -0.06736   0.19062   0.12352   2.97315
   D14        0.59220   0.00026   0.01693   0.10248   0.11478   0.70698
   D15        0.25337   0.00153  -0.01823   0.29466   0.28012   0.53349
   D16       -2.05273   0.00021   0.01217   0.19737   0.21125  -1.84148
   D17       -1.81565   0.00196  -0.04273   0.19290   0.15450  -1.66115
   D18        2.16144   0.00064  -0.01234   0.09560   0.08563   2.24707
   D19        3.13552   0.00109   0.00917  -0.35482  -0.34588   2.78964
   D20       -1.10622  -0.00091  -0.01307  -0.29985  -0.30842  -1.41464
   D21       -1.13964   0.00597   0.11594  -0.17779  -0.06538  -1.20501
   D22        0.90181   0.00397   0.09370  -0.12282  -0.02791   0.87390
   D23       -0.04773   0.00480   0.00410  -0.05186  -0.05167  -0.09940
   D24        2.15721   0.00346  -0.06383  -0.02767  -0.09464   2.06258
   D25        2.05785   0.00375   0.05224  -0.01611   0.03367   2.09152
   D26       -2.02039   0.00241  -0.01569   0.00808  -0.00929  -2.02969
         Item               Value     Threshold  Converged?
 Maximum Force            0.056062     0.000015     NO 
 RMS     Force            0.010379     0.000010     NO 
 Maximum Displacement     0.808744     0.000060     NO 
 RMS     Displacement     0.266440     0.000040     NO 
 Predicted change in Energy=-5.401148D-04
 GradGradGradGradGradGradGradGradGradGradGradGradGradGradGradGradGradGrad

                          Input orientation:                          
 ---------------------------------------------------------------------
 Center     Atomic      Atomic             Coordinates (Angstroms)
 Number     Number       Type             X           Y           Z
 ---------------------------------------------------------------------
      1          6           0        1.760765   -1.318165    1.027088
      2          8           0        0.560589   -1.463539    0.939077
      3          8           0        2.522071   -0.573356    0.284821
      4          1           0        1.980296   -0.077049   -0.415996
      5          6           0        2.573898   -2.027198    2.140148
      6          9           0        3.640106   -2.657570    1.632721
      7          9           0        1.821763   -2.921442    2.780082
      8          9           0        3.005062   -1.122078    3.034246
      9          8           0       -1.182625    1.716802   -0.806306
     10          1           0       -1.373736    2.028415    0.080348
     11          1           0       -1.904193    1.086451   -1.038654
     12          8           0        1.174404    0.678359   -1.494934
     13          1           0        1.602029    1.364768   -2.013058
     14          1           0        0.301391    1.047578   -1.205612
     15          8           0       -3.055659   -0.143987   -1.345749
     16          1           0       -3.243483   -0.381837   -2.257072
     17          1           0       -2.731923   -0.964711   -0.907880
     18          8           0       -1.895342   -2.275810   -0.132997
     19          1           0       -1.015738   -1.989549    0.168400
     20          1           0       -2.277786   -2.760036    0.602468
 ---------------------------------------------------------------------
                    Distance matrix (angstroms):
                    1          2          3          4          5
     1  C    0.000000
     2  O    1.212147   0.000000
     3  O    1.298187   2.251198   0.000000
     4  H    1.915999   2.402946   1.015374   0.000000
     5  C    1.550102   2.411160   2.357664   3.269452   0.000000
     6  F    2.385942   3.374948   2.722276   3.689350   1.338525
     7  F    2.376386   2.665584   3.497180   4.281427   1.332252
     8  F    2.369686   3.237557   2.844945   3.747853   1.343338
     9  O    4.608242   4.024889   4.490006   3.657090   6.067173
    10  H    4.681988   4.083231   4.689172   3.991098   6.022839
    11  H    4.845759   4.060668   4.909008   4.102522   6.312915
    12  O    3.269636   3.299834   2.559399   1.544089   4.742619
    13  H    4.057809   4.218889   3.143732   2.184612   5.449687
    14  H    3.565313   3.312489   3.127337   2.169562   5.080614
    15  O    5.496088   4.476483   5.827023   5.121500   6.884030
    16  H    6.058458   5.084920   6.303929   5.547101   7.475605
    17  H    4.904413   3.807980   5.401865   4.820259   6.210563
    18  O    3.953479   2.800129   4.752521   4.464886   5.020269
    19  H    2.982796   1.831785   3.812513   3.602138   4.095692
    20  H    4.309198   3.138564   5.284042   5.134876   5.142019
                    6          7          8          9         10
     6  F    0.000000
     7  F    2.166203   0.000000
     8  F    2.173772   2.168526   0.000000
     9  O    6.952892   6.588007   6.351834   0.000000
    10  H    7.036116   6.480808   6.150203   0.959052   0.000000
    11  H    7.203693   6.672983   6.750326   0.985895   1.555907
    12  O    5.195222   5.626136   5.206376   2.666113   3.285907
    13  H    5.798678   6.433823   5.798981   3.055237   3.698372
    14  H    5.738577   5.826698   5.476644   1.676189   2.328473
    15  O    7.747429   6.966060   7.541443   2.694772   3.095473
    16  H    8.227591   7.581506   8.221333   3.279657   3.843020
    17  H    7.065634   6.177857   6.962623   3.098573   3.432211
    18  O    5.822773   4.766523   5.947813   4.111236   4.340961
    19  H    4.926193   3.967458   5.013224   3.836006   4.034842
    20  H    6.007776   4.644821   6.041932   4.819347   4.900937
                   11         12         13         14         15
    11  H    0.000000
    12  O    3.138867   0.000000
    13  H    3.649728   0.960455   0.000000
    14  H    2.212236   0.991051   1.563406   0.000000
    15  O    1.712939   4.311838   4.941224   3.565004   0.000000
    16  H    2.331118   4.606799   5.156467   3.964206   0.960395
    17  H    2.215741   4.278282   5.042918   3.652252   0.984948
    18  O    3.482111   4.472731   5.387025   4.125657   2.713259
    19  H    3.421712   3.831597   4.781517   3.584255   3.140068
    20  H    4.198609   5.304646   6.237624   4.941582   3.353259
                   16         17         18         19         20
    16  H    0.000000
    17  H    1.556199   0.000000
    18  O    3.149018   1.737611   0.000000
    19  H    3.664765   2.270234   0.972876   0.000000
    20  H    3.842573   2.389682   0.960025   1.541048   0.000000
 Stoichiometry    C2H9F3O6
 Framework group  C1[X(C2H9F3O6)]
 Deg. of freedom    54
 Full point group                 C1      NOp   1
 Largest Abelian subgroup         C1      NOp   1
 Largest concise Abelian subgroup C1      NOp   1
                         Standard orientation:                         
 ---------------------------------------------------------------------
 Center     Atomic      Atomic             Coordinates (Angstroms)
 Number     Number       Type             X           Y           Z
 ---------------------------------------------------------------------
      1          6           0        1.051234    0.192536   -0.107724
      2          8           0        0.143915   -0.590455    0.073930
      3          8           0        0.960392    1.434448   -0.474727
      4          1           0       -0.008973    1.714110   -0.589210
      5          6           0        2.525863   -0.220792    0.131953
      6          9           0        3.295230    0.105305   -0.913698
      7          9           0        2.623380   -1.534255    0.332454
      8          9           0        3.002879    0.408070    1.218941
      9          8           0       -3.280139    1.313522    0.996131
     10          1           0       -3.063838    1.140472    1.914308
     11          1           0       -3.723568    0.500007    0.659156
     12          8           0       -1.476729    2.154786   -0.778170
     13          1           0       -1.679928    3.083974   -0.911563
     14          1           0       -2.120685    1.820529   -0.103059
     15          8           0       -4.315024   -0.985265    0.044086
     16          1           0       -4.859828   -0.971913   -0.746716
     17          1           0       -3.534101   -1.546500   -0.168744
     18          8           0       -2.003107   -2.280395   -0.538541
     19          1           0       -1.276724   -1.651438   -0.386001
     20          1           0       -1.722811   -3.104909   -0.134490
 ---------------------------------------------------------------------
 Rotational constants (GHZ):           1.2388733           0.3784069           0.3218112
 Standard basis: 6-31++G(d,p) (6D, 7F)
 There are   263 symmetry adapted cartesian basis functions of A   symmetry.
 There are   263 symmetry adapted basis functions of A   symmetry.
   263 basis functions,   424 primitive gaussians,   263 cartesian basis functions
    48 alpha electrons       48 beta electrons
       nuclear repulsion energy       712.8110733048 Hartrees.
 NAtoms=   20 NActive=   20 NUniq=   20 SFac= 1.00D+00 NAtFMM=   60 NAOKFM=F Big=F
 Integral buffers will be    131072 words long.
 Raffenetti 2 integral format.
 Two-electron integral symmetry is turned on.
 Nuclear repulsion after empirical dispersion term =      712.8035840934 Hartrees.
 One-electron integrals computed using PRISM.
 NBasis=   263 RedAO= T EigKep=  5.16D-05  NBF=   263
 NBsUse=   263 1.00D-06 EigRej= -1.00D+00 NBFU=   263
 Lowest energy guess from the checkpoint file:  "/local_scratch/slurm.5620307/Gau-1260940.chk"
 B after Tr=    -0.000000    0.000000   -0.000000
         Rot=    0.999881    0.007890    0.006717   -0.011420 Ang=   1.77 deg.
 B after Tr=    -0.000000    0.000000   -0.000000
         Rot=    0.999828   -0.017361    0.005234    0.003781 Ang=  -2.12 deg.
 Requested convergence on RMS density matrix=1.00D-10 within 128 cycles.
 Requested convergence on MAX density matrix=1.00D-08.
 Requested convergence on             energy=1.00D-08.
 No special actions if energy rises.
 SCF Done:  E(RwB97XD) =  -832.385270103     A.U. after   17 cycles
            NFock= 17  Conv=0.60D-10     -V/T= 2.0082
 Calling FoFJK, ICntrl=      2127 FMM=F ISym2X=0 I1Cent= 0 IOpClX= 0 NMat=1 NMatS=1 NMatT=0.
 ***** Axes restored to original set *****
 -------------------------------------------------------------------
 Center     Atomic                   Forces (Hartrees/Bohr)
 Number     Number              X              Y              Z
 -------------------------------------------------------------------
      1        6           0.000408352    0.001644091   -0.001624112
      2        8          -0.000161288   -0.001284192    0.001649913
      3        8           0.001222485   -0.001360167    0.002385714
      4        1          -0.001221335    0.001250819   -0.002605598
      5        6           0.000001963    0.000204456    0.000081642
      6        9          -0.000286305    0.000217319    0.000271824
      7        9           0.000102120    0.000066216   -0.000032566
      8        9          -0.000072579   -0.000618273   -0.000441258
      9        8           0.000088866   -0.001218601   -0.001517521
     10        1           0.000458585    0.000491265    0.000894228
     11        1          -0.000320854    0.000228135   -0.000239668
     12        8          -0.000406407    0.000904996    0.000922218
     13        1           0.000451464   -0.000511421   -0.000067533
     14        1           0.000088001    0.000136141    0.000353981
     15        8           0.000569806   -0.002954606    0.001106515
     16        1          -0.000117203    0.000662389    0.000204152
     17        1          -0.000335760    0.002187146   -0.001158073
     18        8           0.001404344    0.000685179    0.000440706
     19        1          -0.001472490   -0.000625605   -0.000640978
     20        1          -0.000401766   -0.000105287    0.000016414
 -------------------------------------------------------------------
 Cartesian Forces:  Max     0.002954606 RMS     0.001001176

 GradGradGradGradGradGradGradGradGradGradGradGradGradGradGradGradGradGrad
 Berny optimization.
 Using GEDIIS/GDIIS optimizer.
 FormGI is forming the generalized inverse of G from B-inverse, IUseBI=4.
 Internal  Forces:  Max     0.002344744 RMS     0.000546411
 Search for a local minimum.
 Step number   6 out of a maximum of  120
 All quantities printed in internal units (Hartrees-Bohrs-Radians)
 Mixed Optimization -- En-DIIS/RFO-DIIS
 Update second derivatives using D2CorX and points    4    6
 DE= -4.32D-04 DEPred=-5.40D-04 R= 7.99D-01
 TightC=F SS=  1.41D+00  RLast= 7.88D-01 DXNew= 8.4853D-01 2.3654D+00
 Trust test= 7.99D-01 RLast= 7.88D-01 DXMaxT set to 8.49D-01
 ITU=  1  0  0  0  1  0
 Use linear search instead of GDIIS.
     Eigenvalues ---    0.00003   0.00015   0.00104   0.00119   0.00269
     Eigenvalues ---    0.00335   0.00454   0.00736   0.00808   0.00876
     Eigenvalues ---    0.01105   0.01190   0.01281   0.01348   0.01519
     Eigenvalues ---    0.02029   0.02133   0.02297   0.02484   0.02760
     Eigenvalues ---    0.03067   0.03211   0.03279   0.03735   0.03883
     Eigenvalues ---    0.04413   0.04668   0.06653   0.07237   0.07438
     Eigenvalues ---    0.07789   0.08484   0.11609   0.13570   0.19726
     Eigenvalues ---    0.20871   0.21681   0.23659   0.26754   0.31993
     Eigenvalues ---    0.33925   0.37776   0.38764   0.40562   0.46800
     Eigenvalues ---    0.50473   0.52732   0.54653   0.56514   0.56596
     Eigenvalues ---    0.56707   0.57471   0.66009   0.85220
 RFO step:  Lambda=-3.55270388D-04 EMin= 2.62291525D-05
 Quartic linear search produced a step of -0.09323.
 Iteration  1 RMS(Cart)=  0.06549432 RMS(Int)=  0.00442683
 Iteration  2 RMS(Cart)=  0.00566752 RMS(Int)=  0.00061046
 Iteration  3 RMS(Cart)=  0.00003951 RMS(Int)=  0.00061019
 Iteration  4 RMS(Cart)=  0.00000004 RMS(Int)=  0.00061019
 Variable       Old X    -DE/DX   Delta X   Delta X   Delta X     New X
                                 (Linear)    (Quad)   (Total)
    R1        2.29063   0.00050   0.00120  -0.00572  -0.00464   2.28599
    R2        2.45322  -0.00028   0.00011  -0.00988  -0.01001   2.44321
    R3        2.92927  -0.00016  -0.00052   0.00780   0.00728   2.93655
    R4        3.46157   0.00041   0.00235   0.04796   0.05011   3.51168
    R5        1.91878   0.00233   0.00284   0.00594   0.00867   1.92745
    R6        2.91790  -0.00073  -0.00835  -0.01473  -0.02320   2.89471
    R7        2.52945  -0.00043   0.00008  -0.00025  -0.00018   2.52927
    R8        2.51759  -0.00012  -0.00009   0.00140   0.00131   2.51890
    R9        2.53854  -0.00073   0.00014  -0.00420  -0.00407   2.53447
   R10        1.81235   0.00089   0.00048   0.00123   0.00171   1.81405
   R11        1.86307   0.00022   0.00014  -0.00154  -0.00110   1.86198
   R12        3.16754  -0.00051  -0.00509  -0.02787  -0.03302   3.13451
   R13        3.23699   0.00010   0.00386  -0.00795  -0.00376   3.23322
   R14        1.81500  -0.00013   0.00016  -0.00205  -0.00189   1.81311
   R15        1.87281  -0.00045   0.00068   0.00421   0.00483   1.87764
   R16        1.81488  -0.00033   0.00009  -0.00229  -0.00220   1.81268
   R17        1.86128  -0.00234  -0.00052  -0.00475  -0.00503   1.85625
   R18        3.28361   0.00006   0.00187   0.00265   0.00474   3.28835
   R19        1.83847  -0.00132  -0.00010  -0.00449  -0.00478   1.83369
   R20        1.81418   0.00023   0.00004   0.00030   0.00035   1.81453
    A1        2.22426   0.00109   0.00090   0.00384   0.00337   2.22763
    A2        2.11375  -0.00093  -0.00097  -0.00203  -0.00234   2.11141
    A3        1.94482  -0.00015   0.00008  -0.00162  -0.00086   1.94396
    A4        2.73136  -0.00040  -0.01529  -0.05659  -0.07192   2.65944
    A5        1.94139  -0.00015   0.00100   0.01154   0.01042   1.95181
    A6        1.94019   0.00011  -0.00053   0.00249   0.00195   1.94214
    A7        1.93455   0.00002  -0.00011   0.00231   0.00218   1.93674
    A8        1.91569   0.00029  -0.00054   0.01037   0.00981   1.92550
    A9        1.89197  -0.00008   0.00037  -0.00550  -0.00513   1.88684
   A10        1.89016  -0.00025   0.00044  -0.00576  -0.00533   1.88483
   A11        1.88995  -0.00010   0.00042  -0.00446  -0.00406   1.88589
   A12        1.85436   0.00012  -0.00014   0.00367   0.00311   1.85747
   A13        2.12514  -0.00067  -0.01286  -0.04045  -0.05340   2.07175
   A14        1.91407   0.00072   0.00417   0.00944   0.01410   1.92816
   A15        2.08772  -0.00024  -0.00279  -0.00551  -0.00848   2.07924
   A16        2.02420  -0.00009  -0.00644   0.02855   0.02173   2.04593
   A17        1.85817   0.00070   0.00061   0.01800   0.01874   1.87692
   A18        2.07086  -0.00055   0.00019  -0.00537  -0.00566   2.06520
   A19        1.87329   0.00009  -0.00647   0.00677   0.00082   1.87411
   A20        1.85434   0.00047   0.00028   0.01188   0.01208   1.86642
   A21        1.92990  -0.00020   0.00141   0.00050   0.00154   1.93143
   A22        2.12989   0.00002  -0.00237  -0.02313  -0.02553   2.10437
   A23        1.84549   0.00016   0.00008   0.00644   0.00726   1.85275
   A24        3.15507  -0.00054  -0.00187   0.01870   0.01693   3.17200
   A25        3.02774  -0.00025  -0.00559   0.00086  -0.00453   3.02321
   A26        3.20121  -0.00050  -0.01013  -0.01484  -0.02519   3.17602
   A27        2.96968   0.00050  -0.00371   0.04611   0.04279   3.01248
   A28        3.17511  -0.00020  -0.00143  -0.05035  -0.05394   3.12116
   A29        3.13496   0.00042  -0.00092  -0.01372  -0.01272   3.12224
   A30        3.13607  -0.00001   0.00069  -0.00044  -0.00091   3.13516
   A31        3.13255  -0.00028   0.00093  -0.01023  -0.00917   3.12338
   A32        3.13354  -0.00039  -0.00768  -0.02190  -0.02988   3.10366
   A33        3.25757   0.00022   0.00290  -0.05696  -0.05523   3.20234
    D1        1.15241   0.00002  -0.00123   0.13915   0.13676   1.28917
    D2       -2.02029   0.00012  -0.00109   0.14742   0.14525  -1.87505
    D3        0.01731  -0.00020   0.00134  -0.02613  -0.02585  -0.00854
    D4       -3.09567  -0.00028   0.00123  -0.03372  -0.03363  -3.12930
    D5        2.27699  -0.00006   0.00052  -0.04487  -0.04436   2.23263
    D6        0.17146  -0.00004   0.00048  -0.04113  -0.04065   0.13081
    D7       -1.91545  -0.00011   0.00038  -0.04371  -0.04333  -1.95878
    D8       -0.89114   0.00005   0.00066  -0.03772  -0.03706  -0.92820
    D9       -2.99667   0.00007   0.00062  -0.03399  -0.03335  -3.03003
   D10        1.19960   0.00000   0.00052  -0.03656  -0.03603   1.16357
   D11       -1.77990   0.00036  -0.01229  -0.02182  -0.03479  -1.81469
   D12        2.20173   0.00046  -0.00906  -0.01101  -0.02058   2.18115
   D13        2.97315   0.00043  -0.01808   0.00594  -0.01249   2.96066
   D14        0.70698  -0.00032  -0.00905  -0.04993  -0.05904   0.64794
   D15        0.53349   0.00053  -0.02789   0.04845   0.02121   0.55469
   D16       -1.84148   0.00011  -0.01851   0.00717  -0.01157  -1.85305
   D17       -1.66115   0.00038  -0.01857   0.07451   0.05666  -1.60449
   D18        2.24707  -0.00003  -0.00919   0.03323   0.02388   2.27095
   D19        2.78964  -0.00001   0.03314  -0.00662   0.02657   2.81621
   D20       -1.41464   0.00031   0.02748   0.01252   0.04013  -1.37451
   D21       -1.20501  -0.00038   0.01739  -0.04962  -0.03215  -1.23717
   D22        0.87390  -0.00006   0.01173  -0.03048  -0.01860   0.85530
   D23       -0.09940   0.00031   0.00522   0.04554   0.04999  -0.04942
   D24        2.06258   0.00032   0.00260   0.03798   0.03968   2.10225
   D25        2.09152   0.00012   0.00195   0.06433   0.06658   2.15810
   D26       -2.02969   0.00013  -0.00066   0.05678   0.05627  -1.97342
         Item               Value     Threshold  Converged?
 Maximum Force            0.002345     0.000015     NO 
 RMS     Force            0.000546     0.000010     NO 
 Maximum Displacement     0.235264     0.000060     NO 
 RMS     Displacement     0.066234     0.000040     NO 
 Predicted change in Energy=-2.033126D-04
 GradGradGradGradGradGradGradGradGradGradGradGradGradGradGradGradGradGrad

                          Input orientation:                          
 ---------------------------------------------------------------------
 Center     Atomic      Atomic             Coordinates (Angstroms)
 Number     Number       Type             X           Y           Z
 ---------------------------------------------------------------------
      1          6           0        1.744156   -1.282546    1.055034
      2          8           0        0.539504   -1.386462    1.017945
      3          8           0        2.497802   -0.557714    0.294637
      4          1           0        1.954565   -0.044671   -0.399627
      5          6           0        2.580307   -2.045615    2.119624
      6          9           0        3.569131   -2.745321    1.550379
      7          9           0        1.816220   -2.893274    2.808386
      8          9           0        3.129558   -1.182467    2.986845
      9          8           0       -1.199040    1.720417   -0.848516
     10          1           0       -1.372487    2.003598    0.052173
     11          1           0       -1.907086    1.075103   -1.078920
     12          8           0        1.182220    0.732622   -1.470026
     13          1           0        1.637949    1.407790   -1.976992
     14          1           0        0.294441    1.098321   -1.214358
     15          8           0       -3.031745   -0.180854   -1.370565
     16          1           0       -3.224963   -0.416699   -2.280051
     17          1           0       -2.688358   -0.989887   -0.931891
     18          8           0       -1.890948   -2.296373   -0.104092
     19          1           0       -1.036921   -2.005066    0.252767
     20          1           0       -2.332416   -2.764857    0.608389
 ---------------------------------------------------------------------
                    Distance matrix (angstroms):
                    1          2          3          4          5
     1  C    0.000000
     2  O    1.209694   0.000000
     3  O    1.292891   2.246091   0.000000
     4  H    1.921626   2.410873   1.019962   0.000000
     5  C    1.553954   2.411028   2.356105   3.277492   0.000000
     6  F    2.390735   3.362830   2.740485   3.701737   1.338432
     7  F    2.381991   2.665739   3.498332   4.292438   1.332947
     8  F    2.379338   3.259841   2.835034   3.760769   1.341184
     9  O    4.615592   4.019814   4.490359   3.641738   6.105433
    10  H    4.638743   4.010103   4.647391   3.933039   6.024538
    11  H    4.841883   4.054867   4.894465   4.077705   6.332950
    12  O    3.279116   3.330706   2.551423   1.531814   4.749614
    13  H    4.054919   4.240764   3.124557   2.167480   5.440249
    14  H    3.594488   3.349235   3.142343   2.173989   5.121030
    15  O    5.468682   4.462319   5.787124   5.081786   6.866868
    16  H    6.046870   5.097885   6.276858   5.522853   7.464025
    17  H    4.866282   3.791863   5.346719   4.767963   6.179412
    18  O    3.947835   2.827367   4.737409   4.466035   4.999991
    19  H    2.983297   1.858302   3.819797   3.635623   4.070766
    20  H    4.360640   3.211796   5.319861   5.176264   5.189989
                    6          7          8          9         10
     6  F    0.000000
     7  F    2.162676   0.000000
     8  F    2.167757   2.164154   0.000000
     9  O    6.959380   6.614444   6.470973   0.000000
    10  H    7.015443   6.460953   6.247537   0.959956   0.000000
    11  H    7.176197   6.687464   6.855279   0.985315   1.557970
    12  O    5.188090   5.643925   5.227179   2.651870   3.234037
    13  H    5.781016   6.436674   5.794309   3.069154   3.679025
    14  H    5.756818   5.867803   5.557877   1.658713   2.280849
    15  O    7.660285   6.951519   7.612615   2.691872   3.090170
    16  H    8.139680   7.578862   8.288941   3.274282   3.837808
    17  H    6.956967   6.156605   7.017245   3.093665   3.414798
    18  O    5.722875   4.752044   6.000014   4.143369   4.333932
    19  H    4.842261   3.931986   5.050881   3.888230   4.027683
    20  H    5.976286   4.697623   6.163942   4.850237   4.895815
                   11         12         13         14         15
    11  H    0.000000
    12  O    3.132741   0.000000
    13  H    3.672123   0.959456   0.000000
    14  H    2.205811   0.993606   1.575563   0.000000
    15  O    1.710948   4.312984   4.969667   3.567100   0.000000
    16  H    2.324863   4.626050   5.202742   3.977083   0.959229
    17  H    2.212732   4.270597   5.055495   3.652053   0.982285
    18  O    3.509615   4.526030   5.448091   4.187190   2.716761
    19  H    3.466701   3.922695   4.875895   3.681846   3.153138
    20  H    4.215828   5.376322   6.313397   5.014671   3.329023
                   16         17         18         19         20
    16  H    0.000000
    17  H    1.560137   0.000000
    18  O    3.169790   1.740121   0.000000
    19  H    3.704809   2.271838   0.970346   0.000000
    20  H    3.827999   2.376905   0.960208   1.543391   0.000000
 Stoichiometry    C2H9F3O6
 Framework group  C1[X(C2H9F3O6)]
 Deg. of freedom    54
 Full point group                 C1      NOp   1
 Largest Abelian subgroup         C1      NOp   1
 Largest concise Abelian subgroup C1      NOp   1
                         Standard orientation:                         
 ---------------------------------------------------------------------
 Center     Atomic      Atomic             Coordinates (Angstroms)
 Number     Number       Type             X           Y           Z
 ---------------------------------------------------------------------
      1          6           0        1.039161    0.203996   -0.056325
      2          8           0        0.143335   -0.570030    0.192151
      3          8           0        0.935730    1.429765   -0.454269
      4          1           0       -0.038335    1.714010   -0.557826
      5          6           0        2.526450   -0.212484    0.114819
      6          9           0        3.230653    0.033489   -0.996485
      7          9           0        2.628981   -1.512462    0.391027
      8          9           0        3.088949    0.471997    1.121722
      9          8           0       -3.325180    1.311992    0.957855
     10          1           0       -3.078869    1.130229    1.867695
     11          1           0       -3.747490    0.490786    0.614168
     12          8           0       -1.485565    2.180457   -0.743320
     13          1           0       -1.660954    3.112549   -0.888235
     14          1           0       -2.157620    1.847063   -0.091826
     15          8           0       -4.293069   -1.008836   -0.002939
     16          1           0       -4.839907   -1.004893   -0.791021
     17          1           0       -3.498227   -1.548017   -0.208837
     18          8           0       -1.966320   -2.314213   -0.515795
     19          1           0       -1.234554   -1.710380   -0.312137
     20          1           0       -1.746392   -3.150713   -0.098783
 ---------------------------------------------------------------------
 Rotational constants (GHZ):           1.2340986           0.3789792           0.3205886
 Standard basis: 6-31++G(d,p) (6D, 7F)
 There are   263 symmetry adapted cartesian basis functions of A   symmetry.
 There are   263 symmetry adapted basis functions of A   symmetry.
   263 basis functions,   424 primitive gaussians,   263 cartesian basis functions
    48 alpha electrons       48 beta electrons
       nuclear repulsion energy       712.5354892451 Hartrees.
 NAtoms=   20 NActive=   20 NUniq=   20 SFac= 1.00D+00 NAtFMM=   60 NAOKFM=F Big=F
 Integral buffers will be    131072 words long.
 Raffenetti 2 integral format.
 Two-electron integral symmetry is turned on.
 Nuclear repulsion after empirical dispersion term =      712.5280303127 Hartrees.
 One-electron integrals computed using PRISM.
 NBasis=   263 RedAO= T EigKep=  5.08D-05  NBF=   263
 NBsUse=   263 1.00D-06 EigRej= -1.00D+00 NBFU=   263
 Initial guess from the checkpoint file:  "/local_scratch/slurm.5620307/Gau-1260940.chk"
 B after Tr=     0.000000    0.000000    0.000000
         Rot=    0.999978    0.006192   -0.001519   -0.002068 Ang=   0.77 deg.
 ExpMin= 3.60D-02 ExpMax= 7.00D+03 ExpMxC= 1.05D+03 IAcc=3 IRadAn=         5 AccDes= 0.00D+00
 Harris functional with IExCor= 4639 and IRadAn=       5 diagonalized for initial guess.
 HarFok:  IExCor= 4639 AccDes= 0.00D+00 IRadAn=         5 IDoV= 1 UseB2=F ITyADJ=14
 ICtDFT=  3500011 ScaDFX=  1.000000  1.000000  1.000000  1.000000
 FoFCou: FMM=F IPFlag=           0 FMFlag=      100000 FMFlg1=           0
         NFxFlg=           0 DoJE=T BraDBF=F KetDBF=T FulRan=T
         wScrn=  0.000000 ICntrl=       500 IOpCl=  0 I1Cent=   200000004 NGrid=           0
         NMat0=    1 NMatS0=      1 NMatT0=    0 NMatD0=    1 NMtDS0=    0 NMtDT0=    0
 Petite list used in FoFCou.
 Requested convergence on RMS density matrix=1.00D-10 within 128 cycles.
 Requested convergence on MAX density matrix=1.00D-08.
 Requested convergence on             energy=1.00D-08.
 No special actions if energy rises.
 SCF Done:  E(RwB97XD) =  -832.385367712     A.U. after   16 cycles
            NFock= 16  Conv=0.35D-10     -V/T= 2.0082
 Calling FoFJK, ICntrl=      2127 FMM=F ISym2X=0 I1Cent= 0 IOpClX= 0 NMat=1 NMatS=1 NMatT=0.
 ***** Axes restored to original set *****
 -------------------------------------------------------------------
 Center     Atomic                   Forces (Hartrees/Bohr)
 Number     Number              X              Y              Z
 -------------------------------------------------------------------
      1        6           0.003219855   -0.001671878    0.002424079
      2        8          -0.005921503   -0.001765531    0.000819985
      3        8           0.003726400    0.001820688   -0.001784224
      4        1          -0.000597333    0.000749915   -0.000978949
      5        6           0.000001167   -0.001003377    0.000930371
      6        9           0.000082757    0.000026341   -0.001494996
      7        9          -0.001049267    0.000227146   -0.000546668
      8        9          -0.000162706    0.001619968    0.000012051
      9        8           0.000934976    0.000007401   -0.000428522
     10        1          -0.000038906    0.000150108    0.000056906
     11        1          -0.000747935   -0.000248040    0.000020351
     12        8          -0.000662173   -0.000612850    0.001575609
     13        1          -0.000071566    0.000558716   -0.000356256
     14        1           0.001047135    0.000105063   -0.000396498
     15        8           0.000359477    0.000147534    0.001264670
     16        1          -0.000127463   -0.000328642   -0.000554946
     17        1          -0.000353594   -0.000132016   -0.000617158
     18        8          -0.000490156    0.000176032   -0.000176157
     19        1           0.000781323    0.000128604    0.000229062
     20        1           0.000069513    0.000044816    0.000001291
 -------------------------------------------------------------------
 Cartesian Forces:  Max     0.005921503 RMS     0.001283084

 GradGradGradGradGradGradGradGradGradGradGradGradGradGradGradGradGradGrad
 Berny optimization.
 Using GEDIIS/GDIIS optimizer.
 FormGI is forming the generalized inverse of G from B-inverse, IUseBI=4.
 Internal  Forces:  Max     0.005454192 RMS     0.001005988
 Search for a local minimum.
 Step number   7 out of a maximum of  120
 All quantities printed in internal units (Hartrees-Bohrs-Radians)
 Mixed Optimization -- RFO/linear search
 Update second derivatives using D2CorX and points    6    7
 DE= -9.76D-05 DEPred=-2.03D-04 R= 4.80D-01
 Trust test= 4.80D-01 RLast= 3.17D-01 DXMaxT set to 8.49D-01
 ITU=  0  1  0  0  0  1  0
 Use linear search instead of GDIIS.
     Eigenvalues ---    0.00003   0.00015   0.00108   0.00132   0.00269
     Eigenvalues ---    0.00339   0.00510   0.00741   0.00846   0.00965
     Eigenvalues ---    0.01159   0.01187   0.01215   0.01356   0.01469
     Eigenvalues ---    0.01876   0.02106   0.02315   0.02395   0.02685
     Eigenvalues ---    0.02923   0.03205   0.03280   0.03752   0.03871
     Eigenvalues ---    0.04318   0.04696   0.06744   0.07057   0.07468
     Eigenvalues ---    0.07971   0.08566   0.11621   0.13603   0.19733
     Eigenvalues ---    0.21153   0.21679   0.23582   0.26647   0.32288
     Eigenvalues ---    0.36976   0.37749   0.38799   0.40665   0.47109
     Eigenvalues ---    0.49704   0.53140   0.55610   0.56442   0.56578
     Eigenvalues ---    0.56698   0.57561   0.66837   0.90444
 RFO step:  Lambda=-6.07683969D-04 EMin= 2.84918227D-05
 Quartic linear search produced a step of -0.31835.
 Iteration  1 RMS(Cart)=  0.16915035 RMS(Int)=  0.02213392
 Iteration  2 RMS(Cart)=  0.02444699 RMS(Int)=  0.00273503
 Iteration  3 RMS(Cart)=  0.00099623 RMS(Int)=  0.00253153
 Iteration  4 RMS(Cart)=  0.00000399 RMS(Int)=  0.00253153
 Iteration  5 RMS(Cart)=  0.00000003 RMS(Int)=  0.00253153
 Variable       Old X    -DE/DX   Delta X   Delta X   Delta X     New X
                                 (Linear)    (Quad)   (Total)
    R1        2.28599   0.00545   0.00148   0.00883   0.01206   2.29805
    R2        2.44321   0.00445   0.00319   0.00764   0.01244   2.45565
    R3        2.93655  -0.00179  -0.00232  -0.00594  -0.00825   2.92829
    R4        3.51168  -0.00055  -0.01595  -0.02612  -0.04058   3.47110
    R5        1.92745   0.00071  -0.00276   0.03758   0.03463   1.96208
    R6        2.89471  -0.00066   0.00738  -0.07937  -0.07210   2.82261
    R7        2.52927   0.00068   0.00006   0.00091   0.00097   2.53024
    R8        2.51890   0.00017  -0.00042   0.00036  -0.00006   2.51884
    R9        2.53447   0.00098   0.00130   0.00147   0.00277   2.53724
   R10        1.81405   0.00010  -0.00054   0.00119   0.00064   1.81469
   R11        1.86198   0.00104   0.00035   0.00232   0.00131   1.86328
   R12        3.13451  -0.00002   0.01051  -0.02148  -0.01270   3.12182
   R13        3.23322   0.00035   0.00120  -0.02531  -0.02554   3.20768
   R14        1.81311   0.00055   0.00060   0.00035   0.00095   1.81406
   R15        1.87764  -0.00103  -0.00154  -0.00344  -0.00673   1.87091
   R16        1.81268   0.00063   0.00070   0.00052   0.00122   1.81390
   R17        1.85625  -0.00039   0.00160  -0.00480  -0.00323   1.85302
   R18        3.28835  -0.00011  -0.00151  -0.00924  -0.01060   3.27776
   R19        1.83369   0.00025   0.00152  -0.00177   0.00132   1.83501
   R20        1.81453  -0.00005  -0.00011   0.00009  -0.00002   1.81451
    A1        2.22763   0.00091  -0.00107   0.01498   0.01838   2.24601
    A2        2.11141  -0.00059   0.00075  -0.01178  -0.01328   2.09813
    A3        1.94396  -0.00032   0.00027  -0.00324  -0.00521   1.93875
    A4        2.65944   0.00001   0.02290   0.21938   0.24390   2.90334
    A5        1.95181  -0.00088  -0.00332   0.01810   0.01956   1.97137
    A6        1.94214  -0.00165  -0.00062  -0.00366  -0.00428   1.93786
    A7        1.93674  -0.00136  -0.00069  -0.00188  -0.00258   1.93415
    A8        1.92550  -0.00159  -0.00312  -0.00284  -0.00597   1.91953
    A9        1.88684   0.00158   0.00163   0.00300   0.00463   1.89147
   A10        1.88483   0.00169   0.00170   0.00313   0.00482   1.88965
   A11        1.88589   0.00155   0.00129   0.00267   0.00396   1.88985
   A12        1.85747  -0.00036  -0.00099  -0.00565  -0.00576   1.85171
   A13        2.07175  -0.00029   0.01700   0.02196   0.03780   2.10955
   A14        1.92816   0.00095  -0.00449   0.07779   0.06410   1.99226
   A15        2.07924   0.00025   0.00270   0.02302   0.02521   2.10444
   A16        2.04593   0.00041  -0.00692   0.04410   0.03122   2.07715
   A17        1.87692  -0.00048  -0.00597   0.00921   0.00437   1.88129
   A18        2.06520  -0.00015   0.00180  -0.00147   0.00364   2.06884
   A19        1.87411   0.00055  -0.00026   0.07674   0.07208   1.94619
   A20        1.86642  -0.00038  -0.00385  -0.00559  -0.01119   1.85523
   A21        1.93143  -0.00044  -0.00049  -0.03199  -0.03030   1.90114
   A22        2.10437   0.00042   0.00813  -0.01613  -0.00920   2.09517
   A23        1.85275  -0.00003  -0.00231   0.00680   0.00355   1.85631
   A24        3.17200  -0.00038  -0.00539   0.01850   0.01299   3.18499
   A25        3.02321   0.00041   0.00144   0.05831   0.05376   3.07697
   A26        3.17602   0.00007   0.00802  -0.00418  -0.00534   3.17068
   A27        3.01248  -0.00042  -0.01362   0.02988   0.01385   3.02632
   A28        3.12116  -0.00037   0.01717  -0.05713  -0.03558   3.08559
   A29        3.12224   0.00053   0.00405   0.01804   0.02053   3.14277
   A30        3.13516  -0.00007   0.00029  -0.03976  -0.03551   3.09965
   A31        3.12338   0.00006   0.00292  -0.01745  -0.01679   3.10659
   A32        3.10366  -0.00001   0.00951   0.03312   0.04725   3.15091
   A33        3.20234   0.00057   0.01758   0.00770   0.02391   3.22626
    D1        1.28917   0.00008  -0.04354   0.19557   0.15330   1.44247
    D2       -1.87505  -0.00002  -0.04624   0.19326   0.14749  -1.72756
    D3       -0.00854   0.00000   0.00823  -0.03446  -0.02725  -0.03579
    D4       -3.12930   0.00010   0.01071  -0.03221  -0.02175   3.13214
    D5        2.23263   0.00001   0.01412  -0.00063   0.01374   2.24638
    D6        0.13081   0.00004   0.01294  -0.00069   0.01250   0.14331
    D7       -1.95878   0.00001   0.01379  -0.00096   0.01309  -1.94569
    D8       -0.92820  -0.00006   0.01180  -0.00235   0.00919  -0.91901
    D9       -3.03003  -0.00003   0.01062  -0.00241   0.00795  -3.02207
   D10        1.16357  -0.00006   0.01147  -0.00268   0.00854   1.17211
   D11       -1.81469   0.00041   0.01108   0.04302   0.05532  -1.75937
   D12        2.18115   0.00044   0.00655   0.09130   0.09708   2.27823
   D13        2.96066   0.00001   0.00398   0.18683   0.18854  -3.13398
   D14        0.64794  -0.00005   0.01880   0.08072   0.09648   0.74442
   D15        0.55469   0.00029  -0.00675   0.32546   0.31803   0.87272
   D16       -1.85305   0.00006   0.00368   0.22808   0.23062  -1.62243
   D17       -1.60449   0.00012  -0.01804   0.24426   0.22555  -1.37894
   D18        2.27095  -0.00010  -0.00760   0.14687   0.13814   2.40909
   D19        2.81621  -0.00007  -0.00846  -0.28519  -0.29410   2.52211
   D20       -1.37451  -0.00014  -0.01277  -0.21226  -0.22682  -1.60133
   D21       -1.23717   0.00006   0.01024  -0.19554  -0.18843  -1.42560
   D22        0.85530  -0.00001   0.00592  -0.12260  -0.12116   0.73414
   D23       -0.04942   0.00034  -0.01591  -0.02404  -0.04093  -0.09034
   D24        2.10225   0.00015  -0.01263  -0.05157  -0.06271   2.03954
   D25        2.15810   0.00020  -0.02120   0.02519   0.00034   2.15844
   D26       -1.97342   0.00001  -0.01791  -0.00235  -0.02144  -1.99485
         Item               Value     Threshold  Converged?
 Maximum Force            0.005454     0.000015     NO 
 RMS     Force            0.001006     0.000010     NO 
 Maximum Displacement     0.617922     0.000060     NO 
 RMS     Displacement     0.185296     0.000040     NO 
 Predicted change in Energy=-5.268687D-04
 GradGradGradGradGradGradGradGradGradGradGradGradGradGradGradGradGradGrad

                          Input orientation:                          
 ---------------------------------------------------------------------
 Center     Atomic      Atomic             Coordinates (Angstroms)
 Number     Number       Type             X           Y           Z
 ---------------------------------------------------------------------
      1          6           0        1.751212   -1.319533    1.009230
      2          8           0        0.567158   -1.547090    0.850890
      3          8           0        2.497295   -0.442144    0.407412
      4          1           0        1.984848    0.095734   -0.317935
      5          6           0        2.561063   -2.105218    2.071330
      6          9           0        3.674161   -2.625213    1.538988
      7          9           0        1.834555   -3.099933    2.580630
      8          9           0        2.916848   -1.287028    3.074670
      9          8           0       -1.174698    1.727532   -1.055859
     10          1           0       -1.428336    2.225337   -0.274818
     11          1           0       -1.864284    1.032570   -1.172951
     12          8           0        1.293059    0.852190   -1.404317
     13          1           0        1.762725    1.519189   -1.910331
     14          1           0        0.373065    1.183026   -1.248295
     15          8           0       -3.012369   -0.214303   -1.265048
     16          1           0       -3.305595   -0.504527   -2.131736
     17          1           0       -2.708145   -1.018651   -0.793879
     18          8           0       -1.984903   -2.365974    0.024764
     19          1           0       -1.077077   -2.130971    0.276857
     20          1           0       -2.398693   -2.728944    0.811539
 ---------------------------------------------------------------------
                    Distance matrix (angstroms):
                    1          2          3          4          5
     1  C    0.000000
     2  O    1.216074   0.000000
     3  O    1.299475   2.267820   0.000000
     4  H    1.954209   2.464725   1.038288   0.000000
     5  C    1.549587   2.403464   2.353403   3.299212   0.000000
     6  F    2.383942   3.359955   2.726035   3.702093   1.338943
     7  F    2.376146   2.647568   3.496562   4.317008   1.332914
     8  F    2.371879   3.245593   2.829156   3.780268   1.342650
     9  O    4.702142   4.170480   4.509123   3.631808   6.198806
    10  H    4.931977   4.413662   4.794942   4.023294   6.338251
    11  H    4.833850   4.081971   4.867823   4.052719   6.320979
    12  O    3.278947   3.371860   2.531373   1.493662   4.736478
    13  H    4.072138   4.296020   3.123836   2.147391   5.443097
    14  H    3.641223   3.449316   3.145616   2.155370   5.159438
    15  O    5.393104   4.366523   5.762415   5.095618   6.765362
    16  H    6.008427   4.998121   6.334406   5.624854   7.392270
    17  H    4.819502   3.702989   5.373274   4.846913   6.095459
    18  O    4.002844   2.804651   4.892610   4.683628   4.992217
    19  H    3.032164   1.836829   3.955416   3.832411   4.056706
    20  H    4.387166   3.192898   5.418807   5.335723   5.155122
                    6          7          8          9         10
     6  F    0.000000
     7  F    2.166686   0.000000
     8  F    2.173150   2.168423   0.000000
     9  O    7.013633   6.751598   6.549015   0.000000
    10  H    7.270021   6.867208   6.514323   0.960295   0.000000
    11  H    7.169962   6.696892   6.803091   0.986008   1.555438
    12  O    5.140528   5.638466   5.222478   2.641491   3.250737
    13  H    5.720792   6.442840   5.835846   3.066265   3.654643
    14  H    5.759242   5.927931   5.591067   1.651995   2.297632
    15  O    7.640994   6.827061   7.425598   2.681700   3.072712
    16  H    8.166304   7.440677   8.150937   3.268076   3.797947
    17  H    6.982632   6.029526   6.832149   3.156202   3.525733
    18  O    5.863879   4.653966   5.873092   4.310565   4.634614
    19  H    4.940801   3.837168   4.948883   4.083345   4.405127
    20  H    6.117148   4.603010   5.954483   4.984527   5.163977
                   11         12         13         14         15
    11  H    0.000000
    12  O    3.170943   0.000000
    13  H    3.733057   0.959960   0.000000
    14  H    2.243667   0.990043   1.575580   0.000000
    15  O    1.697431   4.437737   5.120830   3.662508   0.000000
    16  H    2.315019   4.849478   5.461897   4.142565   0.959875
    17  H    2.250179   4.458959   5.260777   3.814149   0.980574
    18  O    3.605436   4.810809   5.734440   4.447032   2.710902
    19  H    3.567861   4.164510   5.115852   3.925758   3.129926
    20  H    4.286348   5.600319   6.540077   5.218147   3.318468
                   16         17         18         19         20
    16  H    0.000000
    17  H    1.552782   0.000000
    18  O    3.140017   1.734514   0.000000
    19  H    3.662367   2.245911   0.971043   0.000000
    20  H    3.799128   2.366058   0.960200   1.546003   0.000000
 Stoichiometry    C2H9F3O6
 Framework group  C1[X(C2H9F3O6)]
 Deg. of freedom    54
 Full point group                 C1      NOp   1
 Largest Abelian subgroup         C1      NOp   1
 Largest concise Abelian subgroup C1      NOp   1
                         Standard orientation:                         
 ---------------------------------------------------------------------
 Center     Atomic      Atomic             Coordinates (Angstroms)
 Number     Number       Type             X           Y           Z
 ---------------------------------------------------------------------
      1          6           0        1.033444    0.218350   -0.078737
      2          8           0        0.141290   -0.604862   -0.006485
      3          8           0        0.942389    1.499716   -0.274819
      4          1           0       -0.035713    1.819752   -0.412424
      5          6           0        2.509929   -0.213491    0.107605
      6          9           0        3.270802    0.228202   -0.901726
      7          9           0        2.612016   -1.541425    0.160796
      8          9           0        2.994855    0.292383    1.252877
      9          8           0       -3.444287    1.381529    0.762147
     10          1           0       -3.414798    1.356804    1.721671
     11          1           0       -3.760692    0.492782    0.475392
     12          8           0       -1.424454    2.307649   -0.666157
     13          1           0       -1.593106    3.238894   -0.826975
     14          1           0       -2.165386    1.957597   -0.110577
     15          8           0       -4.198547   -1.085513    0.029813
     16          1           0       -4.766968   -1.205241   -0.734335
     17          1           0       -3.409883   -1.647788   -0.123104
     18          8           0       -1.911612   -2.471794   -0.414193
     19          1           0       -1.181782   -1.836422   -0.333102
     20          1           0       -1.669197   -3.231774    0.120269
 ---------------------------------------------------------------------
 Rotational constants (GHZ):           1.1698128           0.3866744           0.3164906
 Standard basis: 6-31++G(d,p) (6D, 7F)
 There are   263 symmetry adapted cartesian basis functions of A   symmetry.
 There are   263 symmetry adapted basis functions of A   symmetry.
   263 basis functions,   424 primitive gaussians,   263 cartesian basis functions
    48 alpha electrons       48 beta electrons
       nuclear repulsion energy       710.5372271902 Hartrees.
 NAtoms=   20 NActive=   20 NUniq=   20 SFac= 1.00D+00 NAtFMM=   60 NAOKFM=F Big=F
 Integral buffers will be    131072 words long.
 Raffenetti 2 integral format.
 Two-electron integral symmetry is turned on.
 Nuclear repulsion after empirical dispersion term =      710.5299751452 Hartrees.
 One-electron integrals computed using PRISM.
 NBasis=   263 RedAO= T EigKep=  5.23D-05  NBF=   263
 NBsUse=   263 1.00D-06 EigRej= -1.00D+00 NBFU=   263
 Initial guess from the checkpoint file:  "/local_scratch/slurm.5620307/Gau-1260940.chk"
 B after Tr=    -0.000000   -0.000000   -0.000000
         Rot=    0.999888   -0.013686    0.005155   -0.003292 Ang=  -1.72 deg.
 ExpMin= 3.60D-02 ExpMax= 7.00D+03 ExpMxC= 1.05D+03 IAcc=3 IRadAn=         5 AccDes= 0.00D+00
 Harris functional with IExCor= 4639 and IRadAn=       5 diagonalized for initial guess.
 HarFok:  IExCor= 4639 AccDes= 0.00D+00 IRadAn=         5 IDoV= 1 UseB2=F ITyADJ=14
 ICtDFT=  3500011 ScaDFX=  1.000000  1.000000  1.000000  1.000000
 FoFCou: FMM=F IPFlag=           0 FMFlag=      100000 FMFlg1=           0
         NFxFlg=           0 DoJE=T BraDBF=F KetDBF=T FulRan=T
         wScrn=  0.000000 ICntrl=       500 IOpCl=  0 I1Cent=   200000004 NGrid=           0
         NMat0=    1 NMatS0=      1 NMatT0=    0 NMatD0=    1 NMtDS0=    0 NMtDT0=    0
 Petite list used in FoFCou.
 Requested convergence on RMS density matrix=1.00D-10 within 128 cycles.
 Requested convergence on MAX density matrix=1.00D-08.
 Requested convergence on             energy=1.00D-08.
 No special actions if energy rises.
 SCF Done:  E(RwB97XD) =  -832.385339181     A.U. after   17 cycles
            NFock= 17  Conv=0.44D-10     -V/T= 2.0082
 Calling FoFJK, ICntrl=      2127 FMM=F ISym2X=0 I1Cent= 0 IOpClX= 0 NMat=1 NMatS=1 NMatT=0.
 ***** Axes restored to original set *****
 -------------------------------------------------------------------
 Center     Atomic                   Forces (Hartrees/Bohr)
 Number     Number              X              Y              Z
 -------------------------------------------------------------------
      1        6          -0.002724669    0.001387335   -0.001178767
      2        8           0.006112410    0.002814707   -0.001201527
      3        8          -0.006608558    0.000701274   -0.003564894
      4        1           0.002327121   -0.004637295    0.005328291
      5        6           0.000117294    0.000160224   -0.000434733
      6        9           0.000100538   -0.000264041    0.000454762
      7        9           0.000464135    0.000007482    0.000282190
      8        9           0.000174815   -0.000295890    0.000207270
      9        8          -0.000036173    0.000871270    0.000555307
     10        1           0.000569362    0.000047261   -0.000346691
     11        1          -0.000200843   -0.000670282   -0.000383859
     12        8           0.002185704   -0.000214794   -0.000230273
     13        1          -0.000049680   -0.000199177    0.000148993
     14        1          -0.002199135    0.000443342    0.000415264
     15        8          -0.001034754    0.000756392   -0.000909685
     16        1          -0.000156319    0.000503275   -0.000272296
     17        1           0.000853873   -0.001439486    0.001058125
     18        8          -0.000509984    0.000506261   -0.000509983
     19        1           0.000130948   -0.000478129    0.000551405
     20        1           0.000483914    0.000000270    0.000031099
 -------------------------------------------------------------------
 Cartesian Forces:  Max     0.006608558 RMS     0.001785235

 GradGradGradGradGradGradGradGradGradGradGradGradGradGradGradGradGradGrad
 Berny optimization.
 Using GEDIIS/GDIIS optimizer.
 FormGI is forming the generalized inverse of G from B-inverse, IUseBI=4.
 Internal  Forces:  Max     0.007231202 RMS     0.001365572
 Search for a local minimum.
 Step number   8 out of a maximum of  120
 All quantities printed in internal units (Hartrees-Bohrs-Radians)
 Mixed Optimization -- RFO/linear search
 Update second derivatives using D2CorX and points    6    8    7
 DE=  2.85D-05 DEPred=-5.27D-04 R=-5.42D-02
 Trust test=-5.42D-02 RLast= 7.85D-01 DXMaxT set to 4.24D-01
 ITU= -1  0  1  0  0  0  1  0
 Use linear search instead of GDIIS.
     Eigenvalues ---    0.00012   0.00015   0.00110   0.00124   0.00268
     Eigenvalues ---    0.00337   0.00508   0.00770   0.00833   0.00976
     Eigenvalues ---    0.01107   0.01169   0.01202   0.01277   0.01455
     Eigenvalues ---    0.01867   0.02087   0.02259   0.02334   0.02662
     Eigenvalues ---    0.02919   0.03207   0.03300   0.03742   0.03835
     Eigenvalues ---    0.04336   0.04730   0.06669   0.07069   0.07522
     Eigenvalues ---    0.07875   0.08398   0.11612   0.13567   0.19749
     Eigenvalues ---    0.20860   0.21679   0.23686   0.26784   0.32862
     Eigenvalues ---    0.36500   0.37793   0.38783   0.40957   0.46908
     Eigenvalues ---    0.49662   0.52908   0.54652   0.56547   0.56580
     Eigenvalues ---    0.56667   0.57466   0.67175   0.90925
 RFO step:  Lambda=-1.69085039D-04 EMin= 1.24079408D-04
 Quartic linear search produced a step of -0.51395.
 Iteration  1 RMS(Cart)=  0.07809011 RMS(Int)=  0.00442476
 Iteration  2 RMS(Cart)=  0.00394859 RMS(Int)=  0.00134623
 Iteration  3 RMS(Cart)=  0.00001845 RMS(Int)=  0.00134620
 Iteration  4 RMS(Cart)=  0.00000004 RMS(Int)=  0.00134620
 Variable       Old X    -DE/DX   Delta X   Delta X   Delta X     New X
                                 (Linear)    (Quad)   (Total)
    R1        2.29805  -0.00594  -0.00620  -0.00004  -0.00659   2.29146
    R2        2.45565  -0.00541  -0.00640   0.00101  -0.00582   2.44983
    R3        2.92829   0.00100   0.00424  -0.00201   0.00223   2.93052
    R4        3.47110   0.00036   0.02085  -0.00294   0.01759   3.48869
    R5        1.96208  -0.00723  -0.01780  -0.01268  -0.03057   1.93151
    R6        2.82261   0.00005   0.03705   0.02040   0.05737   2.87998
    R7        2.53024   0.00000  -0.00050   0.00176   0.00126   2.53150
    R8        2.51884  -0.00015   0.00003  -0.00119  -0.00116   2.51768
    R9        2.53724   0.00002  -0.00142  -0.00058  -0.00201   2.53524
   R10        1.81469  -0.00042  -0.00033   0.00006  -0.00026   1.81443
   R11        1.86328   0.00051  -0.00067  -0.00128  -0.00158   1.86170
   R12        3.12182  -0.00035   0.00652   0.01570   0.02247   3.14429
   R13        3.20768  -0.00017   0.01313   0.00088   0.01441   3.22209
   R14        1.81406  -0.00024  -0.00049   0.00001  -0.00047   1.81359
   R15        1.87091   0.00190   0.00346  -0.00051   0.00321   1.87412
   R16        1.81390   0.00014  -0.00063   0.00056  -0.00007   1.81383
   R17        1.85302   0.00181   0.00166   0.00142   0.00324   1.85626
   R18        3.27776  -0.00008   0.00545  -0.00377   0.00180   3.27956
   R19        1.83501   0.00053  -0.00068   0.00191   0.00098   1.83598
   R20        1.81451  -0.00018   0.00001  -0.00006  -0.00006   1.81446
    A1        2.24601  -0.00165  -0.00945  -0.00319  -0.01314   2.23288
    A2        2.09813   0.00139   0.00682   0.00501   0.01206   2.11019
    A3        1.93875   0.00027   0.00268  -0.00168   0.00125   1.94000
    A4        2.90334  -0.00005  -0.12535   0.05797  -0.06780   2.83554
    A5        1.97137   0.00069  -0.01005  -0.00389  -0.01459   1.95678
    A6        1.93786   0.00071   0.00220  -0.00631  -0.00411   1.93375
    A7        1.93415   0.00064   0.00133   0.00013   0.00145   1.93561
    A8        1.91953   0.00041   0.00307   0.00166   0.00473   1.92426
    A9        1.89147  -0.00067  -0.00238   0.00132  -0.00105   1.89042
   A10        1.88965  -0.00055  -0.00248   0.00162  -0.00084   1.88881
   A11        1.88985  -0.00061  -0.00203   0.00180  -0.00024   1.88961
   A12        1.85171   0.00086   0.00296   0.00084   0.00331   1.85503
   A13        2.10955  -0.00024  -0.01943   0.02083   0.00215   2.11170
   A14        1.99226  -0.00094  -0.03294   0.01028  -0.01875   1.97351
   A15        2.10444  -0.00028  -0.01295   0.01234  -0.00010   2.10435
   A16        2.07715   0.00054  -0.01605   0.02424   0.01114   2.08829
   A17        1.88129  -0.00016  -0.00225  -0.00505  -0.00801   1.87327
   A18        2.06884   0.00023  -0.00187  -0.00874  -0.01187   2.05697
   A19        1.94619  -0.00122  -0.03704   0.01195  -0.02290   1.92329
   A20        1.85523   0.00070   0.00575   0.00656   0.01275   1.86798
   A21        1.90114   0.00147   0.01557   0.01621   0.03225   1.93339
   A22        2.09517  -0.00023   0.00473  -0.00210   0.00174   2.09691
   A23        1.85631  -0.00068  -0.00183  -0.00460  -0.00615   1.85016
   A24        3.18499   0.00112  -0.00668   0.00093  -0.00401   3.18098
   A25        3.07697  -0.00071  -0.02763   0.01014  -0.01528   3.06169
   A26        3.17068   0.00017   0.00274   0.01389   0.02101   3.19169
   A27        3.02632  -0.00016  -0.00712   0.00853   0.00395   3.03027
   A28        3.08559   0.00004   0.01829  -0.01009   0.00407   3.08965
   A29        3.14277  -0.00177  -0.01055  -0.00457  -0.01414   3.12863
   A30        3.09965   0.00034   0.01825   0.00491   0.02019   3.11984
   A31        3.10659   0.00033   0.00863  -0.00126   0.00836   3.11495
   A32        3.15091   0.00003  -0.02429   0.00366  -0.02384   3.12707
   A33        3.22626  -0.00055  -0.01229   0.01067  -0.00284   3.22342
    D1        1.44247  -0.00029  -0.07879  -0.00596  -0.08700   1.35548
    D2       -1.72756  -0.00004  -0.07580   0.00082  -0.07662  -1.80418
    D3       -0.03579   0.00046   0.01401   0.00584   0.01933  -0.01647
    D4        3.13214   0.00021   0.01118  -0.00054   0.00961  -3.14144
    D5        2.24638  -0.00012  -0.00706  -0.07770  -0.08503   2.16135
    D6        0.14331  -0.00017  -0.00643  -0.07524  -0.08193   0.06138
    D7       -1.94569  -0.00009  -0.00673  -0.07863  -0.08564  -2.03133
    D8       -0.91901   0.00006  -0.00473  -0.07207  -0.07651  -0.99552
    D9       -3.02207   0.00001  -0.00409  -0.06961  -0.07342  -3.09549
   D10        1.17211   0.00009  -0.00439  -0.07300  -0.07712   1.09499
   D11       -1.75937  -0.00019  -0.02843   0.03718   0.00653  -1.75285
   D12        2.27823  -0.00055  -0.04990   0.03747  -0.01360   2.26464
   D13       -3.13398   0.00011  -0.09690   0.06432  -0.03091   3.11829
   D14        0.74442   0.00027  -0.04959   0.02088  -0.02736   0.71706
   D15        0.87272  -0.00015  -0.16345   0.11715  -0.04596   0.82676
   D16       -1.62243   0.00003  -0.11853   0.07306  -0.04476  -1.66719
   D17       -1.37894  -0.00024  -0.11592   0.07593  -0.03929  -1.41823
   D18        2.40909  -0.00006  -0.07100   0.03183  -0.03809   2.37100
   D19        2.52211   0.00002   0.15115  -0.15044   0.00073   2.52284
   D20       -1.60133  -0.00015   0.11658  -0.13610  -0.01822  -1.61956
   D21       -1.42560  -0.00049   0.09685  -0.10774  -0.00983  -1.43543
   D22        0.73414  -0.00066   0.06227  -0.09341  -0.02878   0.70536
   D23       -0.09034  -0.00025   0.02104   0.01605   0.03627  -0.05407
   D24        2.03954  -0.00004   0.03223   0.02440   0.05532   2.09486
   D25        2.15844  -0.00036  -0.00018   0.02000   0.02089   2.17933
   D26       -1.99485  -0.00015   0.01102   0.02835   0.03993  -1.95492
         Item               Value     Threshold  Converged?
 Maximum Force            0.007231     0.000015     NO 
 RMS     Force            0.001366     0.000010     NO 
 Maximum Displacement     0.294032     0.000060     NO 
 RMS     Displacement     0.078800     0.000040     NO 
 Predicted change in Energy=-2.595274D-04
 GradGradGradGradGradGradGradGradGradGradGradGradGradGradGradGradGradGrad

                          Input orientation:                          
 ---------------------------------------------------------------------
 Center     Atomic      Atomic             Coordinates (Angstroms)
 Number     Number       Type             X           Y           Z
 ---------------------------------------------------------------------
      1          6           0        1.766117   -1.319556    1.040661
      2          8           0        0.577714   -1.518142    0.904185
      3          8           0        2.513016   -0.479260    0.395154
      4          1           0        1.986460    0.040969   -0.309693
      5          6           0        2.586488   -2.095767    2.103377
      6          9           0        3.618141   -2.733855    1.534964
      7          9           0        1.827362   -2.997473    2.724404
      8          9           0        3.072443   -1.249512    3.024008
      9          8           0       -1.206469    1.745949   -1.022301
     10          1           0       -1.450452    2.228994   -0.229180
     11          1           0       -1.903214    1.062135   -1.154606
     12          8           0        1.250235    0.812853   -1.398177
     13          1           0        1.707432    1.474912   -1.921331
     14          1           0        0.335240    1.153700   -1.224519
     15          8           0       -3.042170   -0.199650   -1.288377
     16          1           0       -3.325401   -0.456699   -2.168717
     17          1           0       -2.704448   -1.009562   -0.846928
     18          8           0       -1.938944   -2.345794   -0.046717
     19          1           0       -1.045059   -2.104818    0.247951
     20          1           0       -2.362599   -2.763378    0.706985
 ---------------------------------------------------------------------
                    Distance matrix (angstroms):
                    1          2          3          4          5
     1  C    0.000000
     2  O    1.212586   0.000000
     3  O    1.296393   2.254725   0.000000
     4  H    1.929517   2.426704   1.022110   0.000000
     5  C    1.550766   2.409748   2.352981   3.278503   0.000000
     6  F    2.382135   3.334672   2.757474   3.710093   1.339611
     7  F    2.377845   2.657675   3.498132   4.296881   1.332300
     8  F    2.375933   3.284736   2.795911   3.736076   1.341589
     9  O    4.742299   4.189146   4.560187   3.689114   6.238202
    10  H    4.954899   4.408969   4.840818   4.075083   6.359345
    11  H    4.894450   4.129341   4.927550   4.109285   6.383120
    12  O    3.280432   3.344652   2.545626   1.524018   4.744104
    13  H    4.072579   4.268276   3.135899   2.175185   5.451676
    14  H    3.646292   3.424750   3.167430   2.191257   5.167402
    15  O    5.458776   4.432754   5.811416   5.128629   6.839667
    16  H    6.080147   5.079734   6.376603   5.649735   7.475812
    17  H    4.862617   3.754682   5.389426   4.837029   6.154522
    18  O    3.995377   2.814745   4.847592   4.601585   5.016468
    19  H    3.024523   1.846137   3.914589   3.755725   4.078091
    20  H    4.386600   3.199209   5.393149   5.273737   5.185468
                    6          7          8          9         10
     6  F    0.000000
     7  F    2.165907   0.000000
     8  F    2.172168   2.166878   0.000000
     9  O    7.062939   6.763282   6.607155   0.000000
    10  H    7.309768   6.839860   6.568091   0.960157   0.000000
    11  H    7.220020   6.741241   6.896498   0.985169   1.556588
    12  O    5.175851   5.643345   5.208600   2.654684   3.265842
    13  H    5.771525   6.449765   5.808797   3.061460   3.661181
    14  H    5.788373   5.920529   5.596221   1.663886   2.309903
    15  O    7.665063   6.902359   7.555619   2.688113   3.090919
    16  H    8.192403   7.546465   8.278004   3.264322   3.806598
    17  H    6.972928   6.102746   6.958031   3.141263   3.527373
    18  O    5.790812   4.721108   5.978728   4.269735   4.604411
    19  H    4.878271   3.896211   5.039034   4.058078   4.378804
    20  H    6.037853   4.656238   6.099186   4.965994   5.160639
                   11         12         13         14         15
    11  H    0.000000
    12  O    3.172650   0.000000
    13  H    3.714164   0.959709   0.000000
    14  H    2.241416   0.991741   1.572143   0.000000
    15  O    1.705057   4.411571   5.075776   3.639029   0.000000
    16  H    2.314713   4.810607   5.396455   4.109159   0.959840
    17  H    2.242447   4.389144   5.176063   3.749930   0.982288
    18  O    3.583668   4.687681   5.604287   4.336541   2.713809
    19  H    3.568359   4.060900   5.009636   3.832927   3.158863
    20  H    4.279148   5.502154   6.437103   5.133473   3.319034
                   16         17         18         19         20
    16  H    0.000000
    17  H    1.561527   0.000000
    18  O    3.161301   1.735468   0.000000
    19  H    3.708981   2.269783   0.971560   0.000000
    20  H    3.810173   2.367991   0.960170   1.542830   0.000000
 Stoichiometry    C2H9F3O6
 Framework group  C1[X(C2H9F3O6)]
 Deg. of freedom    54
 Full point group                 C1      NOp   1
 Largest Abelian subgroup         C1      NOp   1
 Largest concise Abelian subgroup C1      NOp   1
                         Standard orientation:                         
 ---------------------------------------------------------------------
 Center     Atomic      Atomic             Coordinates (Angstroms)
 Number     Number       Type             X           Y           Z
 ---------------------------------------------------------------------
      1          6           0        1.052322    0.209811   -0.070653
      2          8           0        0.155310   -0.597850    0.045191
      3          8           0        0.955887    1.476055   -0.331345
      4          1           0       -0.014834    1.770069   -0.457703
      5          6           0        2.532849   -0.211776    0.116911
      6          9           0        3.255791    0.094677   -0.968445
      7          9           0        2.630416   -1.523593    0.328189
      8          9           0        3.067063    0.424667    1.170199
      9          8           0       -3.460488    1.378076    0.800620
     10          1           0       -3.408568    1.351665    1.759008
     11          1           0       -3.798134    0.496827    0.517857
     12          8           0       -1.443639    2.245976   -0.691498
     13          1           0       -1.626787    3.170645   -0.871736
     14          1           0       -2.174413    1.907413   -0.112798
     15          8           0       -4.251518   -1.076560    0.042344
     16          1           0       -4.835096   -1.165685   -0.714482
     17          1           0       -3.453257   -1.617572   -0.144672
     18          8           0       -1.940321   -2.409294   -0.454596
     19          1           0       -1.198653   -1.792261   -0.340022
     20          1           0       -1.702561   -3.202283    0.031785
 ---------------------------------------------------------------------
 Rotational constants (GHZ):           1.1961670           0.3789385           0.3143147
 Standard basis: 6-31++G(d,p) (6D, 7F)
 There are   263 symmetry adapted cartesian basis functions of A   symmetry.
 There are   263 symmetry adapted basis functions of A   symmetry.
   263 basis functions,   424 primitive gaussians,   263 cartesian basis functions
    48 alpha electrons       48 beta electrons
       nuclear repulsion energy       709.8208942671 Hartrees.
 NAtoms=   20 NActive=   20 NUniq=   20 SFac= 1.00D+00 NAtFMM=   60 NAOKFM=F Big=F
 Integral buffers will be    131072 words long.
 Raffenetti 2 integral format.
 Two-electron integral symmetry is turned on.
 Nuclear repulsion after empirical dispersion term =      709.8136345099 Hartrees.
 One-electron integrals computed using PRISM.
 NBasis=   263 RedAO= T EigKep=  5.15D-05  NBF=   263
 NBsUse=   263 1.00D-06 EigRej= -1.00D+00 NBFU=   263
 Lowest energy guess from the checkpoint file:  "/local_scratch/slurm.5620307/Gau-1260940.chk"
 B after Tr=    -0.000000   -0.000000   -0.000000
         Rot=    0.999990   -0.001377    0.003571   -0.002454 Ang=  -0.52 deg.
 B after Tr=    -0.000000    0.000000    0.000000
         Rot=    0.999925    0.012089   -0.001588    0.000863 Ang=   1.40 deg.
 Requested convergence on RMS density matrix=1.00D-10 within 128 cycles.
 Requested convergence on MAX density matrix=1.00D-08.
 Requested convergence on             energy=1.00D-08.
 No special actions if energy rises.
 SCF Done:  E(RwB97XD) =  -832.385620815     A.U. after   16 cycles
            NFock= 16  Conv=0.42D-10     -V/T= 2.0082
 Calling FoFJK, ICntrl=      2127 FMM=F ISym2X=0 I1Cent= 0 IOpClX= 0 NMat=1 NMatS=1 NMatT=0.
 ***** Axes restored to original set *****
 -------------------------------------------------------------------
 Center     Atomic                   Forces (Hartrees/Bohr)
 Number     Number              X              Y              Z
 -------------------------------------------------------------------
      1        6          -0.000835438    0.000045884    0.000104275
      2        8           0.000629787   -0.000260052    0.000169779
      3        8           0.000046683    0.000645577   -0.000723425
      4        1          -0.000127498   -0.000468202    0.000253540
      5        6          -0.000040743    0.000101109   -0.000095474
      6        9           0.000089203   -0.000068603   -0.000065856
      7        9          -0.000128474   -0.000094974    0.000065794
      8        9           0.000021703    0.000004168    0.000096242
      9        8           0.000531342    0.000728694    0.000328933
     10        1           0.000463329   -0.000045337   -0.000235746
     11        1          -0.000586771   -0.000862479   -0.000305509
     12        8          -0.000404866    0.000364963    0.000444997
     13        1           0.000153938   -0.000054375   -0.000088095
     14        1           0.000202378   -0.000155904    0.000077499
     15        8          -0.000154396    0.000558176    0.000265455
     16        1           0.000102546   -0.000366334    0.000172399
     17        1          -0.000046822   -0.000294616   -0.000379858
     18        8           0.000576541    0.000228311    0.000242794
     19        1          -0.000416764    0.000030825   -0.000303236
     20        1          -0.000075678   -0.000036830   -0.000024508
 -------------------------------------------------------------------
 Cartesian Forces:  Max     0.000862479 RMS     0.000342324

 GradGradGradGradGradGradGradGradGradGradGradGradGradGradGradGradGradGrad
 Berny optimization.
 Using GEDIIS/GDIIS optimizer.
 FormGI is forming the generalized inverse of G from B-inverse, IUseBI=4.
 Internal  Forces:  Max     0.001095226 RMS     0.000231126
 Search for a local minimum.
 Step number   9 out of a maximum of  120
 All quantities printed in internal units (Hartrees-Bohrs-Radians)
 Mixed Optimization -- En-DIIS/RFO-DIIS
 Update second derivatives using D2CorX and points    8    7    9
 DE= -2.53D-04 DEPred=-2.60D-04 R= 9.75D-01
 TightC=F SS=  1.41D+00  RLast= 6.97D-01 DXNew= 7.1352D-01 2.0920D+00
 Trust test= 9.75D-01 RLast= 6.97D-01 DXMaxT set to 7.14D-01
 ITU=  1 -1  0  1  0  0  0  1  0
 Use linear search instead of GDIIS.
     Eigenvalues ---    0.00014   0.00016   0.00107   0.00124   0.00268
     Eigenvalues ---    0.00336   0.00509   0.00776   0.00872   0.00942
     Eigenvalues ---    0.01015   0.01168   0.01206   0.01299   0.01450
     Eigenvalues ---    0.01875   0.02088   0.02270   0.02354   0.02686
     Eigenvalues ---    0.02925   0.03190   0.03324   0.03753   0.03845
     Eigenvalues ---    0.04345   0.04727   0.06602   0.07074   0.07563
     Eigenvalues ---    0.07979   0.08379   0.11624   0.13602   0.19834
     Eigenvalues ---    0.20858   0.21673   0.23702   0.26754   0.32543
     Eigenvalues ---    0.35710   0.37775   0.38763   0.40971   0.46303
     Eigenvalues ---    0.49810   0.53193   0.54706   0.56521   0.56560
     Eigenvalues ---    0.56601   0.57492   0.67335   0.91207
 RFO step:  Lambda=-4.55600620D-05 EMin= 1.35873281D-04
 Quartic linear search produced a step of  0.08165.
 Iteration  1 RMS(Cart)=  0.02442183 RMS(Int)=  0.00034837
 Iteration  2 RMS(Cart)=  0.00043428 RMS(Int)=  0.00015629
 Iteration  3 RMS(Cart)=  0.00000009 RMS(Int)=  0.00015629
 Variable       Old X    -DE/DX   Delta X   Delta X   Delta X     New X
                                 (Linear)    (Quad)   (Total)
    R1        2.29146  -0.00067   0.00045  -0.00011   0.00039   2.29185
    R2        2.44983   0.00032   0.00054   0.00029   0.00090   2.45072
    R3        2.93052  -0.00000  -0.00049  -0.00057  -0.00106   2.92946
    R4        3.48869  -0.00007  -0.00188  -0.00948  -0.01132   3.47737
    R5        1.93151  -0.00068   0.00033  -0.00181  -0.00147   1.93003
    R6        2.87998  -0.00033  -0.00120  -0.00517  -0.00637   2.87361
    R7        2.53150   0.00013   0.00018   0.00002   0.00020   2.53170
    R8        2.51768   0.00017  -0.00010   0.00032   0.00022   2.51790
    R9        2.53524   0.00008   0.00006   0.00033   0.00039   2.53563
   R10        1.81443  -0.00034   0.00003  -0.00020  -0.00017   1.81426
   R11        1.86170   0.00110  -0.00002   0.00250   0.00243   1.86413
   R12        3.14429  -0.00038   0.00080  -0.00941  -0.00867   3.13562
   R13        3.22209   0.00004  -0.00091   0.00021  -0.00075   3.22134
   R14        1.81359   0.00008   0.00004   0.00002   0.00006   1.81365
   R15        1.87412  -0.00061  -0.00029  -0.00006  -0.00040   1.87372
   R16        1.81383  -0.00009   0.00009   0.00016   0.00025   1.81408
   R17        1.85626  -0.00004   0.00000   0.00036   0.00035   1.85661
   R18        3.27956  -0.00009  -0.00072  -0.00119  -0.00191   3.27765
   R19        1.83598  -0.00053   0.00019  -0.00076  -0.00054   1.83545
   R20        1.81446   0.00003  -0.00001   0.00003   0.00003   1.81448
    A1        2.23288   0.00005   0.00043  -0.00057  -0.00013   2.23275
    A2        2.11019  -0.00022  -0.00010  -0.00123  -0.00134   2.10885
    A3        1.94000   0.00017  -0.00032   0.00183   0.00149   1.94149
    A4        2.83554   0.00002   0.01438  -0.00177   0.01269   2.84823
    A5        1.95678  -0.00012   0.00041  -0.00108  -0.00068   1.95610
    A6        1.93375  -0.00001  -0.00068   0.00015  -0.00053   1.93322
    A7        1.93561  -0.00009  -0.00009  -0.00094  -0.00103   1.93458
    A8        1.92426   0.00011  -0.00010  -0.00032  -0.00042   1.92384
    A9        1.89042   0.00003   0.00029   0.00045   0.00074   1.89116
   A10        1.88881  -0.00000   0.00032   0.00053   0.00085   1.88966
   A11        1.88961  -0.00003   0.00030   0.00018   0.00048   1.89009
   A12        1.85503   0.00027  -0.00020   0.00341   0.00333   1.85835
   A13        2.11170  -0.00027   0.00326  -0.02018  -0.01697   2.09473
   A14        1.97351  -0.00007   0.00370   0.01544   0.01866   1.99217
   A15        2.10435  -0.00003   0.00205   0.00034   0.00227   2.10662
   A16        2.08829   0.00000   0.00346   0.00398   0.00696   2.09525
   A17        1.87327   0.00012  -0.00030   0.00321   0.00290   1.87617
   A18        2.05697   0.00017  -0.00067   0.01233   0.01182   2.06880
   A19        1.92329  -0.00001   0.00402  -0.00172   0.00194   1.92523
   A20        1.86798  -0.00032   0.00013  -0.00748  -0.00742   1.86057
   A21        1.93339   0.00004   0.00016   0.00100   0.00106   1.93445
   A22        2.09691  -0.00004  -0.00061   0.00090   0.00039   2.09730
   A23        1.85016   0.00004  -0.00021  -0.00056  -0.00073   1.84944
   A24        3.18098   0.00014   0.00073   0.00220   0.00277   3.18375
   A25        3.06169  -0.00000   0.00314   0.00097   0.00373   3.06541
   A26        3.19169   0.00000   0.00128  -0.01388  -0.01318   3.17851
   A27        3.03027  -0.00015   0.00145  -0.01069  -0.00960   3.02066
   A28        3.08965   0.00011  -0.00257   0.01105   0.00867   3.09832
   A29        3.12863  -0.00023   0.00052  -0.00746  -0.00695   3.12168
   A30        3.11984  -0.00014  -0.00125  -0.01320  -0.01420   3.10564
   A31        3.11495   0.00007  -0.00069   0.00269   0.00186   3.11681
   A32        3.12707  -0.00019   0.00191  -0.00064   0.00163   3.12870
   A33        3.22342   0.00017   0.00172   0.01835   0.02003   3.24345
    D1        1.35548  -0.00011   0.00541  -0.02241  -0.01684   1.33864
    D2       -1.80418   0.00001   0.00579  -0.02049  -0.01462  -1.81880
    D3       -0.01647   0.00008  -0.00065   0.00596   0.00527  -0.01119
    D4       -3.14144  -0.00003  -0.00099   0.00422   0.00325  -3.13819
    D5        2.16135  -0.00008  -0.00582   0.01128   0.00549   2.16684
    D6        0.06138  -0.00005  -0.00567   0.01124   0.00559   0.06697
    D7       -2.03133  -0.00002  -0.00592   0.01183   0.00593  -2.02539
    D8       -0.99552   0.00002  -0.00550   0.01289   0.00736  -0.98816
    D9       -3.09549   0.00006  -0.00535   0.01284   0.00747  -3.08803
   D10        1.09499   0.00008  -0.00560   0.01343   0.00781   1.10279
   D11       -1.75285  -0.00004   0.00505  -0.01608  -0.01088  -1.76373
   D12        2.26464   0.00000   0.00682  -0.01304  -0.00615   2.25849
   D13        3.11829   0.00021   0.01287   0.00274   0.01548   3.13377
   D14        0.71706   0.00004   0.00564  -0.00822  -0.00283   0.71424
   D15        0.82676   0.00016   0.02221   0.00895   0.03111   0.85788
   D16       -1.66719   0.00008   0.01517  -0.00019   0.01487  -1.65232
   D17       -1.41823   0.00009   0.01521   0.01178   0.02699  -1.39124
   D18        2.37100  -0.00000   0.00817   0.00264   0.01074   2.38174
   D19        2.52284   0.00027  -0.02395  -0.00301  -0.02696   2.49589
   D20       -1.61956  -0.00003  -0.02001  -0.00242  -0.02259  -1.64214
   D21       -1.43543   0.00005  -0.01619  -0.01765  -0.03398  -1.46941
   D22        0.70536  -0.00024  -0.01224  -0.01706  -0.02961   0.67575
   D23       -0.05407   0.00005  -0.00038   0.01797   0.01758  -0.03649
   D24        2.09486   0.00004  -0.00060   0.01711   0.01657   2.11144
   D25        2.17933   0.00007   0.00173   0.02595   0.02754   2.20687
   D26       -1.95492   0.00005   0.00151   0.02509   0.02653  -1.92839
         Item               Value     Threshold  Converged?
 Maximum Force            0.001095     0.000015     NO 
 RMS     Force            0.000231     0.000010     NO 
 Maximum Displacement     0.101274     0.000060     NO 
 RMS     Displacement     0.024397     0.000040     NO 
 Predicted change in Energy=-2.445562D-05
 GradGradGradGradGradGradGradGradGradGradGradGradGradGradGradGradGradGrad

                          Input orientation:                          
 ---------------------------------------------------------------------
 Center     Atomic      Atomic             Coordinates (Angstroms)
 Number     Number       Type             X           Y           Z
 ---------------------------------------------------------------------
      1          6           0        1.766056   -1.320760    1.036797
      2          8           0        0.580894   -1.529147    0.885681
      3          8           0        2.513629   -0.472557    0.401541
      4          1           0        1.989779    0.047285   -0.304476
      5          6           0        2.578805   -2.094951    2.106003
      6          9           0        3.626278   -2.716688    1.548248
      7          9           0        1.819749   -3.009690    2.708012
      8          9           0        3.040114   -1.249438    3.040195
      9          8           0       -1.197599    1.734663   -1.041789
     10          1           0       -1.430548    2.228545   -0.252141
     11          1           0       -1.899971    1.052620   -1.162560
     12          8           0        1.265802    0.822761   -1.393911
     13          1           0        1.728825    1.480649   -1.917259
     14          1           0        0.346885    1.160136   -1.236118
     15          8           0       -3.057860   -0.194545   -1.261265
     16          1           0       -3.378993   -0.454582   -2.127752
     17          1           0       -2.718099   -1.010061   -0.831435
     18          8           0       -1.934414   -2.348385   -0.054861
     19          1           0       -1.035500   -2.108104    0.223702
     20          1           0       -2.341943   -2.771706    0.704528
 ---------------------------------------------------------------------
                    Distance matrix (angstroms):
                    1          2          3          4          5
     1  C    0.000000
     2  O    1.212794   0.000000
     3  O    1.296868   2.255269   0.000000
     4  H    1.928889   2.426225   1.021330   0.000000
     5  C    1.550204   2.408520   2.354061   3.278191   0.000000
     6  F    2.381307   3.335208   2.754823   3.708135   1.339719
     7  F    2.376621   2.654743   3.498332   4.295240   1.332414
     8  F    2.375271   3.281453   2.800576   3.737850   1.341795
     9  O    4.737023   4.186960   4.552827   3.681066   6.231835
    10  H    4.947444   4.411438   4.824913   4.057002   6.350462
    11  H    4.889771   4.124985   4.924677   4.108182   6.375746
    12  O    3.279219   3.346207   2.541371   1.520648   4.741984
    13  H    4.071330   4.270022   3.131735   2.173407   5.449222
    14  H    3.651717   3.433517   3.168974   2.192144   5.171735
    15  O    5.460734   4.430697   5.820971   5.143208   6.835351
    16  H    6.102145   5.090793   6.412538   5.692093   7.490718
    17  H    4.867697   3.755169   5.401863   4.853842   6.153269
    18  O    3.992644   2.807587   4.848930   4.604436   5.010260
    19  H    3.021548   1.840146   3.911900   3.751931   4.075098
    20  H    4.369360   3.181155   5.380936   5.265797   5.160997
                    6          7          8          9         10
     6  F    0.000000
     7  F    2.166668   0.000000
     8  F    2.173090   2.167515   0.000000
     9  O    7.056388   6.758275   6.597399   0.000000
    10  H    7.298508   6.838570   6.551539   0.960067   0.000000
    11  H    7.217727   6.732013   6.882373   0.986456   1.559494
    12  O    5.172605   5.640949   5.206101   2.650264   3.248103
    13  H    5.764347   6.447057   5.809407   3.065115   3.648782
    14  H    5.791104   5.925618   5.598785   1.659300   2.295425
    15  O    7.676736   6.889940   7.536620   2.688975   3.088339
    16  H    8.228240   7.545867   8.279155   3.275758   3.809662
    17  H    6.987603   6.092476   6.942899   3.144786   3.532978
    18  O    5.798871   4.707922   5.960955   4.264763   4.608805
    19  H    4.884360   3.890642   5.027978   4.049026   4.380527
    20  H    6.027815   4.624961   6.061285   4.966539   5.171882
                   11         12         13         14         15
    11  H    0.000000
    12  O    3.182527   0.000000
    13  H    3.731078   0.959740   0.000000
    14  H    2.250629   0.991529   1.573671   0.000000
    15  O    1.704661   4.443710   5.113605   3.664435   0.000000
    16  H    2.321801   4.872808   5.466190   4.157462   0.959972
    17  H    2.243575   4.421209   5.211314   3.777255   0.982475
    18  O    3.577012   4.700064   5.616881   4.348496   2.712299
    19  H    3.557978   4.062344   5.010425   3.837117   3.155437
    20  H    4.278647   5.508127   6.444179   5.143471   3.319433
                   16         17         18         19         20
    16  H    0.000000
    17  H    1.557491   0.000000
    18  O    3.157559   1.734457   0.000000
    19  H    3.708832   2.269395   0.971277   0.000000
    20  H    3.803465   2.367291   0.960184   1.542192   0.000000
 Stoichiometry    C2H9F3O6
 Framework group  C1[X(C2H9F3O6)]
 Deg. of freedom    54
 Full point group                 C1      NOp   1
 Largest Abelian subgroup         C1      NOp   1
 Largest concise Abelian subgroup C1      NOp   1
                         Standard orientation:                         
 ---------------------------------------------------------------------
 Center     Atomic      Atomic             Coordinates (Angstroms)
 Number     Number       Type             X           Y           Z
 ---------------------------------------------------------------------
      1          6           0        1.051929    0.210980   -0.075259
      2          8           0        0.153168   -0.597518    0.021839
      3          8           0        0.958675    1.480768   -0.321851
      4          1           0       -0.010433    1.776874   -0.449396
      5          6           0        2.529305   -0.216235    0.119626
      6          9           0        3.263439    0.109878   -0.952543
      7          9           0        2.621530   -1.532208    0.306805
      8          9           0        3.052778    0.399264    1.190865
      9          8           0       -3.458034    1.381646    0.778647
     10          1           0       -3.403456    1.369494    1.737085
     11          1           0       -3.794795    0.495341    0.506340
     12          8           0       -1.431776    2.263675   -0.684298
     13          1           0       -1.608850    3.189037   -0.867193
     14          1           0       -2.172540    1.924430   -0.119220
     15          8           0       -4.250003   -1.088304    0.069624
     16          1           0       -4.854044   -1.205049   -0.667296
     17          1           0       -3.454415   -1.628640   -0.131211
     18          8           0       -1.939732   -2.403832   -0.467592
     19          1           0       -1.202348   -1.779741   -0.366829
     20          1           0       -1.684616   -3.194101    0.014428
 ---------------------------------------------------------------------
 Rotational constants (GHZ):           1.1920358           0.3799152           0.3144453
 Standard basis: 6-31++G(d,p) (6D, 7F)
 There are   263 symmetry adapted cartesian basis functions of A   symmetry.
 There are   263 symmetry adapted basis functions of A   symmetry.
   263 basis functions,   424 primitive gaussians,   263 cartesian basis functions
    48 alpha electrons       48 beta electrons
       nuclear repulsion energy       709.9424161078 Hartrees.
 NAtoms=   20 NActive=   20 NUniq=   20 SFac= 1.00D+00 NAtFMM=   60 NAOKFM=F Big=F
 Integral buffers will be    131072 words long.
 Raffenetti 2 integral format.
 Two-electron integral symmetry is turned on.
 Nuclear repulsion after empirical dispersion term =      709.9351597624 Hartrees.
 One-electron integrals computed using PRISM.
 NBasis=   263 RedAO= T EigKep=  5.16D-05  NBF=   263
 NBsUse=   263 1.00D-06 EigRej= -1.00D+00 NBFU=   263
 Initial guess from the checkpoint file:  "/local_scratch/slurm.5620307/Gau-1260940.chk"
 B after Tr=     0.000000   -0.000000   -0.000000
         Rot=    0.999997   -0.002212    0.000429    0.000462 Ang=  -0.26 deg.
 ExpMin= 3.60D-02 ExpMax= 7.00D+03 ExpMxC= 1.05D+03 IAcc=3 IRadAn=         5 AccDes= 0.00D+00
 Harris functional with IExCor= 4639 and IRadAn=       5 diagonalized for initial guess.
 HarFok:  IExCor= 4639 AccDes= 0.00D+00 IRadAn=         5 IDoV= 1 UseB2=F ITyADJ=14
 ICtDFT=  3500011 ScaDFX=  1.000000  1.000000  1.000000  1.000000
 FoFCou: FMM=F IPFlag=           0 FMFlag=      100000 FMFlg1=           0
         NFxFlg=           0 DoJE=T BraDBF=F KetDBF=T FulRan=T
         wScrn=  0.000000 ICntrl=       500 IOpCl=  0 I1Cent=   200000004 NGrid=           0
         NMat0=    1 NMatS0=      1 NMatT0=    0 NMatD0=    1 NMtDS0=    0 NMtDT0=    0
 Petite list used in FoFCou.
 Requested convergence on RMS density matrix=1.00D-10 within 128 cycles.
 Requested convergence on MAX density matrix=1.00D-08.
 Requested convergence on             energy=1.00D-08.
 No special actions if energy rises.
 SCF Done:  E(RwB97XD) =  -832.385641747     A.U. after   15 cycles
            NFock= 15  Conv=0.44D-10     -V/T= 2.0082
 Calling FoFJK, ICntrl=      2127 FMM=F ISym2X=0 I1Cent= 0 IOpClX= 0 NMat=1 NMatS=1 NMatT=0.
 ***** Axes restored to original set *****
 -------------------------------------------------------------------
 Center     Atomic                   Forces (Hartrees/Bohr)
 Number     Number              X              Y              Z
 -------------------------------------------------------------------
      1        6          -0.000926201    0.000199043   -0.000536074
      2        8           0.001055383    0.000014479    0.000245731
      3        8          -0.000020359   -0.000186676    0.000406065
      4        1          -0.000262200   -0.000078948   -0.000246234
      5        6          -0.000052507    0.000224520   -0.000225989
      6        9           0.000001029   -0.000041278    0.000249324
      7        9           0.000170748   -0.000059712    0.000128353
      8        9           0.000074860   -0.000249168    0.000025785
      9        8           0.000073783    0.000189018   -0.000065873
     10        1           0.000014851   -0.000201165   -0.000198895
     11        1           0.000143654    0.000019154    0.000132262
     12        8           0.000038169    0.000425699    0.000001966
     13        1           0.000057902   -0.000119938   -0.000023107
     14        1          -0.000268918   -0.000281739    0.000140670
     15        8          -0.000248447   -0.000333115   -0.000093760
     16        1           0.000031621    0.000264574   -0.000016954
     17        1           0.000289609    0.000123280    0.000183542
     18        8           0.000128867   -0.000041249    0.000013000
     19        1          -0.000259611    0.000152802   -0.000099813
     20        1          -0.000042232   -0.000019580   -0.000019999
 -------------------------------------------------------------------
 Cartesian Forces:  Max     0.001055383 RMS     0.000258993

 GradGradGradGradGradGradGradGradGradGradGradGradGradGradGradGradGradGrad
 Berny optimization.
 Using GEDIIS/GDIIS optimizer.
 FormGI is forming the generalized inverse of G from B-inverse, IUseBI=4.
 Internal  Forces:  Max     0.000954492 RMS     0.000169734
 Search for a local minimum.
 Step number  10 out of a maximum of  120
 All quantities printed in internal units (Hartrees-Bohrs-Radians)
 Mixed Optimization -- En-DIIS/RFO-DIIS
 Swapping is turned off.
 Update second derivatives using D2CorX and points    8    9   10
 DE= -2.09D-05 DEPred=-2.45D-05 R= 8.56D-01
 TightC=F SS=  1.41D+00  RLast= 1.04D-01 DXNew= 1.2000D+00 3.1337D-01
 Trust test= 8.56D-01 RLast= 1.04D-01 DXMaxT set to 7.14D-01
 ITU=  1  1 -1  0  1  0  0  0  1  0
     Eigenvalues ---    0.00012   0.00016   0.00103   0.00122   0.00269
     Eigenvalues ---    0.00334   0.00510   0.00792   0.00906   0.00919
     Eigenvalues ---    0.01061   0.01166   0.01251   0.01294   0.01460
     Eigenvalues ---    0.01906   0.02141   0.02270   0.02339   0.02732
     Eigenvalues ---    0.02933   0.03178   0.03337   0.03758   0.03851
     Eigenvalues ---    0.04326   0.04675   0.06769   0.07253   0.07649
     Eigenvalues ---    0.07821   0.08588   0.11619   0.13574   0.19860
     Eigenvalues ---    0.21074   0.21708   0.23668   0.27110   0.33781
     Eigenvalues ---    0.35730   0.37774   0.38764   0.41143   0.46476
     Eigenvalues ---    0.49877   0.52831   0.54846   0.56260   0.56563
     Eigenvalues ---    0.56586   0.57498   0.67273   0.90434
 En-DIIS/RFO-DIIS/Sim-DIIS IScMMF=       -3 using points:    10    9
 RFO step:  Lambda=-4.24818297D-05.
 DidBck=F Rises=F RFO-DIIS coefs:    3.00000   -2.00000
 Iteration  1 RMS(Cart)=  0.08652610 RMS(Int)=  0.00375196
 Iteration  2 RMS(Cart)=  0.00518882 RMS(Int)=  0.00085560
 Iteration  3 RMS(Cart)=  0.00001888 RMS(Int)=  0.00085549
 Iteration  4 RMS(Cart)=  0.00000020 RMS(Int)=  0.00085549
 Variable       Old X    -DE/DX   Delta X   Delta X   Delta X     New X
                                 (Linear)    (Quad)   (Total)
    R1        2.29185  -0.00095   0.00079  -0.00601  -0.00519   2.28666
    R2        2.45072  -0.00033   0.00179  -0.00386  -0.00194   2.44878
    R3        2.92946   0.00029  -0.00212   0.00638   0.00426   2.93372
    R4        3.47737   0.00010  -0.02264   0.02286   0.00027   3.47765
    R5        1.93003   0.00025  -0.00295  -0.00027  -0.00311   1.92692
    R6        2.87361  -0.00002  -0.01273   0.01973   0.00710   2.88071
    R7        2.53170  -0.00008   0.00041  -0.00050  -0.00009   2.53161
    R8        2.51790   0.00000   0.00043   0.00094   0.00137   2.51927
    R9        2.53563  -0.00011   0.00078  -0.00222  -0.00144   2.53418
   R10        1.81426  -0.00027  -0.00034  -0.00123  -0.00157   1.81269
   R11        1.86413  -0.00018   0.00486  -0.00372   0.00106   1.86519
   R12        3.13562  -0.00023  -0.01734   0.01036  -0.00698   3.12864
   R13        3.22134  -0.00005  -0.00150  -0.01881  -0.02039   3.20095
   R14        1.81365  -0.00004   0.00012  -0.00123  -0.00112   1.81253
   R15        1.87372  -0.00005  -0.00080   0.00046  -0.00036   1.87336
   R16        1.81408  -0.00007   0.00050  -0.00134  -0.00084   1.81325
   R17        1.85661   0.00005   0.00071   0.00068   0.00128   1.85789
   R18        3.27765  -0.00004  -0.00382  -0.00781  -0.01174   3.26591
   R19        1.83545  -0.00012  -0.00107  -0.00043  -0.00155   1.83390
   R20        1.81448   0.00001   0.00005  -0.00005  -0.00000   1.81448
    A1        2.23275  -0.00006  -0.00026  -0.00027  -0.00072   2.23202
    A2        2.10885   0.00009  -0.00267   0.00350   0.00092   2.10977
    A3        1.94149  -0.00003   0.00298  -0.00325  -0.00018   1.94132
    A4        2.84823  -0.00000   0.02537   0.04754   0.07350   2.92173
    A5        1.95610  -0.00001  -0.00135   0.00226   0.00094   1.95704
    A6        1.93322   0.00030  -0.00107   0.00365   0.00258   1.93580
    A7        1.93458   0.00026  -0.00206   0.00265   0.00059   1.93517
    A8        1.92384   0.00029  -0.00085   0.00648   0.00562   1.92946
    A9        1.89116  -0.00029   0.00148  -0.00449  -0.00301   1.88815
   A10        1.88966  -0.00031   0.00170  -0.00482  -0.00313   1.88653
   A11        1.89009  -0.00028   0.00096  -0.00399  -0.00304   1.88705
   A12        1.85835  -0.00004   0.00666  -0.00147   0.00630   1.86465
   A13        2.09473   0.00004  -0.03393   0.05507   0.02149   2.11622
   A14        1.99217  -0.00016   0.03731  -0.04246  -0.00697   1.98520
   A15        2.10662  -0.00001   0.00455  -0.00412  -0.00056   2.10606
   A16        2.09525  -0.00006   0.01391   0.01603   0.02830   2.12355
   A17        1.87617   0.00014   0.00580   0.00334   0.00911   1.88528
   A18        2.06880  -0.00014   0.02365  -0.02688  -0.00256   2.06623
   A19        1.92523  -0.00016   0.00388   0.02651   0.02904   1.95427
   A20        1.86057   0.00023  -0.01483   0.01271  -0.00204   1.85852
   A21        1.93445  -0.00001   0.00212  -0.01258  -0.01153   1.92292
   A22        2.09730  -0.00004   0.00078  -0.00571  -0.00402   2.09328
   A23        1.84944   0.00003  -0.00145   0.00287   0.00135   1.85079
   A24        3.18375   0.00005   0.00554   0.01199   0.01699   3.20074
   A25        3.06541  -0.00002   0.00745   0.02650   0.03268   3.09809
   A26        3.17851   0.00016  -0.02636   0.04405   0.01562   3.19414
   A27        3.02066   0.00021  -0.01920   0.04565   0.02463   3.04529
   A28        3.09832   0.00011   0.01733  -0.03797  -0.01770   3.08062
   A29        3.12168  -0.00014  -0.01389   0.00406  -0.01012   3.11156
   A30        3.10564   0.00010  -0.02840   0.02657   0.00048   3.10612
   A31        3.11681   0.00013   0.00373  -0.01997  -0.01709   3.09972
   A32        3.12870   0.00004   0.00327   0.02321   0.02799   3.15669
   A33        3.24345  -0.00014   0.04006  -0.06523  -0.02350   3.21995
    D1        1.33864  -0.00006  -0.03368   0.11696   0.08475   1.42338
    D2       -1.81880  -0.00006  -0.02923   0.11478   0.08646  -1.73234
    D3       -0.01119  -0.00008   0.01055  -0.03107  -0.02071  -0.03191
    D4       -3.13819  -0.00008   0.00649  -0.02912  -0.02230   3.12270
    D5        2.16684   0.00000   0.01098  -0.02345  -0.01223   2.15461
    D6        0.06697  -0.00001   0.01119  -0.02197  -0.01054   0.05643
    D7       -2.02539  -0.00001   0.01187  -0.02291  -0.01080  -2.03620
    D8       -0.98816  -0.00000   0.01473  -0.02528  -0.01079  -0.99894
    D9       -3.08803  -0.00001   0.01493  -0.02380  -0.00910  -3.09713
   D10        1.10279  -0.00001   0.01561  -0.02474  -0.00936   1.09343
   D11       -1.76373   0.00001  -0.02176   0.04939   0.02874  -1.73499
   D12        2.25849  -0.00002  -0.01230   0.04616   0.03492   2.29340
   D13        3.13377   0.00009   0.03095   0.06160   0.09117  -3.05825
   D14        0.71424  -0.00005  -0.00565   0.03266   0.02566   0.73990
   D15        0.85788  -0.00002   0.06223   0.11178   0.17384   1.03171
   D16       -1.65232  -0.00007   0.02974   0.08572   0.11461  -1.53771
   D17       -1.39124   0.00010   0.05398   0.08801   0.14170  -1.24954
   D18        2.38174   0.00005   0.02149   0.06196   0.08248   2.46422
   D19        2.49589  -0.00002  -0.05391  -0.10959  -0.16342   2.33246
   D20       -1.64214   0.00002  -0.04518  -0.09002  -0.13583  -1.77797
   D21       -1.46941  -0.00010  -0.06796  -0.05361  -0.12196  -1.59137
   D22        0.67575  -0.00006  -0.05922  -0.03404  -0.09437   0.58138
   D23       -0.03649   0.00003   0.03516  -0.01493   0.02129  -0.01520
   D24        2.11144   0.00007   0.03315  -0.01517   0.01893   2.13036
   D25        2.20687  -0.00007   0.05507  -0.01863   0.03614   2.24301
   D26       -1.92839  -0.00003   0.05306  -0.01887   0.03378  -1.89461
         Item               Value     Threshold  Converged?
 Maximum Force            0.000954     0.000015     NO 
 RMS     Force            0.000170     0.000010     NO 
 Maximum Displacement     0.415647     0.000060     NO 
 RMS     Displacement     0.085436     0.000040     NO 
 Predicted change in Energy=-2.465221D-05
 GradGradGradGradGradGradGradGradGradGradGradGradGradGradGradGradGradGrad

                          Input orientation:                          
 ---------------------------------------------------------------------
 Center     Atomic      Atomic             Coordinates (Angstroms)
 Number     Number       Type             X           Y           Z
 ---------------------------------------------------------------------
      1          6           0        1.769780   -1.335776    1.041258
      2          8           0        0.597399   -1.573353    0.858790
      3          8           0        2.498580   -0.434352    0.462048
      4          1           0        1.976151    0.089216   -0.239875
      5          6           0        2.592146   -2.137686    2.085659
      6          9           0        3.661112   -2.709613    1.515630
      7          9           0        1.851012   -3.098579    2.637628
      8          9           0        3.024616   -1.330049    3.064974
      9          8           0       -1.211970    1.760757   -1.164148
     10          1           0       -1.493424    2.362399   -0.472092
     11          1           0       -1.892441    1.047778   -1.217310
     12          8           0        1.274704    0.874955   -1.341873
     13          1           0        1.756863    1.514591   -1.869467
     14          1           0        0.345136    1.202867   -1.236367
     15          8           0       -3.033263   -0.204273   -1.226756
     16          1           0       -3.388271   -0.491586   -2.070627
     17          1           0       -2.697750   -1.011021   -0.775999
     18          8           0       -1.953100   -2.367202   -0.005867
     19          1           0       -1.048206   -2.143522    0.264178
     20          1           0       -2.367186   -2.769507    0.761358
 ---------------------------------------------------------------------
                    Distance matrix (angstroms):
                    1          2          3          4          5
     1  C    0.000000
     2  O    1.210048   0.000000
     3  O    1.295839   2.251492   0.000000
     4  H    1.927302   2.423254   1.019682   0.000000
     5  C    1.552456   2.408879   2.355040   3.278209   0.000000
     6  F    2.385287   3.332997   2.763753   3.708684   1.339672
     7  F    2.379594   2.657466   3.500085   4.296245   1.333141
     8  F    2.381192   3.289047   2.802536   3.746414   1.341031
     9  O    4.831476   4.299113   4.607732   3.716509   6.342744
    10  H    5.158995   4.651121   4.962916   4.154424   6.594296
    11  H    4.918772   4.168911   4.929302   4.103684   6.416254
    12  O    3.288122   3.360933   2.542890   1.524406   4.749699
    13  H    4.073951   4.280553   3.128016   2.176086   5.447921
    14  H    3.696200   3.487221   3.194123   2.212108   5.219598
    15  O    5.430783   4.405177   5.788461   5.114127   6.808481
    16  H    6.082925   5.063325   6.408801   5.697895   7.466576
    17  H    4.833913   3.721123   5.372816   4.831490   6.118943
    18  O    4.002517   2.807645   4.875685   4.639802   5.008635
    19  H    3.032714   1.840291   3.942094   3.792878   4.070626
    20  H    4.387301   3.198287   5.405387   5.295218   5.171841
                    6          7          8          9         10
     6  F    0.000000
     7  F    2.164864   0.000000
     8  F    2.169974   2.165103   0.000000
     9  O    7.135288   6.888286   6.737003   0.000000
    10  H    7.499706   7.118840   6.823320   0.959235   0.000000
    11  H    7.240780   6.787213   6.940423   0.987018   1.562944
    12  O    5.168113   5.653099   5.229200   2.645709   3.260605
    13  H    5.738375   6.450124   5.835056   3.061379   3.638105
    14  H    5.820368   5.981465   5.665405   1.655607   2.304113
    15  O    7.655852   6.867795   7.508942   2.679994   3.086815
    16  H    8.214298   7.510936   8.258483   3.260527   3.780343
    17  H    6.969355   6.058215   6.899299   3.168747   3.594819
    18  O    5.826798   4.689802   5.939984   4.350969   4.774703
    19  H    4.905535   3.866635   5.009399   4.160567   4.587334
    20  H    6.075598   4.628376   6.037401   5.056222   5.349889
                   11         12         13         14         15
    11  H    0.000000
    12  O    3.174301   0.000000
    13  H    3.736394   0.959149   0.000000
    14  H    2.243026   0.991340   1.578278   0.000000
    15  O    1.693870   4.442585   5.129608   3.659742   0.000000
    16  H    2.309827   4.913436   5.526085   4.183956   0.959530
    17  H    2.254314   4.433679   5.236217   3.791094   0.983155
    18  O    3.623998   4.766048   5.683761   4.420566   2.708428
    19  H    3.618278   4.133584   5.079630   3.923182   3.150241
    20  H    4.325757   5.564984   6.502500   5.208392   3.313107
                   16         17         18         19         20
    16  H    0.000000
    17  H    1.556501   0.000000
    18  O    3.137018   1.728245   0.000000
    19  H    3.695417   2.255109   0.970459   0.000000
    20  H    3.775140   2.359027   0.960183   1.542320   0.000000
 Stoichiometry    C2H9F3O6
 Framework group  C1[X(C2H9F3O6)]
 Deg. of freedom    54
 Full point group                 C1      NOp   1
 Largest Abelian subgroup         C1      NOp   1
 Largest concise Abelian subgroup C1      NOp   1
                         Standard orientation:                         
 ---------------------------------------------------------------------
 Center     Atomic      Atomic             Coordinates (Angstroms)
 Number     Number       Type             X           Y           Z
 ---------------------------------------------------------------------
      1          6           0        1.053928    0.217806   -0.062951
      2          8           0        0.168305   -0.605043   -0.009952
      3          8           0        0.942566    1.496302   -0.242516
      4          1           0       -0.027103    1.782583   -0.374941
      5          6           0        2.539613   -0.198366    0.109272
      6          9           0        3.268199    0.180808   -0.949081
      7          9           0        2.650675   -1.520560    0.238624
      8          9           0        3.064870    0.373261    1.202758
      9          8           0       -3.572212    1.400936    0.673386
     10          1           0       -3.655158    1.477724    1.625938
     11          1           0       -3.832397    0.478590    0.437195
     12          8           0       -1.445806    2.275827   -0.635332
     13          1           0       -1.612726    3.196577   -0.845868
     14          1           0       -2.218807    1.934840   -0.116727
     15          8           0       -4.204237   -1.133601    0.074190
     16          1           0       -4.804143   -1.310689   -0.653443
     17          1           0       -3.396615   -1.668578   -0.093556
     18          8           0       -1.896428   -2.463793   -0.415900
     19          1           0       -1.160489   -1.836746   -0.332263
     20          1           0       -1.645006   -3.237556    0.094030
 ---------------------------------------------------------------------
 Rotational constants (GHZ):           1.1818778           0.3784696           0.3105020
 Standard basis: 6-31++G(d,p) (6D, 7F)
 There are   263 symmetry adapted cartesian basis functions of A   symmetry.
 There are   263 symmetry adapted basis functions of A   symmetry.
   263 basis functions,   424 primitive gaussians,   263 cartesian basis functions
    48 alpha electrons       48 beta electrons
       nuclear repulsion energy       708.5798866643 Hartrees.
 NAtoms=   20 NActive=   20 NUniq=   20 SFac= 1.00D+00 NAtFMM=   60 NAOKFM=F Big=F
 Integral buffers will be    131072 words long.
 Raffenetti 2 integral format.
 Two-electron integral symmetry is turned on.
 Nuclear repulsion after empirical dispersion term =      708.5727075637 Hartrees.
 One-electron integrals computed using PRISM.
 NBasis=   263 RedAO= T EigKep=  5.23D-05  NBF=   263
 NBsUse=   263 1.00D-06 EigRej= -1.00D+00 NBFU=   263
 Initial guess from the checkpoint file:  "/local_scratch/slurm.5620307/Gau-1260940.chk"
 B after Tr=     0.000000   -0.000000    0.000000
         Rot=    0.999985   -0.001707    0.001426   -0.005016 Ang=  -0.63 deg.
 ExpMin= 3.60D-02 ExpMax= 7.00D+03 ExpMxC= 1.05D+03 IAcc=3 IRadAn=         5 AccDes= 0.00D+00
 Harris functional with IExCor= 4639 and IRadAn=       5 diagonalized for initial guess.
 HarFok:  IExCor= 4639 AccDes= 0.00D+00 IRadAn=         5 IDoV= 1 UseB2=F ITyADJ=14
 ICtDFT=  3500011 ScaDFX=  1.000000  1.000000  1.000000  1.000000
 FoFCou: FMM=F IPFlag=           0 FMFlag=      100000 FMFlg1=           0
         NFxFlg=           0 DoJE=T BraDBF=F KetDBF=T FulRan=T
         wScrn=  0.000000 ICntrl=       500 IOpCl=  0 I1Cent=   200000004 NGrid=           0
         NMat0=    1 NMatS0=      1 NMatT0=    0 NMatD0=    1 NMtDS0=    0 NMtDT0=    0
 Petite list used in FoFCou.
 Requested convergence on RMS density matrix=1.00D-10 within 128 cycles.
 Requested convergence on MAX density matrix=1.00D-08.
 Requested convergence on             energy=1.00D-08.
 No special actions if energy rises.
 SCF Done:  E(RwB97XD) =  -832.385576498     A.U. after   16 cycles
            NFock= 16  Conv=0.47D-10     -V/T= 2.0082
 Calling FoFJK, ICntrl=      2127 FMM=F ISym2X=0 I1Cent= 0 IOpClX= 0 NMat=1 NMatS=1 NMatT=0.
 ***** Axes restored to original set *****
 -------------------------------------------------------------------
 Center     Atomic                   Forces (Hartrees/Bohr)
 Number     Number              X              Y              Z
 -------------------------------------------------------------------
      1        6           0.002424086   -0.000168662    0.001345790
      2        8          -0.002860934   -0.000977653   -0.000246585
      3        8           0.001352506    0.000218220    0.000053640
      4        1          -0.000500850    0.000499495   -0.000654359
      5        6           0.000092154   -0.000807679    0.000505356
      6        9          -0.000015115    0.000148654   -0.000713757
      7        9          -0.000432894    0.000189121   -0.000343430
      8        9          -0.000181141    0.000895579   -0.000038043
      9        8           0.000602537   -0.000416412   -0.000641183
     10        1          -0.000331991   -0.000116518    0.000467824
     11        1          -0.000238598    0.000637528    0.000139564
     12        8           0.000462361   -0.000720039    0.000848698
     13        1          -0.000372014    0.000364339   -0.000295750
     14        1           0.000147203    0.000406795   -0.000449550
     15        8          -0.000197538   -0.000546597    0.000645486
     16        1          -0.000044472    0.000147913   -0.000526499
     17        1          -0.000014468    0.000274799   -0.000191582
     18        8          -0.000517987   -0.000049592    0.000102239
     19        1           0.000655192    0.000071459    0.000010479
     20        1          -0.000028037   -0.000050752   -0.000018339
 -------------------------------------------------------------------
 Cartesian Forces:  Max     0.002860934 RMS     0.000685710

 GradGradGradGradGradGradGradGradGradGradGradGradGradGradGradGradGradGrad
 Berny optimization.
 Using GEDIIS/GDIIS optimizer.
 FormGI is forming the generalized inverse of G from B-inverse, IUseBI=4.
 Internal  Forces:  Max     0.002915025 RMS     0.000489593
 Search for a local minimum.
 Step number  11 out of a maximum of  120
 All quantities printed in internal units (Hartrees-Bohrs-Radians)
 Mixed Optimization -- En-DIIS/RFO-DIIS
 Swapping is turned off.
 Update second derivatives using D2CorX and points    8    9   10   11
 DE=  6.52D-05 DEPred=-2.47D-05 R=-2.65D+00
 Trust test=-2.65D+00 RLast= 4.27D-01 DXMaxT set to 3.57D-01
 ITU= -1  1  1 -1  0  1  0  0  0  1  0
     Eigenvalues ---    0.00015   0.00046   0.00070   0.00120   0.00262
     Eigenvalues ---    0.00337   0.00508   0.00687   0.00821   0.01020
     Eigenvalues ---    0.01090   0.01155   0.01240   0.01265   0.01406
     Eigenvalues ---    0.01901   0.02148   0.02246   0.02417   0.02746
     Eigenvalues ---    0.02932   0.03144   0.03317   0.03769   0.03807
     Eigenvalues ---    0.04225   0.04602   0.06466   0.07314   0.07554
     Eigenvalues ---    0.07932   0.08471   0.11645   0.13637   0.19881
     Eigenvalues ---    0.21165   0.21695   0.23633   0.26733   0.32670
     Eigenvalues ---    0.36547   0.37756   0.38751   0.40865   0.45624
     Eigenvalues ---    0.49845   0.52954   0.55464   0.56169   0.56561
     Eigenvalues ---    0.56582   0.57555   0.66997   0.91965
 En-DIIS/RFO-DIIS/Sim-DIIS IScMMF=       -3 using points:    11   10    9
 RFO step:  Lambda=-1.50377749D-04.
 EnCoef did     4 forward-backward iterations
 DidBck=T Rises=T En-DIIS coefs:    0.34360    0.39355    0.26285
 Iteration  1 RMS(Cart)=  0.08090332 RMS(Int)=  0.00366853
 Iteration  2 RMS(Cart)=  0.00544917 RMS(Int)=  0.00036405
 Iteration  3 RMS(Cart)=  0.00001920 RMS(Int)=  0.00036383
 Iteration  4 RMS(Cart)=  0.00000007 RMS(Int)=  0.00036383
 Variable       Old X    -DE/DX   Delta X   Delta X   Delta X     New X
                                 (Linear)    (Quad)   (Total)
    R1        2.28666   0.00292   0.00330  -0.00043   0.00275   2.28941
    R2        2.44878   0.00115   0.00104  -0.00130  -0.00033   2.44845
    R3        2.93372  -0.00090  -0.00251  -0.00061  -0.00313   2.93059
    R4        3.47765  -0.00008   0.00280  -0.00505  -0.00233   3.47532
    R5        1.92692   0.00080   0.00243  -0.00491  -0.00241   1.92451
    R6        2.88071  -0.00016  -0.00299  -0.00155  -0.00448   2.87623
    R7        2.53161   0.00023   0.00001   0.00078   0.00078   2.53239
    R8        2.51927  -0.00004  -0.00096  -0.00014  -0.00110   2.51817
    R9        2.53418   0.00045   0.00085  -0.00024   0.00060   2.53478
   R10        1.81269   0.00036   0.00108  -0.00019   0.00089   1.81358
   R11        1.86519   0.00002  -0.00134   0.00089  -0.00041   1.86479
   R12        3.12864   0.00013   0.00686  -0.01013  -0.00309   3.12556
   R13        3.20095   0.00033   0.01358   0.00884   0.02245   3.22340
   R14        1.81253   0.00022   0.00072   0.00003   0.00074   1.81327
   R15        1.87336   0.00009   0.00034   0.00111   0.00163   1.87500
   R16        1.81325   0.00044   0.00048   0.00039   0.00087   1.81412
   R17        1.85789  -0.00014  -0.00094   0.00161   0.00058   1.85847
   R18        3.26591   0.00017   0.00821   0.00049   0.00859   3.27450
   R19        1.83390   0.00055   0.00116   0.00049   0.00154   1.83544
   R20        1.81448   0.00002  -0.00001   0.00002   0.00001   1.81450
    A1        2.23202   0.00016   0.00051  -0.00372  -0.00334   2.22868
    A2        2.10977   0.00002  -0.00025   0.00198   0.00179   2.11157
    A3        1.94132  -0.00018  -0.00028   0.00181   0.00159   1.94291
    A4        2.92173   0.00011  -0.05158  -0.01616  -0.06813   2.85360
    A5        1.95704  -0.00029  -0.00044  -0.00710  -0.00749   1.94955
    A6        1.93580  -0.00084  -0.00155  -0.00243  -0.00398   1.93182
    A7        1.93517  -0.00059  -0.00012  -0.00011  -0.00023   1.93494
    A8        1.92946  -0.00106  -0.00358   0.00119  -0.00239   1.92707
    A9        1.88815   0.00080   0.00178   0.00039   0.00217   1.89032
   A10        1.88653   0.00093   0.00183   0.00059   0.00242   1.88895
   A11        1.88705   0.00088   0.00187   0.00044   0.00231   1.88936
   A12        1.86465  -0.00045  -0.00501   0.00111  -0.00400   1.86065
   A13        2.11622  -0.00015  -0.00964  -0.02571  -0.03547   2.08075
   A14        1.98520   0.00072  -0.00033   0.01857   0.01855   2.00374
   A15        2.10606   0.00037  -0.00023   0.00964   0.00987   2.11593
   A16        2.12355   0.00013  -0.02040   0.00750  -0.01248   2.11107
   A17        1.88528  -0.00048  -0.00674  -0.00348  -0.00965   1.87563
   A18        2.06623  -0.00028  -0.00142  -0.00660  -0.00811   2.05812
   A19        1.95427  -0.00003  -0.01957  -0.01530  -0.03495   1.91932
   A20        1.85852   0.00023   0.00329   0.00444   0.00736   1.86588
   A21        1.92292  -0.00011   0.00729   0.00700   0.01415   1.93707
   A22        2.09328   0.00010   0.00254  -0.00079   0.00225   2.09553
   A23        1.85079   0.00008  -0.00070  -0.00109  -0.00202   1.84876
   A24        3.20074  -0.00023  -0.01188  -0.00426  -0.01684   3.18389
   A25        3.09809   0.00002  -0.02243  -0.00747  -0.02946   3.06863
   A26        3.19414  -0.00027  -0.00679  -0.00335  -0.01015   3.18399
   A27        3.04529  -0.00004  -0.01364  -0.00756  -0.02137   3.02392
   A28        3.08062  -0.00018   0.00934   0.02070   0.03180   3.11242
   A29        3.11156   0.00005   0.00847  -0.00977  -0.00181   3.10975
   A30        3.10612   0.00020   0.00342  -0.00494  -0.00098   3.10513
   A31        3.09972   0.00015   0.01073   0.01823   0.02920   3.12892
   A32        3.15669  -0.00013  -0.01880  -0.01709  -0.03550   3.12119
   A33        3.21995   0.00019   0.01016   0.01876   0.02950   3.24945
    D1        1.42338   0.00002  -0.05120  -0.07139  -0.12184   1.30154
    D2       -1.73234  -0.00005  -0.05291  -0.06451  -0.11672  -1.84906
    D3       -0.03191   0.00005   0.01221   0.01245   0.02532  -0.00659
    D4        3.12270   0.00011   0.01378   0.00610   0.02060  -3.13989
    D5        2.15461   0.00005   0.00658  -0.03049  -0.02389   2.13072
    D6        0.05643  -0.00001   0.00545  -0.02929  -0.02383   0.03260
    D7       -2.03620  -0.00003   0.00553  -0.03055  -0.02500  -2.06120
    D8       -0.99894  -0.00001   0.00515  -0.02471  -0.01958  -1.01852
    D9       -3.09713  -0.00006   0.00401  -0.02351  -0.01951  -3.11664
   D10        1.09343  -0.00009   0.00409  -0.02477  -0.02069   1.07274
   D11       -1.73499   0.00007  -0.01600  -0.02028  -0.03576  -1.77075
   D12        2.29340   0.00004  -0.02130  -0.01994  -0.04052   2.25288
   D13       -3.05825  -0.00031  -0.06391  -0.00035  -0.06456  -3.12280
   D14        0.73990  -0.00014  -0.01610  -0.01984  -0.03552   0.70438
   D15        1.03171  -0.00020  -0.12228  -0.00712  -0.12955   0.90217
   D16       -1.53771  -0.00026  -0.07914  -0.02273  -0.10172  -1.63943
   D17       -1.24954  -0.00006  -0.10011  -0.00097  -0.10156  -1.35110
   D18        2.46422  -0.00013  -0.05696  -0.01658  -0.07373   2.39049
   D19        2.33246  -0.00006   0.11436  -0.00930   0.10490   2.43736
   D20       -1.77797  -0.00004   0.09509  -0.02288   0.07231  -1.70566
   D21       -1.59137  -0.00001   0.08899  -0.03220   0.05662  -1.53475
   D22        0.58138   0.00001   0.06973  -0.04577   0.02403   0.60541
   D23       -0.01520   0.00007  -0.01860   0.04182   0.02366   0.00846
   D24        2.13036   0.00012  -0.01678   0.04095   0.02469   2.15505
   D25        2.24301  -0.00012  -0.03096   0.02993  -0.00114   2.24187
   D26       -1.89461  -0.00007  -0.02915   0.02906  -0.00011  -1.89472
         Item               Value     Threshold  Converged?
 Maximum Force            0.002915     0.000015     NO 
 RMS     Force            0.000490     0.000010     NO 
 Maximum Displacement     0.327940     0.000060     NO 
 RMS     Displacement     0.084198     0.000040     NO 
 Predicted change in Energy=-8.200778D-05
 GradGradGradGradGradGradGradGradGradGradGradGradGradGradGradGradGradGrad

                          Input orientation:                          
 ---------------------------------------------------------------------
 Center     Atomic      Atomic             Coordinates (Angstroms)
 Number     Number       Type             X           Y           Z
 ---------------------------------------------------------------------
      1          6           0        1.772452   -1.322156    1.045539
      2          8           0        0.591771   -1.537545    0.880178
      3          8           0        2.517464   -0.467996    0.417752
      4          1           0        1.990442    0.045333   -0.286446
      5          6           0        2.582909   -2.096864    2.116974
      6          9           0        3.614940   -2.741389    1.555434
      7          9           0        1.815800   -2.993848    2.735584
      8          9           0        3.067568   -1.251506    3.038761
      9          8           0       -1.201126    1.731319   -1.071798
     10          1           0       -1.425746    2.253500   -0.298553
     11          1           0       -1.910348    1.052131   -1.169205
     12          8           0        1.265491    0.824076   -1.374840
     13          1           0        1.724795    1.472705   -1.912467
     14          1           0        0.340011    1.153817   -1.236173
     15          8           0       -3.081122   -0.186848   -1.230914
     16          1           0       -3.434001   -0.429488   -2.090092
     17          1           0       -2.722286   -1.008455   -0.826691
     18          8           0       -1.915129   -2.350271   -0.084676
     19          1           0       -1.018278   -2.104784    0.195985
     20          1           0       -2.313718   -2.795683    0.666790
 ---------------------------------------------------------------------
                    Distance matrix (angstroms):
                    1          2          3          4          5
     1  C    0.000000
     2  O    1.211505   0.000000
     3  O    1.295665   2.250793   0.000000
     4  H    1.921387   2.413047   1.018408   0.000000
     5  C    1.550802   2.409799   2.354750   3.273600   0.000000
     6  F    2.380961   3.323366   2.768950   3.714476   1.340085
     7  F    2.377538   2.657366   3.499229   4.289497   1.332559
     8  F    2.378077   3.297100   2.790374   3.728135   1.341349
     9  O    4.759097   4.208345   4.569865   3.693973   6.256371
    10  H    4.982005   4.453291   4.844434   4.067737   6.389816
    11  H    4.909719   4.143307   4.943151   4.124205   6.395662
    12  O    3.274379   3.334106   2.539739   1.522037   4.739225
    13  H    4.069806   4.259603   3.134417   2.179887   5.451109
    14  H    3.659036   3.433039   3.179159   2.203325   5.180841
    15  O    5.479812   4.446485   5.843057   5.163980   6.851114
    16  H    6.142980   5.124172   6.458383   5.736129   7.528795
    17  H    4.879173   3.765144   5.412552   4.859232   6.164000
    18  O    3.991574   2.806424   4.841826   4.586187   5.014362
    19  H    3.020336   1.839060   3.902529   3.729362   4.081521
    20  H    4.360220   3.173375   5.368470   5.244599   5.154448
                    6          7          8          9         10
     6  F    0.000000
     7  F    2.166425   0.000000
     8  F    2.172471   2.166702   0.000000
     9  O    7.078274   6.776814   6.634433   0.000000
    10  H    7.334487   6.873737   6.603984   0.959705   0.000000
    11  H    7.234864   6.745480   6.913275   0.986802   1.560820
    12  O    5.178702   5.636929   5.199558   2.645586   3.231780
    13  H    5.775602   6.446918   5.808531   3.055261   3.624951
    14  H    5.804383   5.929244   5.612505   1.653975   2.281738
    15  O    7.689386   6.898709   7.561085   2.690551   3.092712
    16  H    8.265731   7.577830   8.321734   3.269822   3.800148
    17  H    6.988420   6.101296   6.965860   3.143305   3.549689
    18  O    5.781401   4.721005   5.982509   4.259530   4.634646
    19  H    4.870326   3.907940   5.050109   4.044304   4.405137
    20  H    5.995133   4.622996   6.080211   4.975369   5.216764
                   11         12         13         14         15
    11  H    0.000000
    12  O    3.190649   0.000000
    13  H    3.734111   0.959543   0.000000
    14  H    2.253650   0.992205   1.573750   0.000000
    15  O    1.705752   4.464944   5.129860   3.674447   0.000000
    16  H    2.316193   4.916119   5.501187   4.180813   0.959992
    17  H    2.241110   4.422782   5.206879   3.771042   0.983461
    18  O    3.571074   4.675184   5.586145   4.323221   2.711789
    19  H    3.553258   4.032532   4.976791   3.809791   3.157505
    20  H    4.282436   5.484673   6.417265   5.124656   3.316053
                   16         17         18         19         20
    16  H    0.000000
    17  H    1.561385   0.000000
    18  O    3.165135   1.732790   0.000000
    19  H    3.724041   2.269679   0.971275   0.000000
    20  H    3.801883   2.364656   0.960191   1.541805   0.000000
 Stoichiometry    C2H9F3O6
 Framework group  C1[X(C2H9F3O6)]
 Deg. of freedom    54
 Full point group                 C1      NOp   1
 Largest Abelian subgroup         C1      NOp   1
 Largest concise Abelian subgroup C1      NOp   1
                         Standard orientation:                         
 ---------------------------------------------------------------------
 Center     Atomic      Atomic             Coordinates (Angstroms)
 Number     Number       Type             X           Y           Z
 ---------------------------------------------------------------------
      1          6           0        1.057883    0.211650   -0.073941
      2          8           0        0.157758   -0.594844    0.010244
      3          8           0        0.964135    1.481141   -0.315499
      4          1           0       -0.004017    1.769334   -0.445044
      5          6           0        2.535028   -0.217042    0.124181
      6          9           0        3.263697    0.080059   -0.960532
      7          9           0        2.623452   -1.528798    0.341414
      8          9           0        3.069961    0.420052    1.176405
      9          8           0       -3.479274    1.389505    0.748168
     10          1           0       -3.437512    1.412115    1.706697
     11          1           0       -3.809888    0.493097    0.501334
     12          8           0       -1.426936    2.256601   -0.678429
     13          1           0       -1.611071    3.176466   -0.880086
     14          1           0       -2.179673    1.915680   -0.129220
     15          8           0       -4.258278   -1.105017    0.108180
     16          1           0       -4.889346   -1.232582   -0.603905
     17          1           0       -3.459520   -1.631525   -0.119792
     18          8           0       -1.944094   -2.386052   -0.489566
     19          1           0       -1.209185   -1.759443   -0.386388
     20          1           0       -1.677737   -3.183279   -0.025402
 ---------------------------------------------------------------------
 Rotational constants (GHZ):           1.1965951           0.3780416           0.3132494
 Standard basis: 6-31++G(d,p) (6D, 7F)
 There are   263 symmetry adapted cartesian basis functions of A   symmetry.
 There are   263 symmetry adapted basis functions of A   symmetry.
   263 basis functions,   424 primitive gaussians,   263 cartesian basis functions
    48 alpha electrons       48 beta electrons
       nuclear repulsion energy       709.6925331360 Hartrees.
 NAtoms=   20 NActive=   20 NUniq=   20 SFac= 1.00D+00 NAtFMM=   60 NAOKFM=F Big=F
 Integral buffers will be    131072 words long.
 Raffenetti 2 integral format.
 Two-electron integral symmetry is turned on.
 Nuclear repulsion after empirical dispersion term =      709.6852834548 Hartrees.
 One-electron integrals computed using PRISM.
 NBasis=   263 RedAO= T EigKep=  5.15D-05  NBF=   263
 NBsUse=   263 1.00D-06 EigRej= -1.00D+00 NBFU=   263
 Initial guess from the checkpoint file:  "/local_scratch/slurm.5620307/Gau-1260940.chk"
 B after Tr=    -0.000000    0.000000    0.000000
         Rot=    0.999977    0.004282   -0.001390    0.005091 Ang=   0.78 deg.
 ExpMin= 3.60D-02 ExpMax= 7.00D+03 ExpMxC= 1.05D+03 IAcc=3 IRadAn=         5 AccDes= 0.00D+00
 Harris functional with IExCor= 4639 and IRadAn=       5 diagonalized for initial guess.
 HarFok:  IExCor= 4639 AccDes= 0.00D+00 IRadAn=         5 IDoV= 1 UseB2=F ITyADJ=14
 ICtDFT=  3500011 ScaDFX=  1.000000  1.000000  1.000000  1.000000
 FoFCou: FMM=F IPFlag=           0 FMFlag=      100000 FMFlg1=           0
         NFxFlg=           0 DoJE=T BraDBF=F KetDBF=T FulRan=T
         wScrn=  0.000000 ICntrl=       500 IOpCl=  0 I1Cent=   200000004 NGrid=           0
         NMat0=    1 NMatS0=      1 NMatT0=    0 NMatD0=    1 NMtDS0=    0 NMtDT0=    0
 Petite list used in FoFCou.
 Requested convergence on RMS density matrix=1.00D-10 within 128 cycles.
 Requested convergence on MAX density matrix=1.00D-08.
 Requested convergence on             energy=1.00D-08.
 No special actions if energy rises.
 SCF Done:  E(RwB97XD) =  -832.385633522     A.U. after   15 cycles
            NFock= 15  Conv=0.99D-10     -V/T= 2.0082
 Calling FoFJK, ICntrl=      2127 FMM=F ISym2X=0 I1Cent= 0 IOpClX= 0 NMat=1 NMatS=1 NMatT=0.
 ***** Axes restored to original set *****
 -------------------------------------------------------------------
 Center     Atomic                   Forces (Hartrees/Bohr)
 Number     Number              X              Y              Z
 -------------------------------------------------------------------
      1        6           0.000334709   -0.000425634   -0.000036702
      2        8          -0.001159770   -0.000877271    0.000699540
      3        8           0.001675274   -0.000095980    0.001051643
      4        1          -0.000466615    0.001142700   -0.001433953
      5        6          -0.000085758   -0.000012039    0.000093046
      6        9          -0.000066245    0.000079652    0.000001299
      7        9           0.000007290    0.000010966   -0.000048086
      8        9          -0.000009811   -0.000000439   -0.000081735
      9        8          -0.000049535   -0.000067314   -0.000406916
     10        1          -0.000338347   -0.000104131    0.000139260
     11        1           0.000213132    0.000214117    0.000319207
     12        8          -0.000554987    0.000493608   -0.000243993
     13        1           0.000221848   -0.000114479   -0.000053221
     14        1           0.000285104   -0.000438743    0.000095002
     15        8           0.000301778   -0.000351163    0.000208476
     16        1           0.000144778   -0.000145347    0.000163997
     17        1          -0.000274735    0.000590444   -0.000296102
     18        8           0.000148389   -0.000019038   -0.000091632
     19        1          -0.000262121    0.000102627   -0.000082173
     20        1          -0.000064378    0.000017465    0.000003043
 -------------------------------------------------------------------
 Cartesian Forces:  Max     0.001675274 RMS     0.000463062

 GradGradGradGradGradGradGradGradGradGradGradGradGradGradGradGradGradGrad
 Berny optimization.
 Using GEDIIS/GDIIS optimizer.
 FormGI is forming the generalized inverse of G from B-inverse, IUseBI=4.
 Internal  Forces:  Max     0.001983134 RMS     0.000361054
 Search for a local minimum.
 Step number  12 out of a maximum of  120
 All quantities printed in internal units (Hartrees-Bohrs-Radians)
 Mixed Optimization -- En-DIIS/RFO-DIIS
 Swapping is turned off.
 Update second derivatives using D2CorX and points    8    9   10   11   12
 DE= -5.70D-05 DEPred=-8.20D-05 R= 6.95D-01
 TightC=F SS=  1.41D+00  RLast= 3.46D-01 DXNew= 6.0000D-01 1.0372D+00
 Trust test= 6.95D-01 RLast= 3.46D-01 DXMaxT set to 6.00D-01
 ITU=  1 -1  1  1 -1  0  1  0  0  0  1  0
     Eigenvalues ---    0.00016   0.00052   0.00108   0.00119   0.00272
     Eigenvalues ---    0.00339   0.00510   0.00771   0.00834   0.01025
     Eigenvalues ---    0.01159   0.01200   0.01245   0.01275   0.01466
     Eigenvalues ---    0.01883   0.02176   0.02259   0.02436   0.02735
     Eigenvalues ---    0.02931   0.03163   0.03330   0.03808   0.03883
     Eigenvalues ---    0.04283   0.04675   0.06717   0.07335   0.07772
     Eigenvalues ---    0.07958   0.09166   0.11644   0.13642   0.19877
     Eigenvalues ---    0.21231   0.21714   0.23747   0.27160   0.35743
     Eigenvalues ---    0.37725   0.37871   0.38757   0.40764   0.46584
     Eigenvalues ---    0.49817   0.52934   0.55451   0.56337   0.56566
     Eigenvalues ---    0.56634   0.57561   0.68132   0.96478
 En-DIIS/RFO-DIIS/Sim-DIIS IScMMF=       -3 using points:    12   11   10    9
 RFO step:  Lambda=-4.03732653D-05.
 EnCoef did     4 forward-backward iterations
 DidBck=T Rises=T En-DIIS coefs:    0.35730    0.26790    0.01979    0.35500
 Iteration  1 RMS(Cart)=  0.02904202 RMS(Int)=  0.00038673
 Iteration  2 RMS(Cart)=  0.00052529 RMS(Int)=  0.00018411
 Iteration  3 RMS(Cart)=  0.00000062 RMS(Int)=  0.00018411
 Variable       Old X    -DE/DX   Delta X   Delta X   Delta X     New X
                                 (Linear)    (Quad)   (Total)
    R1        2.28941   0.00120   0.00004   0.00000   0.00002   2.28944
    R2        2.44845   0.00150   0.00062   0.00000   0.00058   2.44903
    R3        2.93059  -0.00014   0.00079   0.00000   0.00079   2.93138
    R4        3.47532   0.00002   0.00541   0.00000   0.00540   3.48072
    R5        1.92451   0.00198   0.00324   0.00000   0.00321   1.92772
    R6        2.87623   0.00017   0.00248   0.00000   0.00245   2.87868
    R7        2.53239  -0.00009  -0.00054   0.00000  -0.00054   2.53185
    R8        2.51817  -0.00003   0.00012   0.00000   0.00012   2.51829
    R9        2.53478  -0.00006   0.00002   0.00000   0.00002   2.53480
   R10        1.81358   0.00013   0.00008   0.00000   0.00008   1.81366
   R11        1.86479  -0.00037  -0.00100   0.00000  -0.00097   1.86381
   R12        3.12556   0.00018   0.00767   0.00000   0.00767   3.13323
   R13        3.22340  -0.00003  -0.00652   0.00000  -0.00649   3.21691
   R14        1.81327   0.00006  -0.00008   0.00000  -0.00008   1.81319
   R15        1.87500  -0.00021  -0.00077   0.00000  -0.00077   1.87422
   R16        1.81412  -0.00016  -0.00034   0.00000  -0.00034   1.81379
   R17        1.85847  -0.00072  -0.00098   0.00000  -0.00095   1.85753
   R18        3.27450  -0.00003  -0.00044   0.00000  -0.00041   3.27409
   R19        1.83544  -0.00022  -0.00022   0.00000  -0.00022   1.83522
   R20        1.81450   0.00002  -0.00002   0.00000  -0.00002   1.81448
    A1        2.22868   0.00039   0.00246   0.00000   0.00250   2.23118
    A2        2.11157  -0.00026  -0.00102   0.00000  -0.00104   2.11053
    A3        1.94291  -0.00013  -0.00149   0.00000  -0.00150   1.94141
    A4        2.85360  -0.00010   0.01173   0.00000   0.01163   2.86523
    A5        1.94955  -0.00004   0.00470   0.00000   0.00469   1.95424
    A6        1.93182  -0.00007   0.00178   0.00000   0.00178   1.93360
    A7        1.93494  -0.00000   0.00029   0.00000   0.00029   1.93523
    A8        1.92707  -0.00006  -0.00042   0.00000  -0.00042   1.92665
    A9        1.89032   0.00004  -0.00053   0.00000  -0.00053   1.88979
   A10        1.88895   0.00003  -0.00069   0.00000  -0.00068   1.88827
   A11        1.88936   0.00007  -0.00052   0.00000  -0.00052   1.88885
   A12        1.86065  -0.00037  -0.00097   0.00000  -0.00122   1.85943
   A13        2.08075   0.00026   0.02077   0.00000   0.02072   2.10146
   A14        2.00374   0.00005  -0.01593   0.00000  -0.01556   1.98818
   A15        2.11593  -0.00005  -0.00694   0.00000  -0.00671   2.10921
   A16        2.11107  -0.00026  -0.00506   0.00000  -0.00464   2.10643
   A17        1.87563   0.00035   0.00176   0.00000   0.00179   1.87742
   A18        2.05812  -0.00010   0.00198   0.00000   0.00178   2.05991
   A19        1.91932   0.00036   0.01089   0.00000   0.01125   1.93057
   A20        1.86588  -0.00022  -0.00133   0.00000  -0.00129   1.86459
   A21        1.93707  -0.00033  -0.00515   0.00000  -0.00492   1.93215
   A22        2.09553   0.00010  -0.00008   0.00000  -0.00030   2.09523
   A23        1.84876   0.00007   0.00105   0.00000   0.00106   1.84982
   A24        3.18389  -0.00038   0.00348   0.00000   0.00368   3.18757
   A25        3.06863   0.00023   0.00536   0.00000   0.00567   3.07431
   A26        3.18399   0.00013   0.00534   0.00000   0.00581   3.18980
   A27        3.02392   0.00013   0.00791   0.00000   0.00835   3.03227
   A28        3.11242  -0.00007  -0.01688   0.00000  -0.01741   3.09501
   A29        3.10975   0.00049   0.00743   0.00000   0.00752   3.11727
   A30        3.10513  -0.00001   0.00549   0.00000   0.00504   3.11017
   A31        3.12892  -0.00007  -0.01302   0.00000  -0.01290   3.11602
   A32        3.12119   0.00009   0.01175   0.00000   0.01139   3.13258
   A33        3.24945   0.00004  -0.01726   0.00000  -0.01751   3.23194
    D1        1.30154   0.00006   0.05252   0.00000   0.05220   1.35374
    D2       -1.84906  -0.00008   0.04780   0.00000   0.04758  -1.80148
    D3       -0.00659  -0.00022  -0.01038   0.00000  -0.01041  -0.01701
    D4       -3.13989  -0.00009  -0.00603   0.00000  -0.00616   3.13713
    D5        2.13072   0.00008   0.01799   0.00000   0.01795   2.14867
    D6        0.03260   0.00008   0.01728   0.00000   0.01724   0.04984
    D7       -2.06120   0.00003   0.01801   0.00000   0.01797  -2.04323
    D8       -1.01852  -0.00003   0.01401   0.00000   0.01405  -1.00447
    D9       -3.11664  -0.00004   0.01330   0.00000   0.01334  -3.10330
   D10        1.07274  -0.00009   0.01404   0.00000   0.01408   1.08682
   D11       -1.77075   0.00013   0.01607   0.00000   0.01582  -1.75493
   D12        2.25288   0.00019   0.01514   0.00000   0.01489   2.26777
   D13       -3.12280   0.00009   0.00183   0.00000   0.00208  -3.12073
   D14        0.70438  -0.00014   0.01421   0.00000   0.01442   0.71881
   D15        0.90217  -0.00001   0.00706   0.00000   0.00711   0.90928
   D16       -1.63943  -0.00011   0.01714   0.00000   0.01733  -1.62209
   D17       -1.35110   0.00019   0.00258   0.00000   0.00259  -1.34851
   D18        2.39049   0.00010   0.01266   0.00000   0.01282   2.40330
   D19        2.43736   0.00003   0.00340   0.00000   0.00342   2.44078
   D20       -1.70566   0.00001   0.01245   0.00000   0.01259  -1.69308
   D21       -1.53475   0.00018   0.02138   0.00000   0.02151  -1.51323
   D22        0.60541   0.00016   0.03043   0.00000   0.03069   0.63610
   D23        0.00846   0.00014  -0.02943   0.00000  -0.02963  -0.02118
   D24        2.15505   0.00004  -0.02885   0.00000  -0.02908   2.12598
   D25        2.24187   0.00012  -0.02259   0.00000  -0.02246   2.21941
   D26       -1.89472   0.00003  -0.02201   0.00000  -0.02190  -1.91662
         Item               Value     Threshold  Converged?
 Maximum Force            0.001983     0.000015     NO 
 RMS     Force            0.000361     0.000010     NO 
 Maximum Displacement     0.096976     0.000060     NO 
 RMS     Displacement     0.029168     0.000040     NO 
 Predicted change in Energy=-1.407417D-05
 GradGradGradGradGradGradGradGradGradGradGradGradGradGradGradGradGradGrad

                          Input orientation:                          
 ---------------------------------------------------------------------
 Center     Atomic      Atomic             Coordinates (Angstroms)
 Number     Number       Type             X           Y           Z
 ---------------------------------------------------------------------
      1          6           0        1.769741   -1.324899    1.042691
      2          8           0        0.588164   -1.540168    0.883601
      3          8           0        2.511454   -0.462764    0.421295
      4          1           0        1.985772    0.055993   -0.282385
      5          6           0        2.586960   -2.107949    2.103479
      6          9           0        3.629092   -2.730438    1.536443
      7          9           0        1.829435   -3.024574    2.705003
      8          9           0        3.057960   -1.272162    3.040954
      9          8           0       -1.206405    1.745893   -1.079218
     10          1           0       -1.453608    2.276569   -0.318700
     11          1           0       -1.903182    1.054843   -1.177781
     12          8           0        1.263115    0.834155   -1.374526
     13          1           0        1.727832    1.485277   -1.904355
     14          1           0        0.340023    1.167732   -1.232102
     15          8           0       -3.054524   -0.196903   -1.251445
     16          1           0       -3.382684   -0.457533   -2.114942
     17          1           0       -2.709451   -1.010276   -0.820679
     18          8           0       -1.934506   -2.353883   -0.048676
     19          1           0       -1.036391   -2.116107    0.234162
     20          1           0       -2.346908   -2.776759    0.708323
 ---------------------------------------------------------------------
                    Distance matrix (angstroms):
                    1          2          3          4          5
     1  C    0.000000
     2  O    1.211517   0.000000
     3  O    1.295973   2.252458   0.000000
     4  H    1.925970   2.420859   1.020106   0.000000
     5  C    1.551221   2.409495   2.354162   3.276648   0.000000
     6  F    2.382545   3.330194   2.763153   3.711177   1.339799
     7  F    2.378180   2.657391   3.499048   4.294045   1.332620
     8  F    2.378097   3.290273   2.795784   3.736063   1.341358
     9  O    4.773856   4.227449   4.577355   3.698742   6.274653
    10  H    5.021347   4.492420   4.875782   4.094094   6.435615
    11  H    4.907549   4.146104   4.934489   4.113806   6.397757
    12  O    3.280415   3.345460   2.542700   1.523332   4.743950
    13  H    4.072337   4.269058   3.133302   2.177194   5.450882
    14  H    3.664967   3.445358   3.179206   2.201457   5.186994
    15  O    5.459759   4.430797   5.817977   5.138834   6.836224
    16  H    6.104953   5.092247   6.416649   5.695813   7.493703
    17  H    4.861512   3.749616   5.394453   4.844771   6.148785
    18  O    3.996415   2.809828   4.854252   4.607678   5.013572
    19  H    3.025575   1.841916   3.918643   3.757433   4.077142
    20  H    4.377956   3.189753   5.388936   5.270493   5.170766
                    6          7          8          9         10
     6  F    0.000000
     7  F    2.165828   0.000000
     8  F    2.171708   2.166353   0.000000
     9  O    7.089517   6.803970   6.653517   0.000000
    10  H    7.371941   6.929882   6.650940   0.959747   0.000000
    11  H    7.231973   6.756485   6.915607   0.986288   1.559728
    12  O    5.174738   5.643852   5.210999   2.648962   3.252062
    13  H    5.764212   6.449439   5.816253   3.059169   3.641703
    14  H    5.803322   5.940924   5.621323   1.658036   2.298028
    15  O    7.672148   6.892189   7.546081   2.686943   3.090471
    16  H    8.225795   7.549023   8.290282   3.265578   3.797780
    17  H    6.977974   6.090101   6.945778   3.149993   3.554220
    18  O    5.797242   4.711669   5.969979   4.289559   4.663182
    19  H    4.882629   3.891443   5.035279   4.082758   4.446946
    20  H    6.033283   4.635729   6.075984   4.995041   5.233439
                   11         12         13         14         15
    11  H    0.000000
    12  O    3.180071   0.000000
    13  H    3.727928   0.959500   0.000000
    14  H    2.246701   0.991795   1.574412   0.000000
    15  O    1.702317   4.440747   5.111453   3.658627   0.000000
    16  H    2.313974   4.878536   5.471400   4.156854   0.959814
    17  H    2.245508   4.414743   5.204961   3.769918   0.982960
    18  O    3.590999   4.705979   5.620980   4.356116   2.711763
    19  H    3.577685   4.071811   5.018381   3.850719   3.156459
    20  H    4.293653   5.514456   6.449383   5.152073   3.316183
                   16         17         18         19         20
    16  H    0.000000
    17  H    1.560090   0.000000
    18  O    3.156393   1.732573   0.000000
    19  H    3.711367   2.265984   0.971157   0.000000
    20  H    3.797692   2.364265   0.960181   1.542318   0.000000
 Stoichiometry    C2H9F3O6
 Framework group  C1[X(C2H9F3O6)]
 Deg. of freedom    54
 Full point group                 C1      NOp   1
 Largest Abelian subgroup         C1      NOp   1
 Largest concise Abelian subgroup C1      NOp   1
                         Standard orientation:                         
 ---------------------------------------------------------------------
 Center     Atomic      Atomic             Coordinates (Angstroms)
 Number     Number       Type             X           Y           Z
 ---------------------------------------------------------------------
      1          6           0        1.055012    0.212791   -0.069608
      2          8           0        0.159784   -0.598778    0.018122
      3          8           0        0.955754    1.483917   -0.301845
      4          1           0       -0.013759    1.773723   -0.430969
      5          6           0        2.535661   -0.210211    0.117559
      6          9           0        3.262348    0.112614   -0.960760
      7          9           0        2.633351   -1.525396    0.308924
      8          9           0        3.067674    0.409177    1.181778
      9          8           0       -3.498800    1.389862    0.747094
     10          1           0       -3.486557    1.410012    1.706551
     11          1           0       -3.812672    0.491133    0.489151
     12          8           0       -1.437629    2.258493   -0.672079
     13          1           0       -1.616848    3.180368   -0.868722
     14          1           0       -2.188334    1.918704   -0.120135
     15          8           0       -4.241872   -1.103024    0.074018
     16          1           0       -4.847469   -1.230482   -0.659636
     17          1           0       -3.440432   -1.637210   -0.122325
     18          8           0       -1.929552   -2.416719   -0.456115
     19          1           0       -1.191776   -1.793448   -0.354310
     20          1           0       -1.678038   -3.205846    0.029650
 ---------------------------------------------------------------------
 Rotational constants (GHZ):           1.1920287           0.3784474           0.3127962
 Standard basis: 6-31++G(d,p) (6D, 7F)
 There are   263 symmetry adapted cartesian basis functions of A   symmetry.
 There are   263 symmetry adapted basis functions of A   symmetry.
   263 basis functions,   424 primitive gaussians,   263 cartesian basis functions
    48 alpha electrons       48 beta electrons
       nuclear repulsion energy       709.3934141564 Hartrees.
 NAtoms=   20 NActive=   20 NUniq=   20 SFac= 1.00D+00 NAtFMM=   60 NAOKFM=F Big=F
 Integral buffers will be    131072 words long.
 Raffenetti 2 integral format.
 Two-electron integral symmetry is turned on.
 Nuclear repulsion after empirical dispersion term =      709.3861830373 Hartrees.
 One-electron integrals computed using PRISM.
 NBasis=   263 RedAO= T EigKep=  5.17D-05  NBF=   263
 NBsUse=   263 1.00D-06 EigRej= -1.00D+00 NBFU=   263
 Initial guess from the checkpoint file:  "/local_scratch/slurm.5620307/Gau-1260940.chk"
 B after Tr=    -0.000000   -0.000000   -0.000000
         Rot=    0.999998   -0.001214    0.000249   -0.001564 Ang=  -0.23 deg.
 ExpMin= 3.60D-02 ExpMax= 7.00D+03 ExpMxC= 1.05D+03 IAcc=3 IRadAn=         5 AccDes= 0.00D+00
 Harris functional with IExCor= 4639 and IRadAn=       5 diagonalized for initial guess.
 HarFok:  IExCor= 4639 AccDes= 0.00D+00 IRadAn=         5 IDoV= 1 UseB2=F ITyADJ=14
 ICtDFT=  3500011 ScaDFX=  1.000000  1.000000  1.000000  1.000000
 FoFCou: FMM=F IPFlag=           0 FMFlag=      100000 FMFlg1=           0
         NFxFlg=           0 DoJE=T BraDBF=F KetDBF=T FulRan=T
         wScrn=  0.000000 ICntrl=       500 IOpCl=  0 I1Cent=   200000004 NGrid=           0
         NMat0=    1 NMatS0=      1 NMatT0=    0 NMatD0=    1 NMtDS0=    0 NMtDT0=    0
 Petite list used in FoFCou.
 Requested convergence on RMS density matrix=1.00D-10 within 128 cycles.
 Requested convergence on MAX density matrix=1.00D-08.
 Requested convergence on             energy=1.00D-08.
 No special actions if energy rises.
 SCF Done:  E(RwB97XD) =  -832.385647764     A.U. after   15 cycles
            NFock= 15  Conv=0.34D-10     -V/T= 2.0082
 Calling FoFJK, ICntrl=      2127 FMM=F ISym2X=0 I1Cent= 0 IOpClX= 0 NMat=1 NMatS=1 NMatT=0.
 ***** Axes restored to original set *****
 -------------------------------------------------------------------
 Center     Atomic                   Forces (Hartrees/Bohr)
 Number     Number              X              Y              Z
 -------------------------------------------------------------------
      1        6           0.000445186   -0.000217497    0.000366200
      2        8          -0.000939997   -0.000641376    0.000267400
      3        8           0.000978231    0.000256706    0.000128820
      4        1          -0.000347233    0.000383634   -0.000602967
      5        6          -0.000025184   -0.000169681    0.000140749
      6        9           0.000003483    0.000033886   -0.000210463
      7        9          -0.000155113    0.000020056   -0.000084501
      8        9          -0.000036747    0.000234482   -0.000012141
      9        8           0.000307542    0.000141392   -0.000205760
     10        1          -0.000031092   -0.000092728    0.000081830
     11        1          -0.000173277   -0.000074122    0.000061510
     12        8          -0.000220358    0.000114400    0.000276588
     13        1           0.000029908    0.000035755   -0.000119357
     14        1           0.000207284   -0.000104812   -0.000050477
     15        8           0.000013089   -0.000090202    0.000338622
     16        1           0.000075078   -0.000135203   -0.000016420
     17        1          -0.000125715    0.000189554   -0.000286691
     18        8           0.000126158    0.000059094    0.000073242
     19        1          -0.000072970    0.000077502   -0.000131526
     20        1          -0.000058273   -0.000020841   -0.000014659
 -------------------------------------------------------------------
 Cartesian Forces:  Max     0.000978231 RMS     0.000269619

 GradGradGradGradGradGradGradGradGradGradGradGradGradGradGradGradGradGrad
 Berny optimization.
 Using GEDIIS/GDIIS optimizer.
 FormGI is forming the generalized inverse of G from B-inverse, IUseBI=4.
 Internal  Forces:  Max     0.000970701 RMS     0.000206673
 Search for a local minimum.
 Step number  13 out of a maximum of  120
 All quantities printed in internal units (Hartrees-Bohrs-Radians)
 Mixed Optimization -- En-DIIS/RFO-DIIS
 Swapping is turned off.
 Update second derivatives using D2CorX and points    8    9   10   11   12
                                                     13
 DE= -1.42D-05 DEPred=-1.41D-05 R= 1.01D+00
 TightC=F SS=  1.41D+00  RLast= 1.20D-01 DXNew= 1.0091D+00 3.6121D-01
 Trust test= 1.01D+00 RLast= 1.20D-01 DXMaxT set to 6.00D-01
 ITU=  1  1 -1  1  1 -1  0  1  0  0  0  1  0
     Eigenvalues ---    0.00016   0.00052   0.00109   0.00119   0.00271
     Eigenvalues ---    0.00342   0.00510   0.00776   0.00831   0.01039
     Eigenvalues ---    0.01161   0.01213   0.01270   0.01312   0.01456
     Eigenvalues ---    0.01900   0.02163   0.02258   0.02452   0.02693
     Eigenvalues ---    0.02939   0.03172   0.03310   0.03778   0.03872
     Eigenvalues ---    0.04304   0.04711   0.06754   0.07389   0.07814
     Eigenvalues ---    0.07976   0.08913   0.11644   0.13636   0.19885
     Eigenvalues ---    0.21246   0.21707   0.23746   0.27190   0.35326
     Eigenvalues ---    0.37406   0.37794   0.38764   0.41014   0.46389
     Eigenvalues ---    0.49915   0.52949   0.55480   0.56337   0.56565
     Eigenvalues ---    0.56599   0.57573   0.67448   0.96022
 En-DIIS/RFO-DIIS/Sim-DIIS IScMMF=       -3 using points:    13   12   11   10    9
 RFO step:  Lambda=-1.43068566D-05.
 DidBck=T Rises=F RFO-DIIS coefs:   -2.00000    1.22660    0.62026    0.24520    0.90794
 Iteration  1 RMS(Cart)=  0.01780468 RMS(Int)=  0.00047308
 Iteration  2 RMS(Cart)=  0.00021589 RMS(Int)=  0.00044029
 Iteration  3 RMS(Cart)=  0.00000026 RMS(Int)=  0.00044029
 Variable       Old X    -DE/DX   Delta X   Delta X   Delta X     New X
                                 (Linear)    (Quad)   (Total)
    R1        2.28944   0.00095   0.00067   0.00046   0.00110   2.29054
    R2        2.44903   0.00097   0.00026   0.00024   0.00041   2.44944
    R3        2.93138  -0.00029  -0.00077  -0.00024  -0.00101   2.93037
    R4        3.48072  -0.00004  -0.00210   0.00127  -0.00087   3.47985
    R5        1.92772   0.00069  -0.00043   0.00367   0.00317   1.93089
    R6        2.87868  -0.00010  -0.00181  -0.00539  -0.00727   2.87141
    R7        2.53185   0.00008   0.00016   0.00003   0.00019   2.53204
    R8        2.51829   0.00004  -0.00018  -0.00002  -0.00020   2.51809
    R9        2.53480   0.00013   0.00020   0.00006   0.00025   2.53505
   R10        1.81366   0.00002   0.00015   0.00016   0.00031   1.81397
   R11        1.86381   0.00025   0.00021   0.00010   0.00038   1.86420
   R12        3.13323  -0.00004  -0.00164  -0.00246  -0.00409   3.12914
   R13        3.21691   0.00009   0.00385   0.00040   0.00433   3.22124
   R14        1.81319   0.00010   0.00016   0.00006   0.00021   1.81341
   R15        1.87422  -0.00028   0.00020   0.00007   0.00027   1.87449
   R16        1.81379   0.00003   0.00020   0.00004   0.00024   1.81402
   R17        1.85753  -0.00033   0.00001  -0.00018  -0.00010   1.85743
   R18        3.27409  -0.00001   0.00127   0.00080   0.00215   3.27624
   R19        1.83522  -0.00013   0.00020  -0.00021  -0.00003   1.83519
   R20        1.81448   0.00002   0.00001   0.00002   0.00003   1.81451
    A1        2.23118   0.00019  -0.00061   0.00071   0.00018   2.23136
    A2        2.11053  -0.00016   0.00008  -0.00057  -0.00052   2.11001
    A3        1.94141  -0.00003   0.00052  -0.00015   0.00034   1.94175
    A4        2.86523   0.00001  -0.01035   0.00004  -0.01062   2.85461
    A5        1.95424  -0.00013  -0.00126   0.00142   0.00016   1.95440
    A6        1.93360  -0.00025  -0.00078  -0.00019  -0.00096   1.93264
    A7        1.93523  -0.00019  -0.00021   0.00018  -0.00003   1.93520
    A8        1.92665  -0.00026  -0.00060  -0.00026  -0.00086   1.92579
    A9        1.88979   0.00023   0.00054   0.00007   0.00061   1.89040
   A10        1.88827   0.00025   0.00059   0.00006   0.00066   1.88893
   A11        1.88885   0.00024   0.00052   0.00014   0.00066   1.88950
   A12        1.85943  -0.00014   0.00047  -0.00151  -0.00168   1.85775
   A13        2.10146  -0.00004  -0.00861  -0.00195  -0.01072   2.09074
   A14        1.98818   0.00017   0.00489   0.00020   0.00600   1.99418
   A15        2.10921   0.00007   0.00122   0.00094   0.00273   2.11195
   A16        2.10643  -0.00006  -0.00290  -0.00186  -0.00370   2.10273
   A17        1.87742   0.00004  -0.00138   0.00228   0.00102   1.87844
   A18        2.05991  -0.00004   0.00125  -0.00334  -0.00257   2.05733
   A19        1.93057   0.00012  -0.00702   0.00050  -0.00561   1.92496
   A20        1.86459  -0.00013  -0.00009  -0.00097  -0.00100   1.86359
   A21        1.93215  -0.00013   0.00201  -0.00411  -0.00155   1.93060
   A22        2.09523   0.00005   0.00119  -0.00030   0.00035   2.09558
   A23        1.84982   0.00006  -0.00049   0.00021  -0.00027   1.84955
   A24        3.18757  -0.00014  -0.00327  -0.00125  -0.00403   3.18355
   A25        3.07431   0.00009  -0.00585   0.00232  -0.00271   3.07160
   A26        3.18980  -0.00002  -0.00549  -0.00066  -0.00504   3.18476
   A27        3.03227  -0.00001  -0.00683  -0.00043  -0.00617   3.02610
   A28        3.09501  -0.00004   0.00838   0.00327   0.01050   3.10551
   A29        3.11727   0.00011  -0.00136  -0.00049  -0.00166   3.11561
   A30        3.11017  -0.00000  -0.00104   0.00085  -0.00123   3.10894
   A31        3.11602   0.00004   0.00494   0.00018   0.00542   3.12144
   A32        3.13258  -0.00006  -0.00496   0.00073  -0.00506   3.12752
   A33        3.23194   0.00012   0.00914  -0.00039   0.00819   3.24013
    D1        1.35374  -0.00002  -0.02295  -0.00741  -0.03112   1.32262
    D2       -1.80148  -0.00004  -0.02217  -0.00810  -0.03079  -1.83227
    D3       -0.01701  -0.00004   0.00545  -0.00148   0.00389  -0.01312
    D4        3.13713  -0.00002   0.00473  -0.00084   0.00358   3.14071
    D5        2.14867   0.00001  -0.00236  -0.00100  -0.00346   2.14521
    D6        0.04984   0.00001  -0.00238  -0.00109  -0.00356   0.04627
    D7       -2.04323  -0.00000  -0.00250  -0.00121  -0.00381  -2.04703
    D8       -1.00447  -0.00001  -0.00168  -0.00158  -0.00317  -1.00764
    D9       -3.10330  -0.00001  -0.00171  -0.00167  -0.00328  -3.10658
   D10        1.08682  -0.00002  -0.00183  -0.00179  -0.00352   1.08330
   D11       -1.75493   0.00004  -0.00730   0.00049  -0.00738  -1.76231
   D12        2.26777   0.00008  -0.00748   0.00283  -0.00526   2.26251
   D13       -3.12073   0.00003  -0.01093   0.00484  -0.00554  -3.12627
   D14        0.71881  -0.00007  -0.00731   0.00224  -0.00455   0.71425
   D15        0.90928   0.00001  -0.02030  -0.00321  -0.02340   0.88588
   D16       -1.62209  -0.00007  -0.01729  -0.00565  -0.02245  -1.64454
   D17       -1.34851   0.00008  -0.01557   0.00121  -0.01441  -1.36292
   D18        2.40330   0.00000  -0.01256  -0.00123  -0.01346   2.38984
   D19        2.44078   0.00009   0.01665   0.00477   0.02143   2.46221
   D20       -1.69308  -0.00001   0.01114   0.00145   0.01291  -1.68016
   D21       -1.51323   0.00008   0.00654   0.00186   0.00869  -1.50454
   D22        0.63610  -0.00002   0.00103  -0.00146   0.00018   0.63628
   D23       -0.02118   0.00008   0.00643   0.00435   0.01030  -0.01087
   D24        2.12598   0.00006   0.00658   0.00064   0.00667   2.13265
   D25        2.21941   0.00004   0.00271  -0.00051   0.00252   2.22193
   D26       -1.91662   0.00001   0.00286  -0.00423  -0.00111  -1.91773
         Item               Value     Threshold  Converged?
 Maximum Force            0.000971     0.000015     NO 
 RMS     Force            0.000207     0.000010     NO 
 Maximum Displacement     0.062964     0.000060     NO 
 RMS     Displacement     0.017941     0.000040     NO 
 Predicted change in Energy=-6.771375D-06
 GradGradGradGradGradGradGradGradGradGradGradGradGradGradGradGradGradGrad

                          Input orientation:                          
 ---------------------------------------------------------------------
 Center     Atomic      Atomic             Coordinates (Angstroms)
 Number     Number       Type             X           Y           Z
 ---------------------------------------------------------------------
      1          6           0        1.768223   -1.322105    1.042084
      2          8           0        0.585764   -1.536501    0.883935
      3          8           0        2.512436   -0.466916    0.413671
      4          1           0        1.986898    0.050246   -0.293718
      5          6           0        2.582235   -2.097839    2.109909
      6          9           0        3.620766   -2.730564    1.547380
      7          9           0        1.820844   -3.004529    2.721295
      8          9           0        3.057737   -1.253717    3.037786
      9          8           0       -1.200088    1.737540   -1.062238
     10          1           0       -1.432845    2.251106   -0.285381
     11          1           0       -1.903219    1.053375   -1.165617
     12          8           0        1.264440    0.825966   -1.382364
     13          1           0        1.726678    1.476013   -1.915874
     14          1           0        0.342053    1.159640   -1.234697
     15          8           0       -3.064917   -0.191588   -1.244427
     16          1           0       -3.396014   -0.442397   -2.109848
     17          1           0       -2.716570   -1.009866   -0.825874
     18          8           0       -1.927634   -2.354499   -0.067394
     19          1           0       -1.031193   -2.110083    0.215042
     20          1           0       -2.333703   -2.787236    0.687472
 ---------------------------------------------------------------------
                    Distance matrix (angstroms):
                    1          2          3          4          5
     1  C    0.000000
     2  O    1.212099   0.000000
     3  O    1.296188   2.253270   0.000000
     4  H    1.927571   2.422356   1.021786   0.000000
     5  C    1.550687   2.409151   2.354146   3.278127   0.000000
     6  F    2.381385   3.328240   2.763655   3.713767   1.339898
     7  F    2.377618   2.656392   3.498986   4.295291   1.332515
     8  F    2.377047   3.290850   2.793275   3.734425   1.341492
     9  O    4.753994   4.206685   4.562978   3.687067   6.251289
    10  H    4.977633   4.448376   4.841649   4.066756   6.385265
    11  H    4.898605   4.135596   4.929852   4.110899   6.385806
    12  O    3.278102   3.343346   2.540626   1.519486   4.741433
    13  H    4.071941   4.268004   3.133556   2.175297   5.450810
    14  H    3.657424   3.437611   3.173857   2.195840   5.178414
    15  O    5.464928   4.434657   5.825115   5.146180   6.839275
    16  H    6.113747   5.100428   6.424838   5.702348   7.502420
    17  H    4.868277   3.755822   5.401275   4.850736   6.154660
    18  O    3.994513   2.809149   4.848569   4.599738   5.014523
    19  H    3.023514   1.841457   3.911107   3.746296   4.080139
    20  H    4.370143   3.182173   5.379955   5.261334   5.163821
                    6          7          8          9         10
     6  F    0.000000
     7  F    2.166299   0.000000
     8  F    2.172416   2.166890   0.000000
     9  O    7.072106   6.777047   6.624718   0.000000
    10  H    7.329054   6.873739   6.594888   0.959913   0.000000
    11  H    7.224469   6.741165   6.899446   0.986490   1.559047
    12  O    5.175381   5.641125   5.203722   2.647139   3.241873
    13  H    5.768621   6.448834   5.810499   3.059910   3.638937
    14  H    5.798585   5.931020   5.608328   1.655871   2.289708
    15  O    7.677170   6.892767   7.546678   2.689296   3.090337
    16  H    8.236882   7.557782   8.295016   3.266758   3.799694
    17  H    6.982475   6.095015   6.951975   3.147034   3.545986
    18  O    5.790826   4.717034   5.975600   4.273620   4.637234
    19  H    4.878611   3.900699   5.041884   4.057606   4.408142
    20  H    6.016507   4.630758   6.078099   4.981984   5.209883
                   11         12         13         14         15
    11  H    0.000000
    12  O    3.183199   0.000000
    13  H    3.730638   0.959614   0.000000
    14  H    2.248846   0.991938   1.575208   0.000000
    15  O    1.704607   4.449469   5.117725   3.665154   0.000000
    16  H    2.314594   4.884446   5.473563   4.159995   0.959940
    17  H    2.243642   4.419095   5.206740   3.772143   0.982909
    18  O    3.580545   4.694022   5.607468   4.343184   2.712380
    19  H    3.560072   4.054876   5.000674   3.831270   3.153840
    20  H    4.285971   5.503279   6.437344   5.141229   3.317272
                   16         17         18         19         20
    16  H    0.000000
    17  H    1.559569   0.000000
    18  O    3.159730   1.733710   0.000000
    19  H    3.711963   2.265939   0.971142   0.000000
    20  H    3.801549   2.365554   0.960195   1.542161   0.000000
 Stoichiometry    C2H9F3O6
 Framework group  C1[X(C2H9F3O6)]
 Deg. of freedom    54
 Full point group                 C1      NOp   1
 Largest Abelian subgroup         C1      NOp   1
 Largest concise Abelian subgroup C1      NOp   1
                         Standard orientation:                         
 ---------------------------------------------------------------------
 Center     Atomic      Atomic             Coordinates (Angstroms)
 Number     Number       Type             X           Y           Z
 ---------------------------------------------------------------------
      1          6           0        1.054312    0.210930   -0.073190
      2          8           0        0.156827   -0.598769    0.016779
      3          8           0        0.958453    1.480967   -0.313854
      4          1           0       -0.011861    1.773236   -0.444685
      5          6           0        2.532818   -0.214355    0.121183
      6          9           0        3.261819    0.096800   -0.959126
      7          9           0        2.626265   -1.527841    0.325190
      8          9           0        3.063424    0.414396    1.180772
      9          8           0       -3.475652    1.388799    0.758986
     10          1           0       -3.435443    1.398598    1.718007
     11          1           0       -3.802125    0.493972    0.502349
     12          8           0       -1.432090    2.258873   -0.681211
     13          1           0       -1.612910    3.180244   -0.879295
     14          1           0       -2.179288    1.919137   -0.124241
     15          8           0       -4.249033   -1.098169    0.088771
     16          1           0       -4.863289   -1.217177   -0.639249
     17          1           0       -3.451362   -1.632044   -0.122910
     18          8           0       -1.939152   -2.403148   -0.475570
     19          1           0       -1.203722   -1.777640   -0.370689
     20          1           0       -1.681182   -3.196396    0.000019
 ---------------------------------------------------------------------
 Rotational constants (GHZ):           1.1928703           0.3789464           0.3136250
 Standard basis: 6-31++G(d,p) (6D, 7F)
 There are   263 symmetry adapted cartesian basis functions of A   symmetry.
 There are   263 symmetry adapted basis functions of A   symmetry.
   263 basis functions,   424 primitive gaussians,   263 cartesian basis functions
    48 alpha electrons       48 beta electrons
       nuclear repulsion energy       709.6924812569 Hartrees.
 NAtoms=   20 NActive=   20 NUniq=   20 SFac= 1.00D+00 NAtFMM=   60 NAOKFM=F Big=F
 Integral buffers will be    131072 words long.
 Raffenetti 2 integral format.
 Two-electron integral symmetry is turned on.
 Nuclear repulsion after empirical dispersion term =      709.6852345812 Hartrees.
 One-electron integrals computed using PRISM.
 NBasis=   263 RedAO= T EigKep=  5.16D-05  NBF=   263
 NBsUse=   263 1.00D-06 EigRej= -1.00D+00 NBFU=   263
 Initial guess from the checkpoint file:  "/local_scratch/slurm.5620307/Gau-1260940.chk"
 B after Tr=     0.000000   -0.000000   -0.000000
         Rot=    0.999999    0.000442   -0.000251    0.001076 Ang=   0.14 deg.
 ExpMin= 3.60D-02 ExpMax= 7.00D+03 ExpMxC= 1.05D+03 IAcc=3 IRadAn=         5 AccDes= 0.00D+00
 Harris functional with IExCor= 4639 and IRadAn=       5 diagonalized for initial guess.
 HarFok:  IExCor= 4639 AccDes= 0.00D+00 IRadAn=         5 IDoV= 1 UseB2=F ITyADJ=14
 ICtDFT=  3500011 ScaDFX=  1.000000  1.000000  1.000000  1.000000
 FoFCou: FMM=F IPFlag=           0 FMFlag=      100000 FMFlg1=           0
         NFxFlg=           0 DoJE=T BraDBF=F KetDBF=T FulRan=T
         wScrn=  0.000000 ICntrl=       500 IOpCl=  0 I1Cent=   200000004 NGrid=           0
         NMat0=    1 NMatS0=      1 NMatT0=    0 NMatD0=    1 NMtDS0=    0 NMtDT0=    0
 Petite list used in FoFCou.
 Requested convergence on RMS density matrix=1.00D-10 within 128 cycles.
 Requested convergence on MAX density matrix=1.00D-08.
 Requested convergence on             energy=1.00D-08.
 No special actions if energy rises.
 SCF Done:  E(RwB97XD) =  -832.385655895     A.U. after   14 cycles
            NFock= 14  Conv=0.95D-10     -V/T= 2.0082
 Calling FoFJK, ICntrl=      2127 FMM=F ISym2X=0 I1Cent= 0 IOpClX= 0 NMat=1 NMatS=1 NMatT=0.
 ***** Axes restored to original set *****
 -------------------------------------------------------------------
 Center     Atomic                   Forces (Hartrees/Bohr)
 Number     Number              X              Y              Z
 -------------------------------------------------------------------
      1        6          -0.000171092   -0.000011349   -0.000119955
      2        8          -0.000216698   -0.000450322    0.000349252
      3        8           0.000347710    0.000333115   -0.000127321
      4        1           0.000061797    0.000009660   -0.000060825
      5        6          -0.000027635    0.000053946   -0.000008818
      6        9           0.000003170   -0.000001323    0.000010840
      7        9           0.000003905   -0.000006954    0.000000432
      8        9           0.000010517   -0.000030418    0.000007771
      9        8          -0.000008931    0.000093894   -0.000041557
     10        1          -0.000017811   -0.000064349   -0.000027381
     11        1           0.000030305   -0.000036522    0.000039237
     12        8          -0.000145554    0.000144719    0.000061855
     13        1          -0.000004210   -0.000046148   -0.000005458
     14        1           0.000116982   -0.000134090   -0.000027553
     15        8           0.000078924   -0.000168633    0.000115257
     16        1           0.000051907   -0.000036129    0.000058908
     17        1          -0.000066682    0.000220173   -0.000116615
     18        8           0.000046036    0.000088624   -0.000054751
     19        1          -0.000062269    0.000045160   -0.000043592
     20        1          -0.000030370   -0.000003056   -0.000009727
 -------------------------------------------------------------------
 Cartesian Forces:  Max     0.000450322 RMS     0.000123840

 GradGradGradGradGradGradGradGradGradGradGradGradGradGradGradGradGradGrad
 Berny optimization.
 Using GEDIIS/GDIIS optimizer.
 FormGI is forming the generalized inverse of G from B-inverse, IUseBI=4.
 Internal  Forces:  Max     0.000512384 RMS     0.000085596
 Search for a local minimum.
 Step number  14 out of a maximum of  120
 All quantities printed in internal units (Hartrees-Bohrs-Radians)
 Mixed Optimization -- En-DIIS/RFO-DIIS
 Swapping is turned off.
 Update second derivatives using D2CorX and points    8    9   10   11   12
                                                     13   14
 DE= -8.13D-06 DEPred=-6.77D-06 R= 1.20D+00
 TightC=F SS=  1.41D+00  RLast= 7.22D-02 DXNew= 1.0091D+00 2.1664D-01
 Trust test= 1.20D+00 RLast= 7.22D-02 DXMaxT set to 6.00D-01
 ITU=  1  1  1 -1  1  1 -1  0  1  0  0  0  1  0
     Eigenvalues ---    0.00016   0.00053   0.00098   0.00118   0.00272
     Eigenvalues ---    0.00340   0.00510   0.00647   0.00835   0.01037
     Eigenvalues ---    0.01161   0.01201   0.01264   0.01349   0.01461
     Eigenvalues ---    0.01943   0.02108   0.02280   0.02534   0.02624
     Eigenvalues ---    0.02990   0.03147   0.03328   0.03772   0.03878
     Eigenvalues ---    0.04359   0.04694   0.06723   0.07345   0.07723
     Eigenvalues ---    0.07925   0.08606   0.11653   0.13646   0.19888
     Eigenvalues ---    0.21233   0.21681   0.23599   0.26775   0.36155
     Eigenvalues ---    0.37754   0.38738   0.39547   0.40763   0.46177
     Eigenvalues ---    0.49971   0.52897   0.55578   0.56350   0.56568
     Eigenvalues ---    0.56659   0.57584   0.64365   0.90306
 En-DIIS/RFO-DIIS/Sim-DIIS IScMMF=       -3 using points:    14   13   12   11   10    9
 RFO step:  Lambda=-4.24926597D-06.
 DidBck=F Rises=F RFO-DIIS coefs:    1.97710    1.77479   -1.16206   -0.52172   -0.02754
                  RFO-DIIS coefs:   -1.04056
 Iteration  1 RMS(Cart)=  0.00963793 RMS(Int)=  0.00041949
 Iteration  2 RMS(Cart)=  0.00018930 RMS(Int)=  0.00039653
 Iteration  3 RMS(Cart)=  0.00000033 RMS(Int)=  0.00039653
 Variable       Old X    -DE/DX   Delta X   Delta X   Delta X     New X
                                 (Linear)    (Quad)   (Total)
    R1        2.29054   0.00022   0.00038  -0.00027   0.00015   2.29068
    R2        2.44944   0.00051   0.00034   0.00007   0.00049   2.44993
    R3        2.93037  -0.00001  -0.00034   0.00019  -0.00014   2.93023
    R4        3.47985  -0.00002  -0.00118  -0.00059  -0.00174   3.47811
    R5        1.93089   0.00000   0.00324  -0.00292   0.00039   1.93128
    R6        2.87141  -0.00001  -0.00652   0.00574  -0.00072   2.87069
    R7        2.53204  -0.00000   0.00005  -0.00006  -0.00001   2.53203
    R8        2.51809   0.00000   0.00007  -0.00007  -0.00000   2.51809
    R9        2.53505  -0.00001   0.00011  -0.00010   0.00002   2.53507
   R10        1.81397  -0.00005   0.00008  -0.00003   0.00004   1.81402
   R11        1.86420  -0.00003   0.00071  -0.00079  -0.00013   1.86406
   R12        3.12914   0.00000  -0.00426   0.00470   0.00043   3.12957
   R13        3.22124  -0.00002  -0.00050  -0.00082  -0.00139   3.21985
   R14        1.81341  -0.00003   0.00004  -0.00012  -0.00008   1.81333
   R15        1.87449  -0.00015  -0.00007  -0.00019  -0.00027   1.87422
   R16        1.81402  -0.00006   0.00006  -0.00003   0.00003   1.81405
   R17        1.85743  -0.00030  -0.00004  -0.00011  -0.00022   1.85721
   R18        3.27624  -0.00005   0.00010  -0.00224  -0.00220   3.27404
   R19        1.83519  -0.00008  -0.00040   0.00044   0.00005   1.83525
   R20        1.81451   0.00001   0.00002  -0.00002   0.00000   1.81451
    A1        2.23136   0.00014   0.00082  -0.00043   0.00028   2.23163
    A2        2.11001  -0.00009  -0.00092   0.00057  -0.00029   2.10972
    A3        1.94175  -0.00005   0.00011  -0.00015   0.00001   1.94176
    A4        2.85461  -0.00006   0.00502   0.00500   0.01026   2.86487
    A5        1.95440  -0.00010   0.00145  -0.00090   0.00049   1.95490
    A6        1.93264   0.00001  -0.00016   0.00026   0.00009   1.93273
    A7        1.93520  -0.00000  -0.00003  -0.00011  -0.00014   1.93506
    A8        1.92579   0.00005  -0.00023   0.00012  -0.00011   1.92568
    A9        1.89040  -0.00001   0.00014  -0.00008   0.00007   1.89047
   A10        1.88893  -0.00003   0.00016  -0.00010   0.00005   1.88898
   A11        1.88950  -0.00002   0.00015  -0.00010   0.00005   1.88955
   A12        1.85775  -0.00005  -0.00117   0.00058   0.00002   1.85777
   A13        2.09074   0.00002  -0.00457   0.00489   0.00048   2.09122
   A14        1.99418  -0.00001   0.00449  -0.00467  -0.00099   1.99319
   A15        2.11195   0.00000   0.00165   0.00233   0.00343   2.11538
   A16        2.10273   0.00001   0.00124   0.00093   0.00113   2.10386
   A17        1.87844   0.00002   0.00332  -0.00289   0.00027   1.87871
   A18        2.05733  -0.00003  -0.00094  -0.00192  -0.00239   2.05495
   A19        1.92496   0.00007   0.00295  -0.00071   0.00136   1.92632
   A20        1.86359  -0.00006  -0.00273   0.00152  -0.00126   1.86233
   A21        1.93060  -0.00009  -0.00378   0.00226  -0.00207   1.92853
   A22        2.09558   0.00004  -0.00079   0.00080   0.00049   2.09607
   A23        1.84955   0.00002   0.00012  -0.00021  -0.00004   1.84951
   A24        3.18355  -0.00007   0.00044  -0.00101  -0.00103   3.18252
   A25        3.07160   0.00007   0.00492  -0.00037   0.00373   3.07534
   A26        3.18476   0.00005  -0.00209   0.00351   0.00037   3.18513
   A27        3.02610   0.00003  -0.00072   0.00304   0.00129   3.02739
   A28        3.10551  -0.00004   0.00302  -0.00232   0.00162   3.10713
   A29        3.11561   0.00010  -0.00185   0.00200   0.00003   3.11564
   A30        3.10894   0.00001  -0.00316   0.00287   0.00057   3.10951
   A31        3.12144   0.00003  -0.00010   0.00142   0.00106   3.12250
   A32        3.12752   0.00007   0.00155   0.00618   0.00849   3.13600
   A33        3.24013   0.00002   0.00245  -0.00201   0.00081   3.24094
    D1        1.32262  -0.00001  -0.00748  -0.00737  -0.01422   1.30840
    D2       -1.83227  -0.00003  -0.00758  -0.00792  -0.01508  -1.84735
    D3       -0.01312  -0.00006  -0.00125  -0.00053  -0.00175  -0.01487
    D4        3.14071  -0.00004  -0.00115  -0.00003  -0.00095   3.13976
    D5        2.14521   0.00001   0.00068   0.00252   0.00328   2.14850
    D6        0.04627   0.00002   0.00063   0.00251   0.00323   0.04950
    D7       -2.04703   0.00001   0.00062   0.00263   0.00333  -2.04370
    D8       -1.00764  -0.00001   0.00059   0.00205   0.00255  -1.00509
    D9       -3.10658  -0.00000   0.00054   0.00204   0.00250  -3.10408
   D10        1.08330  -0.00001   0.00052   0.00216   0.00260   1.08590
   D11       -1.76231   0.00007  -0.00116   0.00966   0.00899  -1.75332
   D12        2.26251   0.00008   0.00230   0.00697   0.00978   2.27229
   D13       -3.12627   0.00004   0.01115   0.00783   0.01852  -3.10774
   D14        0.71425  -0.00004   0.00324   0.00797   0.01072   0.72497
   D15        0.88588   0.00000   0.00880  -0.00146   0.00723   0.89311
   D16       -1.64454  -0.00003   0.00194  -0.00178  -0.00029  -1.64484
   D17       -1.36292   0.00004   0.01102  -0.00354   0.00758  -1.35534
   D18        2.38984   0.00001   0.00417  -0.00385   0.00006   2.38990
   D19        2.46221   0.00003  -0.00549  -0.00351  -0.00901   2.45319
   D20       -1.68016  -0.00001  -0.00637  -0.00427  -0.01094  -1.69110
   D21       -1.50454   0.00003  -0.00791   0.00054  -0.00766  -1.51220
   D22        0.63628   0.00000  -0.00878  -0.00022  -0.00959   0.62669
   D23       -0.01087   0.00006   0.00717   0.00034   0.00788  -0.00300
   D24        2.13265   0.00005   0.00321   0.00495   0.00861   2.14126
   D25        2.22193   0.00002   0.00611  -0.00261   0.00319   2.22512
   D26       -1.91773   0.00001   0.00215   0.00200   0.00392  -1.91381
         Item               Value     Threshold  Converged?
 Maximum Force            0.000512     0.000015     NO 
 RMS     Force            0.000086     0.000010     NO 
 Maximum Displacement     0.028256     0.000060     NO 
 RMS     Displacement     0.009793     0.000040     NO 
 Predicted change in Energy=-1.794686D-06
 GradGradGradGradGradGradGradGradGradGradGradGradGradGradGradGradGradGrad

                          Input orientation:                          
 ---------------------------------------------------------------------
 Center     Atomic      Atomic             Coordinates (Angstroms)
 Number     Number       Type             X           Y           Z
 ---------------------------------------------------------------------
      1          6           0        1.768513   -1.324817    1.041049
      2          8           0        0.588267   -1.546586    0.876082
      3          8           0        2.510757   -0.462875    0.419028
      4          1           0        1.986450    0.052167   -0.291110
      5          6           0        2.581374   -2.097579    2.111791
      6          9           0        3.629359   -2.719297    1.554566
      7          9           0        1.823228   -3.012968    2.714179
      8          9           0        3.042784   -1.252844    3.046214
      9          8           0       -1.198792    1.740467   -1.068966
     10          1           0       -1.430479    2.262417   -0.297365
     11          1           0       -1.901970    1.055233   -1.163932
     12          8           0        1.265054    0.824468   -1.382354
     13          1           0        1.726508    1.468627   -1.923552
     14          1           0        0.342774    1.159196   -1.237379
     15          8           0       -3.065924   -0.187223   -1.232432
     16          1           0       -3.400707   -0.438721   -2.096253
     17          1           0       -2.717303   -1.005951   -0.815265
     18          8           0       -1.927571   -2.357293   -0.072356
     19          1           0       -1.030097   -2.114498    0.208291
     20          1           0       -2.330335   -2.795879    0.680906
 ---------------------------------------------------------------------
                    Distance matrix (angstroms):
                    1          2          3          4          5
     1  C    0.000000
     2  O    1.212178   0.000000
     3  O    1.296449   2.253729   0.000000
     4  H    1.928271   2.423482   1.021990   0.000000
     5  C    1.550611   2.408951   2.354292   3.278609   0.000000
     6  F    2.381391   3.329239   2.762636   3.713042   1.339891
     7  F    2.377438   2.655938   3.499056   4.295749   1.332514
     8  F    2.376896   3.289440   2.794497   3.735858   1.341500
     9  O    4.759519   4.216812   4.563945   3.687978   6.255994
    10  H    4.989303   4.467753   4.844974   4.069477   6.395979
    11  H    4.898880   4.139130   4.927735   4.109473   6.385214
    12  O    3.278076   3.343721   2.540474   1.519103   4.741319
    13  H    4.073568   4.269081   3.135830   2.176877   5.452762
    14  H    3.659820   3.442127   3.174106   2.196044   5.180237
    15  O    5.462108   4.432473   5.822601   5.144889   6.835588
    16  H    6.111355   5.096474   6.424377   5.702716   7.499648
    17  H    4.865195   3.752297   5.399169   4.849705   6.151039
    18  O    3.995837   2.808242   4.850674   4.601403   5.016825
    19  H    3.024781   1.840536   3.912789   3.747452   4.082441
    20  H    4.369700   3.180733   5.380303   5.262206   5.163326
                    6          7          8          9         10
     6  F    0.000000
     7  F    2.166346   0.000000
     8  F    2.172457   2.166934   0.000000
     9  O    7.076966   6.785273   6.624620   0.000000
    10  H    7.338193   6.890986   6.598990   0.959936   0.000000
    11  H    7.227233   6.742930   6.892253   0.986419   1.559018
    12  O    5.174332   5.640838   5.204591   2.647226   3.242035
    13  H    5.766875   6.450008   5.817007   3.059673   3.638840
    14  H    5.799940   5.934097   5.608669   1.656100   2.290229
    15  O    7.681509   6.889440   7.533836   2.688659   3.090270
    16  H    8.243259   7.553574   8.284102   3.263833   3.796570
    17  H    6.987973   6.091101   6.939062   3.148499   3.550544
    18  O    5.801499   4.718387   5.970739   4.279717   4.651822
    19  H    4.887614   3.902331   5.038315   4.064553   4.424181
    20  H    6.023877   4.629623   6.070095   4.992081   5.230020
                   11         12         13         14         15
    11  H    0.000000
    12  O    3.182923   0.000000
    13  H    3.730117   0.959571   0.000000
    14  H    2.248350   0.991797   1.575215   0.000000
    15  O    1.703871   4.450098   5.117313   3.664982   0.000000
    16  H    2.312430   4.886166   5.473220   4.159886   0.959956
    17  H    2.243839   4.419410   5.205698   3.772281   0.982792
    18  O    3.582949   4.693885   5.605077   4.344817   2.711241
    19  H    3.562352   4.054059   4.998241   3.832989   3.151930
    20  H    4.291618   5.503706   6.436396   5.144700   3.317686
                   16         17         18         19         20
    16  H    0.000000
    17  H    1.558756   0.000000
    18  O    3.153919   1.732546   0.000000
    19  H    3.706607   2.263450   0.971170   0.000000
    20  H    3.796643   2.364765   0.960198   1.542161   0.000000
 Stoichiometry    C2H9F3O6
 Framework group  C1[X(C2H9F3O6)]
 Deg. of freedom    54
 Full point group                 C1      NOp   1
 Largest Abelian subgroup         C1      NOp   1
 Largest concise Abelian subgroup C1      NOp   1
                         Standard orientation:                         
 ---------------------------------------------------------------------
 Center     Atomic      Atomic             Coordinates (Angstroms)
 Number     Number       Type             X           Y           Z
 ---------------------------------------------------------------------
      1          6           0        1.054743    0.210299   -0.076153
      2          8           0        0.158590   -0.601996    0.004243
      3          8           0        0.957488    1.482078   -0.308315
      4          1           0       -0.012706    1.773684   -0.443042
      5          6           0        2.533027   -0.213361    0.122795
      6          9           0        3.267670    0.109755   -0.950146
      7          9           0        2.628222   -1.528521    0.314849
      8          9           0        3.055796    0.406491    1.191495
      9          8           0       -3.480351    1.392603    0.753367
     10          1           0       -3.445372    1.411508    1.712480
     11          1           0       -3.801458    0.494047    0.503346
     12          8           0       -1.432473    2.257219   -0.684144
     13          1           0       -1.616241    3.175838   -0.891858
     14          1           0       -2.181252    1.919062   -0.128590
     15          8           0       -4.244623   -1.101194    0.100867
     16          1           0       -4.860450   -1.224176   -0.625182
     17          1           0       -3.446990   -1.634491   -0.111869
     18          8           0       -1.939419   -2.404750   -0.480174
     19          1           0       -1.203904   -1.778814   -0.378224
     20          1           0       -1.677133   -3.199494   -0.009466
 ---------------------------------------------------------------------
 Rotational constants (GHZ):           1.1916917           0.3789432           0.3135437
 Standard basis: 6-31++G(d,p) (6D, 7F)
 There are   263 symmetry adapted cartesian basis functions of A   symmetry.
 There are   263 symmetry adapted basis functions of A   symmetry.
   263 basis functions,   424 primitive gaussians,   263 cartesian basis functions
    48 alpha electrons       48 beta electrons
       nuclear repulsion energy       709.6357118506 Hartrees.
 NAtoms=   20 NActive=   20 NUniq=   20 SFac= 1.00D+00 NAtFMM=   60 NAOKFM=F Big=F
 Integral buffers will be    131072 words long.
 Raffenetti 2 integral format.
 Two-electron integral symmetry is turned on.
 Nuclear repulsion after empirical dispersion term =      709.6284690877 Hartrees.
 One-electron integrals computed using PRISM.
 NBasis=   263 RedAO= T EigKep=  5.16D-05  NBF=   263
 NBsUse=   263 1.00D-06 EigRej= -1.00D+00 NBFU=   263
 Initial guess from the checkpoint file:  "/local_scratch/slurm.5620307/Gau-1260940.chk"
 B after Tr=     0.000000    0.000000    0.000000
         Rot=    1.000000   -0.000577    0.000232   -0.000253 Ang=  -0.08 deg.
 ExpMin= 3.60D-02 ExpMax= 7.00D+03 ExpMxC= 1.05D+03 IAcc=3 IRadAn=         5 AccDes= 0.00D+00
 Harris functional with IExCor= 4639 and IRadAn=       5 diagonalized for initial guess.
 HarFok:  IExCor= 4639 AccDes= 0.00D+00 IRadAn=         5 IDoV= 1 UseB2=F ITyADJ=14
 ICtDFT=  3500011 ScaDFX=  1.000000  1.000000  1.000000  1.000000
 FoFCou: FMM=F IPFlag=           0 FMFlag=      100000 FMFlg1=           0
         NFxFlg=           0 DoJE=T BraDBF=F KetDBF=T FulRan=T
         wScrn=  0.000000 ICntrl=       500 IOpCl=  0 I1Cent=   200000004 NGrid=           0
         NMat0=    1 NMatS0=      1 NMatT0=    0 NMatD0=    1 NMtDS0=    0 NMtDT0=    0
 Petite list used in FoFCou.
 Requested convergence on RMS density matrix=1.00D-10 within 128 cycles.
 Requested convergence on MAX density matrix=1.00D-08.
 Requested convergence on             energy=1.00D-08.
 No special actions if energy rises.
 SCF Done:  E(RwB97XD) =  -832.385658941     A.U. after   14 cycles
            NFock= 14  Conv=0.83D-10     -V/T= 2.0082
 Calling FoFJK, ICntrl=      2127 FMM=F ISym2X=0 I1Cent= 0 IOpClX= 0 NMat=1 NMatS=1 NMatT=0.
 ***** Axes restored to original set *****
 -------------------------------------------------------------------
 Center     Atomic                   Forces (Hartrees/Bohr)
 Number     Number              X              Y              Z
 -------------------------------------------------------------------
      1        6          -0.000238045    0.000202739   -0.000220412
      2        8           0.000000496   -0.000395235    0.000324285
      3        8           0.000134560    0.000183982   -0.000139925
      4        1           0.000113895   -0.000062363    0.000085608
      5        6          -0.000013805    0.000039534   -0.000051524
      6        9          -0.000002123   -0.000005466    0.000038502
      7        9           0.000025322   -0.000011081    0.000017552
      8        9           0.000017368   -0.000036882    0.000010292
      9        8           0.000091478    0.000131203    0.000017730
     10        1          -0.000001823   -0.000073101   -0.000050116
     11        1          -0.000092636   -0.000062775   -0.000006028
     12        8          -0.000115154    0.000068110    0.000024447
     13        1           0.000025042   -0.000037115    0.000010751
     14        1           0.000052536   -0.000047850   -0.000004041
     15        8           0.000013987   -0.000077661    0.000062326
     16        1           0.000028682    0.000008560    0.000039794
     17        1          -0.000012804    0.000079296   -0.000106717
     18        8           0.000058711    0.000100803   -0.000000193
     19        1          -0.000058379    0.000002554   -0.000048882
     20        1          -0.000027308   -0.000007253   -0.000003450
 -------------------------------------------------------------------
 Cartesian Forces:  Max     0.000395235 RMS     0.000102864

 GradGradGradGradGradGradGradGradGradGradGradGradGradGradGradGradGradGrad
 Berny optimization.
 Using GEDIIS/GDIIS optimizer.
 FormGI is forming the generalized inverse of G from B-inverse, IUseBI=4.
 Internal  Forces:  Max     0.000208638 RMS     0.000049197
 Search for a local minimum.
 Step number  15 out of a maximum of  120
 All quantities printed in internal units (Hartrees-Bohrs-Radians)
 Mixed Optimization -- En-DIIS/RFO-DIIS
 Swapping is turned off.
 Update second derivatives using D2CorX and points    8    9   10   11   12
                                                     13   14   15
 DE= -3.05D-06 DEPred=-1.79D-06 R= 1.70D+00
 TightC=F SS=  1.41D+00  RLast= 4.45D-02 DXNew= 1.0091D+00 1.3353D-01
 Trust test= 1.70D+00 RLast= 4.45D-02 DXMaxT set to 6.00D-01
 ITU=  1  1  1  1 -1  1  1 -1  0  1  0  0  0  1  0
     Eigenvalues ---    0.00016   0.00055   0.00064   0.00114   0.00259
     Eigenvalues ---    0.00318   0.00525   0.00581   0.00852   0.01035
     Eigenvalues ---    0.01161   0.01197   0.01260   0.01363   0.01516
     Eigenvalues ---    0.01936   0.02115   0.02276   0.02473   0.02624
     Eigenvalues ---    0.02978   0.03133   0.03472   0.03834   0.03951
     Eigenvalues ---    0.04336   0.04737   0.06624   0.07387   0.07707
     Eigenvalues ---    0.07936   0.08571   0.11648   0.13646   0.19909
     Eigenvalues ---    0.21024   0.21672   0.23534   0.26205   0.36370
     Eigenvalues ---    0.37755   0.38744   0.40298   0.41647   0.46553
     Eigenvalues ---    0.49543   0.52925   0.55720   0.56430   0.56565
     Eigenvalues ---    0.56886   0.57599   0.60849   0.90027
 En-DIIS/RFO-DIIS/Sim-DIIS IScMMF=       -3 using points:    15   14   13   12   11   10    9
 RFO step:  Lambda=-4.62002969D-06.
 DidBck=F Rises=F RFO-DIIS coefs:    1.77683    0.11756    0.09954   -0.36361   -0.16490
                  RFO-DIIS coefs:   -0.33383   -0.13159
 Iteration  1 RMS(Cart)=  0.00847108 RMS(Int)=  0.00013008
 Iteration  2 RMS(Cart)=  0.00005215 RMS(Int)=  0.00012368
 Iteration  3 RMS(Cart)=  0.00000006 RMS(Int)=  0.00012368
 Variable       Old X    -DE/DX   Delta X   Delta X   Delta X     New X
                                 (Linear)    (Quad)   (Total)
    R1        2.29068   0.00002   0.00049  -0.00053  -0.00003   2.29065
    R2        2.44993   0.00021   0.00033  -0.00014   0.00021   2.45015
    R3        2.93023   0.00003  -0.00036   0.00034  -0.00001   2.93022
    R4        3.47811   0.00000   0.00041   0.00035   0.00076   3.47887
    R5        1.93128  -0.00015   0.00317  -0.00308   0.00011   1.93139
    R6        2.87069  -0.00000  -0.00498   0.00551   0.00055   2.87123
    R7        2.53203  -0.00002   0.00010  -0.00001   0.00009   2.53212
    R8        2.51809   0.00000  -0.00009   0.00003  -0.00006   2.51802
    R9        2.53507  -0.00001   0.00001  -0.00010  -0.00009   2.53498
   R10        1.81402  -0.00008   0.00020  -0.00011   0.00009   1.81410
   R11        1.86406   0.00010  -0.00017   0.00020   0.00002   1.86408
   R12        3.12957  -0.00000  -0.00203   0.00244   0.00042   3.12999
   R13        3.21985  -0.00001   0.00090  -0.00025   0.00064   3.22049
   R14        1.81333  -0.00002   0.00001  -0.00007  -0.00006   1.81326
   R15        1.87422  -0.00007   0.00008  -0.00018  -0.00009   1.87413
   R16        1.81405  -0.00005   0.00010  -0.00008   0.00002   1.81407
   R17        1.85721  -0.00011  -0.00019   0.00004  -0.00018   1.85703
   R18        3.27404   0.00000  -0.00050   0.00071   0.00019   3.27423
   R19        1.83525  -0.00007  -0.00002  -0.00014  -0.00016   1.83509
   R20        1.81451   0.00001   0.00002   0.00001   0.00003   1.81454
    A1        2.23163   0.00013   0.00040  -0.00027   0.00006   2.23169
    A2        2.10972  -0.00005  -0.00034   0.00037   0.00006   2.10977
    A3        1.94176  -0.00008  -0.00006  -0.00009  -0.00012   1.94164
    A4        2.86487  -0.00009   0.00296  -0.00429  -0.00128   2.86359
    A5        1.95490  -0.00007   0.00081  -0.00033   0.00042   1.95531
    A6        1.93273   0.00004  -0.00039   0.00012  -0.00027   1.93246
    A7        1.93506   0.00004   0.00015  -0.00008   0.00007   1.93513
    A8        1.92568   0.00005  -0.00022   0.00038   0.00016   1.92584
    A9        1.89047  -0.00004   0.00014  -0.00015  -0.00001   1.89046
   A10        1.88898  -0.00005   0.00013  -0.00014  -0.00001   1.88897
   A11        1.88955  -0.00004   0.00022  -0.00015   0.00006   1.88961
   A12        1.85777  -0.00003  -0.00185   0.00092  -0.00081   1.85696
   A13        2.09122   0.00000  -0.00322   0.00087  -0.00230   2.08892
   A14        1.99319   0.00001   0.00003  -0.00099  -0.00122   1.99197
   A15        2.11538  -0.00005   0.00470  -0.00140   0.00315   2.11853
   A16        2.10386   0.00003  -0.00082   0.00182   0.00070   2.10456
   A17        1.87871   0.00003   0.00144  -0.00040   0.00099   1.87970
   A18        2.05495  -0.00003  -0.00713   0.00274  -0.00428   2.05066
   A19        1.92632   0.00003  -0.00104   0.00015  -0.00119   1.92513
   A20        1.86233  -0.00001  -0.00045  -0.00035  -0.00082   1.86150
   A21        1.92853  -0.00004  -0.00420   0.00263  -0.00176   1.92677
   A22        2.09607   0.00003  -0.00000  -0.00040  -0.00023   2.09584
   A23        1.84951   0.00001   0.00004  -0.00007  -0.00003   1.84948
   A24        3.18252  -0.00002  -0.00309   0.00164  -0.00163   3.18088
   A25        3.07534   0.00000   0.00325  -0.00146   0.00153   3.07687
   A26        3.18513   0.00001   0.00070  -0.00056  -0.00015   3.18498
   A27        3.02739   0.00001   0.00051   0.00044   0.00061   3.02800
   A28        3.10713  -0.00003   0.00629  -0.00102   0.00559   3.11272
   A29        3.11564   0.00005  -0.00075  -0.00006  -0.00085   3.11479
   A30        3.10951   0.00001   0.00208  -0.00005   0.00230   3.11181
   A31        3.12250  -0.00001   0.00355  -0.00203   0.00145   3.12395
   A32        3.13600  -0.00001   0.00425  -0.00229   0.00215   3.13815
   A33        3.24094  -0.00000   0.00084   0.00058   0.00157   3.24250
    D1        1.30840  -0.00001  -0.02657  -0.00163  -0.02800   1.28040
    D2       -1.84735  -0.00001  -0.02722  -0.00090  -0.02797  -1.87532
    D3       -0.01487  -0.00002  -0.00122   0.00083  -0.00035  -0.01522
    D4        3.13976  -0.00002  -0.00063   0.00015  -0.00038   3.13938
    D5        2.14850  -0.00000  -0.00273  -0.00046  -0.00317   2.14533
    D6        0.04950  -0.00000  -0.00274  -0.00031  -0.00302   0.04648
    D7       -2.04370  -0.00000  -0.00296  -0.00032  -0.00325  -2.04695
    D8       -1.00509  -0.00000  -0.00328   0.00016  -0.00315  -1.00823
    D9       -3.10408   0.00000  -0.00328   0.00031  -0.00300  -3.10708
   D10        1.08590  -0.00000  -0.00351   0.00030  -0.00323   1.08267
   D11       -1.75332   0.00008   0.00551   0.00502   0.01069  -1.74263
   D12        2.27229   0.00006   0.00759   0.00424   0.01201   2.28430
   D13       -3.10774   0.00001   0.01528  -0.00111   0.01405  -3.09369
   D14        0.72497  -0.00004   0.00778  -0.00134   0.00630   0.73127
   D15        0.89311  -0.00001  -0.00490   0.00001  -0.00490   0.88820
   D16       -1.64484  -0.00002  -0.01189  -0.00037  -0.01237  -1.65720
   D17       -1.35534   0.00001   0.00106  -0.00098   0.00009  -1.35525
   D18        2.38990   0.00000  -0.00593  -0.00136  -0.00737   2.38253
   D19        2.45319   0.00001   0.00207  -0.00176   0.00031   2.45351
   D20       -1.69110  -0.00001  -0.00505  -0.00022  -0.00532  -1.69642
   D21       -1.51220   0.00000  -0.00233  -0.00106  -0.00348  -1.51568
   D22        0.62669  -0.00002  -0.00945   0.00048  -0.00912   0.61757
   D23       -0.00300   0.00002   0.01302  -0.00231   0.01085   0.00786
   D24        2.14126   0.00003   0.01031  -0.00074   0.00971   2.15097
   D25        2.22512   0.00000   0.00213   0.00174   0.00380   2.22892
   D26       -1.91381   0.00001  -0.00058   0.00330   0.00266  -1.91115
         Item               Value     Threshold  Converged?
 Maximum Force            0.000209     0.000015     NO 
 RMS     Force            0.000049     0.000010     NO 
 Maximum Displacement     0.030017     0.000060     NO 
 RMS     Displacement     0.008482     0.000040     NO 
 Predicted change in Energy=-2.106419D-06
 GradGradGradGradGradGradGradGradGradGradGradGradGradGradGradGradGradGrad

                          Input orientation:                          
 ---------------------------------------------------------------------
 Center     Atomic      Atomic             Coordinates (Angstroms)
 Number     Number       Type             X           Y           Z
 ---------------------------------------------------------------------
      1          6           0        1.768422   -1.326098    1.043251
      2          8           0        0.589103   -1.551588    0.876841
      3          8           0        2.509195   -0.462865    0.421032
      4          1           0        1.984904    0.049602   -0.291062
      5          6           0        2.582007   -2.094815    2.116342
      6          9           0        3.630368   -2.717353    1.560628
      7          9           0        1.824796   -3.009020    2.721623
      8          9           0        3.043010   -1.246942    3.048052
      9          8           0       -1.198736    1.742997   -1.068166
     10          1           0       -1.425821    2.265194   -0.295308
     11          1           0       -1.903324    1.058588   -1.158617
     12          8           0        1.262191    0.819354   -1.383638
     13          1           0        1.722467    1.456302   -1.934233
     14          1           0        0.340876    1.156467   -1.238398
     15          8           0       -3.069643   -0.182270   -1.224158
     16          1           0       -3.405460   -0.429626   -2.088784
     17          1           0       -2.718007   -1.002771   -0.813269
     18          8           0       -1.923301   -2.358979   -0.084433
     19          1           0       -1.027147   -2.114206    0.198418
     20          1           0       -2.324009   -2.805924    0.665022
 ---------------------------------------------------------------------
                    Distance matrix (angstroms):
                    1          2          3          4          5
     1  C    0.000000
     2  O    1.212160   0.000000
     3  O    1.296562   2.253849   0.000000
     4  H    1.928681   2.424061   1.022047   0.000000
     5  C    1.550603   2.408967   2.354281   3.278819   0.000000
     6  F    2.381200   3.328042   2.763771   3.713806   1.339938
     7  F    2.377464   2.655987   3.499147   4.296170   1.332480
     8  F    2.376987   3.290688   2.793022   3.735010   1.341453
     9  O    4.762505   4.222998   4.564240   3.688772   6.258107
    10  H    4.989220   4.472324   4.841467   4.067175   6.394405
    11  H    4.900681   4.143465   4.927518   4.109626   6.386509
    12  O    3.278570   3.344275   2.540853   1.519392   4.741745
    13  H    4.075448   4.270135   3.138377   2.178919   5.454942
    14  H    3.661549   3.445202   3.174515   2.196684   5.181484
    15  O    5.464097   4.435724   5.823127   5.145181   6.837976
    16  H    6.114111   5.100026   6.425217   5.702411   7.503712
    17  H    4.866133   3.754284   5.398021   4.847428   6.153480
    18  O    3.995914   2.808576   4.847449   4.595436   5.021055
    19  H    3.024907   1.840940   3.909245   3.740871   4.087151
    20  H    4.368172   3.178749   5.376738   5.256887   5.165365
                    6          7          8          9         10
     6  F    0.000000
     7  F    2.166349   0.000000
     8  F    2.172447   2.166915   0.000000
     9  O    7.079938   6.788660   6.623850   0.000000
    10  H    7.337256   6.890988   6.594210   0.959983   0.000000
    11  H    7.230061   6.745412   6.890410   0.986428   1.558592
    12  O    5.175448   5.641466   5.203918   2.647415   3.240421
    13  H    5.768322   6.451865   5.820182   3.060342   3.640343
    14  H    5.801878   5.935913   5.608169   1.656322   2.289086
    15  O    7.685820   6.893129   7.533248   2.689104   3.091116
    16  H    8.249532   7.559687   8.284796   3.260610   3.794414
    17  H    6.991211   6.095699   6.939649   3.148395   3.552129
    18  O    5.803266   4.727021   5.976063   4.280062   4.655635
    19  H    4.889974   3.911628   5.043684   4.063458   4.425139
    20  H    6.022006   4.635023   6.075702   4.996284   5.238819
                   11         12         13         14         15
    11  H    0.000000
    12  O    3.182508   0.000000
    13  H    3.729090   0.959537   0.000000
    14  H    2.247750   0.991747   1.575716   0.000000
    15  O    1.704208   4.448986   5.114044   3.663886   0.000000
    16  H    2.310066   4.883047   5.465916   4.156185   0.959967
    17  H    2.243251   4.414457   5.198212   3.768263   0.982700
    18  O    3.582463   4.683705   5.591936   4.337798   2.711298
    19  H    3.560317   4.043482   4.985690   3.825340   3.150855
    20  H    4.293844   5.495496   6.426248   5.140541   3.317911
                   16         17         18         19         20
    16  H    0.000000
    17  H    1.558212   0.000000
    18  O    3.152241   1.732646   0.000000
    19  H    3.704791   2.262257   0.971087   0.000000
    20  H    3.794704   2.364729   0.960213   1.542090   0.000000
 Stoichiometry    C2H9F3O6
 Framework group  C1[X(C2H9F3O6)]
 Deg. of freedom    54
 Full point group                 C1      NOp   1
 Largest Abelian subgroup         C1      NOp   1
 Largest concise Abelian subgroup C1      NOp   1
                         Standard orientation:                         
 ---------------------------------------------------------------------
 Center     Atomic      Atomic             Coordinates (Angstroms)
 Number     Number       Type             X           Y           Z
 ---------------------------------------------------------------------
      1          6           0        1.055761    0.208285   -0.077454
      2          8           0        0.160900   -0.605616    0.000784
      3          8           0        0.956833    1.480014   -0.309815
      4          1           0       -0.013442    1.770295   -0.447236
      5          6           0        2.534353   -0.212636    0.124936
      6          9           0        3.269849    0.108513   -0.948071
      7          9           0        2.631275   -1.527065    0.320856
      8          9           0        3.054843    0.411097    1.192430
      9          8           0       -3.480810    1.395333    0.754348
     10          1           0       -3.441246    1.417664    1.713256
     11          1           0       -3.801155    0.494997    0.509777
     12          8           0       -1.434011    2.251504   -0.690085
     13          1           0       -1.620908    3.166708   -0.909588
     14          1           0       -2.182567    1.916246   -0.132566
     15          8           0       -4.245573   -1.101667    0.112935
     16          1           0       -4.864605   -1.222525   -0.610757
     17          1           0       -3.448503   -1.632913   -0.106511
     18          8           0       -1.943090   -2.400155   -0.490088
     19          1           0       -1.208021   -1.774185   -0.385949
     20          1           0       -1.677928   -3.198373   -0.026896
 ---------------------------------------------------------------------
 Rotational constants (GHZ):           1.1926375           0.3785073           0.3134839
 Standard basis: 6-31++G(d,p) (6D, 7F)
 There are   263 symmetry adapted cartesian basis functions of A   symmetry.
 There are   263 symmetry adapted basis functions of A   symmetry.
   263 basis functions,   424 primitive gaussians,   263 cartesian basis functions
    48 alpha electrons       48 beta electrons
       nuclear repulsion energy       709.5800535370 Hartrees.
 NAtoms=   20 NActive=   20 NUniq=   20 SFac= 1.00D+00 NAtFMM=   60 NAOKFM=F Big=F
 Integral buffers will be    131072 words long.
 Raffenetti 2 integral format.
 Two-electron integral symmetry is turned on.
 Nuclear repulsion after empirical dispersion term =      709.5728105223 Hartrees.
 One-electron integrals computed using PRISM.
 NBasis=   263 RedAO= T EigKep=  5.16D-05  NBF=   263
 NBsUse=   263 1.00D-06 EigRej= -1.00D+00 NBFU=   263
 Initial guess from the checkpoint file:  "/local_scratch/slurm.5620307/Gau-1260940.chk"
 B after Tr=     0.000000    0.000000   -0.000000
         Rot=    1.000000    0.000515   -0.000025   -0.000014 Ang=   0.06 deg.
 ExpMin= 3.60D-02 ExpMax= 7.00D+03 ExpMxC= 1.05D+03 IAcc=3 IRadAn=         5 AccDes= 0.00D+00
 Harris functional with IExCor= 4639 and IRadAn=       5 diagonalized for initial guess.
 HarFok:  IExCor= 4639 AccDes= 0.00D+00 IRadAn=         5 IDoV= 1 UseB2=F ITyADJ=14
 ICtDFT=  3500011 ScaDFX=  1.000000  1.000000  1.000000  1.000000
 FoFCou: FMM=F IPFlag=           0 FMFlag=      100000 FMFlg1=           0
         NFxFlg=           0 DoJE=T BraDBF=F KetDBF=T FulRan=T
         wScrn=  0.000000 ICntrl=       500 IOpCl=  0 I1Cent=   200000004 NGrid=           0
         NMat0=    1 NMatS0=      1 NMatT0=    0 NMatD0=    1 NMtDS0=    0 NMtDT0=    0
 Petite list used in FoFCou.
 Requested convergence on RMS density matrix=1.00D-10 within 128 cycles.
 Requested convergence on MAX density matrix=1.00D-08.
 Requested convergence on             energy=1.00D-08.
 No special actions if energy rises.
 SCF Done:  E(RwB97XD) =  -832.385661578     A.U. after   14 cycles
            NFock= 14  Conv=0.70D-10     -V/T= 2.0082
 Calling FoFJK, ICntrl=      2127 FMM=F ISym2X=0 I1Cent= 0 IOpClX= 0 NMat=1 NMatS=1 NMatT=0.
 ***** Axes restored to original set *****
 -------------------------------------------------------------------
 Center     Atomic                   Forces (Hartrees/Bohr)
 Number     Number              X              Y              Z
 -------------------------------------------------------------------
      1        6          -0.000213421    0.000327164   -0.000278441
      2        8          -0.000011366   -0.000434646    0.000342771
      3        8           0.000067705    0.000170679   -0.000211947
      4        1           0.000157569   -0.000101562    0.000192485
      5        6          -0.000004002    0.000039451   -0.000066155
      6        9           0.000000094   -0.000007244    0.000037356
      7        9           0.000019004   -0.000011598    0.000018917
      8        9           0.000014247   -0.000037710    0.000017233
      9        8           0.000052220    0.000085300    0.000124827
     10        1           0.000038409   -0.000033257   -0.000076923
     11        1          -0.000112879   -0.000073636   -0.000078615
     12        8          -0.000107986   -0.000061501    0.000033533
     13        1           0.000000388   -0.000010095    0.000041725
     14        1           0.000069590    0.000043120   -0.000032102
     15        8           0.000048792   -0.000015706    0.000005510
     16        1          -0.000012014    0.000024692    0.000023250
     17        1          -0.000009241   -0.000011663   -0.000051562
     18        8          -0.000022414    0.000130717   -0.000029120
     19        1           0.000035475   -0.000025855   -0.000010022
     20        1          -0.000010170    0.000003348   -0.000002719
 -------------------------------------------------------------------
 Cartesian Forces:  Max     0.000434646 RMS     0.000116164

 GradGradGradGradGradGradGradGradGradGradGradGradGradGradGradGradGradGrad
 Berny optimization.
 Using GEDIIS/GDIIS optimizer.
 FormGI is forming the generalized inverse of G from B-inverse, IUseBI=4.
 Internal  Forces:  Max     0.000286709 RMS     0.000055582
 Search for a local minimum.
 Step number  16 out of a maximum of  120
 All quantities printed in internal units (Hartrees-Bohrs-Radians)
 Mixed Optimization -- En-DIIS/RFO-DIIS
 Swapping is turned off.
 Update second derivatives using D2CorX and points    8    9   10   11   12
                                                     13   14   15   16
 DE= -2.64D-06 DEPred=-2.11D-06 R= 1.25D+00
 TightC=F SS=  1.41D+00  RLast= 5.30D-02 DXNew= 1.0091D+00 1.5896D-01
 Trust test= 1.25D+00 RLast= 5.30D-02 DXMaxT set to 6.00D-01
 ITU=  1  1  1  1  1 -1  1  1 -1  0  1  0  0  0  1  0
     Eigenvalues ---    0.00017   0.00037   0.00055   0.00115   0.00261
     Eigenvalues ---    0.00315   0.00501   0.00585   0.00879   0.01031
     Eigenvalues ---    0.01159   0.01207   0.01258   0.01347   0.01529
     Eigenvalues ---    0.01931   0.02159   0.02290   0.02460   0.02630
     Eigenvalues ---    0.02974   0.03148   0.03471   0.03833   0.04200
     Eigenvalues ---    0.04337   0.04758   0.06620   0.07573   0.07743
     Eigenvalues ---    0.08037   0.08898   0.11651   0.13658   0.19949
     Eigenvalues ---    0.21107   0.21665   0.23538   0.26227   0.36439
     Eigenvalues ---    0.37759   0.38749   0.40344   0.41107   0.47781
     Eigenvalues ---    0.49383   0.53067   0.55713   0.56448   0.56584
     Eigenvalues ---    0.57073   0.57594   0.60504   0.89797
 En-DIIS/RFO-DIIS/Sim-DIIS IScMMF=       -3 using points:    16   15   14   13   12   11   10    9
 RFO step:  Lambda=-5.81451458D-06.
 DidBck=F Rises=F RFO-DIIS coefs:    1.87732   -0.36504   -0.04194    0.19375   -0.24752
                  RFO-DIIS coefs:   -0.14460   -0.19212   -0.07986
 Iteration  1 RMS(Cart)=  0.01207064 RMS(Int)=  0.00018628
 Iteration  2 RMS(Cart)=  0.00010803 RMS(Int)=  0.00011090
 Iteration  3 RMS(Cart)=  0.00000014 RMS(Int)=  0.00011090
 Variable       Old X    -DE/DX   Delta X   Delta X   Delta X     New X
                                 (Linear)    (Quad)   (Total)
    R1        2.29065   0.00002   0.00035  -0.00041  -0.00006   2.29059
    R2        2.45015   0.00011   0.00042  -0.00025   0.00019   2.45034
    R3        2.93022   0.00003  -0.00026   0.00024  -0.00003   2.93019
    R4        3.47887  -0.00001   0.00116  -0.00056   0.00061   3.47948
    R5        1.93139  -0.00029   0.00195  -0.00228  -0.00031   1.93108
    R6        2.87123  -0.00002  -0.00213   0.00378   0.00167   2.87290
    R7        2.53212  -0.00001   0.00012   0.00000   0.00012   2.53223
    R8        2.51802   0.00001  -0.00014   0.00002  -0.00012   2.51790
    R9        2.53498  -0.00001  -0.00005  -0.00005  -0.00010   2.53488
   R10        1.81410  -0.00009   0.00023  -0.00012   0.00011   1.81421
   R11        1.86408   0.00012  -0.00021   0.00020  -0.00003   1.86405
   R12        3.12999  -0.00000  -0.00011   0.00128   0.00118   3.13117
   R13        3.22049  -0.00001   0.00132  -0.00044   0.00085   3.22134
   R14        1.81326  -0.00003  -0.00004  -0.00002  -0.00006   1.81320
   R15        1.87413  -0.00006  -0.00006   0.00005   0.00001   1.87414
   R16        1.81407  -0.00002   0.00008  -0.00004   0.00004   1.81411
   R17        1.85703  -0.00001  -0.00032   0.00018  -0.00017   1.85687
   R18        3.27423   0.00001   0.00001   0.00034   0.00032   3.27455
   R19        1.83509   0.00001  -0.00009   0.00000  -0.00008   1.83500
   R20        1.81454   0.00000   0.00004  -0.00000   0.00003   1.81457
    A1        2.23169   0.00015   0.00034  -0.00036  -0.00007   2.23162
    A2        2.10977  -0.00007  -0.00014   0.00033   0.00021   2.10998
    A3        1.94164  -0.00008  -0.00020   0.00004  -0.00014   1.94151
    A4        2.86359  -0.00013  -0.00051  -0.00412  -0.00465   2.85894
    A5        1.95531  -0.00011   0.00089  -0.00049   0.00036   1.95567
    A6        1.93246   0.00005  -0.00046   0.00008  -0.00038   1.93208
    A7        1.93513   0.00003   0.00015  -0.00007   0.00009   1.93522
    A8        1.92584   0.00006  -0.00010   0.00025   0.00015   1.92600
    A9        1.89046  -0.00004   0.00010  -0.00009   0.00002   1.89048
   A10        1.88897  -0.00005   0.00010  -0.00008   0.00002   1.88899
   A11        1.88961  -0.00005   0.00022  -0.00011   0.00011   1.88971
   A12        1.85696   0.00002  -0.00199   0.00121  -0.00072   1.85624
   A13        2.08892  -0.00002  -0.00335   0.00082  -0.00250   2.08642
   A14        1.99197   0.00002  -0.00177  -0.00036  -0.00234   1.98963
   A15        2.11853  -0.00007   0.00549  -0.00180   0.00358   2.12211
   A16        2.10456   0.00009  -0.00057   0.00186   0.00103   2.10559
   A17        1.87970  -0.00003   0.00136  -0.00060   0.00072   1.88042
   A18        2.05066  -0.00001  -0.00814   0.00342  -0.00464   2.04602
   A19        1.92513   0.00002  -0.00202  -0.00003  -0.00233   1.92280
   A20        1.86150   0.00000  -0.00078  -0.00005  -0.00089   1.86061
   A21        1.92677  -0.00000  -0.00376   0.00333  -0.00058   1.92619
   A22        2.09584   0.00004  -0.00011  -0.00018  -0.00014   2.09570
   A23        1.84948  -0.00000  -0.00000  -0.00023  -0.00024   1.84925
   A24        3.18088   0.00002  -0.00359   0.00184  -0.00196   3.17892
   A25        3.07687  -0.00002   0.00267  -0.00178   0.00068   3.07755
   A26        3.18498  -0.00001   0.00051  -0.00078  -0.00051   3.18447
   A27        3.02800  -0.00003   0.00087  -0.00029   0.00028   3.02828
   A28        3.11272  -0.00003   0.00823  -0.00112   0.00747   3.12019
   A29        3.11479   0.00004  -0.00058  -0.00042  -0.00106   3.11373
   A30        3.11181  -0.00000   0.00366  -0.00042   0.00346   3.11526
   A31        3.12395  -0.00004   0.00346  -0.00186   0.00158   3.12553
   A32        3.13815  -0.00000   0.00437  -0.00225   0.00229   3.14045
   A33        3.24250  -0.00000   0.00151   0.00096   0.00257   3.24507
    D1        1.28040  -0.00001  -0.04087  -0.00128  -0.04195   1.23845
    D2       -1.87532   0.00000  -0.04142  -0.00058  -0.04184  -1.91716
    D3       -0.01522  -0.00001  -0.00096   0.00129   0.00043  -0.01479
    D4        3.13938  -0.00002  -0.00045   0.00064   0.00032   3.13971
    D5        2.14533  -0.00001  -0.00364  -0.00038  -0.00401   2.14132
    D6        0.04648  -0.00001  -0.00357  -0.00028  -0.00384   0.04264
    D7       -2.04695  -0.00000  -0.00388  -0.00026  -0.00413  -2.05108
    D8       -1.00823   0.00000  -0.00411   0.00021  -0.00392  -1.01215
    D9       -3.10708   0.00001  -0.00404   0.00031  -0.00375  -3.11083
   D10        1.08267   0.00001  -0.00435   0.00033  -0.00403   1.07864
   D11       -1.74263   0.00011   0.01307   0.00484   0.01808  -1.72455
   D12        2.28430   0.00007   0.01509   0.00358   0.01885   2.30315
   D13       -3.09369  -0.00002   0.01973  -0.00292   0.01674  -3.07695
   D14        0.73127  -0.00002   0.01042  -0.00210   0.00827   0.73954
   D15        0.88820  -0.00001  -0.01109   0.00069  -0.01040   0.87780
   D16       -1.65720   0.00001  -0.02006   0.00134  -0.01877  -1.67598
   D17       -1.35525  -0.00004  -0.00271  -0.00132  -0.00403  -1.35928
   D18        2.38253  -0.00002  -0.01168  -0.00066  -0.01240   2.37013
   D19        2.45351  -0.00002   0.00510  -0.00212   0.00298   2.45649
   D20       -1.69642  -0.00000  -0.00447   0.00017  -0.00432  -1.70074
   D21       -1.51568  -0.00002  -0.00090  -0.00092  -0.00191  -1.51759
   D22        0.61757  -0.00001  -0.01047   0.00137  -0.00921   0.60836
   D23        0.00786   0.00001   0.01577  -0.00304   0.01285   0.02071
   D24        2.15097   0.00002   0.01352  -0.00096   0.01269   2.16366
   D25        2.22892   0.00000   0.00279   0.00174   0.00446   2.23338
   D26       -1.91115   0.00002   0.00053   0.00382   0.00430  -1.90685
         Item               Value     Threshold  Converged?
 Maximum Force            0.000287     0.000015     NO 
 RMS     Force            0.000056     0.000010     NO 
 Maximum Displacement     0.043593     0.000060     NO 
 RMS     Displacement     0.012108     0.000040     NO 
 Predicted change in Energy=-2.293008D-06
 GradGradGradGradGradGradGradGradGradGradGradGradGradGradGradGradGradGrad

                          Input orientation:                          
 ---------------------------------------------------------------------
 Center     Atomic      Atomic             Coordinates (Angstroms)
 Number     Number       Type             X           Y           Z
 ---------------------------------------------------------------------
      1          6           0        1.768588   -1.328185    1.046893
      2          8           0        0.590138   -1.557796    0.880198
      3          8           0        2.507292   -0.464716    0.422335
      4          1           0        1.982325    0.044120   -0.291626
      5          6           0        2.583819   -2.090754    2.123096
      6          9           0        3.631652   -2.715722    1.568964
      7          9           0        1.827920   -3.002105    2.734151
      8          9           0        3.045838   -1.237842    3.049611
      9          8           0       -1.199504    1.746789   -1.064366
     10          1           0       -1.420194    2.267454   -0.288556
     11          1           0       -1.906229    1.064107   -1.150961
     12          8           0        1.256567    0.810478   -1.385794
     13          1           0        1.714991    1.437746   -1.948852
     14          1           0        0.337084    1.151936   -1.239053
     15          8           0       -3.074795   -0.175298   -1.215728
     16          1           0       -3.411017   -0.417146   -2.081776
     17          1           0       -2.718892   -0.997863   -0.812931
     18          8           0       -1.916544   -2.359068   -0.101586
     19          1           0       -1.022254   -2.112207    0.185168
     20          1           0       -2.314895   -2.817881    0.641953
 ---------------------------------------------------------------------
                    Distance matrix (angstroms):
                    1          2          3          4          5
     1  C    0.000000
     2  O    1.212128   0.000000
     3  O    1.296663   2.253872   0.000000
     4  H    1.928870   2.424354   1.021883   0.000000
     5  C    1.550589   2.409067   2.354239   3.278775   0.000000
     6  F    2.380930   3.326560   2.765136   3.714674   1.340000
     7  F    2.377471   2.656176   3.499197   4.296354   1.332416
     8  F    2.377059   3.292292   2.791117   3.733410   1.341399
     9  O    4.766807   4.231363   4.565235   3.690562   6.261005
    10  H    4.988024   4.476602   4.836866   4.064525   6.390788
    11  H    4.904886   4.151124   4.928663   4.110922   6.390080
    12  O    3.279331   3.344783   2.541607   1.520274   4.742474
    13  H    4.077713   4.271076   3.141597   2.181756   5.457650
    14  H    3.664117   3.449334   3.175464   2.198111   5.183329
    15  O    5.468726   4.442515   5.824663   5.145539   6.843729
    16  H    6.119385   5.107212   6.426446   5.701363   7.511322
    17  H    4.868833   3.758975   5.396585   4.843442   6.159011
    18  O    3.995238   2.808806   4.840804   4.583951   5.027372
    19  H    3.024246   1.841262   3.902329   3.728884   4.093872
    20  H    4.365548   3.175499   5.370205   5.246782   5.169130
                    6          7          8          9         10
     6  F    0.000000
     7  F    2.166362   0.000000
     8  F    2.172470   2.166902   0.000000
     9  O    7.084385   6.793086   6.622368   0.000000
    10  H    7.335093   6.888778   6.586039   0.960041   0.000000
    11  H    7.235553   6.750707   6.889611   0.986414   1.558209
    12  O    5.177424   5.642356   5.202877   2.648070   3.239099
    13  H    5.770609   6.454111   5.823621   3.061389   3.643403
    14  H    5.804991   5.938434   5.607229   1.656946   2.288199
    15  O    7.693159   6.901376   7.535533   2.689617   3.092634
    16  H    8.258967   7.571104   8.288283   3.257073   3.792899
    17  H    6.996705   6.105102   6.943265   3.147201   3.553010
    18  O    5.805206   4.740877   5.984348   4.277751   4.656826
    19  H    4.892644   3.925905   5.051626   4.060123   4.423144
    20  H    6.019237   4.644798   6.085294   4.999183   5.246615
                   11         12         13         14         15
    11  H    0.000000
    12  O    3.181627   0.000000
    13  H    3.726858   0.959506   0.000000
    14  H    2.246759   0.991753   1.576112   0.000000
    15  O    1.704660   4.445376   5.106998   3.661012   0.000000
    16  H    2.307577   4.876247   5.452912   4.149754   0.959986
    17  H    2.241965   4.404832   5.184769   3.760613   0.982612
    18  O    3.580422   4.665174   5.569222   4.324329   2.711404
    19  H    3.557474   4.025299   4.964747   3.811933   3.150722
    20  H    4.295507   5.480154   6.408012   5.131338   3.318384
                   16         17         18         19         20
    16  H    0.000000
    17  H    1.557638   0.000000
    18  O    3.150502   1.732817   0.000000
    19  H    3.703842   2.261977   0.971042   0.000000
    20  H    3.792586   2.364818   0.960231   1.541931   0.000000
 Stoichiometry    C2H9F3O6
 Framework group  C1[X(C2H9F3O6)]
 Deg. of freedom    54
 Full point group                 C1      NOp   1
 Largest Abelian subgroup         C1      NOp   1
 Largest concise Abelian subgroup C1      NOp   1
                         Standard orientation:                         
 ---------------------------------------------------------------------
 Center     Atomic      Atomic             Coordinates (Angstroms)
 Number     Number       Type             X           Y           Z
 ---------------------------------------------------------------------
      1          6           0        1.057632    0.204962   -0.079174
      2          8           0        0.164661   -0.611055   -0.001881
      3          8           0        0.956001    1.476093   -0.314188
      4          1           0       -0.014421    1.763945   -0.454427
      5          6           0        2.536822   -0.211523    0.127852
      6          9           0        3.272895    0.105441   -0.946081
      7          9           0        2.636481   -1.524571    0.331088
      8          9           0        3.054474    0.419335    1.192467
      9          8           0       -3.480747    1.398251    0.758459
     10          1           0       -3.433393    1.423503    1.716998
     11          1           0       -3.801793    0.496575    0.519875
     12          8           0       -1.436902    2.241430   -0.698944
     13          1           0       -1.628044    3.151844   -0.934028
     14          1           0       -2.184568    1.910983   -0.137362
     15          8           0       -4.248869   -1.100918    0.127443
     16          1           0       -4.871693   -1.218179   -0.593607
     17          1           0       -3.452432   -1.629269   -0.100721
     18          8           0       -1.949185   -2.391402   -0.503286
     19          1           0       -1.213969   -1.766242   -0.395794
     20          1           0       -1.680731   -3.194830   -0.051094
 ---------------------------------------------------------------------
 Rotational constants (GHZ):           1.1951028           0.3777059           0.3133900
 Standard basis: 6-31++G(d,p) (6D, 7F)
 There are   263 symmetry adapted cartesian basis functions of A   symmetry.
 There are   263 symmetry adapted basis functions of A   symmetry.
   263 basis functions,   424 primitive gaussians,   263 cartesian basis functions
    48 alpha electrons       48 beta electrons
       nuclear repulsion energy       709.5097722455 Hartrees.
 NAtoms=   20 NActive=   20 NUniq=   20 SFac= 1.00D+00 NAtFMM=   60 NAOKFM=F Big=F
 Integral buffers will be    131072 words long.
 Raffenetti 2 integral format.
 Two-electron integral symmetry is turned on.
 Nuclear repulsion after empirical dispersion term =      709.5025277253 Hartrees.
 One-electron integrals computed using PRISM.
 NBasis=   263 RedAO= T EigKep=  5.16D-05  NBF=   263
 NBsUse=   263 1.00D-06 EigRej= -1.00D+00 NBFU=   263
 Initial guess from the checkpoint file:  "/local_scratch/slurm.5620307/Gau-1260940.chk"
 B after Tr=    -0.000000    0.000000    0.000000
         Rot=    1.000000    0.000851   -0.000077    0.000015 Ang=   0.10 deg.
 ExpMin= 3.60D-02 ExpMax= 7.00D+03 ExpMxC= 1.05D+03 IAcc=3 IRadAn=         5 AccDes= 0.00D+00
 Harris functional with IExCor= 4639 and IRadAn=       5 diagonalized for initial guess.
 HarFok:  IExCor= 4639 AccDes= 0.00D+00 IRadAn=         5 IDoV= 1 UseB2=F ITyADJ=14
 ICtDFT=  3500011 ScaDFX=  1.000000  1.000000  1.000000  1.000000
 FoFCou: FMM=F IPFlag=           0 FMFlag=      100000 FMFlg1=           0
         NFxFlg=           0 DoJE=T BraDBF=F KetDBF=T FulRan=T
         wScrn=  0.000000 ICntrl=       500 IOpCl=  0 I1Cent=   200000004 NGrid=           0
         NMat0=    1 NMatS0=      1 NMatT0=    0 NMatD0=    1 NMtDS0=    0 NMtDT0=    0
 Petite list used in FoFCou.
 Requested convergence on RMS density matrix=1.00D-10 within 128 cycles.
 Requested convergence on MAX density matrix=1.00D-08.
 Requested convergence on             energy=1.00D-08.
 No special actions if energy rises.
 SCF Done:  E(RwB97XD) =  -832.385664253     A.U. after   14 cycles
            NFock= 14  Conv=0.75D-10     -V/T= 2.0082
 Calling FoFJK, ICntrl=      2127 FMM=F ISym2X=0 I1Cent= 0 IOpClX= 0 NMat=1 NMatS=1 NMatT=0.
 ***** Axes restored to original set *****
 -------------------------------------------------------------------
 Center     Atomic                   Forces (Hartrees/Bohr)
 Number     Number              X              Y              Z
 -------------------------------------------------------------------
      1        6          -0.000203843    0.000455815   -0.000355110
      2        8          -0.000041189   -0.000515393    0.000402323
      3        8           0.000072601    0.000163963   -0.000248272
      4        1           0.000169046   -0.000103458    0.000238201
      5        6          -0.000000895    0.000047571   -0.000090473
      6        9           0.000000940   -0.000006272    0.000043054
      7        9           0.000011590   -0.000018384    0.000025107
      8        9           0.000012089   -0.000048304    0.000022146
      9        8           0.000042282    0.000038852    0.000238965
     10        1           0.000081427    0.000003832   -0.000115256
     11        1          -0.000148608   -0.000092432   -0.000156252
     12        8          -0.000185986   -0.000154626    0.000042247
     13        1          -0.000007138    0.000012997    0.000077908
     14        1           0.000144882    0.000106291   -0.000048888
     15        8           0.000089131    0.000034843   -0.000050250
     16        1          -0.000054544    0.000045102    0.000013437
     17        1          -0.000001775   -0.000097047   -0.000001912
     18        8          -0.000074189    0.000152208   -0.000036283
     19        1           0.000097316   -0.000040496    0.000002834
     20        1          -0.000003137    0.000014938   -0.000003525
 -------------------------------------------------------------------
 Cartesian Forces:  Max     0.000515393 RMS     0.000148049

 GradGradGradGradGradGradGradGradGradGradGradGradGradGradGradGradGradGrad
 Berny optimization.
 Using GEDIIS/GDIIS optimizer.
 FormGI is forming the generalized inverse of G from B-inverse, IUseBI=4.
 Internal  Forces:  Max     0.000358708 RMS     0.000075837
 Search for a local minimum.
 Step number  17 out of a maximum of  120
 All quantities printed in internal units (Hartrees-Bohrs-Radians)
 Mixed Optimization -- En-DIIS/RFO-DIIS
 Swapping is turned off.
 Update second derivatives using D2CorX and points    8    9   10   11   12
                                                     13   14   15   16   17
 DE= -2.68D-06 DEPred=-2.29D-06 R= 1.17D+00
 TightC=F SS=  1.41D+00  RLast= 7.69D-02 DXNew= 1.0091D+00 2.3076D-01
 Trust test= 1.17D+00 RLast= 7.69D-02 DXMaxT set to 6.00D-01
 ITU=  1  1  1  1  1  1 -1  1  1 -1  0  1  0  0  0  1  0
     Eigenvalues ---    0.00016   0.00024   0.00055   0.00115   0.00264
     Eigenvalues ---    0.00314   0.00486   0.00601   0.00884   0.01019
     Eigenvalues ---    0.01153   0.01211   0.01255   0.01330   0.01545
     Eigenvalues ---    0.01957   0.02229   0.02295   0.02462   0.02626
     Eigenvalues ---    0.02989   0.03156   0.03461   0.03832   0.04205
     Eigenvalues ---    0.04562   0.04774   0.06606   0.07564   0.07902
     Eigenvalues ---    0.08144   0.09074   0.11654   0.13672   0.20030
     Eigenvalues ---    0.21325   0.21664   0.23618   0.26519   0.36378
     Eigenvalues ---    0.37764   0.38751   0.39978   0.40875   0.48735
     Eigenvalues ---    0.49820   0.53084   0.55720   0.56480   0.56587
     Eigenvalues ---    0.57367   0.57637   0.60447   0.89753
 En-DIIS/RFO-DIIS/Sim-DIIS IScMMF=       -3 using points:    17   16   15   14   13   12   11   10    9
 RFO step:  Lambda=-7.39671316D-06.
 DIIS inversion failure, remove point   9.
 DIIS inversion failure, remove point   8.
 RFO-DIIS uses    7 points instead of    9
 DidBck=T Rises=F RFO-DIIS coefs:    0.08639    3.00000   -1.63882   -0.54232    0.28621
                  RFO-DIIS coefs:   -0.06279   -0.12868    0.00000    0.00000
 Iteration  1 RMS(Cart)=  0.01327985 RMS(Int)=  0.00025982
 Iteration  2 RMS(Cart)=  0.00014005 RMS(Int)=  0.00012367
 Iteration  3 RMS(Cart)=  0.00000020 RMS(Int)=  0.00012367
 Variable       Old X    -DE/DX   Delta X   Delta X   Delta X     New X
                                 (Linear)    (Quad)   (Total)
    R1        2.29059   0.00005   0.00030  -0.00035  -0.00005   2.29054
    R2        2.45034   0.00007   0.00052  -0.00038   0.00016   2.45050
    R3        2.93019   0.00002  -0.00022   0.00020  -0.00002   2.93016
    R4        3.47948  -0.00002   0.00108  -0.00047   0.00062   3.48010
    R5        1.93108  -0.00036   0.00069  -0.00116  -0.00046   1.93062
    R6        2.87290  -0.00006  -0.00013   0.00241   0.00230   2.87520
    R7        2.53223  -0.00001   0.00005  -0.00002   0.00003   2.53227
    R8        2.51790   0.00002  -0.00012  -0.00000  -0.00012   2.51778
    R9        2.53488  -0.00001  -0.00003  -0.00000  -0.00003   2.53484
   R10        1.81421  -0.00011   0.00020  -0.00008   0.00013   1.81434
   R11        1.86405   0.00017  -0.00028   0.00024  -0.00006   1.86399
   R12        3.13117  -0.00002   0.00145   0.00048   0.00197   3.13314
   R13        3.22134  -0.00002   0.00116  -0.00026   0.00087   3.22221
   R14        1.81320  -0.00004  -0.00005   0.00001  -0.00005   1.81316
   R15        1.87414  -0.00013  -0.00029   0.00040   0.00014   1.87428
   R16        1.81411  -0.00000   0.00005  -0.00000   0.00004   1.81415
   R17        1.85687   0.00009  -0.00041   0.00028  -0.00016   1.85670
   R18        3.27455   0.00001  -0.00006   0.00061   0.00051   3.27506
   R19        1.83500   0.00005  -0.00007   0.00004  -0.00002   1.83498
   R20        1.81457  -0.00001   0.00003   0.00001   0.00003   1.81461
    A1        2.23162   0.00020   0.00035  -0.00040  -0.00007   2.23155
    A2        2.10998  -0.00011  -0.00012   0.00025   0.00014   2.11012
    A3        1.94151  -0.00009  -0.00023   0.00015  -0.00007   1.94144
    A4        2.85894  -0.00018   0.00065  -0.00751  -0.00701   2.85192
    A5        1.95567  -0.00016   0.00068  -0.00031   0.00036   1.95604
    A6        1.93208   0.00005  -0.00026   0.00013  -0.00013   1.93195
    A7        1.93522   0.00002   0.00004   0.00001   0.00004   1.93526
    A8        1.92600   0.00007  -0.00016   0.00007  -0.00008   1.92591
    A9        1.89048  -0.00004   0.00011  -0.00006   0.00005   1.89052
   A10        1.88899  -0.00006   0.00010  -0.00007   0.00003   1.88902
   A11        1.88971  -0.00006   0.00019  -0.00008   0.00010   1.88982
   A12        1.85624   0.00007  -0.00161   0.00092  -0.00074   1.85551
   A13        2.08642  -0.00005  -0.00188  -0.00036  -0.00227   2.08415
   A14        1.98963   0.00004  -0.00202  -0.00111  -0.00329   1.98635
   A15        2.12211  -0.00010   0.00455  -0.00087   0.00366   2.12577
   A16        2.10559   0.00013  -0.00111   0.00243   0.00109   2.10669
   A17        1.88042  -0.00006   0.00052  -0.00012   0.00039   1.88081
   A18        2.04602   0.00000  -0.00622   0.00167  -0.00453   2.04149
   A19        1.92280   0.00002  -0.00155  -0.00108  -0.00292   1.91987
   A20        1.86061   0.00003  -0.00067  -0.00023  -0.00103   1.85958
   A21        1.92619   0.00000  -0.00305   0.00360   0.00047   1.92666
   A22        2.09570   0.00005   0.00006  -0.00038  -0.00016   2.09554
   A23        1.84925  -0.00001   0.00011  -0.00048  -0.00040   1.84885
   A24        3.17892   0.00005  -0.00315   0.00136  -0.00213   3.17679
   A25        3.07755  -0.00004   0.00180  -0.00162   0.00003   3.07758
   A26        3.18447  -0.00003   0.00060  -0.00084  -0.00045   3.18402
   A27        3.02828  -0.00007   0.00103  -0.00068   0.00010   3.02837
   A28        3.12019  -0.00003   0.00532   0.00187   0.00771   3.12790
   A29        3.11373   0.00005   0.00058  -0.00136  -0.00091   3.11282
   A30        3.11526  -0.00003   0.00285   0.00114   0.00414   3.11941
   A31        3.12553  -0.00008   0.00282  -0.00136   0.00154   3.12707
   A32        3.14045  -0.00000   0.00429  -0.00245   0.00200   3.14245
   A33        3.24507  -0.00000   0.00095   0.00192   0.00292   3.24799
    D1        1.23845  -0.00000  -0.02918  -0.01701  -0.04596   1.19250
    D2       -1.91716   0.00002  -0.02987  -0.01653  -0.04617  -1.96333
    D3       -0.01479  -0.00000  -0.00101   0.00193   0.00115  -0.01364
    D4        3.13971  -0.00002  -0.00038   0.00149   0.00135   3.14105
    D5        2.14132  -0.00001  -0.00079   0.00098   0.00019   2.14151
    D6        0.04264  -0.00001  -0.00078   0.00097   0.00019   0.04283
    D7       -2.05108  -0.00000  -0.00094   0.00103   0.00009  -2.05099
    D8       -1.01215   0.00001  -0.00137   0.00138   0.00001  -1.01214
    D9       -3.11083   0.00001  -0.00136   0.00137   0.00001  -3.11082
   D10        1.07864   0.00002  -0.00152   0.00143  -0.00009   1.07854
   D11       -1.72455   0.00014   0.00894   0.01173   0.02087  -1.70368
   D12        2.30315   0.00008   0.01036   0.01073   0.02129   2.32444
   D13       -3.07695  -0.00005   0.01493   0.00163   0.01655  -3.06039
   D14        0.73954  -0.00001   0.00901  -0.00072   0.00838   0.74792
   D15        0.87780   0.00001  -0.01058  -0.00330  -0.01388   0.86392
   D16       -1.67598   0.00005  -0.01642  -0.00570  -0.02210  -1.69808
   D17       -1.35928  -0.00009  -0.00394  -0.00280  -0.00679  -1.36607
   D18        2.37013  -0.00004  -0.00978  -0.00519  -0.01501   2.35511
   D19        2.45649  -0.00004   0.00602  -0.00018   0.00581   2.46230
   D20       -1.70074   0.00001  -0.00157  -0.00066  -0.00220  -1.70294
   D21       -1.51759  -0.00004   0.00163  -0.00107   0.00045  -1.51714
   D22        0.60836   0.00001  -0.00596  -0.00154  -0.00756   0.60080
   D23        0.02071  -0.00001   0.01082   0.00112   0.01204   0.03275
   D24        2.16366   0.00001   0.00950   0.00293   0.01257   2.17623
   D25        2.23338   0.00001   0.00060   0.00286   0.00340   2.23678
   D26       -1.90685   0.00002  -0.00072   0.00467   0.00392  -1.90293
         Item               Value     Threshold  Converged?
 Maximum Force            0.000359     0.000015     NO 
 RMS     Force            0.000076     0.000010     NO 
 Maximum Displacement     0.046599     0.000060     NO 
 RMS     Displacement     0.013341     0.000040     NO 
 Predicted change in Energy=-1.642369D-06
 GradGradGradGradGradGradGradGradGradGradGradGradGradGradGradGradGradGrad

                          Input orientation:                          
 ---------------------------------------------------------------------
 Center     Atomic      Atomic             Coordinates (Angstroms)
 Number     Number       Type             X           Y           Z
 ---------------------------------------------------------------------
      1          6           0        1.769075   -1.330976    1.050743
      2          8           0        0.591212   -1.564257    0.885171
      3          8           0        2.505593   -0.468489    0.422085
      4          1           0        1.979445    0.036552   -0.293353
      5          6           0        2.586331   -2.086245    2.130534
      6          9           0        3.635793   -2.710986    1.579192
      7          9           0        1.832949   -2.996668    2.745921
      8          9           0        3.046127   -1.227624    3.052846
      9          8           0       -1.200721    1.751332   -1.058576
     10          1           0       -1.414366    2.268956   -0.278686
     11          1           0       -1.909827    1.070807   -1.142234
     12          8           0        1.249413    0.799443   -1.388791
     13          1           0        1.705328    1.416170   -1.965328
     14          1           0        0.332298    1.146301   -1.239439
     15          8           0       -3.080192   -0.167465   -1.208308
     16          1           0       -3.415568   -0.403677   -2.076261
     17          1           0       -2.719770   -0.991930   -0.813707
     18          8           0       -1.909130   -2.357483   -0.119642
     19          1           0       -1.016769   -2.109034    0.171679
     20          1           0       -2.305330   -2.828682    0.617294
 ---------------------------------------------------------------------
                    Distance matrix (angstroms):
                    1          2          3          4          5
     1  C    0.000000
     2  O    1.212104   0.000000
     3  O    1.296747   2.253887   0.000000
     4  H    1.928984   2.424603   1.021641   0.000000
     5  C    1.550576   2.409128   2.354240   3.278689   0.000000
     6  F    2.380824   3.326579   2.764966   3.714684   1.340019
     7  F    2.377444   2.656333   3.499193   4.296402   1.332350
     8  F    2.376965   3.292225   2.790944   3.732694   1.341381
     9  O    4.771744   4.240555   4.566917   3.693169   6.264118
    10  H    4.986100   4.480003   4.832263   4.062241   6.385741
    11  H    4.910400   4.160424   4.930767   4.112994   6.394796
    12  O    3.280253   3.345326   2.542619   1.521491   4.743436
    13  H    4.080142   4.271948   3.145172   2.184946   5.460692
    14  H    3.666901   3.453713   3.176700   2.199936   5.185242
    15  O    5.474711   4.451167   5.826645   5.145745   6.851208
    16  H    6.125240   5.115791   6.426981   5.699011   7.520036
    17  H    4.872458   3.765149   5.394959   4.838508   6.166099
    18  O    3.994085   2.809016   4.832344   4.569748   5.034484
    19  H    3.023087   1.841591   3.893729   3.714444   4.101214
    20  H    4.362543   3.171827   5.362238   5.234324   5.173921
                    6          7          8          9         10
     6  F    0.000000
     7  F    2.166361   0.000000
     8  F    2.172493   2.166915   0.000000
     9  O    7.089568   6.798592   6.619192   0.000000
    10  H    7.331824   6.886225   6.574282   0.960108   0.000000
    11  H    7.243067   6.757994   6.887886   0.986379   1.557805
    12  O    5.179463   5.643298   5.202435   2.649207   3.238445
    13  H    5.772671   6.456415   5.828333   3.062623   3.647534
    14  H    5.808307   5.941317   5.605721   1.657987   2.287846
    15  O    7.703513   6.912255   7.537451   2.690095   3.094401
    16  H    8.270895   7.584456   8.290968   3.253505   3.791972
    17  H    7.005304   6.116958   6.946319   3.145307   3.552985
    18  O    5.810092   4.756381   5.991313   4.273851   4.655537
    19  H    4.897935   3.941511   5.058175   4.055835   4.419017
    20  H    6.019638   4.656675   6.093718   5.000523   5.251906
                   11         12         13         14         15
    11  H    0.000000
    12  O    3.180445   0.000000
    13  H    3.723723   0.959482   0.000000
    14  H    2.245501   0.991825   1.576374   0.000000
    15  O    1.705121   4.439929   5.097272   3.656780   0.000000
    16  H    2.305161   4.866433   5.435782   4.141160   0.960009
    17  H    2.240272   4.392511   5.167849   3.750786   0.982526
    18  O    3.577550   4.642555   5.541779   4.307487   2.711597
    19  H    3.554619   4.003735   4.940008   3.795846   3.151471
    20  H    4.296321   5.461124   6.385459   5.119085   3.318932
                   16         17         18         19         20
    16  H    0.000000
    17  H    1.556991   0.000000
    18  O    3.148821   1.733089   0.000000
    19  H    3.703474   2.262547   0.971032   0.000000
    20  H    3.790583   2.364991   0.960249   1.541705   0.000000
 Stoichiometry    C2H9F3O6
 Framework group  C1[X(C2H9F3O6)]
 Deg. of freedom    54
 Full point group                 C1      NOp   1
 Largest Abelian subgroup         C1      NOp   1
 Largest concise Abelian subgroup C1      NOp   1
                         Standard orientation:                         
 ---------------------------------------------------------------------
 Center     Atomic      Atomic             Coordinates (Angstroms)
 Number     Number       Type             X           Y           Z
 ---------------------------------------------------------------------
      1          6           0        1.059950    0.201062   -0.081443
      2          8           0        0.169182   -0.617285   -0.003755
      3          8           0        0.955119    1.471195   -0.320869
      4          1           0       -0.015559    1.756163   -0.463439
      5          6           0        2.539839   -0.210170    0.130928
      6          9           0        3.277706    0.105668   -0.942128
      7          9           0        2.643051   -1.522169    0.338683
      8          9           0        3.052586    0.425867    1.194813
      9          8           0       -3.480282    1.400836    0.764950
     10          1           0       -3.423408    1.427722    1.722995
     11          1           0       -3.802931    0.498354    0.531779
     12          8           0       -1.440674    2.229185   -0.708866
     13          1           0       -1.636758    3.134107   -0.960404
     14          1           0       -2.186833    1.904267   -0.141951
     15          8           0       -4.253434   -1.099204    0.141533
     16          1           0       -4.879458   -1.211699   -0.577533
     17          1           0       -3.457617   -1.624381   -0.095576
     18          8           0       -1.956284   -2.380660   -0.517049
     19          1           0       -1.220372   -1.756984   -0.405853
     20          1           0       -1.684909   -3.189736   -0.076787
 ---------------------------------------------------------------------
 Rotational constants (GHZ):           1.1983969           0.3767298           0.3132897
 Standard basis: 6-31++G(d,p) (6D, 7F)
 There are   263 symmetry adapted cartesian basis functions of A   symmetry.
 There are   263 symmetry adapted basis functions of A   symmetry.
   263 basis functions,   424 primitive gaussians,   263 cartesian basis functions
    48 alpha electrons       48 beta electrons
       nuclear repulsion energy       709.4349661538 Hartrees.
 NAtoms=   20 NActive=   20 NUniq=   20 SFac= 1.00D+00 NAtFMM=   60 NAOKFM=F Big=F
 Integral buffers will be    131072 words long.
 Raffenetti 2 integral format.
 Two-electron integral symmetry is turned on.
 Nuclear repulsion after empirical dispersion term =      709.4277191134 Hartrees.
 One-electron integrals computed using PRISM.
 NBasis=   263 RedAO= T EigKep=  5.17D-05  NBF=   263
 NBsUse=   263 1.00D-06 EigRej= -1.00D+00 NBFU=   263
 Initial guess from the checkpoint file:  "/local_scratch/slurm.5620307/Gau-1260940.chk"
 B after Tr=    -0.000000   -0.000000   -0.000000
         Rot=    1.000000    0.000676   -0.000063    0.000011 Ang=   0.08 deg.
 ExpMin= 3.60D-02 ExpMax= 7.00D+03 ExpMxC= 1.05D+03 IAcc=3 IRadAn=         5 AccDes= 0.00D+00
 Harris functional with IExCor= 4639 and IRadAn=       5 diagonalized for initial guess.
 HarFok:  IExCor= 4639 AccDes= 0.00D+00 IRadAn=         5 IDoV= 1 UseB2=F ITyADJ=14
 ICtDFT=  3500011 ScaDFX=  1.000000  1.000000  1.000000  1.000000
 FoFCou: FMM=F IPFlag=           0 FMFlag=      100000 FMFlg1=           0
         NFxFlg=           0 DoJE=T BraDBF=F KetDBF=T FulRan=T
         wScrn=  0.000000 ICntrl=       500 IOpCl=  0 I1Cent=   200000004 NGrid=           0
         NMat0=    1 NMatS0=      1 NMatT0=    0 NMatD0=    1 NMtDS0=    0 NMtDT0=    0
 Petite list used in FoFCou.
 Requested convergence on RMS density matrix=1.00D-10 within 128 cycles.
 Requested convergence on MAX density matrix=1.00D-08.
 Requested convergence on             energy=1.00D-08.
 No special actions if energy rises.
 SCF Done:  E(RwB97XD) =  -832.385665969     A.U. after   14 cycles
            NFock= 14  Conv=0.67D-10     -V/T= 2.0082
 Calling FoFJK, ICntrl=      2127 FMM=F ISym2X=0 I1Cent= 0 IOpClX= 0 NMat=1 NMatS=1 NMatT=0.
 ***** Axes restored to original set *****
 -------------------------------------------------------------------
 Center     Atomic                   Forces (Hartrees/Bohr)
 Number     Number              X              Y              Z
 -------------------------------------------------------------------
      1        6          -0.000220945    0.000555372   -0.000433984
      2        8          -0.000064625   -0.000595646    0.000471148
      3        8           0.000101259    0.000181560   -0.000278516
      4        1           0.000167313   -0.000102434    0.000265899
      5        6          -0.000004646    0.000053406   -0.000120266
      6        9           0.000002394   -0.000006360    0.000050914
      7        9           0.000009543   -0.000022450    0.000032398
      8        9           0.000013058   -0.000056072    0.000027187
      9        8           0.000056008   -0.000008357    0.000361630
     10        1           0.000134267    0.000040250   -0.000163569
     11        1          -0.000194107   -0.000119789   -0.000242269
     12        8          -0.000348960   -0.000201139    0.000058858
     13        1           0.000002190    0.000029127    0.000115859
     14        1           0.000277720    0.000138923   -0.000059342
     15        8           0.000128222    0.000060098   -0.000106640
     16        1          -0.000101759    0.000076660    0.000002391
     17        1           0.000014733   -0.000171707    0.000055450
     18        8          -0.000095375    0.000163359   -0.000020573
     19        1           0.000130167   -0.000039556   -0.000007823
     20        1          -0.000006458    0.000024753   -0.000008754
 -------------------------------------------------------------------
 Cartesian Forces:  Max     0.000595646 RMS     0.000186600

 GradGradGradGradGradGradGradGradGradGradGradGradGradGradGradGradGradGrad
 Berny optimization.
 Using GEDIIS/GDIIS optimizer.
 FormGI is forming the generalized inverse of G from B-inverse, IUseBI=4.
 Internal  Forces:  Max     0.000423401 RMS     0.000103141
 Search for a local minimum.
 Step number  18 out of a maximum of  120
 All quantities printed in internal units (Hartrees-Bohrs-Radians)
 Mixed Optimization -- En-DIIS/RFO-DIIS
 Swapping is turned off.
 Update second derivatives using D2CorX and points    8    9   10   11   12
                                                     13   14   15   16   17
                                                     18
 DE= -1.72D-06 DEPred=-1.64D-06 R= 1.04D+00
 TightC=F SS=  1.41D+00  RLast= 8.41D-02 DXNew= 1.0091D+00 2.5239D-01
 Trust test= 1.04D+00 RLast= 8.41D-02 DXMaxT set to 6.00D-01
 ITU=  1  1  1  1  1  1  1 -1  1  1 -1  0  1  0  0  0  1  0
     Eigenvalues ---    0.00016   0.00019   0.00056   0.00115   0.00266
     Eigenvalues ---    0.00314   0.00480   0.00590   0.00880   0.01013
     Eigenvalues ---    0.01148   0.01215   0.01252   0.01306   0.01544
     Eigenvalues ---    0.01968   0.02256   0.02291   0.02460   0.02643
     Eigenvalues ---    0.02997   0.03162   0.03446   0.03834   0.04171
     Eigenvalues ---    0.04578   0.04796   0.06542   0.07548   0.07958
     Eigenvalues ---    0.08243   0.09025   0.11656   0.13670   0.19991
     Eigenvalues ---    0.21256   0.21662   0.23566   0.26411   0.36173
     Eigenvalues ---    0.37761   0.38747   0.39257   0.41238   0.48849
     Eigenvalues ---    0.50468   0.53046   0.55705   0.56504   0.56589
     Eigenvalues ---    0.57394   0.57722   0.60440   0.89558
 En-DIIS/RFO-DIIS/Sim-DIIS IScMMF=       -3 using points:    18   17   16   15   14   13   12   11   10    9
 RFO step:  Lambda=-8.33648589D-06.
 DIIS inversion failure, remove point  10.
 DIIS inversion failure, remove point   9.
 DIIS inversion failure, remove point   8.
 DIIS inversion failure, remove point   7.
 DIIS inversion failure, remove point   6.
 RFO-DIIS uses    5 points instead of   10
 DidBck=F Rises=F RFO-DIIS coefs:    1.86169   -2.00000    1.74925   -0.83902    0.22808
                  RFO-DIIS coefs:    0.00000    0.00000    0.00000    0.00000    0.00000
 Iteration  1 RMS(Cart)=  0.02009722 RMS(Int)=  0.00110283
 Iteration  2 RMS(Cart)=  0.00057944 RMS(Int)=  0.00010785
 Iteration  3 RMS(Cart)=  0.00000230 RMS(Int)=  0.00010785
 Iteration  4 RMS(Cart)=  0.00000000 RMS(Int)=  0.00010785
 Variable       Old X    -DE/DX   Delta X   Delta X   Delta X     New X
                                 (Linear)    (Quad)   (Total)
    R1        2.29054   0.00006  -0.00002   0.00021   0.00024   2.29079
    R2        2.45050   0.00006  -0.00006   0.00023   0.00023   2.45072
    R3        2.93016   0.00002   0.00003  -0.00002   0.00001   2.93018
    R4        3.48010  -0.00003   0.00071   0.00128   0.00206   3.48216
    R5        1.93062  -0.00042  -0.00006  -0.00085  -0.00092   1.92970
    R6        2.87520  -0.00010   0.00058   0.00320   0.00378   2.87898
    R7        2.53227  -0.00002  -0.00005  -0.00007  -0.00012   2.53215
    R8        2.51778   0.00002  -0.00001  -0.00018  -0.00019   2.51759
    R9        2.53484  -0.00001   0.00003   0.00007   0.00010   2.53494
   R10        1.81434  -0.00014   0.00003   0.00013   0.00016   1.81450
   R11        1.86399   0.00023   0.00001  -0.00024  -0.00030   1.86369
   R12        3.13314  -0.00006   0.00051   0.00236   0.00285   3.13600
   R13        3.22221  -0.00001   0.00049   0.00071   0.00112   3.22333
   R14        1.81316  -0.00005   0.00001  -0.00004  -0.00003   1.81312
   R15        1.87428  -0.00028   0.00011  -0.00029  -0.00020   1.87408
   R16        1.81415   0.00001  -0.00000   0.00002   0.00002   1.81418
   R17        1.85670   0.00017  -0.00001  -0.00015  -0.00018   1.85652
   R18        3.27506  -0.00000   0.00069   0.00093   0.00160   3.27667
   R19        1.83498   0.00007  -0.00003   0.00016   0.00020   1.83518
   R20        1.81461  -0.00002   0.00001   0.00004   0.00005   1.81466
    A1        2.23155   0.00025  -0.00001   0.00063   0.00092   2.23247
    A2        2.11012  -0.00015  -0.00002  -0.00034  -0.00050   2.10962
    A3        1.94144  -0.00010   0.00002  -0.00030  -0.00042   1.94101
    A4        2.85192  -0.00025  -0.00387  -0.02029  -0.02423   2.82769
    A5        1.95604  -0.00021   0.00004   0.00124   0.00165   1.95769
    A6        1.93195   0.00007   0.00013   0.00022   0.00035   1.93229
    A7        1.93526   0.00002   0.00002   0.00004   0.00006   1.93532
    A8        1.92591   0.00008  -0.00012  -0.00047  -0.00059   1.92532
    A9        1.89052  -0.00005  -0.00000   0.00008   0.00008   1.89060
   A10        1.88902  -0.00007  -0.00002   0.00002   0.00000   1.88902
   A11        1.88982  -0.00007  -0.00000   0.00012   0.00011   1.88993
   A12        1.85551   0.00012  -0.00031  -0.00022  -0.00055   1.85495
   A13        2.08415  -0.00009  -0.00062  -0.00157  -0.00218   2.08197
   A14        1.98635   0.00007  -0.00069  -0.00465  -0.00541   1.98094
   A15        2.12577  -0.00014   0.00021   0.00263   0.00289   2.12866
   A16        2.10669   0.00017  -0.00006   0.00212   0.00201   2.10870
   A17        1.88081  -0.00008   0.00005   0.00017   0.00021   1.88102
   A18        2.04149   0.00001  -0.00069  -0.00287  -0.00355   2.03794
   A19        1.91987   0.00002  -0.00090  -0.00423  -0.00521   1.91466
   A20        1.85958   0.00006  -0.00008  -0.00082  -0.00090   1.85869
   A21        1.92666  -0.00001   0.00046   0.00216   0.00286   1.92952
   A22        2.09554   0.00005  -0.00023  -0.00159  -0.00186   2.09369
   A23        1.84885   0.00000  -0.00008  -0.00071  -0.00089   1.84796
   A24        3.17679   0.00009  -0.00036  -0.00071  -0.00122   3.17558
   A25        3.07758  -0.00006  -0.00066  -0.00289  -0.00364   3.07394
   A26        3.18402  -0.00004   0.00002  -0.00152  -0.00150   3.18252
   A27        3.02837  -0.00010  -0.00016  -0.00056  -0.00069   3.02768
   A28        3.12790  -0.00001   0.00118   0.01229   0.01394   3.14184
   A29        3.11282   0.00005  -0.00010  -0.00119  -0.00154   3.11128
   A30        3.11941  -0.00006   0.00091   0.00560   0.00650   3.12590
   A31        3.12707  -0.00013   0.00017  -0.00039  -0.00009   3.12699
   A32        3.14245  -0.00001  -0.00151   0.00085  -0.00063   3.14182
   A33        3.24799  -0.00000   0.00036   0.00462   0.00496   3.25294
    D1        1.19250   0.00001  -0.00571  -0.06749  -0.07310   1.11940
    D2       -1.96333   0.00003  -0.00581  -0.06847  -0.07414  -2.03748
    D3       -0.01364  -0.00001   0.00069   0.00122   0.00215  -0.01150
    D4        3.14105  -0.00003   0.00078   0.00213   0.00311  -3.13902
    D5        2.14151  -0.00001   0.00205   0.00694   0.00896   2.15048
    D6        0.04283  -0.00001   0.00195   0.00666   0.00859   0.05143
    D7       -2.05099   0.00000   0.00203   0.00679   0.00880  -2.04219
    D8       -1.01214   0.00001   0.00196   0.00611   0.00809  -1.00405
    D9       -3.11082   0.00001   0.00187   0.00583   0.00772  -3.10310
   D10        1.07854   0.00002   0.00194   0.00596   0.00793   1.08647
   D11       -1.70368   0.00017   0.00189   0.03446   0.03640  -1.66728
   D12        2.32444   0.00010   0.00200   0.03601   0.03804   2.36247
   D13       -3.06039  -0.00008  -0.00044   0.01585   0.01550  -3.04489
   D14        0.74792   0.00000  -0.00078   0.00787   0.00732   0.75524
   D15        0.86392   0.00003  -0.00476  -0.02133  -0.02612   0.83780
   D16       -1.69808   0.00010  -0.00516  -0.02981  -0.03493  -1.73301
   D17       -1.36607  -0.00013  -0.00293  -0.01387  -0.01682  -1.38289
   D18        2.35511  -0.00006  -0.00334  -0.02235  -0.02563   2.32948
   D19        2.46230  -0.00007   0.00386   0.00954   0.01342   2.47572
   D20       -1.70294   0.00002   0.00226   0.00123   0.00350  -1.69945
   D21       -1.51714  -0.00006   0.00218   0.00385   0.00601  -1.51113
   D22        0.60080   0.00004   0.00058  -0.00446  -0.00391   0.59689
   D23        0.03275  -0.00002   0.00058   0.01310   0.01366   0.04641
   D24        2.17623   0.00000   0.00035   0.01341   0.01382   2.19005
   D25        2.23678   0.00002  -0.00056   0.00593   0.00533   2.24211
   D26       -1.90293   0.00003  -0.00078   0.00624   0.00549  -1.89744
         Item               Value     Threshold  Converged?
 Maximum Force            0.000423     0.000015     NO 
 RMS     Force            0.000103     0.000010     NO 
 Maximum Displacement     0.065373     0.000060     NO 
 RMS     Displacement     0.020398     0.000040     NO 
 Predicted change in Energy=-4.223068D-06
 GradGradGradGradGradGradGradGradGradGradGradGradGradGradGradGradGradGrad

                          Input orientation:                          
 ---------------------------------------------------------------------
 Center     Atomic      Atomic             Coordinates (Angstroms)
 Number     Number       Type             X           Y           Z
 ---------------------------------------------------------------------
      1          6           0        1.769242   -1.335930    1.059577
      2          8           0        0.589947   -1.570501    0.905479
      3          8           0        2.501941   -0.479827    0.417624
      4          1           0        1.972181    0.021113   -0.297338
      5          6           0        2.593902   -2.080599    2.141108
      6          9           0        3.645265   -2.702699    1.590555
      7          9           0        1.847430   -2.991378    2.764124
      8          9           0        3.051476   -1.213636    3.056773
      9          8           0       -1.204295    1.758384   -1.046196
     10          1           0       -1.408831    2.267373   -0.258120
     11          1           0       -1.917146    1.082203   -1.131358
     12          8           0        1.234945    0.780744   -1.392995
     13          1           0        1.688234    1.382761   -1.986861
     14          1           0        0.322777    1.137793   -1.238169
     15          8           0       -3.087185   -0.156644   -1.207008
     16          1           0       -3.418800   -0.385500   -2.078384
     17          1           0       -2.720153   -0.982795   -0.822390
     18          8           0       -1.897061   -2.350140   -0.144580
     19          1           0       -1.008771   -2.098473    0.156602
     20          1           0       -2.293210   -2.836205    0.582701
 ---------------------------------------------------------------------
                    Distance matrix (angstroms):
                    1          2          3          4          5
     1  C    0.000000
     2  O    1.212232   0.000000
     3  O    1.296867   2.254616   0.000000
     4  H    1.929758   2.427050   1.021154   0.000000
     5  C    1.550582   2.408903   2.354002   3.278681   0.000000
     6  F    2.381062   3.329590   2.761180   3.712479   1.339955
     7  F    2.377416   2.656072   3.498906   4.296885   1.332249
     8  F    2.376525   3.288547   2.793845   3.733569   1.341433
     9  O    4.780270   4.255562   4.570398   3.697147   6.270805
    10  H    4.981994   4.480887   4.826788   4.059368   6.378325
    11  H    4.923111   4.179839   4.936356   4.116840   6.407956
    12  O    3.283426   3.350725   2.544142   1.523490   4.745938
    13  H    4.083947   4.277104   3.148476   2.188424   5.463994
    14  H    3.673037   3.464312   3.179167   2.202879   5.189949
    15  O    5.487532   4.470223   5.829426   5.143567   6.869223
    16  H    6.137255   5.135924   6.426051   5.692112   7.538571
    17  H    4.880694   3.779906   5.390814   4.827164   6.182772
    18  O    3.990037   2.809923   4.813041   4.540618   5.046361
    19  H    3.018972   1.842680   3.874693   3.685754   4.113129
    20  H    4.356806   3.165247   5.345395   5.208867   5.184923
                    6          7          8          9         10
     6  F    0.000000
     7  F    2.166289   0.000000
     8  F    2.172484   2.166965   0.000000
     9  O    7.097319   6.811153   6.616558   0.000000
    10  H    7.325510   6.884161   6.557460   0.960191   0.000000
    11  H    7.257734   6.777970   6.891917   0.986220   1.557419
    12  O    5.181272   5.646741   5.203630   2.650649   3.238450
    13  H    5.772249   6.459899   5.834205   3.064745   3.655529
    14  H    5.812915   5.949200   5.605492   1.659498   2.287993
    15  O    7.722346   6.939455   7.548524   2.690440   3.097276
    16  H    8.290448   7.614044   8.301814   3.250490   3.793556
    17  H    7.021319   6.144942   6.957937   3.140379   3.549867
    18  O    5.818278   4.784659   6.002359   4.262958   4.644641
    19  H    4.907276   3.969173   5.067497   4.044787   4.403709
    20  H    6.024871   4.682690   6.108963   4.994926   5.247439
                   11         12         13         14         15
    11  H    0.000000
    12  O    3.177264   0.000000
    13  H    3.717658   0.959464   0.000000
    14  H    2.243156   0.991719   1.576395   0.000000
    15  O    1.705713   4.426522   5.077653   3.647516   0.000000
    16  H    2.303471   4.846362   5.405267   4.126231   0.960021
    17  H    2.237074   4.367890   5.136703   3.732182   0.982430
    18  O    3.571431   4.601134   5.493895   4.276599   2.712301
    19  H    3.549745   3.965527   4.897679   3.767204   3.154353
    20  H    4.293407   5.425271   6.344621   5.094272   3.318659
                   16         17         18         19         20
    16  H    0.000000
    17  H    1.556403   0.000000
    18  O    3.148825   1.733938   0.000000
    19  H    3.706438   2.265390   0.971137   0.000000
    20  H    3.788704   2.364675   0.960276   1.541296   0.000000
 Stoichiometry    C2H9F3O6
 Framework group  C1[X(C2H9F3O6)]
 Deg. of freedom    54
 Full point group                 C1      NOp   1
 Largest Abelian subgroup         C1      NOp   1
 Largest concise Abelian subgroup C1      NOp   1
                         Standard orientation:                         
 ---------------------------------------------------------------------
 Center     Atomic      Atomic             Coordinates (Angstroms)
 Number     Number       Type             X           Y           Z
 ---------------------------------------------------------------------
      1          6           0        1.064063    0.193077   -0.082158
      2          8           0        0.178368   -0.629851    0.006402
      3          8           0        0.952220    1.459959   -0.335858
      4          1           0       -0.019371    1.740057   -0.478379
      5          6           0        2.546458   -0.207102    0.133868
      6          9           0        3.284061    0.109815   -0.938971
      7          9           0        2.658483   -1.517422    0.346938
      8          9           0        3.052563    0.436833    1.196246
      9          8           0       -3.479801    1.402643    0.778792
     10          1           0       -3.407197    1.427049    1.735923
     11          1           0       -3.808620    0.501610    0.549342
     12          8           0       -1.448807    2.207116   -0.722484
     13          1           0       -1.650256    3.104501   -0.995782
     14          1           0       -2.191675    1.892288   -0.145824
     15          8           0       -4.265311   -1.093471    0.153603
     16          1           0       -4.894064   -1.197649   -0.564350
     17          1           0       -3.469819   -1.613836   -0.094556
     18          8           0       -1.968077   -2.360751   -0.534363
     19          1           0       -1.230656   -1.740380   -0.414127
     20          1           0       -1.696175   -3.177697   -0.109159
 ---------------------------------------------------------------------
 Rotational constants (GHZ):           1.2061673           0.3747366           0.3129664
 Standard basis: 6-31++G(d,p) (6D, 7F)
 There are   263 symmetry adapted cartesian basis functions of A   symmetry.
 There are   263 symmetry adapted basis functions of A   symmetry.
   263 basis functions,   424 primitive gaussians,   263 cartesian basis functions
    48 alpha electrons       48 beta electrons
       nuclear repulsion energy       709.2910099739 Hartrees.
 NAtoms=   20 NActive=   20 NUniq=   20 SFac= 1.00D+00 NAtFMM=   60 NAOKFM=F Big=F
 Integral buffers will be    131072 words long.
 Raffenetti 2 integral format.
 Two-electron integral symmetry is turned on.
 Nuclear repulsion after empirical dispersion term =      709.2837574496 Hartrees.
 One-electron integrals computed using PRISM.
 NBasis=   263 RedAO= T EigKep=  5.17D-05  NBF=   263
 NBsUse=   263 1.00D-06 EigRej= -1.00D+00 NBFU=   263
 Initial guess from the checkpoint file:  "/local_scratch/slurm.5620307/Gau-1260940.chk"
 B after Tr=     0.000000   -0.000000   -0.000000
         Rot=    1.000000    0.000946   -0.000207   -0.000054 Ang=   0.11 deg.
 ExpMin= 3.60D-02 ExpMax= 7.00D+03 ExpMxC= 1.05D+03 IAcc=3 IRadAn=         5 AccDes= 0.00D+00
 Harris functional with IExCor= 4639 and IRadAn=       5 diagonalized for initial guess.
 HarFok:  IExCor= 4639 AccDes= 0.00D+00 IRadAn=         5 IDoV= 1 UseB2=F ITyADJ=14
 ICtDFT=  3500011 ScaDFX=  1.000000  1.000000  1.000000  1.000000
 FoFCou: FMM=F IPFlag=           0 FMFlag=      100000 FMFlg1=           0
         NFxFlg=           0 DoJE=T BraDBF=F KetDBF=T FulRan=T
         wScrn=  0.000000 ICntrl=       500 IOpCl=  0 I1Cent=   200000004 NGrid=           0
         NMat0=    1 NMatS0=      1 NMatT0=    0 NMatD0=    1 NMtDS0=    0 NMtDT0=    0
 Petite list used in FoFCou.
 Requested convergence on RMS density matrix=1.00D-10 within 128 cycles.
 Requested convergence on MAX density matrix=1.00D-08.
 Requested convergence on             energy=1.00D-08.
 No special actions if energy rises.
 SCF Done:  E(RwB97XD) =  -832.385674754     A.U. after   15 cycles
            NFock= 15  Conv=0.30D-10     -V/T= 2.0082
 Calling FoFJK, ICntrl=      2127 FMM=F ISym2X=0 I1Cent= 0 IOpClX= 0 NMat=1 NMatS=1 NMatT=0.
 ***** Axes restored to original set *****
 -------------------------------------------------------------------
 Center     Atomic                   Forces (Hartrees/Bohr)
 Number     Number              X              Y              Z
 -------------------------------------------------------------------
      1        6          -0.000366565    0.000554578   -0.000471501
      2        8           0.000131403   -0.000556909    0.000468866
      3        8           0.000088483    0.000176182   -0.000272369
      4        1           0.000079271   -0.000107592    0.000247533
      5        6          -0.000023149    0.000050748   -0.000142564
      6        9           0.000013957   -0.000014685    0.000051374
      7        9           0.000014635   -0.000022329    0.000042369
      8        9           0.000022294   -0.000047808    0.000045435
      9        8           0.000134906    0.000020963    0.000504953
     10        1           0.000194647    0.000076838   -0.000231707
     11        1          -0.000282111   -0.000222575   -0.000341885
     12        8          -0.000402541   -0.000271779    0.000064382
     13        1           0.000022097    0.000041339    0.000156060
     14        1           0.000286901    0.000188660   -0.000029314
     15        8           0.000159523    0.000057154   -0.000151119
     16        1          -0.000152439    0.000112840   -0.000016582
     17        1           0.000051126   -0.000236442    0.000128278
     18        8          -0.000044692    0.000204448    0.000028135
     19        1           0.000087925   -0.000026790   -0.000065219
     20        1          -0.000015670    0.000023158   -0.000015127
 -------------------------------------------------------------------
 Cartesian Forces:  Max     0.000556909 RMS     0.000210597

 GradGradGradGradGradGradGradGradGradGradGradGradGradGradGradGradGradGrad
 Berny optimization.
 Using GEDIIS/GDIIS optimizer.
 FormGI is forming the generalized inverse of G from B-inverse, IUseBI=4.
 Internal  Forces:  Max     0.000446059 RMS     0.000124023
 Search for a local minimum.
 Step number  19 out of a maximum of  120
 All quantities printed in internal units (Hartrees-Bohrs-Radians)
 Mixed Optimization -- En-DIIS/RFO-DIIS
 Swapping is turned off.
 Update second derivatives using D2CorX and points    9   10   12   13   14
                                                     15   16   17   18   19
 DE= -8.78D-06 DEPred=-4.22D-06 R= 2.08D+00
 TightC=F SS=  1.41D+00  RLast= 1.37D-01 DXNew= 1.0091D+00 4.1206D-01
 Trust test= 2.08D+00 RLast= 1.37D-01 DXMaxT set to 6.00D-01
 ITU=  1  1  1  1  1  1  1  1 -1  1  1 -1  0  1  0  0  0  1  0
     Eigenvalues ---   -3.86420   0.00000   0.00019   0.00058   0.00115
     Eigenvalues ---    0.00281   0.00314   0.00443   0.00625   0.00788
     Eigenvalues ---    0.00971   0.01108   0.01202   0.01248   0.01388
     Eigenvalues ---    0.01505   0.02051   0.02189   0.02296   0.02448
     Eigenvalues ---    0.02780   0.03106   0.03231   0.03411   0.03834
     Eigenvalues ---    0.03983   0.04586   0.05202   0.06879   0.07511
     Eigenvalues ---    0.07969   0.08676   0.11647   0.13657   0.19422
     Eigenvalues ---    0.20448   0.21618   0.22704   0.24935   0.27948
     Eigenvalues ---    0.35395   0.37755   0.38671   0.39398   0.41511
     Eigenvalues ---    0.48691   0.52156   0.55570   0.55932   0.56541
     Eigenvalues ---    0.56588   0.57523   0.60180   0.74196
 Eigenvalue     2 is   1.21D-07 Eigenvector:
                          D2        D1        D12       D11       D16
   1                   -0.53666  -0.52907   0.27704   0.26469  -0.25505
                          D15       D18       A4        D17       D13
   1                   -0.19228  -0.18656  -0.17854  -0.12378   0.11267
 Use linear search instead of GDIIS.
 RFO step:  Lambda=-3.86419865D+00 EMin=-3.86419852D+00
 I=     1 Eig=   -3.86D+00 Dot1=  4.17D-04
 I=     1 Stepn=  6.00D-01 RXN=   6.00D-01 EDone=F
 Mixed    1 eigenvectors in step.  Raw Step.Grad=  4.17D-04.
 RFO eigenvector is Hessian eigenvector with negative curvature.
 Taking step of  6.00D-01 in eigenvector direction(s).  Step.Grad=  1.59D-04.
 Skip linear search -- no minimum in search direction.
 Iteration  1 RMS(Cart)=  0.15325073 RMS(Int)=  0.01332816
 Iteration  2 RMS(Cart)=  0.02306281 RMS(Int)=  0.00217995
 Iteration  3 RMS(Cart)=  0.00021324 RMS(Int)=  0.00217659
 Iteration  4 RMS(Cart)=  0.00000208 RMS(Int)=  0.00217659
 Iteration  5 RMS(Cart)=  0.00000002 RMS(Int)=  0.00217659
 Variable       Old X    -DE/DX   Delta X   Delta X   Delta X     New X
                                 (Linear)    (Quad)   (Total)
    R1        2.29079  -0.00013   0.00000  -0.28913  -0.29032   2.00047
    R2        2.45072  -0.00003   0.00000  -0.13292  -0.13252   2.31820
    R3        2.93018   0.00003   0.00000   0.01695   0.01695   2.94712
    R4        3.48216  -0.00003   0.00000  -0.00022  -0.00153   3.48063
    R5        1.92970  -0.00045   0.00000  -0.02757  -0.02582   1.90388
    R6        2.87898  -0.00018   0.00000  -0.13665  -0.13513   2.74385
    R7        2.53215  -0.00000   0.00000   0.02166   0.02166   2.55381
    R8        2.51759   0.00003   0.00000   0.00336   0.00336   2.52094
    R9        2.53494   0.00001   0.00000   0.03436   0.03436   2.56930
   R10        1.81450  -0.00019   0.00000  -0.07831  -0.07835   1.73615
   R11        1.86369   0.00036   0.00000   0.20777   0.20815   2.07183
   R12        3.13600  -0.00014   0.00000  -0.13779  -0.13613   2.99987
   R13        3.22333  -0.00003   0.00000  -0.02681  -0.02667   3.19666
   R14        1.81312  -0.00006   0.00000  -0.01544  -0.01544   1.79769
   R15        1.87408  -0.00034   0.00000  -0.09577  -0.09423   1.77985
   R16        1.81418   0.00004   0.00000   0.04117   0.04117   1.85534
   R17        1.85652   0.00023   0.00000   0.09768   0.09605   1.95257
   R18        3.27667  -0.00003   0.00000  -0.05981  -0.06155   3.21512
   R19        1.83518   0.00001   0.00000  -0.08945  -0.09039   1.74480
   R20        1.81466  -0.00002   0.00000  -0.00079  -0.00079   1.81387
    A1        2.23247   0.00022   0.00000  -0.06775  -0.06658   2.16590
    A2        2.10962  -0.00013   0.00000   0.04707   0.04649   2.15610
    A3        1.94101  -0.00009   0.00000   0.02076   0.02015   1.96116
    A4        2.82769  -0.00028   0.00000  -0.06226  -0.06279   2.76490
    A5        1.95769  -0.00023   0.00000  -0.04432  -0.03848   1.91920
    A6        1.93229   0.00007   0.00000   0.01269   0.01256   1.94486
    A7        1.93532   0.00003   0.00000   0.02072   0.02060   1.95592
    A8        1.92532   0.00009   0.00000   0.00998   0.00991   1.93523
    A9        1.89060  -0.00006   0.00000  -0.01270  -0.01286   1.87774
   A10        1.88902  -0.00007   0.00000  -0.01178  -0.01184   1.87718
   A11        1.88993  -0.00008   0.00000  -0.02077  -0.02084   1.86909
   A12        1.85495   0.00019   0.00000   0.12560   0.12659   1.98154
   A13        2.08197  -0.00010   0.00000  -0.02944  -0.03141   2.05055
   A14        1.98094   0.00004   0.00000  -0.05825  -0.05419   1.92675
   A15        2.12866  -0.00018   0.00000  -0.07528  -0.07627   2.05238
   A16        2.10870   0.00020   0.00000   0.05234   0.05225   2.16095
   A17        1.88102  -0.00009   0.00000  -0.01878  -0.01919   1.86183
   A18        2.03794   0.00002   0.00000   0.02279   0.02432   2.06226
   A19        1.91466  -0.00002   0.00000  -0.05564  -0.05686   1.85780
   A20        1.85869   0.00010   0.00000   0.07617   0.07603   1.93472
   A21        1.92952   0.00004   0.00000   0.07565   0.07228   2.00179
   A22        2.09369   0.00003   0.00000  -0.03134  -0.02937   2.06431
   A23        1.84796  -0.00000   0.00000  -0.00183  -0.00157   1.84640
   A24        3.17558   0.00015   0.00000   0.11363   0.11030   3.28588
   A25        3.07394  -0.00010   0.00000  -0.07901  -0.07568   2.99825
   A26        3.18252  -0.00002   0.00000   0.02125   0.02025   3.20277
   A27        3.02768  -0.00011   0.00000  -0.01338  -0.01757   3.01011
   A28        3.14184   0.00003   0.00000   0.07529   0.08061   3.22245
   A29        3.11128  -0.00002   0.00000  -0.10911  -0.11451   2.99677
   A30        3.12590  -0.00009   0.00000  -0.05469  -0.05185   3.07405
   A31        3.12699  -0.00017   0.00000  -0.07130  -0.06981   3.05718
   A32        3.14182  -0.00001   0.00000   0.00885   0.01400   3.15582
   A33        3.25294  -0.00001   0.00000  -0.00255  -0.00214   3.25081
    D1        1.11940  -0.00000   0.00000  -0.02261  -0.01805   1.10135
    D2       -2.03748   0.00003   0.00000  -0.01446  -0.01065  -2.04812
    D3       -0.01150   0.00000   0.00000   0.00884   0.01188   0.00038
    D4       -3.13902  -0.00002   0.00000   0.00105   0.00491  -3.13411
    D5        2.15048  -0.00002   0.00000  -0.00418  -0.00402   2.14646
    D6        0.05143  -0.00002   0.00000  -0.01030  -0.01022   0.04121
    D7       -2.04219  -0.00000   0.00000  -0.00426  -0.00414  -2.04633
    D8       -1.00405   0.00001   0.00000   0.00193   0.00185  -1.00220
    D9       -3.10310   0.00001   0.00000  -0.00419  -0.00435  -3.10744
   D10        1.08647   0.00003   0.00000   0.00186   0.00174   1.08821
   D11       -1.66728   0.00017   0.00000   0.00092   0.00570  -1.66158
   D12        2.36247   0.00010   0.00000  -0.01231  -0.01006   2.35241
   D13       -3.04489  -0.00008   0.00000  -0.01546  -0.01622  -3.06111
   D14        0.75524   0.00004   0.00000   0.06874   0.06754   0.82278
   D15        0.83780   0.00004   0.00000   0.03059   0.02765   0.86545
   D16       -1.73301   0.00015   0.00000   0.09226   0.09232  -1.64069
   D17       -1.38289  -0.00018   0.00000  -0.07353  -0.07781  -1.46070
   D18        2.32948  -0.00007   0.00000  -0.01186  -0.01314   2.31634
   D19        2.47572  -0.00010   0.00000  -0.04414  -0.04463   2.43109
   D20       -1.69945   0.00004   0.00000   0.02592   0.02318  -1.67626
   D21       -1.51113  -0.00010   0.00000  -0.06200  -0.06234  -1.57347
   D22        0.59689   0.00004   0.00000   0.00806   0.00548   0.60236
   D23        0.04641  -0.00005   0.00000  -0.04968  -0.04796  -0.00155
   D24        2.19005  -0.00000   0.00000  -0.00489  -0.00305   2.18700
   D25        2.24211   0.00001   0.00000  -0.01585  -0.01675   2.22536
   D26       -1.89744   0.00005   0.00000   0.02893   0.02817  -1.86927
         Item               Value     Threshold  Converged?
 Maximum Force            0.000446     0.000015     NO 
 RMS     Force            0.000124     0.000010     NO 
 Maximum Displacement     0.415217     0.000060     NO 
 RMS     Displacement     0.156165     0.000040     NO 
 Predicted change in Energy=-6.936114D-01
 GradGradGradGradGradGradGradGradGradGradGradGradGradGradGradGradGradGrad

                          Input orientation:                          
 ---------------------------------------------------------------------
 Center     Atomic      Atomic             Coordinates (Angstroms)
 Number     Number       Type             X           Y           Z
 ---------------------------------------------------------------------
      1          6           0        1.726900   -1.342972    1.087411
      2          8           0        0.683475   -1.494261    0.992455
      3          8           0        2.366272   -0.528105    0.430079
      4          1           0        1.752458   -0.036984   -0.200052
      5          6           0        2.623667   -2.129685    2.091944
      6          9           0        3.630239   -2.770842    1.457866
      7          9           0        1.930308   -3.042921    2.773763
      8          9           0        3.182347   -1.289661    3.003418
      9          8           0       -1.192145    1.812964   -1.078742
     10          1           0       -1.371569    2.363880   -0.365744
     11          1           0       -1.978218    1.072658   -1.268627
     12          8           0        1.072196    0.704059   -1.247122
     13          1           0        1.597925    1.279661   -1.792331
     14          1           0        0.238472    1.127081   -1.132902
     15          8           0       -3.093414   -0.196615   -1.351062
     16          1           0       -3.426774   -0.463808   -2.235041
     17          1           0       -2.660728   -0.998261   -0.863449
     18          8           0       -1.753216   -2.209970   -0.087019
     19          1           0       -0.916957   -1.942310    0.198501
     20          1           0       -2.149348   -2.667860    0.657795
 ---------------------------------------------------------------------
                    Distance matrix (angstroms):
                    1          2          3          4          5
     1  C    0.000000
     2  O    1.058603   0.000000
     3  O    1.226740   2.020280   0.000000
     4  H    1.834072   2.165284   1.007488   0.000000
     5  C    1.559550   2.318833   2.322306   3.223608   0.000000
     6  F    2.408059   3.244948   2.771971   3.707928   1.351416
     7  F    2.403120   2.669457   3.465143   4.232123   1.334026
     8  F    2.406711   3.214063   2.804999   3.725051   1.359613
     9  O    4.813832   4.329613   4.518792   3.586794   6.337046
    10  H    5.045089   4.577462   4.792533   3.943494   6.495711
[truncated: 820,743 more chars]
