# Supplementary material for: The Hydration of Trifluoroacetic Acid from 0 to 298 K
Source: J Phys Chem A. 2026 Jan 20;130(4):927–35. doi: 10.1021/acs.jpca.5c08151 (PMC12862820; doi:10.1021/acs.jpca.5c08151)
Supplement: Supplementary file 1 [file jp5c08151_si_001.zip › TFA_SI/within1kcal-hightemps/4-H2O/20K-538-10678-wb97xd.log]

 Entering Gaussian System, Link 0=g16
 Initial command:
 /software/commercial/MERCURY/GAUSSIAN/AVX2/g16/l1.exe "/local_scratch/slurm.5620371/Gau-2385266.inp" -scrdir="/local_scratch/slurm.5620371/"
 Entering Link 1 = /software/commercial/MERCURY/GAUSSIAN/AVX2/g16/l1.exe PID=   2385274.
  
 Copyright (c) 1988-2019, Gaussian, Inc.  All Rights Reserved.
  
 This is part of the Gaussian(R) 16 program.  It is based on
 the Gaussian(R) 09 system (copyright 2009, Gaussian, Inc.),
 the Gaussian(R) 03 system (copyright 2003, Gaussian, Inc.),
 the Gaussian(R) 98 system (copyright 1998, Gaussian, Inc.),
 the Gaussian(R) 94 system (copyright 1995, Gaussian, Inc.),
 the Gaussian 92(TM) system (copyright 1992, Gaussian, Inc.),
 the Gaussian 90(TM) system (copyright 1990, Gaussian, Inc.),
 the Gaussian 88(TM) system (copyright 1988, Gaussian, Inc.),
 the Gaussian 86(TM) system (copyright 1986, Carnegie Mellon
 University), and the Gaussian 82(TM) system (copyright 1983,
 Carnegie Mellon University). Gaussian is a federally registered
 trademark of Gaussian, Inc.
  
 This software contains proprietary and confidential information,
 including trade secrets, belonging to Gaussian, Inc.
  
 This software is provided under written license and may be
 used, copied, transmitted, or stored only in accord with that
 written license.
  
 The following legend is applicable only to US Government
 contracts under FAR:
  
                    RESTRICTED RIGHTS LEGEND
  
 Use, reproduction and disclosure by the US Government is
 subject to restrictions as set forth in subparagraphs (a)
 and (c) of the Commercial Computer Software - Restricted
 Rights clause in FAR 52.227-19.
  
 Gaussian, Inc.
 340 Quinnipiac St., Bldg. 40, Wallingford CT 06492
  
  
 ---------------------------------------------------------------
 Warning -- This program may not be used in any manner that
 competes with the business of Gaussian, Inc. or will provide
 assistance to any competitor of Gaussian, Inc.  The licensee
 of this program is prohibited from giving any competitor of
 Gaussian, Inc. access to this program.  By using this program,
 the user acknowledges that Gaussian, Inc. is engaged in the
 business of creating and licensing software in the field of
 computational chemistry and represents and warrants to the
 licensee that it is not a competitor of Gaussian, Inc. and that
 it will not use this program in any manner prohibited above.
 ---------------------------------------------------------------
  

 Cite this work as:
 Gaussian 16, Revision C.01,
 M. J. Frisch, G. W. Trucks, H. B. Schlegel, G. E. Scuseria, 
 M. A. Robb, J. R. Cheeseman, G. Scalmani, V. Barone, 
 G. A. Petersson, H. Nakatsuji, X. Li, M. Caricato, A. V. Marenich, 
 J. Bloino, B. G. Janesko, R. Gomperts, B. Mennucci, H. P. Hratchian, 
 J. V. Ortiz, A. F. Izmaylov, J. L. Sonnenberg, D. Williams-Young, 
 F. Ding, F. Lipparini, F. Egidi, J. Goings, B. Peng, A. Petrone, 
 T. Henderson, D. Ranasinghe, V. G. Zakrzewski, J. Gao, N. Rega, 
 G. Zheng, W. Liang, M. Hada, M. Ehara, K. Toyota, R. Fukuda, 
 J. Hasegawa, M. Ishida, T. Nakajima, Y. Honda, O. Kitao, H. Nakai, 
 T. Vreven, K. Throssell, J. A. Montgomery, Jr., J. E. Peralta, 
 F. Ogliaro, M. J. Bearpark, J. J. Heyd, E. N. Brothers, K. N. Kudin, 
 V. N. Staroverov, T. A. Keith, R. Kobayashi, J. Normand, 
 K. Raghavachari, A. P. Rendell, J. C. Burant, S. S. Iyengar, 
 J. Tomasi, M. Cossi, J. M. Millam, M. Klene, C. Adamo, R. Cammi, 
 J. W. Ochterski, R. L. Martin, K. Morokuma, O. Farkas, 
 J. B. Foresman, and D. J. Fox, Gaussian, Inc., Wallingford CT, 2019.
 
 ******************************************
 Gaussian 16:  ES64L-G16RevC.01  3-Jul-2019
                19-Sep-2025 
 ******************************************
 %nproc=20
 Will use up to   20 processors via shared memory.
 %mem=18gb
 ----------------------------------------------------------------------
 # wb97xd/6-31++g** scf(conver=10) opt(tight,maxcycles=300,calcfc) freq
 ----------------------------------------------------------------------
 1/6=300,7=10,10=4,18=20,19=15,26=3,38=1/1,3;
 2/9=110,12=2,17=6,18=5,40=1/2;
 3/5=1,6=6,7=1111,11=2,25=1,30=1,71=2,74=-58,140=1/1,2,3;
 4//1;
 5/5=2,6=10,38=5/2;
 8/6=4,10=90,11=11/1;
 11/6=1,8=1,9=11,15=111,16=1/1,2,10;
 10/6=1,13=1/2;
 6/7=2,8=2,9=2,10=2,28=1/1;
 7/10=1,25=1/1,2,3,16;
 1/6=300,7=10,10=4,18=20,19=15,26=3/3(2);
 2/9=110/2;
 99//99;
 2/9=110/2;
 3/5=1,6=6,7=1111,11=2,25=1,30=1,71=1,74=-58/1,2,3;
 4/5=5,16=3,69=1/1;
 5/5=2,6=10,38=5/2;
 7//1,2,3,16;
 1/6=300,7=10,18=20,19=15,26=3/3(-5);
 2/9=110/2;
 6/7=2,8=2,9=2,10=2,19=2,28=1/1;
 99/9=1/99;
 -------------
 20K-538-10678
 -------------
 Symbolic Z-matrix:
 Charge =  0 Multiplicity = 1
 C                     0.15141  -0.33126  -0.06399 
 O                    -0.68218   0.06478   0.71019 
 O                     1.16172   0.30557  -0.53332 
 H                     1.23504   1.30133  -0.15326 
 C                     0.08255  -1.78523  -0.62923 
 F                    -0.02419  -1.7846   -1.96393 
 F                    -0.96795  -2.45123  -0.14508 
 F                     1.18025  -2.48429  -0.31583 
 O                    -2.75586   1.99462   0.73179 
 H                    -3.08132   2.17567   1.62877 
 H                    -2.20178   1.20711   0.80584 
 O                     1.26178   2.63203   0.44872 
 H                     1.27701   2.55948   1.40642 
 H                     0.42433   3.12851   0.22329 
 O                    -1.01305   3.81851  -0.05263 
 H                    -1.71      3.1776    0.24317 
 H                    -1.19775   4.00846  -0.97372 
 O                    -3.79531   2.62858   3.24388 
 H                    -4.62925   2.19271   3.43468 
 H                    -3.92899   3.57314   3.35385 
 
 Add virtual bond connecting atoms O12        and H4         Dist= 2.76D+00.
 Add virtual bond connecting atoms O15        and H14        Dist= 3.06D+00.
 Add virtual bond connecting atoms H16        and O9         Dist= 3.12D+00.
 Add virtual bond connecting atoms O18        and H10        Dist= 3.45D+00.

 GradGradGradGradGradGradGradGradGradGradGradGradGradGradGradGradGradGrad
 Berny optimization.
 Initialization pass.
                           ----------------------------
                           !    Initial Parameters    !
                           ! (Angstroms and Degrees)  !
 --------------------------                            --------------------------
 ! Name  Definition              Value          Derivative Info.                !
 --------------------------------------------------------------------------------
 ! R1    R(1,2)                  1.2046         calculate D2E/DX2 analytically  !
 ! R2    R(1,3)                  1.2832         calculate D2E/DX2 analytically  !
 ! R3    R(1,5)                  1.5615         calculate D2E/DX2 analytically  !
 ! R4    R(3,4)                  1.0683         calculate D2E/DX2 analytically  !
 ! R5    R(4,12)                 1.4608         calculate D2E/DX2 analytically  !
 ! R6    R(5,6)                  1.339          calculate D2E/DX2 analytically  !
 ! R7    R(5,7)                  1.3347         calculate D2E/DX2 analytically  !
 ! R8    R(5,8)                  1.3386         calculate D2E/DX2 analytically  !
 ! R9    R(9,10)                 0.9712         calculate D2E/DX2 analytically  !
 ! R10   R(9,11)                 0.9657         calculate D2E/DX2 analytically  !
 ! R11   R(9,16)                 1.6529         calculate D2E/DX2 analytically  !
 ! R12   R(10,18)                1.823          calculate D2E/DX2 analytically  !
 ! R13   R(12,13)                0.9606         calculate D2E/DX2 analytically  !
 ! R14   R(12,14)                0.9993         calculate D2E/DX2 analytically  !
 ! R15   R(14,15)                1.6181         calculate D2E/DX2 analytically  !
 ! R16   R(15,16)                0.992          calculate D2E/DX2 analytically  !
 ! R17   R(15,17)                0.9584         calculate D2E/DX2 analytically  !
 ! R18   R(18,19)                0.9601         calculate D2E/DX2 analytically  !
 ! R19   R(18,20)                0.9603         calculate D2E/DX2 analytically  !
 ! A1    A(2,1,3)              128.0785         calculate D2E/DX2 analytically  !
 ! A2    A(2,1,5)              120.5481         calculate D2E/DX2 analytically  !
 ! A3    A(3,1,5)              111.3732         calculate D2E/DX2 analytically  !
 ! A4    A(1,3,4)              112.7364         calculate D2E/DX2 analytically  !
 ! A5    A(1,5,6)              111.3409         calculate D2E/DX2 analytically  !
 ! A6    A(1,5,7)              111.5935         calculate D2E/DX2 analytically  !
 ! A7    A(1,5,8)              111.4294         calculate D2E/DX2 analytically  !
 ! A8    A(6,5,7)              107.4018         calculate D2E/DX2 analytically  !
 ! A9    A(6,5,8)              107.3974         calculate D2E/DX2 analytically  !
 ! A10   A(7,5,8)              107.4518         calculate D2E/DX2 analytically  !
 ! A11   A(10,9,11)            105.8703         calculate D2E/DX2 analytically  !
 ! A12   A(10,9,16)            110.5875         calculate D2E/DX2 analytically  !
 ! A13   A(11,9,16)            104.0787         calculate D2E/DX2 analytically  !
 ! A14   A(4,12,13)            110.0206         calculate D2E/DX2 analytically  !
 ! A15   A(4,12,14)            110.1376         calculate D2E/DX2 analytically  !
 ! A16   A(13,12,14)           106.0052         calculate D2E/DX2 analytically  !
 ! A17   A(14,15,16)           107.3226         calculate D2E/DX2 analytically  !
 ! A18   A(14,15,17)           114.8076         calculate D2E/DX2 analytically  !
 ! A19   A(16,15,17)           106.2146         calculate D2E/DX2 analytically  !
 ! A20   A(10,18,19)           113.7935         calculate D2E/DX2 analytically  !
 ! A21   A(10,18,20)           113.5995         calculate D2E/DX2 analytically  !
 ! A22   A(19,18,20)           107.6299         calculate D2E/DX2 analytically  !
 ! A23   L(3,4,12,9,-1)        176.6741         calculate D2E/DX2 analytically  !
 ! A24   L(9,10,18,13,-1)      183.0415         calculate D2E/DX2 analytically  !
 ! A25   L(12,14,15,2,-1)      174.7364         calculate D2E/DX2 analytically  !
 ! A26   L(9,16,15,1,-1)       174.4038         calculate D2E/DX2 analytically  !
 ! A27   L(3,4,12,9,-2)        176.9164         calculate D2E/DX2 analytically  !
 ! A28   L(9,10,18,13,-2)      175.3265         calculate D2E/DX2 analytically  !
 ! A29   L(12,14,15,2,-2)      177.344          calculate D2E/DX2 analytically  !
 ! A30   L(9,16,15,1,-2)       180.8349         calculate D2E/DX2 analytically  !
 ! D1    D(2,1,3,4)              0.6853         calculate D2E/DX2 analytically  !
 ! D2    D(5,1,3,4)           -179.4637         calculate D2E/DX2 analytically  !
 ! D3    D(2,1,5,6)            119.94           calculate D2E/DX2 analytically  !
 ! D4    D(2,1,5,7)             -0.0575         calculate D2E/DX2 analytically  !
 ! D5    D(2,1,5,8)           -120.1792         calculate D2E/DX2 analytically  !
 ! D6    D(3,1,5,6)            -59.9238         calculate D2E/DX2 analytically  !
 ! D7    D(3,1,5,7)           -179.9213         calculate D2E/DX2 analytically  !
 ! D8    D(3,1,5,8)             59.957          calculate D2E/DX2 analytically  !
 ! D9    D(1,3,12,13)           55.8052         calculate D2E/DX2 analytically  !
 ! D10   D(1,3,12,14)          -59.5972         calculate D2E/DX2 analytically  !
 ! D11   D(10,9,15,14)          98.3635         calculate D2E/DX2 analytically  !
 ! D12   D(10,9,15,17)        -139.6898         calculate D2E/DX2 analytically  !
 ! D13   D(11,9,15,14)         -14.2132         calculate D2E/DX2 analytically  !
 ! D14   D(11,9,15,17)         107.7334         calculate D2E/DX2 analytically  !
 ! D15   D(11,9,18,19)         -88.7597         calculate D2E/DX2 analytically  !
 ! D16   D(11,9,18,20)         148.9158         calculate D2E/DX2 analytically  !
 ! D17   D(16,9,18,19)         157.6729         calculate D2E/DX2 analytically  !
 ! D18   D(16,9,18,20)          35.3484         calculate D2E/DX2 analytically  !
 ! D19   D(4,12,15,16)          52.1373         calculate D2E/DX2 analytically  !
 ! D20   D(4,12,15,17)         -64.9688         calculate D2E/DX2 analytically  !
 ! D21   D(13,12,15,16)        -64.913          calculate D2E/DX2 analytically  !
 ! D22   D(13,12,15,17)        177.9809         calculate D2E/DX2 analytically  !
 --------------------------------------------------------------------------------
 Trust Radius=3.00D-01 FncErr=1.00D-07 GrdErr=1.00D-06 EigMax=2.50D+02 EigMin=1.00D-04
 Number of steps in this run=    120 maximum allowed number of steps=    120.
 GradGradGradGradGradGradGradGradGradGradGradGradGradGradGradGradGradGrad

                          Input orientation:                          
 ---------------------------------------------------------------------
 Center     Atomic      Atomic             Coordinates (Angstroms)
 Number     Number       Type             X           Y           Z
 ---------------------------------------------------------------------
      1          6           0        0.151413   -0.331264   -0.063987
      2          8           0       -0.682182    0.064782    0.710188
      3          8           0        1.161722    0.305573   -0.533317
      4          1           0        1.235036    1.301325   -0.153260
      5          6           0        0.082551   -1.785228   -0.629234
      6          9           0       -0.024188   -1.784597   -1.963928
      7          9           0       -0.967952   -2.451228   -0.145084
      8          9           0        1.180248   -2.484286   -0.315834
      9          8           0       -2.755860    1.994619    0.731791
     10          1           0       -3.081323    2.175671    1.628774
     11          1           0       -2.201782    1.207114    0.805838
     12          8           0        1.261776    2.632031    0.448722
     13          1           0        1.277005    2.559485    1.406423
     14          1           0        0.424332    3.128506    0.223289
     15          8           0       -1.013054    3.818509   -0.052635
     16          1           0       -1.710002    3.177596    0.243174
     17          1           0       -1.197753    4.008456   -0.973718
     18          8           0       -3.795312    2.628583    3.243885
     19          1           0       -4.629252    2.192714    3.434676
     20          1           0       -3.928991    3.573136    3.353852
 ---------------------------------------------------------------------
                    Distance matrix (angstroms):
                    1          2          3          4          5
     1  C    0.000000
     2  O    1.204607   0.000000
     3  O    1.283182   2.237021   0.000000
     4  H    1.961519   2.439325   1.068336   0.000000
     5  C    1.561492   2.408610   2.354837   3.328902   0.000000
     6  F    2.398498   3.317237   2.796756   3.793031   1.338956
     7  F    2.398708   2.672725   3.505166   4.351423   1.334733
     8  F    2.399465   3.319504   2.798384   3.789497   1.338596
     9  O    3.807261   2.832822   4.449812   4.146230   4.918965
    10  H    4.427273   3.324986   5.116183   4.750903   5.549542
    11  H    2.942912   1.903486   3.730853   3.569378   4.028861
    12  O    3.205759   3.230806   2.527216   1.460778   4.697312
    13  H    3.433000   3.247568   2.975903   2.004329   4.944406
    14  H    3.482388   3.293608   3.014158   2.034114   4.998840
    15  O    4.310073   3.844717   4.159499   3.376426   5.738876
    16  H    3.983882   3.311213   4.135004   3.514371   5.348268
    17  H    4.634764   4.319019   4.412757   3.730974   5.943453
    18  O    5.939642   4.762802   6.651001   6.213421   7.037087
    19  H    6.439399   5.246932   7.269226   6.932368   7.385152
    20  H    6.601186   5.462534   7.190438   6.642900   7.789063
                    6          7          8          9         10
     6  F    0.000000
     7  F    2.154828   0.000000
     8  F    2.157880   2.155228   0.000000
     9  O    5.386225   4.871456   6.054011   0.000000
    10  H    6.159327   5.387124   6.607396   0.971228   0.000000
    11  H    4.622106   3.976186   5.130566   0.965738   1.545613
    12  O    5.194342   5.582456   5.173769   4.077722   4.523637
    13  H    5.650082   5.705633   5.330586   4.127736   4.380842
    14  H    5.396636   5.762603   5.689069   3.414366   3.895240
    15  O    6.002142   6.270581   6.678703   2.641831   3.131100
    16  H    5.686531   5.690786   6.381453   1.652876   2.191862
    17  H    5.993100   6.516668   6.945747   3.064636   3.698634
    18  O    7.798645   6.729306   7.973031   2.791592   1.823045
    19  H    8.134528   6.912742   8.348110   3.294605   2.378583
    20  H    8.498916   7.569892   8.732884   3.277675   2.376414
                   11         12         13         14         15
    11  H    0.000000
    12  O    3.762200   0.000000
    13  H    3.780419   0.960566   0.000000
    14  H    3.305689   0.999310   1.565454   0.000000
    15  O    2.994901   2.614181   2.993053   1.618121   0.000000
    16  H    2.107424   3.028425   3.264571   2.134991   0.991972
    17  H    3.467334   3.157081   3.726797   2.199612   0.958429
    18  O    3.240985   5.778156   5.395317   5.213378   4.474810
    19  H    3.711443   6.619149   6.255574   6.060315   5.280287
    20  H    3.882484   6.022418   5.649988   5.380477   4.490773
                   16         17         18         19         20
    16  H    0.000000
    17  H    1.559985   0.000000
    18  O    3.695158   5.141938   0.000000
    19  H    4.435955   5.874184   0.960124   0.000000
    20  H    3.841442   5.135856   0.960283   1.549988   0.000000
 Stoichiometry    C2H9F3O6
 Framework group  C1[X(C2H9F3O6)]
 Deg. of freedom    54
 Full point group                 C1      NOp   1
 Largest Abelian subgroup         C1      NOp   1
 Largest concise Abelian subgroup C1      NOp   1
                         Standard orientation:                         
 ---------------------------------------------------------------------
 Center     Atomic      Atomic             Coordinates (Angstroms)
 Number     Number       Type             X           Y           Z
 ---------------------------------------------------------------------
      1          6           0       -1.062291    0.188434   -0.241677
      2          8           0       -0.056259   -0.444710   -0.436889
      3          8           0       -1.209144    1.463161   -0.249407
      4          1           0       -0.301889    1.981978   -0.470899
      5          6           0       -2.408735   -0.537627    0.071668
      6          9           0       -2.888837   -0.178549    1.268902
      7          9           0       -2.260606   -1.864071    0.082468
      8          9           0       -3.345292   -0.245672   -0.839080
      9          8           0        2.440075   -0.836723    0.843549
     10          1           0        3.089914   -1.263144    0.261176
     11          1           0        1.589011   -0.919036    0.394590
     12          8           0        0.980748    2.592030   -0.812299
     13          1           0        1.296328    2.246519   -1.651178
     14          1           0        1.671443    2.343012   -0.134398
     15          8           0        2.772344    1.783259    0.911073
     16          1           0        2.702570    0.793744    0.911897
     17          1           0        2.642619    2.061454    1.819019
     18          8           0        4.419737   -2.050079   -0.706189
     19          1           0        4.534166   -2.984713   -0.518562
     20          1           0        5.274603   -1.625509   -0.600895
 ---------------------------------------------------------------------
 Rotational constants (GHZ):           1.0551017           0.3899001           0.3208852
 Standard basis: 6-31++G(d,p) (6D, 7F)
 There are   263 symmetry adapted cartesian basis functions of A   symmetry.
 There are   263 symmetry adapted basis functions of A   symmetry.
   263 basis functions,   424 primitive gaussians,   263 cartesian basis functions
    48 alpha electrons       48 beta electrons
       nuclear repulsion energy       713.1192802272 Hartrees.
 NAtoms=   20 NActive=   20 NUniq=   20 SFac= 1.00D+00 NAtFMM=   60 NAOKFM=F Big=F
 Integral buffers will be    131072 words long.
 Raffenetti 2 integral format.
 Two-electron integral symmetry is turned on.
 Nuclear repulsion after empirical dispersion term =      713.1115834639 Hartrees.
 One-electron integrals computed using PRISM.
 NBasis=   263 RedAO= T EigKep=  5.30D-05  NBF=   263
 NBsUse=   263 1.00D-06 EigRej= -1.00D+00 NBFU=   263
 ExpMin= 3.60D-02 ExpMax= 7.00D+03 ExpMxC= 1.05D+03 IAcc=3 IRadAn=         5 AccDes= 0.00D+00
 Harris functional with IExCor= 4639 and IRadAn=       5 diagonalized for initial guess.
 HarFok:  IExCor= 4639 AccDes= 0.00D+00 IRadAn=         5 IDoV= 1 UseB2=F ITyADJ=14
 ICtDFT=  3500011 ScaDFX=  1.000000  1.000000  1.000000  1.000000
 FoFCou: FMM=F IPFlag=           0 FMFlag=      100000 FMFlg1=           0
         NFxFlg=           0 DoJE=T BraDBF=F KetDBF=T FulRan=T
         wScrn=  0.000000 ICntrl=       500 IOpCl=  0 I1Cent=   200000004 NGrid=           0
         NMat0=    1 NMatS0=      1 NMatT0=    0 NMatD0=    1 NMtDS0=    0 NMtDT0=    0
 Petite list used in FoFCou.
 Requested convergence on RMS density matrix=1.00D-10 within 128 cycles.
 Requested convergence on MAX density matrix=1.00D-08.
 Requested convergence on             energy=1.00D-08.
 No special actions if energy rises.
 SCF Done:  E(RwB97XD) =  -832.378037111     A.U. after   17 cycles
            NFock= 17  Conv=0.51D-10     -V/T= 2.0081
 DoSCS=F DFT=T ScalE2(SS,OS)=  1.000000  1.000000
 Range of M.O.s used for correlation:     1   263
 NBasis=   263 NAE=    48 NBE=    48 NFC=     0 NFV=     0
 NROrb=    263 NOA=    48 NOB=    48 NVA=   215 NVB=   215

 **** Warning!!: The largest alpha MO coefficient is  0.36622346D+02

 Symmetrizing basis deriv contribution to polar:
 IMax=3 JMax=2 DiffMx= 0.00D+00
 G2DrvN: will do    21 centers at a time, making    1 passes.
 Calling FoFCou, ICntrl=  3107 FMM=F I1Cent=   0 AccDes= 0.00D+00.
 End of G2Drv F.D. properties file   721 does not exist.
 End of G2Drv F.D. properties file   722 does not exist.
 End of G2Drv F.D. properties file   788 does not exist.
          IDoAtm=11111111111111111111
          Differentiating once with respect to nuclear coordinates.
 Keep R1 ints in memory in canonical form, NReq=1236245053.
          There are    63 degrees of freedom in the 1st order CPHF.  IDoFFX=6 NUNeed=     0.
     57 vectors produced by pass  0 Test12= 1.64D-14 1.59D-09 XBig12= 1.32D-01 7.93D-02.
 AX will form    57 AO Fock derivatives at one time.
     57 vectors produced by pass  1 Test12= 1.64D-14 1.59D-09 XBig12= 3.24D-02 6.40D-02.
     57 vectors produced by pass  2 Test12= 1.64D-14 1.59D-09 XBig12= 9.81D-04 5.22D-03.
     57 vectors produced by pass  3 Test12= 1.64D-14 1.59D-09 XBig12= 8.86D-06 5.30D-04.
     57 vectors produced by pass  4 Test12= 1.64D-14 1.59D-09 XBig12= 6.98D-08 4.64D-05.
     57 vectors produced by pass  5 Test12= 1.64D-14 1.59D-09 XBig12= 4.19D-10 2.62D-06.
     50 vectors produced by pass  6 Test12= 1.64D-14 1.59D-09 XBig12= 2.43D-12 2.00D-07.
     16 vectors produced by pass  7 Test12= 1.64D-14 1.59D-09 XBig12= 1.34D-14 1.32D-08.
 InvSVY:  IOpt=1 It=  1 EMax= 2.33D-16
 Solved reduced A of dimension   408 with    63 vectors.
 End of Minotr F.D. properties file   721 does not exist.
 End of Minotr F.D. properties file   722 does not exist.
 End of Minotr F.D. properties file   788 does not exist.

 **********************************************************************

            Population analysis using the SCF Density.

 **********************************************************************

 Orbital symmetries:
       Occupied  (A) (A) (A) (A) (A) (A) (A) (A) (A) (A) (A) (A)
                 (A) (A) (A) (A) (A) (A) (A) (A) (A) (A) (A) (A)
                 (A) (A) (A) (A) (A) (A) (A) (A) (A) (A) (A) (A)
                 (A) (A) (A) (A) (A) (A) (A) (A) (A) (A) (A) (A)
       Virtual   (A) (A) (A) (A) (A) (A) (A) (A) (A) (A) (A) (A)
                 (A) (A) (A) (A) (A) (A) (A) (A) (A) (A) (A) (A)
                 (A) (A) (A) (A) (A) (A) (A) (A) (A) (A) (A) (A)
                 (A) (A) (A) (A) (A) (A) (A) (A) (A) (A) (A) (A)
                 (A) (A) (A) (A) (A) (A) (A) (A) (A) (A) (A) (A)
                 (A) (A) (A) (A) (A) (A) (A) (A) (A) (A) (A) (A)
                 (A) (A) (A) (A) (A) (A) (A) (A) (A) (A) (A) (A)
                 (A) (A) (A) (A) (A) (A) (A) (A) (A) (A) (A) (A)
                 (A) (A) (A) (A) (A) (A) (A) (A) (A) (A) (A) (A)
                 (A) (A) (A) (A) (A) (A) (A) (A) (A) (A) (A) (A)
                 (A) (A) (A) (A) (A) (A) (A) (A) (A) (A) (A) (A)
                 (A) (A) (A) (A) (A) (A) (A) (A) (A) (A) (A) (A)
                 (A) (A) (A) (A) (A) (A) (A) (A) (A) (A) (A) (A)
                 (A) (A) (A) (A) (A) (A) (A) (A) (A) (A) (A) (A)
                 (A) (A) (A) (A) (A) (A) (A) (A) (A) (A) (A) (A)
                 (A) (A) (A) (A) (A) (A) (A) (A) (A) (A) (A) (A)
                 (A) (A) (A) (A) (A) (A) (A) (A) (A) (A) (A) (A)
                 (A) (A) (A) (A) (A) (A) (A) (A) (A) (A) (A)
 The electronic state is 1-A.
 Alpha  occ. eigenvalues --  -24.87960 -24.87956 -24.87799 -19.32978 -19.32671
 Alpha  occ. eigenvalues --  -19.30576 -19.29496 -19.29072 -19.28120 -10.56549
 Alpha  occ. eigenvalues --  -10.46743  -1.43669  -1.34367  -1.34303  -1.23596
 Alpha  occ. eigenvalues --   -1.16379  -1.15159  -1.14132  -1.12536  -1.10975
 Alpha  occ. eigenvalues --   -0.85255  -0.75657  -0.69940  -0.69784  -0.67459
 Alpha  occ. eigenvalues --   -0.67277  -0.64965  -0.64000  -0.63543  -0.59890
 Alpha  occ. eigenvalues --   -0.57720  -0.57113  -0.55872  -0.55221  -0.53621
 Alpha  occ. eigenvalues --   -0.52982  -0.52716  -0.52315  -0.50741  -0.50418
 Alpha  occ. eigenvalues --   -0.47412  -0.46595  -0.44591  -0.42448  -0.42427
 Alpha  occ. eigenvalues --   -0.41568  -0.40845  -0.38932
 Alpha virt. eigenvalues --    0.02086   0.04434   0.04665   0.06214   0.06382
 Alpha virt. eigenvalues --    0.09001   0.09243   0.10932   0.11168   0.11967
 Alpha virt. eigenvalues --    0.12186   0.13650   0.14631   0.15748   0.16777
 Alpha virt. eigenvalues --    0.17195   0.19287   0.19885   0.20387   0.20935
 Alpha virt. eigenvalues --    0.22141   0.23830   0.24461   0.25453   0.26173
 Alpha virt. eigenvalues --    0.26556   0.26851   0.27550   0.27999   0.28410
 Alpha virt. eigenvalues --    0.29317   0.29700   0.30331   0.30834   0.31280
 Alpha virt. eigenvalues --    0.31639   0.32705   0.33256   0.33307   0.33887
 Alpha virt. eigenvalues --    0.35124   0.35435   0.36376   0.36662   0.37680
 Alpha virt. eigenvalues --    0.38574   0.39172   0.39671   0.39849   0.40480
 Alpha virt. eigenvalues --    0.42390   0.42536   0.42745   0.43832   0.44423
 Alpha virt. eigenvalues --    0.44905   0.45317   0.45593   0.46348   0.48475
 Alpha virt. eigenvalues --    0.48805   0.49937   0.51377   0.51902   0.54074
 Alpha virt. eigenvalues --    0.54628   0.56728   0.59725   0.62234   0.82494
 Alpha virt. eigenvalues --    0.83202   0.88445   0.90030   0.91090   0.91734
 Alpha virt. eigenvalues --    1.00980   1.06979   1.08037   1.09121   1.17117
 Alpha virt. eigenvalues --    1.18561   1.20401   1.20837   1.21645   1.23019
 Alpha virt. eigenvalues --    1.23639   1.24055   1.25067   1.26615   1.26958
 Alpha virt. eigenvalues --    1.28110   1.29280   1.30444   1.30522   1.31591
 Alpha virt. eigenvalues --    1.32554   1.34431   1.35869   1.36318   1.36611
 Alpha virt. eigenvalues --    1.38548   1.39962   1.41936   1.44323   1.47533
 Alpha virt. eigenvalues --    1.49297   1.53104   1.54431   1.55230   1.55966
 Alpha virt. eigenvalues --    1.57086   1.59204   1.60156   1.60796   1.61360
 Alpha virt. eigenvalues --    1.63245   1.64221   1.65304   1.65640   1.67148
 Alpha virt. eigenvalues --    1.67903   1.68755   1.69840   1.70426   1.73145
 Alpha virt. eigenvalues --    1.73783   1.74604   1.75479   1.76151   1.77704
 Alpha virt. eigenvalues --    1.78250   1.80625   1.82848   1.84545   1.85618
 Alpha virt. eigenvalues --    1.87321   1.90546   1.91754   1.92067   1.92590
 Alpha virt. eigenvalues --    1.94364   1.94726   1.95061   1.96207   2.01836
 Alpha virt. eigenvalues --    2.12544   2.13004   2.15873   2.16800   2.17390
 Alpha virt. eigenvalues --    2.18331   2.24584   2.28060   2.29025   2.30230
 Alpha virt. eigenvalues --    2.31714   2.35647   2.36643   2.37556   2.40107
 Alpha virt. eigenvalues --    2.43427   2.46919   2.48109   2.50115   2.52771
 Alpha virt. eigenvalues --    2.56837   2.58339   2.59304   2.65719   2.68884
 Alpha virt. eigenvalues --    2.69801   2.70328   2.71187   2.72206   2.73678
 Alpha virt. eigenvalues --    2.76533   2.78386   2.80019   2.81862   2.83931
 Alpha virt. eigenvalues --    2.84364   2.89723   2.93455   2.95751   2.98576
 Alpha virt. eigenvalues --    3.09813   3.12333   3.13882   3.14403   3.16189
 Alpha virt. eigenvalues --    3.23534   3.25893   3.27804   3.38454   3.39824
 Alpha virt. eigenvalues --    3.41854   3.43975   3.53049   3.62118   3.63049
 Alpha virt. eigenvalues --    3.74149   3.80668   3.81372   3.84844   4.24831
 Alpha virt. eigenvalues --    4.39480   4.41359   4.44258   4.49996   4.55789
 Alpha virt. eigenvalues --    4.76682   4.80629   5.59526   5.89003   6.61520
          Condensed to atoms (all electrons):
               1          2          3          4          5          6
     1  C    5.114737   0.389167   0.326082  -0.030108   0.111436  -0.064059
     2  O    0.389167   8.330276  -0.169621  -0.002023  -0.056102   0.003407
     3  O    0.326082  -0.169621   8.361198   0.183925  -0.203862   0.015448
     4  H   -0.030108  -0.002023   0.183925   0.256459   0.010676   0.000191
     5  C    0.111436  -0.056102  -0.203862   0.010676   4.609806   0.180222
     6  F   -0.064059   0.003407   0.015448   0.000191   0.180222   9.234037
     7  F   -0.088614   0.003276   0.012751   0.000893   0.213370  -0.038533
     8  F   -0.062479   0.002204   0.015595   0.000046   0.178412  -0.045401
     9  O   -0.002922  -0.012922  -0.000289   0.000009  -0.000304   0.000049
    10  H    0.002958   0.003717  -0.001147  -0.000252   0.000048   0.000011
    11  H   -0.011143   0.016824   0.003973  -0.000682  -0.006617   0.000111
    12  O   -0.007302   0.002575  -0.050056   0.072528   0.008719  -0.000039
    13  H    0.002750  -0.004597   0.003951  -0.010504  -0.001717  -0.000037
    14  H    0.001375   0.001340   0.000226  -0.006983  -0.002567   0.000050
    15  O    0.000691   0.002158  -0.001080  -0.003073  -0.002353  -0.000019
    16  H   -0.005044  -0.000545   0.001806   0.002304   0.000226   0.000007
    17  H    0.000764  -0.000145   0.000046  -0.000722  -0.000394  -0.000019
    18  O    0.000977   0.000544  -0.000002   0.000064  -0.000315  -0.000000
    19  H   -0.000017  -0.000096   0.000023   0.000016  -0.000019  -0.000001
    20  H   -0.000086  -0.000092   0.000002  -0.000012   0.000022   0.000000
               7          8          9         10         11         12
     1  C   -0.088614  -0.062479  -0.002922   0.002958  -0.011143  -0.007302
     2  O    0.003276   0.002204  -0.012922   0.003717   0.016824   0.002575
     3  O    0.012751   0.015595  -0.000289  -0.001147   0.003973  -0.050056
     4  H    0.000893   0.000046   0.000009  -0.000252  -0.000682   0.072528
     5  C    0.213370   0.178412  -0.000304   0.000048  -0.006617   0.008719
     6  F   -0.038533  -0.045401   0.000049   0.000011   0.000111  -0.000039
     7  F    9.241595  -0.039902   0.000020  -0.000211   0.000735   0.000163
     8  F   -0.039902   9.237547  -0.000009  -0.000038   0.000111  -0.000336
     9  O    0.000020  -0.000009   8.434364   0.236380   0.257014  -0.002693
    10  H   -0.000211  -0.000038   0.236380   0.333264  -0.027807   0.001234
    11  H    0.000735   0.000111   0.257014  -0.027807   0.324875   0.000115
    12  O    0.000163  -0.000336  -0.002693   0.001234   0.000115   8.403327
    13  H   -0.000012   0.000124   0.001696   0.000558  -0.001294   0.274979
    14  H   -0.000165  -0.000078  -0.001633  -0.000162   0.000788   0.235157
    15  O    0.000026  -0.000003  -0.068022   0.006112   0.002692  -0.071781
    16  H    0.000023   0.000081   0.056770  -0.015906  -0.000511   0.000686
    17  H    0.000008  -0.000008   0.002608   0.000108  -0.000394   0.004247
    18  O   -0.000001  -0.000000  -0.045151   0.026845  -0.007670   0.000080
    19  H    0.000002   0.000000   0.003258  -0.005528   0.000179  -0.000038
    20  H    0.000002  -0.000000   0.001039  -0.003686   0.002200   0.000059
              13         14         15         16         17         18
     1  C    0.002750   0.001375   0.000691  -0.005044   0.000764   0.000977
     2  O   -0.004597   0.001340   0.002158  -0.000545  -0.000145   0.000544
     3  O    0.003951   0.000226  -0.001080   0.001806   0.000046  -0.000002
     4  H   -0.010504  -0.006983  -0.003073   0.002304  -0.000722   0.000064
     5  C   -0.001717  -0.002567  -0.002353   0.000226  -0.000394  -0.000315
     6  F   -0.000037   0.000050  -0.000019   0.000007  -0.000019  -0.000000
     7  F   -0.000012  -0.000165   0.000026   0.000023   0.000008  -0.000001
     8  F    0.000124  -0.000078  -0.000003   0.000081  -0.000008  -0.000000
     9  O    0.001696  -0.001633  -0.068022   0.056770   0.002608  -0.045151
    10  H    0.000558  -0.000162   0.006112  -0.015906   0.000108   0.026845
    11  H   -0.001294   0.000788   0.002692  -0.000511  -0.000394  -0.007670
    12  O    0.274979   0.235157  -0.071781   0.000686   0.004247   0.000080
    13  H    0.349313  -0.022667   0.002706  -0.001403   0.001164  -0.000043
    14  H   -0.022667   0.258777   0.050430  -0.004284  -0.007028  -0.000090
    15  O    0.002706   0.050430   8.442693   0.227391   0.265842  -0.000097
    16  H   -0.001403  -0.004284   0.227391   0.299285  -0.019855  -0.001543
    17  H    0.001164  -0.007028   0.265842  -0.019855   0.364234   0.000533
    18  O   -0.000043  -0.000090  -0.000097  -0.001543   0.000533   8.202385
    19  H    0.000015  -0.000046  -0.000223   0.000726   0.000005   0.288108
    20  H   -0.000048   0.000027   0.000287  -0.000455  -0.000066   0.288801
              19         20
     1  C   -0.000017  -0.000086
     2  O   -0.000096  -0.000092
     3  O    0.000023   0.000002
     4  H    0.000016  -0.000012
     5  C   -0.000019   0.000022
     6  F   -0.000001   0.000000
     7  F    0.000002   0.000002
     8  F    0.000000  -0.000000
     9  O    0.003258   0.001039
    10  H   -0.005528  -0.003686
    11  H    0.000179   0.002200
    12  O   -0.000038   0.000059
    13  H    0.000015  -0.000048
    14  H   -0.000046   0.000027
    15  O   -0.000223   0.000287
    16  H    0.000726  -0.000455
    17  H    0.000005  -0.000066
    18  O    0.288108   0.288801
    19  H    0.351751  -0.027103
    20  H   -0.027103   0.355676
 Mulliken charges:
               1
     1  C    0.320836
     2  O   -0.509346
     3  O   -0.498969
     4  H    0.527249
     5  C    0.961313
     6  F   -0.285427
     7  F   -0.305427
     8  F   -0.285866
     9  O   -0.859264
    10  H    0.443501
    11  H    0.446501
    12  O   -0.871625
    13  H    0.405068
    14  H    0.497532
    15  O   -0.854380
    16  H    0.460238
    17  H    0.389070
    18  O   -0.753426
    19  H    0.388987
    20  H    0.383435
 Sum of Mulliken charges =  -0.00000
 Mulliken charges with hydrogens summed into heavy atoms:
               1
     1  C    0.320836
     2  O   -0.509346
     3  O    0.028280
     5  C    0.961313
     6  F   -0.285427
     7  F   -0.305427
     8  F   -0.285866
     9  O    0.030738
    12  O    0.030975
    15  O   -0.005072
    18  O    0.018996
 APT charges:
               1
     1  C    0.254275
     2  O   -0.581006
     3  O   -0.422779
     4  H    0.529564
     5  C    0.353940
     6  F   -0.096888
     7  F   -0.140191
     8  F   -0.029285
     9  O   -0.815521
    10  H    0.830813
    11  H    0.096536
    12  O   -0.791690
    13  H    0.488057
    14  H    0.374810
    15  O   -0.810910
    16  H    0.152446
    17  H    0.667843
    18  O   -2.046483
    19  H    0.938909
    20  H    1.047559
 Sum of APT charges =  -0.00000
 APT charges with hydrogens summed into heavy atoms:
               1
     1  C    0.254275
     2  O   -0.581006
     3  O    0.106785
     5  C    0.353940
     6  F   -0.096888
     7  F   -0.140191
     8  F   -0.029285
     9  O    0.111829
    12  O    0.071176
    15  O    0.009379
    18  O   -0.060015
 Electronic spatial extent (au):  <R**2>=           3285.9703
 Charge=              0.0000 electrons
 Dipole moment (field-independent basis, Debye):
    X=              5.8789    Y=             -1.4389    Z=             -0.4497  Tot=              6.0691
 Quadrupole moment (field-independent basis, Debye-Ang):
   XX=            -46.1953   YY=            -62.0833   ZZ=            -61.2061
   XY=            -11.4264   XZ=             -1.0148   YZ=              2.1620
 Traceless Quadrupole moment (field-independent basis, Debye-Ang):
   XX=             10.2996   YY=             -5.5884   ZZ=             -4.7112
   XY=            -11.4264   XZ=             -1.0148   YZ=              2.1620
 Octapole moment (field-independent basis, Debye-Ang**2):
  XXX=            158.4515  YYY=            -52.8761  ZZZ=              2.1392  XYY=             39.4051
  XXY=            -75.7702  XXZ=             -7.5294  XZZ=              1.9934  YZZ=             19.0007
  YYZ=              4.9290  XYZ=              6.6522
 Hexadecapole moment (field-independent basis, Debye-Ang**3):
 XXXX=          -1631.1102 YYYY=           -820.6239 ZZZZ=           -220.9969 XXXY=           -394.7131
 XXXZ=            -61.0079 YYYX=           -155.8887 YYYZ=             39.4576 ZZZX=             15.8123
 ZZZY=              4.4041 XXYY=           -377.4157 XXZZ=           -467.5860 YYZZ=           -162.5260
 XXYZ=             22.4645 YYXZ=             -1.4585 ZZXY=             54.1212
 N-N= 7.131115834639D+02 E-N=-3.393818702418D+03  KE= 8.257073635753D+02
  Exact polarizability:       0.000       0.000       0.000       0.000       0.000       0.000
 Approx polarizability:      69.576      -5.079      70.658      -1.522       1.345      59.154
 Calling FoFJK, ICntrl=    100127 FMM=F ISym2X=0 I1Cent= 0 IOpClX= 0 NMat=1 NMatS=1 NMatT=0.
 ***** Axes restored to original set *****
 -------------------------------------------------------------------
 Center     Atomic                   Forces (Hartrees/Bohr)
 Number     Number              X              Y              Z
 -------------------------------------------------------------------
      1        6           0.001754763   -0.013254679   -0.008249668
      2        8          -0.013292026    0.004286436    0.012211183
      3        8           0.014521643    0.019040361   -0.002172141
      4        1          -0.004397652   -0.014604125   -0.002159147
      5        6          -0.002111504   -0.004356569   -0.000107872
      6        9          -0.000200414    0.004156069   -0.003314000
      7        9          -0.001319379    0.003193440    0.002343066
      8        9           0.004271824    0.001425037    0.002772516
      9        8          -0.000079417    0.001856776    0.000238355
     10        1          -0.002552542    0.000407197    0.001324932
     11        1           0.002563823   -0.003234775   -0.000973578
     12        8           0.000299755   -0.001455610   -0.002776375
     13        1           0.000828580    0.000492632    0.001446940
     14        1           0.001311782    0.000082751    0.000853175
     15        8           0.000707286   -0.000088538    0.000703749
     16        1          -0.001291188   -0.000086711   -0.000854683
     17        1          -0.000638875    0.001720116   -0.002056757
     18        8           0.002592638   -0.001042607   -0.000843449
     19        1          -0.001263125    0.001244793    0.000707044
     20        1          -0.001705973    0.000218008    0.000906710
 -------------------------------------------------------------------
 Cartesian Forces:  Max     0.019040361 RMS     0.005124808
 FormGI is forming the generalized inverse of G from B-inverse, IUseBI=4.

 GradGradGradGradGradGradGradGradGradGradGradGradGradGradGradGradGradGrad
 Berny optimization.
 Internal  Forces:  Max     0.018454401 RMS     0.003851090
 Search for a local minimum.
 Step number   1 out of a maximum of  120
 All quantities printed in internal units (Hartrees-Bohrs-Radians)
 Mixed Optimization -- RFO/linear search
 Second derivative matrix not updated -- analytic derivatives used.
 ITU=  0
     Eigenvalues ---    0.00005   0.00016   0.00028   0.00113   0.00370
     Eigenvalues ---    0.00522   0.00553   0.00728   0.00950   0.01227
     Eigenvalues ---    0.01389   0.01518   0.01661   0.01742   0.01872
     Eigenvalues ---    0.02240   0.02364   0.02668   0.02906   0.03139
     Eigenvalues ---    0.03488   0.03550   0.04605   0.04892   0.05180
     Eigenvalues ---    0.06001   0.07727   0.08641   0.08679   0.11394
     Eigenvalues ---    0.11740   0.13493   0.14081   0.19587   0.21439
     Eigenvalues ---    0.21714   0.24001   0.27983   0.29641   0.37414
     Eigenvalues ---    0.37660   0.38640   0.43005   0.45804   0.52505
     Eigenvalues ---    0.53531   0.55801   0.55987   0.56545   0.57339
     Eigenvalues ---    0.57345   0.60202   0.94202   1.49577
 RFO step:  Lambda=-4.65186425D-03 EMin= 4.79098965D-05
 Linear search not attempted -- first point.
 Maximum step size (   0.300) exceeded in Quadratic search.
    -- Step size scaled by   0.928
 Iteration  1 RMS(Cart)=  0.15981309 RMS(Int)=  0.00540774
 Iteration  2 RMS(Cart)=  0.01765803 RMS(Int)=  0.00088931
 Iteration  3 RMS(Cart)=  0.00006205 RMS(Int)=  0.00088905
 Iteration  4 RMS(Cart)=  0.00000005 RMS(Int)=  0.00088905
 Variable       Old X    -DE/DX   Delta X   Delta X   Delta X     New X
                                 (Linear)    (Quad)   (Total)
    R1        2.27638   0.01845   0.00000   0.01177   0.01177   2.28815
    R2        2.42486   0.01290   0.00000   0.02763   0.02763   2.45250
    R3        2.95079  -0.00476   0.00000  -0.01877  -0.01877   2.93203
    R4        2.01886  -0.01500   0.00000  -0.10665  -0.10666   1.91220
    R5        2.76047  -0.00044   0.00000   0.15344   0.15344   2.91392
    R6        2.53026   0.00332   0.00000   0.00365   0.00365   2.53391
    R7        2.52228   0.00029   0.00000  -0.00666  -0.00666   2.51562
    R8        2.52958   0.00341   0.00000   0.00456   0.00456   2.53414
    R9        1.83535   0.00307   0.00000   0.00194   0.00194   1.83730
   R10        1.82498   0.00403   0.00000   0.00686   0.00686   1.83184
   R11        3.12348   0.00107   0.00000   0.03285   0.03284   3.15632
   R12        3.44506   0.00094   0.00000   0.03560   0.03559   3.48065
   R13        1.81521   0.00142   0.00000   0.00043   0.00043   1.81564
   R14        1.88842   0.00084   0.00000  -0.01421  -0.01420   1.87423
   R15        3.05781   0.00206   0.00000   0.08699   0.08699   3.14480
   R16        1.87456   0.00178   0.00000  -0.00255  -0.00254   1.87202
   R17        1.81117   0.00244   0.00000   0.00275   0.00275   1.81392
   R18        1.81437   0.00067   0.00000   0.00172   0.00172   1.81609
   R19        1.81467   0.00056   0.00000   0.00139   0.00139   1.81606
    A1        2.23539   0.00306   0.00000   0.00546   0.00545   2.24085
    A2        2.10396  -0.00105   0.00000   0.00391   0.00390   2.10786
    A3        1.94383  -0.00200   0.00000  -0.00935  -0.00936   1.93447
    A4        1.96762  -0.00027   0.00000   0.00373   0.00372   1.97134
    A5        1.94327  -0.00493   0.00000  -0.01429  -0.01438   1.92889
    A6        1.94767  -0.00493   0.00000  -0.00980  -0.00986   1.93781
    A7        1.94481  -0.00470   0.00000  -0.01457  -0.01467   1.93014
    A8        1.87452   0.00525   0.00000   0.01499   0.01493   1.88945
    A9        1.87444   0.00518   0.00000   0.01253   0.01241   1.88685
   A10        1.87539   0.00516   0.00000   0.01385   0.01378   1.88917
   A11        1.84779   0.00121   0.00000   0.01639   0.01458   1.86236
   A12        1.93012   0.00163   0.00000   0.08156   0.08051   2.01063
   A13        1.81652  -0.00078   0.00000   0.02868   0.02685   1.84337
   A14        1.92022  -0.00007   0.00000   0.05333   0.05179   1.97201
   A15        1.92226   0.00197   0.00000   0.05740   0.05543   1.97769
   A16        1.85014  -0.00015   0.00000   0.00565   0.00191   1.85205
   A17        1.87313   0.00029   0.00000  -0.04815  -0.04757   1.82556
   A18        2.00377   0.00034   0.00000   0.05075   0.05144   2.05522
   A19        1.85379   0.00031   0.00000   0.01074   0.01152   1.86531
   A20        1.98607   0.00109   0.00000   0.02682   0.02619   2.01226
   A21        1.98269   0.00138   0.00000   0.03602   0.03539   2.01808
   A22        1.87850  -0.00198   0.00000  -0.01835  -0.01936   1.85913
   A23        3.08354   0.00504   0.00000   0.10750   0.10663   3.19017
   A24        3.19468  -0.00071   0.00000  -0.02550  -0.02575   3.16893
   A25        3.04973   0.00105   0.00000  -0.02530  -0.02494   3.02479
   A26        3.04392  -0.00077   0.00000  -0.06840  -0.06844   2.97548
   A27        3.08777   0.00318   0.00000   0.03406   0.03365   3.12142
   A28        3.06003   0.00005   0.00000   0.01175   0.01172   3.07174
   A29        3.09524   0.00055   0.00000  -0.01731  -0.01720   3.07803
   A30        3.15616   0.00147   0.00000   0.03799   0.03818   3.19434
    D1        0.01196  -0.00047   0.00000   0.02619   0.02618   0.03814
    D2       -3.13223  -0.00008   0.00000   0.03319   0.03320  -3.09903
    D3        2.09335   0.00016   0.00000   0.00694   0.00692   2.10026
    D4       -0.00100   0.00020   0.00000   0.00429   0.00429   0.00328
    D5       -2.09752   0.00021   0.00000   0.00332   0.00334  -2.09418
    D6       -1.04587  -0.00021   0.00000   0.00054   0.00051  -1.04536
    D7       -3.14022  -0.00017   0.00000  -0.00212  -0.00212   3.14085
    D8        1.04645  -0.00016   0.00000  -0.00308  -0.00306   1.04339
    D9        0.97398   0.00097   0.00000   0.09128   0.09447   1.06845
   D10       -1.04017  -0.00143   0.00000  -0.00601  -0.00921  -1.04938
   D11        1.71677   0.00049   0.00000   0.01152   0.01217   1.72893
   D12       -2.43805   0.00124   0.00000   0.03955   0.03983  -2.39821
   D13       -0.24807  -0.00083   0.00000  -0.04136  -0.04166  -0.28973
   D14        1.88030  -0.00008   0.00000  -0.01334  -0.01399   1.86631
   D15       -1.54915  -0.00018   0.00000   0.05150   0.05232  -1.49682
   D16        2.59907   0.00043   0.00000   0.01960   0.01972   2.61879
   D17        2.75191  -0.00047   0.00000  -0.02251  -0.02264   2.72927
   D18        0.61695   0.00013   0.00000  -0.05441  -0.05525   0.56170
   D19        0.90997   0.00098   0.00000  -0.02991  -0.03056   0.87941
   D20       -1.13392   0.00004   0.00000  -0.03450  -0.03465  -1.16857
   D21       -1.13294  -0.00014   0.00000  -0.11232  -0.11220  -1.24515
   D22        3.10635  -0.00108   0.00000  -0.11692  -0.11629   2.99006
         Item               Value     Threshold  Converged?
 Maximum Force            0.018454     0.000015     NO 
 RMS     Force            0.003851     0.000010     NO 
 Maximum Displacement     0.405719     0.000060     NO 
 RMS     Displacement     0.157925     0.000040     NO 
 Predicted change in Energy=-2.634788D-03
 GradGradGradGradGradGradGradGradGradGradGradGradGradGradGradGradGradGrad

                          Input orientation:                          
 ---------------------------------------------------------------------
 Center     Atomic      Atomic             Coordinates (Angstroms)
 Number     Number       Type             X           Y           Z
 ---------------------------------------------------------------------
      1          6           0        0.067794   -0.444261   -0.095413
      2          8           0       -0.860449   -0.077468    0.590117
      3          8           0        1.099583    0.238531   -0.487207
      4          1           0        1.106739    1.184211   -0.127253
      5          6           0        0.137047   -1.901316   -0.624124
      6          9           0        0.166613   -1.913937   -1.964628
      7          9           0       -0.919275   -2.605514   -0.223623
      8          9           0        1.243435   -2.513130   -0.177027
      9          8           0       -2.693786    2.138844    0.737554
     10          1           0       -3.050131    2.255395    1.634613
     11          1           0       -2.131227    1.349778    0.761535
     12          8           0        1.195540    2.615405    0.439751
     13          1           0        1.246762    2.636483    1.398947
     14          1           0        0.421439    3.184148    0.192844
     15          8           0       -1.000071    3.995450   -0.108014
     16          1           0       -1.710445    3.375866    0.196667
     17          1           0       -1.200693    4.223154   -1.018662
     18          8           0       -3.782856    2.581862    3.292641
     19          1           0       -4.593630    2.102992    3.484777
     20          1           0       -3.955956    3.505004    3.496122
 ---------------------------------------------------------------------
                    Distance matrix (angstroms):
                    1          2          3          4          5
     1  C    0.000000
     2  O    1.210835   0.000000
     3  O    1.297805   2.258807   0.000000
     4  H    1.931926   2.444643   1.011893   0.000000
     5  C    1.551561   2.407447   2.350354   3.272255   0.000000
     6  F    2.379848   3.309712   2.772422   3.722674   1.340889
     7  F    2.379445   2.656435   3.497693   4.298375   1.331207
     8  F    2.380969   3.308668   2.772822   3.700201   1.341009
     9  O    3.872027   2.880087   4.415980   4.012880   5.117683
    10  H    4.472425   3.365699   5.078384   4.640169   5.704230
    11  H    2.964562   1.918669   3.637632   3.361812   4.199373
    12  O    3.304507   3.391351   2.553035   1.541978   4.759517
    13  H    3.621334   3.529883   3.054409   2.111395   5.090767
    14  H    3.656980   3.526925   3.098226   2.138188   5.158513
    15  O    4.566347   4.134675   4.320506   3.513130   6.027541
    16  H    4.223838   3.578101   4.266944   3.583964   5.651156
    17  H    4.924044   4.604268   4.631515   3.918421   6.281268
    18  O    5.955151   4.787080   6.604291   6.128396   7.127803
    19  H    6.405866   5.202894   7.187875   6.810662   7.436186
    20  H    6.684786   5.555279   7.217702   6.644230   7.934569
                    6          7          8          9         10
     6  F    0.000000
     7  F    2.165301   0.000000
     8  F    2.171196   2.165183   0.000000
     9  O    5.648779   5.155743   6.162713   0.000000
    10  H    6.378503   5.623346   6.667501   0.972255   0.000000
    11  H    4.833618   4.252493   5.214527   0.969368   1.557816
    12  O    5.230168   5.671904   5.165712   3.929714   4.425271
    13  H    5.760788   5.899405   5.385371   4.026538   4.320191
    14  H    5.541668   5.957444   5.768141   3.330765   3.872089
    15  O    6.303096   6.602470   6.884743   2.651536   3.204261
    16  H    6.014694   6.048098   6.598887   1.670252   2.262278
    17  H    6.358322   6.880551   7.215235   3.107727   3.785811
    18  O    7.965512   6.890071   7.953687   2.812616   1.841880
    19  H    8.275967   7.030160   8.293896   3.340348   2.414275
    20  H    8.728131   7.771509   8.760343   3.327035   2.418110
                   11         12         13         14         15
    11  H    0.000000
    12  O    3.573897   0.000000
    13  H    3.670520   0.960794   0.000000
    14  H    3.194437   0.991798   1.560698   0.000000
    15  O    3.005863   2.650524   3.027537   1.664157   0.000000
    16  H    2.145033   3.013658   3.276772   2.140490   0.990629
    17  H    3.505893   3.233227   3.788455   2.275652   0.959884
    18  O    3.263802   5.737990   5.374580   5.258097   4.615905
    19  H    3.747906   6.561192   6.224586   6.095624   5.422473
    20  H    3.930979   6.055633   5.676331   5.493284   4.686959
                   16         17         18         19         20
    16  H    0.000000
    17  H    1.566770   0.000000
    18  O    3.809250   5.286657   0.000000
    19  H    4.554627   6.023958   0.961034   0.000000
    20  H    3.993169   5.337648   0.961020   1.540258   0.000000
 Stoichiometry    C2H9F3O6
 Framework group  C1[X(C2H9F3O6)]
 Deg. of freedom    54
 Full point group                 C1      NOp   1
 Largest Abelian subgroup         C1      NOp   1
 Largest concise Abelian subgroup C1      NOp   1
                         Standard orientation:                         
 ---------------------------------------------------------------------
 Center     Atomic      Atomic             Coordinates (Angstroms)
 Number     Number       Type             X           Y           Z
 ---------------------------------------------------------------------
      1          6           0       -1.093204    0.106110   -0.175899
      2          8           0       -0.122450   -0.615703   -0.228280
      3          8           0       -1.147614    1.395138   -0.316414
      4          1           0       -0.247534    1.807595   -0.525372
      5          6           0       -2.506020   -0.481075    0.081991
      6          9           0       -3.036248    0.042485    1.196767
      7          9           0       -2.454743   -1.803495    0.225821
      8          9           0       -3.326794   -0.201607   -0.941011
      9          8           0        2.548986   -0.724542    0.842462
     10          1           0        3.141625   -1.256481    0.284698
     11          1           0        1.667008   -0.780154    0.444095
     12          8           0        1.088284    2.479828   -0.901390
     13          1           0        1.445180    2.164549   -1.735866
     14          1           0        1.801595    2.340181   -0.226594
     15          8           0        2.980044    1.891666    0.859458
     16          1           0        2.909438    0.904907    0.911110
     17          1           0        2.909963    2.223413    1.757462
     18          8           0        4.360131   -2.229441   -0.695666
     19          1           0        4.405911   -3.165197   -0.481532
     20          1           0        5.263167   -1.901048   -0.680106
 ---------------------------------------------------------------------
 Rotational constants (GHZ):           1.0503969           0.3722744           0.3084346
 Standard basis: 6-31++G(d,p) (6D, 7F)
 There are   263 symmetry adapted cartesian basis functions of A   symmetry.
 There are   263 symmetry adapted basis functions of A   symmetry.
   263 basis functions,   424 primitive gaussians,   263 cartesian basis functions
    48 alpha electrons       48 beta electrons
       nuclear repulsion energy       706.4070456608 Hartrees.
 NAtoms=   20 NActive=   20 NUniq=   20 SFac= 1.00D+00 NAtFMM=   60 NAOKFM=F Big=F
 Integral buffers will be    131072 words long.
 Raffenetti 2 integral format.
 Two-electron integral symmetry is turned on.
 Nuclear repulsion after empirical dispersion term =      706.3996029026 Hartrees.
 One-electron integrals computed using PRISM.
 NBasis=   263 RedAO= T EigKep=  5.24D-05  NBF=   263
 NBsUse=   263 1.00D-06 EigRej= -1.00D+00 NBFU=   263
 Initial guess from the checkpoint file:  "/local_scratch/slurm.5620371/Gau-2385274.chk"
 B after Tr=     0.000000   -0.000000    0.000000
         Rot=    0.999515    0.027819   -0.000374    0.013987 Ang=   3.57 deg.
 ExpMin= 3.60D-02 ExpMax= 7.00D+03 ExpMxC= 1.05D+03 IAcc=3 IRadAn=         5 AccDes= 0.00D+00
 Harris functional with IExCor= 4639 and IRadAn=       5 diagonalized for initial guess.
 HarFok:  IExCor= 4639 AccDes= 0.00D+00 IRadAn=         5 IDoV= 1 UseB2=F ITyADJ=14
 ICtDFT=  3500011 ScaDFX=  1.000000  1.000000  1.000000  1.000000
 FoFCou: FMM=F IPFlag=           0 FMFlag=      100000 FMFlg1=           0
         NFxFlg=           0 DoJE=T BraDBF=F KetDBF=T FulRan=T
         wScrn=  0.000000 ICntrl=       500 IOpCl=  0 I1Cent=   200000004 NGrid=           0
         NMat0=    1 NMatS0=      1 NMatT0=    0 NMatD0=    1 NMtDS0=    0 NMtDT0=    0
 Petite list used in FoFCou.
 Requested convergence on RMS density matrix=1.00D-10 within 128 cycles.
 Requested convergence on MAX density matrix=1.00D-08.
 Requested convergence on             energy=1.00D-08.
 No special actions if energy rises.
 SCF Done:  E(RwB97XD) =  -832.380382644     A.U. after   16 cycles
            NFock= 16  Conv=0.79D-10     -V/T= 2.0081
 Calling FoFJK, ICntrl=      2127 FMM=F ISym2X=0 I1Cent= 0 IOpClX= 0 NMat=1 NMatS=1 NMatT=0.
 ***** Axes restored to original set *****
 -------------------------------------------------------------------
 Center     Atomic                   Forces (Hartrees/Bohr)
 Number     Number              X              Y              Z
 -------------------------------------------------------------------
      1        6           0.000759242   -0.001517556   -0.001014279
      2        8          -0.002126297    0.001236293    0.001360805
      3        8           0.001956344   -0.005002206   -0.003105244
      4        1          -0.000851283    0.004917010    0.002744259
      5        6          -0.000122552   -0.000205921   -0.000018198
      6        9          -0.000002574    0.000262342   -0.000447902
      7        9          -0.000346364    0.000035630    0.000203177
      8        9           0.000364719    0.000090313    0.000314388
      9        8           0.001035207    0.000011123    0.000650539
     10        1          -0.000579675   -0.000148672   -0.000102844
     11        1          -0.000156152   -0.000944613   -0.000169713
     12        8          -0.000302273   -0.000709227    0.000028337
     13        1           0.000805930    0.000637313    0.000242918
     14        1           0.000062344    0.000493029   -0.000087503
     15        8          -0.000109001   -0.000127884    0.000091555
     16        1          -0.000133785    0.000257848   -0.000866268
     17        1          -0.000104901    0.000618399   -0.000035659
     18        8          -0.000023660    0.000048458   -0.000109988
     19        1          -0.000084400   -0.000011099    0.000128065
     20        1          -0.000040870    0.000059420    0.000193554
 -------------------------------------------------------------------
 Cartesian Forces:  Max     0.005002206 RMS     0.001221917

 GradGradGradGradGradGradGradGradGradGradGradGradGradGradGradGradGradGrad
 Berny optimization.
 Using GEDIIS/GDIIS optimizer.
 FormGI is forming the generalized inverse of G from B-inverse, IUseBI=4.
 Internal  Forces:  Max     0.005732841 RMS     0.001005426
 Search for a local minimum.
 Step number   2 out of a maximum of  120
 All quantities printed in internal units (Hartrees-Bohrs-Radians)
 Mixed Optimization -- RFO/linear search
 Update second derivatives using D2CorX and points    1    2
 DE= -2.35D-03 DEPred=-2.63D-03 R= 8.90D-01
 TightC=F SS=  1.41D+00  RLast= 3.72D-01 DXNew= 5.0454D-01 1.1147D+00
 Trust test= 8.90D-01 RLast= 3.72D-01 DXMaxT set to 5.05D-01
 ITU=  1  0
 Use linear search instead of GDIIS.
     Eigenvalues ---    0.00005   0.00016   0.00028   0.00113   0.00370
     Eigenvalues ---    0.00520   0.00564   0.00727   0.00934   0.01221
     Eigenvalues ---    0.01484   0.01587   0.01649   0.01789   0.01878
     Eigenvalues ---    0.02246   0.02367   0.02668   0.02854   0.03180
     Eigenvalues ---    0.03496   0.03548   0.04603   0.04907   0.05212
     Eigenvalues ---    0.05962   0.07712   0.08628   0.08678   0.11329
     Eigenvalues ---    0.11733   0.13514   0.14210   0.19593   0.21393
     Eigenvalues ---    0.21714   0.24026   0.28216   0.33267   0.37279
     Eigenvalues ---    0.37658   0.38636   0.42949   0.45762   0.52377
     Eigenvalues ---    0.53454   0.55492   0.55985   0.56530   0.57316
     Eigenvalues ---    0.57340   0.59904   0.91325   1.49733
 RFO step:  Lambda=-8.80448744D-04 EMin= 4.80303893D-05
 Quartic linear search produced a step of  0.00503.
 Iteration  1 RMS(Cart)=  0.17457330 RMS(Int)=  0.02456320
 Iteration  2 RMS(Cart)=  0.05103463 RMS(Int)=  0.00161018
 Iteration  3 RMS(Cart)=  0.00215536 RMS(Int)=  0.00090407
 Iteration  4 RMS(Cart)=  0.00000258 RMS(Int)=  0.00090407
 Iteration  5 RMS(Cart)=  0.00000001 RMS(Int)=  0.00090407
 Variable       Old X    -DE/DX   Delta X   Delta X   Delta X     New X
                                 (Linear)    (Quad)   (Total)
    R1        2.28815   0.00276   0.00006   0.00329   0.00335   2.29149
    R2        2.45250   0.00134   0.00014   0.00051   0.00065   2.45314
    R3        2.93203  -0.00019  -0.00009  -0.00134  -0.00143   2.93060
    R4        1.91220   0.00573  -0.00054   0.03086   0.03029   1.94249
    R5        2.91392   0.00019   0.00077  -0.05400  -0.05320   2.86071
    R6        2.53391   0.00045   0.00002   0.00059   0.00061   2.53452
    R7        2.51562   0.00032  -0.00003   0.00054   0.00051   2.51612
    R8        2.53414   0.00036   0.00002   0.00245   0.00247   2.53661
    R9        1.83730   0.00037   0.00001  -0.00101  -0.00100   1.83629
   R10        1.83184   0.00067   0.00003   0.00214   0.00218   1.83402
   R11        3.15632   0.00083   0.00017  -0.00601  -0.00585   3.15047
   R12        3.48065   0.00027   0.00018   0.02199   0.02217   3.50282
   R13        1.81564   0.00030   0.00000  -0.00084  -0.00084   1.81480
   R14        1.87423   0.00034  -0.00007   0.00448   0.00442   1.87865
   R15        3.14480   0.00009   0.00044  -0.02462  -0.02418   3.12062
   R16        1.87202   0.00036  -0.00001   0.00150   0.00149   1.87351
   R17        1.81392   0.00020   0.00001   0.00032   0.00034   1.81426
   R18        1.81609   0.00010   0.00001   0.00010   0.00011   1.81620
   R19        1.81606   0.00011   0.00001  -0.00019  -0.00018   1.81588
    A1        2.24085  -0.00057   0.00003   0.00354   0.00356   2.24441
    A2        2.10786   0.00022   0.00002  -0.00353  -0.00351   2.10435
    A3        1.93447   0.00036  -0.00005  -0.00003  -0.00008   1.93439
    A4        1.97134  -0.00232   0.00002   0.00973   0.00975   1.98109
    A5        1.92889  -0.00031  -0.00007   0.00136   0.00128   1.93017
    A6        1.93781  -0.00027  -0.00005   0.00078   0.00073   1.93855
    A7        1.93014  -0.00044  -0.00007  -0.00410  -0.00418   1.92596
    A8        1.88945   0.00032   0.00008   0.00101   0.00108   1.89053
    A9        1.88685   0.00039   0.00006   0.00084   0.00091   1.88776
   A10        1.88917   0.00035   0.00007   0.00019   0.00026   1.88943
   A11        1.86236  -0.00000   0.00007   0.00274   0.00193   1.86429
   A12        2.01063   0.00050   0.00041   0.05894   0.05892   2.06955
   A13        1.84337   0.00046   0.00014   0.00898   0.00847   1.85184
   A14        1.97201   0.00090   0.00026   0.05922   0.05653   2.02854
   A15        1.97769  -0.00182   0.00028   0.06150   0.05885   2.03654
   A16        1.85205   0.00041   0.00001   0.00590   0.00158   1.85363
   A17        1.82556  -0.00161  -0.00024   0.00600   0.00557   1.83114
   A18        2.05522   0.00083   0.00026   0.01483   0.01496   2.07017
   A19        1.86531   0.00054   0.00006   0.00261   0.00232   1.86763
   A20        2.01226   0.00011   0.00013   0.00548   0.00529   2.01756
   A21        2.01808   0.00021   0.00018   0.03358   0.03344   2.05152
   A22        1.85913  -0.00016  -0.00010  -0.00211  -0.00269   1.85644
   A23        3.19017  -0.00086   0.00054   0.08162   0.08124   3.27141
   A24        3.16893  -0.00032  -0.00013   0.00646   0.00634   3.17527
   A25        3.02479  -0.00247  -0.00013   0.03702   0.03692   3.06171
   A26        2.97548  -0.00114  -0.00034  -0.01844  -0.01888   2.95660
   A27        3.12142   0.00023   0.00017   0.01842   0.01795   3.13937
   A28        3.07174   0.00006   0.00006   0.02558   0.02561   3.09735
   A29        3.07803  -0.00009  -0.00009  -0.01532  -0.01527   3.06276
   A30        3.19434   0.00044   0.00019  -0.01367  -0.01340   3.18094
    D1        0.03814   0.00036   0.00013   0.02600   0.02613   0.06427
    D2       -3.09903   0.00017   0.00017   0.03041   0.03059  -3.06845
    D3        2.10026  -0.00006   0.00003   0.02534   0.02537   2.12563
    D4        0.00328  -0.00008   0.00002   0.02265   0.02267   0.02595
    D5       -2.09418  -0.00005   0.00002   0.02462   0.02463  -2.06955
    D6       -1.04536   0.00011   0.00000   0.02134   0.02134  -1.02401
    D7        3.14085   0.00009  -0.00001   0.01865   0.01864  -3.12369
    D8        1.04339   0.00012  -0.00002   0.02062   0.02061   1.06399
    D9        1.06845   0.00069   0.00048   0.30038   0.30387   1.37232
   D10       -1.04938   0.00099  -0.00005   0.17697   0.17391  -0.87547
   D11        1.72893   0.00020   0.00006   0.08146   0.08182   1.81076
   D12       -2.39821   0.00021   0.00020   0.10069   0.10117  -2.29704
   D13       -0.28973  -0.00018  -0.00021   0.04492   0.04442  -0.24531
   D14        1.86631  -0.00016  -0.00007   0.06414   0.06376   1.93007
   D15       -1.49682   0.00042   0.00026   0.05017   0.05066  -1.44616
   D16        2.61879   0.00026   0.00010   0.01612   0.01613   2.63492
   D17        2.72927  -0.00028  -0.00011  -0.00169  -0.00171   2.72756
   D18        0.56170  -0.00044  -0.00028  -0.03574  -0.03625   0.52545
   D19        0.87941  -0.00095  -0.00015  -0.18212  -0.18225   0.69716
   D20       -1.16857  -0.00035  -0.00017  -0.20982  -0.21022  -1.37879
   D21       -1.24515  -0.00059  -0.00056  -0.30244  -0.30280  -1.54795
   D22        2.99006   0.00001  -0.00059  -0.33014  -0.33078   2.65928
         Item               Value     Threshold  Converged?
 Maximum Force            0.005733     0.000015     NO 
 RMS     Force            0.001005     0.000010     NO 
 Maximum Displacement     0.493019     0.000060     NO 
 RMS     Displacement     0.187386     0.000040     NO 
 Predicted change in Energy=-6.463842D-04
 GradGradGradGradGradGradGradGradGradGradGradGradGradGradGradGradGradGrad

                          Input orientation:                          
 ---------------------------------------------------------------------
 Center     Atomic      Atomic             Coordinates (Angstroms)
 Number     Number       Type             X           Y           Z
 ---------------------------------------------------------------------
      1          6           0        0.008197   -0.492847   -0.129785
      2          8           0       -0.978316   -0.101036    0.456467
      3          8           0        1.056307    0.181977   -0.492090
      4          1           0        1.040837    1.161643   -0.181220
      5          6           0        0.143184   -1.982777   -0.538296
      6          9           0        0.304976   -2.095335   -1.864944
      7          9           0       -0.939070   -2.674995   -0.188455
      8          9           0        1.208658   -2.536584    0.061600
      9          8           0       -2.680441    2.292586    0.734643
     10          1           0       -3.061439    2.320251    1.628133
     11          1           0       -2.158213    1.476563    0.677241
     12          8           0        1.212672    2.602485    0.250187
     13          1           0        1.489027    2.743294    1.159074
     14          1           0        0.440058    3.209280    0.097948
     15          8           0       -0.927383    4.127582   -0.019642
     16          1           0       -1.663498    3.526524    0.262807
     17          1           0       -1.169434    4.484048   -0.877584
     18          8           0       -3.852066    2.435377    3.300716
     19          1           0       -4.668576    1.940121    3.409021
     20          1           0       -4.019051    3.313341    3.653796
 ---------------------------------------------------------------------
                    Distance matrix (angstroms):
                    1          2          3          4          5
     1  C    0.000000
     2  O    1.212607   0.000000
     3  O    1.298147   2.262641   0.000000
     4  H    1.950981   2.465356   1.027922   0.000000
     5  C    1.550804   2.405881   2.349913   3.289478   0.000000
     6  F    2.380509   3.318586   2.763219   3.739562   1.341209
     7  F    2.379606   2.653813   3.498000   4.317392   1.331475
     8  F    2.377939   3.297069   2.778553   3.709987   1.342316
     9  O    3.966693   2.950261   4.463499   3.995716   5.279391
    10  H    4.519565   3.402181   5.101312   4.630853   5.786110
    11  H    3.036972   1.982352   3.657379   3.327169   4.329087
    12  O    3.343085   3.485973   2.536589   1.513825   4.773902
    13  H    3.785053   3.830360   3.077976   2.121057   5.198857
    14  H    3.734182   3.619187   3.145230   2.152136   5.239314
    15  O    4.715486   4.255642   4.441400   3.563256   6.225079
    16  H    4.370817   3.696779   4.376437   3.619841   5.853056
    17  H    5.168704   4.779039   4.859048   4.050753   6.607414
    18  O    5.936705   4.773006   6.599645   6.138956   7.086616
    19  H    6.349385   5.148001   7.147308   6.789201   7.356865
    20  H    6.709791   5.579154   7.263131   6.703703   7.933896
                    6          7          8          9         10
     6  F    0.000000
     7  F    2.166627   0.000000
     8  F    2.173226   2.166661   0.000000
     9  O    5.909689   5.344281   6.236903   0.000000
    10  H    6.559858   5.723366   6.654066   0.971725   0.000000
    11  H    5.028763   4.412615   5.274484   0.970521   1.559430
    12  O    5.231367   5.716134   5.142529   3.935361   4.499602
    13  H    5.827435   6.088460   5.400015   4.215180   4.594096
    14  H    5.657750   6.050513   5.797156   3.314094   3.923304
    15  O    6.606705   6.804681   6.998598   2.647520   3.245890
    16  H    6.325149   6.259973   6.712007   1.667155   2.296399
    17  H    6.814474   7.195822   7.471724   3.112061   3.813177
    18  O    8.030716   6.839281   7.798922   2.824505   1.853613
    19  H    8.296736   6.939044   8.110979   3.351001   2.428775
    20  H    8.854800   7.753022   8.628698   3.369759   2.450829
                   11         12         13         14         15
    11  H    0.000000
    12  O    3.579517   0.000000
    13  H    3.890904   0.960352   0.000000
    14  H    3.176303   0.994138   1.563160   0.000000
    15  O    3.004744   2.641698   3.024015   1.651363   0.000000
    16  H    2.149148   3.020987   3.369741   2.133721   0.991419
    17  H    3.527057   3.238298   3.774336   2.273138   0.960063
    18  O    3.266663   5.914832   5.762701   5.411006   4.737310
    19  H    3.738907   6.708654   6.604803   6.218690   5.526050
    20  H    3.961863   6.281783   6.073510   5.704256   4.869861
                   16         17         18         19         20
    16  H    0.000000
    17  H    1.568898   0.000000
    18  O    3.899914   5.371384   0.000000
    19  H    4.630964   6.090200   0.961091   0.000000
    20  H    4.134355   5.479441   0.960922   1.538678   0.000000
 Stoichiometry    C2H9F3O6
 Framework group  C1[X(C2H9F3O6)]
 Deg. of freedom    54
 Full point group                 C1      NOp   1
 Largest Abelian subgroup         C1      NOp   1
 Largest concise Abelian subgroup C1      NOp   1
                         Standard orientation:                         
 ---------------------------------------------------------------------
 Center     Atomic      Atomic             Coordinates (Angstroms)
 Number     Number       Type             X           Y           Z
 ---------------------------------------------------------------------
      1          6           0       -1.106106    0.097366   -0.087541
      2          8           0       -0.142610   -0.636251   -0.025106
      3          8           0       -1.136100    1.379277   -0.290001
      4          1           0       -0.209992    1.787920   -0.468770
      5          6           0       -2.540806   -0.469713    0.070732
      6          9           0       -3.172913    0.124975    1.093292
      7          9           0       -2.514602   -1.780938    0.300578
      8          9           0       -3.254301   -0.252610   -1.045334
      9          8           0        2.680531   -0.645151    0.831534
     10          1           0        3.185819   -1.269227    0.284303
     11          1           0        1.756757   -0.699345    0.538934
     12          8           0        1.057601    2.540147   -0.813774
     13          1           0        1.373415    2.448235   -1.716043
     14          1           0        1.844349    2.381986   -0.226982
     15          8           0        3.161743    1.953363    0.671769
     16          1           0        3.087636    0.970734    0.780673
     17          1           0        3.259821    2.326715    1.550808
     18          8           0        4.218011   -2.458122   -0.693957
     19          1           0        4.205171   -3.368917   -0.387392
     20          1           0        5.141441   -2.232965   -0.835213
 ---------------------------------------------------------------------
 Rotational constants (GHZ):           1.0122232           0.3683680           0.2990952
 Standard basis: 6-31++G(d,p) (6D, 7F)
 There are   263 symmetry adapted cartesian basis functions of A   symmetry.
 There are   263 symmetry adapted basis functions of A   symmetry.
   263 basis functions,   424 primitive gaussians,   263 cartesian basis functions
    48 alpha electrons       48 beta electrons
       nuclear repulsion energy       701.7984124877 Hartrees.
 NAtoms=   20 NActive=   20 NUniq=   20 SFac= 1.00D+00 NAtFMM=   60 NAOKFM=F Big=F
 Integral buffers will be    131072 words long.
 Raffenetti 2 integral format.
 Two-electron integral symmetry is turned on.
 Nuclear repulsion after empirical dispersion term =      701.7912100778 Hartrees.
 One-electron integrals computed using PRISM.
 NBasis=   263 RedAO= T EigKep=  5.36D-05  NBF=   263
 NBsUse=   263 1.00D-06 EigRej= -1.00D+00 NBFU=   263
 Initial guess from the checkpoint file:  "/local_scratch/slurm.5620371/Gau-2385274.chk"
 B after Tr=    -0.000000    0.000000   -0.000000
         Rot=    0.999887    0.012544   -0.002583    0.007864 Ang=   1.72 deg.
 ExpMin= 3.60D-02 ExpMax= 7.00D+03 ExpMxC= 1.05D+03 IAcc=3 IRadAn=         5 AccDes= 0.00D+00
 Harris functional with IExCor= 4639 and IRadAn=       5 diagonalized for initial guess.
 HarFok:  IExCor= 4639 AccDes= 0.00D+00 IRadAn=         5 IDoV= 1 UseB2=F ITyADJ=14
 ICtDFT=  3500011 ScaDFX=  1.000000  1.000000  1.000000  1.000000
 FoFCou: FMM=F IPFlag=           0 FMFlag=      100000 FMFlg1=           0
         NFxFlg=           0 DoJE=T BraDBF=F KetDBF=T FulRan=T
         wScrn=  0.000000 ICntrl=       500 IOpCl=  0 I1Cent=   200000004 NGrid=           0
         NMat0=    1 NMatS0=      1 NMatT0=    0 NMatD0=    1 NMtDS0=    0 NMtDT0=    0
 Petite list used in FoFCou.
 Requested convergence on RMS density matrix=1.00D-10 within 128 cycles.
 Requested convergence on MAX density matrix=1.00D-08.
 Requested convergence on             energy=1.00D-08.
 No special actions if energy rises.
 SCF Done:  E(RwB97XD) =  -832.380690428     A.U. after   17 cycles
            NFock= 17  Conv=0.33D-10     -V/T= 2.0082
 Calling FoFJK, ICntrl=      2127 FMM=F ISym2X=0 I1Cent= 0 IOpClX= 0 NMat=1 NMatS=1 NMatT=0.
 ***** Axes restored to original set *****
 -------------------------------------------------------------------
 Center     Atomic                   Forces (Hartrees/Bohr)
 Number     Number              X              Y              Z
 -------------------------------------------------------------------
      1        6          -0.000499690    0.000152871    0.000550248
      2        8          -0.000683296    0.001967701   -0.000143115
      3        8           0.000128245    0.002412704    0.000943084
      4        1           0.000410381   -0.003365723   -0.000983083
      5        6           0.000087417    0.000440231   -0.000077573
      6        9           0.000005993   -0.000263932    0.000023819
      7        9           0.000045314   -0.000182253   -0.000108735
      8        9          -0.000153296   -0.000144348   -0.000150263
      9        8           0.001795050   -0.001714868   -0.000510675
     10        1          -0.000230560   -0.000069208    0.000316583
     11        1          -0.000685913   -0.000479171    0.000412084
     12        8          -0.001695419    0.001241937    0.000159559
     13        1           0.000934819   -0.000244598    0.000175472
     14        1           0.000797536   -0.000276867   -0.000245441
     15        8          -0.000905281   -0.000461315   -0.000010589
     16        1           0.000465965    0.000687422   -0.000349272
     17        1           0.000156325    0.000287261    0.000148094
     18        8          -0.000292578    0.000129363   -0.000156089
     19        1           0.000080999   -0.000258754   -0.000042684
     20        1           0.000237990    0.000141546    0.000048576
 -------------------------------------------------------------------
 Cartesian Forces:  Max     0.003365723 RMS     0.000820594

 GradGradGradGradGradGradGradGradGradGradGradGradGradGradGradGradGradGrad
 Berny optimization.
 Using GEDIIS/GDIIS optimizer.
 FormGI is forming the generalized inverse of G from B-inverse, IUseBI=4.
 Internal  Forces:  Max     0.010458277 RMS     0.002710165
 Search for a local minimum.
 Step number   3 out of a maximum of  120
 All quantities printed in internal units (Hartrees-Bohrs-Radians)
 Mixed Optimization -- RFO/linear search
 Update second derivatives using D2CorX and points    2    3
 DE= -3.08D-04 DEPred=-6.46D-04 R= 4.76D-01
 Trust test= 4.76D-01 RLast= 6.78D-01 DXMaxT set to 5.05D-01
 ITU=  0  1  0
 Use linear search instead of GDIIS.
     Eigenvalues ---    0.00005   0.00028   0.00058   0.00112   0.00361
     Eigenvalues ---    0.00475   0.00608   0.00721   0.00728   0.01226
     Eigenvalues ---    0.01411   0.01499   0.01671   0.01780   0.02056
     Eigenvalues ---    0.02225   0.02439   0.02617   0.02741   0.03112
     Eigenvalues ---    0.03504   0.03559   0.04709   0.04902   0.05274
     Eigenvalues ---    0.05997   0.07692   0.08579   0.08826   0.11158
     Eigenvalues ---    0.11727   0.13239   0.13570   0.19590   0.21351
     Eigenvalues ---    0.21714   0.24046   0.28110   0.30230   0.37100
     Eigenvalues ---    0.37656   0.38637   0.42982   0.45753   0.52348
     Eigenvalues ---    0.53428   0.55433   0.55984   0.56531   0.57321
     Eigenvalues ---    0.57340   0.60127   0.90917   1.70410
 RFO step:  Lambda=-1.20528979D-03 EMin= 4.95375927D-05
 Quartic linear search produced a step of -0.25499.
 Iteration  1 RMS(Cart)=  0.23486946 RMS(Int)=  0.01764532
 Iteration  2 RMS(Cart)=  0.05754429 RMS(Int)=  0.00138944
 Iteration  3 RMS(Cart)=  0.00140583 RMS(Int)=  0.00118597
 Iteration  4 RMS(Cart)=  0.00000568 RMS(Int)=  0.00118597
 Iteration  5 RMS(Cart)=  0.00000001 RMS(Int)=  0.00118597
 Variable       Old X    -DE/DX   Delta X   Delta X   Delta X     New X
                                 (Linear)    (Quad)   (Total)
    R1        2.29149   0.00105  -0.00085   0.01326   0.01241   2.30390
    R2        2.45314  -0.00006  -0.00016   0.00679   0.00663   2.45977
    R3        2.93060   0.00023   0.00036  -0.00741  -0.00704   2.92355
    R4        1.94249  -0.00444  -0.00772   0.05305   0.04533   1.98782
    R5        2.86071  -0.00086   0.01357  -0.06444  -0.05089   2.80982
    R6        2.53452  -0.00000  -0.00015   0.00329   0.00314   2.53766
    R7        2.51612   0.00003  -0.00013   0.00124   0.00111   2.51723
    R8        2.53661  -0.00013  -0.00063   0.00200   0.00137   2.53798
    R9        1.83629   0.00023   0.00026  -0.00071  -0.00045   1.83584
   R10        1.83402   0.00001  -0.00056   0.00173   0.00117   1.83519
   R11        3.15047   0.00112   0.00149   0.06563   0.06709   3.21756
   R12        3.50282  -0.00015  -0.00565   0.03756   0.03191   3.53473
   R13        1.81480   0.00040   0.00021   0.00083   0.00105   1.81585
   R14        1.87865  -0.00224  -0.00113  -0.00122  -0.00233   1.87632
   R15        3.12062  -0.00149   0.00616   0.03747   0.04364   3.16426
   R16        1.87351  -0.00015  -0.00038  -0.00492  -0.00524   1.86827
   R17        1.81426  -0.00007  -0.00009   0.00078   0.00070   1.81495
   R18        1.81620   0.00006  -0.00003   0.00031   0.00029   1.81648
   R19        1.81588   0.00011   0.00005   0.00013   0.00017   1.81605
    A1        2.24441  -0.00230  -0.00091  -0.01301  -0.01392   2.23048
    A2        2.10435   0.00122   0.00090   0.00352   0.00442   2.10877
    A3        1.93439   0.00109   0.00002   0.00952   0.00954   1.94393
    A4        1.98109  -0.00805  -0.00249  -0.05369  -0.05619   1.92489
    A5        1.93017   0.00035  -0.00033  -0.00469  -0.00502   1.92515
    A6        1.93855   0.00022  -0.00019  -0.00276  -0.00295   1.93559
    A7        1.92596   0.00027   0.00106  -0.00397  -0.00291   1.92306
    A8        1.89053  -0.00032  -0.00028   0.00306   0.00278   1.89331
    A9        1.88776  -0.00030  -0.00023   0.00446   0.00422   1.89198
   A10        1.88943  -0.00026  -0.00007   0.00439   0.00432   1.89375
   A11        1.86429  -0.00025  -0.00049  -0.00074  -0.00655   1.85774
   A12        2.06955  -0.00012  -0.01502   0.09508   0.07743   2.14697
   A13        1.85184   0.00095  -0.00216   0.06295   0.05779   1.90962
   A14        2.02854   0.00293  -0.01441   0.05665   0.04411   2.07265
   A15        2.03654  -0.00934  -0.01501  -0.03982  -0.05316   1.98338
   A16        1.85363   0.00328  -0.00040   0.02027   0.02193   1.87556
   A17        1.83114  -0.00664  -0.00142   0.01539   0.01360   1.84474
   A18        2.07017   0.00234  -0.00381   0.05036   0.04590   2.11607
   A19        1.86763   0.00277  -0.00059   0.00681   0.00574   1.87337
   A20        2.01756  -0.00009  -0.00135   0.04161   0.03816   2.05572
   A21        2.05152  -0.00007  -0.00853   0.06379   0.05321   2.10473
   A22        1.85644   0.00020   0.00069  -0.00822  -0.01037   1.84607
   A23        3.27141  -0.00884  -0.02071  -0.03133  -0.05169   3.21972
   A24        3.17527  -0.00026  -0.00162  -0.01582  -0.01643   3.15884
   A25        3.06171  -0.01046  -0.00941  -0.05376  -0.06295   2.99876
   A26        2.95660  -0.00482   0.00481   0.01275   0.01681   2.97341
   A27        3.13937  -0.00081  -0.00458   0.10473   0.10031   3.23968
   A28        3.09735   0.00004  -0.00653   0.03059   0.02366   3.12101
   A29        3.06276   0.00058   0.00389   0.03275   0.03676   3.09952
   A30        3.18094   0.00048   0.00342   0.01550   0.01992   3.20086
    D1        0.06427   0.00089  -0.00666  -0.07131  -0.07800  -0.01372
    D2       -3.06845   0.00020  -0.00780  -0.07600  -0.08377   3.13097
    D3        2.12563  -0.00030  -0.00647  -0.00072  -0.00720   2.11844
    D4        0.02595  -0.00028  -0.00578   0.00037  -0.00542   0.02053
    D5       -2.06955  -0.00028  -0.00628  -0.00072  -0.00701  -2.07655
    D6       -1.02401   0.00030  -0.00544   0.00344  -0.00199  -1.02601
    D7       -3.12369   0.00033  -0.00475   0.00453  -0.00022  -3.12391
    D8        1.06399   0.00033  -0.00525   0.00344  -0.00180   1.06219
    D9        1.37232   0.00008  -0.07748  -0.02238  -0.10092   1.27140
   D10       -0.87547   0.00439  -0.04435  -0.08534  -0.12866  -1.00413
   D11        1.81076   0.00053  -0.02086   0.17025   0.15121   1.96197
   D12       -2.29704  -0.00063  -0.02580   0.24615   0.22269  -2.07435
   D13       -0.24531   0.00083  -0.01133   0.06369   0.04994  -0.19537
   D14        1.93007  -0.00033  -0.01626   0.13959   0.12142   2.05150
   D15       -1.44616   0.00048  -0.01292   0.04901   0.03644  -1.40972
   D16        2.63492   0.00023  -0.00411  -0.05070  -0.05614   2.57878
   D17        2.72756  -0.00023   0.00044  -0.08855  -0.08679   2.64077
   D18        0.52545  -0.00048   0.00924  -0.18826  -0.17936   0.34609
   D19        0.69716  -0.00355   0.04647  -0.00943   0.03677   0.73393
   D20       -1.37879  -0.00089   0.05360  -0.04581   0.00740  -1.37139
   D21       -1.54795  -0.00055   0.07721  -0.06907   0.00848  -1.53947
   D22        2.65928   0.00211   0.08434  -0.10545  -0.02089   2.63839
         Item               Value     Threshold  Converged?
 Maximum Force            0.010458     0.000015     NO 
 RMS     Force            0.002710     0.000010     NO 
 Maximum Displacement     0.932174     0.000060     NO 
 RMS     Displacement     0.283346     0.000040     NO 
 Predicted change in Energy=-8.055723D-04
 GradGradGradGradGradGradGradGradGradGradGradGradGradGradGradGradGradGrad

                          Input orientation:                          
 ---------------------------------------------------------------------
 Center     Atomic      Atomic             Coordinates (Angstroms)
 Number     Number       Type             X           Y           Z
 ---------------------------------------------------------------------
      1          6           0        0.096927   -0.373680    0.010870
      2          8           0       -0.688497    0.061410    0.835606
      3          8           0        1.114099    0.238628   -0.522741
      4          1           0        1.184789    1.220245   -0.151336
      5          6           0       -0.039790   -1.816709   -0.529897
      6          9           0       -0.188309   -1.802073   -1.864448
      7          9           0       -1.095793   -2.426886    0.005761
      8          9           0        1.059688   -2.528761   -0.233438
      9          8           0       -2.514795    2.100370    0.829774
     10          1           0       -3.023644    2.180496    1.653446
     11          1           0       -1.965615    1.304780    0.922261
     12          8           0        1.373864    2.648147    0.217710
     13          1           0        1.682518    2.859884    1.102720
     14          1           0        0.579227    3.214984    0.035740
     15          8           0       -0.891021    3.993098   -0.155854
     16          1           0       -1.572100    3.368073    0.194713
     17          1           0       -1.190137    4.287119   -1.019863
     18          8           0       -4.035171    2.356339    3.216986
     19          1           0       -4.828742    1.820286    3.299912
     20          1           0       -4.271067    3.225747    3.551697
 ---------------------------------------------------------------------
                    Distance matrix (angstroms):
                    1          2          3          4          5
     1  C    0.000000
     2  O    1.219174   0.000000
     3  O    1.301654   2.264038   0.000000
     4  H    1.936583   2.413743   1.051908   0.000000
     5  C    1.547078   2.410965   2.357100   3.296360   0.000000
     6  F    2.374549   3.318592   2.767834   3.735580   1.342870
     7  F    2.374502   2.654459   3.502557   4.304335   1.332062
     8  F    2.372966   3.302725   2.783002   3.751991   1.343040
     9  O    3.689528   2.737290   4.297005   3.927355   4.828857
    10  H    4.354290   3.257653   5.062368   4.678700   5.444999
    11  H    2.811039   1.784519   3.565018   3.329384   3.944775
    12  O    3.287064   3.365462   2.534074   1.486892   4.742602
    13  H    3.763266   3.677569   3.136273   2.123395   5.244263
    14  H    3.621014   3.491696   3.075173   2.093009   5.101084
    15  O    4.480244   4.059825   4.272137   3.463772   5.883736
    16  H    4.101240   3.482171   4.186148   3.511887   5.454814
    17  H    4.943885   4.642308   4.684754   3.974963   6.230576
    18  O    5.899697   4.705093   6.707104   6.315401   6.885966
    19  H    6.316130   5.129140   7.240973   6.959434   7.129462
    20  H    6.676279   5.497726   7.384033   6.892087   7.745287
                    6          7          8          9         10
     6  F    0.000000
     7  F    2.170622   0.000000
     8  F    2.178478   2.171104   0.000000
     9  O    5.282086   4.815456   5.944426   0.000000
    10  H    6.022920   5.259225   6.512375   0.971485   0.000000
    11  H    4.536198   3.939783   5.018379   0.971142   1.555936
    12  O    5.155601   5.648016   5.206018   3.974462   4.649528
    13  H    5.834202   6.072254   5.586656   4.274202   4.786735
    14  H    5.419473   5.885346   5.770088   3.383168   4.082624
    15  O    6.082524   6.425282   6.807784   2.681515   3.332743
    16  H    5.734582   5.817570   6.471651   1.702659   2.375967
    17  H    6.228583   6.792545   7.220554   3.155590   3.866030
    18  O    7.609975   6.467701   7.856667   2.841803   1.870498
    19  H    7.831074   6.544067   8.128492   3.396230   2.469611
    20  H    8.442898   7.389742   8.709682   3.429261   2.500394
                   11         12         13         14         15
    11  H    0.000000
    12  O    3.667853   0.000000
    13  H    3.969860   0.960907   0.000000
    14  H    3.303183   0.992907   1.575371   0.000000
    15  O    3.089358   2.660478   3.080793   1.674454   0.000000
    16  H    2.222916   3.032742   3.416910   2.162618   0.988647
    17  H    3.642466   3.285106   3.846363   2.322589   0.960433
    18  O    3.264139   6.191806   6.116833   5.670120   4.892924
    19  H    3.757189   6.975503   6.950175   6.468859   5.671779
    20  H    3.989882   6.581363   6.447986   5.990611   5.075379
                   16         17         18         19         20
    16  H    0.000000
    17  H    1.570267   0.000000
    18  O    4.027959   5.456466   0.000000
    19  H    4.758532   6.163211   0.961242   0.000000
    20  H    4.309759   5.614072   0.961014   1.532880   0.000000
 Stoichiometry    C2H9F3O6
 Framework group  C1[X(C2H9F3O6)]
 Deg. of freedom    54
 Full point group                 C1      NOp   1
 Largest Abelian subgroup         C1      NOp   1
 Largest concise Abelian subgroup C1      NOp   1
                         Standard orientation:                         
 ---------------------------------------------------------------------
 Center     Atomic      Atomic             Coordinates (Angstroms)
 Number     Number       Type             X           Y           Z
 ---------------------------------------------------------------------
      1          6           0       -1.058159    0.151367   -0.265464
      2          8           0       -0.042721   -0.477309   -0.510486
      3          8           0       -1.219802    1.442867   -0.279682
      4          1           0       -0.316731    1.920751   -0.529881
      5          6           0       -2.369006   -0.576906    0.114999
      6          9           0       -2.791050   -0.175044    1.324828
      7          9           0       -2.187396   -1.896119    0.147922
      8          9           0       -3.329526   -0.301141   -0.782282
      9          8           0        2.429217   -0.624363    0.655984
     10          1           0        3.032146   -1.256672    0.231194
     11          1           0        1.572062   -0.719438    0.209485
     12          8           0        0.893869    2.742777   -0.793644
     13          1           0        1.258650    2.756465   -1.682513
     14          1           0        1.642502    2.561450   -0.167119
     15          8           0        2.862726    2.015389    0.841181
     16          1           0        2.794166    1.029147    0.834199
     17          1           0        2.911410    2.292393    1.759511
     18          8           0        4.216417   -2.476349   -0.548969
     19          1           0        4.170154   -3.392391   -0.261372
     20          1           0        5.152726   -2.271834   -0.620014
 ---------------------------------------------------------------------
 Rotational constants (GHZ):           0.9420282           0.4070445           0.3172098
 Standard basis: 6-31++G(d,p) (6D, 7F)
 There are   263 symmetry adapted cartesian basis functions of A   symmetry.
 There are   263 symmetry adapted basis functions of A   symmetry.
   263 basis functions,   424 primitive gaussians,   263 cartesian basis functions
    48 alpha electrons       48 beta electrons
       nuclear repulsion energy       709.2407786055 Hartrees.
 NAtoms=   20 NActive=   20 NUniq=   20 SFac= 1.00D+00 NAtFMM=   60 NAOKFM=F Big=F
 Integral buffers will be    131072 words long.
 Raffenetti 2 integral format.
 Two-electron integral symmetry is turned on.
 Nuclear repulsion after empirical dispersion term =      709.2334118886 Hartrees.
 One-electron integrals computed using PRISM.
 NBasis=   263 RedAO= T EigKep=  5.69D-05  NBF=   263
 NBsUse=   263 1.00D-06 EigRej= -1.00D+00 NBFU=   263
 Initial guess from the checkpoint file:  "/local_scratch/slurm.5620371/Gau-2385274.chk"
 B after Tr=     0.000000   -0.000000    0.000000
         Rot=    0.999663   -0.018072   -0.003828   -0.018214 Ang=  -2.97 deg.
 ExpMin= 3.60D-02 ExpMax= 7.00D+03 ExpMxC= 1.05D+03 IAcc=3 IRadAn=         5 AccDes= 0.00D+00
 Harris functional with IExCor= 4639 and IRadAn=       5 diagonalized for initial guess.
 HarFok:  IExCor= 4639 AccDes= 0.00D+00 IRadAn=         5 IDoV= 1 UseB2=F ITyADJ=14
 ICtDFT=  3500011 ScaDFX=  1.000000  1.000000  1.000000  1.000000
 FoFCou: FMM=F IPFlag=           0 FMFlag=      100000 FMFlg1=           0
         NFxFlg=           0 DoJE=T BraDBF=F KetDBF=T FulRan=T
         wScrn=  0.000000 ICntrl=       500 IOpCl=  0 I1Cent=   200000004 NGrid=           0
         NMat0=    1 NMatS0=      1 NMatT0=    0 NMatD0=    1 NMtDS0=    0 NMtDT0=    0
 Petite list used in FoFCou.
 Requested convergence on RMS density matrix=1.00D-10 within 128 cycles.
 Requested convergence on MAX density matrix=1.00D-08.
 Requested convergence on             energy=1.00D-08.
 No special actions if energy rises.
 SCF Done:  E(RwB97XD) =  -832.379493300     A.U. after   18 cycles
            NFock= 18  Conv=0.76D-10     -V/T= 2.0083
 Calling FoFJK, ICntrl=      2127 FMM=F ISym2X=0 I1Cent= 0 IOpClX= 0 NMat=1 NMatS=1 NMatT=0.
 ***** Axes restored to original set *****
 -------------------------------------------------------------------
 Center     Atomic                   Forces (Hartrees/Bohr)
 Number     Number              X              Y              Z
 -------------------------------------------------------------------
      1        6          -0.000691555    0.006050243    0.002877247
      2        8           0.007235832   -0.006223495   -0.006064760
      3        8          -0.005837270    0.010273288    0.009711661
      4        1           0.001780965   -0.011282909   -0.006681876
      5        6           0.000726717    0.000617375    0.000132621
      6        9           0.000177559   -0.001266044    0.001791538
      7        9           0.000971640   -0.000670403   -0.001053439
      8        9          -0.001761592   -0.000343252   -0.001059317
      9        8          -0.001892969    0.000235972    0.001068400
     10        1           0.000221849    0.001432922   -0.001033881
     11        1           0.000100914    0.002540030   -0.000623385
     12        8          -0.000213037    0.001264363   -0.000669049
     13        1          -0.000751968   -0.000482841   -0.000425018
     14        1          -0.000379022   -0.000667976    0.000742344
     15        8           0.000182146   -0.000471548    0.000122066
     16        1          -0.000288239   -0.000352774    0.000565378
     17        1           0.000372205   -0.000534449    0.000706070
     18        8          -0.001799379    0.000309430    0.000857874
     19        1           0.000597246   -0.000940984   -0.000598895
     20        1           0.001247958    0.000513052   -0.000365579
 -------------------------------------------------------------------
 Cartesian Forces:  Max     0.011282909 RMS     0.003222998

 GradGradGradGradGradGradGradGradGradGradGradGradGradGradGradGradGradGrad
 Berny optimization.
 Using GEDIIS/GDIIS optimizer.
 FormGI is forming the generalized inverse of G from B-inverse, IUseBI=4.
 Internal  Forces:  Max     0.020149600 RMS     0.005309509
 Search for a local minimum.
 Step number   4 out of a maximum of  120
 All quantities printed in internal units (Hartrees-Bohrs-Radians)
 Mixed Optimization -- RFO/linear search
 Update second derivatives using D2CorX and points    4    3
 DE=  1.20D-03 DEPred=-8.06D-04 R=-1.49D+00
 Trust test=-1.49D+00 RLast= 4.82D-01 DXMaxT set to 2.52D-01
 ITU= -1  0  1  0
 Use linear search instead of GDIIS.
     Eigenvalues ---    0.00005   0.00028   0.00058   0.00163   0.00362
     Eigenvalues ---    0.00510   0.00621   0.00721   0.00901   0.01261
     Eigenvalues ---    0.01459   0.01603   0.01765   0.01882   0.01944
     Eigenvalues ---    0.02227   0.02386   0.02687   0.02911   0.03156
     Eigenvalues ---    0.03497   0.03552   0.04604   0.04895   0.05209
     Eigenvalues ---    0.05943   0.07673   0.08606   0.08824   0.11335
     Eigenvalues ---    0.11731   0.13521   0.14961   0.19590   0.21450
     Eigenvalues ---    0.21714   0.24030   0.28318   0.33559   0.37058
     Eigenvalues ---    0.37658   0.38635   0.43068   0.45829   0.52367
     Eigenvalues ---    0.53470   0.55597   0.55985   0.56522   0.57319
     Eigenvalues ---    0.57340   0.59961   0.91633   2.09694
 RFO step:  Lambda=-6.57921217D-04 EMin= 5.25927107D-05
 Quartic linear search produced a step of -0.77218.
 Iteration  1 RMS(Cart)=  0.18935085 RMS(Int)=  0.01786121
 Iteration  2 RMS(Cart)=  0.03089445 RMS(Int)=  0.00114810
 Iteration  3 RMS(Cart)=  0.00087142 RMS(Int)=  0.00100708
 Iteration  4 RMS(Cart)=  0.00000123 RMS(Int)=  0.00100708
 Iteration  5 RMS(Cart)=  0.00000000 RMS(Int)=  0.00100708
 Variable       Old X    -DE/DX   Delta X   Delta X   Delta X     New X
                                 (Linear)    (Quad)   (Total)
    R1        2.30390  -0.01088  -0.00958  -0.00668  -0.01626   2.28764
    R2        2.45977  -0.00568  -0.00512   0.00103  -0.00409   2.45568
    R3        2.92355   0.00161   0.00544   0.00302   0.00845   2.93201
    R4        1.98782  -0.01035  -0.03500  -0.04366  -0.07867   1.90915
    R5        2.80982   0.00247   0.03930   0.09312   0.13241   2.94223
    R6        2.53766  -0.00181  -0.00242  -0.00205  -0.00448   2.53318
    R7        2.51723  -0.00089  -0.00086   0.00071  -0.00015   2.51709
    R8        2.53798  -0.00149  -0.00106  -0.00158  -0.00263   2.53535
    R9        1.83584  -0.00100   0.00035   0.00044   0.00080   1.83664
   R10        1.83519  -0.00208  -0.00091  -0.00368  -0.00458   1.83061
   R11        3.21756  -0.00253  -0.05181   0.02412  -0.02771   3.18985
   R12        3.53473  -0.00013  -0.02464  -0.00537  -0.03002   3.50471
   R13        1.81585  -0.00074  -0.00081  -0.00137  -0.00218   1.81367
   R14        1.87632   0.00227   0.00180  -0.00561  -0.00381   1.87251
   R15        3.16426   0.00240  -0.03370   0.01861  -0.01508   3.14918
   R16        1.86827  -0.00122   0.00405  -0.00347   0.00061   1.86888
   R17        1.81495  -0.00091  -0.00054  -0.00060  -0.00114   1.81382
   R18        1.81648  -0.00002  -0.00022  -0.00017  -0.00039   1.81609
   R19        1.81605   0.00003  -0.00013   0.00012  -0.00001   1.81604
    A1        2.23048   0.00287   0.01075  -0.00473   0.00603   2.23651
    A2        2.10877  -0.00150  -0.00341   0.00620   0.00279   2.11156
    A3        1.94393  -0.00137  -0.00737  -0.00147  -0.00884   1.93509
    A4        1.92489   0.01593   0.04339  -0.00636   0.03701   1.96191
    A5        1.92515   0.00142   0.00388   0.00430   0.00817   1.93331
    A6        1.93559   0.00158   0.00228  -0.00110   0.00119   1.93678
    A7        1.92306   0.00189   0.00224   0.00234   0.00458   1.92764
    A8        1.89331  -0.00161  -0.00214  -0.00222  -0.00436   1.88895
    A9        1.89198  -0.00175  -0.00326  -0.00169  -0.00496   1.88701
   A10        1.89375  -0.00171  -0.00334  -0.00182  -0.00516   1.88859
   A11        1.85774   0.00109   0.00506   0.00568   0.00607   1.86381
   A12        2.14697  -0.00100  -0.05979  -0.04738  -0.10926   2.03772
   A13        1.90962  -0.00131  -0.04462  -0.02285  -0.07048   1.83914
   A14        2.07265  -0.00665  -0.03406   0.01704  -0.01811   2.05454
   A15        1.98338   0.01672   0.04105  -0.01733   0.02320   2.00658
   A16        1.87556  -0.00453  -0.01694   0.01240  -0.00505   1.87051
   A17        1.84474   0.01353  -0.01051   0.04836   0.03887   1.88361
   A18        2.11607  -0.00574  -0.03544  -0.03998  -0.07430   2.04177
   A19        1.87337  -0.00549  -0.00443  -0.00531  -0.00828   1.86509
   A20        2.05572  -0.00070  -0.02947  -0.01209  -0.04321   2.01250
   A21        2.10473  -0.00087  -0.04109  -0.03549  -0.07824   2.02649
   A22        1.84607   0.00154   0.00801   0.01177   0.01715   1.86323
   A23        3.21972   0.01203   0.03991  -0.05775  -0.01780   3.20193
   A24        3.15884   0.00092   0.01269   0.00994   0.02288   3.18172
   A25        2.99876   0.02015   0.04861   0.02711   0.07568   3.07444
   A26        2.97341   0.01011  -0.01298   0.04318   0.02979   3.00320
   A27        3.23968   0.00082  -0.07746   0.01461  -0.06285   3.17684
   A28        3.12101  -0.00015  -0.01827  -0.01592  -0.03437   3.08663
   A29        3.09952  -0.00027  -0.02839   0.04264   0.01381   3.11333
   A30        3.20086  -0.00133  -0.01538  -0.02320  -0.03789   3.16297
    D1       -0.01372  -0.00199   0.06023  -0.03628   0.02396   0.01023
    D2        3.13097  -0.00072   0.06469  -0.03606   0.02861  -3.12361
    D3        2.11844   0.00057   0.00556   0.01744   0.02299   2.14143
    D4        0.02053   0.00063   0.00419   0.01810   0.02229   0.04282
    D5       -2.07655   0.00050   0.00541   0.01955   0.02498  -2.05158
    D6       -1.02601  -0.00059   0.00154   0.01721   0.01873  -1.00727
    D7       -3.12391  -0.00053   0.00017   0.01787   0.01804  -3.10588
    D8        1.06219  -0.00066   0.00139   0.01933   0.02072   1.08291
    D9        1.27140   0.00024   0.07793   0.12309   0.20082   1.47222
   D10       -1.00413  -0.00873   0.09935   0.12231   0.22182  -0.78231
   D11        1.96197  -0.00030  -0.11676  -0.01356  -0.12843   1.83354
   D12       -2.07435   0.00166  -0.17196  -0.02584  -0.19628  -2.27063
   D13       -0.19537  -0.00086  -0.03856   0.02840  -0.01173  -0.20710
   D14        2.05150   0.00109  -0.09376   0.01611  -0.07958   1.97191
   D15       -1.40972  -0.00037  -0.02814   0.06746   0.04043  -1.36929
   D16        2.57878  -0.00074   0.04335   0.11159   0.15424   2.73302
   D17        2.64077   0.00066   0.06702   0.12922   0.19693   2.83771
   D18        0.34609   0.00030   0.13850   0.17335   0.31074   0.65683
   D19        0.73393   0.00728  -0.02840  -0.04656  -0.07502   0.65891
   D20       -1.37139   0.00192  -0.00572  -0.05801  -0.06282  -1.43421
   D21       -1.53947   0.00090  -0.00655  -0.08467  -0.09217  -1.63164
   D22        2.63839  -0.00447   0.01613  -0.09612  -0.07997   2.55843
         Item               Value     Threshold  Converged?
 Maximum Force            0.020150     0.000015     NO 
 RMS     Force            0.005310     0.000010     NO 
 Maximum Displacement     0.672044     0.000060     NO 
 RMS     Displacement     0.192489     0.000040     NO 
 Predicted change in Energy=-1.822209D-04
 GradGradGradGradGradGradGradGradGradGradGradGradGradGradGradGradGradGrad

                          Input orientation:                          
 ---------------------------------------------------------------------
 Center     Atomic      Atomic             Coordinates (Angstroms)
 Number     Number       Type             X           Y           Z
 ---------------------------------------------------------------------
      1          6           0        0.088270   -0.425290   -0.091415
      2          8           0       -0.819145    0.018979    0.575442
      3          8           0        1.156491    0.188967   -0.504049
      4          1           0        1.190437    1.150891   -0.197109
      5          6           0        0.085076   -1.904260   -0.560403
      6          9           0        0.167322   -1.979542   -1.896260
      7          9           0       -1.029636   -2.523811   -0.176010
      8          9           0        1.131615   -2.563145   -0.040170
      9          8           0       -2.730202    2.168071    0.767004
     10          1           0       -3.118738    2.250568    1.654046
     11          1           0       -2.205010    1.354079    0.766173
     12          8           0        1.326965    2.647501    0.209891
     13          1           0        1.688430    2.843044    1.077203
     14          1           0        0.500906    3.185400    0.109147
     15          8           0       -0.947284    4.002616   -0.000579
     16          1           0       -1.666359    3.387578    0.287037
     17          1           0       -1.195133    4.335315   -0.866116
     18          8           0       -3.939221    2.478305    3.301629
     19          1           0       -4.719049    1.936763    3.450583
     20          1           0       -4.179304    3.379469    3.533575
 ---------------------------------------------------------------------
                    Distance matrix (angstroms):
                    1          2          3          4          5
     1  C    0.000000
     2  O    1.210568   0.000000
     3  O    1.299489   2.257727   0.000000
     4  H    1.926211   2.432381   1.010279   0.000000
     5  C    1.551552   2.409690   2.352170   3.269213   0.000000
     6  F    2.383152   3.328140   2.760278   3.705872   1.340502
     7  F    2.379214   2.659843   3.499417   4.293320   1.331985
     8  F    2.379416   3.294208   2.791043   3.717815   1.341647
     9  O    3.925072   2.882262   4.542996   4.163602   5.125591
    10  H    4.526782   3.381051   5.213939   4.817162   5.694805
    11  H    3.026672   1.933777   3.777650   3.535287   4.197746
    12  O    3.326739   3.412996   2.565767   1.556962   4.780604
    13  H    3.822065   3.809861   3.134875   2.176063   5.271565
    14  H    3.639722   3.462107   3.128005   2.169902   5.150326
    15  O    4.548294   4.027106   4.384436   3.569428   6.022488
    16  H    4.214251   3.485457   4.338826   3.660389   5.638194
    17  H    4.991056   4.566203   4.780526   4.034733   6.376887
    18  O    6.013676   4.818221   6.759477   6.349534   7.093457
    19  H    6.421476   5.210910   7.294921   6.988939   7.343098
    20  H    6.769707   5.597689   7.412990   6.907871   7.928644
                    6          7          8          9         10
     6  F    0.000000
     7  F    2.165224   0.000000
     8  F    2.171526   2.165873   0.000000
     9  O    5.717632   5.078874   6.160322   0.000000
    10  H    6.426250   5.523418   6.641363   0.971910   0.000000
    11  H    4.881551   4.160198   5.208446   0.968716   1.557854
    12  O    5.214419   5.696047   5.220299   4.123207   4.691207
    13  H    5.866224   6.145043   5.548463   4.480639   4.877770
    14  H    5.550636   5.917682   5.784969   3.450767   4.045052
    15  O    6.373553   6.529304   6.887134   2.670868   3.243866
    16  H    6.077429   5.963585   6.583831   1.687995   2.295846
    17  H    6.541781   6.895741   7.326984   3.117766   3.794423
    18  O    7.984619   6.751357   7.892859   2.825295   1.854612
    19  H    8.234245   6.830861   8.164852   3.348225   2.426317
    20  H    8.780391   7.650500   8.734540   3.349820   2.435539
                   11         12         13         14         15
    11  H    0.000000
    12  O    3.802267   0.000000
    13  H    4.180028   0.959752   0.000000
    14  H    3.332776   0.990889   1.569891   0.000000
    15  O    3.030599   2.655720   3.074608   1.666474   0.000000
    16  H    2.157506   3.084422   3.489340   2.183931   0.988971
    17  H    3.545700   3.219858   3.783953   2.269358   0.959830
    18  O    3.271071   6.109025   6.062307   5.514223   4.709542
    19  H    3.723704   6.896486   6.892755   6.322358   5.514025
    20  H    3.957089   6.473149   6.383715   5.802477   4.829545
                   16         17         18         19         20
    16  H    0.000000
    17  H    1.565255   0.000000
    18  O    3.883355   5.324341   0.000000
    19  H    4.629449   6.066707   0.961034   0.000000
    20  H    4.105480   5.401500   0.961008   1.542600   0.000000
 Stoichiometry    C2H9F3O6
 Framework group  C1[X(C2H9F3O6)]
 Deg. of freedom    54
 Full point group                 C1      NOp   1
 Largest Abelian subgroup         C1      NOp   1
 Largest concise Abelian subgroup C1      NOp   1
                         Standard orientation:                         
 ---------------------------------------------------------------------
 Center     Atomic      Atomic             Coordinates (Angstroms)
 Number     Number       Type             X           Y           Z
 ---------------------------------------------------------------------
      1          6           0       -1.099794    0.138591   -0.168714
      2          8           0       -0.076796   -0.506100   -0.226366
      3          8           0       -1.247631    1.422876   -0.300732
      4          1           0       -0.372609    1.894831   -0.480338
      5          6           0       -2.466503   -0.552530    0.079824
      6          9           0       -3.063438   -0.047701    1.168751
      7          9           0       -2.312177   -1.863329    0.259192
      8          9           0       -3.283377   -0.366087   -0.968018
      9          8           0        2.603999   -0.714014    0.811681
     10          1           0        3.179588   -1.272867    0.263057
     11          1           0        1.706392   -0.805798    0.459137
     12          8           0        0.924112    2.715749   -0.742519
     13          1           0        1.239931    2.774653   -1.646905
     14          1           0        1.698916    2.465545   -0.177776
     15          8           0        2.980731    1.929240    0.742259
     16          1           0        2.921323    0.943857    0.801890
     17          1           0        3.039678    2.259534    1.641538
     18          8           0        4.354064   -2.339308   -0.697619
     19          1           0        4.330037   -3.275313   -0.481048
     20          1           0        5.277626   -2.074298   -0.679172
 ---------------------------------------------------------------------
 Rotational constants (GHZ):           0.9841374           0.3790350           0.3035574
 Standard basis: 6-31++G(d,p) (6D, 7F)
 There are   263 symmetry adapted cartesian basis functions of A   symmetry.
 There are   263 symmetry adapted basis functions of A   symmetry.
   263 basis functions,   424 primitive gaussians,   263 cartesian basis functions
    48 alpha electrons       48 beta electrons
       nuclear repulsion energy       703.4328265097 Hartrees.
 NAtoms=   20 NActive=   20 NUniq=   20 SFac= 1.00D+00 NAtFMM=   60 NAOKFM=F Big=F
 Integral buffers will be    131072 words long.
 Raffenetti 2 integral format.
 Two-electron integral symmetry is turned on.
 Nuclear repulsion after empirical dispersion term =      703.4256086309 Hartrees.
 One-electron integrals computed using PRISM.
 NBasis=   263 RedAO= T EigKep=  5.54D-05  NBF=   263
 NBsUse=   263 1.00D-06 EigRej= -1.00D+00 NBFU=   263
 Lowest energy guess from the checkpoint file:  "/local_scratch/slurm.5620371/Gau-2385274.chk"
 B after Tr=     0.000000   -0.000000    0.000000
         Rot=    0.999717   -0.016612   -0.000464   -0.017046 Ang=  -2.73 deg.
 B after Tr=     0.000000    0.000000    0.000000
         Rot=    0.999994    0.000859    0.003372    0.000693 Ang=   0.41 deg.
 Requested convergence on RMS density matrix=1.00D-10 within 128 cycles.
 Requested convergence on MAX density matrix=1.00D-08.
 Requested convergence on             energy=1.00D-08.
 No special actions if energy rises.
 SCF Done:  E(RwB97XD) =  -832.380805715     A.U. after   16 cycles
            NFock= 16  Conv=0.61D-10     -V/T= 2.0082
 Calling FoFJK, ICntrl=      2127 FMM=F ISym2X=0 I1Cent= 0 IOpClX= 0 NMat=1 NMatS=1 NMatT=0.
 ***** Axes restored to original set *****
 -------------------------------------------------------------------
 Center     Atomic                   Forces (Hartrees/Bohr)
 Number     Number              X              Y              Z
 -------------------------------------------------------------------
      1        6           0.000328418   -0.000409452   -0.000414903
      2        8          -0.001540005    0.000003476    0.000310089
      3        8           0.000647851   -0.004283335   -0.001606658
      4        1          -0.000077213    0.004810017    0.001628633
      5        6          -0.000254566   -0.000407833    0.000234645
      6        9           0.000036240    0.000336036   -0.000209301
      7        9          -0.000071827    0.000243515    0.000105965
      8        9           0.000286723    0.000115755    0.000178487
      9        8           0.000514337   -0.000295877   -0.000038440
     10        1          -0.000194722   -0.000058199   -0.000027473
     11        1           0.000570788    0.000247361    0.000138219
     12        8           0.000480979   -0.001119105   -0.000987270
     13        1          -0.000061861    0.000306396    0.000251140
     14        1          -0.000263510    0.000466655    0.000519597
     15        8           0.000312619   -0.000174451    0.000077754
     16        1          -0.000435648   -0.000119763   -0.000127137
     17        1          -0.000214066    0.000309972   -0.000026556
     18        8           0.000355587   -0.000140663   -0.000411209
     19        1          -0.000158134    0.000414629    0.000194859
     20        1          -0.000261991   -0.000245133    0.000209558
 -------------------------------------------------------------------
 Cartesian Forces:  Max     0.004810017 RMS     0.000965260

 GradGradGradGradGradGradGradGradGradGradGradGradGradGradGradGradGradGrad
 Berny optimization.
 Using GEDIIS/GDIIS optimizer.
 FormGI is forming the generalized inverse of G from B-inverse, IUseBI=4.
 Internal  Forces:  Max     0.004640065 RMS     0.000952652
 Search for a local minimum.
 Step number   5 out of a maximum of  120
 All quantities printed in internal units (Hartrees-Bohrs-Radians)
 Mixed Optimization -- En-DIIS/RFO-DIIS
 Update second derivatives using D2CorX and points    3    5
 DE= -1.15D-04 DEPred=-1.82D-04 R= 6.33D-01
 TightC=F SS=  1.41D+00  RLast= 3.57D-01 DXNew= 4.2426D-01 1.0696D+00
 Trust test= 6.33D-01 RLast= 3.57D-01 DXMaxT set to 4.24D-01
 ITU=  1 -1  0  1  0
 Use linear search instead of GDIIS.
     Eigenvalues ---    0.00005   0.00028   0.00062   0.00162   0.00370
     Eigenvalues ---    0.00518   0.00675   0.00723   0.00915   0.01311
     Eigenvalues ---    0.01465   0.01626   0.01790   0.01877   0.02193
     Eigenvalues ---    0.02270   0.02447   0.02796   0.02966   0.03160
     Eigenvalues ---    0.03556   0.03633   0.04609   0.04921   0.05319
     Eigenvalues ---    0.06061   0.07702   0.08723   0.08944   0.11347
     Eigenvalues ---    0.11734   0.13538   0.15684   0.19589   0.21468
     Eigenvalues ---    0.21715   0.24076   0.28493   0.36753   0.37641
     Eigenvalues ---    0.37742   0.38638   0.43012   0.45847   0.52369
     Eigenvalues ---    0.53477   0.55615   0.55994   0.56501   0.57328
     Eigenvalues ---    0.57340   0.60174   0.91673   1.71787
 RFO step:  Lambda=-3.31865929D-04 EMin= 5.23647736D-05
 Quartic linear search produced a step of -0.43624.
 Iteration  1 RMS(Cart)=  0.09012352 RMS(Int)=  0.02838844
 Iteration  2 RMS(Cart)=  0.03300403 RMS(Int)=  0.00218336
 Iteration  3 RMS(Cart)=  0.00224387 RMS(Int)=  0.00039851
 Iteration  4 RMS(Cart)=  0.00001074 RMS(Int)=  0.00039841
 Iteration  5 RMS(Cart)=  0.00000001 RMS(Int)=  0.00039841
 Variable       Old X    -DE/DX   Delta X   Delta X   Delta X     New X
                                 (Linear)    (Quad)   (Total)
    R1        2.28764   0.00132   0.00168   0.00179   0.00347   2.29111
    R2        2.45568   0.00112  -0.00111   0.00019  -0.00092   2.45476
    R3        2.93201  -0.00037  -0.00062  -0.00058  -0.00120   2.93081
    R4        1.90915   0.00464   0.01455   0.00910   0.02365   1.93280
    R5        2.94223  -0.00040  -0.03556  -0.01216  -0.04773   2.89451
    R6        2.53318   0.00019   0.00058   0.00074   0.00132   2.53450
    R7        2.51709  -0.00002  -0.00042  -0.00040  -0.00082   2.51627
    R8        2.53535   0.00024   0.00055   0.00003   0.00058   2.53593
    R9        1.83664   0.00007  -0.00015  -0.00046  -0.00061   1.83603
   R10        1.83061   0.00010   0.00149   0.00021   0.00169   1.83230
   R11        3.18985  -0.00045  -0.01718  -0.00658  -0.02377   3.16608
   R12        3.50471   0.00003  -0.00082  -0.00136  -0.00219   3.50252
   R13        1.81367   0.00027   0.00049   0.00044   0.00093   1.81460
   R14        1.87251  -0.00001   0.00268  -0.00013   0.00256   1.87506
   R15        3.14918  -0.00045  -0.01246   0.00507  -0.00738   3.14179
   R16        1.86888  -0.00018   0.00202   0.00028   0.00232   1.87120
   R17        1.81382   0.00019   0.00019  -0.00002   0.00017   1.81399
   R18        1.81609  -0.00008   0.00005  -0.00015  -0.00010   1.81599
   R19        1.81604  -0.00011  -0.00007  -0.00028  -0.00035   1.81569
    A1        2.23651   0.00100   0.00345  -0.00014   0.00331   2.23982
    A2        2.11156  -0.00058  -0.00314  -0.00088  -0.00402   2.10754
    A3        1.93509  -0.00042  -0.00031   0.00102   0.00072   1.93581
    A4        1.96191   0.00052   0.00837  -0.00421   0.00415   1.96606
    A5        1.93331  -0.00049  -0.00137  -0.00183  -0.00321   1.93011
    A6        1.93678  -0.00029   0.00077   0.00017   0.00094   1.93772
    A7        1.92764  -0.00029  -0.00073   0.00051  -0.00022   1.92741
    A8        1.88895   0.00040   0.00069   0.00038   0.00107   1.89002
    A9        1.88701   0.00036   0.00033   0.00017   0.00050   1.88751
   A10        1.88859   0.00036   0.00037   0.00066   0.00103   1.88962
   A11        1.86381   0.00032   0.00021   0.00560   0.00390   1.86771
   A12        2.03772   0.00048   0.01389   0.03628   0.04922   2.08693
   A13        1.83914  -0.00055   0.00554   0.02985   0.03409   1.87324
   A14        2.05454   0.00094  -0.01134   0.00422  -0.00719   2.04735
   A15        2.00658  -0.00148   0.01307   0.00439   0.01749   2.02407
   A16        1.87051  -0.00025  -0.00737   0.00506  -0.00226   1.86825
   A17        1.88361  -0.00296  -0.02289  -0.01578  -0.03862   1.84499
   A18        2.04177   0.00112   0.01239   0.01459   0.02712   2.06888
   A19        1.86509   0.00109   0.00111   0.00291   0.00401   1.86911
   A20        2.01250   0.00033   0.00221   0.00876   0.01018   2.02268
   A21        2.02649   0.00034   0.01092   0.03677   0.04693   2.07342
   A22        1.86323  -0.00049  -0.00296  -0.00004  -0.00414   1.85909
   A23        3.20193   0.00009   0.03031  -0.00588   0.02445   3.22638
   A24        3.18172   0.00003  -0.00281   0.00165  -0.00105   3.18067
   A25        3.07444  -0.00275  -0.00555  -0.01952  -0.02510   3.04934
   A26        3.00320  -0.00275  -0.02033  -0.01347  -0.03397   2.96923
   A27        3.17684  -0.00039  -0.01634   0.00274  -0.01360   3.16324
   A28        3.08663  -0.00001   0.00467   0.00161   0.00616   3.09280
   A29        3.11333  -0.00019  -0.02206  -0.00059  -0.02269   3.09064
   A30        3.16297   0.00093   0.00784   0.00782   0.01596   3.17893
    D1        0.01023   0.00066   0.02357   0.00397   0.02755   0.03778
    D2       -3.12361   0.00052   0.02406   0.00256   0.02662  -3.09699
    D3        2.14143  -0.00007  -0.00689  -0.01244  -0.01933   2.12210
    D4        0.04282  -0.00005  -0.00736  -0.01180  -0.01916   0.02366
    D5       -2.05158  -0.00012  -0.00784  -0.01308  -0.02092  -2.07249
    D6       -1.00727   0.00007  -0.00730  -0.01114  -0.01844  -1.02572
    D7       -3.10588   0.00009  -0.00777  -0.01051  -0.01828  -3.12416
    D8        1.08291   0.00002  -0.00825  -0.01178  -0.02003   1.06287
    D9        1.47222   0.00038  -0.04358  -0.04760  -0.09128   1.38094
   D10       -0.78231   0.00135  -0.04064  -0.06339  -0.10394  -0.88625
   D11        1.83354   0.00029  -0.00994   0.12467   0.11545   1.94899
   D12       -2.27063  -0.00015  -0.01152   0.13306   0.12214  -2.14849
   D13       -0.20710   0.00053  -0.01667   0.07844   0.06114  -0.14596
   D14        1.97191   0.00010  -0.01825   0.08683   0.06784   2.03975
   D15       -1.36929  -0.00019  -0.03354  -0.21413  -0.24725  -1.61654
   D16        2.73302  -0.00012  -0.04280  -0.25470  -0.29781   2.43520
   D17        2.83771   0.00001  -0.04805  -0.27991  -0.32764   2.51006
   D18        0.65683   0.00008  -0.05731  -0.32048  -0.37820   0.27863
   D19        0.65891  -0.00095   0.01669  -0.00845   0.00830   0.66721
   D20       -1.43421  -0.00021   0.02417  -0.00598   0.01822  -1.41599
   D21       -1.63164   0.00003   0.03651  -0.01588   0.02059  -1.61106
   D22        2.55843   0.00076   0.04400  -0.01341   0.03051   2.58894
         Item               Value     Threshold  Converged?
 Maximum Force            0.004640     0.000015     NO 
 RMS     Force            0.000953     0.000010     NO 
 Maximum Displacement     0.366566     0.000060     NO 
 RMS     Displacement     0.110615     0.000040     NO 
 Predicted change in Energy=-2.439742D-04
 GradGradGradGradGradGradGradGradGradGradGradGradGradGradGradGradGradGrad

                          Input orientation:                          
 ---------------------------------------------------------------------
 Center     Atomic      Atomic             Coordinates (Angstroms)
 Number     Number       Type             X           Y           Z
 ---------------------------------------------------------------------
      1          6           0        0.065627   -0.444915   -0.081863
      2          8           0       -0.822965   -0.025994    0.628657
      3          8           0        1.088178    0.199535   -0.557763
      4          1           0        1.122927    1.171640   -0.241683
      5          6           0        0.086990   -1.928398   -0.533713
      6          9           0        0.076619   -2.013923   -1.872145
      7          9           0       -0.971702   -2.585879   -0.064759
      8          9           0        1.194281   -2.539071   -0.084459
      9          8           0       -2.611691    2.182140    0.804079
     10          1           0       -3.068271    2.239472    1.659783
     11          1           0       -2.063423    1.382781    0.828078
     12          8           0        1.296482    2.634951    0.176318
     13          1           0        1.655473    2.803645    1.050813
     14          1           0        0.497308    3.213970    0.073364
     15          8           0       -0.925162    4.071876    0.004804
     16          1           0       -1.630971    3.445089    0.303912
     17          1           0       -1.205001    4.429011   -0.841122
     18          8           0       -4.011718    2.406196    3.246416
     19          1           0       -4.888465    2.012885    3.256604
     20          1           0       -4.098085    3.276487    3.644297
 ---------------------------------------------------------------------
                    Distance matrix (angstroms):
                    1          2          3          4          5
     1  C    0.000000
     2  O    1.212406   0.000000
     3  O    1.299002   2.260735   0.000000
     4  H    1.938214   2.445059   1.022791   0.000000
     5  C    1.550919   2.407958   2.351820   3.281568   0.000000
     6  F    2.380550   3.318904   2.765908   3.728402   1.341202
     7  F    2.379091   2.656305   3.499241   4.305546   1.331551
     8  F    2.378941   3.300511   2.781230   3.714726   1.341956
     9  O    3.854133   2.847134   4.412977   4.007755   5.095988
    10  H    4.478904   3.352158   5.133704   4.724614   5.669060
    11  H    2.949800   1.887632   3.640497   3.367759   4.176441
    12  O    3.326745   3.431806   2.552159   1.531706   4.774010
    13  H    3.789947   3.785198   3.112993   2.148858   5.230974
    14  H    3.687530   3.542434   3.135963   2.159112   5.194310
    15  O    4.624994   4.146345   4.400573   3.559044   6.108825
    16  H    4.261384   3.578652   4.320865   3.612506   5.703277
    17  H    5.093734   4.706727   4.819484   4.048338   6.494644
    18  O    5.985901   4.789192   6.734246   6.328945   7.062399
    19  H    6.459812   5.252754   7.318326   7.005893   7.392927
    20  H    6.713389   5.543183   7.349984   6.840335   7.877909
                    6          7          8          9         10
     6  F    0.000000
     7  F    2.166277   0.000000
     8  F    2.172734   2.166579   0.000000
     9  O    5.656512   5.116488   6.129010   0.000000
    10  H    6.360521   5.536574   6.636732   0.971587   0.000000
    11  H    4.838242   4.211801   5.179410   0.969613   1.560568
    12  O    5.224585   5.697354   5.181598   3.984085   4.626893
    13  H    5.851959   6.098648   5.481437   4.319240   4.796133
    14  H    5.594001   5.984590   5.797255   3.356262   4.022403
    15  O    6.446972   6.658280   6.942956   2.655997   3.269491
    16  H    6.119796   6.078086   6.628956   1.675416   2.314677
    17  H    6.649583   7.061576   7.408324   3.119919   3.810562
    18  O    7.902633   6.717617   7.915354   2.824055   1.853454
    19  H    8.195811   6.893555   8.299567   3.350706   2.431931
    20  H    8.709060   7.609119   8.702498   3.387300   2.464591
                   11         12         13         14         15
    11  H    0.000000
    12  O    3.644405   0.000000
    13  H    3.987312   0.960247   0.000000
    14  H    3.237313   0.992241   1.570070   0.000000
    15  O    3.033917   2.651391   3.059775   1.662566   0.000000
    16  H    2.171377   3.040162   3.430747   2.153170   0.990199
    17  H    3.578078   3.242107   3.795200   2.282645   0.959920
    18  O    3.269799   6.136352   6.090623   5.572439   4.775915
    19  H    3.778310   6.937485   6.950823   6.370414   5.524619
    20  H    3.956900   6.445137   6.328757   5.820061   4.893464
                   16         17         18         19         20
    16  H    0.000000
    17  H    1.568648   0.000000
    18  O    3.924994   5.355129   0.000000
    19  H    4.623945   6.016389   0.960980   0.000000
    20  H    4.156109   5.460515   0.960820   1.540031   0.000000
 Stoichiometry    C2H9F3O6
 Framework group  C1[X(C2H9F3O6)]
 Deg. of freedom    54
 Full point group                 C1      NOp   1
 Largest Abelian subgroup         C1      NOp   1
 Largest concise Abelian subgroup C1      NOp   1
                         Standard orientation:                         
 ---------------------------------------------------------------------
 Center     Atomic      Atomic             Coordinates (Angstroms)
 Number     Number       Type             X           Y           Z
 ---------------------------------------------------------------------
      1          6           0       -1.094994    0.127894   -0.157396
      2          8           0       -0.093826   -0.548264   -0.259383
      3          8           0       -1.205151    1.420228   -0.229117
      4          1           0       -0.314030    1.880988   -0.428383
      5          6           0       -2.477411   -0.533130    0.082016
      6          9           0       -3.029154   -0.075235    1.215477
      7          9           0       -2.364064   -1.856421    0.177311
      8          9           0       -3.311814   -0.254317   -0.931336
      9          8           0        2.576951   -0.644910    0.722340
     10          1           0        3.141165   -1.271402    0.239481
     11          1           0        1.686788   -0.715400    0.344465
     12          8           0        0.951569    2.684538   -0.742529
     13          1           0        1.244810    2.704942   -1.656677
     14          1           0        1.746904    2.477500   -0.186544
     15          8           0        3.063568    1.965932    0.690281
     16          1           0        2.980695    0.980921    0.748418
     17          1           0        3.173288    2.293178    1.586003
     18          8           0        4.280306   -2.468517   -0.599902
     19          1           0        4.359787   -3.332407   -0.186551
     20          1           0        5.172967   -2.185207   -0.814536
 ---------------------------------------------------------------------
 Rotational constants (GHZ):           0.9820133           0.3808826           0.3023285
 Standard basis: 6-31++G(d,p) (6D, 7F)
 There are   263 symmetry adapted cartesian basis functions of A   symmetry.
 There are   263 symmetry adapted basis functions of A   symmetry.
   263 basis functions,   424 primitive gaussians,   263 cartesian basis functions
    48 alpha electrons       48 beta electrons
       nuclear repulsion energy       703.9339538325 Hartrees.
 NAtoms=   20 NActive=   20 NUniq=   20 SFac= 1.00D+00 NAtFMM=   60 NAOKFM=F Big=F
 Integral buffers will be    131072 words long.
 Raffenetti 2 integral format.
 Two-electron integral symmetry is turned on.
 Nuclear repulsion after empirical dispersion term =      703.9267105218 Hartrees.
 One-electron integrals computed using PRISM.
 NBasis=   263 RedAO= T EigKep=  5.44D-05  NBF=   263
 NBsUse=   263 1.00D-06 EigRej= -1.00D+00 NBFU=   263
 Initial guess from the checkpoint file:  "/local_scratch/slurm.5620371/Gau-2385274.chk"
 B after Tr=    -0.000000   -0.000000   -0.000000
         Rot=    0.999974    0.002524   -0.001776    0.006527 Ang=   0.83 deg.
 ExpMin= 3.60D-02 ExpMax= 7.00D+03 ExpMxC= 1.05D+03 IAcc=3 IRadAn=         5 AccDes= 0.00D+00
 Harris functional with IExCor= 4639 and IRadAn=       5 diagonalized for initial guess.
 HarFok:  IExCor= 4639 AccDes= 0.00D+00 IRadAn=         5 IDoV= 1 UseB2=F ITyADJ=14
 ICtDFT=  3500011 ScaDFX=  1.000000  1.000000  1.000000  1.000000
 FoFCou: FMM=F IPFlag=           0 FMFlag=      100000 FMFlg1=           0
         NFxFlg=           0 DoJE=T BraDBF=F KetDBF=T FulRan=T
         wScrn=  0.000000 ICntrl=       500 IOpCl=  0 I1Cent=   200000004 NGrid=           0
         NMat0=    1 NMatS0=      1 NMatT0=    0 NMatD0=    1 NMtDS0=    0 NMtDT0=    0
 Petite list used in FoFCou.
 Requested convergence on RMS density matrix=1.00D-10 within 128 cycles.
 Requested convergence on MAX density matrix=1.00D-08.
 Requested convergence on             energy=1.00D-08.
 No special actions if energy rises.
 SCF Done:  E(RwB97XD) =  -832.381022224     A.U. after   16 cycles
            NFock= 16  Conv=0.76D-10     -V/T= 2.0082
 Calling FoFJK, ICntrl=      2127 FMM=F ISym2X=0 I1Cent= 0 IOpClX= 0 NMat=1 NMatS=1 NMatT=0.
 ***** Axes restored to original set *****
 -------------------------------------------------------------------
 Center     Atomic                   Forces (Hartrees/Bohr)
 Number     Number              X              Y              Z
 -------------------------------------------------------------------
      1        6          -0.000099203    0.000435886    0.000185896
      2        8           0.000287083   -0.000525910   -0.000439929
      3        8          -0.000071864    0.001108259    0.000856049
      4        1          -0.000070108   -0.001166420   -0.000396285
      5        6           0.000047690   -0.000004454   -0.000015601
      6        9           0.000013974   -0.000016086    0.000095984
      7        9           0.000055300    0.000009586   -0.000042829
      8        9          -0.000118160    0.000026863   -0.000031220
      9        8           0.000025269    0.000120259    0.000297581
     10        1          -0.000045570    0.000176855   -0.000128641
     11        1           0.000080892   -0.000038207   -0.000156116
     12        8          -0.000008154   -0.000133685   -0.000618516
     13        1          -0.000026632    0.000096284   -0.000073507
     14        1          -0.000040346    0.000065221    0.000390533
     15        8           0.000014343   -0.000150365    0.000130842
     16        1          -0.000046507   -0.000039193   -0.000109576
     17        1           0.000024560    0.000048709    0.000081795
     18        8          -0.000198831    0.000029880   -0.000017535
     19        1           0.000011453   -0.000111709   -0.000014648
     20        1           0.000164813    0.000068227    0.000005721
 -------------------------------------------------------------------
 Cartesian Forces:  Max     0.001166420 RMS     0.000294941

 GradGradGradGradGradGradGradGradGradGradGradGradGradGradGradGradGradGrad
 Berny optimization.
 Using GEDIIS/GDIIS optimizer.
 FormGI is forming the generalized inverse of G from B-inverse, IUseBI=4.
 Internal  Forces:  Max     0.001374158 RMS     0.000375992
 Search for a local minimum.
 Step number   6 out of a maximum of  120
 All quantities printed in internal units (Hartrees-Bohrs-Radians)
 Mixed Optimization -- En-DIIS/RFO-DIIS
 Swapping is turned off.
 Update second derivatives using D2CorX and points    4    3    5    6
 DE= -2.17D-04 DEPred=-2.44D-04 R= 8.87D-01
 TightC=F SS=  1.41D+00  RLast= 6.91D-01 DXNew= 7.1352D-01 2.0717D+00
 Trust test= 8.87D-01 RLast= 6.91D-01 DXMaxT set to 7.14D-01
 ITU=  1  1 -1  0  1  0
     Eigenvalues ---    0.00006   0.00028   0.00064   0.00229   0.00362
     Eigenvalues ---    0.00491   0.00613   0.00720   0.00892   0.01264
     Eigenvalues ---    0.01447   0.01617   0.01789   0.01947   0.02208
     Eigenvalues ---    0.02247   0.02455   0.02660   0.02949   0.03089
     Eigenvalues ---    0.03556   0.03655   0.04630   0.04915   0.05310
     Eigenvalues ---    0.06014   0.07688   0.08710   0.08975   0.11331
     Eigenvalues ---    0.11732   0.13527   0.14837   0.19582   0.21441
     Eigenvalues ---    0.21715   0.24058   0.28417   0.37154   0.37658
     Eigenvalues ---    0.38414   0.38635   0.43119   0.45790   0.52357
     Eigenvalues ---    0.53488   0.55536   0.55990   0.56503   0.57322
     Eigenvalues ---    0.57340   0.60066   0.90649   1.80796
 Eigenvalue     1 is   6.03D-05 Eigenvector:
                          D17       D18       D15       D16       D12
   1                    0.49256   0.49206   0.46748   0.46698  -0.11910
                          D11       D14       D13       D22       D20
   1                   -0.11428  -0.09693  -0.09211   0.08827   0.08538
 En-DIIS/RFO-DIIS/Sim-DIIS IScMMF=       -3 using points:     6    5
 RFO step:  Lambda=-1.72266303D-04.
 DidBck=F Rises=F RFO-DIIS coefs:    0.89290    0.10710
 Iteration  1 RMS(Cart)=  0.08646879 RMS(Int)=  0.00287917
 Iteration  2 RMS(Cart)=  0.00767398 RMS(Int)=  0.00009900
 Iteration  3 RMS(Cart)=  0.00002024 RMS(Int)=  0.00009875
 Iteration  4 RMS(Cart)=  0.00000001 RMS(Int)=  0.00009875
 Variable       Old X    -DE/DX   Delta X   Delta X   Delta X     New X
                                 (Linear)    (Quad)   (Total)
    R1        2.29111  -0.00064  -0.00037  -0.00145  -0.00182   2.28930
    R2        2.45476  -0.00020   0.00010   0.00000   0.00010   2.45486
    R3        2.93081  -0.00002   0.00013   0.00035   0.00048   2.93129
    R4        1.93280  -0.00118  -0.00253  -0.00667  -0.00920   1.92359
    R5        2.89451   0.00006   0.00511   0.00925   0.01436   2.90886
    R6        2.53450  -0.00009  -0.00014  -0.00075  -0.00089   2.53362
    R7        2.51627  -0.00006   0.00009  -0.00012  -0.00003   2.51623
    R8        2.53593  -0.00012  -0.00006   0.00055   0.00049   2.53642
    R9        1.83603  -0.00009   0.00007  -0.00050  -0.00043   1.83560
   R10        1.83230   0.00007  -0.00018  -0.00018  -0.00037   1.83194
   R11        3.16608  -0.00021   0.00255  -0.01043  -0.00788   3.15819
   R12        3.50252  -0.00001   0.00023  -0.00167  -0.00143   3.50109
   R13        1.81460  -0.00006  -0.00010  -0.00045  -0.00055   1.81405
   R14        1.87506   0.00006  -0.00027   0.00001  -0.00027   1.87480
   R15        3.14179   0.00003   0.00079  -0.00754  -0.00675   3.13505
   R16        1.87120  -0.00016  -0.00025   0.00060   0.00035   1.87155
   R17        1.81399  -0.00006  -0.00002  -0.00021  -0.00022   1.81376
   R18        1.81599   0.00003   0.00001  -0.00020  -0.00019   1.81580
   R19        1.81569   0.00005   0.00004  -0.00023  -0.00019   1.81550
    A1        2.23982   0.00054  -0.00035   0.00224   0.00188   2.24170
    A2        2.10754  -0.00027   0.00043  -0.00071  -0.00028   2.10725
    A3        1.93581  -0.00027  -0.00008  -0.00153  -0.00161   1.93420
    A4        1.96606   0.00137  -0.00044   0.00705   0.00660   1.97266
    A5        1.93011   0.00003   0.00034   0.00203   0.00237   1.93248
    A6        1.93772   0.00004  -0.00010   0.00012   0.00002   1.93773
    A7        1.92741   0.00003   0.00002  -0.00143  -0.00141   1.92601
    A8        1.89002  -0.00003  -0.00011  -0.00003  -0.00014   1.88987
    A9        1.88751  -0.00003  -0.00005  -0.00030  -0.00035   1.88716
   A10        1.88962  -0.00004  -0.00011  -0.00042  -0.00053   1.88909
   A11        1.86771   0.00016  -0.00042   0.00201   0.00173   1.86944
   A12        2.08693  -0.00010  -0.00527   0.01477   0.00958   2.09651
   A13        1.87324  -0.00006  -0.00365   0.00376   0.00023   1.87347
   A14        2.04735  -0.00037   0.00077   0.01387   0.01413   2.06148
   A15        2.02407   0.00119  -0.00187   0.02691   0.02471   2.04878
   A16        1.86825  -0.00062   0.00024   0.00075   0.00061   1.86886
   A17        1.84499   0.00061   0.00414   0.00664   0.01077   1.85576
   A18        2.06888  -0.00021  -0.00290   0.00270  -0.00014   2.06874
   A19        1.86911  -0.00027  -0.00043   0.00022  -0.00026   1.86885
   A20        2.02268   0.00001  -0.00109   0.00798   0.00687   2.02955
   A21        2.07342  -0.00011  -0.00503   0.01540   0.01036   2.08377
   A22        1.85909   0.00013   0.00044   0.00007   0.00048   1.85957
   A23        3.22638   0.00130  -0.00262   0.01875   0.01611   3.24249
   A24        3.18067   0.00001   0.00011   0.00118   0.00131   3.18198
   A25        3.04934   0.00102   0.00269   0.01292   0.01550   3.06484
   A26        2.96923   0.00047   0.00364  -0.00288   0.00080   2.97002
   A27        3.16324  -0.00011   0.00146  -0.00537  -0.00393   3.15931
   A28        3.09280  -0.00003  -0.00066   0.00096   0.00029   3.09309
   A29        3.09064  -0.00022   0.00243  -0.00253  -0.00018   3.09045
   A30        3.17893   0.00002  -0.00171  -0.01621  -0.01792   3.16101
    D1        0.03778   0.00010  -0.00295   0.00680   0.00385   0.04163
    D2       -3.09699   0.00005  -0.00285   0.00906   0.00621  -3.09078
    D3        2.12210  -0.00001   0.00207   0.02403   0.02610   2.14820
    D4        0.02366  -0.00001   0.00205   0.02264   0.02469   0.04836
    D5       -2.07249  -0.00000   0.00224   0.02404   0.02628  -2.04622
    D6       -1.02572   0.00004   0.00198   0.02198   0.02396  -1.00176
    D7       -3.12416   0.00004   0.00196   0.02060   0.02255  -3.10160
    D8        1.06287   0.00005   0.00215   0.02199   0.02414   1.08701
    D9        1.38094   0.00031   0.00978   0.13592   0.14574   1.52668
   D10       -0.88625   0.00004   0.01113   0.08764   0.09873  -0.78753
   D11        1.94899   0.00002  -0.01236   0.08640   0.07404   2.02303
   D12       -2.14849   0.00015  -0.01308   0.09291   0.07975  -2.06874
   D13       -0.14596  -0.00013  -0.00655   0.06740   0.06093  -0.08502
   D14        2.03975  -0.00000  -0.00726   0.07391   0.06664   2.10639
   D15       -1.61654   0.00004   0.02648  -0.07880  -0.05233  -1.66888
   D16        2.43520  -0.00005   0.03189  -0.10374  -0.07187   2.36333
   D17        2.51006   0.00003   0.03509  -0.09746  -0.06234   2.44772
   D18        0.27863  -0.00007   0.04050  -0.12239  -0.08188   0.19675
   D19        0.66721   0.00019  -0.00089  -0.09342  -0.09412   0.57309
   D20       -1.41599  -0.00005  -0.00195  -0.10515  -0.10698  -1.52297
   D21       -1.61106   0.00003  -0.00220  -0.13900  -0.14132  -1.75238
   D22        2.58894  -0.00021  -0.00327  -0.15073  -0.15418   2.43475
         Item               Value     Threshold  Converged?
 Maximum Force            0.001374     0.000015     NO 
 RMS     Force            0.000376     0.000010     NO 
 Maximum Displacement     0.302035     0.000060     NO 
 RMS     Displacement     0.086818     0.000040     NO 
 Predicted change in Energy=-9.838004D-05
 GradGradGradGradGradGradGradGradGradGradGradGradGradGradGradGradGradGrad

                          Input orientation:                          
 ---------------------------------------------------------------------
 Center     Atomic      Atomic             Coordinates (Angstroms)
 Number     Number       Type             X           Y           Z
 ---------------------------------------------------------------------
      1          6           0        0.061064   -0.465773   -0.102653
      2          8           0       -0.841481   -0.037202    0.582429
      3          8           0        1.084288    0.174286   -0.583154
      4          1           0        1.113157    1.150816   -0.297286
      5          6           0        0.106335   -1.962134   -0.508842
      6          9           0        0.147986   -2.090572   -1.842758
      7          9           0       -0.965885   -2.611620   -0.059965
      8          9           0        1.198763   -2.551586    0.001740
      9          8           0       -2.619198    2.222277    0.822997
     10          1           0       -3.096287    2.257569    1.668384
     11          1           0       -2.084925    1.413408    0.830545
     12          8           0        1.302972    2.631916    0.076577
     13          1           0        1.767990    2.836886    0.890984
     14          1           0        0.502696    3.217302    0.042773
     15          8           0       -0.899391    4.102959    0.087867
     16          1           0       -1.613486    3.479410    0.374425
     17          1           0       -1.201125    4.525106   -0.719577
     18          8           0       -4.079436    2.378919    3.234007
     19          1           0       -4.978881    2.042696    3.198781
     20          1           0       -4.118723    3.216835    3.702341
 ---------------------------------------------------------------------
                    Distance matrix (angstroms):
                    1          2          3          4          5
     1  C    0.000000
     2  O    1.211444   0.000000
     3  O    1.299055   2.260951   0.000000
     4  H    1.938593   2.450694   1.017922   0.000000
     5  C    1.551173   2.407196   2.350788   3.278553   0.000000
     6  F    2.382330   3.328199   2.755512   3.718419   1.340732
     7  F    2.379308   2.656271   3.498315   4.305190   1.331533
     8  F    2.378208   3.289669   2.790266   3.715444   1.342216
     9  O    3.907203   2.885029   4.459522   4.041477   5.168329
    10  H    4.530124   3.395500   5.185238   4.775791   5.727390
    11  H    3.001240   1.926651   3.684817   3.401277   4.241446
    12  O    3.342175   3.461035   2.554019   1.539305   4.783300
    13  H    3.848176   3.894217   3.119289   2.164167   5.267941
    14  H    3.712308   3.562281   3.160693   2.181437   5.223787
    15  O    4.672481   4.169998   4.451935   3.593583   6.176804
    16  H    4.312329   3.606358   4.372503   3.648030   5.774803
    17  H    5.184842   4.758069   4.916437   4.113401   6.621038
    18  O    6.030697   4.832479   6.789343   6.398538   7.097489
    19  H    6.526325   5.318773   7.386204   7.080315   7.459528
    20  H    6.746125   5.573412   7.395532   6.902030   7.899805
                    6          7          8          9         10
     6  F    0.000000
     7  F    2.165768   0.000000
     8  F    2.172289   2.166358   0.000000
     9  O    5.776177   5.184557   6.167742   0.000000
    10  H    6.462179   5.588811   6.659814   0.971359   0.000000
    11  H    4.940680   4.271547   5.214470   0.969419   1.561229
    12  O    5.226828   5.714983   5.185089   4.013523   4.693343
    13  H    5.863241   6.169651   5.490938   4.430551   4.959954
    14  H    5.643986   6.011957   5.810875   3.368241   4.064035
    15  O    6.571464   6.716536   6.978011   2.652380   3.275645
    16  H    6.248470   6.140743   6.664874   1.671244   2.316447
    17  H    6.844621   7.171003   7.507285   3.113437   3.799437
    18  O    7.976277   6.741657   7.913078   2.823084   1.852696
    19  H    8.293719   6.956021   8.336173   3.353312   2.435661
    20  H    8.781885   7.620120   8.674375   3.395341   2.470334
                   11         12         13         14         15
    11  H    0.000000
    12  O    3.678461   0.000000
    13  H    4.107906   0.959955   0.000000
    14  H    3.251215   0.992100   1.570079   0.000000
    15  O    3.031624   2.648490   3.059879   1.658997   0.000000
    16  H    2.167640   3.051670   3.480524   2.157989   0.990384
    17  H    3.587010   3.238601   3.776194   2.279152   0.959801
    18  O    3.269085   6.245294   6.316002   5.646486   4.794080
    19  H    3.792035   7.039675   7.174743   6.433333   5.528536
    20  H    3.954225   6.548518   6.534637   5.894909   4.920746
                   16         17         18         19         20
    16  H    0.000000
    17  H    1.568554   0.000000
    18  O    3.933091   5.340564   0.000000
    19  H    4.622448   5.982252   0.960879   0.000000
    20  H    4.173750   5.456859   0.960720   1.540145   0.000000
 Stoichiometry    C2H9F3O6
 Framework group  C1[X(C2H9F3O6)]
 Deg. of freedom    54
 Full point group                 C1      NOp   1
 Largest Abelian subgroup         C1      NOp   1
 Largest concise Abelian subgroup C1      NOp   1
                         Standard orientation:                         
 ---------------------------------------------------------------------
 Center     Atomic      Atomic             Coordinates (Angstroms)
 Number     Number       Type             X           Y           Z
 ---------------------------------------------------------------------
      1          6           0       -1.108927    0.126156   -0.125411
      2          8           0       -0.102866   -0.544127   -0.203885
      3          8           0       -1.226110    1.418050   -0.194855
      4          1           0       -0.341299    1.889147   -0.371892
      5          6           0       -2.494166   -0.543294    0.072296
      6          9           0       -3.095323   -0.073084    1.174600
      7          9           0       -2.373638   -1.863829    0.193297
      8          9           0       -3.289885   -0.288642   -0.978193
      9          8           0        2.634977   -0.625126    0.702234
     10          1           0        3.183953   -1.275325    0.233827
     11          1           0        1.734970   -0.706024    0.351213
     12          8           0        0.912714    2.732202   -0.665438
     13          1           0        1.159173    2.872210   -1.582590
     14          1           0        1.742554    2.502721   -0.172522
     15          8           0        3.119762    1.980188    0.590713
     16          1           0        3.039981    0.995896    0.665977
     17          1           0        3.312278    2.315358    1.469244
     18          8           0        4.291681   -2.519323   -0.577278
     19          1           0        4.415345   -3.348760   -0.108205
     20          1           0        5.159958   -2.247308   -0.885639
 ---------------------------------------------------------------------
 Rotational constants (GHZ):           0.9726380           0.3767790           0.2967030
 Standard basis: 6-31++G(d,p) (6D, 7F)
 There are   263 symmetry adapted cartesian basis functions of A   symmetry.
 There are   263 symmetry adapted basis functions of A   symmetry.
   263 basis functions,   424 primitive gaussians,   263 cartesian basis functions
    48 alpha electrons       48 beta electrons
       nuclear repulsion energy       701.6931799012 Hartrees.
 NAtoms=   20 NActive=   20 NUniq=   20 SFac= 1.00D+00 NAtFMM=   60 NAOKFM=F Big=F
 Integral buffers will be    131072 words long.
 Raffenetti 2 integral format.
 Two-electron integral symmetry is turned on.
 Nuclear repulsion after empirical dispersion term =      701.6860348493 Hartrees.
 One-electron integrals computed using PRISM.
 NBasis=   263 RedAO= T EigKep=  5.44D-05  NBF=   263
 NBsUse=   263 1.00D-06 EigRej= -1.00D+00 NBFU=   263
 Initial guess from the checkpoint file:  "/local_scratch/slurm.5620371/Gau-2385274.chk"
 B after Tr=     0.000000    0.000000   -0.000000
         Rot=    0.999999    0.000995   -0.000512   -0.000725 Ang=   0.15 deg.
 ExpMin= 3.60D-02 ExpMax= 7.00D+03 ExpMxC= 1.05D+03 IAcc=3 IRadAn=         5 AccDes= 0.00D+00
 Harris functional with IExCor= 4639 and IRadAn=       5 diagonalized for initial guess.
 HarFok:  IExCor= 4639 AccDes= 0.00D+00 IRadAn=         5 IDoV= 1 UseB2=F ITyADJ=14
 ICtDFT=  3500011 ScaDFX=  1.000000  1.000000  1.000000  1.000000
 FoFCou: FMM=F IPFlag=           0 FMFlag=      100000 FMFlg1=           0
         NFxFlg=           0 DoJE=T BraDBF=F KetDBF=T FulRan=T
         wScrn=  0.000000 ICntrl=       500 IOpCl=  0 I1Cent=   200000004 NGrid=           0
         NMat0=    1 NMatS0=      1 NMatT0=    0 NMatD0=    1 NMtDS0=    0 NMtDT0=    0
 Petite list used in FoFCou.
 Requested convergence on RMS density matrix=1.00D-10 within 128 cycles.
 Requested convergence on MAX density matrix=1.00D-08.
 Requested convergence on             energy=1.00D-08.
 No special actions if energy rises.
 SCF Done:  E(RwB97XD) =  -832.381118364     A.U. after   15 cycles
            NFock= 15  Conv=0.87D-10     -V/T= 2.0082
 Calling FoFJK, ICntrl=      2127 FMM=F ISym2X=0 I1Cent= 0 IOpClX= 0 NMat=1 NMatS=1 NMatT=0.
 ***** Axes restored to original set *****
 -------------------------------------------------------------------
 Center     Atomic                   Forces (Hartrees/Bohr)
 Number     Number              X              Y              Z
 -------------------------------------------------------------------
      1        6          -0.000105511   -0.000104571    0.000065459
      2        8          -0.000695621    0.000536745    0.000081751
      3        8           0.000424162   -0.000586600   -0.000125217
      4        1          -0.000082695    0.000595851    0.000325013
      5        6          -0.000023253    0.000043899    0.000052054
      6        9           0.000004775    0.000019897   -0.000105949
      7        9          -0.000050262    0.000004878    0.000017871
      8        9           0.000054777    0.000010636    0.000033372
      9        8           0.000397060   -0.000479178    0.000118515
     10        1          -0.000060549    0.000058232    0.000155885
     11        1           0.000119388   -0.000204597   -0.000293354
     12        8          -0.000051619    0.000071760   -0.000652853
     13        1           0.000040390   -0.000034524    0.000064055
     14        1           0.000030041   -0.000010548    0.000323104
     15        8          -0.000148296    0.000034691    0.000313627
     16        1           0.000112588    0.000093987   -0.000230279
     17        1           0.000020151   -0.000040751   -0.000079800
     18        8          -0.000125606    0.000034985   -0.000054092
     19        1          -0.000059047   -0.000157935   -0.000048053
     20        1           0.000199127    0.000113143    0.000038890
 -------------------------------------------------------------------
 Cartesian Forces:  Max     0.000695621 RMS     0.000233328

 GradGradGradGradGradGradGradGradGradGradGradGradGradGradGradGradGradGrad
 Berny optimization.
 Using GEDIIS/GDIIS optimizer.
 FormGI is forming the generalized inverse of G from B-inverse, IUseBI=4.
 Internal  Forces:  Max     0.003861267 RMS     0.000953811
 Search for a local minimum.
 Step number   7 out of a maximum of  120
 All quantities printed in internal units (Hartrees-Bohrs-Radians)
 Mixed Optimization -- En-DIIS/RFO-DIIS
 Swapping is turned off.
 Update second derivatives using D2CorX and points    6    7
 DE= -9.61D-05 DEPred=-9.84D-05 R= 9.77D-01
 TightC=F SS=  1.41D+00  RLast= 3.74D-01 DXNew= 1.2000D+00 1.1213D+00
 Trust test= 9.77D-01 RLast= 3.74D-01 DXMaxT set to 1.12D+00
 ITU=  1  1  1 -1  0  1  0
     Eigenvalues ---    0.00007   0.00028   0.00086   0.00166   0.00355
     Eigenvalues ---    0.00478   0.00596   0.00714   0.00876   0.01245
     Eigenvalues ---    0.01433   0.01606   0.01783   0.01878   0.02087
     Eigenvalues ---    0.02225   0.02428   0.02658   0.02945   0.03085
     Eigenvalues ---    0.03557   0.03651   0.04603   0.04915   0.05310
     Eigenvalues ---    0.05985   0.07702   0.08726   0.08850   0.11391
     Eigenvalues ---    0.11734   0.13517   0.14407   0.19585   0.21433
     Eigenvalues ---    0.21715   0.24053   0.28370   0.37092   0.37657
     Eigenvalues ---    0.38360   0.38629   0.43181   0.45781   0.52357
     Eigenvalues ---    0.53478   0.55530   0.55992   0.56507   0.57322
     Eigenvalues ---    0.57340   0.60088   0.90879   2.41697
 Eigenvalue     1 is   7.15D-05 Eigenvector:
                          D17       D18       D15       D16       D12
   1                    0.50971   0.49898   0.48646   0.47573  -0.08066
                          D11       D14       D13       A28       D20
   1                   -0.07935  -0.06260  -0.06129   0.03625   0.03273
 En-DIIS/RFO-DIIS/Sim-DIIS IScMMF=       -3 using points:     7    6    5
 RFO step:  Lambda=-9.40503067D-05.
 DidBck=F Rises=F RFO-DIIS coefs:    1.17415   -0.44646    0.27231
 Iteration  1 RMS(Cart)=  0.07256716 RMS(Int)=  0.00244965
 Iteration  2 RMS(Cart)=  0.00288360 RMS(Int)=  0.00020016
 Iteration  3 RMS(Cart)=  0.00000421 RMS(Int)=  0.00020015
 Iteration  4 RMS(Cart)=  0.00000000 RMS(Int)=  0.00020015
 Variable       Old X    -DE/DX   Delta X   Delta X   Delta X     New X
                                 (Linear)    (Quad)   (Total)
    R1        2.28930   0.00074  -0.00126  -0.00066  -0.00192   2.28738
    R2        2.45486   0.00044   0.00027  -0.00090  -0.00063   2.45423
    R3        2.93129  -0.00008   0.00041   0.00050   0.00091   2.93220
    R4        1.92359   0.00009  -0.00804  -0.00053  -0.00857   1.91502
    R5        2.90886  -0.00052   0.01550  -0.00293   0.01257   2.92143
    R6        2.53362   0.00010  -0.00051  -0.00036  -0.00088   2.53274
    R7        2.51623   0.00004   0.00022  -0.00051  -0.00029   2.51594
    R8        2.53642   0.00005  -0.00007   0.00029   0.00021   2.53663
    R9        1.83560   0.00011   0.00009  -0.00050  -0.00041   1.83519
   R10        1.83194   0.00023  -0.00053   0.00035  -0.00017   1.83176
   R11        3.15819   0.00017   0.00510  -0.01197  -0.00687   3.15132
   R12        3.50109  -0.00006   0.00035  -0.00091  -0.00057   3.50052
   R13        1.81405   0.00007  -0.00035  -0.00014  -0.00049   1.81356
   R14        1.87480  -0.00072  -0.00074   0.00019  -0.00056   1.87424
   R15        3.13505  -0.00068   0.00084  -0.00537  -0.00453   3.13052
   R16        1.87155  -0.00017  -0.00057   0.00053  -0.00005   1.87151
   R17        1.81376   0.00004  -0.00009  -0.00028  -0.00037   1.81340
   R18        1.81580   0.00011  -0.00001  -0.00006  -0.00007   1.81573
   R19        1.81550   0.00011   0.00006  -0.00001   0.00005   1.81555
    A1        2.24170  -0.00029  -0.00057   0.00337   0.00280   2.24449
    A2        2.10725   0.00016   0.00105  -0.00217  -0.00112   2.10613
    A3        1.93420   0.00013  -0.00048  -0.00122  -0.00169   1.93250
    A4        1.97266  -0.00214   0.00002   0.00840   0.00842   1.98109
    A5        1.93248  -0.00004   0.00129   0.00073   0.00201   1.93449
    A6        1.93773  -0.00003  -0.00025   0.00075   0.00050   1.93823
    A7        1.92601  -0.00005  -0.00018  -0.00093  -0.00111   1.92489
    A8        1.88987   0.00003  -0.00032   0.00005  -0.00027   1.88961
    A9        1.88716   0.00004  -0.00020  -0.00039  -0.00059   1.88657
   A10        1.88909   0.00005  -0.00037  -0.00024  -0.00061   1.88847
   A11        1.86944   0.00026  -0.00076   0.00366   0.00365   1.87310
   A12        2.09651  -0.00003  -0.01173   0.01309   0.00173   2.09824
   A13        1.87347  -0.00002  -0.00924   0.01234   0.00360   1.87707
   A14        2.06148   0.00119   0.00442   0.00667   0.01047   2.07195
   A15        2.04878  -0.00318  -0.00046   0.02473   0.02384   2.07262
   A16        1.86886   0.00082   0.00072   0.00334   0.00359   1.87245
   A17        1.85576  -0.00297   0.01239  -0.02610  -0.01370   1.84206
   A18        2.06874   0.00110  -0.00741   0.01376   0.00638   2.07513
   A19        1.86885   0.00105  -0.00114   0.00349   0.00235   1.87120
   A20        2.02955  -0.00002  -0.00158   0.01091   0.00969   2.03925
   A21        2.08377  -0.00013  -0.01098   0.00288  -0.00775   2.07603
   A22        1.85957   0.00017   0.00121   0.00217   0.00389   1.86346
   A23        3.24249  -0.00244  -0.00385   0.01556   0.01169   3.25419
   A24        3.18198  -0.00007   0.00052  -0.00601  -0.00555   3.17643
   A25        3.06484  -0.00386   0.00953  -0.01384  -0.00443   3.06041
   A26        2.97002  -0.00225   0.00939  -0.02367  -0.01419   2.95584
   A27        3.15931  -0.00061   0.00302  -0.01498  -0.01197   3.14734
   A28        3.09309  -0.00003  -0.00163  -0.00502  -0.00659   3.08651
   A29        3.09045   0.00005   0.00615  -0.00701  -0.00099   3.08947
   A30        3.16101   0.00020  -0.00747   0.00315  -0.00442   3.15659
    D1        0.04163   0.00049  -0.00683   0.01746   0.01062   0.05225
    D2       -3.09078   0.00024  -0.00617   0.01934   0.01318  -3.07760
    D3        2.14820  -0.00011   0.00981   0.01442   0.02423   2.17243
    D4        0.04836  -0.00010   0.00952   0.01337   0.02288   0.07124
    D5       -2.04622  -0.00011   0.01027   0.01379   0.02406  -2.02215
    D6       -1.00176   0.00012   0.00920   0.01273   0.02193  -0.97983
    D7       -3.10160   0.00012   0.00891   0.01168   0.02059  -3.08101
    D8        1.08701   0.00011   0.00966   0.01211   0.02177   1.10878
    D9        1.52668   0.00005   0.05024   0.04541   0.09570   1.62238
   D10       -0.78753   0.00187   0.04550   0.00185   0.04730  -0.74022
   D11        2.02303   0.00012  -0.01854  -0.02271  -0.04149   1.98154
   D12       -2.06874  -0.00037  -0.01937  -0.02554  -0.04519  -2.11393
   D13       -0.08502   0.00011  -0.00604  -0.04234  -0.04809  -0.13311
   D14        2.10639  -0.00037  -0.00687  -0.04517  -0.05179   2.05460
   D15       -1.66888   0.00009   0.05822   0.00899   0.06704  -1.60184
   D16        2.36333  -0.00002   0.06858  -0.01014   0.05859   2.42193
   D17        2.44772  -0.00001   0.07836  -0.01889   0.05932   2.50704
   D18        0.19675  -0.00012   0.08873  -0.03801   0.05088   0.24763
   D19        0.57309  -0.00158  -0.01865   0.01914   0.00069   0.57377
   D20       -1.52297  -0.00045  -0.02359   0.02993   0.00652  -1.51645
   D21       -1.75238  -0.00011  -0.03022  -0.01009  -0.04048  -1.79285
   D22        2.43475   0.00102  -0.03516   0.00070  -0.03464   2.40011
         Item               Value     Threshold  Converged?
 Maximum Force            0.003861     0.000015     NO 
 RMS     Force            0.000954     0.000010     NO 
 Maximum Displacement     0.245419     0.000060     NO 
 RMS     Displacement     0.073000     0.000040     NO 
 Predicted change in Energy=-4.805432D-05
 GradGradGradGradGradGradGradGradGradGradGradGradGradGradGradGradGradGrad

                          Input orientation:                          
 ---------------------------------------------------------------------
 Center     Atomic      Atomic             Coordinates (Angstroms)
 Number     Number       Type             X           Y           Z
 ---------------------------------------------------------------------
      1          6           0        0.019046   -0.476417   -0.126204
      2          8           0       -0.934397   -0.046766    0.483289
      3          8           0        1.068335    0.163925   -0.545292
      4          1           0        1.080650    1.140505   -0.274934
      5          6           0        0.109986   -1.980746   -0.495471
      6          9           0        0.277856   -2.138265   -1.815822
      7          9           0       -0.995440   -2.629356   -0.135038
      8          9           0        1.152904   -2.550900    0.128303
      9          8           0       -2.617755    2.259082    0.798344
     10          1           0       -3.076696    2.268196    1.654149
     11          1           0       -2.091221    1.446045    0.761888
     12          8           0        1.268002    2.630149    0.093622
     13          1           0        1.755216    2.850189    0.890626
     14          1           0        0.482541    3.234308    0.052166
     15          8           0       -0.901867    4.143593    0.082798
     16          1           0       -1.620093    3.523952    0.367421
     17          1           0       -1.196417    4.567195   -0.726306
     18          8           0       -4.018578    2.353910    3.246908
     19          1           0       -4.903420    1.979377    3.248352
     20          1           0       -4.072220    3.193522    3.710818
 ---------------------------------------------------------------------
                    Distance matrix (angstroms):
                    1          2          3          4          5
     1  C    0.000000
     2  O    1.210428   0.000000
     3  O    1.298723   2.261262   0.000000
     4  H    1.939989   2.458643   1.013387   0.000000
     5  C    1.551655   2.406031   2.349581   3.276131   0.000000
     6  F    2.384015   3.336141   2.745757   3.710680   1.340268
     7  F    2.380001   2.656280   3.497126   4.305992   1.331380
     8  F    2.377791   3.279257   2.798420   3.714067   1.342329
     9  O    3.910302   2.872262   4.447730   4.010154   5.204869
    10  H    4.504017   3.364432   5.142643   4.719806   5.729687
    11  H    2.989614   1.909016   3.651759   3.350988   4.262529
    12  O    3.355439   3.488306   2.555453   1.545955   4.790448
    13  H    3.887742   3.973951   3.122448   2.176370   5.288287
    14  H    3.743812   3.599865   3.182353   2.201986   5.256947
    15  O    4.715533   4.209580   4.484858   3.616197   6.234242
    16  H    4.351252   3.637806   4.398917   3.658887   5.834334
    17  H    5.222594   4.777071   4.954862   4.138958   6.680980
    18  O    5.974199   4.786754   6.712191   6.314892   7.059723
    19  H    6.453621   5.244423   7.304072   6.994737   7.404932
    20  H    6.702958   5.546381   7.329272   6.830312   7.871261
                    6          7          8          9         10
     6  F    0.000000
     7  F    2.165060   0.000000
     8  F    2.171543   2.165845   0.000000
     9  O    5.878357   5.234495   6.148394   0.000000
    10  H    6.535335   5.614163   6.591009   0.971140   0.000000
    11  H    5.010428   4.314406   5.186651   0.969328   1.563081
    12  O    5.231074   5.730432   5.182444   3.966539   4.630621
    13  H    5.864480   6.216390   5.487775   4.413705   4.926363
    14  H    5.691733   6.049961   5.824416   3.334618   4.020931
    15  O    6.667701   6.777097   7.002885   2.647198   3.273551
    16  H    6.358416   6.205309   6.682104   1.667609   2.313933
    17  H    6.951526   7.223595   7.544332   3.110006   3.806233
    18  O    8.016871   6.738684   7.779916   2.822546   1.852396
    19  H    8.333454   6.925320   8.181514   3.362297   2.441684
    20  H    8.825806   7.626473   8.551883   3.386909   2.465194
                   11         12         13         14         15
    11  H    0.000000
    12  O    3.623957   0.000000
    13  H    4.096739   0.959693   0.000000
    14  H    3.213384   0.991804   1.571707   0.000000
    15  O    3.025309   2.645555   3.063587   1.656599   0.000000
    16  H    2.166856   3.035612   3.481438   2.145774   0.990360
    17  H    3.571690   3.240029   3.778189   2.280680   0.959608
    18  O    3.273263   6.161774   6.255802   5.589414   4.788366
    19  H    3.791492   6.961485   7.117206   6.387412   5.542291
    20  H    3.959068   6.474524   6.483083   5.842366   4.910835
                   16         17         18         19         20
    16  H    0.000000
    17  H    1.569743   0.000000
    18  O    3.925963   5.352537   0.000000
    19  H    4.633111   6.019682   0.960844   0.000000
    20  H    4.159377   5.463084   0.960748   1.542373   0.000000
 Stoichiometry    C2H9F3O6
 Framework group  C1[X(C2H9F3O6)]
 Deg. of freedom    54
 Full point group                 C1      NOp   1
 Largest Abelian subgroup         C1      NOp   1
 Largest concise Abelian subgroup C1      NOp   1
                         Standard orientation:                         
 ---------------------------------------------------------------------
 Center     Atomic      Atomic             Coordinates (Angstroms)
 Number     Number       Type             X           Y           Z
 ---------------------------------------------------------------------
      1          6           0       -1.103657    0.121228   -0.083196
      2          8           0       -0.111201   -0.571545   -0.067977
      3          8           0       -1.190742    1.408984   -0.227351
      4          1           0       -0.297081    1.859134   -0.387626
      5          6           0       -2.512732   -0.511108    0.066110
      6          9           0       -3.179716    0.046149    1.086363
      7          9           0       -2.427971   -1.820995    0.288782
      8          9           0       -3.228935   -0.321568   -1.053253
      9          8           0        2.649115   -0.623752    0.724373
     10          1           0        3.160937   -1.291390    0.239180
     11          1           0        1.731847   -0.683611    0.416749
     12          8           0        0.975576    2.685563   -0.683152
     13          1           0        1.218726    2.846688   -1.597442
     14          1           0        1.808933    2.471022   -0.190035
     15          8           0        3.185920    1.964372    0.579076
     16          1           0        3.095368    0.981965    0.665615
     17          1           0        3.382845    2.309419    1.452581
     18          8           0        4.209252   -2.559035   -0.612572
     19          1           0        4.295727   -3.412410   -0.179565
     20          1           0        5.087270   -2.310489   -0.913148
 ---------------------------------------------------------------------
 Rotational constants (GHZ):           0.9793684           0.3751677           0.2966615
 Standard basis: 6-31++G(d,p) (6D, 7F)
 There are   263 symmetry adapted cartesian basis functions of A   symmetry.
 There are   263 symmetry adapted basis functions of A   symmetry.
   263 basis functions,   424 primitive gaussians,   263 cartesian basis functions
    48 alpha electrons       48 beta electrons
       nuclear repulsion energy       701.6054411327 Hartrees.
 NAtoms=   20 NActive=   20 NUniq=   20 SFac= 1.00D+00 NAtFMM=   60 NAOKFM=F Big=F
 Integral buffers will be    131072 words long.
 Raffenetti 2 integral format.
 Two-electron integral symmetry is turned on.
 Nuclear repulsion after empirical dispersion term =      701.5983002308 Hartrees.
 One-electron integrals computed using PRISM.
 NBasis=   263 RedAO= T EigKep=  5.41D-05  NBF=   263
 NBsUse=   263 1.00D-06 EigRej= -1.00D+00 NBFU=   263
 Initial guess from the checkpoint file:  "/local_scratch/slurm.5620371/Gau-2385274.chk"
 B after Tr=    -0.000000   -0.000000    0.000000
         Rot=    0.999944    0.007678    0.001504    0.007193 Ang=   1.22 deg.
 ExpMin= 3.60D-02 ExpMax= 7.00D+03 ExpMxC= 1.05D+03 IAcc=3 IRadAn=         5 AccDes= 0.00D+00
 Harris functional with IExCor= 4639 and IRadAn=       5 diagonalized for initial guess.
 HarFok:  IExCor= 4639 AccDes= 0.00D+00 IRadAn=         5 IDoV= 1 UseB2=F ITyADJ=14
 ICtDFT=  3500011 ScaDFX=  1.000000  1.000000  1.000000  1.000000
 FoFCou: FMM=F IPFlag=           0 FMFlag=      100000 FMFlg1=           0
         NFxFlg=           0 DoJE=T BraDBF=F KetDBF=T FulRan=T
         wScrn=  0.000000 ICntrl=       500 IOpCl=  0 I1Cent=   200000004 NGrid=           0
         NMat0=    1 NMatS0=      1 NMatT0=    0 NMatD0=    1 NMtDS0=    0 NMtDT0=    0
 Petite list used in FoFCou.
 Requested convergence on RMS density matrix=1.00D-10 within 128 cycles.
 Requested convergence on MAX density matrix=1.00D-08.
 Requested convergence on             energy=1.00D-08.
 No special actions if energy rises.
 SCF Done:  E(RwB97XD) =  -832.381147410     A.U. after   16 cycles
            NFock= 16  Conv=0.44D-10     -V/T= 2.0082
 Calling FoFJK, ICntrl=      2127 FMM=F ISym2X=0 I1Cent= 0 IOpClX= 0 NMat=1 NMatS=1 NMatT=0.
 ***** Axes restored to original set *****
 -------------------------------------------------------------------
 Center     Atomic                   Forces (Hartrees/Bohr)
 Number     Number              X              Y              Z
 -------------------------------------------------------------------
      1        6           0.000683288   -0.001079767   -0.000413995
      2        8          -0.001502809    0.001035382    0.000753527
      3        8           0.001045600   -0.002464162   -0.000951300
      4        1          -0.000355919    0.002640524    0.001057982
      5        6          -0.000129147   -0.000085278   -0.000096565
      6        9           0.000019574    0.000149633   -0.000308817
      7        9          -0.000230580    0.000097878    0.000132843
      8        9           0.000229493    0.000129324    0.000209717
      9        8           0.000085454    0.000273353   -0.000239091
     10        1          -0.000021141   -0.000179582    0.000229717
     11        1           0.000017255   -0.000626417    0.000036723
     12        8           0.000231466   -0.000113208   -0.000835337
     13        1           0.000012080    0.000019413    0.000156146
     14        1          -0.000120183    0.000017972    0.000273527
     15        8           0.000169717    0.000373395    0.000607427
     16        1          -0.000048470   -0.000131589   -0.000426316
     17        1          -0.000107870   -0.000062045   -0.000184621
     18        8           0.000243760   -0.000087731   -0.000087318
     19        1          -0.000066112    0.000146744    0.000056112
     20        1          -0.000155454   -0.000053838    0.000029641
 -------------------------------------------------------------------
 Cartesian Forces:  Max     0.002640524 RMS     0.000642308

 GradGradGradGradGradGradGradGradGradGradGradGradGradGradGradGradGradGrad
 Berny optimization.
 Using GEDIIS/GDIIS optimizer.
 FormGI is forming the generalized inverse of G from B-inverse, IUseBI=4.
 Internal  Forces:  Max     0.002336758 RMS     0.000724981
 Search for a local minimum.
 Step number   8 out of a maximum of  120
 All quantities printed in internal units (Hartrees-Bohrs-Radians)
 Mixed Optimization -- En-DIIS/RFO-DIIS
 Swapping is turned off.
 Update second derivatives using D2CorX and points    6    7    8
 DE= -2.90D-05 DEPred=-4.81D-05 R= 6.04D-01
 TightC=F SS=  1.41D+00  RLast= 2.06D-01 DXNew= 1.8858D+00 6.1875D-01
 Trust test= 6.04D-01 RLast= 2.06D-01 DXMaxT set to 1.12D+00
 ITU=  1  1  1  1 -1  0  1  0
     Eigenvalues ---    0.00008   0.00029   0.00053   0.00152   0.00357
     Eigenvalues ---    0.00493   0.00661   0.00711   0.00910   0.01384
     Eigenvalues ---    0.01444   0.01648   0.01778   0.01866   0.02044
     Eigenvalues ---    0.02223   0.02423   0.02748   0.02991   0.03318
     Eigenvalues ---    0.03558   0.03716   0.04584   0.04913   0.05323
     Eigenvalues ---    0.06045   0.07850   0.08770   0.08925   0.11467
     Eigenvalues ---    0.11732   0.13534   0.16905   0.19593   0.21580
     Eigenvalues ---    0.21722   0.24054   0.28556   0.37092   0.37656
     Eigenvalues ---    0.38627   0.42569   0.44751   0.46263   0.52424
     Eigenvalues ---    0.53624   0.55797   0.56105   0.56572   0.57336
     Eigenvalues ---    0.57346   0.60108   0.92797   2.33850
 Eigenvalue     1 is   7.66D-05 Eigenvector:
                          D18       D17       D16       D15       D22
   1                    0.50346   0.50323   0.47107   0.47084   0.08237
                          D21       D9        D12       D11       D20
   1                    0.08009  -0.07862  -0.07445  -0.07411   0.05923
 En-DIIS/RFO-DIIS/Sim-DIIS IScMMF=       -3 using points:     8    7    6    5
 RFO step:  Lambda=-8.07375241D-05.
 DidBck=F Rises=F RFO-DIIS coefs:    1.06273    0.50224   -0.41430   -0.15068
 Iteration  1 RMS(Cart)=  0.04659490 RMS(Int)=  0.00231380
 Iteration  2 RMS(Cart)=  0.00274673 RMS(Int)=  0.00023022
 Iteration  3 RMS(Cart)=  0.00000844 RMS(Int)=  0.00023011
 Iteration  4 RMS(Cart)=  0.00000000 RMS(Int)=  0.00023011
 Variable       Old X    -DE/DX   Delta X   Delta X   Delta X     New X
                                 (Linear)    (Quad)   (Total)
    R1        2.28738   0.00192  -0.00062   0.00084   0.00022   2.28760
    R2        2.45423   0.00072  -0.00012   0.00024   0.00012   2.45435
    R3        2.93220  -0.00027   0.00015  -0.00057  -0.00042   2.93179
    R4        1.91502   0.00233  -0.00217   0.00434   0.00217   1.91719
    R5        2.92143  -0.00047   0.00171  -0.00590  -0.00419   2.91724
    R6        2.53274   0.00029  -0.00036   0.00063   0.00027   2.53301
    R7        2.51594   0.00018  -0.00016   0.00021   0.00005   2.51599
    R8        2.53663   0.00022   0.00038  -0.00041  -0.00003   2.53661
    R9        1.83519   0.00020  -0.00036   0.00032  -0.00004   1.83515
   R10        1.83176   0.00053   0.00004   0.00004   0.00007   1.83184
   R11        3.15132   0.00034  -0.00847   0.00535  -0.00312   3.14821
   R12        3.50052  -0.00001  -0.00117  -0.00003  -0.00120   3.49932
   R13        1.81356   0.00014  -0.00020   0.00013  -0.00008   1.81348
   R14        1.87424  -0.00020   0.00020   0.00038   0.00057   1.87481
   R15        3.13052  -0.00029  -0.00521   0.00114  -0.00406   3.12645
   R16        1.87151   0.00025   0.00054  -0.00010   0.00045   1.87196
   R17        1.81340   0.00016  -0.00012   0.00028   0.00016   1.81355
   R18        1.81573   0.00000  -0.00013   0.00013   0.00000   1.81573
   R19        1.81555  -0.00002  -0.00016   0.00018   0.00003   1.81558
    A1        2.24449  -0.00053   0.00174  -0.00179  -0.00006   2.24444
    A2        2.10613   0.00022  -0.00084   0.00072  -0.00012   2.10601
    A3        1.93250   0.00031  -0.00091   0.00110   0.00019   1.93269
    A4        1.98109  -0.00234   0.00489  -0.00491  -0.00003   1.98105
    A5        1.93449  -0.00019   0.00098  -0.00152  -0.00054   1.93395
    A6        1.93823  -0.00026   0.00018  -0.00026  -0.00008   1.93815
    A7        1.92489  -0.00034  -0.00090   0.00114   0.00024   1.92513
    A8        1.88961   0.00026   0.00006   0.00001   0.00007   1.88967
    A9        1.88657   0.00028  -0.00016   0.00028   0.00012   1.88670
   A10        1.88847   0.00029  -0.00018   0.00040   0.00021   1.88869
   A11        1.87310  -0.00021   0.00180   0.00168   0.00297   1.87607
   A12        2.09824   0.00000   0.01294  -0.01170   0.00095   2.09919
   A13        1.87707   0.00034   0.00549  -0.00359   0.00151   1.87857
   A14        2.07195   0.00073   0.00756  -0.00300   0.00350   2.07545
   A15        2.07262  -0.00203   0.01809  -0.00827   0.00908   2.08170
   A16        1.87245   0.00052   0.00023   0.00265   0.00205   1.87450
   A17        1.84206  -0.00144  -0.00059   0.00691   0.00637   1.84843
   A18        2.07513   0.00054   0.00441  -0.00999  -0.00555   2.06958
   A19        1.87120   0.00034   0.00061  -0.00229  -0.00160   1.86960
   A20        2.03925   0.00004   0.00602  -0.00392   0.00182   2.04107
   A21        2.07603   0.00011   0.01244  -0.01080   0.00137   2.07740
   A22        1.86346  -0.00018  -0.00011   0.00217   0.00167   1.86513
   A23        3.25419  -0.00181   0.01352  -0.00873   0.00476   3.25895
   A24        3.17643  -0.00013   0.00024  -0.00142  -0.00118   3.17525
   A25        3.06041  -0.00220   0.00470   0.00355   0.00810   3.06851
   A26        2.95584  -0.00076  -0.00556   0.01484   0.00922   2.96506
   A27        3.14734  -0.00028  -0.00502   0.00574   0.00069   3.14803
   A28        3.08651   0.00005   0.00068  -0.01449  -0.01385   3.07266
   A29        3.08947   0.00005  -0.00358   0.01098   0.00717   3.09663
   A30        3.15659  -0.00001  -0.00800  -0.00049  -0.00842   3.14816
    D1        0.05225   0.00019   0.00699  -0.01526  -0.00827   0.04398
    D2       -3.07760  -0.00002   0.00834  -0.01797  -0.00963  -3.08723
    D3        2.17243  -0.00010   0.01335  -0.02180  -0.00845   2.16398
    D4        0.07124  -0.00012   0.01250  -0.02062  -0.00812   0.06312
    D5       -2.02215  -0.00009   0.01320  -0.02169  -0.00849  -2.03064
    D6       -0.97983   0.00009   0.01213  -0.01935  -0.00722  -0.98705
    D7       -3.08101   0.00007   0.01128  -0.01817  -0.00689  -3.08790
    D8        1.10878   0.00010   0.01198  -0.01924  -0.00726   1.10152
    D9        1.62238  -0.00011   0.07459   0.01404   0.08872   1.71111
   D10       -0.74022   0.00123   0.04308   0.02522   0.06820  -0.67202
   D11        1.98154  -0.00001   0.05662  -0.03775   0.01902   2.00056
   D12       -2.11393  -0.00026   0.06063  -0.04402   0.01676  -2.09717
   D13       -0.13311   0.00006   0.04062  -0.03075   0.00970  -0.12341
   D14        2.05460  -0.00019   0.04462  -0.03702   0.00745   2.06205
   D15       -1.60184   0.00003  -0.06262  -0.04718  -0.10964  -1.71148
   D16        2.42193   0.00012  -0.08180  -0.03154  -0.11343   2.30850
   D17        2.50704  -0.00015  -0.08087  -0.03590  -0.11669   2.39035
   D18        0.24763  -0.00006  -0.10005  -0.02027  -0.12048   0.12715
   D19        0.57377  -0.00120  -0.05188   0.00901  -0.04262   0.53115
   D20       -1.51645  -0.00034  -0.05729   0.01384  -0.04312  -1.55957
   D21       -1.79285  -0.00019  -0.07928   0.01413  -0.06548  -1.85834
   D22        2.40011   0.00067  -0.08469   0.01896  -0.06598   2.33413
         Item               Value     Threshold  Converged?
 Maximum Force            0.002337     0.000015     NO 
 RMS     Force            0.000725     0.000010     NO 
 Maximum Displacement     0.197555     0.000060     NO 
 RMS     Displacement     0.046956     0.000040     NO 
 Predicted change in Energy=-4.040003D-05
 GradGradGradGradGradGradGradGradGradGradGradGradGradGradGradGradGradGrad

                          Input orientation:                          
 ---------------------------------------------------------------------
 Center     Atomic      Atomic             Coordinates (Angstroms)
 Number     Number       Type             X           Y           Z
 ---------------------------------------------------------------------
      1          6           0        0.029090   -0.483504   -0.136370
      2          8           0       -0.936457   -0.050102    0.451249
      3          8           0        1.086139    0.154602   -0.539250
      4          1           0        1.089015    1.135939   -0.281867
      5          6           0        0.126930   -1.989814   -0.494706
      6          9           0        0.310885   -2.154871   -1.812136
      7          9           0       -0.981885   -2.637840   -0.143663
      8          9           0        1.163190   -2.554375    0.145017
      9          8           0       -2.637984    2.257468    0.805222
     10          1           0       -3.102204    2.261099    1.658194
     11          1           0       -2.123468    1.437332    0.757034
     12          8           0        1.268446    2.630027    0.062565
     13          1           0        1.798752    2.869861    0.825577
     14          1           0        0.477597    3.228939    0.050801
     15          8           0       -0.904538    4.135826    0.117569
     16          1           0       -1.623991    3.514196    0.395496
     17          1           0       -1.204076    4.575615   -0.681098
     18          8           0       -4.054809    2.354747    3.243372
     19          1           0       -4.976236    2.083918    3.214251
     20          1           0       -4.017964    3.162433    3.762362
 ---------------------------------------------------------------------
                    Distance matrix (angstroms):
                    1          2          3          4          5
     1  C    0.000000
     2  O    1.210543   0.000000
     3  O    1.298786   2.261391   0.000000
     4  H    1.940929   2.459002   1.014533   0.000000
     5  C    1.551435   2.405848   2.349593   3.277384   0.000000
     6  F    2.383499   3.332991   2.748622   3.711690   1.340412
     7  F    2.379767   2.655630   3.497277   4.306871   1.331405
     8  F    2.377787   3.282329   2.795124   3.715663   1.342315
     9  O    3.938630   2.888835   4.483163   4.041054   5.232014
    10  H    4.534127   3.389517   5.177675   4.753540   5.756088
    11  H    3.020146   1.927422   3.691521   3.389720   4.286779
    12  O    3.357030   3.492243   2.554045   1.543738   4.791299
    13  H    3.911790   4.018417   3.121410   2.176384   5.306089
    14  H    3.744118   3.593330   3.189049   2.205708   5.258891
    15  O    4.719571   4.199328   4.499372   3.623965   6.241977
    16  H    4.358573   3.630431   4.416495   3.670876   5.843998
    17  H    5.235657   4.769810   4.981020   4.153194   6.701580
    18  O    6.013032   4.827356   6.751164   6.353875   7.094743
    19  H    6.547642   5.339292   7.386706   7.064615   7.509592
    20  H    6.698628   5.547931   7.321392   6.822294   7.864377
                    6          7          8          9         10
     6  F    0.000000
     7  F    2.165252   0.000000
     8  F    2.171744   2.166022   0.000000
     9  O    5.917359   5.254244   6.167547   0.000000
    10  H    6.572151   5.634008   6.608487   0.971120   0.000000
    11  H    5.042879   4.326833   5.206766   0.969367   1.564803
    12  O    5.227493   5.732098   5.186126   3.993812   4.667410
    13  H    5.866789   6.245490   5.503585   4.478847   5.008314
    14  H    5.699451   6.048719   5.824572   3.349590   4.041708
    15  O    6.691329   6.779143   7.002503   2.646872   3.273815
    16  H    6.384020   6.208908   6.682715   1.665960   2.312958
    17  H    6.990980   7.236859   7.557988   3.104681   3.798969
    18  O    8.059411   6.770583   7.805563   2.821600   1.851759
    19  H    8.437153   7.037430   8.284113   3.361690   2.442274
    20  H    8.836724   7.623514   8.521235   3.386441   2.465470
                   11         12         13         14         15
    11  H    0.000000
    12  O    3.661951   0.000000
    13  H    4.176200   0.959652   0.000000
    14  H    3.236381   0.992107   1.573107   0.000000
    15  O    3.029287   2.644298   3.067853   1.654448   0.000000
    16  H    2.166461   3.042826   3.509317   2.148687   0.990596
    17  H    3.572440   3.232910   3.767843   2.275354   0.959691
    18  O    3.279269   6.207282   6.354152   5.612434   4.781955
    19  H    3.820246   7.016225   7.226613   6.408025   5.511669
    20  H    3.949315   6.474417   6.522613   5.830109   4.891363
                   16         17         18         19         20
    16  H    0.000000
    17  H    1.569074   0.000000
    18  O    3.919642   5.334829   0.000000
    19  H    4.607453   5.967537   0.960845   0.000000
    20  H    4.146159   5.446043   0.960763   1.543342   0.000000
 Stoichiometry    C2H9F3O6
 Framework group  C1[X(C2H9F3O6)]
 Deg. of freedom    54
 Full point group                 C1      NOp   1
 Largest Abelian subgroup         C1      NOp   1
 Largest concise Abelian subgroup C1      NOp   1
                         Standard orientation:                         
 ---------------------------------------------------------------------
 Center     Atomic      Atomic             Coordinates (Angstroms)
 Number     Number       Type             X           Y           Z
 ---------------------------------------------------------------------
      1          6           0       -1.113037    0.121015   -0.075878
      2          8           0       -0.114701   -0.562735   -0.040865
      3          8           0       -1.209425    1.406732   -0.232354
      4          1           0       -0.315822    1.864920   -0.376623
      5          6           0       -2.518046   -0.522497    0.061204
      6          9           0       -3.198898    0.031863    1.074037
      7          9           0       -2.424564   -1.831125    0.287907
      8          9           0       -3.225214   -0.341296   -1.065246
      9          8           0        2.671190   -0.625748    0.720850
     10          1           0        3.183491   -1.293448    0.236290
     11          1           0        1.749106   -0.699088    0.430927
     12          8           0        0.948856    2.707959   -0.646813
     13          1           0        1.173347    2.930442   -1.552924
     14          1           0        1.793529    2.478883   -0.179558
     15          8           0        3.185749    1.965122    0.551859
     16          1           0        3.099077    0.982326    0.640639
     17          1           0        3.401565    2.309381    1.421293
     18          8           0        4.247472   -2.550195   -0.610790
     19          1           0        4.432037   -3.360506   -0.128549
     20          1           0        5.075136   -2.268067   -1.008836
 ---------------------------------------------------------------------
 Rotational constants (GHZ):           0.9782816           0.3727436           0.2945146
 Standard basis: 6-31++G(d,p) (6D, 7F)
 There are   263 symmetry adapted cartesian basis functions of A   symmetry.
 There are   263 symmetry adapted basis functions of A   symmetry.
   263 basis functions,   424 primitive gaussians,   263 cartesian basis functions
    48 alpha electrons       48 beta electrons
       nuclear repulsion energy       700.7198973540 Hartrees.
 NAtoms=   20 NActive=   20 NUniq=   20 SFac= 1.00D+00 NAtFMM=   60 NAOKFM=F Big=F
 Integral buffers will be    131072 words long.
 Raffenetti 2 integral format.
 Two-electron integral symmetry is turned on.
 Nuclear repulsion after empirical dispersion term =      700.7128001483 Hartrees.
 One-electron integrals computed using PRISM.
 NBasis=   263 RedAO= T EigKep=  5.40D-05  NBF=   263
 NBsUse=   263 1.00D-06 EigRej= -1.00D+00 NBFU=   263
 Initial guess from the checkpoint file:  "/local_scratch/slurm.5620371/Gau-2385274.chk"
 B after Tr=     0.000000    0.000000    0.000000
         Rot=    0.999996   -0.001224   -0.000030   -0.002607 Ang=  -0.33 deg.
 ExpMin= 3.60D-02 ExpMax= 7.00D+03 ExpMxC= 1.05D+03 IAcc=3 IRadAn=         5 AccDes= 0.00D+00
 Harris functional with IExCor= 4639 and IRadAn=       5 diagonalized for initial guess.
 HarFok:  IExCor= 4639 AccDes= 0.00D+00 IRadAn=         5 IDoV= 1 UseB2=F ITyADJ=14
 ICtDFT=  3500011 ScaDFX=  1.000000  1.000000  1.000000  1.000000
 FoFCou: FMM=F IPFlag=           0 FMFlag=      100000 FMFlg1=           0
         NFxFlg=           0 DoJE=T BraDBF=F KetDBF=T FulRan=T
         wScrn=  0.000000 ICntrl=       500 IOpCl=  0 I1Cent=   200000004 NGrid=           0
         NMat0=    1 NMatS0=      1 NMatT0=    0 NMatD0=    1 NMtDS0=    0 NMtDT0=    0
 Petite list used in FoFCou.
 Requested convergence on RMS density matrix=1.00D-10 within 128 cycles.
 Requested convergence on MAX density matrix=1.00D-08.
 Requested convergence on             energy=1.00D-08.
 No special actions if energy rises.
 SCF Done:  E(RwB97XD) =  -832.381182763     A.U. after   15 cycles
            NFock= 15  Conv=0.73D-10     -V/T= 2.0082
 Calling FoFJK, ICntrl=      2127 FMM=F ISym2X=0 I1Cent= 0 IOpClX= 0 NMat=1 NMatS=1 NMatT=0.
 ***** Axes restored to original set *****
 -------------------------------------------------------------------
 Center     Atomic                   Forces (Hartrees/Bohr)
 Number     Number              X              Y              Z
 -------------------------------------------------------------------
      1        6           0.000295848   -0.000804360   -0.000171534
      2        8          -0.001426370    0.001169624    0.000581362
      3        8           0.000929623   -0.001782708   -0.000780737
      4        1          -0.000269172    0.001875418    0.000850669
      5        6          -0.000100557   -0.000010992   -0.000050339
      6        9           0.000027277    0.000076959   -0.000282234
      7        9          -0.000160524    0.000052091    0.000095265
      8        9           0.000212300    0.000037130    0.000178066
      9        8           0.000309521   -0.000116898   -0.000429096
     10        1           0.000027453   -0.000303343    0.000294552
     11        1          -0.000029955   -0.000387748    0.000130007
     12        8           0.000189024    0.000045341   -0.000810588
     13        1          -0.000039040    0.000002416    0.000174311
     14        1          -0.000004824   -0.000076221    0.000234110
     15        8           0.000053757    0.000303101    0.000609216
     16        1           0.000008832    0.000006796   -0.000422333
     17        1          -0.000069827   -0.000083827   -0.000159729
     18        8           0.000347803   -0.000159478   -0.000193963
     19        1          -0.000020379    0.000245372    0.000147275
     20        1          -0.000280791   -0.000088674    0.000005722
 -------------------------------------------------------------------
 Cartesian Forces:  Max     0.001875418 RMS     0.000518779

 GradGradGradGradGradGradGradGradGradGradGradGradGradGradGradGradGradGrad
 Berny optimization.
 Using GEDIIS/GDIIS optimizer.
 FormGI is forming the generalized inverse of G from B-inverse, IUseBI=4.
 Internal  Forces:  Max     0.004281940 RMS     0.001143943
 Search for a local minimum.
 Step number   9 out of a maximum of  120
 All quantities printed in internal units (Hartrees-Bohrs-Radians)
 Mixed Optimization -- RFO/linear search
 Update second derivatives using D2CorX and points    7    8    9
 DE= -3.54D-05 DEPred=-4.04D-05 R= 8.75D-01
 TightC=F SS=  1.41D+00  RLast= 2.83D-01 DXNew= 1.8858D+00 8.4804D-01
 Trust test= 8.75D-01 RLast= 2.83D-01 DXMaxT set to 1.12D+00
 ITU=  1  1  1  1  1 -1  0  1  0
 Use linear search instead of GDIIS.
     Eigenvalues ---    0.00009   0.00030   0.00076   0.00119   0.00355
     Eigenvalues ---    0.00489   0.00657   0.00730   0.00905   0.01384
     Eigenvalues ---    0.01436   0.01647   0.01769   0.01914   0.02051
     Eigenvalues ---    0.02220   0.02415   0.02747   0.02961   0.03316
     Eigenvalues ---    0.03557   0.03704   0.04625   0.04913   0.05297
     Eigenvalues ---    0.06064   0.07821   0.08774   0.09006   0.11470
     Eigenvalues ---    0.11731   0.13534   0.16892   0.19587   0.21574
     Eigenvalues ---    0.21721   0.24051   0.28557   0.37083   0.37656
     Eigenvalues ---    0.38622   0.42504   0.44044   0.46134   0.52408
     Eigenvalues ---    0.53532   0.55776   0.56104   0.56554   0.57338
     Eigenvalues ---    0.57348   0.60147   0.93162   2.19029
 RFO step:  Lambda=-7.79295911D-05 EMin= 9.31733670D-05
 Quartic linear search produced a step of  0.20673.
 Iteration  1 RMS(Cart)=  0.04655628 RMS(Int)=  0.00124094
 Iteration  2 RMS(Cart)=  0.00133651 RMS(Int)=  0.00006114
 Iteration  3 RMS(Cart)=  0.00000115 RMS(Int)=  0.00006113
 Iteration  4 RMS(Cart)=  0.00000000 RMS(Int)=  0.00006113
 Variable       Old X    -DE/DX   Delta X   Delta X   Delta X     New X
                                 (Linear)    (Quad)   (Total)
    R1        2.28760   0.00183   0.00005   0.00067   0.00072   2.28831
    R2        2.45435   0.00078   0.00002  -0.00022  -0.00019   2.45416
    R3        2.93179  -0.00014  -0.00009  -0.00032  -0.00040   2.93138
    R4        1.91719   0.00135   0.00045   0.00328   0.00373   1.92092
    R5        2.91724  -0.00063  -0.00087  -0.00810  -0.00897   2.90827
    R6        2.53301   0.00027   0.00006  -0.00007  -0.00002   2.53300
    R7        2.51599   0.00013   0.00001  -0.00005  -0.00004   2.51595
    R8        2.53661   0.00023  -0.00001   0.00035   0.00035   2.53695
    R9        1.83515   0.00019  -0.00001   0.00005   0.00004   1.83520
   R10        1.83184   0.00031   0.00002   0.00045   0.00046   1.83230
   R11        3.14821   0.00038  -0.00064  -0.00329  -0.00394   3.14427
   R12        3.49932  -0.00006  -0.00025  -0.00196  -0.00221   3.49711
   R13        1.81348   0.00012  -0.00002  -0.00001  -0.00003   1.81345
   R14        1.87481  -0.00066   0.00012   0.00046   0.00058   1.87539
   R15        3.12645  -0.00062  -0.00084  -0.00247  -0.00331   3.12314
   R16        1.87196   0.00011   0.00009   0.00045   0.00054   1.87250
   R17        1.81355   0.00012   0.00003   0.00018   0.00022   1.81377
   R18        1.81573  -0.00005   0.00000  -0.00002  -0.00002   1.81572
   R19        1.81558  -0.00008   0.00001   0.00005   0.00006   1.81563
    A1        2.24444  -0.00072  -0.00001   0.00042   0.00041   2.24485
    A2        2.10601   0.00039  -0.00002  -0.00061  -0.00063   2.10538
    A3        1.93269   0.00033   0.00004   0.00018   0.00022   1.93291
    A4        1.98105  -0.00338  -0.00001   0.00025   0.00025   1.98130
    A5        1.93395  -0.00011  -0.00011   0.00064   0.00053   1.93448
    A6        1.93815  -0.00017  -0.00002   0.00002   0.00001   1.93816
    A7        1.92513  -0.00021   0.00005  -0.00116  -0.00112   1.92401
    A8        1.88967   0.00016   0.00001   0.00022   0.00023   1.88991
    A9        1.88670   0.00017   0.00003   0.00015   0.00018   1.88687
   A10        1.88869   0.00018   0.00004   0.00014   0.00019   1.88887
   A11        1.87607  -0.00020   0.00061   0.00142   0.00201   1.87808
   A12        2.09919   0.00015   0.00020  -0.00113  -0.00096   2.09824
   A13        1.87857   0.00026   0.00031   0.00747   0.00774   1.88632
   A14        2.07545   0.00149   0.00072   0.00574   0.00615   2.08160
   A15        2.08170  -0.00378   0.00188   0.01335   0.01501   2.09671
   A16        1.87450   0.00113   0.00042   0.00242   0.00261   1.87712
   A17        1.84843  -0.00308   0.00132  -0.00928  -0.00800   1.84043
   A18        2.06958   0.00110  -0.00115  -0.00454  -0.00573   2.06385
   A19        1.86960   0.00101  -0.00033  -0.00147  -0.00186   1.86774
   A20        2.04107   0.00013   0.00038   0.01038   0.01080   2.05187
   A21        2.07740   0.00016   0.00028  -0.00277  -0.00245   2.07494
   A22        1.86513  -0.00031   0.00035   0.00098   0.00138   1.86651
   A23        3.25895  -0.00334   0.00098   0.00248   0.00346   3.26241
   A24        3.17525  -0.00012  -0.00024  -0.00799  -0.00826   3.16699
   A25        3.06851  -0.00428   0.00167  -0.00353  -0.00192   3.06659
   A26        2.96506  -0.00220   0.00191   0.00323   0.00513   2.97019
   A27        3.14803  -0.00039   0.00014  -0.00128  -0.00114   3.14689
   A28        3.07266   0.00007  -0.00286  -0.01051  -0.01336   3.05930
   A29        3.09663   0.00010   0.00148   0.00152   0.00293   3.09956
   A30        3.14816   0.00013  -0.00174  -0.00279  -0.00454   3.14363
    D1        0.04398   0.00037  -0.00171  -0.00295  -0.00466   0.03932
    D2       -3.08723   0.00014  -0.00199  -0.00274  -0.00473  -3.09196
    D3        2.16398  -0.00011  -0.00175   0.01094   0.00920   2.17318
    D4        0.06312  -0.00012  -0.00168   0.01022   0.00854   0.07167
    D5       -2.03064  -0.00010  -0.00176   0.01079   0.00904  -2.02161
    D6       -0.98705   0.00010  -0.00149   0.01075   0.00926  -0.97778
    D7       -3.08790   0.00008  -0.00142   0.01003   0.00861  -3.07929
    D8        1.10152   0.00011  -0.00150   0.01060   0.00910   1.11062
    D9        1.71111  -0.00025   0.01834   0.07571   0.09404   1.80515
   D10       -0.67202   0.00180   0.01410   0.04562   0.05972  -0.61230
   D11        2.00056   0.00004   0.00393  -0.02444  -0.02052   1.98004
   D12       -2.09717  -0.00050   0.00347  -0.03587  -0.03240  -2.12957
   D13       -0.12341   0.00030   0.00201  -0.03251  -0.03051  -0.15392
   D14        2.06205  -0.00024   0.00154  -0.04394  -0.04239   2.01966
   D15       -1.71148  -0.00001  -0.02267  -0.02284  -0.04551  -1.75699
   D16        2.30850   0.00012  -0.02345  -0.03227  -0.05569   2.25281
   D17        2.39035  -0.00013  -0.02412  -0.03123  -0.05539   2.33496
   D18        0.12715  -0.00001  -0.02491  -0.04066  -0.06557   0.06158
   D19        0.53115  -0.00183  -0.00881  -0.01309  -0.02178   0.50937
   D20       -1.55957  -0.00044  -0.00892   0.00063  -0.00821  -1.56778
   D21       -1.85834  -0.00024  -0.01354  -0.03933  -0.05294  -1.91128
   D22        2.33413   0.00115  -0.01364  -0.02562  -0.03938   2.29475
         Item               Value     Threshold  Converged?
 Maximum Force            0.004282     0.000015     NO 
 RMS     Force            0.001144     0.000010     NO 
 Maximum Displacement     0.165342     0.000060     NO 
 RMS     Displacement     0.046682     0.000040     NO 
 Predicted change in Energy=-4.156147D-05
 GradGradGradGradGradGradGradGradGradGradGradGradGradGradGradGradGradGrad

                          Input orientation:                          
 ---------------------------------------------------------------------
 Center     Atomic      Atomic             Coordinates (Angstroms)
 Number     Number       Type             X           Y           Z
 ---------------------------------------------------------------------
      1          6           0        0.015539   -0.480721   -0.145946
      2          8           0       -0.976464   -0.039748    0.390532
      3          8           0        1.092632    0.150875   -0.503068
      4          1           0        1.084411    1.137428   -0.258259
      5          6           0        0.125684   -1.990357   -0.485287
      6          9           0        0.383808   -2.168530   -1.788479
      7          9           0       -1.004524   -2.630072   -0.192075
      8          9           0        1.121203   -2.553004    0.218041
      9          8           0       -2.647902    2.258665    0.784544
     10          1           0       -3.103531    2.246744    1.642087
     11          1           0       -2.146956    1.432105    0.707090
     12          8           0        1.252393    2.632192    0.067258
     13          1           0        1.807672    2.892042    0.805532
     14          1           0        0.464528    3.235579    0.058465
     15          8           0       -0.914182    4.144602    0.123569
     16          1           0       -1.631737    3.516842    0.393535
     17          1           0       -1.209455    4.580204   -0.679109
     18          8           0       -4.029833    2.333554    3.241810
     19          1           0       -4.966385    2.119527    3.225454
     20          1           0       -3.930468    3.113567    3.793923
 ---------------------------------------------------------------------
                    Distance matrix (angstroms):
                    1          2          3          4          5
     1  C    0.000000
     2  O    1.210924   0.000000
     3  O    1.298683   2.261861   0.000000
     4  H    1.942552   2.460463   1.016507   0.000000
     5  C    1.551220   2.405549   2.349506   3.279290   0.000000
     6  F    2.383744   3.336187   2.744877   3.709687   1.340404
     7  F    2.379573   2.655183   3.496920   4.308374   1.331383
     8  F    2.376833   3.278173   2.798532   3.721224   1.342498
     9  O    3.932425   2.869085   4.482445   4.034200   5.230625
    10  H    4.512730   3.364350   5.157727   4.730831   5.736426
    11  H    3.010475   1.906990   3.687948   3.385331   4.277839
    12  O    3.356411   3.494506   2.551025   1.538993   4.789858
    13  H    3.936062   4.064361   3.120531   2.175644   5.322887
    14  H    3.748901   3.593674   3.197691   2.210612   5.265063
    15  O    4.725530   4.193320   4.513295   3.630877   6.252180
    16  H    4.357186   3.616452   4.422196   3.669320   5.847230
    17  H    5.234295   4.747881   4.994953   4.158322   6.707641
    18  O    5.980140   4.804728   6.710279   6.311632   7.060863
    19  H    6.553411   5.349647   7.381677   7.050738   7.522627
    20  H    6.634188   5.500237   7.243839   6.743465   7.798336
                    6          7          8          9         10
     6  F    0.000000
     7  F    2.165409   0.000000
     8  F    2.172026   2.166299   0.000000
     9  O    5.950779   5.249211   6.138342   0.000000
    10  H    6.589762   5.617234   6.550868   0.971144   0.000000
    11  H    5.059368   4.314502   5.176981   0.969612   1.566172
    12  O    5.219687   5.731697   5.189047   3.983255   4.647874
    13  H    5.862224   6.276736   5.519504   4.500416   5.023560
    14  H    5.711577   6.052003   5.827897   3.341972   4.026997
    15  O    6.722823   6.782625   7.000690   2.645644   3.271240
    16  H    6.414597   6.206520   6.667272   1.663878   2.310457
    17  H    7.022436   7.229611   7.557745   3.098541   3.797435
    18  O    8.065531   6.751417   7.717176   2.820195   1.850590
    19  H    8.494205   7.066437   8.242318   3.369386   2.448154
    20  H    8.813440   7.578833   8.391444   3.381153   2.462844
                   11         12         13         14         15
    11  H    0.000000
    12  O    3.661306   0.000000
    13  H    4.216656   0.959638   0.000000
    14  H    3.239303   0.992413   1.574853   0.000000
    15  O    3.036094   2.642840   3.072860   1.652697   0.000000
    16  H    2.170229   3.034348   3.519893   2.141427   0.990883
    17  H    3.565246   3.226842   3.762593   2.270298   0.959805
    18  O    3.283694   6.169998   6.350104   5.580916   4.765565
    19  H    3.842380   6.993584   7.234684   6.385156   5.490261
    20  H    3.941670   6.401703   6.473469   5.769275   4.861328
                   16         17         18         19         20
    16  H    0.000000
    17  H    1.568320   0.000000
    18  O    3.906879   5.326873   0.000000
    19  H    4.592617   5.951056   0.960836   0.000000
    20  H    4.124249   5.437182   0.960792   1.544149   0.000000
 Stoichiometry    C2H9F3O6
 Framework group  C1[X(C2H9F3O6)]
 Deg. of freedom    54
 Full point group                 C1      NOp   1
 Largest Abelian subgroup         C1      NOp   1
 Largest concise Abelian subgroup C1      NOp   1
                         Standard orientation:                         
 ---------------------------------------------------------------------
 Center     Atomic      Atomic             Coordinates (Angstroms)
 Number     Number       Type             X           Y           Z
 ---------------------------------------------------------------------
      1          6           0       -1.109126    0.125116   -0.058767
      2          8           0       -0.113693   -0.558445    0.031759
      3          8           0       -1.198043    1.404372   -0.264137
      4          1           0       -0.297587    1.858093   -0.392988
      5          6           0       -2.518653   -0.512009    0.057818
      6          9           0       -3.234064    0.086021    1.020746
      7          9           0       -2.434723   -1.809442    0.344529
      8          9           0       -3.185099   -0.380161   -1.100097
      9          8           0        2.666157   -0.634416    0.737671
     10          1           0        3.159202   -1.308597    0.242184
     11          1           0        1.733825   -0.705120    0.480950
     12          8           0        0.969787    2.694606   -0.643001
     13          1           0        1.190255    2.955692   -1.539736
     14          1           0        1.817605    2.464668   -0.181248
     15          8           0        3.208356    1.948042    0.546979
     16          1           0        3.108416    0.966672    0.640656
     17          1           0        3.420757    2.293026    1.417093
     18          8           0        4.203026   -2.560387   -0.634251
     19          1           0        4.442552   -3.355898   -0.151555
     20          1           0        4.991898   -2.265113   -1.096437
 ---------------------------------------------------------------------
 Rotational constants (GHZ):           0.9807374           0.3736265           0.2956683
 Standard basis: 6-31++G(d,p) (6D, 7F)
 There are   263 symmetry adapted cartesian basis functions of A   symmetry.
 There are   263 symmetry adapted basis functions of A   symmetry.
   263 basis functions,   424 primitive gaussians,   263 cartesian basis functions
    48 alpha electrons       48 beta electrons
       nuclear repulsion energy       701.1454673003 Hartrees.
 NAtoms=   20 NActive=   20 NUniq=   20 SFac= 1.00D+00 NAtFMM=   60 NAOKFM=F Big=F
 Integral buffers will be    131072 words long.
 Raffenetti 2 integral format.
 Two-electron integral symmetry is turned on.
 Nuclear repulsion after empirical dispersion term =      701.1383696022 Hartrees.
 One-electron integrals computed using PRISM.
 NBasis=   263 RedAO= T EigKep=  5.38D-05  NBF=   263
 NBsUse=   263 1.00D-06 EigRej= -1.00D+00 NBFU=   263
 Initial guess from the checkpoint file:  "/local_scratch/slurm.5620371/Gau-2385274.chk"
 B after Tr=    -0.000000    0.000000   -0.000000
         Rot=    0.999992    0.003124    0.000737    0.002510 Ang=   0.47 deg.
 ExpMin= 3.60D-02 ExpMax= 7.00D+03 ExpMxC= 1.05D+03 IAcc=3 IRadAn=         5 AccDes= 0.00D+00
 Harris functional with IExCor= 4639 and IRadAn=       5 diagonalized for initial guess.
 HarFok:  IExCor= 4639 AccDes= 0.00D+00 IRadAn=         5 IDoV= 1 UseB2=F ITyADJ=14
 ICtDFT=  3500011 ScaDFX=  1.000000  1.000000  1.000000  1.000000
 FoFCou: FMM=F IPFlag=           0 FMFlag=      100000 FMFlg1=           0
         NFxFlg=           0 DoJE=T BraDBF=F KetDBF=T FulRan=T
         wScrn=  0.000000 ICntrl=       500 IOpCl=  0 I1Cent=   200000004 NGrid=           0
         NMat0=    1 NMatS0=      1 NMatT0=    0 NMatD0=    1 NMtDS0=    0 NMtDT0=    0
 Petite list used in FoFCou.
 Requested convergence on RMS density matrix=1.00D-10 within 128 cycles.
 Requested convergence on MAX density matrix=1.00D-08.
 Requested convergence on             energy=1.00D-08.
 No special actions if energy rises.
 SCF Done:  E(RwB97XD) =  -832.381235164     A.U. after   15 cycles
            NFock= 15  Conv=0.65D-10     -V/T= 2.0082
 Calling FoFJK, ICntrl=      2127 FMM=F ISym2X=0 I1Cent= 0 IOpClX= 0 NMat=1 NMatS=1 NMatT=0.
 ***** Axes restored to original set *****
 -------------------------------------------------------------------
 Center     Atomic                   Forces (Hartrees/Bohr)
 Number     Number              X              Y              Z
 -------------------------------------------------------------------
      1        6           0.000075836   -0.000515158   -0.000088721
      2        8          -0.000802009    0.000644995    0.000214846
      3        8           0.000617186   -0.000838983   -0.000368479
      4        1          -0.000232895    0.000860981    0.000562263
      5        6          -0.000060148   -0.000016501   -0.000021574
      6        9           0.000027528    0.000037423   -0.000161809
      7        9          -0.000102698    0.000019656    0.000050574
      8        9           0.000153896   -0.000014438    0.000119191
      9        8           0.000022191    0.000012793   -0.000549775
     10        1           0.000100165   -0.000320947    0.000146423
     11        1          -0.000006067   -0.000024527    0.000408378
     12        8           0.000391480    0.000271040   -0.000789218
     13        1          -0.000124467   -0.000047948    0.000151046
     14        1          -0.000098245   -0.000206025    0.000238821
     15        8           0.000120100    0.000228222    0.000467379
     16        1          -0.000081171   -0.000037969   -0.000309168
     17        1          -0.000042917   -0.000039719   -0.000082175
     18        8           0.000404661   -0.000221552   -0.000135389
     19        1           0.000046439    0.000325523    0.000174742
     20        1          -0.000408865   -0.000116867   -0.000027354
 -------------------------------------------------------------------
 Cartesian Forces:  Max     0.000860981 RMS     0.000325454

 GradGradGradGradGradGradGradGradGradGradGradGradGradGradGradGradGradGrad
 Berny optimization.
 Using GEDIIS/GDIIS optimizer.
 FormGI is forming the generalized inverse of G from B-inverse, IUseBI=4.
 Internal  Forces:  Max     0.001949816 RMS     0.000571206
 Search for a local minimum.
 Step number  10 out of a maximum of  120
 All quantities printed in internal units (Hartrees-Bohrs-Radians)
 Mixed Optimization -- En-DIIS/RFO-DIIS
 Update second derivatives using D2CorX and points    7    8    9   10
 DE= -5.24D-05 DEPred=-4.16D-05 R= 1.26D+00
 TightC=F SS=  1.41D+00  RLast= 1.89D-01 DXNew= 1.8858D+00 5.6586D-01
 Trust test= 1.26D+00 RLast= 1.89D-01 DXMaxT set to 1.12D+00
 ITU=  1  1  1  1  1  1 -1  0  1  0
 Use linear search instead of GDIIS.
     Eigenvalues ---    0.00010   0.00030   0.00059   0.00129   0.00356
     Eigenvalues ---    0.00488   0.00703   0.00727   0.00972   0.01379
     Eigenvalues ---    0.01445   0.01647   0.01763   0.01875   0.02048
     Eigenvalues ---    0.02234   0.02400   0.02754   0.03024   0.03296
     Eigenvalues ---    0.03588   0.03710   0.04609   0.04931   0.05447
     Eigenvalues ---    0.06155   0.07774   0.08842   0.09315   0.11650
     Eigenvalues ---    0.11798   0.13534   0.16954   0.19587   0.21576
     Eigenvalues ---    0.21721   0.24054   0.28560   0.37090   0.37659
     Eigenvalues ---    0.38624   0.41636   0.43270   0.46018   0.52415
     Eigenvalues ---    0.53606   0.55729   0.56177   0.56528   0.57338
     Eigenvalues ---    0.57346   0.60177   0.93271   1.70085
 RFO step:  Lambda=-3.70090445D-05 EMin= 9.96505585D-05
 Quartic linear search produced a step of  0.52421.
 Iteration  1 RMS(Cart)=  0.04859483 RMS(Int)=  0.00132672
 Iteration  2 RMS(Cart)=  0.00247813 RMS(Int)=  0.00005374
 Iteration  3 RMS(Cart)=  0.00000234 RMS(Int)=  0.00005372
 Iteration  4 RMS(Cart)=  0.00000000 RMS(Int)=  0.00005372
 Variable       Old X    -DE/DX   Delta X   Delta X   Delta X     New X
                                 (Linear)    (Quad)   (Total)
    R1        2.28831   0.00098   0.00038   0.00027   0.00065   2.28896
    R2        2.45416   0.00054  -0.00010   0.00034   0.00024   2.45440
    R3        2.93138  -0.00002  -0.00021  -0.00008  -0.00029   2.93109
    R4        1.92092   0.00073   0.00196   0.00083   0.00279   1.92371
    R5        2.90827  -0.00020  -0.00470   0.00110  -0.00360   2.90467
    R6        2.53300   0.00016  -0.00001   0.00008   0.00007   2.53307
    R7        2.51595   0.00009  -0.00002   0.00001  -0.00001   2.51594
    R8        2.53695   0.00018   0.00018   0.00015   0.00033   2.53728
    R9        1.83520   0.00008   0.00002   0.00006   0.00008   1.83528
   R10        1.83230  -0.00001   0.00024  -0.00004   0.00021   1.83251
   R11        3.14427   0.00017  -0.00206   0.00134  -0.00072   3.14355
   R12        3.49711  -0.00001  -0.00116   0.00070  -0.00046   3.49665
   R13        1.81345   0.00003  -0.00001   0.00009   0.00008   1.81353
   R14        1.87539  -0.00028   0.00030   0.00023   0.00053   1.87592
   R15        3.12314  -0.00024  -0.00174   0.00059  -0.00115   3.12200
   R16        1.87250   0.00011   0.00028   0.00015   0.00044   1.87293
   R17        1.81377   0.00006   0.00011   0.00018   0.00030   1.81407
   R18        1.81572  -0.00012  -0.00001  -0.00002  -0.00003   1.81569
   R19        1.81563  -0.00015   0.00003  -0.00013  -0.00010   1.81553
    A1        2.24485  -0.00038   0.00021  -0.00054  -0.00032   2.24452
    A2        2.10538   0.00022  -0.00033   0.00024  -0.00009   2.10529
    A3        1.93291   0.00016   0.00012   0.00030   0.00042   1.93333
    A4        1.98130  -0.00158   0.00013  -0.00131  -0.00119   1.98011
    A5        1.93448  -0.00006   0.00028  -0.00020   0.00008   1.93456
    A6        1.93816  -0.00009   0.00000  -0.00014  -0.00014   1.93802
    A7        1.92401  -0.00009  -0.00058  -0.00002  -0.00060   1.92341
    A8        1.88991   0.00009   0.00012   0.00018   0.00030   1.89021
    A9        1.88687   0.00008   0.00009   0.00005   0.00014   1.88702
   A10        1.88887   0.00009   0.00010   0.00015   0.00024   1.88912
   A11        1.87808  -0.00029   0.00105  -0.00234  -0.00130   1.87678
   A12        2.09824   0.00022  -0.00050   0.00539   0.00488   2.10312
   A13        1.88632   0.00009   0.00406  -0.00764  -0.00358   1.88273
   A14        2.08160   0.00074   0.00322  -0.00259   0.00036   2.08196
   A15        2.09671  -0.00189   0.00787   0.00433   0.01202   2.10873
   A16        1.87712   0.00046   0.00137   0.00180   0.00299   1.88010
   A17        1.84043  -0.00156  -0.00419   0.00673   0.00251   1.84294
   A18        2.06385   0.00047  -0.00300  -0.00914  -0.01217   2.05168
   A19        1.86774   0.00052  -0.00098  -0.00211  -0.00312   1.86462
   A20        2.05187   0.00012   0.00566  -0.00377   0.00189   2.05375
   A21        2.07494   0.00023  -0.00129   0.00689   0.00560   2.08054
   A22        1.86651  -0.00039   0.00072  -0.00307  -0.00236   1.86416
   A23        3.26241  -0.00150   0.00182   0.00069   0.00251   3.26492
   A24        3.16699  -0.00003  -0.00433   0.00350  -0.00082   3.16616
   A25        3.06659  -0.00195  -0.00101   0.01259   0.01152   3.07811
   A26        2.97019  -0.00119   0.00269  -0.00186   0.00083   2.97102
   A27        3.14689  -0.00015  -0.00060  -0.00275  -0.00333   3.14356
   A28        3.05930   0.00010  -0.00700   0.01081   0.00380   3.06310
   A29        3.09956   0.00001   0.00153   0.00215   0.00360   3.10316
   A30        3.14363   0.00026  -0.00238  -0.00680  -0.00917   3.13445
    D1        0.03932   0.00029  -0.00244   0.00004  -0.00240   0.03691
    D2       -3.09196   0.00016  -0.00248  -0.00036  -0.00284  -3.09480
    D3        2.17318  -0.00006   0.00482  -0.00441   0.00041   2.17358
    D4        0.07167  -0.00007   0.00448  -0.00441   0.00007   0.07173
    D5       -2.02161  -0.00006   0.00474  -0.00449   0.00025  -2.02136
    D6       -0.97778   0.00005   0.00486  -0.00405   0.00080  -0.97698
    D7       -3.07929   0.00005   0.00451  -0.00405   0.00047  -3.07883
    D8        1.11062   0.00005   0.00477  -0.00413   0.00064   1.11126
    D9        1.80515  -0.00011   0.04930   0.06136   0.11061   1.91576
   D10       -0.61230   0.00110   0.03131   0.05756   0.08891  -0.52339
   D11        1.98004  -0.00001  -0.01076   0.01302   0.00226   1.98230
   D12       -2.12957  -0.00034  -0.01699   0.00388  -0.01310  -2.14267
   D13       -0.15392   0.00038  -0.01599   0.01848   0.00248  -0.15144
   D14        2.01966   0.00005  -0.02222   0.00934  -0.01288   2.00678
   D15       -1.75699  -0.00013  -0.02386  -0.03647  -0.06032  -1.81731
   D16        2.25281   0.00007  -0.02919  -0.03694  -0.06613   2.18668
   D17        2.33496  -0.00007  -0.02904  -0.02842  -0.05745   2.27751
   D18        0.06158   0.00013  -0.03437  -0.02889  -0.06326  -0.00168
   D19        0.50937  -0.00094  -0.01142  -0.03416  -0.04546   0.46391
   D20       -1.56778  -0.00026  -0.00431  -0.03380  -0.03801  -1.60580
   D21       -1.91128  -0.00001  -0.02775  -0.04209  -0.06993  -1.98121
   D22        2.29475   0.00067  -0.02064  -0.04172  -0.06248   2.23227
         Item               Value     Threshold  Converged?
 Maximum Force            0.001950     0.000015     NO 
 RMS     Force            0.000571     0.000010     NO 
 Maximum Displacement     0.153303     0.000060     NO 
 RMS     Displacement     0.048372     0.000040     NO 
 Predicted change in Energy=-2.298925D-05
 GradGradGradGradGradGradGradGradGradGradGradGradGradGradGradGradGradGrad

                          Input orientation:                          
 ---------------------------------------------------------------------
 Center     Atomic      Atomic             Coordinates (Angstroms)
 Number     Number       Type             X           Y           Z
 ---------------------------------------------------------------------
      1          6           0        0.009484   -0.479422   -0.161410
      2          8           0       -1.002909   -0.022859    0.322096
      3          8           0        1.104611    0.140168   -0.483462
      4          1           0        1.088837    1.133279   -0.260374
      5          6           0        0.125662   -1.995938   -0.465529
      6          9           0        0.440318   -2.201593   -1.752184
      7          9           0       -1.020144   -2.623882   -0.209832
      8          9           0        1.086059   -2.548673    0.292684
      9          8           0       -2.662340    2.280464    0.777736
     10          1           0       -3.116596    2.250937    1.635631
     11          1           0       -2.170440    1.450623    0.678951
     12          8           0        1.249858    2.633132    0.034826
     13          1           0        1.845525    2.912817    0.733356
     14          1           0        0.461272    3.235891    0.050803
     15          8           0       -0.906825    4.156879    0.148244
     16          1           0       -1.630087    3.532516    0.411630
     17          1           0       -1.200525    4.601607   -0.650181
     18          8           0       -4.037809    2.298765    3.239644
     19          1           0       -4.985807    2.144346    3.214525
     20          1           0       -3.891713    3.032442    3.842464
 ---------------------------------------------------------------------
                    Distance matrix (angstroms):
                    1          2          3          4          5
     1  C    0.000000
     2  O    1.211267   0.000000
     3  O    1.298812   2.262110   0.000000
     4  H    1.943091   2.459944   1.017982   0.000000
     5  C    1.551066   2.405632   2.349811   3.280517   0.000000
     6  F    2.383705   3.336529   2.744957   3.710451   1.340441
     7  F    2.379324   2.654913   3.497060   4.308899   1.331378
     8  F    2.376344   3.277863   2.798680   3.723258   1.342671
     9  O    3.954442   2.875172   4.512362   4.057713   5.254168
    10  H    4.522897   3.370934   5.173441   4.746542   5.741347
    11  H    3.030405   1.913537   3.714089   3.406747   4.296592
    12  O    3.356342   3.494535   2.550410   1.537085   4.789829
    13  H    3.959664   4.111070   3.117239   2.174127   5.337708
    14  H    3.748693   3.582858   3.206685   2.216223   5.267947
    15  O    4.736116   4.184455   4.536397   3.645791   6.268963
    16  H    4.371752   3.611379   4.448347   3.687882   5.866503
    17  H    5.245939   4.729700   5.024529   4.174018   6.732048
    18  O    5.972108   4.807561   6.705635   6.315931   7.036141
    19  H    6.575259   5.378327   7.401691   7.070960   7.537365
    20  H    6.601783   5.483890   7.214024   6.726513   7.744851
                    6          7          8          9         10
     6  F    0.000000
     7  F    2.165670   0.000000
     8  F    2.172310   2.166626   0.000000
     9  O    6.009644   5.265426   6.132400   0.000000
    10  H    6.629778   5.618248   6.519361   0.971188   0.000000
    11  H    5.105405   4.326050   5.171882   0.969721   1.565551
    12  O    5.217598   5.731401   5.190802   3.997698   4.666323
    13  H    5.857448   6.305291   5.531623   4.552218   5.086730
    14  H    5.728650   6.049749   5.823233   3.346374   4.035214
    15  O    6.771749   6.791154   6.996919   2.645567   3.275365
    16  H    6.469055   6.217675   6.661265   1.663495   2.313079
    17  H    7.084512   7.241142   7.565974   3.092500   3.797620
    18  O    8.076212   6.725893   7.644361   2.820150   1.850345
    19  H    8.543900   7.084399   8.211525   3.369714   2.449126
    20  H    8.801234   7.527351   8.278164   3.386649   2.466104
                   11         12         13         14         15
    11  H    0.000000
    12  O    3.675822   0.000000
    13  H    4.274219   0.959680   0.000000
    14  H    3.241551   0.992695   1.576836   0.000000
    15  O    3.033511   2.643095   3.076602   1.652090   0.000000
    16  H    2.167422   3.040552   3.545054   2.142886   0.991114
    17  H    3.554718   3.216910   3.747614   2.262328   0.959962
    18  O    3.280787   6.192098   6.424341   5.593625   4.776233
    19  H    3.851841   7.016617   7.308478   6.393064   5.485477
    20  H    3.933542   6.410406   6.526619   5.776379   4.880694
                   16         17         18         19         20
    16  H    0.000000
    17  H    1.566819   0.000000
    18  O    3.913685   5.337041   0.000000
    19  H    4.587384   5.941586   0.960820   0.000000
    20  H    4.139523   5.467050   0.960739   1.542746   0.000000
 Stoichiometry    C2H9F3O6
 Framework group  C1[X(C2H9F3O6)]
 Deg. of freedom    54
 Full point group                 C1      NOp   1
 Largest Abelian subgroup         C1      NOp   1
 Largest concise Abelian subgroup C1      NOp   1
                         Standard orientation:                         
 ---------------------------------------------------------------------
 Center     Atomic      Atomic             Coordinates (Angstroms)
 Number     Number       Type             X           Y           Z
 ---------------------------------------------------------------------
      1          6           0       -1.111324    0.133629   -0.036227
      2          8           0       -0.113147   -0.537308    0.107488
      3          8           0       -1.204303    1.405590   -0.281952
      4          1           0       -0.302045    1.864033   -0.391716
      5          6           0       -2.518038   -0.513721    0.052642
      6          9           0       -3.270733    0.105530    0.972838
      7          9           0       -2.431888   -1.801209    0.380546
      8          9           0       -3.146021   -0.422556   -1.130612
      9          8           0        2.689130   -0.631639    0.743857
     10          1           0        3.163724   -1.316129    0.244419
     11          1           0        1.749676   -0.700507    0.513544
     12          8           0        0.963035    2.707408   -0.617374
     13          1           0        1.164986    3.023770   -1.500615
     14          1           0        1.820510    2.465250   -0.179724
     15          8           0        3.229237    1.947715    0.510964
     16          1           0        3.130681    0.966943    0.614312
     17          1           0        3.454141    2.297243    1.376282
     18          8           0        4.168383   -2.590430   -0.644737
     19          1           0        4.459418   -3.357655   -0.144898
     20          1           0        4.914184   -2.308971   -1.181003
 ---------------------------------------------------------------------
 Rotational constants (GHZ):           0.9740765           0.3740825           0.2951572
 Standard basis: 6-31++G(d,p) (6D, 7F)
 There are   263 symmetry adapted cartesian basis functions of A   symmetry.
 There are   263 symmetry adapted basis functions of A   symmetry.
   263 basis functions,   424 primitive gaussians,   263 cartesian basis functions
    48 alpha electrons       48 beta electrons
       nuclear repulsion energy       700.6968078188 Hartrees.
 NAtoms=   20 NActive=   20 NUniq=   20 SFac= 1.00D+00 NAtFMM=   60 NAOKFM=F Big=F
 Integral buffers will be    131072 words long.
 Raffenetti 2 integral format.
 Two-electron integral symmetry is turned on.
 Nuclear repulsion after empirical dispersion term =      700.6897387950 Hartrees.
 One-electron integrals computed using PRISM.
 NBasis=   263 RedAO= T EigKep=  5.33D-05  NBF=   263
 NBsUse=   263 1.00D-06 EigRej= -1.00D+00 NBFU=   263
 Initial guess from the checkpoint file:  "/local_scratch/slurm.5620371/Gau-2385274.chk"
 B after Tr=     0.000000   -0.000000    0.000000
         Rot=    0.999997    0.002454    0.000093    0.000670 Ang=   0.29 deg.
 ExpMin= 3.60D-02 ExpMax= 7.00D+03 ExpMxC= 1.05D+03 IAcc=3 IRadAn=         5 AccDes= 0.00D+00
 Harris functional with IExCor= 4639 and IRadAn=       5 diagonalized for initial guess.
 HarFok:  IExCor= 4639 AccDes= 0.00D+00 IRadAn=         5 IDoV= 1 UseB2=F ITyADJ=14
 ICtDFT=  3500011 ScaDFX=  1.000000  1.000000  1.000000  1.000000
 FoFCou: FMM=F IPFlag=           0 FMFlag=      100000 FMFlg1=           0
         NFxFlg=           0 DoJE=T BraDBF=F KetDBF=T FulRan=T
         wScrn=  0.000000 ICntrl=       500 IOpCl=  0 I1Cent=   200000004 NGrid=           0
         NMat0=    1 NMatS0=      1 NMatT0=    0 NMatD0=    1 NMtDS0=    0 NMtDT0=    0
 Petite list used in FoFCou.
 Requested convergence on RMS density matrix=1.00D-10 within 128 cycles.
 Requested convergence on MAX density matrix=1.00D-08.
 Requested convergence on             energy=1.00D-08.
 No special actions if energy rises.
 SCF Done:  E(RwB97XD) =  -832.381264381     A.U. after   15 cycles
            NFock= 15  Conv=0.88D-10     -V/T= 2.0082
 Calling FoFJK, ICntrl=      2127 FMM=F ISym2X=0 I1Cent= 0 IOpClX= 0 NMat=1 NMatS=1 NMatT=0.
 ***** Axes restored to original set *****
 -------------------------------------------------------------------
 Center     Atomic                   Forces (Hartrees/Bohr)
 Number     Number              X              Y              Z
 -------------------------------------------------------------------
      1        6          -0.000364036   -0.000081923    0.000152421
      2        8          -0.000292942    0.000439342    0.000018417
      3        8           0.000367028   -0.000019755   -0.000026215
      4        1          -0.000181404   -0.000003299    0.000259634
      5        6          -0.000035320    0.000106458   -0.000002247
      6        9           0.000015073   -0.000030957   -0.000084578
      7        9          -0.000024421   -0.000034799    0.000008178
      8        9           0.000080877   -0.000070220    0.000046619
      9        8           0.000187463   -0.000336570   -0.000392038
     10        1           0.000088372   -0.000224124    0.000090177
     11        1          -0.000082974    0.000099407    0.000217814
     12        8           0.000415327    0.000187555   -0.000820856
     13        1          -0.000302414    0.000024194    0.000116791
     14        1           0.000059844   -0.000162020    0.000365171
     15        8          -0.000041719    0.000046522    0.000283117
     16        1           0.000065309    0.000043701   -0.000229652
     17        1           0.000000525    0.000027901   -0.000006563
     18        8           0.000187017   -0.000123715   -0.000024259
     19        1           0.000035988    0.000123225    0.000046944
     20        1          -0.000177592   -0.000010924   -0.000018878
 -------------------------------------------------------------------
 Cartesian Forces:  Max     0.000820856 RMS     0.000205848

 GradGradGradGradGradGradGradGradGradGradGradGradGradGradGradGradGradGrad
 Berny optimization.
 Using GEDIIS/GDIIS optimizer.
 FormGI is forming the generalized inverse of G from B-inverse, IUseBI=4.
 Internal  Forces:  Max     0.002813874 RMS     0.000732752
 Search for a local minimum.
 Step number  11 out of a maximum of  120
 All quantities printed in internal units (Hartrees-Bohrs-Radians)
 Mixed Optimization -- En-DIIS/RFO-DIIS
 Swapping is turned off.
 Update second derivatives using D2CorX and points    9   10   11
 DE= -2.92D-05 DEPred=-2.30D-05 R= 1.27D+00
 TightC=F SS=  1.41D+00  RLast= 2.21D-01 DXNew= 1.8858D+00 6.6279D-01
 Trust test= 1.27D+00 RLast= 2.21D-01 DXMaxT set to 1.12D+00
 ITU=  1  1  1  1  1  1  1 -1  0  1  0
     Eigenvalues ---    0.00010   0.00029   0.00062   0.00133   0.00364
     Eigenvalues ---    0.00505   0.00705   0.00742   0.00953   0.01346
     Eigenvalues ---    0.01443   0.01640   0.01788   0.01831   0.02052
     Eigenvalues ---    0.02230   0.02377   0.02775   0.03017   0.03204
     Eigenvalues ---    0.03589   0.03732   0.04597   0.04927   0.05490
     Eigenvalues ---    0.06198   0.07665   0.08831   0.09298   0.11639
     Eigenvalues ---    0.11788   0.13534   0.16855   0.19581   0.21564
     Eigenvalues ---    0.21720   0.24053   0.28563   0.37058   0.37660
     Eigenvalues ---    0.38582   0.39287   0.43033   0.45942   0.52420
     Eigenvalues ---    0.53591   0.55633   0.56136   0.56549   0.57338
     Eigenvalues ---    0.57347   0.60159   0.93230   1.28516
 Eigenvalue     1 is   9.98D-05 Eigenvector:
                          D17       D18       D15       D16       D11
   1                    0.51173   0.50273   0.48398   0.47498  -0.07143
                          D12       D13       D14       A28       D3
   1                   -0.06979  -0.05256  -0.05093   0.03354  -0.03231
 En-DIIS/RFO-DIIS/Sim-DIIS IScMMF=       -3 using points:    11   10
 RFO step:  Lambda=-5.03731796D-05.
 DidBck=F Rises=F RFO-DIIS coefs:    1.46372   -0.46372
 Iteration  1 RMS(Cart)=  0.02707454 RMS(Int)=  0.00020120
 Iteration  2 RMS(Cart)=  0.00064122 RMS(Int)=  0.00001516
 Iteration  3 RMS(Cart)=  0.00000012 RMS(Int)=  0.00001516
 Variable       Old X    -DE/DX   Delta X   Delta X   Delta X     New X
                                 (Linear)    (Quad)   (Total)
    R1        2.28896   0.00041   0.00030   0.00048   0.00079   2.28975
    R2        2.45440   0.00040   0.00011   0.00003   0.00014   2.45454
    R3        2.93109   0.00004  -0.00014  -0.00019  -0.00032   2.93077
    R4        1.92371  -0.00032   0.00129   0.00162   0.00292   1.92662
    R5        2.90467  -0.00032  -0.00167  -0.00309  -0.00477   2.89990
    R6        2.53307   0.00009   0.00003   0.00043   0.00047   2.53353
    R7        2.51594   0.00004  -0.00000   0.00004   0.00004   2.51597
    R8        2.53728   0.00011   0.00015  -0.00022  -0.00007   2.53721
    R9        1.83528   0.00003   0.00004   0.00018   0.00022   1.83550
   R10        1.83251  -0.00015   0.00010   0.00009   0.00019   1.83269
   R11        3.14355   0.00019  -0.00034   0.00242   0.00209   3.14564
   R12        3.49665  -0.00002  -0.00021   0.00146   0.00124   3.49789
   R13        1.81353  -0.00010   0.00004   0.00009   0.00013   1.81366
   R14        1.87592  -0.00056   0.00025  -0.00003   0.00021   1.87613
   R15        3.12200  -0.00042  -0.00053   0.00296   0.00243   3.12442
   R16        1.87293  -0.00003   0.00020  -0.00002   0.00018   1.87312
   R17        1.81407   0.00002   0.00014   0.00011   0.00025   1.81431
   R18        1.81569  -0.00006  -0.00001   0.00008   0.00007   1.81576
   R19        1.81553  -0.00005  -0.00005   0.00010   0.00005   1.81558
    A1        2.24452  -0.00039  -0.00015  -0.00061  -0.00076   2.24377
    A2        2.10529   0.00025  -0.00004   0.00019   0.00015   2.10544
    A3        1.93333   0.00014   0.00019   0.00043   0.00062   1.93395
    A4        1.98011  -0.00188  -0.00055  -0.00174  -0.00229   1.97782
    A5        1.93456   0.00002   0.00004  -0.00126  -0.00122   1.93333
    A6        1.93802   0.00002  -0.00006  -0.00005  -0.00011   1.93791
    A7        1.92341   0.00004  -0.00028   0.00100   0.00072   1.92413
    A8        1.89021  -0.00002   0.00014   0.00001   0.00015   1.89036
    A9        1.88702  -0.00003   0.00007   0.00009   0.00016   1.88718
   A10        1.88912  -0.00003   0.00011   0.00023   0.00034   1.88946
   A11        1.87678  -0.00012  -0.00060  -0.00189  -0.00252   1.87426
   A12        2.10312   0.00014   0.00226  -0.00695  -0.00469   2.09843
   A13        1.88273   0.00006  -0.00166   0.00035  -0.00132   1.88141
   A14        2.08196   0.00109   0.00017   0.00032   0.00043   2.08238
   A15        2.10873  -0.00254   0.00557  -0.00244   0.00310   2.11182
   A16        1.88010   0.00065   0.00139  -0.00208  -0.00073   1.87938
   A17        1.84294  -0.00219   0.00116  -0.00290  -0.00175   1.84119
   A18        2.05168   0.00075  -0.00564  -0.00185  -0.00750   2.04418
   A19        1.86462   0.00074  -0.00145  -0.00057  -0.00204   1.86257
   A20        2.05375  -0.00000   0.00087  -0.00657  -0.00573   2.04802
   A21        2.08054   0.00009   0.00260  -0.00484  -0.00228   2.07827
   A22        1.86416  -0.00014  -0.00109   0.00068  -0.00046   1.86370
   A23        3.26492  -0.00215   0.00117  -0.00261  -0.00144   3.26349
   A24        3.16616  -0.00003  -0.00038   0.00027  -0.00010   3.16606
   A25        3.07811  -0.00281   0.00534  -0.00251   0.00282   3.08093
   A26        2.97102  -0.00166   0.00038   0.00521   0.00559   2.97661
   A27        3.14356  -0.00010  -0.00155   0.00420   0.00266   3.14622
   A28        3.06310   0.00005   0.00176   0.00181   0.00357   3.06667
   A29        3.10316   0.00014   0.00167  -0.00247  -0.00082   3.10234
   A30        3.13445   0.00010  -0.00425   0.00375  -0.00050   3.13395
    D1        0.03691   0.00017  -0.00111  -0.00524  -0.00635   0.03056
    D2       -3.09480   0.00007  -0.00132  -0.00750  -0.00881  -3.10361
    D3        2.17358  -0.00005   0.00019  -0.01569  -0.01550   2.15808
    D4        0.07173  -0.00005   0.00003  -0.01483  -0.01480   0.05694
    D5       -2.02136  -0.00005   0.00012  -0.01574  -0.01563  -2.03698
    D6       -0.97698   0.00003   0.00037  -0.01364  -0.01327  -0.99025
    D7       -3.07883   0.00004   0.00022  -0.01278  -0.01257  -3.09139
    D8        1.11126   0.00004   0.00030  -0.01369  -0.01339   1.09787
    D9        1.91576  -0.00039   0.05129  -0.00142   0.04986   1.96562
   D10       -0.52339   0.00110   0.04123   0.00505   0.04629  -0.47710
   D11        1.98230   0.00001   0.00105  -0.00751  -0.00645   1.97586
   D12       -2.14267  -0.00034  -0.00607  -0.00956  -0.01562  -2.15829
   D13       -0.15144   0.00030   0.00115   0.00011   0.00125  -0.15019
   D14        2.00678  -0.00005  -0.00597  -0.00194  -0.00792   1.99886
   D15       -1.81731  -0.00006  -0.02797   0.00259  -0.02537  -1.84268
   D16        2.18668   0.00005  -0.03067   0.01469  -0.01600   2.17069
   D17        2.27751  -0.00003  -0.02664   0.00957  -0.01705   2.26046
   D18       -0.00168   0.00008  -0.02934   0.02167  -0.00767  -0.00936
   D19        0.46391  -0.00122  -0.02108  -0.01510  -0.03615   0.42775
   D20       -1.60580  -0.00035  -0.01763  -0.01113  -0.02875  -1.63455
   D21       -1.98121  -0.00012  -0.03243  -0.00812  -0.04056  -2.02177
   D22        2.23227   0.00075  -0.02897  -0.00415  -0.03316   2.19911
         Item               Value     Threshold  Converged?
 Maximum Force            0.002814     0.000015     NO 
 RMS     Force            0.000733     0.000010     NO 
 Maximum Displacement     0.090280     0.000060     NO 
 RMS     Displacement     0.026699     0.000040     NO 
 Predicted change in Energy=-2.546324D-05
 GradGradGradGradGradGradGradGradGradGradGradGradGradGradGradGradGradGrad

                          Input orientation:                          
 ---------------------------------------------------------------------
 Center     Atomic      Atomic             Coordinates (Angstroms)
 Number     Number       Type             X           Y           Z
 ---------------------------------------------------------------------
      1          6           0        0.003559   -0.468662   -0.155849
      2          8           0       -1.014578    0.001619    0.302854
      3          8           0        1.110729    0.138741   -0.459738
      4          1           0        1.094834    1.136157   -0.249170
      5          6           0        0.110414   -1.987946   -0.448475
      6          9           0        0.432199   -2.203461   -1.732007
      7          9           0       -1.042069   -2.605271   -0.196866
      8          9           0        1.061467   -2.543230    0.319525
      9          8           0       -2.667155    2.278972    0.758742
     10          1           0       -3.114856    2.240005    1.619831
     11          1           0       -2.177624    1.449019    0.648797
     12          8           0        1.252653    2.638037    0.023470
     13          1           0        1.862148    2.930396    0.704763
     14          1           0        0.462857    3.239136    0.047330
     15          8           0       -0.904960    4.161267    0.158679
     16          1           0       -1.628594    3.532247    0.410053
     17          1           0       -1.195093    4.611905   -0.637893
     18          8           0       -4.023446    2.265382    3.232292
     19          1           0       -4.974681    2.132517    3.205009
     20          1           0       -3.861372    2.984668    3.848270
 ---------------------------------------------------------------------
                    Distance matrix (angstroms):
                    1          2          3          4          5
     1  C    0.000000
     2  O    1.211683   0.000000
     3  O    1.298888   2.262140   0.000000
     4  H    1.942945   2.457952   1.019525   0.000000
     5  C    1.550895   2.405925   2.350224   3.281590   0.000000
     6  F    2.382758   3.331096   2.750450   3.713616   1.340688
     7  F    2.379101   2.654497   3.497605   4.308989   1.331396
     8  F    2.376759   3.284281   2.793322   3.723227   1.342633
     9  O    3.939375   2.850469   4.509732   4.058876   5.232480
    10  H    4.496045   3.340055   5.157081   4.736363   5.705772
    11  H    3.013721   1.888735   3.709305   3.407816   4.272219
    12  O    3.353203   3.488423   2.549533   1.534563   4.788232
    13  H    3.968451   4.124903   3.116735   2.172108   5.346833
    14  H    3.741658   3.567860   3.207695   2.215813   5.262360
    15  O    4.728697   4.163588   4.541603   3.649220   6.261984
    16  H    4.357917   3.585225   4.447056   3.686852   5.850962
    17  H    5.242261   4.708750   5.035649   4.180394   6.730399
    18  O    5.930537   4.770694   6.671840   6.292259   6.980520
    19  H    6.545561   5.352162   7.378193   7.054297   7.495623
    20  H    6.549514   5.438087   7.167986   6.691037   7.678802
                    6          7          8          9         10
     6  F    0.000000
     7  F    2.166005   0.000000
     8  F    2.172603   2.166880   0.000000
     9  O    5.991829   5.235448   6.111396   0.000000
    10  H    6.600061   5.574364   6.481651   0.971303   0.000000
    11  H    5.081339   4.294403   5.151522   0.969819   1.564279
    12  O    5.214878   5.727703   5.193239   4.004303   4.667111
    13  H    5.859957   6.315935   5.545276   4.576227   5.107304
    14  H    5.726155   6.039995   5.819638   3.350373   4.033739
    15  O    6.772920   6.777260   6.988776   2.647346   3.272590
    16  H    6.460157   6.195280   6.645001   1.664599   2.311368
    17  H    7.091853   7.232258   7.563377   3.091946   3.795881
    18  O    8.029171   6.661156   7.580455   2.821022   1.851003
    19  H    8.509358   7.034545   8.162335   3.366058   2.446077
    20  H    8.745908   7.453792   8.200246   3.386642   2.465309
                   11         12         13         14         15
    11  H    0.000000
    12  O    3.683965   0.000000
    13  H    4.303182   0.959749   0.000000
    14  H    3.246294   0.992807   1.576564   0.000000
    15  O    3.035816   2.644579   3.077359   1.653374   0.000000
    16  H    2.167550   3.041486   3.554485   2.142814   0.991212
    17  H    3.553138   3.213256   3.738573   2.258944   0.960094
    18  O    3.278408   6.186488   6.439788   5.587406   4.771418
    19  H    3.850314   7.011235   7.323256   6.384541   5.473443
    20  H    3.928085   6.395505   6.530181   5.762886   4.872149
                   16         17         18         19         20
    16  H    0.000000
    17  H    1.565815   0.000000
    18  O    3.912199   5.337048   0.000000
    19  H    4.579008   5.933004   0.960857   0.000000
    20  H    4.135997   5.466497   0.960765   1.542532   0.000000
 Stoichiometry    C2H9F3O6
 Framework group  C1[X(C2H9F3O6)]
 Deg. of freedom    54
 Full point group                 C1      NOp   1
 Largest Abelian subgroup         C1      NOp   1
 Largest concise Abelian subgroup C1      NOp   1
                         Standard orientation:                         
 ---------------------------------------------------------------------
 Center     Atomic      Atomic             Coordinates (Angstroms)
 Number     Number       Type             X           Y           Z
 ---------------------------------------------------------------------
      1          6           0       -1.103235    0.142674   -0.033774
      2          8           0       -0.102649   -0.520198    0.132377
      3          8           0       -1.199638    1.410231   -0.300450
      4          1           0       -0.295949    1.871528   -0.400363
      5          6           0       -2.507207   -0.510628    0.051850
      6          9           0       -3.265313    0.109797    0.967161
      7          9           0       -2.416474   -1.796264    0.385802
      8          9           0       -3.131606   -0.427061   -1.133817
      9          8           0        2.675872   -0.638818    0.757615
     10          1           0        3.136420   -1.326816    0.249694
     11          1           0        1.732824   -0.700129    0.539783
     12          8           0        0.968345    2.716503   -0.606426
     13          1           0        1.168615    3.056835   -1.481175
     14          1           0        1.827285    2.464648   -0.176942
     15          8           0        3.240277    1.934650    0.498486
     16          1           0        3.129256    0.956124    0.611016
     17          1           0        3.472512    2.287219    1.360775
     18          8           0        4.111629   -2.611696   -0.658195
     19          1           0        4.418333   -3.370448   -0.154733
     20          1           0        4.843203   -2.334862   -1.216077
 ---------------------------------------------------------------------
 Rotational constants (GHZ):           0.9695147           0.3776767           0.2971325
 Standard basis: 6-31++G(d,p) (6D, 7F)
 There are   263 symmetry adapted cartesian basis functions of A   symmetry.
 There are   263 symmetry adapted basis functions of A   symmetry.
   263 basis functions,   424 primitive gaussians,   263 cartesian basis functions
    48 alpha electrons       48 beta electrons
       nuclear repulsion energy       701.4042155165 Hartrees.
 NAtoms=   20 NActive=   20 NUniq=   20 SFac= 1.00D+00 NAtFMM=   60 NAOKFM=F Big=F
 Integral buffers will be    131072 words long.
 Raffenetti 2 integral format.
 Two-electron integral symmetry is turned on.
 Nuclear repulsion after empirical dispersion term =      701.3971322289 Hartrees.
 One-electron integrals computed using PRISM.
 NBasis=   263 RedAO= T EigKep=  5.30D-05  NBF=   263
 NBsUse=   263 1.00D-06 EigRej= -1.00D+00 NBFU=   263
 Initial guess from the checkpoint file:  "/local_scratch/slurm.5620371/Gau-2385274.chk"
 B after Tr=     0.000000    0.000000   -0.000000
         Rot=    0.999998    0.000118   -0.000397    0.001822 Ang=   0.21 deg.
 ExpMin= 3.60D-02 ExpMax= 7.00D+03 ExpMxC= 1.05D+03 IAcc=3 IRadAn=         5 AccDes= 0.00D+00
 Harris functional with IExCor= 4639 and IRadAn=       5 diagonalized for initial guess.
 HarFok:  IExCor= 4639 AccDes= 0.00D+00 IRadAn=         5 IDoV= 1 UseB2=F ITyADJ=14
 ICtDFT=  3500011 ScaDFX=  1.000000  1.000000  1.000000  1.000000
 FoFCou: FMM=F IPFlag=           0 FMFlag=      100000 FMFlg1=           0
         NFxFlg=           0 DoJE=T BraDBF=F KetDBF=T FulRan=T
         wScrn=  0.000000 ICntrl=       500 IOpCl=  0 I1Cent=   200000004 NGrid=           0
         NMat0=    1 NMatS0=      1 NMatT0=    0 NMatD0=    1 NMtDS0=    0 NMtDT0=    0
 Petite list used in FoFCou.
 Requested convergence on RMS density matrix=1.00D-10 within 128 cycles.
 Requested convergence on MAX density matrix=1.00D-08.
 Requested convergence on             energy=1.00D-08.
 No special actions if energy rises.
 SCF Done:  E(RwB97XD) =  -832.381290484     A.U. after   15 cycles
            NFock= 15  Conv=0.57D-10     -V/T= 2.0082
 Calling FoFJK, ICntrl=      2127 FMM=F ISym2X=0 I1Cent= 0 IOpClX= 0 NMat=1 NMatS=1 NMatT=0.
 ***** Axes restored to original set *****
 -------------------------------------------------------------------
 Center     Atomic                   Forces (Hartrees/Bohr)
 Number     Number              X              Y              Z
 -------------------------------------------------------------------
      1        6          -0.000501293    0.000354441    0.000164457
      2        8           0.000467217   -0.000371285   -0.000319077
      3        8          -0.000092543    0.000595279    0.000270682
      4        1          -0.000071040   -0.000690572    0.000045061
      5        6           0.000030131    0.000061808    0.000031998
      6        9          -0.000018860   -0.000041451    0.000053299
      7        9           0.000083397   -0.000039586   -0.000016517
      8        9          -0.000032007   -0.000070102   -0.000041000
      9        8          -0.000074011   -0.000093592   -0.000191549
     10        1           0.000094143   -0.000088912   -0.000050219
     11        1          -0.000020348    0.000338151    0.000220228
     12        8           0.000437169    0.000320281   -0.000766838
     13        1          -0.000303679   -0.000045582    0.000100367
     14        1          -0.000020566   -0.000194906    0.000428171
     15        8           0.000003197   -0.000105369   -0.000024981
     16        1          -0.000028284   -0.000014011    0.000004285
     17        1           0.000029833    0.000080497    0.000076238
     18        8           0.000120217   -0.000082090   -0.000016436
     19        1           0.000055959    0.000101434    0.000058045
     20        1          -0.000158633   -0.000014434   -0.000026213
 -------------------------------------------------------------------
 Cartesian Forces:  Max     0.000766838 RMS     0.000235964

 GradGradGradGradGradGradGradGradGradGradGradGradGradGradGradGradGradGrad
 Berny optimization.
 Using GEDIIS/GDIIS optimizer.
 FormGI is forming the generalized inverse of G from B-inverse, IUseBI=4.
 Internal  Forces:  Max     0.000794829 RMS     0.000211917
 Search for a local minimum.
 Step number  12 out of a maximum of  120
 All quantities printed in internal units (Hartrees-Bohrs-Radians)
 Mixed Optimization -- En-DIIS/RFO-DIIS
 Swapping is turned off.
 Update second derivatives using D2CorX and points    9   10   11   12
 DE= -2.61D-05 DEPred=-2.55D-05 R= 1.03D+00
 TightC=F SS=  1.41D+00  RLast= 1.13D-01 DXNew= 1.8858D+00 3.3805D-01
 Trust test= 1.03D+00 RLast= 1.13D-01 DXMaxT set to 1.12D+00
 ITU=  1  1  1  1  1  1  1  1 -1  0  1  0
     Eigenvalues ---    0.00011   0.00026   0.00039   0.00132   0.00365
     Eigenvalues ---    0.00511   0.00693   0.00733   0.00925   0.01281
     Eigenvalues ---    0.01450   0.01617   0.01714   0.01800   0.02056
     Eigenvalues ---    0.02222   0.02437   0.02776   0.03050   0.03292
     Eigenvalues ---    0.03589   0.03766   0.04636   0.04914   0.05515
     Eigenvalues ---    0.06230   0.07607   0.08849   0.09315   0.11576
     Eigenvalues ---    0.11760   0.13534   0.18200   0.19660   0.21681
     Eigenvalues ---    0.21802   0.24053   0.28681   0.37099   0.37659
     Eigenvalues ---    0.38637   0.42709   0.44086   0.46396   0.52511
     Eigenvalues ---    0.54109   0.55944   0.56104   0.56896   0.57338
     Eigenvalues ---    0.57382   0.60123   0.95747   1.51092
 En-DIIS/RFO-DIIS/Sim-DIIS IScMMF=       -3 using points:    12   11   10
 RFO step:  Lambda=-4.39333934D-05.
 DidBck=F Rises=F RFO-DIIS coefs:    1.40880    0.13880   -0.54760
 Iteration  1 RMS(Cart)=  0.03503605 RMS(Int)=  0.00049592
 Iteration  2 RMS(Cart)=  0.00196352 RMS(Int)=  0.00001815
 Iteration  3 RMS(Cart)=  0.00000103 RMS(Int)=  0.00001815
 Iteration  4 RMS(Cart)=  0.00000000 RMS(Int)=  0.00001815
 Variable       Old X    -DE/DX   Delta X   Delta X   Delta X     New X
                                 (Linear)    (Quad)   (Total)
    R1        2.28975  -0.00066   0.00068  -0.00076  -0.00008   2.28967
    R2        2.45454  -0.00000   0.00019  -0.00024  -0.00004   2.45450
    R3        2.93077   0.00009  -0.00029   0.00034   0.00004   2.93081
    R4        1.92662  -0.00051   0.00272  -0.00235   0.00037   1.92699
    R5        2.89990   0.00018  -0.00392   0.00462   0.00070   2.90060
    R6        2.53353  -0.00005   0.00023   0.00024   0.00047   2.53400
    R7        2.51597  -0.00006   0.00001  -0.00001  -0.00001   2.51597
    R8        2.53721  -0.00002   0.00015  -0.00047  -0.00032   2.53689
    R9        1.83550  -0.00008   0.00013  -0.00002   0.00012   1.83561
   R10        1.83269  -0.00032   0.00019  -0.00035  -0.00017   1.83253
   R11        3.14564  -0.00013   0.00046  -0.00002   0.00044   3.14607
   R12        3.49789   0.00001   0.00025   0.00045   0.00070   3.49859
   R13        1.81366  -0.00014   0.00010   0.00002   0.00012   1.81378
   R14        1.87613  -0.00003   0.00038  -0.00017   0.00021   1.87634
   R15        3.12442   0.00005   0.00036  -0.00085  -0.00049   3.12394
   R16        1.87312  -0.00009   0.00031  -0.00019   0.00013   1.87325
   R17        1.81431  -0.00003   0.00026  -0.00017   0.00009   1.81440
   R18        1.81576  -0.00007   0.00001  -0.00002  -0.00001   1.81575
   R19        1.81558  -0.00005  -0.00004   0.00004   0.00000   1.81559
    A1        2.24377   0.00025  -0.00048   0.00048  -0.00001   2.24376
    A2        2.10544  -0.00007   0.00001   0.00012   0.00013   2.10557
    A3        1.93395  -0.00019   0.00048  -0.00059  -0.00010   1.93385
    A4        1.97782   0.00079  -0.00159   0.00213   0.00054   1.97837
    A5        1.93333   0.00005  -0.00046  -0.00108  -0.00153   1.93180
    A6        1.93791   0.00009  -0.00012   0.00015   0.00003   1.93793
    A7        1.92413   0.00012  -0.00004   0.00154   0.00150   1.92563
    A8        1.89036  -0.00007   0.00023  -0.00025  -0.00002   1.89034
    A9        1.88718  -0.00008   0.00014  -0.00016  -0.00002   1.88716
   A10        1.88946  -0.00011   0.00027  -0.00023   0.00005   1.88951
   A11        1.87426  -0.00004  -0.00174  -0.00021  -0.00201   1.87226
   A12        2.09843   0.00004   0.00076  -0.00514  -0.00441   2.09402
   A13        1.88141  -0.00012  -0.00250  -0.00448  -0.00701   1.87440
   A14        2.08238  -0.00013   0.00037  -0.00342  -0.00312   2.07927
   A15        2.11182   0.00031   0.00785  -0.00081   0.00700   2.11883
   A16        1.87938  -0.00042   0.00134  -0.00134  -0.00004   1.87934
   A17        1.84119   0.00012   0.00066   0.00374   0.00440   1.84559
   A18        2.04418  -0.00005  -0.00973   0.00452  -0.00520   2.03898
   A19        1.86257  -0.00001  -0.00254   0.00132  -0.00123   1.86134
   A20        2.04802   0.00003  -0.00131   0.00050  -0.00083   2.04719
   A21        2.07827   0.00008   0.00214  -0.00441  -0.00230   2.07597
   A22        1.86370  -0.00012  -0.00148   0.00019  -0.00131   1.86239
   A23        3.26349   0.00073   0.00079   0.00362   0.00441   3.26790
   A24        3.16606   0.00004  -0.00049  -0.00103  -0.00151   3.16454
   A25        3.08093   0.00056   0.00746   0.00297   0.01042   3.09135
   A26        2.97661  -0.00004   0.00274  -0.00135   0.00138   2.97799
   A27        3.14622  -0.00004  -0.00074  -0.00304  -0.00377   3.14245
   A28        3.06667  -0.00002   0.00354  -0.00010   0.00343   3.07010
   A29        3.10234   0.00005   0.00164   0.00032   0.00193   3.10427
   A30        3.13395   0.00014  -0.00523  -0.00099  -0.00621   3.12774
    D1        0.03056   0.00011  -0.00391   0.00020  -0.00371   0.02685
    D2       -3.10361   0.00012  -0.00516  -0.00141  -0.00657  -3.11019
    D3        2.15808  -0.00001  -0.00611  -0.01970  -0.02581   2.13227
    D4        0.05694  -0.00000  -0.00601  -0.01877  -0.02478   0.03216
    D5       -2.03698  -0.00000  -0.00625  -0.01959  -0.02584  -2.06283
    D6       -0.99025  -0.00001  -0.00498  -0.01823  -0.02321  -1.01346
    D7       -3.09139  -0.00001  -0.00488  -0.01730  -0.02218  -3.11357
    D8        1.09787  -0.00000  -0.00512  -0.01812  -0.02325   1.07463
    D9        1.96562  -0.00005   0.08095   0.00391   0.08484   2.05046
   D10       -0.47710   0.00032   0.06761   0.01349   0.08113  -0.39598
   D11        1.97586  -0.00004  -0.00140  -0.00858  -0.00995   1.96591
   D12       -2.15829  -0.00002  -0.01356  -0.00090  -0.01444  -2.17272
   D13       -0.15019   0.00013   0.00187  -0.00011   0.00173  -0.14845
   D14        1.99886   0.00015  -0.01029   0.00756  -0.00276   1.99610
   D15       -1.84268  -0.00010  -0.04340   0.05767   0.01426  -1.82842
   D16        2.17069  -0.00001  -0.04275   0.06175   0.01898   2.18967
   D17        2.26046   0.00004  -0.03843   0.06867   0.03026   2.29072
   D18       -0.00936   0.00013  -0.03778   0.07276   0.03498   0.02562
   D19        0.42775  -0.00002  -0.03967  -0.00957  -0.04921   0.37854
   D20       -1.63455  -0.00017  -0.03257  -0.01730  -0.04984  -1.68439
   D21       -2.02177   0.00021  -0.05488  -0.00183  -0.05674  -2.07851
   D22        2.19911   0.00006  -0.04777  -0.00956  -0.05737   2.14174
         Item               Value     Threshold  Converged?
 Maximum Force            0.000795     0.000015     NO 
 RMS     Force            0.000212     0.000010     NO 
 Maximum Displacement     0.114841     0.000060     NO 
 RMS     Displacement     0.034889     0.000040     NO 
 Predicted change in Energy=-2.069292D-05
 GradGradGradGradGradGradGradGradGradGradGradGradGradGradGradGradGradGrad

                          Input orientation:                          
 ---------------------------------------------------------------------
 Center     Atomic      Atomic             Coordinates (Angstroms)
 Number     Number       Type             X           Y           Z
 ---------------------------------------------------------------------
      1          6           0       -0.002631   -0.472115   -0.165815
      2          8           0       -1.037816    0.007555    0.242083
      3          8           0        1.117614    0.128211   -0.433600
      4          1           0        1.094738    1.129920   -0.244164
      5          6           0        0.111651   -1.995748   -0.431949
      6          9           0        0.456320   -2.229369   -1.706599
      7          9           0       -1.044463   -2.610859   -0.191848
      8          9           0        1.049481   -2.538596    0.360514
      9          8           0       -2.688068    2.304571    0.742821
     10          1           0       -3.126205    2.250273    1.608059
     11          1           0       -2.206953    1.472985    0.611017
     12          8           0        1.249870    2.637191    0.000956
     13          1           0        1.884833    2.941624    0.653169
     14          1           0        0.460628    3.238045    0.045145
     15          8           0       -0.896101    4.172175    0.184725
     16          1           0       -1.628692    3.548503    0.423427
     17          1           0       -1.180967    4.642795   -0.602192
     18          8           0       -4.013375    2.243050    3.233009
     19          1           0       -4.964099    2.105028    3.215356
     20          1           0       -3.849333    2.956256    3.855504
 ---------------------------------------------------------------------
                    Distance matrix (angstroms):
                    1          2          3          4          5
     1  C    0.000000
     2  O    1.211639   0.000000
     3  O    1.298865   2.262075   0.000000
     4  H    1.943418   2.458439   1.019721   0.000000
     5  C    1.550918   2.405995   2.350142   3.282000   0.000000
     6  F    2.381720   3.321691   2.759714   3.719021   1.340935
     7  F    2.379142   2.654134   3.497931   4.309564   1.331393
     8  F    2.377879   3.294498   2.783364   3.718292   1.342463
     9  O    3.968271   2.872344   4.539133   4.082103   5.264149
    10  H    4.507187   3.355152   5.165415   4.743656   5.716121
    11  H    3.040710   1.910623   3.735289   3.427854   4.300676
    12  O    3.356241   3.493800   2.549767   1.534932   4.790310
    13  H    3.985834   4.161687   3.112071   2.170652   5.357173
    14  H    3.744917   3.566537   3.214327   2.220357   5.267067
    15  O    4.742425   4.167426   4.559717   3.660970   6.280058
    16  H    4.376830   3.594487   4.469350   3.703010   5.873600
    17  H    5.266991   4.713676   5.068862   4.200869   6.765360
    18  O    5.916941   4.774624   6.651587   6.278742   6.958101
    19  H    6.533770   5.353079   7.362738   7.044758   7.475456
    20  H    6.536195   5.445758   7.145965   6.677321   7.654671
                    6          7          8          9         10
     6  F    0.000000
     7  F    2.166184   0.000000
     8  F    2.172652   2.166778   0.000000
     9  O    6.036841   5.266545   6.129576   0.000000
    10  H    6.624849   5.586047   6.475027   0.971364   0.000000
    11  H    5.115837   4.321314   5.172996   0.969732   1.563103
    12  O    5.218129   5.730895   5.192129   4.020990   4.677875
    13  H    5.860744   6.334421   5.551240   4.617933   5.147842
    14  H    5.741188   6.044100   5.815134   3.357442   4.035314
    15  O    6.810721   6.795099   6.989323   2.647747   3.270007
    16  H    6.501391   6.217525   6.650514   1.664829   2.308960
    17  H    7.150319   7.266533   7.581165   3.089936   3.793852
    18  O    8.023742   6.641123   7.533118   2.821570   1.851375
    19  H    8.508442   7.015139   8.116434   3.366536   2.445886
    20  H    8.738784   7.432437   8.149032   3.385561   2.464211
                   11         12         13         14         15
    11  H    0.000000
    12  O    3.698266   0.000000
    13  H    4.347573   0.959813   0.000000
    14  H    3.248328   0.992916   1.576680   0.000000
    15  O    3.030789   2.644833   3.076897   1.653117   0.000000
    16  H    2.162718   3.048785   3.572946   2.145866   0.991279
    17  H    3.545732   3.208614   3.724117   2.255482   0.960141
    18  O    3.275821   6.188963   6.475526   5.582938   4.767699
    19  H    3.844986   7.016337   7.360202   6.384484   5.477812
    20  H    3.927365   6.400095   6.567787   5.759688   4.865660
                   16         17         18         19         20
    16  H    0.000000
    17  H    1.565192   0.000000
    18  O    3.909562   5.337610   0.000000
    19  H    4.582950   5.943570   0.960853   0.000000
    20  H    4.130515   5.462201   0.960767   1.541779   0.000000
 Stoichiometry    C2H9F3O6
 Framework group  C1[X(C2H9F3O6)]
 Deg. of freedom    54
 Full point group                 C1      NOp   1
 Largest Abelian subgroup         C1      NOp   1
 Largest concise Abelian subgroup C1      NOp   1
                         Standard orientation:                         
 ---------------------------------------------------------------------
 Center     Atomic      Atomic             Coordinates (Angstroms)
 Number     Number       Type             X           Y           Z
 ---------------------------------------------------------------------
      1          6           0       -1.105769    0.147923   -0.016499
      2          8           0       -0.109081   -0.506477    0.199010
      3          8           0       -1.197292    1.407383   -0.320530
      4          1           0       -0.292392    1.870485   -0.401301
      5          6           0       -2.510254   -0.506881    0.046745
      6          9           0       -3.284979    0.119681    0.944146
      7          9           0       -2.424267   -1.789895    0.391838
      8          9           0       -3.113766   -0.432733   -1.150118
      9          8           0        2.701258   -0.642185    0.776881
     10          1           0        3.141617   -1.335067    0.257703
     11          1           0        1.752325   -0.697872    0.585033
     12          8           0        0.971235    2.722053   -0.585942
     13          1           0        1.158982    3.098670   -1.448584
     14          1           0        1.836868    2.458661   -0.177057
     15          8           0        3.264280    1.926086    0.464544
     16          1           0        3.153677    0.949397    0.592925
     17          1           0        3.518300    2.288488    1.316605
     18          8           0        4.075964   -2.631030   -0.677744
     19          1           0        4.379824   -3.397528   -0.184400
     20          1           0        4.803128   -2.361601   -1.244943
 ---------------------------------------------------------------------
 Rotational constants (GHZ):           0.9660030           0.3772404           0.2966626
 Standard basis: 6-31++G(d,p) (6D, 7F)
 There are   263 symmetry adapted cartesian basis functions of A   symmetry.
 There are   263 symmetry adapted basis functions of A   symmetry.
   263 basis functions,   424 primitive gaussians,   263 cartesian basis functions
    48 alpha electrons       48 beta electrons
       nuclear repulsion energy       700.8247795614 Hartrees.
 NAtoms=   20 NActive=   20 NUniq=   20 SFac= 1.00D+00 NAtFMM=   60 NAOKFM=F Big=F
 Integral buffers will be    131072 words long.
 Raffenetti 2 integral format.
 Two-electron integral symmetry is turned on.
 Nuclear repulsion after empirical dispersion term =      700.8177225556 Hartrees.
 One-electron integrals computed using PRISM.
 NBasis=   263 RedAO= T EigKep=  5.26D-05  NBF=   263
 NBsUse=   263 1.00D-06 EigRej= -1.00D+00 NBFU=   263
 Initial guess from the checkpoint file:  "/local_scratch/slurm.5620371/Gau-2385274.chk"
 B after Tr=    -0.000000   -0.000000    0.000000
         Rot=    0.999998    0.000666   -0.000264    0.001641 Ang=   0.21 deg.
 ExpMin= 3.60D-02 ExpMax= 7.00D+03 ExpMxC= 1.05D+03 IAcc=3 IRadAn=         5 AccDes= 0.00D+00
 Harris functional with IExCor= 4639 and IRadAn=       5 diagonalized for initial guess.
 HarFok:  IExCor= 4639 AccDes= 0.00D+00 IRadAn=         5 IDoV= 1 UseB2=F ITyADJ=14
 ICtDFT=  3500011 ScaDFX=  1.000000  1.000000  1.000000  1.000000
 FoFCou: FMM=F IPFlag=           0 FMFlag=      100000 FMFlg1=           0
         NFxFlg=           0 DoJE=T BraDBF=F KetDBF=T FulRan=T
         wScrn=  0.000000 ICntrl=       500 IOpCl=  0 I1Cent=   200000004 NGrid=           0
         NMat0=    1 NMatS0=      1 NMatT0=    0 NMatD0=    1 NMtDS0=    0 NMtDT0=    0
 Petite list used in FoFCou.
 Requested convergence on RMS density matrix=1.00D-10 within 128 cycles.
 Requested convergence on MAX density matrix=1.00D-08.
 Requested convergence on             energy=1.00D-08.
 No special actions if energy rises.
 SCF Done:  E(RwB97XD) =  -832.381305663     A.U. after   15 cycles
            NFock= 15  Conv=0.51D-10     -V/T= 2.0082
 Calling FoFJK, ICntrl=      2127 FMM=F ISym2X=0 I1Cent= 0 IOpClX= 0 NMat=1 NMatS=1 NMatT=0.
 ***** Axes restored to original set *****
 -------------------------------------------------------------------
 Center     Atomic                   Forces (Hartrees/Bohr)
 Number     Number              X              Y              Z
 -------------------------------------------------------------------
      1        6          -0.000731311    0.000376661    0.000236811
      2        8           0.000259682    0.000034307   -0.000201227
      3        8          -0.000002770    0.000857417    0.000228404
      4        1          -0.000042018   -0.000951413   -0.000004124
      5        6           0.000059604    0.000139088    0.000043440
      6        9          -0.000011035   -0.000071637    0.000034313
      7        9           0.000090403   -0.000057599   -0.000022674
      8        9          -0.000051414   -0.000088274   -0.000049374
      9        8           0.000203450   -0.000449676   -0.000232431
     10        1           0.000042456   -0.000089038    0.000015810
     11        1           0.000021905    0.000172566    0.000159934
     12        8           0.000362173    0.000335493   -0.000697619
     13        1          -0.000351328   -0.000050222    0.000095175
     14        1           0.000126885   -0.000184724    0.000403558
     15        8          -0.000113623   -0.000159542   -0.000052093
     16        1           0.000072793    0.000077191   -0.000014339
     17        1           0.000031506    0.000092679    0.000079333
     18        8           0.000058607    0.000001058   -0.000018684
     19        1           0.000021199    0.000014973   -0.000003413
     20        1          -0.000047164    0.000000693   -0.000000799
 -------------------------------------------------------------------
 Cartesian Forces:  Max     0.000951413 RMS     0.000261703

 GradGradGradGradGradGradGradGradGradGradGradGradGradGradGradGradGradGrad
 Berny optimization.
 Using GEDIIS/GDIIS optimizer.
 FormGI is forming the generalized inverse of G from B-inverse, IUseBI=4.
 Internal  Forces:  Max     0.002524159 RMS     0.000648272
 Search for a local minimum.
 Step number  13 out of a maximum of  120
 All quantities printed in internal units (Hartrees-Bohrs-Radians)
 Mixed Optimization -- En-DIIS/RFO-DIIS
 Swapping is turned off.
 Update second derivatives using D2CorX and points   10   11   12   13
 DE= -1.52D-05 DEPred=-2.07D-05 R= 7.34D-01
 TightC=F SS=  1.41D+00  RLast= 1.79D-01 DXNew= 1.8858D+00 5.3822D-01
 Trust test= 7.34D-01 RLast= 1.79D-01 DXMaxT set to 1.12D+00
 ITU=  1  1  1  1  1  1  1  1  1 -1  0  1  0
     Eigenvalues ---    0.00011   0.00029   0.00061   0.00138   0.00364
     Eigenvalues ---    0.00496   0.00626   0.00732   0.00899   0.01219
     Eigenvalues ---    0.01450   0.01588   0.01679   0.01798   0.02055
     Eigenvalues ---    0.02215   0.02435   0.02781   0.03018   0.03308
     Eigenvalues ---    0.03584   0.03761   0.04599   0.04906   0.05463
     Eigenvalues ---    0.06177   0.07570   0.08778   0.09268   0.11455
     Eigenvalues ---    0.11738   0.13534   0.18318   0.19663   0.21684
     Eigenvalues ---    0.21816   0.24055   0.28702   0.37112   0.37660
     Eigenvalues ---    0.38633   0.42933   0.44422   0.46608   0.52529
     Eigenvalues ---    0.54029   0.55979   0.56085   0.57049   0.57338
     Eigenvalues ---    0.57426   0.60067   0.96950   1.94761
 En-DIIS/RFO-DIIS/Sim-DIIS IScMMF=       -3 using points:    13   12   11   10
 RFO step:  Lambda=-3.27692700D-05.
 DidBck=F Rises=F RFO-DIIS coefs:    0.93263    0.58799   -0.67736    0.15674
 Iteration  1 RMS(Cart)=  0.01043428 RMS(Int)=  0.00004428
 Iteration  2 RMS(Cart)=  0.00010753 RMS(Int)=  0.00002873
 Iteration  3 RMS(Cart)=  0.00000000 RMS(Int)=  0.00002873
 Variable       Old X    -DE/DX   Delta X   Delta X   Delta X     New X
                                 (Linear)    (Quad)   (Total)
    R1        2.28967  -0.00028   0.00031  -0.00030   0.00001   2.28968
    R2        2.45450   0.00019   0.00004   0.00010   0.00014   2.45464
    R3        2.93081   0.00008  -0.00013   0.00008  -0.00005   2.93076
    R4        1.92699  -0.00122   0.00106  -0.00081   0.00025   1.92724
    R5        2.90060  -0.00023  -0.00196   0.00316   0.00120   2.90180
    R6        2.53400  -0.00002   0.00020  -0.00012   0.00008   2.53408
    R7        2.51597  -0.00006   0.00002  -0.00007  -0.00005   2.51592
    R8        2.53689  -0.00003  -0.00007  -0.00002  -0.00009   2.53680
    R9        1.83561  -0.00004   0.00009   0.00003   0.00013   1.83574
   R10        1.83253  -0.00016   0.00008  -0.00012  -0.00005   1.83248
   R11        3.14607   0.00005   0.00117  -0.00087   0.00030   3.14637
   R12        3.49859  -0.00004   0.00067  -0.00069  -0.00002   3.49857
   R13        1.81378  -0.00018   0.00005   0.00013   0.00018   1.81396
   R14        1.87634  -0.00063   0.00001  -0.00003  -0.00002   1.87632
   R15        3.12394  -0.00044   0.00148   0.00030   0.00177   3.12571
   R16        1.87325  -0.00013   0.00002   0.00009   0.00011   1.87336
   R17        1.81440  -0.00003   0.00008  -0.00007   0.00001   1.81441
   R18        1.81575  -0.00002   0.00004  -0.00001   0.00003   1.81578
   R19        1.81559  -0.00001   0.00004  -0.00002   0.00002   1.81561
    A1        2.24376  -0.00015  -0.00034   0.00008  -0.00027   2.24349
    A2        2.10557   0.00017   0.00008   0.00028   0.00036   2.10593
    A3        1.93385  -0.00002   0.00027  -0.00036  -0.00009   1.93376
    A4        1.97837  -0.00122  -0.00104   0.00020  -0.00084   1.97752
    A5        1.93180   0.00008  -0.00055   0.00019  -0.00036   1.93144
    A6        1.93793   0.00011  -0.00004  -0.00000  -0.00004   1.93789
    A7        1.92563   0.00015   0.00037  -0.00011   0.00025   1.92589
    A8        1.89034  -0.00011   0.00003   0.00004   0.00007   1.89041
    A9        1.88716  -0.00011   0.00006   0.00004   0.00010   1.88726
   A10        1.88951  -0.00014   0.00014  -0.00015  -0.00002   1.88949
   A11        1.87226   0.00007  -0.00097  -0.00028  -0.00135   1.87091
   A12        2.09402   0.00004  -0.00291  -0.00362  -0.00658   2.08743
   A13        1.87440  -0.00005   0.00034  -0.00519  -0.00492   1.86948
   A14        2.07927   0.00098   0.00038  -0.00820  -0.00788   2.07139
   A15        2.11883  -0.00227  -0.00074  -0.00555  -0.00635   2.11247
   A16        1.87934   0.00059  -0.00084   0.00055  -0.00038   1.87895
   A17        1.84559  -0.00199  -0.00160   0.00486   0.00326   1.84885
   A18        2.03898   0.00064  -0.00165   0.00214   0.00049   2.03947
   A19        1.86134   0.00082  -0.00049   0.00077   0.00028   1.86162
   A20        2.04719  -0.00002  -0.00322  -0.00115  -0.00441   2.04278
   A21        2.07597   0.00004  -0.00191   0.00063  -0.00131   2.07466
   A22        1.86239  -0.00002   0.00022  -0.00143  -0.00126   1.86113
   A23        3.26790  -0.00176  -0.00144   0.00010  -0.00136   3.26654
   A24        3.16454   0.00001   0.00018  -0.00054  -0.00036   3.16418
   A25        3.09135  -0.00252  -0.00104   0.00440   0.00337   3.09472
   A26        2.97799  -0.00160   0.00269  -0.00147   0.00120   2.97919
   A27        3.14245  -0.00003   0.00216  -0.00406  -0.00192   3.14053
   A28        3.07010  -0.00004   0.00103  -0.00144  -0.00041   3.06969
   A29        3.10427   0.00020  -0.00112   0.00208   0.00098   3.10525
   A30        3.12774   0.00020   0.00160   0.00077   0.00238   3.13012
    D1        0.02685   0.00018  -0.00268   0.00194  -0.00074   0.02611
    D2       -3.11019   0.00013  -0.00370   0.00263  -0.00107  -3.11126
    D3        2.13227  -0.00003  -0.00639   0.00177  -0.00462   2.12765
    D4        0.03216  -0.00002  -0.00605   0.00160  -0.00445   0.02771
    D5       -2.06283  -0.00001  -0.00643   0.00187  -0.00457  -2.06739
    D6       -1.01346   0.00001  -0.00547   0.00115  -0.00432  -1.01778
    D7       -3.11357   0.00002  -0.00512   0.00098  -0.00414  -3.11772
    D8        1.07463   0.00003  -0.00551   0.00124  -0.00426   1.07036
    D9        2.05046  -0.00033   0.00291  -0.01048  -0.00750   2.04296
   D10       -0.39598   0.00090   0.00470   0.01160   0.01622  -0.37976
   D11        1.96591   0.00006  -0.00304   0.00047  -0.00254   1.96337
   D12       -2.17272  -0.00020  -0.00511   0.00588   0.00081  -2.17191
   D13       -0.14845   0.00029   0.00014   0.00833   0.00844  -0.14002
   D14        1.99610   0.00003  -0.00192   0.01374   0.01179   2.00789
   D15       -1.82842  -0.00003  -0.00472  -0.00486  -0.00955  -1.83797
   D16        2.18967  -0.00000   0.00076  -0.00163  -0.00088   2.18879
   D17        2.29072   0.00002  -0.00191   0.00546   0.00356   2.29429
   D18        0.02562   0.00005   0.00356   0.00869   0.01223   0.03786
   D19        0.37854  -0.00083  -0.00838  -0.00589  -0.01430   0.36425
   D20       -1.68439  -0.00024  -0.00565  -0.01235  -0.01802  -1.70241
   D21       -2.07851   0.00004  -0.00633   0.01283   0.00651  -2.07200
   D22        2.14174   0.00064  -0.00360   0.00637   0.00279   2.14453
         Item               Value     Threshold  Converged?
 Maximum Force            0.002524     0.000015     NO 
 RMS     Force            0.000648     0.000010     NO 
 Maximum Displacement     0.025929     0.000060     NO 
 RMS     Displacement     0.010522     0.000040     NO 
 Predicted change in Energy=-1.569012D-05
 GradGradGradGradGradGradGradGradGradGradGradGradGradGradGradGradGradGrad

                          Input orientation:                          
 ---------------------------------------------------------------------
 Center     Atomic      Atomic             Coordinates (Angstroms)
 Number     Number       Type             X           Y           Z
 ---------------------------------------------------------------------
      1          6           0       -0.004569   -0.464612   -0.166287
      2          8           0       -1.039986    0.021275    0.233599
      3          8           0        1.119644    0.130086   -0.430349
      4          1           0        1.098679    1.132888   -0.245826
      5          6           0        0.105099   -1.989744   -0.425549
      6          9           0        0.450672   -2.229636   -1.698834
      7          9           0       -1.053378   -2.599942   -0.184446
      8          9           0        1.039992   -2.532431    0.370405
      9          8           0       -2.692003    2.296821    0.733610
     10          1           0       -3.125573    2.241929    1.601183
     11          1           0       -2.205642    1.468094    0.603248
     12          8           0        1.255289    2.641317   -0.004838
     13          1           0        1.884655    2.939420    0.655809
     14          1           0        0.462379    3.236929    0.044204
     15          8           0       -0.897688    4.166921    0.189917
     16          1           0       -1.631303    3.541705    0.421569
     17          1           0       -1.181158    4.646278   -0.592223
     18          8           0       -4.003774    2.234811    3.230989
     19          1           0       -4.954629    2.097475    3.214283
     20          1           0       -3.840273    2.951912    3.849153
 ---------------------------------------------------------------------
                    Distance matrix (angstroms):
                    1          2          3          4          5
     1  C    0.000000
     2  O    1.211645   0.000000
     3  O    1.298941   2.262005   0.000000
     4  H    1.943062   2.457523   1.019853   0.000000
     5  C    1.550893   2.406220   2.350107   3.281819   0.000000
     6  F    2.381439   3.320084   2.761316   3.719908   1.340978
     7  F    2.379067   2.654377   3.497934   4.309192   1.331368
     8  F    2.378029   3.296428   2.781465   3.717223   1.342415
     9  O    3.956972   2.856095   4.536319   4.084521   5.248054
    10  H    4.493326   3.339350   5.158378   4.741911   5.696660
    11  H    3.028573   1.894381   3.730430   3.428094   4.284225
    12  O    3.355608   3.491383   2.550636   1.535565   4.790267
    13  H    3.979000   4.152993   3.107626   2.166624   5.350963
    14  H    3.736811   3.554350   3.210868   2.217202   5.259889
    15  O    4.730290   4.148317   4.555261   3.657966   6.268086
    16  H    4.363762   3.574691   4.464596   3.701435   5.859149
    17  H    5.261841   4.700272   5.071082   4.202565   6.761584
    18  O    5.901018   4.761106   6.639629   6.271962   6.935414
    19  H    6.518868   5.340367   7.351922   7.038844   7.453495
    20  H    6.519894   5.431618   7.132854   6.668654   7.632758
                    6          7          8          9         10
     6  F    0.000000
     7  F    2.166255   0.000000
     8  F    2.172725   2.166706   0.000000
     9  O    6.023455   5.244636   6.114032   0.000000
    10  H    6.608671   5.561130   6.454553   0.971431   0.000000
    11  H    5.101842   4.300824   5.156797   0.969707   1.562360
    12  O    5.219503   5.730008   5.191804   4.030521   4.683030
    13  H    5.858309   6.326341   5.544011   4.622205   5.146126
    14  H    5.737740   6.034804   5.807371   3.362917   4.035791
    15  O    6.804513   6.778999   6.976282   2.648102   3.265079
    16  H    6.491464   6.198474   6.635779   1.664989   2.305157
    17  H    7.153016   7.258809   7.575884   3.091995   3.791131
    18  O    8.004782   6.613990   7.506605   2.821611   1.851366
    19  H    8.489988   6.988336   8.090683   3.363474   2.443032
    20  H    8.720138   7.406739   8.123835   3.384416   2.463380
                   11         12         13         14         15
    11  H    0.000000
    12  O    3.704627   0.000000
    13  H    4.347193   0.959907   0.000000
    14  H    3.249560   0.992907   1.576528   0.000000
    15  O    3.027417   2.645885   3.076565   1.654056   0.000000
    16  H    2.159337   3.053675   3.574853   2.149139   0.991337
    17  H    3.546769   3.209542   3.724266   2.256660   0.960146
    18  O    3.275081   6.188179   6.465417   5.577307   4.756988
    19  H    3.843248   7.015810   7.350542   6.379007   5.467007
    20  H    3.925511   6.396441   6.555333   5.750798   4.850264
                   16         17         18         19         20
    16  H    0.000000
    17  H    1.565403   0.000000
    18  O    3.902490   5.329098   0.000000
    19  H    4.574882   5.935063   0.960867   0.000000
    20  H    4.120162   5.446796   0.960777   1.541075   0.000000
 Stoichiometry    C2H9F3O6
 Framework group  C1[X(C2H9F3O6)]
 Deg. of freedom    54
 Full point group                 C1      NOp   1
 Largest Abelian subgroup         C1      NOp   1
 Largest concise Abelian subgroup C1      NOp   1
                         Standard orientation:                         
 ---------------------------------------------------------------------
 Center     Atomic      Atomic             Coordinates (Angstroms)
 Number     Number       Type             X           Y           Z
 ---------------------------------------------------------------------
      1          6           0       -1.101503    0.152714   -0.014085
      2          8           0       -0.102862   -0.496516    0.207952
      3          8           0       -1.196955    1.410829   -0.322763
      4          1           0       -0.293164    1.876939   -0.400253
      5          6           0       -2.503574   -0.507515    0.045616
      6          9           0       -3.282404    0.115899    0.941720
      7          9           0       -2.413397   -1.790291    0.390424
      8          9           0       -3.104873   -0.435264   -1.152423
      9          8           0        2.690269   -0.648626    0.784633
     10          1           0        3.127908   -1.339509    0.260390
     11          1           0        1.741717   -0.698264    0.589400
     12          8           0        0.970251    2.730603   -0.581913
     13          1           0        1.158126    3.096713   -1.449142
     14          1           0        1.834660    2.458451   -0.176207
     15          8           0        3.261841    1.916672    0.460605
     16          1           0        3.147030    0.941188    0.594763
     17          1           0        3.524830    2.282136    1.308634
     18          8           0        4.058165   -2.631085   -0.685130
     19          1           0        4.362320   -3.398372   -0.193169
     20          1           0        4.787426   -2.358576   -1.248167
 ---------------------------------------------------------------------
 Rotational constants (GHZ):           0.9648238           0.3791030           0.2978038
 Standard basis: 6-31++G(d,p) (6D, 7F)
 There are   263 symmetry adapted cartesian basis functions of A   symmetry.
 There are   263 symmetry adapted basis functions of A   symmetry.
   263 basis functions,   424 primitive gaussians,   263 cartesian basis functions
    48 alpha electrons       48 beta electrons
       nuclear repulsion energy       701.3065229001 Hartrees.
 NAtoms=   20 NActive=   20 NUniq=   20 SFac= 1.00D+00 NAtFMM=   60 NAOKFM=F Big=F
 Integral buffers will be    131072 words long.
 Raffenetti 2 integral format.
 Two-electron integral symmetry is turned on.
 Nuclear repulsion after empirical dispersion term =      701.2994516659 Hartrees.
 One-electron integrals computed using PRISM.
 NBasis=   263 RedAO= T EigKep=  5.24D-05  NBF=   263
 NBsUse=   263 1.00D-06 EigRej= -1.00D+00 NBFU=   263
 Initial guess from the checkpoint file:  "/local_scratch/slurm.5620371/Gau-2385274.chk"
 B after Tr=     0.000000    0.000000   -0.000000
         Rot=    1.000000   -0.000468   -0.000032    0.000276 Ang=  -0.06 deg.
 ExpMin= 3.60D-02 ExpMax= 7.00D+03 ExpMxC= 1.05D+03 IAcc=3 IRadAn=         5 AccDes= 0.00D+00
 Harris functional with IExCor= 4639 and IRadAn=       5 diagonalized for initial guess.
 HarFok:  IExCor= 4639 AccDes= 0.00D+00 IRadAn=         5 IDoV= 1 UseB2=F ITyADJ=14
 ICtDFT=  3500011 ScaDFX=  1.000000  1.000000  1.000000  1.000000
 FoFCou: FMM=F IPFlag=           0 FMFlag=      100000 FMFlg1=           0
         NFxFlg=           0 DoJE=T BraDBF=F KetDBF=T FulRan=T
         wScrn=  0.000000 ICntrl=       500 IOpCl=  0 I1Cent=   200000004 NGrid=           0
         NMat0=    1 NMatS0=      1 NMatT0=    0 NMatD0=    1 NMtDS0=    0 NMtDT0=    0
 Petite list used in FoFCou.
 Requested convergence on RMS density matrix=1.00D-10 within 128 cycles.
 Requested convergence on MAX density matrix=1.00D-08.
 Requested convergence on             energy=1.00D-08.
 No special actions if energy rises.
 SCF Done:  E(RwB97XD) =  -832.381327973     A.U. after   14 cycles
            NFock= 14  Conv=0.87D-10     -V/T= 2.0082
 Calling FoFJK, ICntrl=      2127 FMM=F ISym2X=0 I1Cent= 0 IOpClX= 0 NMat=1 NMatS=1 NMatT=0.
 ***** Axes restored to original set *****
 -------------------------------------------------------------------
 Center     Atomic                   Forces (Hartrees/Bohr)
 Number     Number              X              Y              Z
 -------------------------------------------------------------------
      1        6          -0.000485042    0.000430053    0.000174357
      2        8           0.000466205   -0.000331846   -0.000230067
      3        8          -0.000176793    0.000828366    0.000258693
      4        1          -0.000039245   -0.000865829   -0.000014034
      5        6           0.000033531    0.000094989    0.000023305
      6        9          -0.000016871   -0.000061899    0.000078135
      7        9           0.000075439   -0.000056861   -0.000028097
      8        9          -0.000060371   -0.000061289   -0.000067241
      9        8           0.000086884   -0.000196082    0.000033390
     10        1           0.000028013    0.000004207   -0.000062874
     11        1          -0.000014089    0.000177394   -0.000005855
     12        8           0.000346125    0.000110414   -0.000622431
     13        1          -0.000399899    0.000045273    0.000051137
     14        1           0.000148213   -0.000073461    0.000385795
     15        8          -0.000059905   -0.000151689   -0.000063500
     16        1           0.000023164    0.000030758    0.000009265
     17        1           0.000043200    0.000064980    0.000080272
     18        8          -0.000051896    0.000056723    0.000049720
     19        1           0.000000539   -0.000062734   -0.000048246
     20        1           0.000052800    0.000018532   -0.000001723
 -------------------------------------------------------------------
 Cartesian Forces:  Max     0.000865829 RMS     0.000238593

 GradGradGradGradGradGradGradGradGradGradGradGradGradGradGradGradGradGrad
 Berny optimization.
 Using GEDIIS/GDIIS optimizer.
 FormGI is forming the generalized inverse of G from B-inverse, IUseBI=4.
 Internal  Forces:  Max     0.000865915 RMS     0.000189946
 Search for a local minimum.
 Step number  14 out of a maximum of  120
 All quantities printed in internal units (Hartrees-Bohrs-Radians)
 Mixed Optimization -- En-DIIS/RFO-DIIS
 Swapping is turned off.
 Update second derivatives using D2CorX and points   10   11   12   13   14
 DE= -2.23D-05 DEPred=-1.57D-05 R= 1.42D+00
 TightC=F SS=  1.41D+00  RLast= 4.15D-02 DXNew= 1.8858D+00 1.2459D-01
 Trust test= 1.42D+00 RLast= 4.15D-02 DXMaxT set to 1.12D+00
 ITU=  1  1  1  1  1  1  1  1  1  1 -1  0  1  0
     Eigenvalues ---    0.00011   0.00030   0.00045   0.00141   0.00353
     Eigenvalues ---    0.00411   0.00609   0.00734   0.00890   0.01130
     Eigenvalues ---    0.01447   0.01549   0.01662   0.01799   0.02054
     Eigenvalues ---    0.02211   0.02447   0.02794   0.03022   0.03313
     Eigenvalues ---    0.03589   0.03892   0.04538   0.04915   0.05399
     Eigenvalues ---    0.06179   0.07532   0.08704   0.09829   0.11456
     Eigenvalues ---    0.11743   0.13533   0.17272   0.19609   0.21613
     Eigenvalues ---    0.21730   0.24052   0.28542   0.37113   0.37661
     Eigenvalues ---    0.38639   0.42874   0.45083   0.47034   0.52470
     Eigenvalues ---    0.53769   0.55885   0.56148   0.57052   0.57339
     Eigenvalues ---    0.57439   0.59990   0.95658   1.93523
 En-DIIS/RFO-DIIS/Sim-DIIS IScMMF=       -3 using points:    14   13   12   11   10
 RFO step:  Lambda=-5.26726134D-05.
 DidBck=F Rises=F RFO-DIIS coefs:    1.04068   -0.64641    1.94556   -1.69058    0.35075
 Iteration  1 RMS(Cart)=  0.00804862 RMS(Int)=  0.00004658
 Iteration  2 RMS(Cart)=  0.00003801 RMS(Int)=  0.00003874
 Iteration  3 RMS(Cart)=  0.00000000 RMS(Int)=  0.00003874
 Variable       Old X    -DE/DX   Delta X   Delta X   Delta X     New X
                                 (Linear)    (Quad)   (Total)
    R1        2.28968  -0.00061   0.00088  -0.00089  -0.00002   2.28966
    R2        2.45464  -0.00003   0.00014  -0.00006   0.00008   2.45473
    R3        2.93076   0.00009  -0.00036   0.00034  -0.00002   2.93074
    R4        1.92724  -0.00087   0.00272  -0.00278  -0.00006   1.92718
    R5        2.90180   0.00001  -0.00550   0.00609   0.00060   2.90240
    R6        2.53408  -0.00007   0.00032  -0.00028   0.00004   2.53412
    R7        2.51592  -0.00004   0.00005  -0.00008  -0.00003   2.51589
    R8        2.53680  -0.00006  -0.00002  -0.00004  -0.00006   2.53674
    R9        1.83574  -0.00007   0.00020  -0.00017   0.00003   1.83577
   R10        1.83248  -0.00016   0.00027  -0.00031  -0.00004   1.83244
   R11        3.14637  -0.00007   0.00280  -0.00257   0.00023   3.14661
   R12        3.49857  -0.00000   0.00140  -0.00167  -0.00027   3.49831
   R13        1.81396  -0.00021   0.00008  -0.00004   0.00004   1.81400
   R14        1.87632  -0.00026  -0.00003  -0.00002  -0.00005   1.87627
   R15        3.12571  -0.00012   0.00402  -0.00328   0.00074   3.12645
   R16        1.87336  -0.00012   0.00002  -0.00003  -0.00001   1.87334
   R17        1.81441  -0.00005   0.00018  -0.00019  -0.00002   1.81440
   R18        1.81578   0.00001   0.00011  -0.00010   0.00001   1.81578
   R19        1.81561   0.00002   0.00010  -0.00009   0.00001   1.81562
    A1        2.24349   0.00018  -0.00090   0.00079  -0.00012   2.24337
    A2        2.10593  -0.00006   0.00017  -0.00001   0.00016   2.10609
    A3        1.93376  -0.00012   0.00075  -0.00078  -0.00004   1.93372
    A4        1.97752   0.00031  -0.00302   0.00246  -0.00056   1.97696
    A5        1.93144   0.00008  -0.00075   0.00061  -0.00015   1.93129
    A6        1.93789   0.00011  -0.00012   0.00011  -0.00001   1.93788
    A7        1.92589   0.00012   0.00027  -0.00016   0.00012   1.92600
    A8        1.89041  -0.00010   0.00012  -0.00010   0.00001   1.89042
    A9        1.88726  -0.00010   0.00017  -0.00014   0.00003   1.88729
   A10        1.88949  -0.00012   0.00035  -0.00035  -0.00000   1.88949
   A11        1.87091   0.00009  -0.00175   0.00190   0.00000   1.87091
   A12        2.08743   0.00000  -0.00560   0.00396  -0.00172   2.08572
   A13        1.86948  -0.00008   0.00353  -0.00415  -0.00074   1.86875
   A14        2.07139   0.00023   0.00202  -0.00408  -0.00207   2.06931
   A15        2.11247  -0.00030  -0.00457   0.00115  -0.00344   2.10903
   A16        1.87895  -0.00025  -0.00201   0.00239   0.00033   1.87928
   A17        1.84885  -0.00040  -0.00575   0.00636   0.00060   1.84945
   A18        2.03947   0.00015  -0.00261   0.00374   0.00113   2.04060
   A19        1.86162   0.00017  -0.00089   0.00125   0.00035   1.86197
   A20        2.04278  -0.00004  -0.00802   0.00636  -0.00175   2.04103
   A21        2.07466  -0.00003  -0.00367   0.00358  -0.00019   2.07447
   A22        1.86113   0.00007   0.00095  -0.00103  -0.00022   1.86091
   A23        3.26654   0.00008  -0.00553   0.00369  -0.00186   3.26468
   A24        3.16418   0.00002   0.00105  -0.00074   0.00032   3.16450
   A25        3.09472  -0.00033  -0.00643   0.00593  -0.00049   3.09423
   A26        2.97919  -0.00039   0.00641  -0.00613   0.00026   2.97945
   A27        3.14053   0.00000   0.00694  -0.00706  -0.00014   3.14039
   A28        3.06969  -0.00005   0.00135  -0.00263  -0.00129   3.06839
   A29        3.10525   0.00007  -0.00348   0.00411   0.00065   3.10590
   A30        3.13012   0.00004   0.00640  -0.00444   0.00198   3.13210
    D1        0.02611   0.00006  -0.00545   0.00567   0.00022   0.02633
    D2       -3.11126   0.00006  -0.00687   0.00711   0.00024  -3.11102
    D3        2.12765  -0.00000  -0.00546   0.00413  -0.00134   2.12631
    D4        0.02771   0.00000  -0.00502   0.00378  -0.00125   0.02647
    D5       -2.06739   0.00000  -0.00555   0.00424  -0.00131  -2.06871
    D6       -1.01778   0.00000  -0.00417   0.00281  -0.00136  -1.01914
    D7       -3.11772   0.00000  -0.00373   0.00246  -0.00127  -3.11898
    D8        1.07036   0.00000  -0.00426   0.00292  -0.00134   1.06902
    D9        2.04296  -0.00019  -0.02369   0.00550  -0.01813   2.02482
   D10       -0.37976   0.00035  -0.01765   0.00730  -0.01039  -0.39015
   D11        1.96337   0.00002  -0.00351   0.00416   0.00070   1.96407
   D12       -2.17191  -0.00002  -0.00756   0.01038   0.00287  -2.16904
   D13       -0.14002   0.00004   0.00010   0.00259   0.00264  -0.13738
   D14        2.00789   0.00001  -0.00395   0.00881   0.00481   2.01270
   D15       -1.83797   0.00001  -0.02186   0.00854  -0.01327  -1.85124
   D16        2.18879  -0.00002  -0.00977  -0.00056  -0.01036   2.17842
   D17        2.29429   0.00004  -0.02088   0.00959  -0.01125   2.28304
   D18        0.03786   0.00001  -0.00878   0.00049  -0.00834   0.02951
   D19        0.36425  -0.00025  -0.00327   0.00918   0.00589   0.37014
   D20       -1.70241  -0.00019   0.00427   0.00025   0.00450  -1.69790
   D21       -2.07200   0.00010   0.00481   0.00824   0.01308  -2.05892
   D22        2.14453   0.00016   0.01235  -0.00068   0.01169   2.15622
         Item               Value     Threshold  Converged?
 Maximum Force            0.000866     0.000015     NO 
 RMS     Force            0.000190     0.000010     NO 
 Maximum Displacement     0.022878     0.000060     NO 
 RMS     Displacement     0.008057     0.000040     NO 
 Predicted change in Energy=-1.718828D-06
 GradGradGradGradGradGradGradGradGradGradGradGradGradGradGradGradGradGrad

                          Input orientation:                          
 ---------------------------------------------------------------------
 Center     Atomic      Atomic             Coordinates (Angstroms)
 Number     Number       Type             X           Y           Z
 ---------------------------------------------------------------------
      1          6           0       -0.002834   -0.461578   -0.164354
      2          8           0       -1.035175    0.024732    0.242872
      3          8           0        1.120462    0.132452   -0.433981
      4          1           0        1.101279    1.134766   -0.246813
      5          6           0        0.103597   -1.986253   -0.427549
      6          9           0        0.439534   -2.223627   -1.703901
      7          9           0       -1.053613   -2.595929   -0.179229
      8          9           0        1.043822   -2.531501    0.360283
      9          8           0       -2.690470    2.287998    0.733669
     10          1           0       -3.124506    2.236618    1.601241
     11          1           0       -2.200270    1.460691    0.608929
     12          8           0        1.257853    2.642741   -0.000989
     13          1           0        1.880534    2.936504    0.667916
     14          1           0        0.463103    3.236042    0.045671
     15          8           0       -0.900822    4.161805    0.186617
     16          1           0       -1.633065    3.535019    0.418338
     17          1           0       -1.184546    4.639784   -0.596261
     18          8           0       -4.004458    2.237925    3.229957
     19          1           0       -4.956262    2.107647    3.210672
     20          1           0       -3.837734    2.955663    3.846528
 ---------------------------------------------------------------------
                    Distance matrix (angstroms):
                    1          2          3          4          5
     1  C    0.000000
     2  O    1.211635   0.000000
     3  O    1.298985   2.261969   0.000000
     4  H    1.942725   2.456909   1.019821   0.000000
     5  C    1.550882   2.406310   2.350099   3.281585   0.000000
     6  F    2.381325   3.319610   2.761786   3.720190   1.340998
     7  F    2.379037   2.654501   3.497937   4.308853   1.331353
     8  F    2.378091   3.297020   2.780894   3.716636   1.342385
     9  O    3.948417   2.846622   4.531334   4.082726   5.236837
    10  H    4.488032   3.332103   5.156491   4.742009   5.689401
    11  H    3.020234   1.885053   3.725472   3.426186   4.273583
    12  O    3.354522   3.488756   2.551061   1.535882   4.789765
    13  H    3.973249   4.142516   3.107184   2.165693   5.347064
    14  H    3.732774   3.549118   3.208498   2.215440   5.256002
    15  O    4.722841   4.139636   4.550430   3.655028   6.259766
    16  H    4.355453   3.565161   4.459352   3.698685   5.849441
    17  H    5.254225   4.693097   5.065120   4.199079   6.752196
    18  O    5.900988   4.757892   6.642459   6.274826   6.935210
    19  H    6.521362   5.340533   7.356049   7.042337   7.456463
    20  H    6.516990   5.425037   7.132810   6.668204   7.630488
                    6          7          8          9         10
     6  F    0.000000
     7  F    2.166269   0.000000
     8  F    2.172741   2.166670   0.000000
     9  O    6.007780   5.231198   6.108349   0.000000
    10  H    6.596979   5.550873   6.453673   0.971447   0.000000
    11  H    5.088413   4.288611   5.150103   0.969686   1.562357
    12  O    5.220257   5.728727   5.191253   4.031727   4.683712
    13  H    5.859090   6.319390   5.540199   4.617246   5.139199
    14  H    5.733196   6.030166   5.805237   3.364098   4.036036
    15  O    6.792963   6.769354   6.972241   2.648256   3.263783
    16  H    6.477774   6.187195   6.631120   1.665113   2.304236
    17  H    7.139392   7.248904   7.570200   3.093125   3.790471
    18  O    7.999841   6.610309   7.514492   2.821440   1.851224
    19  H    8.486906   6.988972   8.102310   3.361828   2.441768
    20  H    8.713628   7.401231   8.129727   3.384063   2.463134
                   11         12         13         14         15
    11  H    0.000000
    12  O    3.705113   0.000000
    13  H    4.339870   0.959928   0.000000
    14  H    3.250029   0.992880   1.576713   0.000000
    15  O    3.027033   2.646248   3.077166   1.654446   0.000000
    16  H    2.158907   3.054407   3.572938   2.149927   0.991330
    17  H    3.548353   3.210584   3.727469   2.257724   0.960137
    18  O    3.275511   6.188280   6.456408   5.576290   4.753503
    19  H    3.844881   7.015434   7.341280   6.376521   5.459951
    20  H    3.924063   6.392676   6.542364   5.746505   4.845119
                   16         17         18         19         20
    16  H    0.000000
    17  H    1.565595   0.000000
    18  O    3.900148   5.325483   0.000000
    19  H    4.569262   5.927082   0.960872   0.000000
    20  H    4.116880   5.441878   0.960783   1.540957   0.000000
 Stoichiometry    C2H9F3O6
 Framework group  C1[X(C2H9F3O6)]
 Deg. of freedom    54
 Full point group                 C1      NOp   1
 Largest Abelian subgroup         C1      NOp   1
 Largest concise Abelian subgroup C1      NOp   1
                         Standard orientation:                         
 ---------------------------------------------------------------------
 Center     Atomic      Atomic             Coordinates (Angstroms)
 Number     Number       Type             X           Y           Z
 ---------------------------------------------------------------------
      1          6           0       -1.100026    0.153101   -0.017427
      2          8           0       -0.099341   -0.495571    0.196844
      3          8           0       -1.198728    1.412471   -0.320097
      4          1           0       -0.295730    1.879634   -0.400013
      5          6           0       -2.500889   -0.509300    0.046158
      6          9           0       -3.275506    0.108159    0.950032
      7          9           0       -2.407177   -1.793835    0.383336
      8          9           0       -3.108882   -0.431196   -1.148095
      9          8           0        2.681847   -0.650556    0.783551
     10          1           0        3.123644   -1.338987    0.259540
     11          1           0        1.734801   -0.699721    0.581120
     12          8           0        0.968088    2.732644   -0.584591
     13          1           0        1.158148    3.089004   -1.455421
     14          1           0        1.830696    2.459479   -0.175812
     15          8           0        3.254768    1.915548    0.467113
     16          1           0        3.139080    0.939955    0.599666
     17          1           0        3.515642    2.280058    1.316195
     18          8           0        4.063224   -2.625066   -0.683974
     19          1           0        4.373396   -3.388129   -0.189198
     20          1           0        4.791026   -2.348014   -1.246691
 ---------------------------------------------------------------------
 Rotational constants (GHZ):           0.9653191           0.3796657           0.2982090
 Standard basis: 6-31++G(d,p) (6D, 7F)
 There are   263 symmetry adapted cartesian basis functions of A   symmetry.
 There are   263 symmetry adapted basis functions of A   symmetry.
   263 basis functions,   424 primitive gaussians,   263 cartesian basis functions
    48 alpha electrons       48 beta electrons
       nuclear repulsion energy       701.5596282558 Hartrees.
 NAtoms=   20 NActive=   20 NUniq=   20 SFac= 1.00D+00 NAtFMM=   60 NAOKFM=F Big=F
 Integral buffers will be    131072 words long.
 Raffenetti 2 integral format.
 Two-electron integral symmetry is turned on.
 Nuclear repulsion after empirical dispersion term =      701.5525476991 Hartrees.
 One-electron integrals computed using PRISM.
 NBasis=   263 RedAO= T EigKep=  5.24D-05  NBF=   263
 NBsUse=   263 1.00D-06 EigRej= -1.00D+00 NBFU=   263
 Initial guess from the checkpoint file:  "/local_scratch/slurm.5620371/Gau-2385274.chk"
 B after Tr=    -0.000000   -0.000000   -0.000000
         Rot=    1.000000   -0.000674   -0.000013   -0.000462 Ang=  -0.09 deg.
 ExpMin= 3.60D-02 ExpMax= 7.00D+03 ExpMxC= 1.05D+03 IAcc=3 IRadAn=         5 AccDes= 0.00D+00
 Harris functional with IExCor= 4639 and IRadAn=       5 diagonalized for initial guess.
 HarFok:  IExCor= 4639 AccDes= 0.00D+00 IRadAn=         5 IDoV= 1 UseB2=F ITyADJ=14
 ICtDFT=  3500011 ScaDFX=  1.000000  1.000000  1.000000  1.000000
 FoFCou: FMM=F IPFlag=           0 FMFlag=      100000 FMFlg1=           0
         NFxFlg=           0 DoJE=T BraDBF=F KetDBF=T FulRan=T
         wScrn=  0.000000 ICntrl=       500 IOpCl=  0 I1Cent=   200000004 NGrid=           0
         NMat0=    1 NMatS0=      1 NMatT0=    0 NMatD0=    1 NMtDS0=    0 NMtDT0=    0
 Petite list used in FoFCou.
 Requested convergence on RMS density matrix=1.00D-10 within 128 cycles.
 Requested convergence on MAX density matrix=1.00D-08.
 Requested convergence on             energy=1.00D-08.
 No special actions if energy rises.
 SCF Done:  E(RwB97XD) =  -832.381325727     A.U. after   14 cycles
            NFock= 14  Conv=0.57D-10     -V/T= 2.0082
 Calling FoFJK, ICntrl=      2127 FMM=F ISym2X=0 I1Cent= 0 IOpClX= 0 NMat=1 NMatS=1 NMatT=0.
 ***** Axes restored to original set *****
 -------------------------------------------------------------------
 Center     Atomic                   Forces (Hartrees/Bohr)
 Number     Number              X              Y              Z
 -------------------------------------------------------------------
      1        6          -0.000343892    0.000434277    0.000143544
      2        8           0.000574521   -0.000542897   -0.000256905
      3        8          -0.000250738    0.000770247    0.000271439
      4        1          -0.000050644   -0.000775491   -0.000003338
      5        6           0.000019441    0.000062841    0.000009174
      6        9          -0.000016811   -0.000052649    0.000096486
      7        9           0.000066830   -0.000053109   -0.000028741
      8        9          -0.000063167   -0.000045600   -0.000070809
      9        8          -0.000006283   -0.000015994    0.000147443
     10        1           0.000030824    0.000031226   -0.000107819
     11        1          -0.000039908    0.000200808   -0.000061356
     12        8           0.000365427   -0.000005940   -0.000621902
     13        1          -0.000432691    0.000097939    0.000033067
     14        1           0.000145693   -0.000021425    0.000391204
     15        8          -0.000011388   -0.000139140   -0.000050511
     16        1          -0.000021010   -0.000005468    0.000013842
     17        1           0.000046436    0.000050756    0.000078953
     18        8          -0.000077136    0.000065163    0.000075903
     19        1          -0.000002739   -0.000076544   -0.000052474
     20        1           0.000067236    0.000021000   -0.000007201
 -------------------------------------------------------------------
 Cartesian Forces:  Max     0.000775491 RMS     0.000238940

 GradGradGradGradGradGradGradGradGradGradGradGradGradGradGradGradGradGrad
 Berny optimization.
 Using GEDIIS/GDIIS optimizer.
 FormGI is forming the generalized inverse of G from B-inverse, IUseBI=4.
 Internal  Forces:  Max     0.001282699 RMS     0.000340203
 Search for a local minimum.
 Step number  15 out of a maximum of  120
 All quantities printed in internal units (Hartrees-Bohrs-Radians)
 Mixed Optimization -- En-DIIS/RFO-DIIS
 Swapping is turned off.
 Update second derivatives using D2CorX and points   10   11   12   13   14
                                                     15
 DE=  2.25D-06 DEPred=-1.72D-06 R=-1.31D+00
 Trust test=-1.31D+00 RLast= 3.69D-02 DXMaxT set to 5.61D-01
 ITU= -1  1  1  1  1  1  1  1  1  1  1 -1  0  1  0
     Eigenvalues ---    0.00010   0.00029   0.00044   0.00132   0.00336
     Eigenvalues ---    0.00394   0.00616   0.00733   0.00887   0.01096
     Eigenvalues ---    0.01446   0.01549   0.01658   0.01799   0.02051
     Eigenvalues ---    0.02199   0.02460   0.02774   0.03032   0.03302
     Eigenvalues ---    0.03588   0.03699   0.04482   0.04900   0.05369
     Eigenvalues ---    0.06190   0.07578   0.08652   0.09239   0.11442
     Eigenvalues ---    0.11740   0.13530   0.15591   0.19587   0.21496
     Eigenvalues ---    0.21723   0.24049   0.28388   0.37116   0.37659
     Eigenvalues ---    0.38635   0.40079   0.43194   0.45948   0.52393
     Eigenvalues ---    0.53637   0.55651   0.56056   0.56408   0.57337
     Eigenvalues ---    0.57344   0.59992   0.92857   2.14330
 Eigenvalue     1 is   9.84D-05 Eigenvector:
                          D17       D18       D15       D16       D11
   1                   -0.51339  -0.51077  -0.47834  -0.47571   0.07163
                          D12       D13       D14       D21       A28
   1                    0.06549   0.04635   0.04022  -0.03201  -0.03098
 En-DIIS/RFO-DIIS/Sim-DIIS IScMMF=       -3 using points:    15   14   13   12   11   10
 RFO step:  Lambda=-6.12994298D-05.
 RFO-DIIS uses    3 points instead of    6
 EnCoef did   100 forward-backward iterations
 EnCoef did   100 forward-backward iterations
 EnCoef did   100 forward-backward iterations
 EnCoef did   100 forward-backward iterations
 DidBck=T Rises=T En-DIIS coefs:    0.30947    0.69053    0.00000    0.00000    0.00000
                  En-DIIS coefs:    0.00000
 Iteration  1 RMS(Cart)=  0.06571193 RMS(Int)=  0.00157306
 Iteration  2 RMS(Cart)=  0.00399019 RMS(Int)=  0.00008564
 Iteration  3 RMS(Cart)=  0.00000490 RMS(Int)=  0.00008560
 Iteration  4 RMS(Cart)=  0.00000000 RMS(Int)=  0.00008560
 Variable       Old X    -DE/DX   Delta X   Delta X   Delta X     New X
                                 (Linear)    (Quad)   (Total)
    R1        2.28966  -0.00079   0.00001  -0.00072  -0.00071   2.28895
    R2        2.45473  -0.00014  -0.00006  -0.00017  -0.00022   2.45450
    R3        2.93074   0.00009   0.00002   0.00035   0.00036   2.93110
    R4        1.92718  -0.00059   0.00004  -0.00202  -0.00198   1.92520
    R5        2.90240   0.00018  -0.00041   0.00637   0.00596   2.90835
    R6        2.53412  -0.00009  -0.00003  -0.00006  -0.00009   2.53403
    R7        2.51589  -0.00004   0.00002  -0.00006  -0.00004   2.51586
    R8        2.53674  -0.00007   0.00004  -0.00015  -0.00011   2.53663
    R9        1.83577  -0.00009  -0.00002   0.00019   0.00017   1.83594
   R10        1.83244  -0.00018   0.00003  -0.00027  -0.00024   1.83220
   R11        3.14661  -0.00015  -0.00016  -0.00154  -0.00170   3.14491
   R12        3.49831   0.00002   0.00018   0.00155   0.00174   3.50004
   R13        1.81400  -0.00023  -0.00003   0.00035   0.00032   1.81432
   R14        1.87627  -0.00002   0.00004  -0.00024  -0.00021   1.87606
   R15        3.12645   0.00009  -0.00051   0.00257   0.00206   3.12851
   R16        1.87334  -0.00010   0.00001   0.00030   0.00031   1.87366
   R17        1.81440  -0.00005   0.00001  -0.00009  -0.00008   1.81431
   R18        1.81578   0.00001  -0.00001   0.00004   0.00004   1.81582
   R19        1.81562   0.00002  -0.00001   0.00007   0.00006   1.81568
    A1        2.24337   0.00037   0.00008   0.00041   0.00049   2.24387
    A2        2.10609  -0.00019  -0.00011   0.00041   0.00030   2.10639
    A3        1.93372  -0.00019   0.00003  -0.00082  -0.00079   1.93293
    A4        1.97696   0.00128   0.00039   0.00296   0.00335   1.98031
    A5        1.93129   0.00008   0.00010  -0.00029  -0.00019   1.93110
    A6        1.93788   0.00010   0.00001   0.00009   0.00010   1.93798
    A7        1.92600   0.00010  -0.00008   0.00061   0.00053   1.92653
    A8        1.89042  -0.00009  -0.00001  -0.00003  -0.00004   1.89038
    A9        1.88729  -0.00010  -0.00002  -0.00003  -0.00005   1.88724
   A10        1.88949  -0.00010   0.00000  -0.00037  -0.00037   1.88912
   A11        1.87091   0.00008  -0.00000  -0.00479  -0.00515   1.86576
   A12        2.08572  -0.00001   0.00119  -0.01891  -0.01791   2.06780
   A13        1.86875  -0.00010   0.00051  -0.01275  -0.01253   1.85621
   A14        2.06931  -0.00025   0.00143  -0.01878  -0.01753   2.05178
   A15        2.10903   0.00096   0.00238  -0.00502  -0.00282   2.10621
   A16        1.87928  -0.00078  -0.00023  -0.00785  -0.00830   1.87098
   A17        1.84945   0.00061  -0.00042   0.00853   0.00809   1.85754
   A18        2.04060  -0.00017  -0.00078   0.00222   0.00140   2.04200
   A19        1.86197  -0.00024  -0.00024   0.00089   0.00063   1.86260
   A20        2.04103  -0.00004   0.00121  -0.00620  -0.00509   2.03594
   A21        2.07447  -0.00004   0.00013  -0.00832  -0.00829   2.06618
   A22        1.86091   0.00009   0.00015  -0.00201  -0.00199   1.85891
   A23        3.26468   0.00127   0.00128   0.01105   0.01231   3.27699
   A24        3.16450   0.00003  -0.00022  -0.00467  -0.00491   3.15959
   A25        3.09423   0.00109   0.00034   0.01216   0.01250   3.10673
   A26        2.97945   0.00037  -0.00018   0.00243   0.00219   2.98165
   A27        3.14039   0.00002   0.00010  -0.00762  -0.00757   3.13281
   A28        3.06839  -0.00005   0.00089  -0.00037   0.00052   3.06891
   A29        3.10590  -0.00003  -0.00045  -0.00310  -0.00354   3.10235
   A30        3.13210  -0.00003  -0.00137  -0.00051  -0.00185   3.13025
    D1        0.02633   0.00000  -0.00015  -0.00192  -0.00207   0.02426
    D2       -3.11102   0.00002  -0.00017  -0.00318  -0.00335  -3.11437
    D3        2.12631   0.00001   0.00092  -0.00892  -0.00800   2.11832
    D4        0.02647   0.00001   0.00086  -0.00875  -0.00789   0.01858
    D5       -2.06871   0.00001   0.00091  -0.00875  -0.00784  -2.07655
    D6       -1.01914  -0.00000   0.00094  -0.00777  -0.00683  -1.02597
    D7       -3.11898  -0.00000   0.00088  -0.00760  -0.00673  -3.12571
    D8        1.06902  -0.00001   0.00092  -0.00760  -0.00668   1.06235
    D9        2.02482  -0.00010   0.01252   0.05732   0.06997   2.09479
   D10       -0.39015   0.00004   0.00718   0.10916   0.11620  -0.27395
   D11        1.96407  -0.00002  -0.00048  -0.01358  -0.01397   1.95009
   D12       -2.16904   0.00009  -0.00198  -0.00397  -0.00582  -2.17486
   D13       -0.13738  -0.00009  -0.00182   0.01740   0.01544  -0.12194
   D14        2.01270   0.00002  -0.00332   0.02700   0.02359   2.03629
   D15       -1.85124   0.00001   0.00916   0.06725   0.07650  -1.77474
   D16        2.17842  -0.00002   0.00715   0.08616   0.09331   2.27174
   D17        2.28304   0.00005   0.00777   0.10501   0.11278   2.39581
   D18        0.02951   0.00002   0.00576   0.12392   0.12959   0.15910
   D19        0.37014   0.00011  -0.00407  -0.09187  -0.09594   0.27420
   D20       -1.69790  -0.00016  -0.00311  -0.10419  -0.10730  -1.80520
   D21       -2.05892   0.00014  -0.00903  -0.04611  -0.05514  -2.11406
   D22        2.15622  -0.00013  -0.00807  -0.05843  -0.06650   2.08972
         Item               Value     Threshold  Converged?
 Maximum Force            0.001283     0.000015     NO 
 RMS     Force            0.000340     0.000010     NO 
 Maximum Displacement     0.195802     0.000060     NO 
 RMS     Displacement     0.065153     0.000040     NO 
 Predicted change in Energy=-3.352140D-05
 GradGradGradGradGradGradGradGradGradGradGradGradGradGradGradGradGradGrad

                          Input orientation:                          
 ---------------------------------------------------------------------
 Center     Atomic      Atomic             Coordinates (Angstroms)
 Number     Number       Type             X           Y           Z
 ---------------------------------------------------------------------
      1          6           0       -0.023920   -0.461510   -0.178036
      2          8           0       -1.076208    0.035428    0.157956
      3          8           0        1.113044    0.124716   -0.403216
      4          1           0        1.087797    1.131504   -0.249454
      5          6           0        0.095469   -1.993005   -0.392730
      6          9           0        0.491451   -2.265457   -1.644577
      7          9           0       -1.071893   -2.597544   -0.182374
      8          9           0        0.997329   -2.514818    0.453555
      9          8           0       -2.717129    2.321450    0.695201
     10          1           0       -3.128156    2.243546    1.572056
     11          1           0       -2.234220    1.495934    0.535934
     12          8           0        1.256227    2.647706   -0.046013
     13          1           0        1.895372    2.939811    0.608170
     14          1           0        0.462946    3.239216    0.034080
     15          8           0       -0.886145    4.177661    0.234268
     16          1           0       -1.632691    3.556527    0.434087
     17          1           0       -1.162464    4.709334   -0.515899
     18          8           0       -3.956387    2.197508    3.228059
     19          1           0       -4.897581    2.004033    3.234012
     20          1           0       -3.826406    2.939456    3.824538
 ---------------------------------------------------------------------
                    Distance matrix (angstroms):
                    1          2          3          4          5
     1  C    0.000000
     2  O    1.211259   0.000000
     3  O    1.298867   2.261794   0.000000
     4  H    1.943890   2.459733   1.018774   0.000000
     5  C    1.551073   2.406371   2.349535   3.281433   0.000000
     6  F    2.381297   3.316738   2.764107   3.720395   1.340952
     7  F    2.379266   2.654879   3.497631   4.309821   1.331334
     8  F    2.378641   3.300104   2.777514   3.714575   1.342326
     9  O    3.969985   2.864812   4.549987   4.097048   5.263917
    10  H    4.473972   3.329558   5.136041   4.725336   5.674549
    11  H    3.037558   1.901824   3.737167   3.432993   4.296808
    12  O    3.365031   3.507970   2.552170   1.539034   4.796225
    13  H    3.983815   4.179524   3.091876   2.158164   5.345478
    14  H    3.738636   3.556487   3.211536   2.216592   5.262447
    15  O    4.736594   4.147293   4.563934   3.661899   6.279634
    16  H    4.371208   3.575481   4.474088   3.707968   5.870901
    17  H    5.305474   4.723021   5.119507   4.235037   6.820478
    18  O    5.842616   4.732395   6.571283   6.218783   6.862074
    19  H    6.439996   5.285870   7.272474   6.980014   7.352559
    20  H    6.484294   5.425937   7.084831   6.634418   7.582587
                    6          7          8          9         10
     6  F    0.000000
     7  F    2.166186   0.000000
     8  F    2.172614   2.166317   0.000000
     9  O    6.067063   5.260554   6.102874   0.000000
    10  H    6.616600   5.544582   6.396303   0.971539   0.000000
    11  H    5.131468   4.315498   5.151293   0.969559   1.559358
    12  O    5.222975   5.740330   5.193097   4.055046   4.690875
    13  H    5.843003   6.331818   5.530223   4.654579   5.162334
    14  H    5.755009   6.039068   5.793999   3.375241   4.031469
    15  O    6.851393   6.790544   6.955920   2.647731   3.249168
    16  H    6.536691   6.210242   6.616541   1.664212   2.292446
    17  H    7.256518   7.315047   7.602165   3.096084   3.782012
    18  O    7.965168   6.553159   7.378563   2.822499   1.852143
    19  H    8.430352   6.890725   7.931010   3.361650   2.439330
    20  H    8.697484   7.368925   8.023780   3.377156   2.458763
                   11         12         13         14         15
    11  H    0.000000
    12  O    3.721352   0.000000
    13  H    4.375331   0.960097   0.000000
    14  H    3.250476   0.992770   1.571962   0.000000
    15  O    3.016615   2.647465   3.067394   1.655536   0.000000
    16  H    2.149013   3.066317   3.585787   2.156939   0.991497
    17  H    3.546964   3.212657   3.707438   2.259576   0.960094
    18  O    3.271943   6.171999   6.454295   5.551321   4.723365
    19  H    3.825086   7.003016   7.342679   6.364000   5.460288
    20  H    3.928579   6.395267   6.563823   5.732013   4.802950
                   16         17         18         19         20
    16  H    0.000000
    17  H    1.566063   0.000000
    18  O    3.879791   5.304008   0.000000
    19  H    4.572672   5.944038   0.960892   0.000000
    20  H    4.085134   5.391517   0.960816   1.539854   0.000000
 Stoichiometry    C2H9F3O6
 Framework group  C1[X(C2H9F3O6)]
 Deg. of freedom    54
 Full point group                 C1      NOp   1
 Largest Abelian subgroup         C1      NOp   1
 Largest concise Abelian subgroup C1      NOp   1
                         Standard orientation:                         
 ---------------------------------------------------------------------
 Center     Atomic      Atomic             Coordinates (Angstroms)
 Number     Number       Type             X           Y           Z
 ---------------------------------------------------------------------
      1          6           0       -1.095856    0.163355    0.014138
      2          8           0       -0.108171   -0.478230    0.296970
      3          8           0       -1.177786    1.411331   -0.336429
      4          1           0       -0.273699    1.877905   -0.389697
      5          6           0       -2.500435   -0.494253    0.037285
      6          9           0       -3.310391    0.150620    0.889496
      7          9           0       -2.425318   -1.768697    0.414910
      8          9           0       -3.057606   -0.449838   -1.183136
      9          8           0        2.701456   -0.663504    0.825004
     10          1           0        3.102498   -1.359841    0.278955
     11          1           0        1.746337   -0.691463    0.660656
     12          8           0        0.988002    2.744262   -0.551443
     13          1           0        1.165031    3.113399   -1.419882
     14          1           0        1.857720    2.447592   -0.175716
     15          8           0        3.301137    1.880836    0.404056
     16          1           0        3.174110    0.912367    0.574343
     17          1           0        3.623154    2.265320    1.222748
     18          8           0        3.967354   -2.658416   -0.719122
     19          1           0        4.220678   -3.460926   -0.255313
     20          1           0        4.725810   -2.397971   -1.248349
 ---------------------------------------------------------------------
 Rotational constants (GHZ):           0.9613829           0.3813742           0.2992384
 Standard basis: 6-31++G(d,p) (6D, 7F)
 There are   263 symmetry adapted cartesian basis functions of A   symmetry.
 There are   263 symmetry adapted basis functions of A   symmetry.
   263 basis functions,   424 primitive gaussians,   263 cartesian basis functions
    48 alpha electrons       48 beta electrons
       nuclear repulsion energy       701.4083425924 Hartrees.
 NAtoms=   20 NActive=   20 NUniq=   20 SFac= 1.00D+00 NAtFMM=   60 NAOKFM=F Big=F
 Integral buffers will be    131072 words long.
 Raffenetti 2 integral format.
 Two-electron integral symmetry is turned on.
 Nuclear repulsion after empirical dispersion term =      701.4012741103 Hartrees.
 One-electron integrals computed using PRISM.
 NBasis=   263 RedAO= T EigKep=  5.21D-05  NBF=   263
 NBsUse=   263 1.00D-06 EigRej= -1.00D+00 NBFU=   263
 Initial guess from the checkpoint file:  "/local_scratch/slurm.5620371/Gau-2385274.chk"
 B after Tr=    -0.000000    0.000000    0.000000
         Rot=    0.999985    0.002173   -0.000031    0.005005 Ang=   0.63 deg.
 ExpMin= 3.60D-02 ExpMax= 7.00D+03 ExpMxC= 1.05D+03 IAcc=3 IRadAn=         5 AccDes= 0.00D+00
 Harris functional with IExCor= 4639 and IRadAn=       5 diagonalized for initial guess.
 HarFok:  IExCor= 4639 AccDes= 0.00D+00 IRadAn=         5 IDoV= 1 UseB2=F ITyADJ=14
 ICtDFT=  3500011 ScaDFX=  1.000000  1.000000  1.000000  1.000000
 FoFCou: FMM=F IPFlag=           0 FMFlag=      100000 FMFlg1=           0
         NFxFlg=           0 DoJE=T BraDBF=F KetDBF=T FulRan=T
         wScrn=  0.000000 ICntrl=       500 IOpCl=  0 I1Cent=   200000004 NGrid=           0
         NMat0=    1 NMatS0=      1 NMatT0=    0 NMatD0=    1 NMtDS0=    0 NMtDT0=    0
 Petite list used in FoFCou.
 Requested convergence on RMS density matrix=1.00D-10 within 128 cycles.
 Requested convergence on MAX density matrix=1.00D-08.
 Requested convergence on             energy=1.00D-08.
 No special actions if energy rises.
 SCF Done:  E(RwB97XD) =  -832.381354871     A.U. after   16 cycles
            NFock= 16  Conv=0.39D-10     -V/T= 2.0082
 Calling FoFJK, ICntrl=      2127 FMM=F ISym2X=0 I1Cent= 0 IOpClX= 0 NMat=1 NMatS=1 NMatT=0.
 ***** Axes restored to original set *****
 -------------------------------------------------------------------
 Center     Atomic                   Forces (Hartrees/Bohr)
 Number     Number              X              Y              Z
 -------------------------------------------------------------------
      1        6          -0.000111617    0.000110174   -0.000002055
      2        8          -0.000049194    0.000092182    0.000013520
      3        8          -0.000013458    0.000292317    0.000072374
      4        1           0.000002284   -0.000283893    0.000027446
      5        6          -0.000005934    0.000063876    0.000033951
      6        9          -0.000010197   -0.000039109    0.000033509
      7        9          -0.000024801   -0.000032746   -0.000023980
      8        9          -0.000002323   -0.000008402   -0.000039481
      9        8           0.000253759   -0.000312529    0.000167431
     10        1          -0.000099265    0.000146060    0.000034307
     11        1           0.000042758   -0.000150049   -0.000195413
     12        8           0.000072666    0.000165166   -0.000131252
     13        1          -0.000095301   -0.000040288   -0.000006477
     14        1           0.000050297   -0.000044038    0.000059542
     15        8          -0.000076429   -0.000056286   -0.000004589
     16        1           0.000064776    0.000103452   -0.000016541
     17        1           0.000028551   -0.000010968    0.000005559
     18        8          -0.000198190    0.000158852    0.000053881
     19        1          -0.000048809   -0.000190313   -0.000102278
     20        1           0.000220425    0.000036541    0.000020547
 -------------------------------------------------------------------
 Cartesian Forces:  Max     0.000312529 RMS     0.000112944

 GradGradGradGradGradGradGradGradGradGradGradGradGradGradGradGradGradGrad
 Berny optimization.
 Using GEDIIS/GDIIS optimizer.
 FormGI is forming the generalized inverse of G from B-inverse, IUseBI=4.
 Internal  Forces:  Max     0.001645250 RMS     0.000402607
 Search for a local minimum.
 Step number  16 out of a maximum of  120
 All quantities printed in internal units (Hartrees-Bohrs-Radians)
 Mixed Optimization -- En-DIIS/RFO-DIIS
 Swapping is turned off.
 Update second derivatives using D2CorX and points   11   12   13   14   15
                                                     16
 DE= -2.91D-05 DEPred=-3.35D-05 R= 8.69D-01
 TightC=F SS=  1.41D+00  RLast= 3.06D-01 DXNew= 9.4292D-01 9.1755D-01
 Trust test= 8.69D-01 RLast= 3.06D-01 DXMaxT set to 9.18D-01
 ITU=  1 -1  1  1  1  1  1  1  1  1  1  1 -1  0  1  0
     Eigenvalues ---    0.00010   0.00030   0.00068   0.00138   0.00309
     Eigenvalues ---    0.00385   0.00597   0.00734   0.00888   0.01047
     Eigenvalues ---    0.01452   0.01550   0.01672   0.01800   0.02051
     Eigenvalues ---    0.02197   0.02449   0.02778   0.03012   0.03301
     Eigenvalues ---    0.03588   0.03686   0.04490   0.04923   0.05369
     Eigenvalues ---    0.06178   0.07558   0.08661   0.09262   0.11461
     Eigenvalues ---    0.11741   0.13529   0.15325   0.19607   0.21483
     Eigenvalues ---    0.21725   0.24049   0.28355   0.37117   0.37660
     Eigenvalues ---    0.38645   0.40267   0.43207   0.45947   0.52393
     Eigenvalues ---    0.53647   0.55643   0.56073   0.56384   0.57338
     Eigenvalues ---    0.57344   0.59974   0.92638   2.05907
 En-DIIS/RFO-DIIS/Sim-DIIS IScMMF=       -3 using points:    16   15   14   13   12   11   10
 RFO step:  Lambda=-1.67114318D-05.
 DIIS inversion failure, remove point   7.
 RFO-DIIS uses    6 points instead of    7
 DidBck=T Rises=F RFO-DIIS coefs:    0.71486    1.56912   -2.00000    0.72507   -0.18922
                  RFO-DIIS coefs:    0.18018    0.00000
 Iteration  1 RMS(Cart)=  0.02046378 RMS(Int)=  0.00019969
 Iteration  2 RMS(Cart)=  0.00025775 RMS(Int)=  0.00007044
 Iteration  3 RMS(Cart)=  0.00000005 RMS(Int)=  0.00007044
 Variable       Old X    -DE/DX   Delta X   Delta X   Delta X     New X
                                 (Linear)    (Quad)   (Total)
    R1        2.28895   0.00008   0.00003  -0.00024  -0.00021   2.28874
    R2        2.45450   0.00010   0.00004  -0.00010  -0.00006   2.45444
    R3        2.93110   0.00001  -0.00004   0.00015   0.00011   2.93121
    R4        1.92520  -0.00049  -0.00022  -0.00063  -0.00084   1.92436
    R5        2.90835  -0.00018  -0.00092   0.00268   0.00176   2.91011
    R6        2.53403  -0.00003  -0.00007  -0.00000  -0.00007   2.53396
    R7        2.51586   0.00003   0.00000   0.00008   0.00008   2.51594
    R8        2.53663  -0.00002   0.00003  -0.00012  -0.00009   2.53654
    R9        1.83594   0.00005  -0.00014   0.00002  -0.00013   1.83582
   R10        1.83220   0.00018   0.00002  -0.00004  -0.00002   1.83218
   R11        3.14491   0.00011   0.00020  -0.00043  -0.00023   3.14468
   R12        3.50004  -0.00001  -0.00104   0.00129   0.00025   3.50029
   R13        1.81432  -0.00008  -0.00019   0.00019   0.00000   1.81432
   R14        1.87606  -0.00038  -0.00003   0.00001  -0.00002   1.87604
   R15        3.12851  -0.00031  -0.00135   0.00099  -0.00037   3.12814
   R16        1.87366  -0.00005  -0.00022  -0.00000  -0.00022   1.87344
   R17        1.81431  -0.00002  -0.00005  -0.00006  -0.00011   1.81420
   R18        1.81582   0.00009  -0.00003   0.00004   0.00001   1.81583
   R19        1.81568   0.00007  -0.00003   0.00000  -0.00003   1.81565
    A1        2.24387  -0.00014   0.00003   0.00025   0.00028   2.24415
    A2        2.10639  -0.00000  -0.00016  -0.00021  -0.00037   2.10602
    A3        1.93293   0.00014   0.00013  -0.00004   0.00008   1.93301
    A4        1.98031  -0.00089  -0.00065   0.00196   0.00130   1.98162
    A5        1.93110   0.00006   0.00033  -0.00013   0.00020   1.93131
    A6        1.93798   0.00003   0.00001  -0.00001  -0.00000   1.93798
    A7        1.92653   0.00003  -0.00030   0.00037   0.00007   1.92660
    A8        1.89038  -0.00005  -0.00005  -0.00011  -0.00017   1.89022
    A9        1.88724  -0.00005  -0.00004  -0.00006  -0.00010   1.88713
   A10        1.88912  -0.00001   0.00005  -0.00006  -0.00001   1.88912
   A11        1.86576   0.00019   0.00287  -0.00165   0.00153   1.86729
   A12        2.06780  -0.00000   0.00842  -0.00305   0.00553   2.07334
   A13        1.85621   0.00001   0.00632  -0.00357   0.00299   1.85920
   A14        2.05178   0.00059   0.00787  -0.01226  -0.00433   2.04746
   A15        2.10621  -0.00151   0.00044  -0.00872  -0.00820   2.09801
   A16        1.87098   0.00050   0.00320  -0.00581  -0.00248   1.86850
   A17        1.85754  -0.00111  -0.00351   0.00456   0.00104   1.85858
   A18        2.04200   0.00034   0.00201   0.00087   0.00290   2.04489
   A19        1.86260   0.00047   0.00043   0.00054   0.00094   1.86355
   A20        2.03594  -0.00007   0.00339  -0.00295   0.00053   2.03647
   A21        2.06618  -0.00010   0.00345  -0.00125   0.00230   2.06848
   A22        1.85891   0.00020   0.00126  -0.00028   0.00112   1.86003
   A23        3.27699  -0.00124  -0.00463   0.00649   0.00189   3.27888
   A24        3.15959   0.00003   0.00207   0.00163   0.00372   3.16331
   A25        3.10673  -0.00165  -0.00702   0.00490  -0.00214   3.10458
   A26        2.98165  -0.00085  -0.00214  -0.00056  -0.00266   2.97899
   A27        3.13281   0.00010   0.00284  -0.00034   0.00255   3.13536
   A28        3.06891  -0.00001  -0.00212   0.00373   0.00162   3.07053
   A29        3.10235   0.00010   0.00130  -0.00290  -0.00163   3.10072
   A30        3.13025   0.00004   0.00140  -0.00096   0.00041   3.13066
    D1        0.02426   0.00003   0.00251  -0.00210   0.00041   0.02467
    D2       -3.11437   0.00002   0.00356  -0.00256   0.00100  -3.11337
    D3        2.11832  -0.00000   0.00643  -0.00520   0.00124   2.11955
    D4        0.01858   0.00001   0.00627  -0.00496   0.00132   0.01989
    D5       -2.07655  -0.00001   0.00640  -0.00512   0.00128  -2.07527
    D6       -1.02597   0.00000   0.00548  -0.00477   0.00070  -1.02527
    D7       -3.12571   0.00001   0.00532  -0.00454   0.00078  -3.12493
    D8        1.06235  -0.00001   0.00544  -0.00469   0.00075   1.06310
    D9        2.09479  -0.00017  -0.04608   0.00329  -0.04292   2.05187
   D10       -0.27395   0.00036  -0.06570   0.04142  -0.02415  -0.29809
   D11        1.95009   0.00015   0.00777   0.00783   0.01552   1.96561
   D12       -2.17486  -0.00003   0.00745   0.01217   0.01951  -2.15536
   D13       -0.12194   0.00005  -0.00726   0.01501   0.00787  -0.11407
   D14        2.03629  -0.00013  -0.00759   0.01935   0.01185   2.04814
   D15       -1.77474   0.00014  -0.02731   0.05113   0.02375  -1.75099
   D16        2.27174  -0.00001  -0.03622   0.05522   0.01901   2.29075
   D17        2.39581   0.00001  -0.04581   0.05908   0.01325   2.40907
   D18        0.15910  -0.00014  -0.05473   0.06317   0.00852   0.16762
   D19        0.27420  -0.00043   0.05123  -0.04311   0.00818   0.28238
   D20       -1.80520  -0.00006   0.05401  -0.04961   0.00442  -1.80078
   D21       -2.11406  -0.00002   0.03465  -0.00657   0.02806  -2.08601
   D22        2.08972   0.00035   0.03743  -0.01308   0.02430   2.11401
         Item               Value     Threshold  Converged?
 Maximum Force            0.001645     0.000015     NO 
 RMS     Force            0.000403     0.000010     NO 
 Maximum Displacement     0.066485     0.000060     NO 
 RMS     Displacement     0.020467     0.000040     NO 
 Predicted change in Energy=-8.131658D-06
 GradGradGradGradGradGradGradGradGradGradGradGradGradGradGradGradGradGrad

                          Input orientation:                          
 ---------------------------------------------------------------------
 Center     Atomic      Atomic             Coordinates (Angstroms)
 Number     Number       Type             X           Y           Z
 ---------------------------------------------------------------------
      1          6           0       -0.024396   -0.456873   -0.170051
      2          8           0       -1.068859    0.038769    0.190940
      3          8           0        1.107653    0.129770   -0.417614
      4          1           0        1.087709    1.135505   -0.259205
      5          6           0        0.089554   -1.987682   -0.392857
      6          9           0        0.459053   -2.255964   -1.653631
      7          9           0       -1.073574   -2.592386   -0.160414
      8          9           0        1.008536   -2.513169    0.432401
      9          8           0       -2.699583    2.312864    0.706024
     10          1           0       -3.118852    2.239859    1.579319
     11          1           0       -2.213252    1.487746    0.555420
     12          8           0        1.266139    2.651265   -0.053964
     13          1           0        1.895308    2.934335    0.613725
     14          1           0        0.471837    3.241459    0.025564
     15          8           0       -0.879887    4.175211    0.228319
     16          1           0       -1.623444    3.552829    0.434716
     17          1           0       -1.162391    4.705788   -0.520246
     18          8           0       -3.968489    2.198841    3.224722
     19          1           0       -4.905042    1.983950    3.221473
     20          1           0       -3.861589    2.949382    3.814977
 ---------------------------------------------------------------------
                    Distance matrix (angstroms):
                    1          2          3          4          5
     1  C    0.000000
     2  O    1.211148   0.000000
     3  O    1.298834   2.261818   0.000000
     4  H    1.944323   2.460944   1.018329   0.000000
     5  C    1.551130   2.406085   2.349626   3.281536   0.000000
     6  F    2.381483   3.317040   2.764081   3.720443   1.340916
     7  F    2.379346   2.654515   3.497718   4.310229   1.331376
     8  F    2.378708   3.299434   2.778034   3.714487   1.342280
     9  O    3.949124   2.845362   4.530288   4.081841   5.242283
    10  H    4.461874   3.312833   5.128700   4.721750   5.661753
    11  H    3.016446   1.882025   3.717432   3.418192   4.275599
    12  O    3.367414   3.512453   2.552508   1.539964   4.797816
    13  H    3.974903   4.165253   3.090250   2.156388   5.338558
    14  H    3.736599   3.557853   3.206755   2.212563   5.259766
    15  O    4.727236   4.140925   4.553365   3.653618   6.269524
    16  H    4.358946   3.565895   4.461243   3.698017   5.858029
    17  H    5.298182   4.721821   5.109166   4.228240   6.810737
    18  O    5.842360   4.719915   6.581404   6.231658   6.861601
    19  H    6.425011   5.261574   7.268661   6.981980   7.333705
    20  H    6.496697   5.422606   7.110443   6.662181   7.595525
                    6          7          8          9         10
     6  F    0.000000
     7  F    2.166061   0.000000
     8  F    2.172467   2.166307   0.000000
     9  O    6.034828   5.239858   6.092259   0.000000
    10  H    6.592859   5.528149   6.398596   0.971473   0.000000
    11  H    5.102596   4.296367   5.138325   0.969546   1.560178
    12  O    5.224100   5.742950   5.193678   4.052043   4.697342
    13  H    5.843195   6.321249   5.522186   4.637647   5.153297
    14  H    5.748175   6.037933   5.793903   3.373903   4.038615
    15  O    6.833337   6.781519   6.952857   2.647231   3.253269
    16  H    6.514603   6.198404   6.612387   1.664090   2.295704
    17  H    7.237377   7.307579   7.598276   3.097221   3.783744
    18  O    7.952782   6.541830   7.400735   2.822580   1.852273
    19  H    8.397441   6.860041   7.935579   3.361505   2.439802
    20  H    8.698807   7.368037   8.062221   3.379497   2.460335
                   11         12         13         14         15
    11  H    0.000000
    12  O    3.719044   0.000000
    13  H    4.356178   0.960099   0.000000
    14  H    3.250532   0.992758   1.570518   0.000000
    15  O    3.017835   2.647172   3.064313   1.655342   0.000000
    16  H    2.151049   3.066156   3.577176   2.157442   0.991381
    17  H    3.552064   3.215002   3.711261   2.261165   0.960036
    18  O    3.272871   6.193206   6.460833   5.571190   4.735391
    19  H    3.820967   7.018353   7.344953   6.380125   5.473799
    20  H    3.934223   6.430488   6.587116   5.763987   4.822585
                   16         17         18         19         20
    16  H    0.000000
    17  H    1.566472   0.000000
    18  O    3.888014   5.308836   0.000000
    19  H    4.582170   5.951159   0.960896   0.000000
    20  H    4.098733   5.400443   0.960802   1.540487   0.000000
 Stoichiometry    C2H9F3O6
 Framework group  C1[X(C2H9F3O6)]
 Deg. of freedom    54
 Full point group                 C1      NOp   1
 Largest Abelian subgroup         C1      NOp   1
 Largest concise Abelian subgroup C1      NOp   1
                         Standard orientation:                         
 ---------------------------------------------------------------------
 Center     Atomic      Atomic             Coordinates (Angstroms)
 Number     Number       Type             X           Y           Z
 ---------------------------------------------------------------------
      1          6           0       -1.091417    0.161106    0.006758
      2          8           0       -0.099921   -0.484524    0.265553
      3          8           0       -1.178664    1.414320   -0.323110
      4          1           0       -0.276535    1.882956   -0.382593
      5          6           0       -2.495257   -0.497842    0.038775
      6          9           0       -3.294301    0.133409    0.911189
      7          9           0       -2.414418   -1.777755    0.396335
      8          9           0       -3.068713   -0.435669   -1.173247
      9          8           0        2.687601   -0.657570    0.809486
     10          1           0        3.096217   -1.356032    0.271951
     11          1           0        1.734328   -0.687032    0.635064
     12          8           0        0.980559    2.756474   -0.550425
     13          1           0        1.159437    3.107409   -1.426003
     14          1           0        1.849268    2.459439   -0.172689
     15          8           0        3.290564    1.888585    0.407785
     16          1           0        3.163824    0.919051    0.571423
     17          1           0        3.613825    2.268098    1.228237
     18          8           0        3.973093   -2.663579   -0.703920
     19          1           0        4.203536   -3.470106   -0.235166
     20          1           0        4.747189   -2.412877   -1.214865
 ---------------------------------------------------------------------
 Rotational constants (GHZ):           0.9589450           0.3829270           0.2995144
 Standard basis: 6-31++G(d,p) (6D, 7F)
 There are   263 symmetry adapted cartesian basis functions of A   symmetry.
 There are   263 symmetry adapted basis functions of A   symmetry.
   263 basis functions,   424 primitive gaussians,   263 cartesian basis functions
    48 alpha electrons       48 beta electrons
       nuclear repulsion energy       701.7773630216 Hartrees.
 NAtoms=   20 NActive=   20 NUniq=   20 SFac= 1.00D+00 NAtFMM=   60 NAOKFM=F Big=F
 Integral buffers will be    131072 words long.
 Raffenetti 2 integral format.
 Two-electron integral symmetry is turned on.
 Nuclear repulsion after empirical dispersion term =      701.7702811235 Hartrees.
 One-electron integrals computed using PRISM.
 NBasis=   263 RedAO= T EigKep=  5.22D-05  NBF=   263
 NBsUse=   263 1.00D-06 EigRej= -1.00D+00 NBFU=   263
 Initial guess from the checkpoint file:  "/local_scratch/slurm.5620371/Gau-2385274.chk"
 B after Tr=     0.000000    0.000000   -0.000000
         Rot=    0.999999   -0.000944   -0.000212   -0.000652 Ang=  -0.13 deg.
 ExpMin= 3.60D-02 ExpMax= 7.00D+03 ExpMxC= 1.05D+03 IAcc=3 IRadAn=         5 AccDes= 0.00D+00
 Harris functional with IExCor= 4639 and IRadAn=       5 diagonalized for initial guess.
 HarFok:  IExCor= 4639 AccDes= 0.00D+00 IRadAn=         5 IDoV= 1 UseB2=F ITyADJ=14
 ICtDFT=  3500011 ScaDFX=  1.000000  1.000000  1.000000  1.000000
 FoFCou: FMM=F IPFlag=           0 FMFlag=      100000 FMFlg1=           0
         NFxFlg=           0 DoJE=T BraDBF=F KetDBF=T FulRan=T
         wScrn=  0.000000 ICntrl=       500 IOpCl=  0 I1Cent=   200000004 NGrid=           0
         NMat0=    1 NMatS0=      1 NMatT0=    0 NMatD0=    1 NMtDS0=    0 NMtDT0=    0
 Petite list used in FoFCou.
 Requested convergence on RMS density matrix=1.00D-10 within 128 cycles.
 Requested convergence on MAX density matrix=1.00D-08.
 Requested convergence on             energy=1.00D-08.
 No special actions if energy rises.
 SCF Done:  E(RwB97XD) =  -832.381358839     A.U. after   15 cycles
            NFock= 15  Conv=0.30D-10     -V/T= 2.0082
 Calling FoFJK, ICntrl=      2127 FMM=F ISym2X=0 I1Cent= 0 IOpClX= 0 NMat=1 NMatS=1 NMatT=0.
 ***** Axes restored to original set *****
 -------------------------------------------------------------------
 Center     Atomic                   Forces (Hartrees/Bohr)
 Number     Number              X              Y              Z
 -------------------------------------------------------------------
      1        6           0.000242251   -0.000004505   -0.000086476
      2        8          -0.000017336   -0.000155178   -0.000028092
      3        8          -0.000088097   -0.000158050    0.000034919
      4        1           0.000020125    0.000132349    0.000028194
      5        6          -0.000010873   -0.000052127    0.000002915
      6        9          -0.000003090    0.000022006    0.000023491
      7        9          -0.000015688    0.000015552   -0.000006082
      8        9          -0.000001133    0.000029727   -0.000009401
      9        8          -0.000042772    0.000118506    0.000201270
     10        1          -0.000057914    0.000122150   -0.000022431
     11        1           0.000030760   -0.000086830   -0.000115050
     12        8          -0.000046400    0.000078518   -0.000000179
     13        1           0.000052036   -0.000044344   -0.000007591
     14        1          -0.000043968   -0.000015584   -0.000027537
     15        8           0.000021153    0.000054899    0.000044477
     16        1          -0.000023007   -0.000030440   -0.000014194
     17        1           0.000011555   -0.000028138   -0.000024958
     18        8          -0.000132552    0.000084221    0.000044436
     19        1          -0.000019733   -0.000103830   -0.000054542
     20        1           0.000124683    0.000021098    0.000016832
 -------------------------------------------------------------------
 Cartesian Forces:  Max     0.000242251 RMS     0.000073935

 GradGradGradGradGradGradGradGradGradGradGradGradGradGradGradGradGradGrad
 Berny optimization.
 Using GEDIIS/GDIIS optimizer.
 FormGI is forming the generalized inverse of G from B-inverse, IUseBI=4.
 Internal  Forces:  Max     0.001212921 RMS     0.000302184
 Search for a local minimum.
 Step number  17 out of a maximum of  120
 All quantities printed in internal units (Hartrees-Bohrs-Radians)
 Mixed Optimization -- En-DIIS/RFO-DIIS
 Swapping is turned off.
 Update second derivatives using D2CorX and points   11   12   13   14   15
                                                     16   17
 DE= -3.97D-06 DEPred=-8.13D-06 R= 4.88D-01
 Trust test= 4.88D-01 RLast= 7.81D-02 DXMaxT set to 9.18D-01
 ITU=  0  1 -1  1  1  1  1  1  1  1  1  1  1 -1  0  1  0
     Eigenvalues ---    0.00012   0.00030   0.00054   0.00151   0.00353
     Eigenvalues ---    0.00394   0.00542   0.00740   0.00872   0.00969
     Eigenvalues ---    0.01440   0.01547   0.01676   0.01802   0.02055
     Eigenvalues ---    0.02207   0.02450   0.02796   0.02984   0.03296
     Eigenvalues ---    0.03591   0.03727   0.04542   0.04923   0.05496
     Eigenvalues ---    0.06139   0.07683   0.08724   0.09073   0.11473
     Eigenvalues ---    0.11742   0.13525   0.15048   0.19600   0.21479
     Eigenvalues ---    0.21725   0.24045   0.28331   0.37116   0.37659
     Eigenvalues ---    0.38638   0.40382   0.43189   0.45964   0.52441
     Eigenvalues ---    0.53804   0.55659   0.56081   0.56350   0.57337
     Eigenvalues ---    0.57345   0.59999   0.93032   2.69896
 En-DIIS/RFO-DIIS/Sim-DIIS IScMMF=       -3 using points:    17   16   15   14   13   12   11   10
 RFO step:  Lambda=-7.69452680D-06.
 DIIS inversion failure, remove point   8.
 DIIS inversion failure, remove point   7.
 DIIS inversion failure, remove point   6.
 RFO-DIIS uses    5 points instead of    8
 DidBck=T Rises=F RFO-DIIS coefs:    0.32675   -0.10152   -1.24016    3.00000   -0.98507
                  RFO-DIIS coefs:    0.00000    0.00000    0.00000
 Iteration  1 RMS(Cart)=  0.03220673 RMS(Int)=  0.00038041
 Iteration  2 RMS(Cart)=  0.00169756 RMS(Int)=  0.00004803
 Iteration  3 RMS(Cart)=  0.00000072 RMS(Int)=  0.00004803
 Variable       Old X    -DE/DX   Delta X   Delta X   Delta X     New X
                                 (Linear)    (Quad)   (Total)
    R1        2.28874  -0.00006   0.00074  -0.00087  -0.00013   2.28861
    R2        2.45444  -0.00012   0.00019  -0.00019  -0.00000   2.45444
    R3        2.93121  -0.00002  -0.00035   0.00040   0.00004   2.93125
    R4        1.92436   0.00031   0.00247  -0.00300  -0.00053   1.92383
    R5        2.91011   0.00016  -0.00583   0.00927   0.00344   2.91355
    R6        2.53396  -0.00003   0.00012  -0.00011   0.00001   2.53398
    R7        2.51594   0.00001  -0.00002   0.00005   0.00003   2.51597
    R8        2.53654  -0.00002   0.00017  -0.00021  -0.00004   2.53650
    R9        1.83582   0.00001   0.00001  -0.00013  -0.00011   1.83570
   R10        1.83218   0.00011   0.00023  -0.00018   0.00005   1.83223
   R11        3.14468  -0.00004   0.00130  -0.00303  -0.00173   3.14295
   R12        3.50029   0.00002  -0.00099   0.00118   0.00020   3.50049
   R13        1.81432   0.00002  -0.00016   0.00026   0.00011   1.81443
   R14        1.87604   0.00019   0.00026  -0.00013   0.00013   1.87617
   R15        3.12814   0.00017  -0.00109   0.00108  -0.00001   3.12813
   R16        1.87344   0.00002   0.00004   0.00003   0.00006   1.87350
   R17        1.81420   0.00000   0.00018  -0.00014   0.00004   1.81425
   R18        1.81583   0.00004  -0.00002   0.00003   0.00000   1.81583
   R19        1.81565   0.00004  -0.00003  -0.00001  -0.00004   1.81561
    A1        2.24415   0.00020  -0.00059   0.00108   0.00049   2.24464
    A2        2.10602  -0.00014   0.00004  -0.00057  -0.00053   2.10549
    A3        1.93301  -0.00006   0.00055  -0.00051   0.00004   1.93305
    A4        1.98162   0.00082  -0.00318   0.00519   0.00202   1.98363
    A5        1.93131  -0.00002  -0.00005  -0.00005  -0.00010   1.93120
    A6        1.93798  -0.00002  -0.00009   0.00004  -0.00006   1.93792
    A7        1.92660  -0.00003  -0.00044   0.00062   0.00018   1.92678
    A8        1.89022   0.00002   0.00019  -0.00025  -0.00006   1.89015
    A9        1.88713   0.00002   0.00014  -0.00022  -0.00008   1.88705
   A10        1.88912   0.00004   0.00028  -0.00015   0.00013   1.88924
   A11        1.86729   0.00005   0.00163  -0.00013   0.00144   1.86873
   A12        2.07334  -0.00005   0.00713  -0.00213   0.00498   2.07831
   A13        1.85920  -0.00001   0.00434  -0.00322   0.00107   1.86027
   A14        2.04746  -0.00044   0.01292  -0.02436  -0.01120   2.03626
   A15        2.09801   0.00105   0.00838  -0.01172  -0.00319   2.09482
   A16        1.86850  -0.00034   0.00706  -0.00951  -0.00229   1.86621
   A17        1.85858   0.00084  -0.00497   0.00796   0.00303   1.86161
   A18        2.04489  -0.00033  -0.00483  -0.00049  -0.00528   2.03962
   A19        1.86355  -0.00031  -0.00156   0.00124  -0.00024   1.86331
   A20        2.03647  -0.00003   0.00276  -0.00381  -0.00106   2.03541
   A21        2.06848  -0.00005   0.00395   0.00061   0.00456   2.07304
   A22        1.86003   0.00011  -0.00001   0.00143   0.00141   1.86143
   A23        3.27888   0.00097  -0.00840   0.01443   0.00603   3.28491
   A24        3.16331   0.00003   0.00031   0.00403   0.00433   3.16764
   A25        3.10458   0.00121  -0.00393   0.01201   0.00813   3.11271
   A26        2.97899   0.00069   0.00074  -0.00076  -0.00002   2.97897
   A27        3.13536  -0.00003   0.00254  -0.00353  -0.00100   3.13437
   A28        3.07053  -0.00001   0.00070   0.00018   0.00088   3.07141
   A29        3.10072  -0.00008   0.00351  -0.00205   0.00153   3.10225
   A30        3.13066   0.00005  -0.00049  -0.00400  -0.00449   3.12618
    D1        0.02467   0.00001   0.00016  -0.00358  -0.00342   0.02125
    D2       -3.11337   0.00001   0.00038  -0.00412  -0.00374  -3.11711
    D3        2.11955   0.00000   0.00350  -0.00792  -0.00442   2.11513
    D4        0.01989   0.00001   0.00336  -0.00759  -0.00423   0.01566
    D5       -2.07527  -0.00001   0.00336  -0.00783  -0.00447  -2.07974
    D6       -1.02527   0.00001   0.00331  -0.00743  -0.00413  -1.02940
    D7       -3.12493   0.00001   0.00316  -0.00710  -0.00394  -3.12887
    D8        1.06310  -0.00000   0.00316  -0.00734  -0.00418   1.05892
    D9        2.05187   0.00020   0.00384   0.03869   0.04254   2.09441
   D10       -0.29809  -0.00016  -0.03685   0.10244   0.06557  -0.23252
   D11        1.96561   0.00004  -0.00354   0.02948   0.02597   1.99158
   D12       -2.15536   0.00013  -0.01361   0.03474   0.02114  -2.13422
   D13       -0.11407  -0.00010  -0.01426   0.03366   0.01939  -0.09468
   D14        2.04814  -0.00001  -0.02434   0.03892   0.01456   2.06270
   D15       -1.75099   0.00006  -0.05793   0.04029  -0.01763  -1.76862
   D16        2.29075  -0.00002  -0.06509   0.04183  -0.02326   2.26749
   D17        2.40907   0.00002  -0.07012   0.04433  -0.02579   2.38328
   D18        0.16762  -0.00006  -0.07727   0.04587  -0.03142   0.13620
   D19        0.28238   0.00033   0.04287  -0.09399  -0.05124   0.23115
   D20       -1.80078   0.00004   0.05333  -0.10477  -0.05149  -1.85228
   D21       -2.08601   0.00009   0.00390  -0.03443  -0.03048  -2.11648
   D22        2.11401  -0.00020   0.01436  -0.04521  -0.03073   2.08328
         Item               Value     Threshold  Converged?
 Maximum Force            0.001213     0.000015     NO 
 RMS     Force            0.000302     0.000010     NO 
 Maximum Displacement     0.121651     0.000060     NO 
 RMS     Displacement     0.032091     0.000040     NO 
 Predicted change in Energy=-1.583424D-06
 GradGradGradGradGradGradGradGradGradGradGradGradGradGradGradGradGradGrad

                          Input orientation:                          
 ---------------------------------------------------------------------
 Center     Atomic      Atomic             Coordinates (Angstroms)
 Number     Number       Type             X           Y           Z
 ---------------------------------------------------------------------
      1          6           0       -0.027376   -0.458425   -0.177212
      2          8           0       -1.077865    0.040127    0.161362
      3          8           0        1.107568    0.126303   -0.415884
      4          1           0        1.085250    1.134335   -0.275179
      5          6           0        0.091452   -1.991959   -0.377781
      6          9           0        0.474848   -2.276689   -1.630781
      7          9           0       -1.073207   -2.595408   -0.149692
      8          9           0        1.002408   -2.504660    0.464214
      9          8           0       -2.696877    2.326203    0.713930
     10          1           0       -3.122788    2.243912    1.583108
     11          1           0       -2.217615    1.498989    0.552368
     12          8           0        1.269242    2.654971   -0.099343
     13          1           0        1.917899    2.938420    0.549350
     14          1           0        0.476020    3.242055    0.009470
     15          8           0       -0.864848    4.180492    0.257548
     16          1           0       -1.612147    3.560915    0.458972
     17          1           0       -1.151101    4.730431   -0.475484
     18          8           0       -3.991369    2.181459    3.218030
     19          1           0       -4.933109    1.991571    3.198288
     20          1           0       -3.869952    2.908455    3.834336
 ---------------------------------------------------------------------
                    Distance matrix (angstroms):
                    1          2          3          4          5
     1  C    0.000000
     2  O    1.211080   0.000000
     3  O    1.298834   2.262025   0.000000
     4  H    1.945358   2.463112   1.018049   0.000000
     5  C    1.551153   2.405691   2.349677   3.282054   0.000000
     6  F    2.381423   3.315167   2.765986   3.720932   1.340922
     7  F    2.379331   2.653831   3.497764   4.311109   1.331392
     8  F    2.378857   3.300787   2.776256   3.714276   1.342259
     9  O    3.959106   2.855289   4.537603   4.086975   5.254820
    10  H    4.470227   3.325619   5.135772   4.732016   5.667365
    11  H    3.026699   1.892140   3.725403   3.424430   4.287620
    12  O    3.373501   3.523391   2.553526   1.541786   4.801945
    13  H    3.981274   4.186315   3.081609   2.151250   5.338925
    14  H    3.739226   3.562299   3.207443   2.212390   5.262392
    15  O    4.733912   4.146957   4.558551   3.655920   6.278320
    16  H    4.367072   3.573510   4.467525   3.701786   5.868289
    17  H    5.317514   4.733909   5.128658   4.239492   6.836960
    18  O    5.848923   4.734662   6.590004   6.250683   6.856872
    19  H    6.439153   5.281473   7.282256   7.001462   7.341865
    20  H    6.495675   5.432660   7.111994   6.677548   7.579493
                    6          7          8          9         10
     6  F    0.000000
     7  F    2.166029   0.000000
     8  F    2.172393   2.166402   0.000000
     9  O    6.061693   5.253989   6.089688   0.000000
    10  H    6.611196   5.533751   6.388905   0.971413   0.000000
    11  H    5.125548   4.308903   5.138631   0.969575   1.560985
    12  O    5.224713   5.749441   5.197171   4.061970   4.721180
    13  H    5.833758   6.329188   5.520189   4.658117   5.192256
    14  H    5.757340   6.041640   5.788662   3.376733   4.052660
    15  O    6.859720   6.791324   6.944106   2.646319   3.256646
    16  H    6.542189   6.209769   6.605083   1.663176   2.297872
    17  H    7.285476   7.333494   7.607048   3.095876   3.782609
    18  O    7.958213   6.532662   7.381126   2.822618   1.852377
    19  H    8.413320   6.866453   7.932315   3.359277   2.439209
    20  H    8.696581   7.347569   8.024926   3.384089   2.463310
                   11         12         13         14         15
    11  H    0.000000
    12  O    3.730843   0.000000
    13  H    4.378864   0.960157   0.000000
    14  H    3.254027   0.992829   1.569292   0.000000
    15  O    3.017839   2.647438   3.061303   1.655335   0.000000
    16  H    2.151011   3.071621   3.585651   2.159668   0.991415
    17  H    3.554736   3.210464   3.698696   2.257868   0.960057
    18  O    3.273793   6.237243   6.527962   5.601543   4.747180
    19  H    3.823276   7.055751   7.406059   6.402418   5.476319
    20  H    3.935496   6.476836   6.655167   5.798997   4.841708
                   16         17         18         19         20
    16  H    0.000000
    17  H    1.566378   0.000000
    18  O    3.895638   5.310972   0.000000
    19  H    4.582082   5.941510   0.960896   0.000000
    20  H    4.112964   5.411682   0.960780   1.541278   0.000000
 Stoichiometry    C2H9F3O6
 Framework group  C1[X(C2H9F3O6)]
 Deg. of freedom    54
 Full point group                 C1      NOp   1
 Largest Abelian subgroup         C1      NOp   1
 Largest concise Abelian subgroup C1      NOp   1
                         Standard orientation:                         
 ---------------------------------------------------------------------
 Center     Atomic      Atomic             Coordinates (Angstroms)
 Number     Number       Type             X           Y           Z
 ---------------------------------------------------------------------
      1          6           0       -1.093427    0.163104    0.019295
      2          8           0       -0.103635   -0.476304    0.298906
      3          8           0       -1.181174    1.413423   -0.321251
      4          1           0       -0.281857    1.888342   -0.367133
      5          6           0       -2.494561   -0.502238    0.034049
      6          9           0       -3.308583    0.128583    0.892831
      7          9           0       -2.412837   -1.780391    0.397714
      8          9           0       -3.051407   -0.447225   -1.186014
      9          8           0        2.702258   -0.649259    0.798632
     10          1           0        3.103140   -1.356840    0.267347
     11          1           0        1.746338   -0.680654    0.639549
     12          8           0        0.967119    2.779854   -0.516694
     13          1           0        1.129432    3.151764   -1.386888
     14          1           0        1.843139    2.470449   -0.166597
     15          8           0        3.299615    1.892349    0.366896
     16          1           0        3.175418    0.923831    0.538509
     17          1           0        3.647961    2.274404    1.175845
     18          8           0        3.964184   -2.687339   -0.691651
     19          1           0        4.213464   -3.476912   -0.204050
     20          1           0        4.719404   -2.450077   -1.236123
 ---------------------------------------------------------------------
 Rotational constants (GHZ):           0.9528547           0.3832372           0.2985285
 Standard basis: 6-31++G(d,p) (6D, 7F)
 There are   263 symmetry adapted cartesian basis functions of A   symmetry.
 There are   263 symmetry adapted basis functions of A   symmetry.
   263 basis functions,   424 primitive gaussians,   263 cartesian basis functions
    48 alpha electrons       48 beta electrons
       nuclear repulsion energy       701.3206274304 Hartrees.
 NAtoms=   20 NActive=   20 NUniq=   20 SFac= 1.00D+00 NAtFMM=   60 NAOKFM=F Big=F
 Integral buffers will be    131072 words long.
 Raffenetti 2 integral format.
 Two-electron integral symmetry is turned on.
 Nuclear repulsion after empirical dispersion term =      701.3135638298 Hartrees.
 One-electron integrals computed using PRISM.
 NBasis=   263 RedAO= T EigKep=  5.20D-05  NBF=   263
 NBsUse=   263 1.00D-06 EigRej= -1.00D+00 NBFU=   263
 Initial guess from the checkpoint file:  "/local_scratch/slurm.5620371/Gau-2385274.chk"
 B after Tr=     0.000000    0.000000    0.000000
         Rot=    1.000000    0.000651   -0.000098   -0.000213 Ang=   0.08 deg.
 ExpMin= 3.60D-02 ExpMax= 7.00D+03 ExpMxC= 1.05D+03 IAcc=3 IRadAn=         5 AccDes= 0.00D+00
 Harris functional with IExCor= 4639 and IRadAn=       5 diagonalized for initial guess.
 HarFok:  IExCor= 4639 AccDes= 0.00D+00 IRadAn=         5 IDoV= 1 UseB2=F ITyADJ=14
 ICtDFT=  3500011 ScaDFX=  1.000000  1.000000  1.000000  1.000000
 FoFCou: FMM=F IPFlag=           0 FMFlag=      100000 FMFlg1=           0
         NFxFlg=           0 DoJE=T BraDBF=F KetDBF=T FulRan=T
         wScrn=  0.000000 ICntrl=       500 IOpCl=  0 I1Cent=   200000004 NGrid=           0
         NMat0=    1 NMatS0=      1 NMatT0=    0 NMatD0=    1 NMtDS0=    0 NMtDT0=    0
 Petite list used in FoFCou.
 Requested convergence on RMS density matrix=1.00D-10 within 128 cycles.
 Requested convergence on MAX density matrix=1.00D-08.
 Requested convergence on             energy=1.00D-08.
 No special actions if energy rises.
 SCF Done:  E(RwB97XD) =  -832.381360083     A.U. after   15 cycles
            NFock= 15  Conv=0.52D-10     -V/T= 2.0082
 Calling FoFJK, ICntrl=      2127 FMM=F ISym2X=0 I1Cent= 0 IOpClX= 0 NMat=1 NMatS=1 NMatT=0.
 ***** Axes restored to original set *****
 -------------------------------------------------------------------
 Center     Atomic                   Forces (Hartrees/Bohr)
 Number     Number              X              Y              Z
 -------------------------------------------------------------------
      1        6           0.000137339   -0.000080520   -0.000018232
      2        8          -0.000132009    0.000211186    0.000069481
      3        8          -0.000015554   -0.000316608   -0.000009627
      4        1          -0.000005834    0.000278047   -0.000062943
      5        6           0.000013487   -0.000014754   -0.000042220
      6        9           0.000007264    0.000011926   -0.000009973
      7        9           0.000019439    0.000014833    0.000010963
      8        9          -0.000011373    0.000008552    0.000013456
      9        8           0.000104688   -0.000066144    0.000102011
     10        1          -0.000056884    0.000035497    0.000034310
     11        1          -0.000046589   -0.000100563   -0.000133643
     12        8          -0.000180192   -0.000102565    0.000210218
     13        1           0.000141506    0.000021007   -0.000014890
     14        1           0.000012847    0.000058704   -0.000116923
     15        8          -0.000016601    0.000049583    0.000035866
     16        1           0.000048680    0.000029896   -0.000022529
     17        1          -0.000018010   -0.000041149   -0.000028148
     18        8          -0.000027321    0.000023377   -0.000057406
     19        1           0.000003798   -0.000022129    0.000020085
     20        1           0.000021318    0.000001825    0.000020142
 -------------------------------------------------------------------
 Cartesian Forces:  Max     0.000316608 RMS     0.000089597

 GradGradGradGradGradGradGradGradGradGradGradGradGradGradGradGradGradGrad
 Berny optimization.
 Using GEDIIS/GDIIS optimizer.
 FormGI is forming the generalized inverse of G from B-inverse, IUseBI=4.
 Internal  Forces:  Max     0.000505791 RMS     0.000135253
 Search for a local minimum.
 Step number  18 out of a maximum of  120
 All quantities printed in internal units (Hartrees-Bohrs-Radians)
 Mixed Optimization -- En-DIIS/RFO-DIIS
 Swapping is turned off.
 Update second derivatives using D2CorX and points   11   12   13   14   15
                                                     16   17   18
 DE= -1.24D-06 DEPred=-1.58D-06 R= 7.86D-01
 TightC=F SS=  1.41D+00  RLast= 1.34D-01 DXNew= 1.5431D+00 4.0250D-01
 Trust test= 7.86D-01 RLast= 1.34D-01 DXMaxT set to 9.18D-01
 ITU=  1  0  1 -1  1  1  1  1  1  1  1  1  1  1 -1  0  1  0
     Eigenvalues ---    0.00011   0.00030   0.00066   0.00144   0.00364
     Eigenvalues ---    0.00446   0.00451   0.00706   0.00864   0.00930
     Eigenvalues ---    0.01449   0.01541   0.01671   0.01804   0.02055
     Eigenvalues ---    0.02212   0.02448   0.02793   0.02979   0.03303
     Eigenvalues ---    0.03591   0.03725   0.04539   0.04874   0.05490
     Eigenvalues ---    0.06176   0.07658   0.08711   0.08859   0.11513
     Eigenvalues ---    0.11759   0.13525   0.15467   0.19590   0.21489
     Eigenvalues ---    0.21723   0.24041   0.28353   0.37122   0.37659
     Eigenvalues ---    0.38625   0.41038   0.43188   0.45991   0.52429
     Eigenvalues ---    0.53754   0.55669   0.56015   0.56396   0.57336
     Eigenvalues ---    0.57346   0.60170   0.93098   2.65832
 En-DIIS/RFO-DIIS/Sim-DIIS IScMMF=       -3 using points:    18   17   16   15   14   13   12   11   10
 RFO step:  Lambda=-8.08451644D-06.
 DIIS inversion failure, remove point   9.
 DIIS inversion failure, remove point   8.
 DIIS inversion failure, remove point   7.
 DIIS inversion failure, remove point   6.
 RFO-DIIS uses    5 points instead of    9
 DidBck=T Rises=F RFO-DIIS coefs:    0.79637    0.11454    0.00276   -0.75978    0.84611
                  RFO-DIIS coefs:    0.00000    0.00000    0.00000    0.00000
 Iteration  1 RMS(Cart)=  0.00892919 RMS(Int)=  0.00007496
 Iteration  2 RMS(Cart)=  0.00005600 RMS(Int)=  0.00006548
 Iteration  3 RMS(Cart)=  0.00000001 RMS(Int)=  0.00006548
 Variable       Old X    -DE/DX   Delta X   Delta X   Delta X     New X
                                 (Linear)    (Quad)   (Total)
    R1        2.28861   0.00022   0.00012   0.00001   0.00013   2.28874
    R2        2.45444  -0.00009  -0.00005  -0.00009  -0.00013   2.45431
    R3        2.93125  -0.00001  -0.00003   0.00001  -0.00002   2.93123
    R4        1.92383   0.00016   0.00041   0.00023   0.00064   1.92447
    R5        2.91355  -0.00011  -0.00188   0.00000  -0.00188   2.91168
    R6        2.53398   0.00001  -0.00002  -0.00010  -0.00012   2.53386
    R7        2.51597  -0.00002   0.00001  -0.00004  -0.00003   2.51594
    R8        2.53650  -0.00000   0.00007   0.00006   0.00013   2.53663
    R9        1.83570   0.00004  -0.00001  -0.00004  -0.00004   1.83566
   R10        1.83223   0.00009   0.00004  -0.00001   0.00003   1.83227
   R11        3.14295   0.00009   0.00032  -0.00001   0.00031   3.14326
   R12        3.50049  -0.00001   0.00001  -0.00063  -0.00062   3.49987
   R13        1.81443   0.00009  -0.00008   0.00005  -0.00003   1.81440
   R14        1.87617  -0.00005   0.00004   0.00001   0.00005   1.87622
   R15        3.12813  -0.00007  -0.00077   0.00014  -0.00063   3.12750
   R16        1.87350   0.00002  -0.00001  -0.00002  -0.00003   1.87347
   R17        1.81425   0.00000   0.00002   0.00002   0.00004   1.81428
   R18        1.81583   0.00000  -0.00001  -0.00005  -0.00006   1.81577
   R19        1.81561   0.00002  -0.00000  -0.00001  -0.00001   1.81560
    A1        2.24464  -0.00017  -0.00006   0.00007   0.00000   2.24464
    A2        2.10549   0.00014  -0.00002   0.00011   0.00008   2.10558
    A3        1.93305   0.00003   0.00009  -0.00017  -0.00009   1.93296
    A4        1.98363  -0.00050  -0.00034   0.00012  -0.00023   1.98341
    A5        1.93120  -0.00001   0.00014   0.00020   0.00034   1.93154
    A6        1.93792  -0.00001   0.00001   0.00004   0.00005   1.93797
    A7        1.92678  -0.00002  -0.00019  -0.00024  -0.00042   1.92635
    A8        1.89015   0.00002   0.00002   0.00005   0.00007   1.89022
    A9        1.88705   0.00002   0.00000   0.00002   0.00002   1.88707
   A10        1.88924  -0.00000   0.00001  -0.00006  -0.00005   1.88919
   A11        1.86873   0.00004   0.00001   0.00090   0.00094   1.86967
   A12        2.07831  -0.00003   0.00149   0.00046   0.00197   2.08028
   A13        1.86027   0.00007   0.00122   0.00192   0.00317   1.86344
   A14        2.03626   0.00014   0.00593  -0.00171   0.00451   2.04077
   A15        2.09482  -0.00038   0.00454  -0.00031   0.00447   2.09929
   A16        1.86621   0.00025   0.00112   0.00080   0.00225   1.86846
   A17        1.86161  -0.00024  -0.00192  -0.00171  -0.00362   1.85799
   A18        2.03962   0.00010  -0.00026  -0.00084  -0.00108   2.03853
   A19        1.86331   0.00006  -0.00039  -0.00026  -0.00064   1.86267
   A20        2.03541   0.00003   0.00209   0.00385   0.00593   2.04134
   A21        2.07304  -0.00000  -0.00026   0.00218   0.00191   2.07495
   A22        1.86143  -0.00000  -0.00003   0.00008   0.00004   1.86147
   A23        3.28491  -0.00049  -0.00088  -0.00036  -0.00122   3.28369
   A24        3.16764  -0.00005  -0.00106  -0.00201  -0.00307   3.16457
   A25        3.11271  -0.00051  -0.00213  -0.00023  -0.00235   3.11036
   A26        2.97897  -0.00010  -0.00017   0.00086   0.00069   2.97966
   A27        3.13437  -0.00006   0.00075  -0.00076   0.00004   3.13441
   A28        3.07141   0.00001   0.00072  -0.00003   0.00069   3.07210
   A29        3.10225  -0.00003  -0.00041   0.00036  -0.00003   3.10222
   A30        3.12618  -0.00007  -0.00064  -0.00000  -0.00064   3.12554
    D1        0.02125  -0.00002   0.00066  -0.00043   0.00023   0.02148
    D2       -3.11711  -0.00003   0.00076  -0.00004   0.00071  -3.11639
    D3        2.11513   0.00000   0.00261   0.00350   0.00611   2.12125
    D4        0.01566  -0.00001   0.00248   0.00329   0.00577   0.02143
    D5       -2.07974   0.00001   0.00259   0.00350   0.00608  -2.07365
    D6       -1.02940   0.00001   0.00252   0.00315   0.00567  -1.02372
    D7       -3.12887  -0.00000   0.00239   0.00294   0.00533  -3.12354
    D8        1.05892   0.00002   0.00249   0.00315   0.00564   1.06456
    D9        2.09441  -0.00000   0.00446   0.00356   0.00787   2.10228
   D10       -0.23252  -0.00002  -0.01244   0.00511  -0.00718  -0.23970
   D11        1.99158   0.00001  -0.00606   0.00006  -0.00599   1.98559
   D12       -2.13422  -0.00001  -0.00797  -0.00192  -0.00991  -2.14413
   D13       -0.09468  -0.00007  -0.00822  -0.00319  -0.01138  -0.10607
   D14        2.06270  -0.00010  -0.01013  -0.00517  -0.01530   2.04740
   D15       -1.76862   0.00006   0.00610   0.00471   0.01080  -1.75781
   D16        2.26749   0.00002   0.00375  -0.00233   0.00141   2.26891
   D17        2.38328  -0.00002   0.00385   0.00198   0.00584   2.38912
   D18        0.13620  -0.00006   0.00151  -0.00506  -0.00355   0.13265
   D19        0.23115  -0.00010   0.01300   0.00013   0.01311   0.24425
   D20       -1.85228   0.00004   0.01554   0.00245   0.01796  -1.83432
   D21       -2.11648  -0.00009  -0.00260   0.00206  -0.00050  -2.11699
   D22        2.08328   0.00005  -0.00006   0.00438   0.00435   2.08763
         Item               Value     Threshold  Converged?
 Maximum Force            0.000506     0.000015     NO 
 RMS     Force            0.000135     0.000010     NO 
 Maximum Displacement     0.030219     0.000060     NO 
 RMS     Displacement     0.008945     0.000040     NO 
 Predicted change in Energy=-2.794819D-06
 GradGradGradGradGradGradGradGradGradGradGradGradGradGradGradGradGradGrad

                          Input orientation:                          
 ---------------------------------------------------------------------
 Center     Atomic      Atomic             Coordinates (Angstroms)
 Number     Number       Type             X           Y           Z
 ---------------------------------------------------------------------
      1          6           0       -0.028407   -0.459216   -0.178315
      2          8           0       -1.080273    0.038734    0.157097
      3          8           0        1.107473    0.125887   -0.411161
      4          1           0        1.084492    1.133915   -0.268103
      5          6           0        0.091417   -1.992381   -0.381001
      6          9           0        0.486943   -2.275103   -1.630614
      7          9           0       -1.075676   -2.595655   -0.165315
      8          9           0        0.993867   -2.506989    0.469062
      9          8           0       -2.696088    2.327330    0.713607
     10          1           0       -3.122166    2.245647    1.582735
     11          1           0       -2.219520    1.498883    0.550299
     12          8           0        1.265636    2.653384   -0.087983
     13          1           0        1.915063    2.940251    0.558408
     14          1           0        0.473609    3.243452    0.013358
     15          8           0       -0.867847    4.183643    0.249100
     16          1           0       -1.613332    3.562994    0.453840
     17          1           0       -1.153502    4.723734   -0.491475
     18          8           0       -3.985876    2.184297    3.219907
     19          1           0       -4.926492    1.988365    3.209137
     20          1           0       -3.862889    2.910324    3.837033
 ---------------------------------------------------------------------
                    Distance matrix (angstroms):
                    1          2          3          4          5
     1  C    0.000000
     2  O    1.211148   0.000000
     3  O    1.298763   2.262023   0.000000
     4  H    1.945423   2.463011   1.018388   0.000000
     5  C    1.551140   2.405793   2.349540   3.282174   0.000000
     6  F    2.381638   3.317517   2.763490   3.719530   1.340859
     7  F    2.379352   2.654049   3.497624   4.311216   1.331378
     8  F    2.378553   3.298497   2.778441   3.715886   1.342328
     9  O    3.959405   2.856262   4.536357   4.084211   5.256259
    10  H    4.470898   3.327496   5.134087   4.728374   5.669591
    11  H    3.027541   1.893284   3.725373   3.423372   4.289134
    12  O    3.372089   3.521328   2.552979   1.540793   4.800811
    13  H    3.984496   4.189498   3.084301   2.153096   5.342194
    14  H    3.741458   3.564467   3.209550   2.214169   5.264555
    15  O    4.737455   4.151368   4.561054   3.657864   6.281758
    16  H    4.369185   3.576676   4.468189   3.701335   5.870717
    17  H    5.312898   4.730247   5.124321   4.236192   6.831416
    18  O    5.847875   4.735691   6.585128   6.243248   6.858244
    19  H    6.438690   5.282936   7.279019   6.996658   7.342673
    20  H    6.494619   5.434235   7.106669   6.669659   7.580559
                    6          7          8          9         10
     6  F    0.000000
     7  F    2.166018   0.000000
     8  F    2.172414   2.166404   0.000000
     9  O    6.067079   5.256807   6.086560   0.000000
    10  H    6.617284   5.539134   6.385103   0.971389   0.000000
    11  H    5.130720   4.311116   5.136094   0.969594   1.561522
    12  O    5.222648   5.748055   5.197462   4.055134   4.712786
    13  H    5.833632   6.333605   5.525306   4.654295   5.187041
    14  H    5.758235   6.043788   5.791883   3.372922   4.048229
    15  O    6.861791   6.795131   6.948303   2.646532   3.258277
    16  H    6.545187   6.213001   6.606240   1.663341   2.299214
    17  H    7.278215   7.327066   7.603762   3.094276   3.784033
    18  O    7.963662   6.540408   7.373816   2.822331   1.852051
    19  H    8.420548   6.872332   7.922555   3.364115   2.442739
    20  H    8.700854   7.355484   8.017393   3.384833   2.464209
                   11         12         13         14         15
    11  H    0.000000
    12  O    3.726471   0.000000
    13  H    4.378628   0.960140   0.000000
    14  H    3.253424   0.992853   1.570605   0.000000
    15  O    3.020874   2.647086   3.063703   1.655003   0.000000
    16  H    2.153444   3.067478   3.584454   2.156723   0.991400
    17  H    3.552655   3.209578   3.701238   2.256897   0.960078
    18  O    3.273624   6.224191   6.517371   5.593816   4.748177
    19  H    3.825796   7.046680   7.398603   6.399167   5.482123
    20  H    3.936426   6.463245   6.643418   5.791086   4.844057
                   16         17         18         19         20
    16  H    0.000000
    17  H    1.566009   0.000000
    18  O    3.896267   5.314644   0.000000
    19  H    4.587826   5.950818   0.960866   0.000000
    20  H    4.114909   5.418968   0.960773   1.541270   0.000000
 Stoichiometry    C2H9F3O6
 Framework group  C1[X(C2H9F3O6)]
 Deg. of freedom    54
 Full point group                 C1      NOp   1
 Largest Abelian subgroup         C1      NOp   1
 Largest concise Abelian subgroup C1      NOp   1
                         Standard orientation:                         
 ---------------------------------------------------------------------
 Center     Atomic      Atomic             Coordinates (Angstroms)
 Number     Number       Type             X           Y           Z
 ---------------------------------------------------------------------
      1          6           0       -1.093822    0.162900    0.019512
      2          8           0       -0.105528   -0.477257    0.302981
      3          8           0       -1.178739    1.411794   -0.326664
      4          1           0       -0.278012    1.884627   -0.373908
      5          6           0       -2.496255   -0.499651    0.035096
      6          9           0       -3.312727    0.140530    0.884475
      7          9           0       -2.418407   -1.774537    0.410825
      8          9           0       -3.047798   -0.454936   -1.187870
      9          8           0        2.702020   -0.650017    0.799024
     10          1           0        3.103179   -1.357723    0.268154
     11          1           0        1.745727   -0.682703    0.642350
     12          8           0        0.973331    2.770771   -0.525344
     13          1           0        1.138044    3.145808   -1.393726
     14          1           0        1.848531    2.466283   -0.168878
     15          8           0        3.302094    1.892679    0.376255
     16          1           0        3.176516    0.923694    0.544096
     17          1           0        3.639423    2.272705    1.190835
     18          8           0        3.963177   -2.685665   -0.694686
     19          1           0        4.209051   -3.481415   -0.215528
     20          1           0        4.717555   -2.448708   -1.240443
 ---------------------------------------------------------------------
 Rotational constants (GHZ):           0.9541786           0.3828353           0.2985970
 Standard basis: 6-31++G(d,p) (6D, 7F)
 There are   263 symmetry adapted cartesian basis functions of A   symmetry.
 There are   263 symmetry adapted basis functions of A   symmetry.
   263 basis functions,   424 primitive gaussians,   263 cartesian basis functions
    48 alpha electrons       48 beta electrons
       nuclear repulsion energy       701.3196863480 Hartrees.
 NAtoms=   20 NActive=   20 NUniq=   20 SFac= 1.00D+00 NAtFMM=   60 NAOKFM=F Big=F
 Integral buffers will be    131072 words long.
 Raffenetti 2 integral format.
 Two-electron integral symmetry is turned on.
 Nuclear repulsion after empirical dispersion term =      701.3126243639 Hartrees.
 One-electron integrals computed using PRISM.
 NBasis=   263 RedAO= T EigKep=  5.21D-05  NBF=   263
 NBsUse=   263 1.00D-06 EigRej= -1.00D+00 NBFU=   263
 Initial guess from the checkpoint file:  "/local_scratch/slurm.5620371/Gau-2385274.chk"
 B after Tr=    -0.000000   -0.000000   -0.000000
         Rot=    1.000000    0.000806    0.000201    0.000397 Ang=   0.11 deg.
 ExpMin= 3.60D-02 ExpMax= 7.00D+03 ExpMxC= 1.05D+03 IAcc=3 IRadAn=         5 AccDes= 0.00D+00
 Harris functional with IExCor= 4639 and IRadAn=       5 diagonalized for initial guess.
 HarFok:  IExCor= 4639 AccDes= 0.00D+00 IRadAn=         5 IDoV= 1 UseB2=F ITyADJ=14
 ICtDFT=  3500011 ScaDFX=  1.000000  1.000000  1.000000  1.000000
 FoFCou: FMM=F IPFlag=           0 FMFlag=      100000 FMFlg1=           0
         NFxFlg=           0 DoJE=T BraDBF=F KetDBF=T FulRan=T
         wScrn=  0.000000 ICntrl=       500 IOpCl=  0 I1Cent=   200000004 NGrid=           0
         NMat0=    1 NMatS0=      1 NMatT0=    0 NMatD0=    1 NMtDS0=    0 NMtDT0=    0
 Petite list used in FoFCou.
 Requested convergence on RMS density matrix=1.00D-10 within 128 cycles.
 Requested convergence on MAX density matrix=1.00D-08.
 Requested convergence on             energy=1.00D-08.
 No special actions if energy rises.
 SCF Done:  E(RwB97XD) =  -832.381364019     A.U. after   14 cycles
            NFock= 14  Conv=0.38D-10     -V/T= 2.0082
 Calling FoFJK, ICntrl=      2127 FMM=F ISym2X=0 I1Cent= 0 IOpClX= 0 NMat=1 NMatS=1 NMatT=0.
 ***** Axes restored to original set *****
 -------------------------------------------------------------------
 Center     Atomic                   Forces (Hartrees/Bohr)
 Number     Number              X              Y              Z
 -------------------------------------------------------------------
      1        6           0.000026823   -0.000052930    0.000009617
      2        8          -0.000082752    0.000164015    0.000039752
      3        8           0.000029750   -0.000066318    0.000008193
      4        1          -0.000020824    0.000065729   -0.000049470
      5        6           0.000010376    0.000009931   -0.000017031
      6        9           0.000002117   -0.000004477   -0.000016811
      7        9           0.000004035    0.000003020    0.000005615
      8        9          -0.000002961   -0.000000382    0.000007610
      9        8           0.000070369   -0.000069966    0.000009021
     10        1          -0.000017041   -0.000000189    0.000023384
     11        1          -0.000024259   -0.000045395   -0.000043813
     12        8          -0.000067215   -0.000097783    0.000060566
     13        1           0.000019874    0.000035090   -0.000007377
     14        1           0.000049063    0.000046664   -0.000004125
     15        8          -0.000023335   -0.000003709   -0.000010102
     16        1           0.000032022    0.000029697    0.000002268
     17        1          -0.000008200   -0.000010367   -0.000007171
     18        8          -0.000019240    0.000013103   -0.000006735
     19        1          -0.000010446   -0.000023275   -0.000011543
     20        1           0.000031844    0.000007541    0.000008150
 -------------------------------------------------------------------
 Cartesian Forces:  Max     0.000164015 RMS     0.000040227

 GradGradGradGradGradGradGradGradGradGradGradGradGradGradGradGradGradGrad
 Berny optimization.
 Using GEDIIS/GDIIS optimizer.
 FormGI is forming the generalized inverse of G from B-inverse, IUseBI=4.
 Internal  Forces:  Max     0.000637124 RMS     0.000155795
 Search for a local minimum.
 Step number  19 out of a maximum of  120
 All quantities printed in internal units (Hartrees-Bohrs-Radians)
 Mixed Optimization -- En-DIIS/RFO-DIIS
 Swapping is turned off.
 Update second derivatives using D2CorX and points   11   12   13   14   15
                                                     16   17   18   19
 DE= -3.94D-06 DEPred=-2.79D-06 R= 1.41D+00
 TightC=F SS=  1.41D+00  RLast= 4.03D-02 DXNew= 1.5431D+00 1.2103D-01
 Trust test= 1.41D+00 RLast= 4.03D-02 DXMaxT set to 9.18D-01
 ITU=  1  1  0  1 -1  1  1  1  1  1  1  1  1  1  1 -1  0  1  0
     Eigenvalues ---    0.00012   0.00031   0.00068   0.00135   0.00280
     Eigenvalues ---    0.00394   0.00468   0.00692   0.00872   0.00930
     Eigenvalues ---    0.01452   0.01537   0.01667   0.01798   0.02058
     Eigenvalues ---    0.02200   0.02455   0.02793   0.02986   0.03276
     Eigenvalues ---    0.03592   0.03734   0.04474   0.04739   0.05164
     Eigenvalues ---    0.06164   0.07755   0.08614   0.08973   0.11598
     Eigenvalues ---    0.11784   0.13525   0.15068   0.19586   0.21478
     Eigenvalues ---    0.21725   0.24043   0.28319   0.37122   0.37659
     Eigenvalues ---    0.38627   0.40987   0.43206   0.45967   0.52365
     Eigenvalues ---    0.53513   0.55665   0.55994   0.56418   0.57337
     Eigenvalues ---    0.57347   0.59839   0.93065   2.88354
 En-DIIS/RFO-DIIS/Sim-DIIS IScMMF=       -3 using points:    19   18   17   16   15   14   13   12   11   10
 RFO step:  Lambda=-2.72994128D-06.
 DIIS inversion failure, remove point  10.
 DIIS inversion failure, remove point   9.
 DIIS inversion failure, remove point   8.
 DIIS inversion failure, remove point   7.
 RFO-DIIS uses    6 points instead of   10
 DidBck=F Rises=F RFO-DIIS coefs:    1.03121   -0.11511    0.01705   -0.06023   -0.15808
                  RFO-DIIS coefs:    0.28515    0.00000    0.00000    0.00000    0.00000
 Iteration  1 RMS(Cart)=  0.00707773 RMS(Int)=  0.00003627
 Iteration  2 RMS(Cart)=  0.00009116 RMS(Int)=  0.00002898
 Iteration  3 RMS(Cart)=  0.00000000 RMS(Int)=  0.00002898
 Variable       Old X    -DE/DX   Delta X   Delta X   Delta X     New X
                                 (Linear)    (Quad)   (Total)
    R1        2.28874   0.00015   0.00012  -0.00004   0.00009   2.28883
    R2        2.45431  -0.00001   0.00000  -0.00005  -0.00005   2.45426
    R3        2.93123  -0.00000  -0.00005   0.00002  -0.00003   2.93120
    R4        1.92447  -0.00006   0.00039  -0.00015   0.00024   1.92471
    R5        2.91168  -0.00011  -0.00139   0.00022  -0.00117   2.91051
    R6        2.53386   0.00002   0.00000   0.00003   0.00003   2.53389
    R7        2.51594  -0.00000   0.00000  -0.00001  -0.00000   2.51594
    R8        2.53663   0.00000   0.00004  -0.00006  -0.00002   2.53661
    R9        1.83566   0.00002  -0.00001  -0.00002  -0.00004   1.83562
   R10        1.83227   0.00003   0.00004  -0.00004   0.00000   1.83227
   R11        3.14326   0.00006   0.00032   0.00008   0.00040   3.14366
   R12        3.49987  -0.00001  -0.00020  -0.00010  -0.00030   3.49957
   R13        1.81440   0.00002  -0.00006   0.00002  -0.00005   1.81436
   R14        1.87622  -0.00010   0.00003  -0.00004  -0.00001   1.87621
   R15        3.12750  -0.00009  -0.00047   0.00029  -0.00018   3.12732
   R16        1.87347   0.00000  -0.00003  -0.00005  -0.00008   1.87340
   R17        1.81428   0.00000   0.00002  -0.00001   0.00001   1.81429
   R18        1.81577   0.00002  -0.00001   0.00000  -0.00001   1.81577
   R19        1.81560   0.00002  -0.00001   0.00000  -0.00000   1.81560
    A1        2.24464  -0.00016  -0.00009  -0.00004  -0.00013   2.24451
    A2        2.10558   0.00010  -0.00001   0.00010   0.00009   2.10566
    A3        1.93296   0.00006   0.00010  -0.00006   0.00004   1.93300
    A4        1.98341  -0.00053  -0.00053   0.00002  -0.00051   1.98290
    A5        1.93154   0.00001   0.00007  -0.00012  -0.00005   1.93150
    A6        1.93797  -0.00001  -0.00000   0.00001   0.00000   1.93798
    A7        1.92635  -0.00000  -0.00013   0.00015   0.00002   1.92637
    A8        1.89022   0.00000   0.00002  -0.00002   0.00000   1.89022
    A9        1.88707   0.00001   0.00001   0.00001   0.00002   1.88709
   A10        1.88919  -0.00000   0.00004  -0.00004  -0.00000   1.88919
   A11        1.86967   0.00001   0.00046   0.00024   0.00070   1.87036
   A12        2.08028   0.00001   0.00204   0.00072   0.00276   2.08304
   A13        1.86344   0.00004   0.00161   0.00031   0.00192   1.86536
   A14        2.04077   0.00022   0.00419  -0.00083   0.00348   2.04425
   A15        2.09929  -0.00051   0.00230  -0.00069   0.00171   2.10101
   A16        1.86846   0.00019   0.00139  -0.00068   0.00085   1.86932
   A17        1.85799  -0.00036  -0.00164   0.00003  -0.00161   1.85639
   A18        2.03853   0.00014  -0.00028   0.00033   0.00006   2.03859
   A19        1.86267   0.00013  -0.00024  -0.00007  -0.00032   1.86235
   A20        2.04134  -0.00001   0.00138   0.00029   0.00166   2.04300
   A21        2.07495  -0.00001   0.00063   0.00050   0.00112   2.07607
   A22        1.86147   0.00002   0.00012   0.00034   0.00045   1.86192
   A23        3.28369  -0.00055  -0.00170   0.00026  -0.00143   3.28227
   A24        3.16457  -0.00002  -0.00017   0.00006  -0.00012   3.16446
   A25        3.11036  -0.00064  -0.00206  -0.00057  -0.00262   3.10773
   A26        2.97966  -0.00025  -0.00015   0.00031   0.00016   2.97982
   A27        3.13441  -0.00002   0.00092  -0.00050   0.00044   3.13485
   A28        3.07210   0.00001   0.00014   0.00026   0.00040   3.07250
   A29        3.10222   0.00002   0.00025  -0.00014   0.00011   3.10233
   A30        3.12554  -0.00005  -0.00000  -0.00072  -0.00071   3.12483
    D1        0.02148  -0.00001   0.00047  -0.00050  -0.00004   0.02144
    D2       -3.11639  -0.00002   0.00063  -0.00075  -0.00013  -3.11652
    D3        2.12125  -0.00001   0.00188  -0.00237  -0.00049   2.12076
    D4        0.02143  -0.00001   0.00181  -0.00227  -0.00047   0.02096
    D5       -2.07365   0.00000   0.00185  -0.00233  -0.00048  -2.07414
    D6       -1.02372   0.00000   0.00173  -0.00214  -0.00041  -1.02413
    D7       -3.12354  -0.00000   0.00166  -0.00205  -0.00038  -3.12393
    D8        1.06456   0.00001   0.00171  -0.00210  -0.00040   1.06416
    D9        2.10228  -0.00006  -0.00417  -0.00021  -0.00445   2.09783
   D10       -0.23970   0.00007  -0.01591   0.00297  -0.01287  -0.25258
   D11        1.98559   0.00000  -0.00183  -0.00113  -0.00295   1.98264
   D12       -2.14413  -0.00003  -0.00347  -0.00084  -0.00431  -2.14844
   D13       -0.10607  -0.00001  -0.00522  -0.00233  -0.00755  -0.11362
   D14        2.04740  -0.00005  -0.00686  -0.00205  -0.00891   2.03848
   D15       -1.75781   0.00003  -0.00571   0.00136  -0.00434  -1.76215
   D16        2.26891   0.00001  -0.00818  -0.00009  -0.00827   2.26063
   D17        2.38912  -0.00001  -0.00966   0.00020  -0.00946   2.37966
   D18        0.13265  -0.00003  -0.01213  -0.00126  -0.01340   0.11926
   D19        0.24425  -0.00014   0.01467  -0.00004   0.01462   0.25887
   D20       -1.83432   0.00001   0.01694  -0.00007   0.01685  -1.81746
   D21       -2.11699  -0.00006   0.00394   0.00292   0.00688  -2.11011
   D22        2.08763   0.00009   0.00621   0.00289   0.00911   2.09674
         Item               Value     Threshold  Converged?
 Maximum Force            0.000637     0.000015     NO 
 RMS     Force            0.000156     0.000010     NO 
 Maximum Displacement     0.028514     0.000060     NO 
 RMS     Displacement     0.007083     0.000040     NO 
 Predicted change in Energy=-1.304847D-06
 GradGradGradGradGradGradGradGradGradGradGradGradGradGradGradGradGradGrad

                          Input orientation:                          
 ---------------------------------------------------------------------
 Center     Atomic      Atomic             Coordinates (Angstroms)
 Number     Number       Type             X           Y           Z
 ---------------------------------------------------------------------
      1          6           0       -0.027349   -0.458414   -0.176691
      2          8           0       -1.078037    0.039403    0.162754
      3          8           0        1.108366    0.126590   -0.410442
      4          1           0        1.085927    1.134288   -0.264128
      5          6           0        0.090815   -1.991013   -0.384460
      6          9           0        0.482617   -2.270082   -1.636082
      7          9           0       -1.076095   -2.594135   -0.167374
      8          9           0        0.995276   -2.508908    0.461444
      9          8           0       -2.693193    2.324588    0.716260
     10          1           0       -3.120793    2.244813    1.584795
     11          1           0       -2.216993    1.495615    0.554552
     12          8           0        1.265587    2.652718   -0.079107
     13          1           0        1.912571    2.941248    0.568954
     14          1           0        0.473762    3.244169    0.015468
     15          8           0       -0.870196    4.183351    0.240044
     16          1           0       -1.613493    3.561734    0.449557
     17          1           0       -1.156822    4.714555   -0.506565
     18          8           0       -3.987139    2.186459    3.220505
     19          1           0       -4.928694    1.995107    3.209804
     20          1           0       -3.859684    2.909411    3.840327
 ---------------------------------------------------------------------
                    Distance matrix (angstroms):
                    1          2          3          4          5
     1  C    0.000000
     2  O    1.211195   0.000000
     3  O    1.298737   2.261972   0.000000
     4  H    1.945181   2.462467   1.018513   0.000000
     5  C    1.551125   2.405877   2.349538   3.282108   0.000000
     6  F    2.381601   3.317404   2.763655   3.719674   1.340875
     7  F    2.379340   2.654149   3.497613   4.311014   1.331376
     8  F    2.378550   3.298747   2.778277   3.715851   1.342318
     9  O    3.955906   2.852572   4.533487   4.081632   5.252304
    10  H    4.469863   3.325490   5.133579   4.727396   5.668740
    11  H    3.024481   1.889782   3.723366   3.421998   4.285357
    12  O    3.370512   3.518592   2.552611   1.540175   4.799747
    13  H    3.984593   4.186818   3.086789   2.154640   5.343687
    14  H    3.741278   3.563749   3.209895   2.214615   5.264383
    15  O    4.736037   4.149877   4.560170   3.657511   6.279834
    16  H    4.366879   3.574323   4.466355   3.699825   5.867985
    17  H    5.305105   4.723478   5.117591   4.231667   6.821741
    18  O    5.849465   4.735247   6.587186   6.243855   6.861250
    19  H    6.442926   5.285531   7.283106   6.998919   7.348697
    20  H    6.493495   5.431302   7.105959   6.667584   7.580859
                    6          7          8          9         10
     6  F    0.000000
     7  F    2.166032   0.000000
     8  F    2.172435   2.166392   0.000000
     9  O    6.060550   5.252585   6.085427   0.000000
    10  H    6.613841   5.537717   6.387629   0.971369   0.000000
    11  H    5.125157   4.306841   5.134543   0.969594   1.561907
    12  O    5.222181   5.746367   5.196888   4.051199   4.709064
    13  H    5.836516   6.333622   5.527856   4.649197   5.181864
    14  H    5.756271   6.043284   5.793856   3.371401   4.047509
    15  O    6.855417   6.792842   6.950923   2.646715   3.260593
    16  H    6.538627   6.210002   6.607458   1.663554   2.301086
    17  H    7.262831   7.317002   7.599143   3.093167   3.785577
    18  O    7.964039   6.542628   7.381283   2.822166   1.851894
    19  H    8.423581   6.878153   7.933035   3.365083   2.443668
    20  H    8.699067   7.355206   8.021575   3.385633   2.464767
                   11         12         13         14         15
    11  H    0.000000
    12  O    3.724080   0.000000
    13  H    4.375313   0.960115   0.000000
    14  H    3.253954   0.992847   1.571076   0.000000
    15  O    3.022698   2.646934   3.065093   1.654908   0.000000
    16  H    2.155014   3.065109   3.582232   2.155438   0.991360
    17  H    3.551269   3.209666   3.704394   2.256846   0.960082
    18  O    3.273834   6.220608   6.512067   5.593805   4.752480
    19  H    3.827947   7.044040   7.394064   6.399255   5.484459
    20  H    3.936187   6.457264   6.634895   5.789677   4.849948
                   16         17         18         19         20
    16  H    0.000000
    17  H    1.565795   0.000000
    18  O    3.899196   5.319118   0.000000
    19  H    4.589536   5.952630   0.960862   0.000000
    20  H    4.119250   5.427659   0.960772   1.541523   0.000000
 Stoichiometry    C2H9F3O6
 Framework group  C1[X(C2H9F3O6)]
 Deg. of freedom    54
 Full point group                 C1      NOp   1
 Largest Abelian subgroup         C1      NOp   1
 Largest concise Abelian subgroup C1      NOp   1
                         Standard orientation:                         
 ---------------------------------------------------------------------
 Center     Atomic      Atomic             Coordinates (Angstroms)
 Number     Number       Type             X           Y           Z
 ---------------------------------------------------------------------
      1          6           0       -1.093416    0.162360    0.016475
      2          8           0       -0.104213   -0.478115    0.296231
      3          8           0       -1.179181    1.411469   -0.328616
      4          1           0       -0.278155    1.883743   -0.378393
      5          6           0       -2.495926   -0.499875    0.036453
      6          9           0       -3.309147    0.139697    0.889428
      7          9           0       -2.417033   -1.775142    0.410658
      8          9           0       -3.051874   -0.453840   -1.184457
      9          8           0        2.699063   -0.649536    0.795653
     10          1           0        3.102966   -1.356742    0.266237
     11          1           0        1.743109   -0.683934    0.637280
     12          8           0        0.974131    2.767012   -0.532512
     13          1           0        1.142071    3.140768   -1.400800
     14          1           0        1.848196    2.466563   -0.169899
     15          8           0        3.298437    1.895760    0.386611
     16          1           0        3.173111    0.925839    0.548907
     17          1           0        3.626165    2.272677    1.206542
     18          8           0        3.967396   -2.683709   -0.693674
     19          1           0        4.217756   -3.477654   -0.213855
     20          1           0        4.718248   -2.445656   -1.243797
 ---------------------------------------------------------------------
 Rotational constants (GHZ):           0.9545553           0.3828554           0.2987068
 Standard basis: 6-31++G(d,p) (6D, 7F)
 There are   263 symmetry adapted cartesian basis functions of A   symmetry.
 There are   263 symmetry adapted basis functions of A   symmetry.
   263 basis functions,   424 primitive gaussians,   263 cartesian basis functions
    48 alpha electrons       48 beta electrons
       nuclear repulsion energy       701.4027056516 Hartrees.
 NAtoms=   20 NActive=   20 NUniq=   20 SFac= 1.00D+00 NAtFMM=   60 NAOKFM=F Big=F
 Integral buffers will be    131072 words long.
 Raffenetti 2 integral format.
 Two-electron integral symmetry is turned on.
 Nuclear repulsion after empirical dispersion term =      701.3956413541 Hartrees.
 One-electron integrals computed using PRISM.
 NBasis=   263 RedAO= T EigKep=  5.21D-05  NBF=   263
 NBsUse=   263 1.00D-06 EigRej= -1.00D+00 NBFU=   263
 Initial guess from the checkpoint file:  "/local_scratch/slurm.5620371/Gau-2385274.chk"
 B after Tr=     0.000000   -0.000000    0.000000
         Rot=    1.000000   -0.000004    0.000004   -0.000196 Ang=  -0.02 deg.
 ExpMin= 3.60D-02 ExpMax= 7.00D+03 ExpMxC= 1.05D+03 IAcc=3 IRadAn=         5 AccDes= 0.00D+00
 Harris functional with IExCor= 4639 and IRadAn=       5 diagonalized for initial guess.
 HarFok:  IExCor= 4639 AccDes= 0.00D+00 IRadAn=         5 IDoV= 1 UseB2=F ITyADJ=14
 ICtDFT=  3500011 ScaDFX=  1.000000  1.000000  1.000000  1.000000
 FoFCou: FMM=F IPFlag=           0 FMFlag=      100000 FMFlg1=           0
         NFxFlg=           0 DoJE=T BraDBF=F KetDBF=T FulRan=T
         wScrn=  0.000000 ICntrl=       500 IOpCl=  0 I1Cent=   200000004 NGrid=           0
         NMat0=    1 NMatS0=      1 NMatT0=    0 NMatD0=    1 NMtDS0=    0 NMtDT0=    0
 Petite list used in FoFCou.
 Requested convergence on RMS density matrix=1.00D-10 within 128 cycles.
 Requested convergence on MAX density matrix=1.00D-08.
 Requested convergence on             energy=1.00D-08.
 No special actions if energy rises.
 SCF Done:  E(RwB97XD) =  -832.381365183     A.U. after   14 cycles
            NFock= 14  Conv=0.41D-10     -V/T= 2.0082
 Calling FoFJK, ICntrl=      2127 FMM=F ISym2X=0 I1Cent= 0 IOpClX= 0 NMat=1 NMatS=1 NMatT=0.
 ***** Axes restored to original set *****
 -------------------------------------------------------------------
 Center     Atomic                   Forces (Hartrees/Bohr)
 Number     Number              X              Y              Z
 -------------------------------------------------------------------
      1        6          -0.000001386   -0.000019417    0.000012479
      2        8          -0.000002155    0.000028094   -0.000002442
      3        8           0.000015054    0.000008645    0.000013495
      4        1          -0.000011616    0.000000818   -0.000027273
      5        6           0.000003542    0.000002002   -0.000006185
      6        9           0.000000179   -0.000000374   -0.000006892
      7        9           0.000001560    0.000001750    0.000002196
      8        9          -0.000001392   -0.000001459    0.000002900
      9        8           0.000002799    0.000002419   -0.000012896
     10        1           0.000005243   -0.000013130    0.000003442
     11        1          -0.000012486    0.000006318    0.000006628
     12        8          -0.000008891   -0.000048888   -0.000004058
     13        1          -0.000007530    0.000019429   -0.000001374
     14        1           0.000015139    0.000018890    0.000027173
     15        8          -0.000001864   -0.000015711   -0.000018064
     16        1           0.000002463    0.000006173    0.000008960
     17        1          -0.000001300    0.000007053    0.000002744
     18        8           0.000008676   -0.000006978   -0.000001954
     19        1          -0.000001278    0.000004575    0.000001647
     20        1          -0.000004758   -0.000000209   -0.000000528
 -------------------------------------------------------------------
 Cartesian Forces:  Max     0.000048888 RMS     0.000011997

 GradGradGradGradGradGradGradGradGradGradGradGradGradGradGradGradGradGrad
 Berny optimization.
 Using GEDIIS/GDIIS optimizer.
 FormGI is forming the generalized inverse of G from B-inverse, IUseBI=4.
 Internal  Forces:  Max     0.000069184 RMS     0.000014314
 Search for a local minimum.
 Step number  20 out of a maximum of  120
 All quantities printed in internal units (Hartrees-Bohrs-Radians)
 Mixed Optimization -- En-DIIS/RFO-DIIS
 Swapping is turned off.
 Update second derivatives using D2CorX and points   11   12   13   14   15
                                                     16   17   18   19   20
 DE= -1.16D-06 DEPred=-1.30D-06 R= 8.92D-01
 TightC=F SS=  1.41D+00  RLast= 3.72D-02 DXNew= 1.5431D+00 1.1149D-01
 Trust test= 8.92D-01 RLast= 3.72D-02 DXMaxT set to 9.18D-01
 ITU=  1  1  1  0  1 -1  1  1  1  1  1  1  1  1  1  1 -1  0  1  0
     Eigenvalues ---    0.00013   0.00031   0.00075   0.00119   0.00279
     Eigenvalues ---    0.00402   0.00471   0.00697   0.00880   0.00937
     Eigenvalues ---    0.01454   0.01537   0.01665   0.01796   0.02057
     Eigenvalues ---    0.02197   0.02461   0.02806   0.02991   0.03315
     Eigenvalues ---    0.03593   0.03778   0.04536   0.04701   0.05100
     Eigenvalues ---    0.06153   0.07771   0.08671   0.09018   0.11599
     Eigenvalues ---    0.11790   0.13526   0.14978   0.19580   0.21476
     Eigenvalues ---    0.21725   0.24046   0.28313   0.37118   0.37659
     Eigenvalues ---    0.38628   0.41203   0.43227   0.45975   0.52367
     Eigenvalues ---    0.53530   0.55670   0.56013   0.56422   0.57338
     Eigenvalues ---    0.57348   0.59759   0.93125   2.76616
 En-DIIS/RFO-DIIS/Sim-DIIS IScMMF=       -3 using points:    20   19   18   17   16   15   14   13   12   11
 RFO step:  Lambda=-1.83244719D-07.
[truncated: 332,508 more chars]
