# Supplementary material for: The Hydration of Trifluoroacetic Acid from 0 to 298 K
Source: J Phys Chem A. 2026 Jan 20;130(4):927–35. doi: 10.1021/acs.jpca.5c08151 (PMC12862820; doi:10.1021/acs.jpca.5c08151)
Supplement: Supplementary file 1 [file jp5c08151_si_001.zip › TFA_SI/within1kcal-hightemps/4-H2O/20K-1-2-20618-wb97xd.log]

 Entering Gaussian System, Link 0=g16
 Initial command:
 /software/commercial/MERCURY/GAUSSIAN/AVX2/g16/l1.exe "/local_scratch/slurm.5620280/Gau-406646.inp" -scrdir="/local_scratch/slurm.5620280/"
 Entering Link 1 = /software/commercial/MERCURY/GAUSSIAN/AVX2/g16/l1.exe PID=    406647.
  
 Copyright (c) 1988-2019, Gaussian, Inc.  All Rights Reserved.
  
 This is part of the Gaussian(R) 16 program.  It is based on
 the Gaussian(R) 09 system (copyright 2009, Gaussian, Inc.),
 the Gaussian(R) 03 system (copyright 2003, Gaussian, Inc.),
 the Gaussian(R) 98 system (copyright 1998, Gaussian, Inc.),
 the Gaussian(R) 94 system (copyright 1995, Gaussian, Inc.),
 the Gaussian 92(TM) system (copyright 1992, Gaussian, Inc.),
 the Gaussian 90(TM) system (copyright 1990, Gaussian, Inc.),
 the Gaussian 88(TM) system (copyright 1988, Gaussian, Inc.),
 the Gaussian 86(TM) system (copyright 1986, Carnegie Mellon
 University), and the Gaussian 82(TM) system (copyright 1983,
 Carnegie Mellon University). Gaussian is a federally registered
 trademark of Gaussian, Inc.
  
 This software contains proprietary and confidential information,
 including trade secrets, belonging to Gaussian, Inc.
  
 This software is provided under written license and may be
 used, copied, transmitted, or stored only in accord with that
 written license.
  
 The following legend is applicable only to US Government
 contracts under FAR:
  
                    RESTRICTED RIGHTS LEGEND
  
 Use, reproduction and disclosure by the US Government is
 subject to restrictions as set forth in subparagraphs (a)
 and (c) of the Commercial Computer Software - Restricted
 Rights clause in FAR 52.227-19.
  
 Gaussian, Inc.
 340 Quinnipiac St., Bldg. 40, Wallingford CT 06492
  
  
 ---------------------------------------------------------------
 Warning -- This program may not be used in any manner that
 competes with the business of Gaussian, Inc. or will provide
 assistance to any competitor of Gaussian, Inc.  The licensee
 of this program is prohibited from giving any competitor of
 Gaussian, Inc. access to this program.  By using this program,
 the user acknowledges that Gaussian, Inc. is engaged in the
 business of creating and licensing software in the field of
 computational chemistry and represents and warrants to the
 licensee that it is not a competitor of Gaussian, Inc. and that
 it will not use this program in any manner prohibited above.
 ---------------------------------------------------------------
  

 Cite this work as:
 Gaussian 16, Revision C.01,
 M. J. Frisch, G. W. Trucks, H. B. Schlegel, G. E. Scuseria, 
 M. A. Robb, J. R. Cheeseman, G. Scalmani, V. Barone, 
 G. A. Petersson, H. Nakatsuji, X. Li, M. Caricato, A. V. Marenich, 
 J. Bloino, B. G. Janesko, R. Gomperts, B. Mennucci, H. P. Hratchian, 
 J. V. Ortiz, A. F. Izmaylov, J. L. Sonnenberg, D. Williams-Young, 
 F. Ding, F. Lipparini, F. Egidi, J. Goings, B. Peng, A. Petrone, 
 T. Henderson, D. Ranasinghe, V. G. Zakrzewski, J. Gao, N. Rega, 
 G. Zheng, W. Liang, M. Hada, M. Ehara, K. Toyota, R. Fukuda, 
 J. Hasegawa, M. Ishida, T. Nakajima, Y. Honda, O. Kitao, H. Nakai, 
 T. Vreven, K. Throssell, J. A. Montgomery, Jr., J. E. Peralta, 
 F. Ogliaro, M. J. Bearpark, J. J. Heyd, E. N. Brothers, K. N. Kudin, 
 V. N. Staroverov, T. A. Keith, R. Kobayashi, J. Normand, 
 K. Raghavachari, A. P. Rendell, J. C. Burant, S. S. Iyengar, 
 J. Tomasi, M. Cossi, J. M. Millam, M. Klene, C. Adamo, R. Cammi, 
 J. W. Ochterski, R. L. Martin, K. Morokuma, O. Farkas, 
 J. B. Foresman, and D. J. Fox, Gaussian, Inc., Wallingford CT, 2019.
 
 ******************************************
 Gaussian 16:  ES64L-G16RevC.01  3-Jul-2019
                19-Sep-2025 
 ******************************************
 %nproc=20
 Will use up to   20 processors via shared memory.
 %mem=18gb
 ----------------------------------------------------------------------
 # wb97xd/6-31++g** scf(conver=10) opt(tight,maxcycles=300,calcfc) freq
 ----------------------------------------------------------------------
 1/6=300,7=10,10=4,18=20,19=15,26=3,38=1/1,3;
 2/9=110,12=2,17=6,18=5,40=1/2;
 3/5=1,6=6,7=1111,11=2,25=1,30=1,71=2,74=-58,140=1/1,2,3;
 4//1;
 5/5=2,6=10,38=5/2;
 8/6=4,10=90,11=11/1;
 11/6=1,8=1,9=11,15=111,16=1/1,2,10;
 10/6=1,13=1/2;
 6/7=2,8=2,9=2,10=2,28=1/1;
 7/10=1,25=1/1,2,3,16;
 1/6=300,7=10,10=4,18=20,19=15,26=3/3(2);
 2/9=110/2;
 99//99;
 2/9=110/2;
 3/5=1,6=6,7=1111,11=2,25=1,30=1,71=1,74=-58/1,2,3;
 4/5=5,16=3,69=1/1;
 5/5=2,6=10,38=5/2;
 7//1,2,3,16;
 1/6=300,7=10,18=20,19=15,26=3/3(-5);
 2/9=110/2;
 6/7=2,8=2,9=2,10=2,19=2,28=1/1;
 99/9=1/99;
 -------------
 20K-1-2-20618
 -------------
 Symbolic Z-matrix:
 Charge =  0 Multiplicity = 1
 C                     0.87165   0.07551  -0.31963 
 O                     1.47787  -0.86254   0.15385 
 O                    -0.22105   0.59032   0.06965 
 H                    -0.68227   0.10072   0.99135 
 C                     1.44641   0.79495  -1.58163 
 F                     1.65432   2.09699  -1.35058 
 F                     0.60517   0.70153  -2.6196 
 F                     2.61146   0.26703  -1.9655 
 O                    -0.14596   0.81346   4.13969 
 H                    -0.66002   0.98038   4.93084 
 H                     0.54273   0.15622   4.38199 
 O                     1.6276   -1.1784    4.50509 
 H                     2.55351  -0.97824   4.35676 
 H                     1.34724  -1.75517   3.77401 
 O                    -1.14755  -0.49987   2.10231 
 H                    -0.87188   0.09289   2.85331 
 H                    -0.62128  -1.31776   2.20969 
 O                     0.75304  -2.45716   2.20795 
 H                     1.15847  -1.96248   1.46429 
 H                     0.72235  -3.37812   1.94333 
 
 Add virtual bond connecting atoms H4         and O3         Dist= 2.16D+00.
 Add virtual bond connecting atoms O15        and H4         Dist= 2.54D+00.
 Add virtual bond connecting atoms H16        and O9         Dist= 3.11D+00.
 Add virtual bond connecting atoms O12        and H11        Dist= 3.26D+00.
 Add virtual bond connecting atoms O18        and H14        Dist= 3.43D+00.
 Add virtual bond connecting atoms O18        and H17        Dist= 3.37D+00.
 Add virtual bond connecting atoms H19        and O2         Dist= 3.29D+00.

 GradGradGradGradGradGradGradGradGradGradGradGradGradGradGradGradGradGrad
 Berny optimization.
 Initialization pass.
                           ----------------------------
                           !    Initial Parameters    !
                           ! (Angstroms and Degrees)  !
 --------------------------                            --------------------------
 ! Name  Definition              Value          Derivative Info.                !
 --------------------------------------------------------------------------------
 ! R1    R(1,2)                  1.2131         calculate D2E/DX2 analytically  !
 ! R2    R(1,3)                  1.2691         calculate D2E/DX2 analytically  !
 ! R3    R(1,5)                  1.5622         calculate D2E/DX2 analytically  !
 ! R4    R(2,19)                 1.7404         calculate D2E/DX2 analytically  !
 ! R5    R(3,4)                  1.141          calculate D2E/DX2 analytically  !
 ! R6    R(4,15)                 1.3459         calculate D2E/DX2 analytically  !
 ! R7    R(5,6)                  1.3386         calculate D2E/DX2 analytically  !
 ! R8    R(5,7)                  1.3393         calculate D2E/DX2 analytically  !
 ! R9    R(5,8)                  1.3354         calculate D2E/DX2 analytically  !
 ! R10   R(9,10)                 0.9581         calculate D2E/DX2 analytically  !
 ! R11   R(9,11)                 0.9823         calculate D2E/DX2 analytically  !
 ! R12   R(9,16)                 1.6435         calculate D2E/DX2 analytically  !
 ! R13   R(11,12)                1.7243         calculate D2E/DX2 analytically  !
 ! R14   R(12,13)                0.9588         calculate D2E/DX2 analytically  !
 ! R15   R(12,14)                0.9725         calculate D2E/DX2 analytically  !
 ! R16   R(14,18)                1.8162         calculate D2E/DX2 analytically  !
 ! R17   R(15,16)                0.9957         calculate D2E/DX2 analytically  !
 ! R18   R(15,17)                0.9785         calculate D2E/DX2 analytically  !
 ! R19   R(17,18)                1.7852         calculate D2E/DX2 analytically  !
 ! R20   R(18,19)                0.9809         calculate D2E/DX2 analytically  !
 ! R21   R(18,20)                0.9587         calculate D2E/DX2 analytically  !
 ! A1    A(2,1,3)              128.6249         calculate D2E/DX2 analytically  !
 ! A2    A(2,1,5)              119.1798         calculate D2E/DX2 analytically  !
 ! A3    A(3,1,5)              112.1949         calculate D2E/DX2 analytically  !
 ! A4    A(1,2,19)             133.6991         calculate D2E/DX2 analytically  !
 ! A5    A(1,3,4)              114.9454         calculate D2E/DX2 analytically  !
 ! A6    A(1,5,6)              111.4473         calculate D2E/DX2 analytically  !
 ! A7    A(1,5,7)              111.2752         calculate D2E/DX2 analytically  !
 ! A8    A(1,5,8)              111.7852         calculate D2E/DX2 analytically  !
 ! A9    A(6,5,7)              107.4072         calculate D2E/DX2 analytically  !
 ! A10   A(6,5,8)              107.3752         calculate D2E/DX2 analytically  !
 ! A11   A(7,5,8)              107.3143         calculate D2E/DX2 analytically  !
 ! A12   A(10,9,11)            106.7998         calculate D2E/DX2 analytically  !
 ! A13   A(10,9,16)            119.0591         calculate D2E/DX2 analytically  !
 ! A14   A(11,9,16)            102.0862         calculate D2E/DX2 analytically  !
 ! A15   A(11,12,13)           115.7808         calculate D2E/DX2 analytically  !
 ! A16   A(11,12,14)           102.9438         calculate D2E/DX2 analytically  !
 ! A17   A(13,12,14)           106.6135         calculate D2E/DX2 analytically  !
 ! A18   A(4,15,16)            105.1429         calculate D2E/DX2 analytically  !
 ! A19   A(4,15,17)            106.1202         calculate D2E/DX2 analytically  !
 ! A20   A(16,15,17)           105.4229         calculate D2E/DX2 analytically  !
 ! A21   A(15,17,18)           161.3397         calculate D2E/DX2 analytically  !
 ! A22   A(14,18,17)            90.2483         calculate D2E/DX2 analytically  !
 ! A23   A(14,18,19)           108.8806         calculate D2E/DX2 analytically  !
 ! A24   A(14,18,20)           128.3            calculate D2E/DX2 analytically  !
 ! A25   A(17,18,19)            89.8318         calculate D2E/DX2 analytically  !
 ! A26   A(17,18,20)           126.0673         calculate D2E/DX2 analytically  !
 ! A27   A(19,18,20)           106.764          calculate D2E/DX2 analytically  !
 ! A28   A(2,19,18)            164.8897         calculate D2E/DX2 analytically  !
 ! A29   L(3,4,15,19,-1)       176.833          calculate D2E/DX2 analytically  !
 ! A30   L(9,11,12,1,-1)       170.1064         calculate D2E/DX2 analytically  !
 ! A31   L(12,14,18,16,-1)     169.0486         calculate D2E/DX2 analytically  !
 ! A32   L(9,16,15,6,-1)       180.1971         calculate D2E/DX2 analytically  !
 ! A33   L(3,4,15,19,-2)       178.1672         calculate D2E/DX2 analytically  !
 ! A34   L(9,11,12,1,-2)       187.5772         calculate D2E/DX2 analytically  !
 ! A35   L(12,14,18,16,-2)     171.7325         calculate D2E/DX2 analytically  !
 ! A36   L(9,16,15,6,-2)       166.4241         calculate D2E/DX2 analytically  !
 ! D1    D(3,1,2,19)             3.3678         calculate D2E/DX2 analytically  !
 ! D2    D(5,1,2,19)          -176.3623         calculate D2E/DX2 analytically  !
 ! D3    D(2,1,3,4)              0.3409         calculate D2E/DX2 analytically  !
 ! D4    D(5,1,3,4)           -179.9136         calculate D2E/DX2 analytically  !
 ! D5    D(2,1,5,6)           -121.8546         calculate D2E/DX2 analytically  !
 ! D6    D(2,1,5,7)            118.2846         calculate D2E/DX2 analytically  !
 ! D7    D(2,1,5,8)             -1.6869         calculate D2E/DX2 analytically  !
 ! D8    D(3,1,5,6)             58.3731         calculate D2E/DX2 analytically  !
 ! D9    D(3,1,5,7)            -61.4877         calculate D2E/DX2 analytically  !
 ! D10   D(3,1,5,8)            178.5408         calculate D2E/DX2 analytically  !
 ! D11   D(1,2,19,18)            5.3399         calculate D2E/DX2 analytically  !
 ! D12   D(1,3,15,16)           98.7329         calculate D2E/DX2 analytically  !
 ! D13   D(1,3,15,17)          -11.9612         calculate D2E/DX2 analytically  !
 ! D14   D(10,9,12,13)        -122.1601         calculate D2E/DX2 analytically  !
 ! D15   D(10,9,12,14)         124.0893         calculate D2E/DX2 analytically  !
 ! D16   D(16,9,12,13)         114.2403         calculate D2E/DX2 analytically  !
 ! D17   D(16,9,12,14)           0.4897         calculate D2E/DX2 analytically  !
 ! D18   D(10,9,15,4)          141.5876         calculate D2E/DX2 analytically  !
 ! D19   D(10,9,15,17)        -109.1078         calculate D2E/DX2 analytically  !
 ! D20   D(11,9,15,4)         -103.643          calculate D2E/DX2 analytically  !
 ! D21   D(11,9,15,17)           5.6616         calculate D2E/DX2 analytically  !
 ! D22   D(11,12,18,17)        -11.6909         calculate D2E/DX2 analytically  !
 ! D23   D(11,12,18,19)         77.3073         calculate D2E/DX2 analytically  !
 ! D24   D(11,12,18,20)       -150.9307         calculate D2E/DX2 analytically  !
 ! D25   D(13,12,18,17)       -130.5521         calculate D2E/DX2 analytically  !
 ! D26   D(13,12,18,19)        -41.5539         calculate D2E/DX2 analytically  !
 ! D27   D(13,12,18,20)         90.2081         calculate D2E/DX2 analytically  !
 ! D28   D(4,15,17,18)          37.0922         calculate D2E/DX2 analytically  !
 ! D29   D(16,15,17,18)        -74.1191         calculate D2E/DX2 analytically  !
 ! D30   D(15,17,18,14)         79.8119         calculate D2E/DX2 analytically  !
 ! D31   D(15,17,18,19)        -29.0682         calculate D2E/DX2 analytically  !
 ! D32   D(15,17,18,20)       -139.8424         calculate D2E/DX2 analytically  !
 ! D33   D(14,18,19,2)         -97.5766         calculate D2E/DX2 analytically  !
 ! D34   D(17,18,19,2)          -7.3717         calculate D2E/DX2 analytically  !
 ! D35   D(20,18,19,2)         120.5065         calculate D2E/DX2 analytically  !
 --------------------------------------------------------------------------------
 Trust Radius=3.00D-01 FncErr=1.00D-07 GrdErr=1.00D-06 EigMax=2.50D+02 EigMin=1.00D-04
 Number of steps in this run=    120 maximum allowed number of steps=    120.
 GradGradGradGradGradGradGradGradGradGradGradGradGradGradGradGradGradGrad

                          Input orientation:                          
 ---------------------------------------------------------------------
 Center     Atomic      Atomic             Coordinates (Angstroms)
 Number     Number       Type             X           Y           Z
 ---------------------------------------------------------------------
      1          6           0        0.871655    0.075513   -0.319634
      2          8           0        1.477866   -0.862537    0.153853
      3          8           0       -0.221055    0.590323    0.069654
      4          1           0       -0.682274    0.100721    0.991348
      5          6           0        1.446410    0.794948   -1.581625
      6          9           0        1.654316    2.096994   -1.350578
      7          9           0        0.605170    0.701529   -2.619604
      8          9           0        2.611460    0.267031   -1.965504
      9          8           0       -0.145963    0.813460    4.139690
     10          1           0       -0.660019    0.980375    4.930838
     11          1           0        0.542727    0.156220    4.381988
     12          8           0        1.627601   -1.178400    4.505086
     13          1           0        2.553510   -0.978236    4.356762
     14          1           0        1.347237   -1.755172    3.774012
     15          8           0       -1.147549   -0.499871    2.102309
     16          1           0       -0.871879    0.092890    2.853309
     17          1           0       -0.621277   -1.317762    2.209689
     18          8           0        0.753039   -2.457157    2.207949
     19          1           0        1.158474   -1.962482    1.464285
     20          1           0        0.722350   -3.378120    1.943333
 ---------------------------------------------------------------------
                    Distance matrix (angstroms):
                    1          2          3          4          5
     1  C    0.000000
     2  O    1.213103   0.000000
     3  O    1.269090   2.237012   0.000000
     4  H    2.033225   2.509078   1.141032   0.000000
     5  C    1.562227   2.400028   2.355639   3.410783   0.000000
     6  F    2.400373   3.324646   2.793588   3.863856   1.338630
     7  F    2.398494   3.301510   2.815515   3.880394   1.339333
     8  F    2.402601   2.655680   3.502788   4.429370   1.335440
     9  O    4.633107   4.618732   4.076839   3.272259   5.938808
    10  H    5.543668   5.548555   4.896523   4.036566   6.847161
    11  H    4.713804   4.448536   4.400912   3.605571   6.065418
    12  O    5.041991   4.365252   5.120446   4.395228   6.401171
    13  H    5.080128   4.339913   5.342086   4.791707   6.295578
    14  H    4.509492   3.730873   4.656516   3.912348   5.932604
    15  O    3.205317   3.289501   2.485679   1.345892   4.687916
    16  H    3.620467   3.704215   2.901680   1.871606   5.053315
    17  H    3.250774   2.973229   2.894946   1.870873   4.807592
    18  O    3.580106   2.699537   3.848155   3.175371   5.041610
    19  H    2.723611   1.740438   3.219458   2.805143   4.118726
    20  H    4.131694   3.178239   4.488789   3.870605   5.510363
                    6          7          8          9         10
     6  F    0.000000
     7  F    2.158346   0.000000
     8  F    2.154768   2.154492   0.000000
     9  O    5.918742   6.801822   6.721262   0.000000
    10  H    6.786691   7.660786   7.666223   0.958139   0.000000
    11  H    6.153417   7.023073   6.677020   0.982327   1.557905
    12  O    6.709525   7.439134   6.702671   2.691941   3.174079
    13  H    6.545176   7.435545   6.443998   3.247222   3.806900
    14  H    6.418325   6.889439   6.215272   2.993532   3.584765
    15  O    5.149426   5.178016   5.591547   2.622772   3.229457
    16  H    5.298185   5.701306   5.948524   1.643457   2.269062
    17  H    5.432714   5.376223   5.513111   2.914264   3.561964
    18  O    5.849420   5.770999   5.319083   3.903429   4.607329
    19  H    4.964742   4.907265   4.341124   4.070037   4.897379
    20  H    6.457189   6.121900   5.668763   4.811164   5.461924
                   11         12         13         14         15
    11  H    0.000000
    12  O    1.724330   0.000000
    13  H    2.308869   0.958840   0.000000
    14  H    2.161084   0.972491   1.548652   0.000000
    15  O    2.912803   3.732988   4.359958   3.254893   0.000000
    16  H    2.083741   3.254527   3.891140   3.031088   0.995671
    17  H    2.871656   3.216476   3.847658   2.552152   0.978488
    18  O    3.405937   2.770725   3.169590   1.816151   2.730268
    19  H    3.658009   3.175112   3.358764   2.326682   2.804291
    20  H    4.297774   3.495830   3.864871   2.525041   3.436003
                   16         17         18         19         20
    16  H    0.000000
    17  H    1.570664   0.000000
    18  O    3.091858   1.785208   0.000000
    19  H    3.205663   2.034405   0.980876   0.000000
    20  H    3.926517   2.474138   0.958716   1.556831   0.000000
 Stoichiometry    C2H9F3O6
 Framework group  C1[X(C2H9F3O6)]
 Deg. of freedom    54
 Full point group                 C1      NOp   1
 Largest Abelian subgroup         C1      NOp   1
 Largest concise Abelian subgroup C1      NOp   1
                         Standard orientation:                         
 ---------------------------------------------------------------------
 Center     Atomic      Atomic             Coordinates (Angstroms)
 Number     Number       Type             X           Y           Z
 ---------------------------------------------------------------------
      1          6           0       -1.005514    0.062931   -0.215271
      2          8           0       -0.397226    1.106099   -0.099491
      3          8           0       -0.597277   -1.044627   -0.681369
      4          1           0        0.489280   -1.048966   -1.029690
      5          6           0       -2.497416   -0.003763    0.243354
      6          9           0       -2.680897   -0.945527    1.176813
      7          9           0       -3.308689   -0.292846   -0.782356
      8          9           0       -2.909133    1.156383    0.760993
      9          8           0        3.171172   -1.707880    0.725580
     10          1           0        3.958649   -2.248329    0.649262
     11          1           0        3.468091   -0.808888    0.987534
     12          8           0        3.775817    0.878844    1.161258
     13          1           0        3.422266    1.287868    1.953138
     14          1           0        3.295238    1.266369    0.409854
     15          8           0        1.786515   -0.992159   -1.383781
     16          1           0        2.282210   -1.397772   -0.621465
     17          1           0        2.028782   -0.044164   -1.376782
     18          8           0        2.114544    1.676223   -0.907866
     19          1           0        1.204168    1.620267   -0.547031
     20          1           0        2.129003    2.424510   -1.507028
 ---------------------------------------------------------------------
 Rotational constants (GHZ):           1.3870385           0.3840161           0.3623577
 Standard basis: 6-31++G(d,p) (6D, 7F)
 There are   263 symmetry adapted cartesian basis functions of A   symmetry.
 There are   263 symmetry adapted basis functions of A   symmetry.
   263 basis functions,   424 primitive gaussians,   263 cartesian basis functions
    48 alpha electrons       48 beta electrons
       nuclear repulsion energy       731.6883253452 Hartrees.
 NAtoms=   20 NActive=   20 NUniq=   20 SFac= 1.00D+00 NAtFMM=   60 NAOKFM=F Big=F
 Integral buffers will be    131072 words long.
 Raffenetti 2 integral format.
 Two-electron integral symmetry is turned on.
 Nuclear repulsion after empirical dispersion term =      731.6791969392 Hartrees.
 One-electron integrals computed using PRISM.
 NBasis=   263 RedAO= T EigKep=  4.03D-05  NBF=   263
 NBsUse=   263 1.00D-06 EigRej= -1.00D+00 NBFU=   263
 ExpMin= 3.60D-02 ExpMax= 7.00D+03 ExpMxC= 1.05D+03 IAcc=3 IRadAn=         5 AccDes= 0.00D+00
 Harris functional with IExCor= 4639 and IRadAn=       5 diagonalized for initial guess.
 HarFok:  IExCor= 4639 AccDes= 0.00D+00 IRadAn=         5 IDoV= 1 UseB2=F ITyADJ=14
 ICtDFT=  3500011 ScaDFX=  1.000000  1.000000  1.000000  1.000000
 FoFCou: FMM=F IPFlag=           0 FMFlag=      100000 FMFlg1=           0
         NFxFlg=           0 DoJE=T BraDBF=F KetDBF=T FulRan=T
         wScrn=  0.000000 ICntrl=       500 IOpCl=  0 I1Cent=   200000004 NGrid=           0
         NMat0=    1 NMatS0=      1 NMatT0=    0 NMatD0=    1 NMtDS0=    0 NMtDT0=    0
 Petite list used in FoFCou.
 Requested convergence on RMS density matrix=1.00D-10 within 128 cycles.
 Requested convergence on MAX density matrix=1.00D-08.
 Requested convergence on             energy=1.00D-08.
 No special actions if energy rises.
 SCF Done:  E(RwB97XD) =  -832.385723229     A.U. after   17 cycles
            NFock= 17  Conv=0.46D-10     -V/T= 2.0081
 DoSCS=F DFT=T ScalE2(SS,OS)=  1.000000  1.000000
 Range of M.O.s used for correlation:     1   263
 NBasis=   263 NAE=    48 NBE=    48 NFC=     0 NFV=     0
 NROrb=    263 NOA=    48 NOB=    48 NVA=   215 NVB=   215

 **** Warning!!: The largest alpha MO coefficient is  0.25138784D+02

 Symmetrizing basis deriv contribution to polar:
 IMax=3 JMax=2 DiffMx= 0.00D+00
 G2DrvN: will do    21 centers at a time, making    1 passes.
 Calling FoFCou, ICntrl=  3107 FMM=F I1Cent=   0 AccDes= 0.00D+00.
 End of G2Drv F.D. properties file   721 does not exist.
 End of G2Drv F.D. properties file   722 does not exist.
 End of G2Drv F.D. properties file   788 does not exist.
          IDoAtm=11111111111111111111
          Differentiating once with respect to nuclear coordinates.
 Keep R1 ints in memory in canonical form, NReq=1236245053.
          There are    63 degrees of freedom in the 1st order CPHF.  IDoFFX=6 NUNeed=     0.
     57 vectors produced by pass  0 Test12= 1.64D-14 1.59D-09 XBig12= 1.77D-01 8.07D-02.
 AX will form    57 AO Fock derivatives at one time.
     57 vectors produced by pass  1 Test12= 1.64D-14 1.59D-09 XBig12= 7.15D-02 1.18D-01.
     57 vectors produced by pass  2 Test12= 1.64D-14 1.59D-09 XBig12= 1.71D-03 6.97D-03.
     57 vectors produced by pass  3 Test12= 1.64D-14 1.59D-09 XBig12= 1.56D-05 7.90D-04.
     57 vectors produced by pass  4 Test12= 1.64D-14 1.59D-09 XBig12= 1.23D-07 4.82D-05.
     57 vectors produced by pass  5 Test12= 1.64D-14 1.59D-09 XBig12= 7.62D-10 3.10D-06.
     47 vectors produced by pass  6 Test12= 1.64D-14 1.59D-09 XBig12= 4.26D-12 2.30D-07.
     12 vectors produced by pass  7 Test12= 1.64D-14 1.59D-09 XBig12= 2.03D-14 1.55D-08.
 InvSVY:  IOpt=1 It=  1 EMax= 4.44D-16
 Solved reduced A of dimension   401 with    63 vectors.
 End of Minotr F.D. properties file   721 does not exist.
 End of Minotr F.D. properties file   722 does not exist.
 End of Minotr F.D. properties file   788 does not exist.

 **********************************************************************

            Population analysis using the SCF Density.

 **********************************************************************

 Orbital symmetries:
       Occupied  (A) (A) (A) (A) (A) (A) (A) (A) (A) (A) (A) (A)
                 (A) (A) (A) (A) (A) (A) (A) (A) (A) (A) (A) (A)
                 (A) (A) (A) (A) (A) (A) (A) (A) (A) (A) (A) (A)
                 (A) (A) (A) (A) (A) (A) (A) (A) (A) (A) (A) (A)
       Virtual   (A) (A) (A) (A) (A) (A) (A) (A) (A) (A) (A) (A)
                 (A) (A) (A) (A) (A) (A) (A) (A) (A) (A) (A) (A)
                 (A) (A) (A) (A) (A) (A) (A) (A) (A) (A) (A) (A)
                 (A) (A) (A) (A) (A) (A) (A) (A) (A) (A) (A) (A)
                 (A) (A) (A) (A) (A) (A) (A) (A) (A) (A) (A) (A)
                 (A) (A) (A) (A) (A) (A) (A) (A) (A) (A) (A) (A)
                 (A) (A) (A) (A) (A) (A) (A) (A) (A) (A) (A) (A)
                 (A) (A) (A) (A) (A) (A) (A) (A) (A) (A) (A) (A)
                 (A) (A) (A) (A) (A) (A) (A) (A) (A) (A) (A) (A)
                 (A) (A) (A) (A) (A) (A) (A) (A) (A) (A) (A) (A)
                 (A) (A) (A) (A) (A) (A) (A) (A) (A) (A) (A) (A)
                 (A) (A) (A) (A) (A) (A) (A) (A) (A) (A) (A) (A)
                 (A) (A) (A) (A) (A) (A) (A) (A) (A) (A) (A) (A)
                 (A) (A) (A) (A) (A) (A) (A) (A) (A) (A) (A) (A)
                 (A) (A) (A) (A) (A) (A) (A) (A) (A) (A) (A) (A)
                 (A) (A) (A) (A) (A) (A) (A) (A) (A) (A) (A) (A)
                 (A) (A) (A) (A) (A) (A) (A) (A) (A) (A) (A) (A)
                 (A) (A) (A) (A) (A) (A) (A) (A) (A) (A) (A)
 The electronic state is 1-A.
 Alpha  occ. eigenvalues --  -24.87896 -24.87880 -24.87724 -19.33158 -19.31932
 Alpha  occ. eigenvalues --  -19.31188 -19.31048 -19.30235 -19.29868 -10.56482
 Alpha  occ. eigenvalues --  -10.46805  -1.43584  -1.34290  -1.34210  -1.23334
 Alpha  occ. eigenvalues --   -1.17027  -1.15687  -1.14733  -1.13905  -1.12739
 Alpha  occ. eigenvalues --   -0.84993  -0.75261  -0.69959  -0.69705  -0.68365
 Alpha  occ. eigenvalues --   -0.67189  -0.66061  -0.65534  -0.64564  -0.60567
 Alpha  occ. eigenvalues --   -0.57722  -0.57324  -0.56479  -0.55842  -0.54454
 Alpha  occ. eigenvalues --   -0.52830  -0.52716  -0.52294  -0.51609  -0.50671
 Alpha  occ. eigenvalues --   -0.49503  -0.47416  -0.45322  -0.43343  -0.42926
 Alpha  occ. eigenvalues --   -0.42117  -0.41709  -0.39662
 Alpha virt. eigenvalues --    0.02467   0.04400   0.04881   0.05585   0.07954
 Alpha virt. eigenvalues --    0.08890   0.09870   0.10545   0.10667   0.11170
 Alpha virt. eigenvalues --    0.11700   0.13956   0.14104   0.15010   0.16329
 Alpha virt. eigenvalues --    0.16565   0.19103   0.19720   0.20978   0.22148
 Alpha virt. eigenvalues --    0.23003   0.23580   0.24655   0.25155   0.25925
 Alpha virt. eigenvalues --    0.26359   0.26793   0.27989   0.28742   0.29019
 Alpha virt. eigenvalues --    0.29383   0.30140   0.30389   0.30894   0.31692
 Alpha virt. eigenvalues --    0.31727   0.32520   0.32720   0.34020   0.34580
 Alpha virt. eigenvalues --    0.34964   0.35529   0.36358   0.36674   0.37290
 Alpha virt. eigenvalues --    0.37546   0.38107   0.38794   0.39496   0.39918
 Alpha virt. eigenvalues --    0.40953   0.42454   0.42916   0.43331   0.44546
 Alpha virt. eigenvalues --    0.45380   0.45857   0.47090   0.47224   0.48773
 Alpha virt. eigenvalues --    0.49155   0.50760   0.52832   0.53765   0.54329
 Alpha virt. eigenvalues --    0.56279   0.57812   0.62672   0.62894   0.82896
 Alpha virt. eigenvalues --    0.83365   0.84958   0.89673   0.91568   0.95452
 Alpha virt. eigenvalues --    1.03880   1.05531   1.06943   1.17868   1.18601
 Alpha virt. eigenvalues --    1.19925   1.20061   1.21124   1.21418   1.22697
 Alpha virt. eigenvalues --    1.23505   1.24382   1.25164   1.26448   1.27346
 Alpha virt. eigenvalues --    1.28135   1.29537   1.29981   1.30862   1.32203
 Alpha virt. eigenvalues --    1.32493   1.33375   1.34131   1.35987   1.36852
 Alpha virt. eigenvalues --    1.38730   1.39686   1.43367   1.45359   1.47600
 Alpha virt. eigenvalues --    1.48498   1.51719   1.54037   1.55147   1.56645
 Alpha virt. eigenvalues --    1.57718   1.59774   1.61239   1.61702   1.62887
 Alpha virt. eigenvalues --    1.63596   1.64177   1.65405   1.66335   1.67231
 Alpha virt. eigenvalues --    1.68298   1.68690   1.71055   1.72731   1.73647
 Alpha virt. eigenvalues --    1.74608   1.75047   1.75314   1.75981   1.78633
 Alpha virt. eigenvalues --    1.79558   1.80932   1.83301   1.83925   1.86245
 Alpha virt. eigenvalues --    1.87549   1.89985   1.90621   1.91586   1.92614
 Alpha virt. eigenvalues --    1.94216   1.95053   1.95621   1.96698   2.01820
 Alpha virt. eigenvalues --    2.12935   2.13406   2.15963   2.17014   2.17542
 Alpha virt. eigenvalues --    2.19411   2.24841   2.28124   2.30231   2.31927
 Alpha virt. eigenvalues --    2.33500   2.34387   2.34883   2.38144   2.39053
 Alpha virt. eigenvalues --    2.44139   2.44683   2.47979   2.49885   2.50904
 Alpha virt. eigenvalues --    2.55152   2.58425   2.62929   2.63698   2.65980
 Alpha virt. eigenvalues --    2.66638   2.69925   2.71008   2.72268   2.74483
 Alpha virt. eigenvalues --    2.74874   2.77757   2.80241   2.83842   2.85523
 Alpha virt. eigenvalues --    2.86503   2.90179   2.95170   2.98007   3.00830
 Alpha virt. eigenvalues --    3.09031   3.11371   3.12467   3.15184   3.19776
 Alpha virt. eigenvalues --    3.23469   3.25101   3.26405   3.38352   3.41119
 Alpha virt. eigenvalues --    3.44600   3.51114   3.52242   3.57927   3.71272
 Alpha virt. eigenvalues --    3.73864   3.78517   3.81904   3.86860   4.32830
 Alpha virt. eigenvalues --    4.41943   4.42593   4.46766   4.51693   4.64297
 Alpha virt. eigenvalues --    4.77930   4.84329   5.57779   5.92493   6.62477
          Condensed to atoms (all electrons):
               1          2          3          4          5          6
     1  C    5.522125   0.381220   0.421662  -0.034048  -0.509584  -0.018496
     2  O    0.381220   8.305447  -0.159368  -0.001273  -0.049953   0.000607
     3  O    0.421662  -0.159368   8.368631   0.152746  -0.255188   0.014005
     4  H   -0.034048  -0.001273   0.152746   0.256741   0.005058   0.000249
     5  C   -0.509584  -0.049953  -0.255188   0.005058   5.396795   0.139720
     6  F   -0.018496   0.000607   0.014005   0.000249   0.139720   9.234046
     7  F   -0.033883   0.000480   0.015320   0.000813   0.152750  -0.046801
     8  F   -0.053200   0.005722   0.012761   0.001243   0.176808  -0.037340
     9  O    0.001154  -0.000805   0.000871  -0.000086  -0.001004   0.000055
    10  H    0.000618  -0.000268  -0.000206  -0.000280  -0.000829   0.000013
    11  H   -0.002618   0.000181   0.000307   0.001880   0.001725   0.000006
    12  O    0.002177  -0.003546   0.000148   0.001399  -0.000543  -0.000002
    13  H    0.000329  -0.000327  -0.000059  -0.000412  -0.001556  -0.000000
    14  H   -0.001181   0.000629   0.000106   0.000941   0.002648  -0.000014
    15  O    0.003342   0.009859  -0.054118   0.095512  -0.024170  -0.000464
    16  H    0.001123   0.001084   0.001453  -0.013011   0.009114  -0.000126
    17  H    0.001976  -0.003954   0.007911  -0.012137  -0.011495   0.000113
    18  O   -0.002070  -0.016353   0.001545   0.002682  -0.021583   0.000075
    19  H   -0.028369   0.070452  -0.000563  -0.001663   0.014144   0.000435
    20  H    0.003332  -0.002788  -0.000592   0.000629  -0.001250  -0.000046
               7          8          9         10         11         12
     1  C   -0.033883  -0.053200   0.001154   0.000618  -0.002618   0.002177
     2  O    0.000480   0.005722  -0.000805  -0.000268   0.000181  -0.003546
     3  O    0.015320   0.012761   0.000871  -0.000206   0.000307   0.000148
     4  H    0.000813   0.001243  -0.000086  -0.000280   0.001880   0.001399
     5  C    0.152750   0.176808  -0.001004  -0.000829   0.001725  -0.000543
     6  F   -0.046801  -0.037340   0.000055   0.000013   0.000006  -0.000002
     7  F    9.233703  -0.037000  -0.000000   0.000002   0.000008   0.000000
     8  F   -0.037000   9.244760   0.000004   0.000003   0.000021  -0.000002
     9  O   -0.000000   0.000004   8.387819   0.269112   0.235960  -0.056964
    10  H    0.000002   0.000003   0.269112   0.357651  -0.020473   0.002090
    11  H    0.000008   0.000021   0.235960  -0.020473   0.311111   0.033897
    12  O    0.000000  -0.000002  -0.056964   0.002090   0.033897   8.309955
    13  H   -0.000003  -0.000009   0.005120  -0.000231  -0.005037   0.284453
    14  H   -0.000006   0.000027   0.001534   0.000053  -0.002954   0.255178
    15  O   -0.000037   0.000229  -0.081611   0.004178   0.007600   0.001069
    16  H   -0.000240  -0.000186   0.055570  -0.008043  -0.010660   0.002285
    17  H    0.000315  -0.000048   0.002956   0.000723  -0.001174  -0.004773
    18  O    0.000086   0.000246   0.003403   0.000375  -0.000194  -0.012262
    19  H    0.000347  -0.000155  -0.002284  -0.000020   0.001357  -0.008079
    20  H   -0.000073  -0.000014   0.000795   0.000082  -0.000731   0.004585
              13         14         15         16         17         18
     1  C    0.000329  -0.001181   0.003342   0.001123   0.001976  -0.002070
     2  O   -0.000327   0.000629   0.009859   0.001084  -0.003954  -0.016353
     3  O   -0.000059   0.000106  -0.054118   0.001453   0.007911   0.001545
     4  H   -0.000412   0.000941   0.095512  -0.013011  -0.012137   0.002682
     5  C   -0.001556   0.002648  -0.024170   0.009114  -0.011495  -0.021583
     6  F   -0.000000  -0.000014  -0.000464  -0.000126   0.000113   0.000075
     7  F   -0.000003  -0.000006  -0.000037  -0.000240   0.000315   0.000086
     8  F   -0.000009   0.000027   0.000229  -0.000186  -0.000048   0.000246
     9  O    0.005120   0.001534  -0.081611   0.055570   0.002956   0.003403
    10  H   -0.000231   0.000053   0.004178  -0.008043   0.000723   0.000375
    11  H   -0.005037  -0.002954   0.007600  -0.010660  -0.001174  -0.000194
    12  O    0.284453   0.255178   0.001069   0.002285  -0.004773  -0.012262
    13  H    0.353630  -0.023941   0.000259   0.000017   0.001331   0.002283
    14  H   -0.023941   0.307673  -0.001939  -0.000978  -0.002652   0.006694
    15  O    0.000259  -0.001939   8.501973   0.230363   0.245575  -0.031921
    16  H    0.000017  -0.000978   0.230363   0.271960  -0.023592  -0.001995
    17  H    0.001331  -0.002652   0.245575  -0.023592   0.303808   0.041222
    18  O    0.002283   0.006694  -0.031921  -0.001995   0.041222   8.477930
    19  H   -0.000068   0.000007  -0.006899   0.000467  -0.004311   0.193979
    20  H   -0.000194  -0.001222   0.004880  -0.000237  -0.001546   0.270278
              19         20
     1  C   -0.028369   0.003332
     2  O    0.070452  -0.002788
     3  O   -0.000563  -0.000592
     4  H   -0.001663   0.000629
     5  C    0.014144  -0.001250
     6  F    0.000435  -0.000046
     7  F    0.000347  -0.000073
     8  F   -0.000155  -0.000014
     9  O   -0.002284   0.000795
    10  H   -0.000020   0.000082
    11  H    0.001357  -0.000731
    12  O   -0.008079   0.004585
    13  H   -0.000068  -0.000194
    14  H    0.000007  -0.001222
    15  O   -0.006899   0.004880
    16  H    0.000467  -0.000237
    17  H   -0.004311  -0.001546
    18  O    0.193979   0.270278
    19  H    0.293295  -0.013303
    20  H   -0.013303   0.328016
 Mulliken charges:
               1
     1  C    0.344392
     2  O   -0.537046
     3  O   -0.527372
     4  H    0.543018
     5  C    0.978394
     6  F   -0.286035
     7  F   -0.285780
     8  F   -0.313869
     9  O   -0.821599
    10  H    0.395452
    11  H    0.449787
    12  O   -0.811067
    13  H    0.384412
    14  H    0.459395
    15  O   -0.903679
    16  H    0.485632
    17  H    0.459753
    18  O   -0.914419
    19  H    0.491231
    20  H    0.409399
 Sum of Mulliken charges =  -0.00000
 Mulliken charges with hydrogens summed into heavy atoms:
               1
     1  C    0.344392
     2  O   -0.537046
     3  O    0.015646
     5  C    0.978394
     6  F   -0.286035
     7  F   -0.285780
     8  F   -0.313869
     9  O    0.023641
    12  O    0.032741
    15  O    0.041706
    18  O   -0.013789
 APT charges:
               1
     1  C    0.191250
     2  O   -0.521173
     3  O   -0.498286
     4  H    0.488237
     5  C    0.390065
     6  F   -0.119458
     7  F   -0.046511
     8  F   -0.090406
     9  O   -1.641824
    10  H    1.178519
    11  H    0.388644
    12  O   -0.460577
    13  H    0.489647
    14  H    0.026447
    15  O   -0.704698
    16  H    0.533888
    17  H    0.379730
    18  O   -1.088692
    19  H    0.184115
    20  H    0.921083
 Sum of APT charges =  -0.00000
 APT charges with hydrogens summed into heavy atoms:
               1
     1  C    0.191250
     2  O   -0.521173
     3  O   -0.010049
     5  C    0.390065
     6  F   -0.119458
     7  F   -0.046511
     8  F   -0.090406
     9  O   -0.074661
    12  O    0.055517
    15  O    0.208920
    18  O    0.016506
 Electronic spatial extent (au):  <R**2>=           3009.9284
 Charge=             -0.0000 electrons
 Dipole moment (field-independent basis, Debye):
    X=              4.4732    Y=              2.2176    Z=             -0.1618  Tot=              4.9953
 Quadrupole moment (field-independent basis, Debye-Ang):
   XX=            -63.8010   YY=            -59.7695   ZZ=            -62.0718
   XY=              0.2692   XZ=              1.5190   YZ=             -3.7479
 Traceless Quadrupole moment (field-independent basis, Debye-Ang):
   XX=             -1.9202   YY=              2.1113   ZZ=             -0.1911
   XY=              0.2692   XZ=              1.5190   YZ=             -3.7479
 Octapole moment (field-independent basis, Debye-Ang**2):
  XXX=             21.2160  YYY=             12.3952  ZZZ=             12.4584  XYY=             29.7268
  XXY=            -21.9930  XXZ=              3.5390  XZZ=              7.6777  YZZ=             20.7273
  YYZ=             -7.0754  XYZ=             -4.9830
 Hexadecapole moment (field-independent basis, Debye-Ang**3):
 XXXX=          -2434.1091 YYYY=           -446.4992 ZZZZ=           -320.9140 XXXY=           -161.2817
 XXXZ=             -5.4348 YYYX=              3.8218 YYYZ=            -31.0884 ZZZX=             25.1134
 ZZZY=             -5.9850 XXYY=           -395.8651 XXZZ=           -437.5389 YYZZ=           -123.3760
 XXYZ=            -27.5264 YYXZ=             -8.0461 ZZXY=             44.1333
 N-N= 7.316791969392D+02 E-N=-3.430505116559D+03  KE= 8.257182100051D+02
  Exact polarizability:       0.000       0.000       0.000       0.000       0.000       0.000
 Approx polarizability:      66.313       1.895      75.219      -0.630       2.470      60.899
 Calling FoFJK, ICntrl=    100127 FMM=F ISym2X=0 I1Cent= 0 IOpClX= 0 NMat=1 NMatS=1 NMatT=0.
 ***** Axes restored to original set *****
 -------------------------------------------------------------------
 Center     Atomic                   Forces (Hartrees/Bohr)
 Number     Number              X              Y              Z
 -------------------------------------------------------------------
      1        6           0.002362525    0.009943617   -0.012560003
      2        8           0.012479838   -0.016312599    0.007465662
      3        8          -0.022433806    0.001086932    0.016914006
      4        1           0.008197381    0.002909438   -0.012104069
      5        6           0.003838039    0.000429409   -0.003427516
      6        9          -0.001047545    0.002338418    0.004460967
      7        9          -0.004714488   -0.002369328    0.000218503
      8        9           0.000221508   -0.002725557    0.002928110
      9        8           0.000560072    0.000213254   -0.000791825
     10        1          -0.001566655    0.001132862    0.001632795
     11        1           0.001719197    0.000946557    0.001980413
     12        8          -0.002352411    0.001995598    0.001998530
     13        1           0.001980801   -0.000134592   -0.000200980
     14        1           0.002181261   -0.003549278   -0.001851177
     15        8           0.004596863    0.007361322   -0.006618762
     16        1          -0.003017899   -0.002685855    0.001493917
     17        1          -0.004108037   -0.000895307    0.000517973
     18        8           0.001621564    0.000579313    0.001348618
     19        1           0.000313401    0.002392548   -0.004357966
     20        1          -0.000831610   -0.002656750    0.000952804
 -------------------------------------------------------------------
 Cartesian Forces:  Max     0.022433806 RMS     0.005911704
 FormGI is forming the generalized inverse of G from B-inverse, IUseBI=4.

 GradGradGradGradGradGradGradGradGradGradGradGradGradGradGradGradGradGrad
 Berny optimization.
 Internal  Forces:  Max     0.018922809 RMS     0.003742073
 Search for a local minimum.
 Step number   1 out of a maximum of  120
 All quantities printed in internal units (Hartrees-Bohrs-Radians)
 Mixed Optimization -- RFO/linear search
 Second derivative matrix not updated -- analytic derivatives used.
 ITU=  0
     Eigenvalues ---   -0.00317   0.00000   0.00028   0.00053   0.00083
     Eigenvalues ---    0.00181   0.00235   0.00453   0.00537   0.00621
     Eigenvalues ---    0.00708   0.00929   0.01111   0.01192   0.01463
     Eigenvalues ---    0.01628   0.01824   0.01894   0.01966   0.02432
     Eigenvalues ---    0.02527   0.02655   0.02695   0.02990   0.03247
     Eigenvalues ---    0.03731   0.04498   0.05479   0.06074   0.06560
     Eigenvalues ---    0.06915   0.07100   0.11701   0.13617   0.19712
     Eigenvalues ---    0.20205   0.21138   0.21794   0.23190   0.25651
     Eigenvalues ---    0.36016   0.37570   0.38485   0.42507   0.44065
     Eigenvalues ---    0.47043   0.48395   0.50843   0.55747   0.57212
     Eigenvalues ---    0.57313   0.57473   0.62310   0.87001
 RFO step:  Lambda=-1.01283220D-02 EMin=-3.17415270D-03
 Linear search not attempted -- first point.
 Maximum step size (   0.300) exceeded in Quadratic search.
    -- Step size scaled by   0.287
 Iteration  1 RMS(Cart)=  0.03458774 RMS(Int)=  0.00146734
 Iteration  2 RMS(Cart)=  0.00216399 RMS(Int)=  0.00008009
 Iteration  3 RMS(Cart)=  0.00000136 RMS(Int)=  0.00008008
 Iteration  4 RMS(Cart)=  0.00000000 RMS(Int)=  0.00008008
 Variable       Old X    -DE/DX   Delta X   Delta X   Delta X     New X
                                 (Linear)    (Quad)   (Total)
    R1        2.29243   0.01892   0.00000  -0.00296  -0.00307   2.28937
    R2        2.39823   0.01396   0.00000   0.02006   0.01999   2.41822
    R3        2.95218  -0.00507   0.00000  -0.00759  -0.00759   2.94459
    R4        3.28895  -0.00254   0.00000   0.04470   0.04463   3.33358
    R5        2.15624  -0.01796   0.00000  -0.16122  -0.16118   1.99505
    R6        2.54337  -0.00358   0.00000   0.21394   0.21398   2.75735
    R7        2.52964   0.00289   0.00000  -0.00066  -0.00066   2.52899
    R8        2.53097   0.00296   0.00000  -0.00042  -0.00042   2.53055
    R9        2.52362   0.00043   0.00000  -0.00369  -0.00369   2.51993
   R10        1.81062   0.00239   0.00000   0.00079   0.00079   1.81141
   R11        1.85633   0.00223   0.00000  -0.00161  -0.00159   1.85474
   R12        3.10568   0.00269   0.00000   0.07050   0.07052   3.17620
   R13        3.25851   0.00139   0.00000   0.02402   0.02404   3.28255
   R14        1.81194   0.00192   0.00000   0.00074   0.00074   1.81268
   R15        1.83774   0.00350   0.00000   0.00166   0.00165   1.83939
   R16        3.43203   0.00088   0.00000   0.00573   0.00571   3.43774
   R17        1.88155   0.00122   0.00000  -0.01183  -0.01182   1.86973
   R18        1.84907   0.00221   0.00000  -0.00800  -0.00793   1.84114
   R19        3.37355   0.00380   0.00000   0.07875   0.07882   3.45237
   R20        1.85359   0.00259   0.00000  -0.00424  -0.00428   1.84931
   R21        1.81171   0.00232   0.00000   0.00084   0.00084   1.81255
    A1        2.24493   0.00069   0.00000  -0.00119  -0.00138   2.24355
    A2        2.08008   0.00005   0.00000   0.01087   0.01097   2.09105
    A3        1.95817  -0.00074   0.00000  -0.00969  -0.00959   1.94858
    A4        2.33349  -0.00564   0.00000   0.01772   0.01745   2.35094
    A5        2.00618  -0.00277   0.00000  -0.01705  -0.01715   1.98903
    A6        1.94512  -0.00512   0.00000  -0.00498  -0.00499   1.94013
    A7        1.94212  -0.00534   0.00000  -0.00553  -0.00555   1.93657
    A8        1.95102  -0.00438   0.00000  -0.00725  -0.00727   1.94375
    A9        1.87461   0.00532   0.00000   0.00570   0.00569   1.88030
   A10        1.87405   0.00523   0.00000   0.00665   0.00663   1.88068
   A11        1.87299   0.00536   0.00000   0.00669   0.00667   1.87966
   A12        1.86401  -0.00007   0.00000   0.00097   0.00096   1.86496
   A13        2.07797  -0.00028   0.00000  -0.00439  -0.00440   2.07357
   A14        1.78174   0.00123   0.00000   0.00132   0.00138   1.78312
   A15        2.02076   0.00054   0.00000  -0.00041  -0.00043   2.02033
   A16        1.79671   0.00169   0.00000   0.01063   0.01061   1.80732
   A17        1.86076  -0.00084   0.00000  -0.00158  -0.00158   1.85918
   A18        1.83509   0.00298   0.00000   0.01656   0.01660   1.85169
   A19        1.85215   0.00242   0.00000   0.01407   0.01418   1.86633
   A20        1.83998  -0.00129   0.00000  -0.00440  -0.00467   1.83531
   A21        2.81591   0.00039   0.00000  -0.02988  -0.02977   2.78614
   A22        1.57513   0.00078   0.00000   0.00312   0.00306   1.57819
   A23        1.90033   0.00040   0.00000   0.01475   0.01469   1.91501
   A24        2.23926  -0.00104   0.00000  -0.01254  -0.01253   2.22673
   A25        1.56786   0.00008   0.00000  -0.00800  -0.00790   1.55996
   A26        2.20029   0.00002   0.00000   0.00344   0.00341   2.20370
   A27        1.86338   0.00016   0.00000   0.00239   0.00246   1.86585
   A28        2.87787  -0.00062   0.00000   0.00687   0.00691   2.88477
   A29        3.08632   0.00526   0.00000   0.01252   0.01259   3.09891
   A30        2.96892  -0.00044   0.00000  -0.01434  -0.01426   2.95466
   A31        2.95045  -0.00171   0.00000   0.00002  -0.00006   2.95040
   A32        3.14503  -0.00113   0.00000  -0.00526  -0.00526   3.13977
   A33        3.10960   0.00022   0.00000   0.00798   0.00799   3.11760
   A34        3.27384   0.00171   0.00000  -0.00877  -0.00874   3.26510
   A35        2.99730   0.00081   0.00000   0.01068   0.01067   3.00796
   A36        2.90465   0.00032   0.00000  -0.00144  -0.00147   2.90318
    D1        0.05878   0.00008   0.00000  -0.00262  -0.00258   0.05620
    D2       -3.07810   0.00009   0.00000  -0.00247  -0.00242  -3.08053
    D3        0.00595   0.00030   0.00000  -0.00018  -0.00010   0.00585
    D4       -3.14008   0.00029   0.00000  -0.00027  -0.00020  -3.14028
    D5       -2.12676  -0.00017   0.00000  -0.00014  -0.00015  -2.12691
    D6        2.06446   0.00015   0.00000  -0.00027  -0.00028   2.06418
    D7       -0.02944  -0.00004   0.00000  -0.00007  -0.00008  -0.02952
    D8        1.01880  -0.00016   0.00000  -0.00003  -0.00002   1.01878
    D9       -1.07316   0.00016   0.00000  -0.00016  -0.00016  -1.07332
   D10        3.11612  -0.00002   0.00000   0.00004   0.00005   3.11617
   D11        0.09320  -0.00031   0.00000   0.00656   0.00666   0.09986
   D12        1.72321   0.00051   0.00000   0.00389   0.00410   1.72732
   D13       -0.20876  -0.00093   0.00000  -0.00687  -0.00684  -0.21560
   D14       -2.13210   0.00021   0.00000   0.00614   0.00612  -2.12597
   D15        2.16577   0.00001   0.00000   0.00371   0.00373   2.16950
   D16        1.99387   0.00044   0.00000   0.00877   0.00878   2.00265
   D17        0.00855   0.00023   0.00000   0.00634   0.00639   0.01493
   D18        2.47117  -0.00204   0.00000  -0.00273  -0.00279   2.46838
   D19       -1.90429   0.00075   0.00000   0.01369   0.01374  -1.89055
   D20       -1.80891  -0.00095   0.00000  -0.00055  -0.00062  -1.80953
   D21        0.09881   0.00184   0.00000   0.01587   0.01591   0.11473
   D22       -0.20404   0.00068   0.00000  -0.00102  -0.00098  -0.20503
   D23        1.34927   0.00073   0.00000  -0.00960  -0.00949   1.33978
   D24       -2.63424   0.00119   0.00000   0.00397   0.00399  -2.63025
   D25       -2.27856  -0.00025   0.00000  -0.00599  -0.00602  -2.28458
   D26       -0.72525  -0.00020   0.00000  -0.01458  -0.01452  -0.73978
   D27        1.57443   0.00026   0.00000  -0.00101  -0.00105   1.57338
   D28        0.64738   0.00154   0.00000   0.00316   0.00340   0.65078
   D29       -1.29362  -0.00225   0.00000  -0.01926  -0.01908  -1.31271
   D30        1.39298  -0.00012   0.00000   0.00480   0.00491   1.39789
   D31       -0.50734  -0.00052   0.00000  -0.00992  -0.00973  -0.51707
   D32       -2.44071  -0.00079   0.00000  -0.00766  -0.00762  -2.44833
   D33       -1.70303  -0.00063   0.00000   0.00445   0.00459  -1.69845
   D34       -0.12866   0.00022   0.00000   0.00499   0.00498  -0.12368
   D35        2.10324   0.00031   0.00000   0.00618   0.00620   2.10944
         Item               Value     Threshold  Converged?
 Maximum Force            0.018923     0.000015     NO 
 RMS     Force            0.003742     0.000010     NO 
 Maximum Displacement     0.175879     0.000060     NO 
 RMS     Displacement     0.035782     0.000040     NO 
 Predicted change in Energy=-3.163386D-03
 GradGradGradGradGradGradGradGradGradGradGradGradGradGradGradGradGradGrad

                          Input orientation:                          
 ---------------------------------------------------------------------
 Center     Atomic      Atomic             Coordinates (Angstroms)
 Number     Number       Type             X           Y           Z
 ---------------------------------------------------------------------
      1          6           0        0.874007    0.082611   -0.346161
      2          8           0        1.470449   -0.855259    0.135858
      3          8           0       -0.223819    0.613719    0.041465
      4          1           0       -0.640924    0.159321    0.898277
      5          6           0        1.442006    0.794595   -1.610467
      6          9           0        1.651956    2.095840   -1.378775
      7          9           0        0.590330    0.695676   -2.639096
      8          9           0        2.601482    0.257071   -1.991091
      9          8           0       -0.149173    0.809671    4.187087
     10          1           0       -0.672796    0.972392    4.973325
     11          1           0        0.532208    0.146741    4.431134
     12          8           0        1.626736   -1.198181    4.533823
     13          1           0        2.553796   -0.992422    4.398386
     14          1           0        1.358319   -1.767874    3.791637
     15          8           0       -1.152147   -0.488866    2.101421
     16          1           0       -0.884914    0.088891    2.858869
     17          1           0       -0.644478   -1.312275    2.217656
     18          8           0        0.772698   -2.465198    2.216777
     19          1           0        1.163172   -1.967848    1.469883
     20          1           0        0.752893   -3.388341    1.957153
 ---------------------------------------------------------------------
                    Distance matrix (angstroms):
                    1          2          3          4          5
     1  C    0.000000
     2  O    1.211481   0.000000
     3  O    1.279669   2.244405   0.000000
     4  H    1.962022   2.463443   1.055737   0.000000
     5  C    1.558208   2.402599   2.352992   3.322043   0.000000
     6  F    2.392611   3.322055   2.780701   3.767277   1.338282
     7  F    2.390370   3.298542   2.802671   3.783738   1.339109
     8  F    2.391735   2.653380   3.498687   4.344099   1.333488
     9  O    4.703813   4.669863   4.150921   3.388369   6.011964
    10  H    5.610815   5.597758   4.965225   4.155492   6.917392
    11  H    4.789936   4.509290   4.478709   3.722563   6.143972
    12  O    5.101106   4.414082   5.185443   4.494696   6.462011
    13  H    5.146661   4.400182   5.410878   4.876834   6.366775
    14  H    4.558533   3.769636   4.715818   4.010310   5.979630
    15  O    3.228397   3.297831   2.514141   1.459126   4.706911
    16  H    3.655963   3.722089   2.941131   1.976970   5.087980
    17  H    3.290086   3.002610   2.936361   1.976454   4.842195
    18  O    3.615280   2.721945   3.899328   3.259581   5.071688
    19  H    2.754272   1.764056   3.260155   2.847164   4.146974
    20  H    4.167425   3.201329   4.543161   3.955989   5.540735
                    6          7          8          9         10
     6  F    0.000000
     7  F    2.162387   0.000000
     8  F    2.158148   2.158012   0.000000
     9  O    5.989752   6.867069   6.785378   0.000000
    10  H    6.856806   7.721464   7.728885   0.958556   0.000000
    11  H    6.229596   7.091746   6.748262   0.981486   1.558110
    12  O    6.768311   7.490768   6.755915   2.702877   3.192554
    13  H    6.612585   7.498735   6.510678   3.255491   3.821249
    14  H    6.461244   6.929157   6.251863   3.012084   3.609830
    15  O    5.162893   5.187665   5.603106   2.653707   3.257743
    16  H    5.331152   5.724697   5.975395   1.680774   2.301411
    17  H    5.461061   5.398580   5.541900   2.937114   3.579695
    18  O    5.874025   5.796886   5.334918   3.931505   4.637352
    19  H    4.986715   4.930133   4.358593   4.101226   4.928478
    20  H    6.481742   6.150701   5.682863   4.838350   5.490526
                   11         12         13         14         15
    11  H    0.000000
    12  O    1.737053   0.000000
    13  H    2.320685   0.959229   0.000000
    14  H    2.181093   0.973364   1.548753   0.000000
    15  O    2.944251   3.760572   4.389036   3.285595   0.000000
    16  H    2.117451   3.281831   3.919704   3.057732   0.989416
    17  H    2.900483   3.245930   3.884179   2.587698   0.974290
    18  O    3.432701   2.775503   3.178176   1.819175   2.761200
    19  H    3.693049   3.192962   3.385472   2.338507   2.819030
    20  H    4.320427   3.492797   3.865657   2.521465   3.472312
                   16         17         18         19         20
    16  H    0.000000
    17  H    1.559561   0.000000
    18  O    3.111805   1.826916   0.000000
    19  H    3.217781   2.063139   0.978610   0.000000
    20  H    3.947993   2.516060   0.959161   1.556780   0.000000
 Stoichiometry    C2H9F3O6
 Framework group  C1[X(C2H9F3O6)]
 Deg. of freedom    54
 Full point group                 C1      NOp   1
 Largest Abelian subgroup         C1      NOp   1
 Largest concise Abelian subgroup C1      NOp   1
                         Standard orientation:                         
 ---------------------------------------------------------------------
 Center     Atomic      Atomic             Coordinates (Angstroms)
 Number     Number       Type             X           Y           Z
 ---------------------------------------------------------------------
      1          6           0       -1.028634    0.062098   -0.208642
      2          8           0       -0.409587    1.098343   -0.105383
      3          8           0       -0.628660   -1.063342   -0.667945
      4          1           0        0.377579   -1.062892   -0.987419
      5          6           0       -2.517158    0.000267    0.247961
      6          9           0       -2.695767   -0.935764    1.187613
      7          9           0       -3.321794   -0.295698   -0.780717
      8          9           0       -2.918909    1.166629    0.754306
      9          8           0        3.225874   -1.711283    0.729511
     10          1           0        4.010776   -2.254203    0.640086
     11          1           0        3.529057   -0.811448    0.977890
     12          8           0        3.820511    0.893387    1.138959
     13          1           0        3.481727    1.300450    1.938738
     14          1           0        3.321767    1.281009    0.398390
     15          8           0        1.781060   -1.009850   -1.382991
     16          1           0        2.292186   -1.406545   -0.634440
     17          1           0        2.036833   -0.069824   -1.396150
     18          8           0        2.123407    1.688595   -0.908209
     19          1           0        1.213562    1.623993   -0.553684
     20          1           0        2.138662    2.441959   -1.501674
 ---------------------------------------------------------------------
 Rotational constants (GHZ):           1.3807136           0.3786583           0.3567044
 Standard basis: 6-31++G(d,p) (6D, 7F)
 There are   263 symmetry adapted cartesian basis functions of A   symmetry.
 There are   263 symmetry adapted basis functions of A   symmetry.
   263 basis functions,   424 primitive gaussians,   263 cartesian basis functions
    48 alpha electrons       48 beta electrons
       nuclear repulsion energy       729.0060841613 Hartrees.
 NAtoms=   20 NActive=   20 NUniq=   20 SFac= 1.00D+00 NAtFMM=   60 NAOKFM=F Big=F
 Integral buffers will be    131072 words long.
 Raffenetti 2 integral format.
 Two-electron integral symmetry is turned on.
 Nuclear repulsion after empirical dispersion term =      728.9970547531 Hartrees.
 One-electron integrals computed using PRISM.
 NBasis=   263 RedAO= T EigKep=  4.06D-05  NBF=   263
 NBsUse=   263 1.00D-06 EigRej= -1.00D+00 NBFU=   263
 Initial guess from the checkpoint file:  "/local_scratch/slurm.5620280/Gau-406647.chk"
 B after Tr=    -0.000000    0.000000    0.000000
         Rot=    0.999994    0.002954   -0.001550    0.000032 Ang=   0.38 deg.
 ExpMin= 3.60D-02 ExpMax= 7.00D+03 ExpMxC= 1.05D+03 IAcc=3 IRadAn=         5 AccDes= 0.00D+00
 Harris functional with IExCor= 4639 and IRadAn=       5 diagonalized for initial guess.
 HarFok:  IExCor= 4639 AccDes= 0.00D+00 IRadAn=         5 IDoV= 1 UseB2=F ITyADJ=14
 ICtDFT=  3500011 ScaDFX=  1.000000  1.000000  1.000000  1.000000
 FoFCou: FMM=F IPFlag=           0 FMFlag=      100000 FMFlg1=           0
         NFxFlg=           0 DoJE=T BraDBF=F KetDBF=T FulRan=T
         wScrn=  0.000000 ICntrl=       500 IOpCl=  0 I1Cent=   200000004 NGrid=           0
         NMat0=    1 NMatS0=      1 NMatT0=    0 NMatD0=    1 NMtDS0=    0 NMtDT0=    0
 Petite list used in FoFCou.
 Requested convergence on RMS density matrix=1.00D-10 within 128 cycles.
 Requested convergence on MAX density matrix=1.00D-08.
 Requested convergence on             energy=1.00D-08.
 No special actions if energy rises.
 SCF Done:  E(RwB97XD) =  -832.388364613     A.U. after   16 cycles
            NFock= 16  Conv=0.49D-10     -V/T= 2.0081
 Calling FoFJK, ICntrl=      2127 FMM=F ISym2X=0 I1Cent= 0 IOpClX= 0 NMat=1 NMatS=1 NMatT=0.
 ***** Axes restored to original set *****
 -------------------------------------------------------------------
 Center     Atomic                   Forces (Hartrees/Bohr)
 Number     Number              X              Y              Z
 -------------------------------------------------------------------
      1        6           0.001669344    0.007654359   -0.009538628
      2        8           0.009039137   -0.011837587    0.005500331
      3        8          -0.012363402    0.004627252    0.004834834
      4        1           0.002752681   -0.000799740   -0.003075095
      5        6           0.002794544    0.000194508   -0.002407443
      6        9          -0.000731063    0.001725564    0.003189506
      7        9          -0.003407045   -0.001674413    0.000150671
      8        9           0.000263129   -0.001943063    0.002019183
      9        8           0.000616670    0.000428115   -0.000134282
     10        1          -0.001098090    0.000800767    0.001208924
     11        1           0.001171367    0.000842436    0.001521157
     12        8          -0.001787504    0.001331389    0.001299720
     13        1           0.001467314   -0.000158532   -0.000016807
     14        1           0.001784227   -0.002546175   -0.001328984
     15        8           0.003002001    0.004634869   -0.003649247
     16        1          -0.002662560   -0.002093470    0.001098398
     17        1          -0.003621676   -0.000959115    0.000784167
     18        8           0.001744494    0.000206683    0.001036242
     19        1          -0.000067406    0.001521513   -0.003318565
     20        1          -0.000566162   -0.001955361    0.000825916
 -------------------------------------------------------------------
 Cartesian Forces:  Max     0.012363402 RMS     0.003631943

 GradGradGradGradGradGradGradGradGradGradGradGradGradGradGradGradGradGrad
 Berny optimization.
 Using GEDIIS/GDIIS optimizer.
 FormGI is forming the generalized inverse of G from B-inverse, IUseBI=4.
 Internal  Forces:  Max     0.014149179 RMS     0.002381590
 Search for a local minimum.
 Step number   2 out of a maximum of  120
 All quantities printed in internal units (Hartrees-Bohrs-Radians)
 Mixed Optimization -- RFO/linear search
 Update second derivatives using D2CorX and points    1    2
 DE= -2.64D-03 DEPred=-3.16D-03 R= 8.35D-01
 TightC=F SS=  1.41D+00  RLast= 3.03D-01 DXNew= 5.0454D-01 9.0855D-01
 Trust test= 8.35D-01 RLast= 3.03D-01 DXMaxT set to 5.05D-01
 ITU=  1  0
 Use linear search instead of GDIIS.
     Eigenvalues ---   -0.38741   0.00000   0.00028   0.00053   0.00083
     Eigenvalues ---    0.00181   0.00234   0.00454   0.00549   0.00622
     Eigenvalues ---    0.00713   0.00929   0.01110   0.01174   0.01509
     Eigenvalues ---    0.01592   0.01645   0.01918   0.01969   0.02178
     Eigenvalues ---    0.02465   0.02554   0.02750   0.03002   0.03110
     Eigenvalues ---    0.03730   0.04217   0.05038   0.05487   0.06238
     Eigenvalues ---    0.06784   0.06955   0.08123   0.11702   0.13748
     Eigenvalues ---    0.19794   0.20278   0.21795   0.23223   0.25609
     Eigenvalues ---    0.32011   0.37570   0.38475   0.42450   0.44053
     Eigenvalues ---    0.47040   0.47976   0.50010   0.53474   0.56968
     Eigenvalues ---    0.57234   0.57414   0.60046   0.73070
 RFO step:  Lambda=-3.87989053D-01 EMin=-3.87413335D-01
 I=     1 Eig=   -3.87D-01 Dot1= -8.96D-03
 I=     1 Stepn= -6.00D-01 RXN=   6.00D-01 EDone=F
 Mixed    1 eigenvectors in step.  Raw Step.Grad=  8.96D-03.
 RFO eigenvector is Hessian eigenvector with negative curvature.
 Taking step of  6.00D-01 in eigenvector direction(s).  Step.Grad=  3.47D-03.
 Quartic linear search produced a step of  0.28047.
 Maximum step size (   0.505) exceeded in Quadratic search.
    -- Step size not scaled.
 Iteration  1 RMS(Cart)=  0.09140001 RMS(Int)=  0.00846467
 Iteration  2 RMS(Cart)=  0.01519056 RMS(Int)=  0.00146274
 Iteration  3 RMS(Cart)=  0.00006561 RMS(Int)=  0.00146187
 Iteration  4 RMS(Cart)=  0.00000035 RMS(Int)=  0.00146187
 Variable       Old X    -DE/DX   Delta X   Delta X   Delta X     New X
                                 (Linear)    (Quad)   (Total)
    R1        2.28937   0.01415  -0.00086   0.22038   0.21908   2.50844
    R2        2.41822   0.01000   0.00561   0.17293   0.17770   2.59592
    R3        2.94459  -0.00356  -0.00213  -0.11265  -0.11478   2.82981
    R4        3.33358  -0.00118   0.01252  -0.11002  -0.09719   3.23639
    R5        1.99505  -0.00387  -0.04521  -0.20943  -0.25506   1.73999
    R6        2.75735  -0.00060   0.06001  -0.28970  -0.23014   2.52721
    R7        2.52899   0.00213  -0.00018   0.03771   0.03753   2.56652
    R8        2.53055   0.00218  -0.00012   0.03919   0.03907   2.56962
    R9        2.51993   0.00044  -0.00103  -0.01052  -0.01155   2.50837
   R10        1.81141   0.00173   0.00022   0.03488   0.03510   1.84651
   R11        1.85474   0.00164  -0.00045   0.03679   0.03633   1.89107
   R12        3.17620   0.00253   0.01978   0.00748   0.02715   3.20336
   R13        3.28255   0.00121   0.00674   0.01789   0.02464   3.30719
   R14        1.81268   0.00139   0.00021   0.02893   0.02913   1.84181
   R15        1.83939   0.00257   0.00046   0.05648   0.05705   1.89644
   R16        3.43774   0.00075   0.00160   0.02415   0.02586   3.46360
   R17        1.86973   0.00128  -0.00331   0.02785   0.02443   1.89416
   R18        1.84114   0.00190  -0.00222   0.02623   0.02445   1.86559
   R19        3.45237   0.00319   0.02211   0.00726   0.03003   3.48240
   R20        1.84931   0.00244  -0.00120   0.06182   0.06113   1.91044
   R21        1.81255   0.00167   0.00024   0.03390   0.03414   1.84669
    A1        2.24355   0.00026  -0.00039   0.02396   0.02224   2.26579
    A2        2.09105   0.00006   0.00308  -0.01579  -0.01204   2.07900
    A3        1.94858  -0.00032  -0.00269  -0.00817  -0.01019   1.93838
    A4        2.35094  -0.00329   0.00490  -0.11936  -0.11463   2.23632
    A5        1.98903  -0.00239  -0.00481  -0.03948  -0.04655   1.94248
    A6        1.94013  -0.00371  -0.00140  -0.09802  -0.10394   1.83619
    A7        1.93657  -0.00387  -0.00156  -0.10323  -0.10941   1.82716
    A8        1.94375  -0.00304  -0.00204  -0.06324  -0.06880   1.87495
    A9        1.88030   0.00378   0.00160   0.09415   0.08901   1.96931
   A10        1.88068   0.00370   0.00186   0.09163   0.08944   1.97012
   A11        1.87966   0.00379   0.00187   0.09462   0.09227   1.97193
   A12        1.86496   0.00008   0.00027   0.00951   0.00947   1.87443
   A13        2.07357  -0.00025  -0.00123  -0.00779  -0.00890   2.06467
   A14        1.78312   0.00084   0.00039   0.03324   0.03309   1.81621
   A15        2.02033   0.00038  -0.00012   0.01179   0.01144   2.03177
   A16        1.80732   0.00144   0.00298   0.04512   0.04792   1.85524
   A17        1.85918  -0.00067  -0.00044  -0.02359  -0.02456   1.83462
   A18        1.85169   0.00231   0.00466   0.08088   0.08543   1.93712
   A19        1.86633   0.00152   0.00398   0.02221   0.02560   1.89193
   A20        1.83531  -0.00085  -0.00131  -0.02124  -0.02570   1.80960
   A21        2.78614  -0.00019  -0.00835  -0.00140  -0.00848   2.77766
   A22        1.57819   0.00047   0.00086   0.02619   0.02667   1.60486
   A23        1.91501   0.00056   0.00412   0.00596   0.00959   1.92460
   A24        2.22673  -0.00089  -0.00351  -0.02328  -0.02682   2.19991
   A25        1.55996   0.00040  -0.00222   0.00114   0.00059   1.56054
   A26        2.20370   0.00002   0.00096  -0.00582  -0.00501   2.19870
   A27        1.86585  -0.00006   0.00069   0.00430   0.00476   1.87061
   A28        2.88477   0.00064   0.00194  -0.00805  -0.00356   2.88121
   A29        3.09891   0.00283   0.00353   0.11342   0.11548   3.21438
   A30        2.95466  -0.00055  -0.00400  -0.03243  -0.03663   2.91803
   A31        2.95040  -0.00116  -0.00002  -0.05406  -0.05402   2.89638
   A32        3.13977  -0.00099  -0.00148  -0.03695  -0.03860   3.10117
   A33        3.11760   0.00007   0.00224  -0.00154   0.00068   3.11828
   A34        3.26510   0.00115  -0.00245   0.03846   0.03616   3.30126
   A35        3.00796   0.00073   0.00299   0.01566   0.01866   3.02663
   A36        2.90318   0.00013  -0.00041   0.01180   0.01088   2.91406
    D1        0.05620   0.00005  -0.00072   0.00746   0.00671   0.06291
    D2       -3.08053   0.00006  -0.00068   0.00587   0.00523  -3.07530
    D3        0.00585   0.00021  -0.00003   0.00637   0.00656   0.01241
    D4       -3.14028   0.00020  -0.00006   0.00783   0.00793  -3.13236
    D5       -2.12691  -0.00014  -0.00004  -0.00704  -0.00589  -2.13280
    D6        2.06418   0.00013  -0.00008   0.00808   0.00681   2.07099
    D7       -0.02952  -0.00002  -0.00002   0.00007  -0.00008  -0.02960
    D8        1.01878  -0.00014  -0.00001  -0.00847  -0.00719   1.01159
    D9       -1.07332   0.00014  -0.00004   0.00665   0.00550  -1.06782
   D10        3.11617  -0.00002   0.00001  -0.00136  -0.00139   3.11478
   D11        0.09986  -0.00023   0.00187  -0.01426  -0.01210   0.08775
   D12        1.72732   0.00031   0.00115   0.00417   0.00831   1.73562
   D13       -0.21560  -0.00075  -0.00192  -0.03057  -0.03428  -0.24989
   D14       -2.12597   0.00024   0.00172   0.00048   0.00224  -2.12373
   D15        2.16950   0.00008   0.00105   0.00188   0.00265   2.17214
   D16        2.00265   0.00042   0.00246   0.00118   0.00401   2.00666
   D17        0.01493   0.00026   0.00179   0.00258   0.00442   0.01935
   D18        2.46838  -0.00129  -0.00078  -0.03882  -0.03978   2.42860
   D19       -1.89055   0.00056   0.00385  -0.00414  -0.00041  -1.89096
   D20       -1.80953  -0.00044  -0.00017   0.00502   0.00506  -1.80447
   D21        0.11473   0.00141   0.00446   0.03970   0.04443   0.15916
   D22       -0.20503   0.00036  -0.00028   0.01776   0.01680  -0.18822
   D23        1.33978   0.00072  -0.00266   0.01984   0.01812   1.35790
   D24       -2.63025   0.00097   0.00112   0.02952   0.03096  -2.59929
   D25       -2.28458  -0.00042  -0.00169  -0.00134  -0.00392  -2.28850
   D26       -0.73978  -0.00006  -0.00407   0.00074  -0.00260  -0.74238
   D27        1.57338   0.00019  -0.00029   0.01042   0.01024   1.58362
   D28        0.65078   0.00109   0.00095   0.03592   0.03751   0.68830
   D29       -1.31271  -0.00178  -0.00535  -0.05510  -0.05851  -1.37121
   D30        1.39789   0.00006   0.00138  -0.00547  -0.00329   1.39460
   D31       -0.51707  -0.00050  -0.00273  -0.01120  -0.01279  -0.52986
   D32       -2.44833  -0.00073  -0.00214  -0.01600  -0.01795  -2.46628
   D33       -1.69845  -0.00050   0.00129  -0.02381  -0.02267  -1.72112
   D34       -0.12368   0.00013   0.00140   0.00437   0.00588  -0.11780
   D35        2.10944   0.00029   0.00174  -0.00047   0.00182   2.11125
         Item               Value     Threshold  Converged?
 Maximum Force            0.014149     0.000015     NO 
 RMS     Force            0.002382     0.000010     NO 
 Maximum Displacement     0.389714     0.000060     NO 
 RMS     Displacement     0.102931     0.000040     NO 
 Predicted change in Energy=-7.864717D-02
 GradGradGradGradGradGradGradGradGradGradGradGradGradGradGradGradGradGrad

                          Input orientation:                          
 ---------------------------------------------------------------------
 Center     Atomic      Atomic             Coordinates (Angstroms)
 Number     Number       Type             X           Y           Z
 ---------------------------------------------------------------------
      1          6           0        0.907714    0.068454   -0.353881
      2          8           0        1.615980   -0.950508    0.117389
      3          8           0       -0.273251    0.603528    0.100078
      4          1           0       -0.574251    0.161694    0.849737
      5          6           0        1.398953    0.798884   -1.565313
      6          9           0        1.530147    2.092357   -1.172547
      7          9           0        0.419853    0.625813   -2.492903
      8          9           0        2.553039    0.247925   -1.920916
      9          8           0       -0.135587    0.853803    4.139544
     10          1           0       -0.709117    1.044824    4.907242
     11          1           0        0.548328    0.186038    4.435813
     12          8           0        1.598269   -1.208636    4.559604
     13          1           0        2.554204   -1.040958    4.470120
     14          1           0        1.364169   -1.806706    3.788484
     15          8           0       -1.068744   -0.398384    1.958914
     16          1           0       -0.837177    0.144423    2.769120
     17          1           0       -0.601720   -1.254875    2.110345
     18          8           0        0.777854   -2.474337    2.185402
     19          1           0        1.230240   -1.994035    1.419442
     20          1           0        0.722894   -3.419037    1.941488
 ---------------------------------------------------------------------
                    Distance matrix (angstroms):
                    1          2          3          4          5
     1  C    0.000000
     2  O    1.327411   0.000000
     3  O    1.373703   2.446328   0.000000
     4  H    1.911442   2.563287   0.920765   0.000000
     5  C    1.497469   2.436998   2.368113   3.183083   0.000000
     6  F    2.270203   3.306106   2.662411   3.499370   1.358142
     7  F    2.263641   3.275536   2.684108   3.518081   1.359784
     8  F    2.279233   2.543424   3.492676   4.178983   1.327375
     9  O    4.679329   4.743549   4.049553   3.390320   5.907896
    10  H    5.589888   5.685958   4.847014   4.154690   6.811638
    11  H    4.804597   4.591340   4.432594   3.757754   6.092016
    12  O    5.123491   4.449743   5.164678   4.512290   6.448603
    13  H    5.216580   4.453617   5.458581   4.933637   6.414521
    14  H    4.569875   3.778018   4.700501   4.033398   5.954280
    15  O    3.077880   3.302090   2.256526   1.337342   4.465776
    16  H    3.578204   3.774722   2.766329   1.937384   4.920966
    17  H    3.178364   2.997116   2.757304   1.896458   4.661661
    18  O    3.595915   2.702071   3.863503   3.249746   5.016733
    19  H    2.739080   1.712625   3.278497   2.868435   4.091164
    20  H    4.179171   3.196651   4.534769   3.961836   5.526805
                    6          7          8          9         10
     6  F    0.000000
     7  F    2.264253   0.000000
     8  F    2.237922   2.240636   0.000000
     9  O    5.703245   6.659568   6.657700   0.000000
    10  H    6.563190   7.497485   7.609234   0.977131   0.000000
    11  H    6.004309   6.943846   6.665635   1.000712   1.594029
    12  O    6.615041   7.381851   6.710462   2.726969   3.243913
    13  H    6.534987   7.471095   6.519705   3.306717   3.897542
    14  H    6.312058   6.801816   6.183216   3.074218   3.698832
    15  O    4.771171   4.804536   5.346785   2.682146   3.302244
    16  H    4.993537   5.431458   5.787980   1.695144   2.323507
    17  H    5.150359   5.076464   5.334976   2.963352   3.622538
    18  O    5.718083   5.623667   5.236777   3.966051   4.690842
    19  H    4.848397   4.777737   4.234876   4.168288   5.016027
    20  H    6.381563   6.009698   5.631537   4.881148   5.547289
                   11         12         13         14         15
    11  H    0.000000
    12  O    1.750091   0.000000
    13  H    2.351646   0.974646   0.000000
    14  H    2.248480   1.003552   1.570726   0.000000
    15  O    3.015211   3.812225   4.454752   3.354067   0.000000
    16  H    2.167769   3.311797   3.974921   3.113187   1.002346
    17  H    2.967599   3.292561   3.946410   2.642988   0.987229
    18  O    3.492081   2.812813   3.229540   1.832858   2.787616
    19  H    3.783678   3.257747   3.459461   2.380208   2.849994
    20  H    4.387334   3.536479   3.924657   2.534214   3.512068
                   16         17         18         19         20
    16  H    0.000000
    17  H    1.564436   0.000000
    18  O    3.131606   1.842809   0.000000
    19  H    3.266320   2.092793   1.010959   0.000000
    20  H    3.977065   2.542973   0.977227   1.600176   0.000000
 Stoichiometry    C2H9F3O6
 Framework group  C1[X(C2H9F3O6)]
 Deg. of freedom    54
 Full point group                 C1      NOp   1
 Largest Abelian subgroup         C1      NOp   1
 Largest concise Abelian subgroup C1      NOp   1
                         Standard orientation:                         
 ---------------------------------------------------------------------
 Center     Atomic      Atomic             Coordinates (Angstroms)
 Number     Number       Type             X           Y           Z
 ---------------------------------------------------------------------
      1          6           0       -1.068867    0.116176   -0.160188
      2          8           0       -0.442480    1.275344    0.001024
      3          8           0       -0.614066   -1.061711   -0.701297
      4          1           0        0.263811   -0.989537   -0.969496
      5          6           0       -2.492732   -0.010870    0.285770
      6          9           0       -2.495578   -1.031177    1.182160
      7          9           0       -3.184421   -0.302642   -0.848006
      8          9           0       -2.845799    1.149966    0.824033
      9          8           0        3.135052   -1.769974    0.655671
     10          1           0        3.894885   -2.366201    0.507510
     11          1           0        3.501751   -0.881566    0.934396
     12          8           0        3.852161    0.827232    1.075952
     13          1           0        3.582310    1.257687    1.907712
     14          1           0        3.318478    1.284445    0.359534
     15          8           0        1.543968   -0.986360   -1.356370
     16          1           0        2.130410   -1.406321   -0.660369
     17          1           0        1.856574   -0.050588   -1.391440
     18          8           0        2.064544    1.714939   -0.906046
     19          1           0        1.138620    1.701672   -0.500426
     20          1           0        2.101507    2.477492   -1.516062
 ---------------------------------------------------------------------
 Rotational constants (GHZ):           1.3381618           0.3995759           0.3714446
 Standard basis: 6-31++G(d,p) (6D, 7F)
 There are   263 symmetry adapted cartesian basis functions of A   symmetry.
 There are   263 symmetry adapted basis functions of A   symmetry.
   263 basis functions,   424 primitive gaussians,   263 cartesian basis functions
    48 alpha electrons       48 beta electrons
       nuclear repulsion energy       731.4164756148 Hartrees.
 NAtoms=   20 NActive=   20 NUniq=   20 SFac= 1.00D+00 NAtFMM=   60 NAOKFM=F Big=F
 Integral buffers will be    131072 words long.
 Raffenetti 2 integral format.
 Two-electron integral symmetry is turned on.
 Nuclear repulsion after empirical dispersion term =      731.4074671941 Hartrees.
 One-electron integrals computed using PRISM.
 NBasis=   263 RedAO= T EigKep=  2.91D-05  NBF=   263
 NBsUse=   263 1.00D-06 EigRej= -1.00D+00 NBFU=   263
 Initial guess from the checkpoint file:  "/local_scratch/slurm.5620280/Gau-406647.chk"
 B after Tr=     0.000000   -0.000000    0.000000
         Rot=    0.999855   -0.015124   -0.007591    0.001779 Ang=  -1.95 deg.
 ExpMin= 3.60D-02 ExpMax= 7.00D+03 ExpMxC= 1.05D+03 IAcc=3 IRadAn=         5 AccDes= 0.00D+00
 Harris functional with IExCor= 4639 and IRadAn=       5 diagonalized for initial guess.
 HarFok:  IExCor= 4639 AccDes= 0.00D+00 IRadAn=         5 IDoV= 1 UseB2=F ITyADJ=14
 ICtDFT=  3500011 ScaDFX=  1.000000  1.000000  1.000000  1.000000
 FoFCou: FMM=F IPFlag=           0 FMFlag=      100000 FMFlg1=           0
         NFxFlg=           0 DoJE=T BraDBF=F KetDBF=T FulRan=T
         wScrn=  0.000000 ICntrl=       500 IOpCl=  0 I1Cent=   200000004 NGrid=           0
         NMat0=    1 NMatS0=      1 NMatT0=    0 NMatD0=    1 NMtDS0=    0 NMtDT0=    0
 Petite list used in FoFCou.
 Requested convergence on RMS density matrix=1.00D-10 within 128 cycles.
 Requested convergence on MAX density matrix=1.00D-08.
 Requested convergence on             energy=1.00D-08.
 No special actions if energy rises.
 SCF Done:  E(RwB97XD) =  -832.335390763     A.U. after   18 cycles
            NFock= 18  Conv=0.34D-10     -V/T= 2.0086
 Calling FoFJK, ICntrl=      2127 FMM=F ISym2X=0 I1Cent= 0 IOpClX= 0 NMat=1 NMatS=1 NMatT=0.
 ***** Axes restored to original set *****
 -------------------------------------------------------------------
 Center     Atomic                   Forces (Hartrees/Bohr)
 Number     Number              X              Y              Z
 -------------------------------------------------------------------
      1        6          -0.008116647   -0.068934707    0.081877472
      2        8          -0.071973149    0.093430991   -0.036627754
      3        8           0.118506353    0.025614150   -0.135728167
      4        1          -0.034447920   -0.044963610    0.079238196
      5        6          -0.015265261   -0.009401106    0.023616232
      6        9           0.005630585   -0.010626647   -0.027575668
      7        9           0.025518463    0.015578605   -0.004399567
      8        9          -0.003384967    0.019349761   -0.018886992
      9        8           0.000737966   -0.006097058    0.017622064
     10        1           0.010751351   -0.003935501   -0.012858366
     11        1          -0.011257039    0.009770493   -0.003823914
     12        8           0.008323162   -0.011460331   -0.019895463
     13        1          -0.013254732   -0.002059521    0.002030492
     14        1           0.004703435    0.013476101    0.016633912
     15        8          -0.002522383   -0.022879757    0.047913810
     16        1          -0.004661267   -0.006427982   -0.008861449
     17        1          -0.009637931    0.008045614   -0.000551916
     18        8           0.010779594   -0.005911948   -0.017007921
     19        1          -0.011209086   -0.008577934    0.012934372
     20        1           0.000779472    0.016010386    0.004350628
 -------------------------------------------------------------------
 Cartesian Forces:  Max     0.135728167 RMS     0.036325430

 GradGradGradGradGradGradGradGradGradGradGradGradGradGradGradGradGradGrad
 Berny optimization.
 Using GEDIIS/GDIIS optimizer.
 FormGI is forming the generalized inverse of G from B-inverse, IUseBI=4.
 Internal  Forces:  Max     0.135856146 RMS     0.023899021
 Search for a local minimum.
 Step number   3 out of a maximum of  120
 All quantities printed in internal units (Hartrees-Bohrs-Radians)
 Mixed Optimization -- RFO/linear search
 Update second derivatives using D2CorX and points    1    3    2
 ITU=  0  1  0
 Use linear search instead of GDIIS.
     Eigenvalues ---    0.00000   0.00028   0.00053   0.00083   0.00181
     Eigenvalues ---    0.00234   0.00454   0.00549   0.00622   0.00712
     Eigenvalues ---    0.00928   0.01111   0.01175   0.01508   0.01599
     Eigenvalues ---    0.01648   0.01916   0.01969   0.02171   0.02464
     Eigenvalues ---    0.02550   0.02749   0.02998   0.03090   0.03728
     Eigenvalues ---    0.04054   0.04786   0.05486   0.06180   0.06709
     Eigenvalues ---    0.06941   0.07304   0.11631   0.13540   0.19779
     Eigenvalues ---    0.20227   0.21777   0.22954   0.25512   0.31822
     Eigenvalues ---    0.37553   0.38427   0.40946   0.43080   0.44257
     Eigenvalues ---    0.47032   0.48853   0.50836   0.55266   0.57153
     Eigenvalues ---    0.57244   0.57430   0.60202   0.76439
 RFO step:  Lambda=-2.03230007D-03 EMin= 1.86592433D-06
 Quartic linear search produced a step of -0.90993.
 Iteration  1 RMS(Cart)=  0.12316882 RMS(Int)=  0.01065861
 Iteration  2 RMS(Cart)=  0.02095199 RMS(Int)=  0.00084287
 Iteration  3 RMS(Cart)=  0.00019654 RMS(Int)=  0.00083033
 Iteration  4 RMS(Cart)=  0.00000023 RMS(Int)=  0.00083033
 Variable       Old X    -DE/DX   Delta X   Delta X   Delta X     New X
                                 (Linear)    (Quad)   (Total)
    R1        2.50844  -0.11219  -0.19934   0.00383  -0.19533   2.31311
    R2        2.59592  -0.07478  -0.16169   0.01115  -0.15021   2.44572
    R3        2.82981   0.03342   0.10444  -0.00273   0.10171   2.93152
    R4        3.23639   0.00928   0.08844  -0.00019   0.08818   3.32457
    R5        1.73999   0.13586   0.23209  -0.00418   0.22806   1.96806
    R6        2.52721   0.03912   0.20941   0.07131   0.28088   2.80809
    R7        2.56652  -0.01752  -0.03415   0.00144  -0.03270   2.53382
    R8        2.56962  -0.01736  -0.03555   0.00153  -0.03402   2.53560
    R9        2.50837  -0.00592   0.01051  -0.00166   0.00886   2.51723
   R10        1.84651  -0.01718  -0.03194   0.00022  -0.03172   1.81479
   R11        1.89107  -0.01578  -0.03306  -0.00283  -0.03561   1.85546
   R12        3.20336  -0.00062  -0.02471   0.07700   0.05203   3.25539
   R13        3.30719  -0.00005  -0.02242   0.04028   0.01823   3.32543
   R14        1.84181  -0.01354  -0.02651  -0.00006  -0.02657   1.81525
   R15        1.89644  -0.02201  -0.05191   0.00200  -0.04958   1.84686
   R16        3.46360   0.00013  -0.02353  -0.00842  -0.03169   3.43191
   R17        1.89416  -0.01227  -0.02223  -0.00931  -0.03189   1.86227
   R18        1.86559  -0.02288  -0.02225  -0.00698  -0.02982   1.83578
   R19        3.48240  -0.00998  -0.02733   0.12975   0.10180   3.58420
   R20        1.91044  -0.01164  -0.05562  -0.00007  -0.05583   1.85461
   R21        1.84669  -0.01661  -0.03106   0.00016  -0.03091   1.81578
    A1        2.26579   0.00064  -0.02024   0.00039  -0.01989   2.24591
    A2        2.07900  -0.00164   0.01096   0.00310   0.01408   2.09308
    A3        1.93838   0.00101   0.00928  -0.00349   0.00580   1.94419
    A4        2.23632   0.03431   0.10430  -0.00313   0.10059   2.33691
    A5        1.94248   0.00353   0.04236  -0.01605   0.02630   1.96877
    A6        1.83619   0.03595   0.09458  -0.00355   0.09173   1.92791
    A7        1.82716   0.03668   0.09955  -0.00370   0.09658   1.92374
    A8        1.87495   0.03914   0.06260   0.00007   0.06310   1.93805
    A9        1.96931  -0.03054  -0.08099   0.00146  -0.07856   1.89075
   A10        1.97012  -0.03223  -0.08139   0.00219  -0.07879   1.89134
   A11        1.97193  -0.03248  -0.08396   0.00243  -0.08111   1.89082
   A12        1.87443   0.00438  -0.00861   0.00436  -0.00366   1.87077
   A13        2.06467  -0.00086   0.00810   0.00491   0.01323   2.07790
   A14        1.81621  -0.00236  -0.03011   0.01908  -0.01158   1.80463
   A15        2.03177  -0.00165  -0.01041   0.02096   0.00952   2.04129
   A16        1.85524   0.00036  -0.04361   0.03381  -0.00936   1.84588
   A17        1.83462   0.00110   0.02235   0.00147   0.02441   1.85903
   A18        1.93712   0.00008  -0.07773   0.07141  -0.00568   1.93144
   A19        1.89193  -0.01403  -0.02329   0.02972   0.00690   1.89882
   A20        1.80960   0.00740   0.02339  -0.00635   0.01894   1.82854
   A21        2.77766  -0.01804   0.00772  -0.10053  -0.09281   2.68486
   A22        1.60486   0.00063  -0.02427   0.02081  -0.00326   1.60160
   A23        1.92460   0.00398  -0.00872   0.05555   0.04687   1.97147
   A24        2.19991  -0.00127   0.02440  -0.06397  -0.03940   2.16052
   A25        1.56054  -0.00215  -0.00053  -0.00748  -0.00849   1.55205
   A26        2.19870  -0.00058   0.00456   0.01067   0.01390   2.21260
   A27        1.87061  -0.00029  -0.00433   0.00909   0.00581   1.87642
   A28        2.88121   0.01265   0.00324   0.05198   0.05376   2.93497
   A29        3.21438  -0.01959  -0.10507   0.02684  -0.07822   3.13616
   A30        2.91803  -0.01099   0.03333  -0.03408  -0.00097   2.91706
   A31        2.89638   0.00134   0.04915  -0.02305   0.02560   2.92198
   A32        3.10117  -0.00229   0.03512  -0.00374   0.03136   3.13254
   A33        3.11828   0.00043  -0.00062   0.02543   0.02681   3.14508
   A34        3.30126  -0.01000  -0.03290  -0.00326  -0.03621   3.26505
   A35        3.02663   0.00047  -0.01698   0.08829   0.07143   3.09806
   A36        2.91406  -0.00029  -0.00990  -0.01147  -0.02316   2.89091
    D1        0.06291   0.00102  -0.00610  -0.02294  -0.02849   0.03442
    D2       -3.07530   0.00037  -0.00476  -0.02170  -0.02659  -3.10189
    D3        0.01241  -0.00107  -0.00597   0.00397  -0.00349   0.00892
    D4       -3.13236  -0.00046  -0.00721   0.00282  -0.00524  -3.13759
    D5       -2.13280  -0.00060   0.00536  -0.00128   0.00413  -2.12866
    D6        2.07099   0.00092  -0.00619   0.00036  -0.00533   2.06566
    D7       -0.02960   0.00041   0.00008  -0.00057  -0.00020  -0.02980
    D8        1.01159  -0.00113   0.00654  -0.00027   0.00578   1.01736
    D9       -1.06782   0.00038  -0.00500   0.00138  -0.00369  -1.07150
   D10        3.11478  -0.00013   0.00126   0.00045   0.00144   3.11622
   D11        0.08775   0.00067   0.01101   0.00797   0.02165   0.10940
   D12        1.73562  -0.00412  -0.00756   0.04446   0.03271   1.76833
   D13       -0.24989  -0.00221   0.03120  -0.01339   0.01865  -0.23123
   D14       -2.12373   0.00087  -0.00204   0.07355   0.07113  -2.05261
   D15        2.17214   0.00260  -0.00241   0.04233   0.04031   2.21245
   D16        2.00666  -0.00091  -0.00365   0.05886   0.05474   2.06140
   D17        0.01935   0.00082  -0.00402   0.02764   0.02393   0.04328
   D18        2.42860   0.00929   0.03620   0.02252   0.05907   2.48767
   D19       -1.89096  -0.00353   0.00037   0.07182   0.07230  -1.81866
   D20       -1.80447   0.01260  -0.00460   0.04479   0.04017  -1.76430
   D21        0.15916  -0.00022  -0.04043   0.09408   0.05340   0.21256
   D22       -0.18822  -0.00164  -0.01529   0.00151  -0.01282  -0.20104
   D23        1.35790  -0.00348  -0.01649  -0.00836  -0.02463   1.33327
   D24       -2.59929  -0.00105  -0.02817   0.04202   0.01337  -2.58592
   D25       -2.28850  -0.00020   0.00356  -0.05075  -0.04686  -2.33536
   D26       -0.74238  -0.00204   0.00237  -0.06062  -0.05867  -0.80105
   D27        1.58362   0.00038  -0.00932  -0.01024  -0.02068   1.56294
   D28        0.68830  -0.00428  -0.03413   0.02083  -0.01247   0.67583
   D29       -1.37121  -0.00177   0.05324  -0.07131  -0.01894  -1.39016
   D30        1.39460   0.00136   0.00299  -0.00192   0.00146   1.39606
   D31       -0.52986  -0.00255   0.01164  -0.05729  -0.04520  -0.57506
   D32       -2.46628  -0.00036   0.01633  -0.06584  -0.04966  -2.51594
   D33       -1.72112   0.00051   0.02063   0.02910   0.05156  -1.66956
   D34       -0.11780   0.00039  -0.00535   0.04862   0.04455  -0.07325
   D35        2.11125  -0.00111  -0.00165   0.05924   0.05749   2.16874
         Item               Value     Threshold  Converged?
 Maximum Force            0.135856     0.000015     NO 
 RMS     Force            0.023899     0.000010     NO 
 Maximum Displacement     0.552815     0.000060     NO 
 RMS     Displacement     0.139281     0.000040     NO 
 Predicted change in Energy=-2.429404D-03
 GradGradGradGradGradGradGradGradGradGradGradGradGradGradGradGradGradGrad

                          Input orientation:                          
 ---------------------------------------------------------------------
 Center     Atomic      Atomic             Coordinates (Angstroms)
 Number     Number       Type             X           Y           Z
 ---------------------------------------------------------------------
      1          6           0        0.888358    0.087100   -0.417055
      2          8           0        1.475039   -0.875059    0.060801
      3          8           0       -0.193624    0.662852   -0.001332
      4          1           0       -0.579503    0.222927    0.860168
      5          6           0        1.437481    0.770950   -1.696632
      6          9           0        1.685811    2.068087   -1.465085
      7          9           0        0.540243    0.683888   -2.690497
      8          9           0        2.567570    0.192843   -2.100459
      9          8           0       -0.200951    0.771999    4.317564
     10          1           0       -0.756050    0.898033    5.091024
     11          1           0        0.486192    0.113090    4.557848
     12          8           0        1.612892   -1.238358    4.586377
     13          1           0        2.548912   -1.025811    4.548724
     14          1           0        1.415372   -1.765566    3.787515
     15          8           0       -1.126951   -0.413232    2.086432
     16          1           0       -0.898384    0.117074    2.884985
     17          1           0       -0.683350   -1.266973    2.220832
     18          8           0        0.817471   -2.426578    2.205190
     19          1           0        1.165165   -1.936021    1.429535
     20          1           0        0.820109   -3.360981    1.981226
 ---------------------------------------------------------------------
                    Distance matrix (angstroms):
                    1          2          3          4          5
     1  C    0.000000
     2  O    1.224047   0.000000
     3  O    1.294218   2.270125   0.000000
     4  H    1.950477   2.462865   1.041450   0.000000
     5  C    1.551291   2.408179   2.355044   3.302390   0.000000
     6  F    2.378783   3.321877   2.765779   3.734041   1.340839
     7  F    2.376106   3.297545   2.787582   3.751471   1.341784
     8  F    2.380081   2.646712   3.500205   4.320913   1.332061
     9  O    4.906352   4.862280   4.320281   3.521132   6.233379
    10  H    5.805224   5.781415   5.128716   4.288016   7.134424
    11  H    4.991199   4.709319   4.642253   3.849754   6.360523
    12  O    5.226483   4.542227   5.284428   4.563616   6.598810
    13  H    5.353034   4.617075   5.574594   4.995175   6.593034
    14  H    4.624772   3.832095   4.779273   4.062388   6.042372
    15  O    3.252576   3.329687   2.527413   1.485975   4.721247
    16  H    3.754572   3.820141   3.020826   2.052505   5.184114
    17  H    3.355924   3.078631   2.983633   2.020394   4.898732
    18  O    3.633149   2.727271   3.928821   3.283367   5.082599
    19  H    2.753096   1.759288   3.263102   2.833567   4.144245
    20  H    4.200675   3.208858   4.598850   4.007503   5.566025
                    6          7          8          9         10
     6  F    0.000000
     7  F    2.174849   0.000000
     8  F    2.167428   2.167793   0.000000
     9  O    6.219224   7.047699   7.013640   0.000000
    10  H    7.093256   7.891661   7.953689   0.960344   0.000000
    11  H    6.444906   7.270986   6.976500   0.981866   1.563194
    12  O    6.896238   7.602533   6.904602   2.720997   3.229663
    13  H    6.817848   7.704813   6.759963   3.293524   3.862388
    14  H    6.508443   6.980710   6.311193   3.054945   3.675455
    15  O    5.165448   5.177090   5.616660   2.690762   3.299175
    16  H    5.422880   5.785925   6.072334   1.722679   2.344518
    17  H    5.506499   5.424407   5.601169   2.964187   3.595906
    18  O    5.867448   5.806859   5.335056   3.966132   4.675152
    19  H    4.968177   4.922308   4.354269   4.188121   5.012927
    20  H    6.488550   6.185814   5.687129   4.856188   5.504028
                   11         12         13         14         15
    11  H    0.000000
    12  O    1.759739   0.000000
    13  H    2.356267   0.960586   0.000000
    14  H    2.232967   0.977315   1.552929   0.000000
    15  O    2.997856   3.799645   4.466554   3.344532   0.000000
    16  H    2.171528   3.322415   3.994755   3.116466   0.985471
    17  H    2.955342   3.296871   3.990584   2.666032   0.971452
    18  O    3.477738   2.777520   3.232984   1.816088   2.801507
    19  H    3.800817   3.263870   3.531654   2.377336   2.829169
    20  H    4.338162   3.452658   3.877347   2.482411   3.534308
                   16         17         18         19         20
    16  H    0.000000
    17  H    1.550137   0.000000
    18  O    3.142681   1.896680   0.000000
    19  H    3.254500   2.119147   0.981417   0.000000
    20  H    3.983323   2.588951   0.960872   1.566505   0.000000
 Stoichiometry    C2H9F3O6
 Framework group  C1[X(C2H9F3O6)]
 Deg. of freedom    54
 Full point group                 C1      NOp   1
 Largest Abelian subgroup         C1      NOp   1
 Largest concise Abelian subgroup C1      NOp   1
                         Standard orientation:                         
 ---------------------------------------------------------------------
 Center     Atomic      Atomic             Coordinates (Angstroms)
 Number     Number       Type             X           Y           Z
 ---------------------------------------------------------------------
      1          6           0       -1.079601    0.053924   -0.191714
      2          8           0       -0.465996    1.111968   -0.143490
      3          8           0       -0.661808   -1.106229   -0.584771
      4          1           0        0.335574   -1.095823   -0.884335
      5          6           0       -2.565156   -0.000053    0.251812
      6          9           0       -2.726512   -0.888947    1.242610
      7          9           0       -3.343274   -0.369105   -0.777127
      8          9           0       -2.978750    1.190063    0.684188
      9          8           0        3.418698   -1.684491    0.711343
     10          1           0        4.210482   -2.210552    0.574964
     11          1           0        3.710295   -0.775299    0.940256
     12          8           0        3.912193    0.968872    1.057682
     13          1           0        3.669855    1.380149    1.891258
     14          1           0        3.322957    1.350687    0.377857
     15          8           0        1.757589   -1.072101   -1.314957
     16          1           0        2.340721   -1.437289   -0.609444
     17          1           0        2.038956   -0.147676   -1.414900
     18          8           0        2.088139    1.680548   -0.912333
     19          1           0        1.165216    1.597434   -0.589095
     20          1           0        2.120802    2.438515   -1.501988
 ---------------------------------------------------------------------
 Rotational constants (GHZ):           1.3908446           0.3668559           0.3432577
 Standard basis: 6-31++G(d,p) (6D, 7F)
 There are   263 symmetry adapted cartesian basis functions of A   symmetry.
 There are   263 symmetry adapted basis functions of A   symmetry.
   263 basis functions,   424 primitive gaussians,   263 cartesian basis functions
    48 alpha electrons       48 beta electrons
       nuclear repulsion energy       723.6208612536 Hartrees.
 NAtoms=   20 NActive=   20 NUniq=   20 SFac= 1.00D+00 NAtFMM=   60 NAOKFM=F Big=F
 Integral buffers will be    131072 words long.
 Raffenetti 2 integral format.
 Two-electron integral symmetry is turned on.
 Nuclear repulsion after empirical dispersion term =      723.6120549428 Hartrees.
 One-electron integrals computed using PRISM.
 NBasis=   263 RedAO= T EigKep=  4.13D-05  NBF=   263
 NBsUse=   263 1.00D-06 EigRej= -1.00D+00 NBFU=   263
 Lowest energy guess from the checkpoint file:  "/local_scratch/slurm.5620280/Gau-406647.chk"
 B after Tr=    -0.000000   -0.000000    0.000000
         Rot=    0.999836    0.017162   -0.003944   -0.004296 Ang=   2.08 deg.
 B after Tr=    -0.000000   -0.000000   -0.000000
         Rot=    0.999457    0.032122    0.003585   -0.006405 Ang=   3.78 deg.
 Requested convergence on RMS density matrix=1.00D-10 within 128 cycles.
 Requested convergence on MAX density matrix=1.00D-08.
 Requested convergence on             energy=1.00D-08.
 No special actions if energy rises.
 SCF Done:  E(RwB97XD) =  -832.389993797     A.U. after   16 cycles
            NFock= 16  Conv=0.41D-10     -V/T= 2.0082
 Calling FoFJK, ICntrl=      2127 FMM=F ISym2X=0 I1Cent= 0 IOpClX= 0 NMat=1 NMatS=1 NMatT=0.
 ***** Axes restored to original set *****
 -------------------------------------------------------------------
 Center     Atomic                   Forces (Hartrees/Bohr)
 Number     Number              X              Y              Z
 -------------------------------------------------------------------
      1        6           0.000352430   -0.003428588    0.003473702
      2        8          -0.003815848    0.006343262   -0.002599420
      3        8           0.003093015   -0.003315927    0.000409932
      4        1           0.000149875   -0.000304931   -0.000828583
      5        6           0.000085551   -0.000198988    0.000143114
      6        9          -0.000260824   -0.000966627   -0.000328116
      7        9           0.000722473    0.000249859    0.000729804
      8        9          -0.000558504    0.000419916    0.000043757
      9        8          -0.000025727   -0.000502839    0.000746816
     10        1           0.000374158    0.000053380   -0.000285447
     11        1          -0.000235859    0.000838458    0.000260414
     12        8          -0.000176331   -0.000274457   -0.001213081
     13        1          -0.000172945   -0.000229808    0.000227579
     14        1           0.000798291    0.000281677    0.000902842
     15        8           0.001732817    0.002274951   -0.001951410
     16        1          -0.001065599    0.000055531    0.001009683
     17        1          -0.001317671   -0.001348778    0.000069106
     18        8           0.000956142    0.000166484   -0.000042700
     19        1          -0.000596556   -0.000540970   -0.000930110
     20        1          -0.000038890    0.000428397    0.000162118
 -------------------------------------------------------------------
 Cartesian Forces:  Max     0.006343262 RMS     0.001501648

 GradGradGradGradGradGradGradGradGradGradGradGradGradGradGradGradGradGrad
 Berny optimization.
 Using GEDIIS/GDIIS optimizer.
 FormGI is forming the generalized inverse of G from B-inverse, IUseBI=4.
 Internal  Forces:  Max     0.007757540 RMS     0.001039355
 Search for a local minimum.
 Step number   4 out of a maximum of  120
 All quantities printed in internal units (Hartrees-Bohrs-Radians)
 Mixed Optimization -- RFO/linear search
 Update second derivatives using D2CorX and points    1    2    4
 DE= -1.63D-03 DEPred=-2.43D-03 R= 6.71D-01
 TightC=F SS=  1.41D+00  RLast= 3.70D-01 DXNew= 8.4853D-01 1.1115D+00
 Trust test= 6.71D-01 RLast= 3.70D-01 DXMaxT set to 8.49D-01
 ITU=  1  0  1  0
 Use linear search instead of GDIIS.
     Eigenvalues ---    0.00000   0.00028   0.00053   0.00083   0.00182
     Eigenvalues ---    0.00232   0.00453   0.00542   0.00621   0.00702
     Eigenvalues ---    0.00922   0.00995   0.01156   0.01413   0.01538
     Eigenvalues ---    0.01630   0.01903   0.01959   0.02112   0.02458
     Eigenvalues ---    0.02550   0.02729   0.02995   0.03015   0.03496
     Eigenvalues ---    0.03734   0.04573   0.05487   0.06122   0.06636
     Eigenvalues ---    0.06921   0.07180   0.11699   0.13636   0.19788
     Eigenvalues ---    0.20329   0.21794   0.23135   0.25626   0.31480
     Eigenvalues ---    0.37568   0.38238   0.38518   0.42488   0.44087
     Eigenvalues ---    0.47076   0.48417   0.50832   0.55941   0.57211
     Eigenvalues ---    0.57346   0.57520   0.61672   0.87695
 RFO step:  Lambda=-5.16171349D-04 EMin= 1.86571362D-06
 Quartic linear search produced a step of  0.10435.
 Iteration  1 RMS(Cart)=  0.04136122 RMS(Int)=  0.00221441
 Iteration  2 RMS(Cart)=  0.00222801 RMS(Int)=  0.00037467
 Iteration  3 RMS(Cart)=  0.00000943 RMS(Int)=  0.00037460
 Iteration  4 RMS(Cart)=  0.00000000 RMS(Int)=  0.00037460
 Variable       Old X    -DE/DX   Delta X   Delta X   Delta X     New X
                                 (Linear)    (Quad)   (Total)
    R1        2.31311  -0.00776   0.00248  -0.01649  -0.01421   2.29890
    R2        2.44572  -0.00415   0.00287  -0.00660  -0.00371   2.44201
    R3        2.93152  -0.00071  -0.00136   0.00013  -0.00123   2.93028
    R4        3.32457  -0.00018  -0.00094   0.00536   0.00415   3.32872
    R5        1.96806  -0.00180  -0.00282  -0.03541  -0.03797   1.93008
    R6        2.80809  -0.00120   0.00529   0.05955   0.06510   2.87318
    R7        2.53382  -0.00103   0.00050  -0.00224  -0.00173   2.53208
    R8        2.53560  -0.00104   0.00053  -0.00369  -0.00316   2.53244
    R9        2.51723  -0.00067  -0.00028  -0.00130  -0.00158   2.51565
   R10        1.81479  -0.00044   0.00035  -0.00170  -0.00135   1.81344
   R11        1.85546  -0.00033   0.00007  -0.00291  -0.00268   1.85278
   R12        3.25539   0.00044   0.00826   0.02864   0.03675   3.29214
   R13        3.32543   0.00044   0.00447   0.01309   0.01776   3.34318
   R14        1.81525  -0.00023   0.00027  -0.00146  -0.00119   1.81405
   R15        1.84686  -0.00072   0.00078  -0.00249  -0.00152   1.84534
   R16        3.43191   0.00037  -0.00061  -0.00323  -0.00368   3.42823
   R17        1.86227   0.00098  -0.00078  -0.00294  -0.00392   1.85835
   R18        1.83578   0.00042  -0.00056  -0.00236  -0.00299   1.83279
   R19        3.58420   0.00005   0.01376   0.06701   0.08070   3.66490
   R20        1.85461   0.00003   0.00055  -0.00323  -0.00293   1.85168
   R21        1.81578  -0.00045   0.00034  -0.00151  -0.00118   1.81461
    A1        2.24591   0.00022   0.00025  -0.00333  -0.00346   2.24245
    A2        2.09308  -0.00034   0.00021   0.00380   0.00418   2.09726
    A3        1.94419   0.00012  -0.00046  -0.00045  -0.00071   1.94348
    A4        2.33691   0.00065  -0.00146  -0.00917  -0.01158   2.32534
    A5        1.96877   0.00116  -0.00211   0.00932   0.00729   1.97607
    A6        1.92791   0.00009  -0.00127   0.00003  -0.00125   1.92666
    A7        1.92374   0.00011  -0.00134   0.00449   0.00315   1.92689
    A8        1.93805   0.00036  -0.00059   0.00042  -0.00018   1.93786
    A9        1.89075  -0.00027   0.00109  -0.00234  -0.00125   1.88950
   A10        1.89134  -0.00015   0.00111  -0.00153  -0.00042   1.89091
   A11        1.89082  -0.00015   0.00116  -0.00126  -0.00011   1.89072
   A12        1.87077   0.00039   0.00061  -0.00061   0.00018   1.87095
   A13        2.07790  -0.00008   0.00045   0.01726   0.01776   2.09567
   A14        1.80463   0.00011   0.00224   0.00104   0.00289   1.80753
   A15        2.04129  -0.00013   0.00219   0.02230   0.02343   2.06471
   A16        1.84588   0.00058   0.00402   0.00926   0.01299   1.85888
   A17        1.85903  -0.00010  -0.00002   0.00355   0.00296   1.86199
   A18        1.93144   0.00092   0.00832   0.02669   0.03520   1.96664
   A19        1.89882  -0.00061   0.00339   0.01298   0.01646   1.91528
   A20        1.82854   0.00027  -0.00071   0.00288   0.00028   1.82882
   A21        2.68486  -0.00158  -0.01057  -0.06166  -0.07204   2.61281
   A22        1.60160   0.00019   0.00244   0.00355   0.00579   1.60739
   A23        1.97147   0.00026   0.00589   0.00531   0.01075   1.98222
   A24        2.16052  -0.00009  -0.00691  -0.01717  -0.02387   2.13665
   A25        1.55205  -0.00023  -0.00083   0.00702   0.00609   1.55814
   A26        2.21260  -0.00012   0.00093   0.01002   0.01054   2.22314
   A27        1.87642  -0.00002   0.00110  -0.00018   0.00147   1.87789
   A28        2.93497  -0.00012   0.00524   0.02470   0.02919   2.96416
   A29        3.13616   0.00014   0.00389   0.01249   0.01651   3.15268
   A30        2.91706  -0.00104  -0.00392   0.00507   0.00081   2.91787
   A31        2.92198  -0.00017  -0.00296   0.00019  -0.00298   2.91901
   A32        3.13254  -0.00043  -0.00075  -0.01596  -0.01648   3.11606
   A33        3.14508  -0.00004   0.00287   0.00497   0.00835   3.15344
   A34        3.26505  -0.00065  -0.00001   0.01124   0.01107   3.27612
   A35        3.09806   0.00013   0.00940   0.03226   0.04134   3.13939
   A36        2.89091  -0.00039  -0.00128  -0.00953  -0.01185   2.87906
    D1        0.03442   0.00005  -0.00227  -0.02261  -0.02492   0.00950
    D2       -3.10189  -0.00003  -0.00223  -0.02602  -0.02832  -3.13021
    D3        0.00892  -0.00012   0.00032   0.00274   0.00296   0.01188
    D4       -3.13759  -0.00005   0.00028   0.00593   0.00614  -3.13146
    D5       -2.12866  -0.00006  -0.00018   0.03100   0.03085  -2.09782
    D6        2.06566   0.00014   0.00015   0.03102   0.03119   2.09685
    D7       -0.02980   0.00004  -0.00003   0.02938   0.02937  -0.00044
    D8        1.01736  -0.00013  -0.00015   0.02815   0.02800   1.04536
    D9       -1.07150   0.00008   0.00019   0.02816   0.02834  -1.04316
   D10        3.11622  -0.00003   0.00001   0.02652   0.02652  -3.14045
   D11        0.10940   0.00016   0.00100  -0.03462  -0.03320   0.07620
   D12        1.76833  -0.00007   0.00428   0.02430   0.02916   1.79749
   D13       -0.23123  -0.00057  -0.00163  -0.00420  -0.00610  -0.23733
   D14       -2.05261   0.00025   0.00766   0.03421   0.04193  -2.01068
   D15        2.21245   0.00026   0.00448   0.00991   0.01435   2.22681
   D16        2.06140   0.00002   0.00613   0.01725   0.02345   2.08485
   D17        0.04328   0.00002   0.00296  -0.00705  -0.00412   0.03916
   D18        2.48767   0.00040   0.00201   0.05585   0.05791   2.54557
   D19       -1.81866  -0.00002   0.00750   0.07630   0.08390  -1.73476
   D20       -1.76430   0.00096   0.00472   0.06352   0.06822  -1.69608
   D21        0.21256   0.00054   0.01021   0.08397   0.09422   0.30678
   D22       -0.20104  -0.00002   0.00042   0.00608   0.00671  -0.19433
   D23        1.33327  -0.00022  -0.00068   0.01329   0.01281   1.34608
   D24       -2.58592   0.00004   0.00463   0.00720   0.01170  -2.57422
   D25       -2.33536  -0.00011  -0.00530  -0.03381  -0.03925  -2.37462
   D26       -0.80105  -0.00031  -0.00639  -0.02659  -0.03316  -0.83420
   D27        1.56294  -0.00005  -0.00109  -0.03269  -0.03427   1.52868
   D28        0.67583   0.00023   0.00261  -0.00771  -0.00424   0.67159
   D29       -1.39016  -0.00069  -0.00808  -0.04651  -0.05399  -1.44415
   D30        1.39606  -0.00003  -0.00019  -0.01299  -0.01291   1.38314
   D31       -0.57506  -0.00028  -0.00605  -0.01846  -0.02383  -0.59890
   D32       -2.51594  -0.00005  -0.00705  -0.02650  -0.03358  -2.54952
   D33       -1.66956   0.00013   0.00301   0.06763   0.07104  -1.59852
   D34       -0.07325   0.00024   0.00526   0.07441   0.07994   0.00669
   D35        2.16874   0.00002   0.00619   0.08784   0.09400   2.26275
         Item               Value     Threshold  Converged?
 Maximum Force            0.007758     0.000015     NO 
 RMS     Force            0.001039     0.000010     NO 
 Maximum Displacement     0.128467     0.000060     NO 
 RMS     Displacement     0.043210     0.000040     NO 
 Predicted change in Energy=-2.853206D-04
 GradGradGradGradGradGradGradGradGradGradGradGradGradGradGradGradGradGrad

                          Input orientation:                          
 ---------------------------------------------------------------------
 Center     Atomic      Atomic             Coordinates (Angstroms)
 Number     Number       Type             X           Y           Z
 ---------------------------------------------------------------------
      1          6           0        0.897979    0.073194   -0.442247
      2          8           0        1.466428   -0.897634    0.020672
      3          8           0       -0.166732    0.663865   -0.009325
      4          1           0       -0.546704    0.238831    0.838104
      5          6           0        1.445573    0.761152   -1.719483
      6          9           0        1.752721    2.040426   -1.465501
      7          9           0        0.526533    0.735566   -2.694474
      8          9           0        2.541144    0.146930   -2.160628
      9          8           0       -0.245437    0.753530    4.375057
     10          1           0       -0.790990    0.846720    5.159006
     11          1           0        0.465824    0.114248    4.591171
     12          8           0        1.627177   -1.220246    4.576030
     13          1           0        2.563488   -1.008645    4.568246
     14          1           0        1.449069   -1.733841    3.764813
     15          8           0       -1.134550   -0.392667    2.090037
     16          1           0       -0.931411    0.119774    2.904411
     17          1           0       -0.731932   -1.262506    2.238107
     18          8           0        0.828513   -2.413536    2.201475
     19          1           0        1.149285   -1.932590    1.410317
     20          1           0        0.855823   -3.352307    2.001374
 ---------------------------------------------------------------------
                    Distance matrix (angstroms):
                    1          2          3          4          5
     1  C    0.000000
     2  O    1.216525   0.000000
     3  O    1.292255   2.259732   0.000000
     4  H    1.937484   2.452029   1.021356   0.000000
     5  C    1.550638   2.404193   2.352368   3.283785   0.000000
     6  F    2.376475   3.304976   2.774828   3.720174   1.339921
     7  F    2.376812   3.304960   2.774127   3.725278   1.340110
     8  F    2.378710   2.646545   3.496845   4.305305   1.331223
     9  O    4.997667   4.961601   4.386005   3.586880   6.324792
    10  H    5.901271   5.877175   5.209106   4.370286   7.233475
    11  H    5.052102   4.786917   4.676192   3.889247   6.418937
    12  O    5.233337   4.569596   5.271951   4.563634   6.602455
    13  H    5.389744   4.679348   5.586193   5.014324   6.627025
    14  H    4.611771   3.836422   4.754359   4.054648   6.025157
    15  O    3.280345   3.361896   2.541702   1.520424   4.743498
    16  H    3.814309   3.885961   3.061148   2.105183   5.238494
    17  H    3.409545   3.143713   3.013520   2.061147   4.949670
    18  O    3.630140   2.731446   3.917722   3.284060   5.082649
    19  H    2.741955   1.761484   3.238652   2.814050   4.140010
    20  H    4.207983   3.212700   4.606318   4.026978   5.577914
                    6          7          8          9         10
     6  F    0.000000
     7  F    2.171767   0.000000
     8  F    2.165673   2.165673   0.000000
     9  O    6.305621   7.111577   7.130791   0.000000
    10  H    7.195798   7.964005   8.072786   0.959630   0.000000
    11  H    6.484562   7.312342   7.063626   0.980449   1.561581
    12  O    6.866428   7.608998   6.934484   2.728161   3.234152
    13  H    6.808839   7.742000   6.827416   3.321542   3.878646
    14  H    6.457049   6.976492   6.311956   3.070955   3.690655
    15  O    5.186340   5.188800   5.645356   2.706585   3.327564
    16  H    5.476276   5.818274   6.141172   1.742127   2.373050
    17  H    5.549736   5.468672   5.661131   2.977857   3.603328
    18  O    5.842829   5.829095   5.340135   3.988500   4.690314
    19  H    4.941591   4.935199   4.360427   4.236765   5.053900
    20  H    6.473424   6.234591   5.692735   4.868783   5.505857
                   11         12         13         14         15
    11  H    0.000000
    12  O    1.769136   0.000000
    13  H    2.379413   0.959955   0.000000
    14  H    2.250571   0.976511   1.553493   0.000000
    15  O    3.012280   3.806860   4.494044   3.358379   0.000000
    16  H    2.190310   3.337115   4.031872   3.137334   0.983395
    17  H    2.977748   3.321606   4.043982   2.703656   0.969869
    18  O    3.497411   2.774945   3.253531   1.814140   2.819565
    19  H    3.843761   3.279871   3.581363   2.381811   2.837127
    20  H    4.344670   3.430675   3.872687   2.465988   3.567761
                   16         17         18         19         20
    16  H    0.000000
    17  H    1.547401   0.000000
    18  O    3.163717   1.939382   0.000000
    19  H    3.282349   2.161765   0.979865   0.000000
    20  H    4.008120   2.635200   0.960249   1.565587   0.000000
 Stoichiometry    C2H9F3O6
 Framework group  C1[X(C2H9F3O6)]
 Deg. of freedom    54
 Full point group                 C1      NOp   1
 Largest Abelian subgroup         C1      NOp   1
 Largest concise Abelian subgroup C1      NOp   1
                         Standard orientation:                         
 ---------------------------------------------------------------------
 Center     Atomic      Atomic             Coordinates (Angstroms)
 Number     Number       Type             X           Y           Z
 ---------------------------------------------------------------------
      1          6           0       -1.094882    0.057835   -0.196870
      2          8           0       -0.499044    1.118396   -0.185865
      3          8           0       -0.658312   -1.106180   -0.549572
      4          1           0        0.320311   -1.097651   -0.841790
      5          6           0       -2.577842   -0.007410    0.251518
      6          9           0       -2.714055   -0.837256    1.294682
      7          9           0       -3.348566   -0.458783   -0.747553
      8          9           0       -3.021300    1.194904    0.611991
      9          8           0        3.507928   -1.670343    0.699909
     10          1           0        4.320688   -2.161047    0.560198
     11          1           0        3.760262   -0.753849    0.940001
     12          8           0        3.896154    1.006012    1.059447
     13          1           0        3.680291    1.423358    1.896548
     14          1           0        3.284292    1.377251    0.395082
     15          8           0        1.771345   -1.098712   -1.295868
     16          1           0        2.382387   -1.453840   -0.612071
     17          1           0        2.068750   -0.187586   -1.444347
     18          8           0        2.071442    1.679491   -0.919737
     19          1           0        1.141857    1.585032   -0.624637
     20          1           0        2.116692    2.446682   -1.495453
 ---------------------------------------------------------------------
 Rotational constants (GHZ):           1.3900194           0.3633006           0.3395288
 Standard basis: 6-31++G(d,p) (6D, 7F)
 There are   263 symmetry adapted cartesian basis functions of A   symmetry.
 There are   263 symmetry adapted basis functions of A   symmetry.
   263 basis functions,   424 primitive gaussians,   263 cartesian basis functions
    48 alpha electrons       48 beta electrons
       nuclear repulsion energy       722.3565782155 Hartrees.
 NAtoms=   20 NActive=   20 NUniq=   20 SFac= 1.00D+00 NAtFMM=   60 NAOKFM=F Big=F
 Integral buffers will be    131072 words long.
 Raffenetti 2 integral format.
 Two-electron integral symmetry is turned on.
 Nuclear repulsion after empirical dispersion term =      722.3478489072 Hartrees.
 One-electron integrals computed using PRISM.
 NBasis=   263 RedAO= T EigKep=  4.24D-05  NBF=   263
 NBsUse=   263 1.00D-06 EigRej= -1.00D+00 NBFU=   263
 Initial guess from the checkpoint file:  "/local_scratch/slurm.5620280/Gau-406647.chk"
 B after Tr=    -0.000000   -0.000000   -0.000000
         Rot=    0.999935    0.010737   -0.000531   -0.003804 Ang=   1.31 deg.
 ExpMin= 3.60D-02 ExpMax= 7.00D+03 ExpMxC= 1.05D+03 IAcc=3 IRadAn=         5 AccDes= 0.00D+00
 Harris functional with IExCor= 4639 and IRadAn=       5 diagonalized for initial guess.
 HarFok:  IExCor= 4639 AccDes= 0.00D+00 IRadAn=         5 IDoV= 1 UseB2=F ITyADJ=14
 ICtDFT=  3500011 ScaDFX=  1.000000  1.000000  1.000000  1.000000
 FoFCou: FMM=F IPFlag=           0 FMFlag=      100000 FMFlg1=           0
         NFxFlg=           0 DoJE=T BraDBF=F KetDBF=T FulRan=T
         wScrn=  0.000000 ICntrl=       500 IOpCl=  0 I1Cent=   200000004 NGrid=           0
         NMat0=    1 NMatS0=      1 NMatT0=    0 NMatD0=    1 NMtDS0=    0 NMtDT0=    0
 Petite list used in FoFCou.
 Requested convergence on RMS density matrix=1.00D-10 within 128 cycles.
 Requested convergence on MAX density matrix=1.00D-08.
 Requested convergence on             energy=1.00D-08.
 No special actions if energy rises.
 SCF Done:  E(RwB97XD) =  -832.390157567     A.U. after   16 cycles
            NFock= 16  Conv=0.37D-10     -V/T= 2.0082
 Calling FoFJK, ICntrl=      2127 FMM=F ISym2X=0 I1Cent= 0 IOpClX= 0 NMat=1 NMatS=1 NMatT=0.
 ***** Axes restored to original set *****
 -------------------------------------------------------------------
 Center     Atomic                   Forces (Hartrees/Bohr)
 Number     Number              X              Y              Z
 -------------------------------------------------------------------
      1        6          -0.001116422    0.001694158   -0.000667284
      2        8           0.001529133   -0.001887495    0.001059364
      3        8           0.001695468    0.002805401   -0.004701939
      4        1          -0.002596256   -0.003096596    0.005226411
      5        6           0.000101993   -0.000026245   -0.000153763
      6        9          -0.000013156    0.000193000    0.000230733
      7        9          -0.000244607   -0.000088831    0.000006234
      8        9           0.000154962   -0.000205106    0.000041255
      9        8          -0.000048784   -0.000217857   -0.000234686
     10        1          -0.000037837    0.000052800    0.000182520
     11        1           0.000086421    0.000152335    0.000204699
     12        8          -0.000181209    0.000056308   -0.000357509
     13        1           0.000245035    0.000013844    0.000146701
     14        1           0.000031746   -0.000037262    0.000231076
     15        8           0.000867040    0.001276901   -0.001603139
     16        1          -0.000347577    0.000677775    0.001043658
     17        1          -0.000227342   -0.001172941   -0.000149121
     18        8           0.000094143    0.000204804    0.000963641
     19        1          -0.000064551   -0.000306789   -0.001260662
     20        1           0.000071799   -0.000088203   -0.000208190
 -------------------------------------------------------------------
 Cartesian Forces:  Max     0.005226411 RMS     0.001288765

 GradGradGradGradGradGradGradGradGradGradGradGradGradGradGradGradGradGrad
 Berny optimization.
 Using GEDIIS/GDIIS optimizer.
 FormGI is forming the generalized inverse of G from B-inverse, IUseBI=4.
 Internal  Forces:  Max     0.005445058 RMS     0.000677573
 Search for a local minimum.
 Step number   5 out of a maximum of  120
 All quantities printed in internal units (Hartrees-Bohrs-Radians)
 Mixed Optimization -- En-DIIS/RFO-DIIS
 Update second derivatives using D2CorX and points    4    5
 DE= -1.64D-04 DEPred=-2.85D-04 R= 5.74D-01
 TightC=F SS=  1.41D+00  RLast= 3.01D-01 DXNew= 1.4270D+00 9.0342D-01
 Trust test= 5.74D-01 RLast= 3.01D-01 DXMaxT set to 9.03D-01
 ITU=  1  1  0  1  0
 Use linear search instead of GDIIS.
     Eigenvalues ---    0.00000   0.00028   0.00052   0.00083   0.00182
     Eigenvalues ---    0.00201   0.00451   0.00529   0.00615   0.00704
     Eigenvalues ---    0.00904   0.01014   0.01154   0.01479   0.01625
     Eigenvalues ---    0.01784   0.01929   0.01982   0.02265   0.02459
     Eigenvalues ---    0.02545   0.02866   0.03003   0.03054   0.03731
     Eigenvalues ---    0.03958   0.04462   0.05462   0.06105   0.06632
     Eigenvalues ---    0.06896   0.07205   0.11699   0.13637   0.19785
     Eigenvalues ---    0.20323   0.21794   0.23216   0.25652   0.34987
     Eigenvalues ---    0.37569   0.38445   0.38511   0.42000   0.43977
     Eigenvalues ---    0.47367   0.48322   0.50825   0.55942   0.57219
     Eigenvalues ---    0.57336   0.57520   0.61376   0.89662
 RFO step:  Lambda=-3.56361056D-04 EMin= 1.87807340D-06
 Quartic linear search produced a step of -0.28073.
 Iteration  1 RMS(Cart)=  0.02147651 RMS(Int)=  0.00065714
 Iteration  2 RMS(Cart)=  0.00047501 RMS(Int)=  0.00010226
 Iteration  3 RMS(Cart)=  0.00000030 RMS(Int)=  0.00010226
 Variable       Old X    -DE/DX   Delta X   Delta X   Delta X     New X
                                 (Linear)    (Quad)   (Total)
    R1        2.29890   0.00246   0.00399   0.00100   0.00508   2.30398
    R2        2.44201   0.00027   0.00104  -0.00359  -0.00246   2.43955
    R3        2.93028  -0.00016   0.00035  -0.00192  -0.00157   2.92871
    R4        3.32872  -0.00017  -0.00117  -0.01314  -0.01427   3.31445
    R5        1.93008   0.00545   0.01066   0.03269   0.04334   1.97343
    R6        2.87318  -0.00115  -0.01827  -0.05539  -0.07367   2.79951
    R7        2.53208   0.00023   0.00049   0.00082   0.00130   2.53339
    R8        2.53244   0.00016   0.00089  -0.00067   0.00022   2.53266
    R9        2.51565   0.00021   0.00044   0.00028   0.00072   2.51637
   R10        1.81344   0.00018   0.00038   0.00018   0.00056   1.81400
   R11        1.85278   0.00010   0.00075  -0.00044   0.00023   1.85301
   R12        3.29214  -0.00003  -0.01032  -0.00420  -0.01451   3.27763
   R13        3.34318   0.00014  -0.00499   0.00252  -0.00255   3.34063
   R14        1.81405   0.00024   0.00034   0.00000   0.00034   1.81439
   R15        1.84534   0.00006   0.00043   0.00014   0.00054   1.84588
   R16        3.42823   0.00022   0.00103  -0.00549  -0.00447   3.42376
   R17        1.85835   0.00108   0.00110   0.00469   0.00582   1.86417
   R18        1.83279   0.00107   0.00084   0.00198   0.00281   1.83560
   R19        3.66490   0.00024  -0.02265   0.05606   0.03339   3.69829
   R20        1.85168   0.00069   0.00082   0.00167   0.00252   1.85419
   R21        1.81461   0.00013   0.00033   0.00025   0.00058   1.81519
    A1        2.24245   0.00032   0.00097  -0.00009   0.00099   2.24344
    A2        2.09726  -0.00021  -0.00117  -0.00256  -0.00378   2.09347
    A3        1.94348  -0.00010   0.00020   0.00266   0.00280   1.94628
    A4        2.32534  -0.00005   0.00325  -0.01401  -0.01068   2.31465
    A5        1.97607  -0.00054  -0.00205   0.00804   0.00604   1.98211
    A6        1.92666  -0.00026   0.00035  -0.00310  -0.00275   1.92391
    A7        1.92689  -0.00026  -0.00088   0.00102   0.00014   1.92703
    A8        1.93786  -0.00015   0.00005   0.00028   0.00033   1.93820
    A9        1.88950   0.00024   0.00035   0.00047   0.00082   1.89032
   A10        1.89091   0.00023   0.00012   0.00051   0.00063   1.89154
   A11        1.89072   0.00023   0.00003   0.00089   0.00092   1.89163
   A12        1.87095   0.00004  -0.00005  -0.00114  -0.00122   1.86973
   A13        2.09567   0.00003  -0.00499   0.01994   0.01493   2.11059
   A14        1.80753   0.00010  -0.00081   0.00168   0.00085   1.80838
   A15        2.06471  -0.00005  -0.00658   0.02646   0.01989   2.08460
   A16        1.85888   0.00032  -0.00365   0.00724   0.00348   1.86236
   A17        1.86199  -0.00003  -0.00083   0.00300   0.00206   1.86405
   A18        1.96664   0.00036  -0.00988   0.02713   0.01717   1.98381
   A19        1.91528  -0.00002  -0.00462   0.01014   0.00512   1.92040
   A20        1.82882   0.00012  -0.00008   0.00764   0.00796   1.83678
   A21        2.61281  -0.00015   0.02023  -0.05305  -0.03295   2.57986
   A22        1.60739  -0.00017  -0.00163   0.00237   0.00103   1.60842
   A23        1.98222   0.00013  -0.00302   0.00560   0.00262   1.98484
   A24        2.13665   0.00012   0.00670  -0.01519  -0.00861   2.12804
   A25        1.55814   0.00028  -0.00171   0.00355   0.00159   1.55973
   A26        2.22314   0.00000  -0.00296   0.01224   0.00926   2.23240
   A27        1.87789  -0.00028  -0.00041  -0.00156  -0.00192   1.87597
   A28        2.96416   0.00024  -0.00819   0.01556   0.00714   2.97130
   A29        3.15268  -0.00018  -0.00464   0.01242   0.00763   3.16031
   A30        2.91787  -0.00010  -0.00023   0.00872   0.00842   2.92629
   A31        2.91901   0.00005   0.00084   0.00313   0.00409   2.92309
   A32        3.11606  -0.00014   0.00463  -0.01508  -0.01046   3.10560
   A33        3.15344  -0.00019  -0.00235   0.00186  -0.00042   3.15301
   A34        3.27612   0.00005  -0.00311   0.02031   0.01721   3.29333
   A35        3.13939  -0.00004  -0.01160   0.02982   0.01822   3.15761
   A36        2.87906  -0.00038   0.00333  -0.00456  -0.00096   2.87809
    D1        0.00950   0.00001   0.00700  -0.02155  -0.01455  -0.00505
    D2       -3.13021   0.00001   0.00795  -0.02492  -0.01700   3.13597
    D3        0.01188  -0.00002  -0.00083   0.00257   0.00163   0.01351
    D4       -3.13146  -0.00002  -0.00172   0.00570   0.00390  -3.12755
    D5       -2.09782  -0.00001  -0.00866   0.02922   0.02057  -2.07724
    D6        2.09685   0.00002  -0.00876   0.02997   0.02123   2.11807
    D7       -0.00044   0.00001  -0.00824   0.02800   0.01977   0.01933
    D8        1.04536  -0.00001  -0.00786   0.02639   0.01851   1.06387
    D9       -1.04316   0.00002  -0.00796   0.02714   0.01917  -1.02400
   D10       -3.14045   0.00001  -0.00744   0.02516   0.01771  -3.12274
   D11        0.07620  -0.00003   0.00932  -0.05704  -0.04764   0.02856
   D12        1.79749   0.00008  -0.00819   0.02364   0.01544   1.81294
   D13       -0.23733  -0.00022   0.00171  -0.01201  -0.01053  -0.24786
   D14       -2.01068   0.00015  -0.01177   0.03980   0.02807  -1.98261
   D15        2.22681  -0.00002  -0.00403   0.01185   0.00779   2.23459
   D16        2.08485   0.00006  -0.00658   0.02175   0.01522   2.10007
   D17        0.03916  -0.00010   0.00116  -0.00620  -0.00507   0.03409
   D18        2.54557  -0.00001  -0.01626   0.04838   0.03211   2.57768
   D19       -1.73476   0.00007  -0.02355   0.07136   0.04780  -1.68696
   D20       -1.69608   0.00005  -0.01915   0.05786   0.03875  -1.65733
   D21        0.30678   0.00013  -0.02645   0.08085   0.05444   0.36121
   D22       -0.19433  -0.00002  -0.00188   0.00421   0.00239  -0.19193
   D23        1.34608   0.00022  -0.00360   0.00783   0.00415   1.35024
   D24       -2.57422   0.00005  -0.00328   0.00044  -0.00285  -2.57707
   D25       -2.37462  -0.00014   0.01102  -0.04232  -0.03121  -2.40583
   D26       -0.83420   0.00009   0.00931  -0.03870  -0.02945  -0.86365
   D27        1.52868  -0.00007   0.00962  -0.04609  -0.03645   1.49223
   D28        0.67159   0.00029   0.00119   0.02523   0.02627   0.69786
   D29       -1.44415  -0.00020   0.01516  -0.01669  -0.00173  -1.44588
   D30        1.38314  -0.00001   0.00363  -0.04019  -0.03657   1.34657
   D31       -0.59890  -0.00015   0.00669  -0.04592  -0.03926  -0.63816
   D32       -2.54952  -0.00002   0.00943  -0.05038  -0.04082  -2.59034
   D33       -1.59852   0.00006  -0.01994   0.09357   0.07358  -1.52494
   D34        0.00669   0.00000  -0.02244   0.09772   0.07541   0.08209
   D35        2.26275   0.00005  -0.02639   0.11194   0.08555   2.34830
         Item               Value     Threshold  Converged?
 Maximum Force            0.005445     0.000015     NO 
 RMS     Force            0.000678     0.000010     NO 
 Maximum Displacement     0.074710     0.000060     NO 
 RMS     Displacement     0.021755     0.000040     NO 
 Predicted change in Energy=-2.204719D-04
 GradGradGradGradGradGradGradGradGradGradGradGradGradGradGradGradGradGrad

                          Input orientation:                          
 ---------------------------------------------------------------------
 Center     Atomic      Atomic             Coordinates (Angstroms)
 Number     Number       Type             X           Y           Z
 ---------------------------------------------------------------------
      1          6           0        0.898575    0.063932   -0.445182
      2          8           0        1.463241   -0.918421    0.004952
      3          8           0       -0.157041    0.659238   -0.000387
      4          1           0       -0.547743    0.225049    0.865280
      5          6           0        1.449160    0.757920   -1.716850
      6          9           0        1.792256    2.024434   -1.442145
      7          9           0        0.518311    0.773585   -2.680948
      8          9           0        2.523765    0.123088   -2.180944
      9          8           0       -0.267399    0.749765    4.380826
     10          1           0       -0.802688    0.827179    5.173880
     11          1           0        0.461884    0.126671    4.584348
     12          8           0        1.631115   -1.198987    4.559960
     13          1           0        2.570362   -1.000039    4.569618
     14          1           0        1.459116   -1.710130    3.745540
     15          8           0       -1.131442   -0.381330    2.084400
     16          1           0       -0.939555    0.124763    2.909132
     17          1           0       -0.751824   -1.263198    2.231830
     18          8           0        0.832639   -2.411370    2.196887
     19          1           0        1.143900   -1.938930    1.395224
     20          1           0        0.875167   -3.352953    2.011741
 ---------------------------------------------------------------------
                    Distance matrix (angstroms):
                    1          2          3          4          5
     1  C    0.000000
     2  O    1.219215   0.000000
     3  O    1.290952   2.261492   0.000000
     4  H    1.958342   2.468145   1.044292   0.000000
     5  C    1.549807   2.403106   2.352842   3.307410   0.000000
     6  F    2.374062   3.295867   2.782479   3.746677   1.340611
     7  F    2.376311   3.312074   2.766692   3.743406   1.340227
     8  F    2.378574   2.643407   3.497000   4.327128   1.331605
     9  O    5.012007   4.992617   4.383537   3.565528   6.334690
    10  H    5.920363   5.907568   5.217097   4.357935   7.249674
    11  H    5.048842   4.802686   4.656875   3.854931   6.409234
    12  O    5.213734   4.566727   5.239013   4.519509   6.577304
    13  H    5.392135   4.697717   5.574663   4.994551   6.623231
    14  H    4.585155   3.823456   4.717821   4.008528   5.994086
    15  O    3.273837   3.368226   2.525583   1.481436   4.733592
    16  H    3.825421   3.911000   3.059949   2.083484   5.244669
    17  H    3.413427   3.159805   3.005382   2.030761   4.951901
    18  O    3.621049   2.726011   3.903346   3.260267   5.073641
    19  H    2.731068   1.753931   3.223453   2.797374   4.129308
    20  H    4.208577   3.209358   4.605625   4.017605   5.579528
                    6          7          8          9         10
     6  F    0.000000
     7  F    2.173060   0.000000
     8  F    2.167036   2.166793   0.000000
     9  O    6.306660   7.105389   7.158223   0.000000
    10  H    7.206868   7.965314   8.102745   0.959928   0.000000
    11  H    6.456780   7.294258   7.072521   0.980572   1.561218
    12  O    6.814813   7.586838   6.927084   2.726551   3.225778
    13  H    6.774524   7.741275   6.843513   3.339213   3.883468
    14  H    6.400783   6.953682   6.294234   3.071730   3.686984
    15  O    5.174189   5.173398   5.639870   2.701763   3.333686
    16  H    5.477696   5.813375   6.156579   1.734447   2.375122
    17  H    5.547880   5.467825   5.667791   2.984104   3.609421
    18  O    5.817197   5.834039   5.333741   3.996554   4.693078
    19  H    4.917244   4.936018   4.352577   4.258481   5.071371
    20  H    6.456522   6.259152   5.690285   4.873430   5.503438
                   11         12         13         14         15
    11  H    0.000000
    12  O    1.767785   0.000000
    13  H    2.390684   0.960134   0.000000
    14  H    2.252090   0.976797   1.555057   0.000000
    15  O    3.007739   3.798510   4.501384   3.352027   0.000000
    16  H    2.184121   3.329548   4.042512   3.133693   0.986476
    17  H    2.989844   3.332073   4.070801   2.716490   0.971358
    18  O    3.504152   2.773364   3.262113   1.811776   2.826894
    19  H    3.860358   3.286403   3.604592   2.382371   2.842228
    20  H    4.347056   3.421176   3.866862   2.458845   3.586405
                   16         17         18         19         20
    16  H    0.000000
    17  H    1.555769   0.000000
    18  O    3.174891   1.957049   0.000000
    19  H    3.300231   2.179516   0.981197   0.000000
    20  H    4.024057   2.657558   0.960555   1.565813   0.000000
 Stoichiometry    C2H9F3O6
 Framework group  C1[X(C2H9F3O6)]
 Deg. of freedom    54
 Full point group                 C1      NOp   1
 Largest Abelian subgroup         C1      NOp   1
 Largest concise Abelian subgroup C1      NOp   1
                         Standard orientation:                         
 ---------------------------------------------------------------------
 Center     Atomic      Atomic             Coordinates (Angstroms)
 Number     Number       Type             X           Y           Z
 ---------------------------------------------------------------------
      1          6           0       -1.094892    0.060560   -0.203399
      2          8           0       -0.511618    1.131200   -0.205678
      3          8           0       -0.645271   -1.101061   -0.542565
      4          1           0        0.354910   -1.090309   -0.842676
      5          6           0       -2.574485   -0.013432    0.251830
      6          9           0       -2.691039   -0.813284    1.321357
      7          9           0       -3.341267   -0.508437   -0.729609
      8          9           0       -3.035658    1.192621    0.577295
      9          8           0        3.524637   -1.669429    0.683904
     10          1           0        4.350213   -2.139408    0.546045
     11          1           0        3.754375   -0.752125    0.943317
     12          8           0        3.871339    1.007176    1.070764
     13          1           0        3.672962    1.433917    1.907661
     14          1           0        3.253650    1.378152    0.411242
     15          8           0        1.767781   -1.099888   -1.288051
     16          1           0        2.393247   -1.455610   -0.613225
     17          1           0        2.068151   -0.192550   -1.461405
     18          8           0        2.060606    1.687180   -0.916795
     19          1           0        1.125008    1.591114   -0.637197
     20          1           0        2.115637    2.464530   -1.478369
 ---------------------------------------------------------------------
 Rotational constants (GHZ):           1.3878084           0.3644235           0.3402670
 Standard basis: 6-31++G(d,p) (6D, 7F)
 There are   263 symmetry adapted cartesian basis functions of A   symmetry.
 There are   263 symmetry adapted basis functions of A   symmetry.
   263 basis functions,   424 primitive gaussians,   263 cartesian basis functions
    48 alpha electrons       48 beta electrons
       nuclear repulsion energy       722.5591938901 Hartrees.
 NAtoms=   20 NActive=   20 NUniq=   20 SFac= 1.00D+00 NAtFMM=   60 NAOKFM=F Big=F
 Integral buffers will be    131072 words long.
 Raffenetti 2 integral format.
 Two-electron integral symmetry is turned on.
 Nuclear repulsion after empirical dispersion term =      722.5504846674 Hartrees.
 One-electron integrals computed using PRISM.
 NBasis=   263 RedAO= T EigKep=  4.25D-05  NBF=   263
 NBsUse=   263 1.00D-06 EigRej= -1.00D+00 NBFU=   263
 Initial guess from the checkpoint file:  "/local_scratch/slurm.5620280/Gau-406647.chk"
 B after Tr=     0.000000    0.000000    0.000000
         Rot=    0.999995    0.002671   -0.000100   -0.001694 Ang=   0.36 deg.
 ExpMin= 3.60D-02 ExpMax= 7.00D+03 ExpMxC= 1.05D+03 IAcc=3 IRadAn=         5 AccDes= 0.00D+00
 Harris functional with IExCor= 4639 and IRadAn=       5 diagonalized for initial guess.
 HarFok:  IExCor= 4639 AccDes= 0.00D+00 IRadAn=         5 IDoV= 1 UseB2=F ITyADJ=14
 ICtDFT=  3500011 ScaDFX=  1.000000  1.000000  1.000000  1.000000
 FoFCou: FMM=F IPFlag=           0 FMFlag=      100000 FMFlg1=           0
         NFxFlg=           0 DoJE=T BraDBF=F KetDBF=T FulRan=T
         wScrn=  0.000000 ICntrl=       500 IOpCl=  0 I1Cent=   200000004 NGrid=           0
         NMat0=    1 NMatS0=      1 NMatT0=    0 NMatD0=    1 NMtDS0=    0 NMtDT0=    0
 Petite list used in FoFCou.
 Requested convergence on RMS density matrix=1.00D-10 within 128 cycles.
 Requested convergence on MAX density matrix=1.00D-08.
 Requested convergence on             energy=1.00D-08.
 No special actions if energy rises.
 SCF Done:  E(RwB97XD) =  -832.390312098     A.U. after   15 cycles
            NFock= 15  Conv=0.86D-10     -V/T= 2.0082
 Calling FoFJK, ICntrl=      2127 FMM=F ISym2X=0 I1Cent= 0 IOpClX= 0 NMat=1 NMatS=1 NMatT=0.
 ***** Axes restored to original set *****
 -------------------------------------------------------------------
 Center     Atomic                   Forces (Hartrees/Bohr)
 Number     Number              X              Y              Z
 -------------------------------------------------------------------
      1        6          -0.000865111   -0.000178365    0.001076037
      2        8           0.000257191   -0.000122916    0.000399393
      3        8          -0.001144265   -0.001312828    0.002566523
      4        1           0.001175432    0.000815783   -0.002355856
      5        6          -0.000142001   -0.000127651    0.000225925
      6        9           0.000067985    0.000013347   -0.000232040
      7        9           0.000211341    0.000090075   -0.000102491
      8        9          -0.000092163    0.000223825   -0.000176968
      9        8          -0.000173612   -0.000277279   -0.000165542
     10        1           0.000002508    0.000060735   -0.000176578
     11        1           0.000092749   -0.000010098    0.000203032
     12        8           0.000057895    0.000133928   -0.000366857
     13        1          -0.000056980    0.000033104    0.000039160
     14        1          -0.000003282   -0.000118030    0.000292707
     15        8           0.000956508    0.000597610   -0.000211224
     16        1          -0.000087164   -0.000400924   -0.000428503
     17        1          -0.000040086    0.000428013   -0.000060137
     18        8          -0.000130040    0.000188607    0.000296882
     19        1          -0.000085945   -0.000203322   -0.000775070
     20        1          -0.000000961    0.000166386   -0.000048392
 -------------------------------------------------------------------
 Cartesian Forces:  Max     0.002566523 RMS     0.000617158

 GradGradGradGradGradGradGradGradGradGradGradGradGradGradGradGradGradGrad
 Berny optimization.
 Using GEDIIS/GDIIS optimizer.
 FormGI is forming the generalized inverse of G from B-inverse, IUseBI=4.
 Internal  Forces:  Max     0.003730943 RMS     0.000456992
 Search for a local minimum.
 Step number   6 out of a maximum of  120
 All quantities printed in internal units (Hartrees-Bohrs-Radians)
 Mixed Optimization -- En-DIIS/RFO-DIIS
 Swapping is turned off.
 Update second derivatives using D2CorX and points    4    5    6
 DE= -1.55D-04 DEPred=-2.20D-04 R= 7.01D-01
 TightC=F SS=  1.41D+00  RLast= 2.31D-01 DXNew= 1.5194D+00 6.9403D-01
 Trust test= 7.01D-01 RLast= 2.31D-01 DXMaxT set to 9.03D-01
 ITU=  1  1  1  0  1  0
     Eigenvalues ---    0.00000   0.00027   0.00053   0.00083   0.00180
     Eigenvalues ---    0.00229   0.00452   0.00527   0.00610   0.00728
     Eigenvalues ---    0.00890   0.00976   0.01149   0.01481   0.01629
     Eigenvalues ---    0.01788   0.01927   0.01945   0.02264   0.02457
     Eigenvalues ---    0.02548   0.02864   0.02963   0.03082   0.03731
     Eigenvalues ---    0.03798   0.04440   0.05461   0.06099   0.06633
     Eigenvalues ---    0.06893   0.07187   0.11699   0.13636   0.19835
     Eigenvalues ---    0.20532   0.21794   0.23229   0.25676   0.37091
     Eigenvalues ---    0.37570   0.38453   0.40776   0.43868   0.44714
     Eigenvalues ---    0.48243   0.48572   0.50912   0.55921   0.57217
     Eigenvalues ---    0.57325   0.57515   0.61143   0.88283
 Eigenvalue     1 is   1.90D-06 Eigenvector:
                          D6        D5        D7        D9        D8
   1                    0.42953   0.42948   0.40990   0.39070   0.39065
                          D10       D2        D4        D35       D33
   1                    0.37107  -0.07701   0.05687   0.03268   0.03244
 En-DIIS/RFO-DIIS/Sim-DIIS IScMMF=       -3 using points:     6    5
 RFO step:  Lambda=-7.11449067D-05.
 DidBck=F Rises=F RFO-DIIS coefs:    1.30452   -0.30452
 Iteration  1 RMS(Cart)=  0.02117958 RMS(Int)=  0.00064896
 Iteration  2 RMS(Cart)=  0.00047194 RMS(Int)=  0.00008555
 Iteration  3 RMS(Cart)=  0.00000045 RMS(Int)=  0.00008555
 Variable       Old X    -DE/DX   Delta X   Delta X   Delta X     New X
                                 (Linear)    (Quad)   (Total)
    R1        2.30398   0.00001   0.00155  -0.00134   0.00023   2.30422
    R2        2.43955  -0.00065  -0.00075   0.00020  -0.00048   2.43907
    R3        2.92871   0.00034  -0.00048   0.00199   0.00151   2.93022
    R4        3.31445  -0.00061  -0.00435  -0.00322  -0.00760   3.30684
    R5        1.97343  -0.00373   0.01320  -0.02118  -0.00793   1.96550
    R6        2.79951  -0.00100  -0.02244   0.02316   0.00078   2.80029
    R7        2.53339  -0.00002   0.00040   0.00011   0.00051   2.53390
    R8        2.53266  -0.00007   0.00007  -0.00041  -0.00034   2.53232
    R9        2.51637  -0.00012   0.00022  -0.00010   0.00012   2.51649
   R10        1.81400  -0.00014   0.00017  -0.00044  -0.00026   1.81374
   R11        1.85301   0.00001   0.00007   0.00056   0.00060   1.85361
   R12        3.27763  -0.00026  -0.00442  -0.00002  -0.00443   3.27320
   R13        3.34063  -0.00011  -0.00078  -0.00054  -0.00134   3.33929
   R14        1.81439  -0.00005   0.00010  -0.00013  -0.00003   1.81436
   R15        1.84588  -0.00018   0.00016  -0.00077  -0.00063   1.84525
   R16        3.42376   0.00002  -0.00136   0.01094   0.00957   3.43333
   R17        1.86417  -0.00083   0.00177  -0.00289  -0.00110   1.86306
   R18        1.83560  -0.00042   0.00086  -0.00170  -0.00085   1.83476
   R19        3.69829  -0.00012   0.01017  -0.01409  -0.00395   3.69434
   R20        1.85419  -0.00011   0.00077  -0.00050   0.00022   1.85441
   R21        1.81519  -0.00015   0.00018  -0.00039  -0.00021   1.81498
    A1        2.24344   0.00042   0.00030   0.00076   0.00102   2.24445
    A2        2.09347  -0.00007  -0.00115   0.00092  -0.00021   2.09326
    A3        1.94628  -0.00035   0.00085  -0.00167  -0.00080   1.94547
    A4        2.31465  -0.00037  -0.00325   0.00861   0.00512   2.31977
    A5        1.98211  -0.00022   0.00184  -0.00562  -0.00376   1.97835
    A6        1.92391   0.00030  -0.00084   0.00050  -0.00034   1.92358
    A7        1.92703   0.00028   0.00004   0.00164   0.00168   1.92871
    A8        1.93820   0.00034   0.00010   0.00063   0.00073   1.93893
    A9        1.89032  -0.00029   0.00025  -0.00086  -0.00061   1.88971
   A10        1.89154  -0.00032   0.00019  -0.00097  -0.00078   1.89077
   A11        1.89163  -0.00035   0.00028  -0.00105  -0.00077   1.89086
   A12        1.86973  -0.00008  -0.00037   0.00170   0.00138   1.87111
   A13        2.11059  -0.00001   0.00455  -0.00025   0.00434   2.11493
   A14        1.80838   0.00016   0.00026   0.00164   0.00177   1.81015
   A15        2.08460   0.00004   0.00606  -0.00497   0.00103   2.08563
   A16        1.86236  -0.00002   0.00106   0.00455   0.00538   1.86774
   A17        1.86405   0.00010   0.00063  -0.00047   0.00019   1.86424
   A18        1.98381   0.00014   0.00523  -0.00167   0.00344   1.98725
   A19        1.92040   0.00021   0.00156   0.00141   0.00287   1.92327
   A20        1.83678  -0.00010   0.00242  -0.00398  -0.00155   1.83523
   A21        2.57986   0.00019  -0.01003   0.01543   0.00525   2.58510
   A22        1.60842   0.00008   0.00031  -0.00431  -0.00397   1.60445
   A23        1.98484  -0.00005   0.00080  -0.01557  -0.01471   1.97013
   A24        2.12804   0.00002  -0.00262   0.01147   0.00881   2.13685
   A25        1.55973  -0.00019   0.00048   0.00159   0.00185   1.56159
   A26        2.23240   0.00004   0.00282   0.00124   0.00406   2.23646
   A27        1.87597   0.00003  -0.00058   0.00031  -0.00023   1.87573
   A28        2.97130  -0.00060   0.00218  -0.00854  -0.00680   2.96450
   A29        3.16031   0.00056   0.00232  -0.00283  -0.00058   3.15973
   A30        2.92629  -0.00006   0.00256  -0.00710  -0.00475   2.92154
   A31        2.92309  -0.00020   0.00124  -0.00350  -0.00243   2.92067
   A32        3.10560   0.00004  -0.00319   0.00040  -0.00286   3.10273
   A33        3.15301  -0.00007  -0.00013  -0.00128  -0.00154   3.15147
   A34        3.29333   0.00014   0.00524  -0.00462   0.00063   3.29396
   A35        3.15761  -0.00009   0.00555  -0.02256  -0.01695   3.14066
   A36        2.87809   0.00012  -0.00029  -0.00132  -0.00164   2.87645
    D1       -0.00505   0.00000  -0.00443   0.02086   0.01648   0.01143
    D2        3.13597   0.00004  -0.00518   0.02015   0.01502  -3.13219
    D3        0.01351   0.00003   0.00050   0.00385   0.00437   0.01788
    D4       -3.12755  -0.00000   0.00119   0.00450   0.00573  -3.12183
    D5       -2.07724  -0.00002   0.00626   0.01225   0.01852  -2.05872
    D6        2.11807  -0.00003   0.00646   0.01196   0.01843   2.13650
    D7        0.01933   0.00000   0.00602   0.01178   0.01780   0.03713
    D8        1.06387   0.00001   0.00564   0.01166   0.01730   1.08117
    D9       -1.02400   0.00001   0.00584   0.01137   0.01720  -1.00680
   D10       -3.12274   0.00004   0.00539   0.01119   0.01657  -3.10617
   D11        0.02856  -0.00013  -0.01451  -0.08544  -0.09991  -0.07136
   D12        1.81294   0.00012   0.00470  -0.00986  -0.00519   1.80775
   D13       -0.24786  -0.00009  -0.00321  -0.00377  -0.00704  -0.25490
   D14       -1.98261   0.00001   0.00855  -0.03724  -0.02871  -2.01131
   D15        2.23459  -0.00013   0.00237  -0.03369  -0.03132   2.20327
   D16        2.10007   0.00000   0.00463  -0.03959  -0.03499   2.06508
   D17        0.03409  -0.00013  -0.00154  -0.03603  -0.03761  -0.00352
   D18        2.57768  -0.00026   0.00978   0.00170   0.01152   2.58921
   D19       -1.68696   0.00001   0.01456   0.00004   0.01459  -1.67237
   D20       -1.65733  -0.00017   0.01180   0.00444   0.01630  -1.64103
   D21        0.36121   0.00010   0.01658   0.00278   0.01937   0.38058
   D22       -0.19193   0.00016   0.00073   0.02568   0.02649  -0.16545
   D23        1.35024  -0.00003   0.00127   0.02686   0.02799   1.37823
   D24       -2.57707   0.00001  -0.00087   0.01631   0.01541  -2.56166
   D25       -2.40583   0.00013  -0.00950   0.03726   0.02784  -2.37799
   D26       -0.86365  -0.00005  -0.00897   0.03844   0.02934  -0.83431
   D27        1.49223  -0.00001  -0.01110   0.02789   0.01676   1.50898
   D28        0.69786   0.00015   0.00800  -0.02100  -0.01314   0.68472
   D29       -1.44588  -0.00008  -0.00053  -0.01735  -0.01794  -1.46382
   D30        1.34657  -0.00004  -0.01114   0.00968  -0.00149   1.34508
   D31       -0.63816   0.00002  -0.01195   0.02523   0.01318  -0.62497
   D32       -2.59034   0.00012  -0.01243   0.02312   0.01070  -2.57964
   D33       -1.52494   0.00000   0.02241   0.05620   0.07868  -1.44626
   D34        0.08209   0.00001   0.02296   0.05212   0.07509   0.15718
   D35        2.34830  -0.00002   0.02605   0.05417   0.08015   2.42845
         Item               Value     Threshold  Converged?
 Maximum Force            0.003731     0.000015     NO 
 RMS     Force            0.000457     0.000010     NO 
 Maximum Displacement     0.112855     0.000060     NO 
 RMS     Displacement     0.021472     0.000040     NO 
 Predicted change in Energy=-3.718297D-05
 GradGradGradGradGradGradGradGradGradGradGradGradGradGradGradGradGradGrad

                          Input orientation:                          
 ---------------------------------------------------------------------
 Center     Atomic      Atomic             Coordinates (Angstroms)
 Number     Number       Type             X           Y           Z
 ---------------------------------------------------------------------
      1          6           0        0.897978    0.060912   -0.433019
      2          8           0        1.463123   -0.918806    0.022556
      3          8           0       -0.162971    0.653362    0.002065
      4          1           0       -0.552426    0.220979    0.864137
      5          6           0        1.457036    0.756868   -1.700884
      6          9           0        1.813648    2.018104   -1.417919
      7          9           0        0.528550    0.789375   -2.666583
      8          9           0        2.525596    0.114335   -2.168504
      9          8           0       -0.277800    0.745919    4.380215
     10          1           0       -0.808109    0.815667    5.177147
     11          1           0        0.462781    0.133626    4.577144
     12          8           0        1.651416   -1.173173    4.532709
     13          1           0        2.587371   -0.960339    4.509897
     14          1           0        1.462916   -1.703846    3.735003
     15          8           0       -1.134829   -0.384669    2.084744
     16          1           0       -0.946945    0.121443    2.909687
     17          1           0       -0.755505   -1.265600    2.235546
     18          8           0        0.818838   -2.423948    2.196328
     19          1           0        1.133338   -1.954091    1.394270
     20          1           0        0.857794   -3.365855    2.012624
 ---------------------------------------------------------------------
                    Distance matrix (angstroms):
                    1          2          3          4          5
     1  C    0.000000
     2  O    1.219338   0.000000
     3  O    1.290700   2.261926   0.000000
     4  H    1.952411   2.463698   1.040096   0.000000
     5  C    1.550607   2.403781   2.352694   3.302188   0.000000
     6  F    2.374675   3.289874   2.790322   3.746431   1.340880
     7  F    2.378222   3.320057   2.760141   3.735983   1.340045
     8  F    2.379896   2.645179   3.497186   4.322326   1.331667
     9  O    5.001890   4.979088   4.380634   3.565639   6.323728
    10  H    5.912220   5.893785   5.217664   4.361316   7.241660
    11  H    5.029555   4.780437   4.646832   3.850285   6.386753
    12  O    5.171952   4.521243   5.211042   4.500999   6.528439
    13  H    5.322539   4.626218   5.521681   4.954332   6.542190
    14  H    4.561352   3.794542   4.704759   4.001053   5.966909
    15  O    3.266493   3.359654   2.521818   1.481851   4.727774
    16  H    3.818519   3.902060   3.058074   2.085623   5.238344
    17  H    3.408061   3.152761   3.003656   2.032713   4.947847
    18  O    3.618599   2.721367   3.904942   3.263546   5.070812
    19  H    2.730315   1.749907   3.227610   2.802459   4.127233
    20  H    4.210169   3.211673   4.608515   4.021582   5.580866
                    6          7          8          9         10
     6  F    0.000000
     7  F    2.172652   0.000000
     8  F    2.166698   2.166092   0.000000
     9  O    6.293724   7.092915   7.151478   0.000000
    10  H    7.198220   7.956849   8.097162   0.959788   0.000000
    11  H    6.427822   7.273645   7.054031   0.980890   1.562160
    12  O    6.754298   7.546007   6.879543   2.725444   3.228010
    13  H    6.678980   7.668253   6.764597   3.337266   3.889563
    14  H    6.366202   6.933216   6.267891   3.073718   3.685821
    15  O    5.170637   5.169169   5.633634   2.698502   3.333243
    16  H    5.472328   5.806720   6.151960   1.732102   2.375415
    17  H    5.543561   5.468326   5.662641   2.978928   3.603811
    18  O    5.812422   5.835890   5.329883   4.002504   4.693330
    19  H    4.914221   4.937905   4.348578   4.265821   5.074538
    20  H    6.455176   6.266523   5.689913   4.878704   5.502233
                   11         12         13         14         15
    11  H    0.000000
    12  O    1.767075   0.000000
    13  H    2.390641   0.960120   0.000000
    14  H    2.255167   0.976463   1.554883   0.000000
    15  O    3.005503   3.791759   4.479681   3.348412   0.000000
    16  H    2.183550   3.325915   4.027693   3.133729   0.985891
    17  H    2.987496   3.328478   4.054710   2.713267   0.970911
    18  O    3.512300   2.777823   3.259212   1.816839   2.826292
    19  H    3.865087   3.275368   3.578950   2.377030   2.843312
    20  H    4.356509   3.433441   3.874831   2.468813   3.586534
                   16         17         18         19         20
    16  H    0.000000
    17  H    1.554028   0.000000
    18  O    3.178976   1.954958   0.000000
    19  H    3.306344   2.179333   0.981311   0.000000
    20  H    4.027786   2.657725   0.960445   1.565683   0.000000
 Stoichiometry    C2H9F3O6
 Framework group  C1[X(C2H9F3O6)]
 Deg. of freedom    54
 Full point group                 C1      NOp   1
 Largest Abelian subgroup         C1      NOp   1
 Largest concise Abelian subgroup C1      NOp   1
                         Standard orientation:                         
 ---------------------------------------------------------------------
 Center     Atomic      Atomic             Coordinates (Angstroms)
 Number     Number       Type             X           Y           Z
 ---------------------------------------------------------------------
      1          6           0       -1.086562    0.057761   -0.208223
      2          8           0       -0.500862    1.127219   -0.208353
      3          8           0       -0.641470   -1.104084   -0.551607
      4          1           0        0.355398   -1.092538   -0.848120
      5          6           0       -2.565550   -0.014420    0.251958
      6          9           0       -2.676570   -0.799904    1.332998
      7          9           0       -3.334967   -0.524963   -0.719156
      8          9           0       -3.030229    1.194191    0.562874
      9          8           0        3.523529   -1.665379    0.684389
     10          1           0        4.355138   -2.125484    0.550515
     11          1           0        3.739909   -0.747691    0.954895
     12          8           0        3.826051    1.011487    1.097809
     13          1           0        3.590759    1.430353    1.929085
     14          1           0        3.233115    1.382852    0.416637
     15          8           0        1.770481   -1.100553   -1.287847
     16          1           0        2.395682   -1.455812   -0.613386
     17          1           0        2.072635   -0.194350   -1.461536
     18          8           0        2.060338    1.688837   -0.936829
     19          1           0        1.123904    1.595818   -0.658604
     20          1           0        2.117480    2.462675   -1.502836
 ---------------------------------------------------------------------
 Rotational constants (GHZ):           1.3806924           0.3666080           0.3426384
 Standard basis: 6-31++G(d,p) (6D, 7F)
 There are   263 symmetry adapted cartesian basis functions of A   symmetry.
 There are   263 symmetry adapted basis functions of A   symmetry.
   263 basis functions,   424 primitive gaussians,   263 cartesian basis functions
    48 alpha electrons       48 beta electrons
       nuclear repulsion energy       723.1746543524 Hartrees.
 NAtoms=   20 NActive=   20 NUniq=   20 SFac= 1.00D+00 NAtFMM=   60 NAOKFM=F Big=F
 Integral buffers will be    131072 words long.
 Raffenetti 2 integral format.
 Two-electron integral symmetry is turned on.
 Nuclear repulsion after empirical dispersion term =      723.1659285318 Hartrees.
 One-electron integrals computed using PRISM.
 NBasis=   263 RedAO= T EigKep=  4.25D-05  NBF=   263
 NBsUse=   263 1.00D-06 EigRej= -1.00D+00 NBFU=   263
 Initial guess from the checkpoint file:  "/local_scratch/slurm.5620280/Gau-406647.chk"
 B after Tr=    -0.000000   -0.000000    0.000000
         Rot=    0.999998    0.001851    0.000672   -0.000693 Ang=   0.24 deg.
 ExpMin= 3.60D-02 ExpMax= 7.00D+03 ExpMxC= 1.05D+03 IAcc=3 IRadAn=         5 AccDes= 0.00D+00
 Harris functional with IExCor= 4639 and IRadAn=       5 diagonalized for initial guess.
 HarFok:  IExCor= 4639 AccDes= 0.00D+00 IRadAn=         5 IDoV= 1 UseB2=F ITyADJ=14
 ICtDFT=  3500011 ScaDFX=  1.000000  1.000000  1.000000  1.000000
 FoFCou: FMM=F IPFlag=           0 FMFlag=      100000 FMFlg1=           0
         NFxFlg=           0 DoJE=T BraDBF=F KetDBF=T FulRan=T
         wScrn=  0.000000 ICntrl=       500 IOpCl=  0 I1Cent=   200000004 NGrid=           0
         NMat0=    1 NMatS0=      1 NMatT0=    0 NMatD0=    1 NMtDS0=    0 NMtDT0=    0
 Petite list used in FoFCou.
 Requested convergence on RMS density matrix=1.00D-10 within 128 cycles.
 Requested convergence on MAX density matrix=1.00D-08.
 Requested convergence on             energy=1.00D-08.
 No special actions if energy rises.
 SCF Done:  E(RwB97XD) =  -832.390359403     A.U. after   15 cycles
            NFock= 15  Conv=0.41D-10     -V/T= 2.0082
 Calling FoFJK, ICntrl=      2127 FMM=F ISym2X=0 I1Cent= 0 IOpClX= 0 NMat=1 NMatS=1 NMatT=0.
 ***** Axes restored to original set *****
 -------------------------------------------------------------------
 Center     Atomic                   Forces (Hartrees/Bohr)
 Number     Number              X              Y              Z
 -------------------------------------------------------------------
      1        6          -0.000175690   -0.000149610    0.000258386
      2        8           0.000045607    0.000229541    0.000093405
      3        8          -0.000313072   -0.000578262    0.000991564
      4        1           0.000239321    0.000185383   -0.000645561
      5        6           0.000013900   -0.000063050    0.000032611
      6        9          -0.000024138   -0.000045805   -0.000026539
      7        9           0.000057882    0.000003704    0.000041251
      8        9          -0.000090129    0.000067622    0.000019102
      9        8           0.000160210   -0.000324708   -0.000057323
     10        1          -0.000017787    0.000044828   -0.000055187
     11        1          -0.000165196    0.000171876    0.000050634
     12        8          -0.000030786    0.000054618   -0.000091868
     13        1          -0.000054175    0.000009339   -0.000005801
     14        1           0.000062671   -0.000089059    0.000024346
     15        8           0.000490640    0.000426448   -0.000118525
     16        1          -0.000046905   -0.000070358   -0.000144057
     17        1           0.000065637   -0.000063833   -0.000191820
     18        8          -0.000010661    0.000196900    0.000261452
     19        1          -0.000182864   -0.000043656   -0.000502822
     20        1          -0.000024466    0.000038080    0.000066752
 -------------------------------------------------------------------
 Cartesian Forces:  Max     0.000991564 RMS     0.000233556

 GradGradGradGradGradGradGradGradGradGradGradGradGradGradGradGradGradGrad
 Berny optimization.
 Using GEDIIS/GDIIS optimizer.
 FormGI is forming the generalized inverse of G from B-inverse, IUseBI=4.
 Internal  Forces:  Max     0.001332038 RMS     0.000176687
 Search for a local minimum.
 Step number   7 out of a maximum of  120
 All quantities printed in internal units (Hartrees-Bohrs-Radians)
 Mixed Optimization -- En-DIIS/RFO-DIIS
 Swapping is turned off.
 Update second derivatives using D2CorX and points    5    6    7
 DE= -4.73D-05 DEPred=-3.72D-05 R= 1.27D+00
 TightC=F SS=  1.41D+00  RLast= 2.04D-01 DXNew= 1.5194D+00 6.1260D-01
 Trust test= 1.27D+00 RLast= 2.04D-01 DXMaxT set to 9.03D-01
 ITU=  1  1  1  1  0  1  0
     Eigenvalues ---    0.00000   0.00023   0.00055   0.00085   0.00187
     Eigenvalues ---    0.00224   0.00451   0.00528   0.00616   0.00735
     Eigenvalues ---    0.00892   0.00966   0.01155   0.01469   0.01622
     Eigenvalues ---    0.01772   0.01890   0.01929   0.02242   0.02437
     Eigenvalues ---    0.02557   0.02762   0.02869   0.03080   0.03692
     Eigenvalues ---    0.03735   0.04421   0.05478   0.06100   0.06635
     Eigenvalues ---    0.06908   0.07178   0.11700   0.13635   0.19850
     Eigenvalues ---    0.20657   0.21794   0.23211   0.25655   0.33868
     Eigenvalues ---    0.37569   0.37987   0.38480   0.42306   0.44097
     Eigenvalues ---    0.47611   0.48339   0.50787   0.55816   0.57225
     Eigenvalues ---    0.57294   0.57492   0.60613   0.88645
 Eigenvalue     1 is   1.99D-06 Eigenvector:
                          D6        D5        D7        D9        D8
   1                    0.43033   0.43025   0.41057   0.39125   0.39117
                          D10       D2        D4        D11       D1
   1                    0.37149  -0.08462   0.05548   0.03809  -0.03808
 En-DIIS/RFO-DIIS/Sim-DIIS IScMMF=       -3 using points:     7    6    5
 RFO step:  Lambda=-3.63786997D-05.
 DidBck=F Rises=F RFO-DIIS coefs:    1.98425   -1.33000    0.34575
 Iteration  1 RMS(Cart)=  0.01800684 RMS(Int)=  0.00073835
 Iteration  2 RMS(Cart)=  0.00043097 RMS(Int)=  0.00013546
 Iteration  3 RMS(Cart)=  0.00000078 RMS(Int)=  0.00013546
 Variable       Old X    -DE/DX   Delta X   Delta X   Delta X     New X
                                 (Linear)    (Quad)   (Total)
    R1        2.30422  -0.00031  -0.00153   0.00225   0.00072   2.30493
    R2        2.43907  -0.00027   0.00038  -0.00093  -0.00049   2.43858
    R3        2.93022  -0.00009   0.00203  -0.00156   0.00047   2.93069
    R4        3.30684  -0.00025  -0.00255  -0.00688  -0.00949   3.29736
    R5        1.96550  -0.00133  -0.02279   0.02116  -0.00156   1.96394
    R6        2.80029  -0.00063   0.02624  -0.03683  -0.01052   2.78977
    R7        2.53390  -0.00006   0.00005  -0.00077  -0.00071   2.53318
    R8        2.53232  -0.00007  -0.00042   0.00105   0.00063   2.53295
    R9        2.51649  -0.00011  -0.00013   0.00022   0.00009   2.51657
   R10        1.81374  -0.00003  -0.00045   0.00029  -0.00016   1.81357
   R11        1.85361  -0.00026   0.00051  -0.00122  -0.00073   1.85289
   R12        3.27320  -0.00013   0.00066  -0.00827  -0.00758   3.26562
   R13        3.33929  -0.00003  -0.00044  -0.00289  -0.00335   3.33593
   R14        1.81436  -0.00005  -0.00014   0.00005  -0.00010   1.81427
   R15        1.84525  -0.00004  -0.00081   0.00055  -0.00030   1.84494
   R16        3.43333  -0.00005   0.01096  -0.01184  -0.00092   3.43241
   R17        1.86306  -0.00030  -0.00310   0.00304  -0.00002   1.86305
   R18        1.83476  -0.00009  -0.00180   0.00201   0.00024   1.83499
   R19        3.69434  -0.00019  -0.01543   0.00794  -0.00752   3.68682
   R20        1.85441   0.00009  -0.00066   0.00152   0.00080   1.85521
   R21        1.81498  -0.00005  -0.00041   0.00028  -0.00013   1.81485
    A1        2.24445   0.00011   0.00066   0.00054   0.00108   2.24554
    A2        2.09326  -0.00004   0.00110  -0.00217  -0.00101   2.09225
    A3        1.94547  -0.00007  -0.00176   0.00164  -0.00008   1.94540
    A4        2.31977  -0.00019   0.00873  -0.00735   0.00102   2.32079
    A5        1.97835   0.00006  -0.00579   0.00545  -0.00039   1.97796
    A6        1.92358   0.00001   0.00062   0.00198   0.00260   1.92618
    A7        1.92871   0.00001   0.00161  -0.00351  -0.00190   1.92681
    A8        1.93893   0.00003   0.00060  -0.00008   0.00053   1.93945
    A9        1.88971  -0.00002  -0.00088   0.00050  -0.00038   1.88932
   A10        1.89077  -0.00002  -0.00098   0.00074  -0.00024   1.89052
   A11        1.89086  -0.00003  -0.00108   0.00043  -0.00064   1.89022
   A12        1.87111  -0.00001   0.00178  -0.00071   0.00112   1.87223
   A13        2.11493  -0.00002  -0.00089   0.00310   0.00226   2.11719
   A14        1.81015   0.00008   0.00144   0.00005   0.00144   1.81159
   A15        2.08563  -0.00001  -0.00587   0.00463  -0.00120   2.08443
   A16        1.86774   0.00004   0.00409  -0.00265   0.00127   1.86901
   A17        1.86424   0.00000  -0.00053   0.00130   0.00101   1.86525
   A18        1.98725   0.00007  -0.00255   0.00609   0.00333   1.99058
   A19        1.92327   0.00004   0.00105  -0.00327  -0.00216   1.92111
   A20        1.83523   0.00000  -0.00428   0.00855   0.00444   1.83967
   A21        2.58510   0.00002   0.01656  -0.01633  -0.00000   2.58510
   A22        1.60445   0.00002  -0.00426   0.00708   0.00276   1.60722
   A23        1.97013  -0.00001  -0.01539   0.01351  -0.00164   1.96850
   A24        2.13685  -0.00002   0.01165  -0.01635  -0.00472   2.13213
   A25        1.56159  -0.00007   0.00128  -0.00039   0.00063   1.56221
   A26        2.23646   0.00002   0.00079   0.00106   0.00194   2.23840
   A27        1.87573   0.00004   0.00043   0.00180   0.00218   1.87792
   A28        2.96450  -0.00018  -0.00916   0.00267  -0.00692   2.95758
   A29        3.15973   0.00019  -0.00321   0.00048  -0.00279   3.15694
   A30        2.92154  -0.00005  -0.00759   0.00045  -0.00731   2.91423
   A31        2.92067  -0.00011  -0.00380   0.00487   0.00083   2.92150
   A32        3.10273   0.00005   0.00080   0.00237   0.00297   3.10571
   A33        3.15147  -0.00006  -0.00137   0.00078  -0.00107   3.15040
   A34        3.29396   0.00002  -0.00533   0.00399  -0.00137   3.29259
   A35        3.14066   0.00000  -0.02298   0.02095  -0.00187   3.13880
   A36        2.87645  -0.00001  -0.00128   0.00512   0.00389   2.88034
    D1        0.01143   0.00002   0.02125  -0.00051   0.02085   0.03228
    D2       -3.13219   0.00002   0.02066   0.00359   0.02439  -3.10780
    D3        0.01788  -0.00000   0.00374  -0.00215   0.00177   0.01965
    D4       -3.12183  -0.00000   0.00429  -0.00597  -0.00152  -3.12335
    D5       -2.05872  -0.00001   0.01112  -0.04523  -0.03412  -2.09285
    D6        2.13650  -0.00000   0.01080  -0.04488  -0.03410   2.10240
    D7        0.03713   0.00000   0.01068  -0.04305  -0.03237   0.00476
    D8        1.08117  -0.00001   0.01062  -0.04178  -0.03116   1.05001
    D9       -1.00680  -0.00000   0.01030  -0.04144  -0.03113  -1.03793
   D10       -3.10617   0.00000   0.01019  -0.03960  -0.02940  -3.13557
   D11       -0.07136  -0.00005  -0.08187  -0.02627  -0.10825  -0.17961
   D12        1.80775   0.00004  -0.01045  -0.00166  -0.01224   1.79551
   D13       -0.25490  -0.00007  -0.00329  -0.01462  -0.01780  -0.27270
   D14       -2.01131   0.00000  -0.03796   0.03174  -0.00629  -2.01760
   D15        2.20327  -0.00003  -0.03352   0.02784  -0.00565   2.19762
   D16        2.06508  -0.00000  -0.03970   0.02950  -0.01033   2.05475
   D17       -0.00352  -0.00003  -0.03526   0.02559  -0.00969  -0.01321
   D18        2.58921  -0.00009   0.00024  -0.00551  -0.00523   2.58398
   D19       -1.67237  -0.00002  -0.00217  -0.00023  -0.00241  -1.67477
   D20       -1.64103  -0.00004   0.00264  -0.00317  -0.00045  -1.64148
   D21        0.38058   0.00003   0.00024   0.00211   0.00238   0.38296
   D22       -0.16545   0.00004   0.02524  -0.01522   0.01014  -0.15531
   D23        1.37823  -0.00004   0.02612  -0.01376   0.01218   1.39041
   D24       -2.56166   0.00003   0.01615  -0.00860   0.00753  -2.55413
   D25       -2.37799   0.00004   0.03819  -0.02729   0.01102  -2.36697
   D26       -0.83431  -0.00004   0.03906  -0.02583   0.01306  -0.82125
   D27        1.50898   0.00003   0.02910  -0.02067   0.00841   1.51739
   D28        0.68472   0.00008  -0.02202   0.04447   0.02208   0.70680
   D29       -1.46382  -0.00002  -0.01706   0.03372   0.01654  -1.44728
   D30        1.34508  -0.00002   0.01117  -0.03400  -0.02293   1.32215
   D31       -0.62497  -0.00001   0.02655  -0.04754  -0.02132  -0.64630
   D32       -2.57964  -0.00001   0.02464  -0.04989  -0.02532  -2.60496
   D33       -1.44626   0.00001   0.05200   0.03210   0.08413  -1.36213
   D34        0.15718   0.00001   0.04783   0.03968   0.08739   0.24457
   D35        2.42845   0.00001   0.04931   0.04112   0.09029   2.51875
         Item               Value     Threshold  Converged?
 Maximum Force            0.001332     0.000015     NO 
 RMS     Force            0.000177     0.000010     NO 
 Maximum Displacement     0.085277     0.000060     NO 
 RMS     Displacement     0.018071     0.000040     NO 
 Predicted change in Energy=-1.851753D-05
 GradGradGradGradGradGradGradGradGradGradGradGradGradGradGradGradGradGrad

                          Input orientation:                          
 ---------------------------------------------------------------------
 Center     Atomic      Atomic             Coordinates (Angstroms)
 Number     Number       Type             X           Y           Z
 ---------------------------------------------------------------------
      1          6           0        0.899731    0.064353   -0.423671
      2          8           0        1.466810   -0.912934    0.035727
      3          8           0       -0.164216    0.654970    0.005781
      4          1           0       -0.554244    0.224845    0.867730
      5          6           0        1.459096    0.755924   -1.694101
      6          9           0        1.775039    2.031598   -1.429945
      7          9           0        0.544171    0.744248   -2.673585
      8          9           0        2.552323    0.136758   -2.135632
      9          8           0       -0.272306    0.743282    4.380830
     10          1           0       -0.802184    0.815960    5.177684
     11          1           0        0.467374    0.130584    4.577976
     12          8           0        1.655881   -1.173454    4.521206
     13          1           0        2.591002   -0.958375    4.489242
     14          1           0        1.460192   -1.705518    3.726360
     15          8           0       -1.131845   -0.377648    2.085430
     16          1           0       -0.939833    0.124264    2.911978
     17          1           0       -0.758792   -1.262675    2.228515
     18          8           0        0.806880   -2.426156    2.192409
     19          1           0        1.123897   -1.960473    1.388392
     20          1           0        0.842824   -3.369288    2.014835
 ---------------------------------------------------------------------
                    Distance matrix (angstroms):
                    1          2          3          4          5
     1  C    0.000000
     2  O    1.219719   0.000000
     3  O    1.290442   2.262624   0.000000
     4  H    1.951286   2.464027   1.039272   0.000000
     5  C    1.550855   2.403633   2.352644   3.301297   0.000000
     6  F    2.376721   3.303554   2.777971   3.737543   1.340502
     7  F    2.377139   3.307247   2.772865   3.743955   1.340378
     8  F    2.380570   2.644804   3.497682   4.321886   1.331713
     9  O    4.991778   4.964624   4.377275   3.562322   6.316859
    10  H    5.902254   5.880232   5.213588   4.357361   7.234530
    11  H    5.020736   4.766532   4.645304   3.849482   6.380714
    12  O    5.153226   4.497015   5.200476   4.493082   6.510858
    13  H    5.295572   4.593438   5.504138   4.940439   6.515655
    14  H    4.546352   3.774786   4.696096   3.994499   5.953159
    15  O    3.258567   3.352734   2.515462   1.476285   4.720468
    16  H    3.809743   3.891084   3.054376   2.082726   5.231618
    17  H    3.397910   3.143874   2.995235   2.026399   4.937680
    18  O    3.613188   2.715995   3.900988   3.261172   5.065173
    19  H    2.726490   1.744888   3.226669   2.804080   4.122249
    20  H    4.211822   3.215572   4.609239   4.023114   5.581521
                    6          7          8          9         10
     6  F    0.000000
     7  F    2.172313   0.000000
     8  F    2.166237   2.165898   0.000000
     9  O    6.294163   7.101507   7.128160   0.000000
    10  H    7.195874   7.966193   8.074566   0.959702   0.000000
    11  H    6.435756   7.277885   7.029906   0.980506   1.562424
    12  O    6.760381   7.528512   6.843519   2.722405   3.229677
    13  H    6.681505   7.641631   6.714891   3.332555   3.890492
    14  H    6.375943   6.913736   6.240968   3.070261   3.685450
    15  O    5.158712   5.168743   5.626284   2.695209   3.330977
    16  H    5.464499   5.812500   6.137888   1.728092   2.372934
    17  H    5.536864   5.454909   5.653996   2.982111   3.608351
    18  O    5.824977   5.813636   5.324193   3.999896   4.691724
    19  H    4.929873   4.914393   4.342525   4.267828   5.077115
    20  H    6.473416   6.244330   5.695711   4.873877   5.497815
                   11         12         13         14         15
    11  H    0.000000
    12  O    1.765301   0.000000
    13  H    2.388200   0.960069   0.000000
    14  H    2.254375   0.976302   1.555296   0.000000
    15  O    3.004760   3.786519   4.469356   3.342835   0.000000
    16  H    2.180785   3.318346   4.015802   3.125931   0.985883
    17  H    2.994097   3.330921   4.052728   2.713584   0.971038
    18  O    3.513276   2.777294   3.257748   1.816354   2.822496
    19  H    3.870011   3.273672   3.573775   2.375750   2.842458
    20  H    4.354280   3.429962   3.871863   2.465480   3.585277
                   16         17         18         19         20
    16  H    0.000000
    17  H    1.556758   0.000000
    18  O    3.173867   1.950979   0.000000
    19  H    3.305514   2.176521   0.981734   0.000000
    20  H    4.023387   2.654930   0.960376   1.567224   0.000000
 Stoichiometry    C2H9F3O6
 Framework group  C1[X(C2H9F3O6)]
 Deg. of freedom    54
 Full point group                 C1      NOp   1
 Largest Abelian subgroup         C1      NOp   1
 Largest concise Abelian subgroup C1      NOp   1
                         Standard orientation:                         
 ---------------------------------------------------------------------
 Center     Atomic      Atomic             Coordinates (Angstroms)
 Number     Number       Type             X           Y           Z
 ---------------------------------------------------------------------
      1          6           0       -1.080645    0.055164   -0.204129
      2          8           0       -0.492366    1.123627   -0.198711
      3          8           0       -0.639574   -1.106164   -0.553436
      4          1           0        0.356907   -1.096294   -0.848416
      5          6           0       -2.561328   -0.013820    0.251910
      6          9           0       -2.687629   -0.835169    1.303755
      7          9           0       -3.334246   -0.479289   -0.739326
      8          9           0       -3.011665    1.189056    0.603686
      9          8           0        3.521591   -1.660567    0.686675
     10          1           0        4.352450   -2.122446    0.554880
     11          1           0        3.738149   -0.743413    0.957461
     12          8           0        3.811586    1.014571    1.100229
     13          1           0        3.566529    1.431130    1.929783
     14          1           0        3.223393    1.382950    0.413577
     15          8           0        1.767908   -1.102882   -1.282521
     16          1           0        2.394562   -1.453124   -0.606798
     17          1           0        2.064853   -0.196433   -1.464420
     18          8           0        2.057742    1.684498   -0.946375
     19          1           0        1.119886    1.596079   -0.669948
     20          1           0        2.121860    2.457446   -1.512734
 ---------------------------------------------------------------------
 Rotational constants (GHZ):           1.3814802           0.3676915           0.3437302
 Standard basis: 6-31++G(d,p) (6D, 7F)
 There are   263 symmetry adapted cartesian basis functions of A   symmetry.
 There are   263 symmetry adapted basis functions of A   symmetry.
   263 basis functions,   424 primitive gaussians,   263 cartesian basis functions
    48 alpha electrons       48 beta electrons
       nuclear repulsion energy       723.7058420872 Hartrees.
 NAtoms=   20 NActive=   20 NUniq=   20 SFac= 1.00D+00 NAtFMM=   60 NAOKFM=F Big=F
 Integral buffers will be    131072 words long.
 Raffenetti 2 integral format.
 Two-electron integral symmetry is turned on.
 Nuclear repulsion after empirical dispersion term =      723.6971019321 Hartrees.
 One-electron integrals computed using PRISM.
 NBasis=   263 RedAO= T EigKep=  4.21D-05  NBF=   263
 NBsUse=   263 1.00D-06 EigRej= -1.00D+00 NBFU=   263
 Initial guess from the checkpoint file:  "/local_scratch/slurm.5620280/Gau-406647.chk"
 B after Tr=     0.000000   -0.000000   -0.000000
         Rot=    0.999995   -0.003035    0.000280    0.000259 Ang=  -0.35 deg.
 ExpMin= 3.60D-02 ExpMax= 7.00D+03 ExpMxC= 1.05D+03 IAcc=3 IRadAn=         5 AccDes= 0.00D+00
 Harris functional with IExCor= 4639 and IRadAn=       5 diagonalized for initial guess.
 HarFok:  IExCor= 4639 AccDes= 0.00D+00 IRadAn=         5 IDoV= 1 UseB2=F ITyADJ=14
 ICtDFT=  3500011 ScaDFX=  1.000000  1.000000  1.000000  1.000000
 FoFCou: FMM=F IPFlag=           0 FMFlag=      100000 FMFlg1=           0
         NFxFlg=           0 DoJE=T BraDBF=F KetDBF=T FulRan=T
         wScrn=  0.000000 ICntrl=       500 IOpCl=  0 I1Cent=   200000004 NGrid=           0
         NMat0=    1 NMatS0=      1 NMatT0=    0 NMatD0=    1 NMtDS0=    0 NMtDT0=    0
 Petite list used in FoFCou.
 Requested convergence on RMS density matrix=1.00D-10 within 128 cycles.
 Requested convergence on MAX density matrix=1.00D-08.
 Requested convergence on             energy=1.00D-08.
 No special actions if energy rises.
 SCF Done:  E(RwB97XD) =  -832.390374563     A.U. after   14 cycles
            NFock= 14  Conv=0.80D-10     -V/T= 2.0082
 Calling FoFJK, ICntrl=      2127 FMM=F ISym2X=0 I1Cent= 0 IOpClX= 0 NMat=1 NMatS=1 NMatT=0.
 ***** Axes restored to original set *****
 -------------------------------------------------------------------
 Center     Atomic                   Forces (Hartrees/Bohr)
 Number     Number              X              Y              Z
 -------------------------------------------------------------------
      1        6           0.000216960   -0.000241130    0.000036616
      2        8          -0.000305135    0.000533951   -0.000152422
      3        8           0.000268382   -0.000209105   -0.000040880
      4        1          -0.000098732   -0.000118098    0.000170171
      5        6           0.000118253    0.000007914   -0.000071733
      6        9          -0.000034494   -0.000043585    0.000085927
      7        9          -0.000102550   -0.000024627    0.000040897
      8        9          -0.000077715   -0.000010890    0.000115891
      9        8          -0.000107313    0.000043579   -0.000050865
     10        1          -0.000055956    0.000037756   -0.000004713
     11        1           0.000133025   -0.000082008    0.000011785
     12        8          -0.000045469    0.000079842    0.000229678
     13        1          -0.000021330   -0.000033353   -0.000082356
     14        1           0.000105406   -0.000085331   -0.000168355
     15        8           0.000020403    0.000113655   -0.000349929
     16        1           0.000060389   -0.000261575    0.000018391
     17        1           0.000107737    0.000196136    0.000243258
     18        8          -0.000067007    0.000109796    0.000132269
     19        1          -0.000114298   -0.000015854   -0.000133187
     20        1          -0.000000558    0.000002928   -0.000030442
 -------------------------------------------------------------------
 Cartesian Forces:  Max     0.000533951 RMS     0.000146345

 GradGradGradGradGradGradGradGradGradGradGradGradGradGradGradGradGradGrad
 Berny optimization.
 Using GEDIIS/GDIIS optimizer.
 FormGI is forming the generalized inverse of G from B-inverse, IUseBI=4.
 Internal  Forces:  Max     0.000622475 RMS     0.000100044
 Search for a local minimum.
 Step number   8 out of a maximum of  120
 All quantities printed in internal units (Hartrees-Bohrs-Radians)
 Mixed Optimization -- En-DIIS/RFO-DIIS
 Swapping is turned off.
 Update second derivatives using D2CorX and points    5    6    7    8
 DE= -1.52D-05 DEPred=-1.85D-05 R= 8.19D-01
 TightC=F SS=  1.41D+00  RLast= 2.15D-01 DXNew= 1.5194D+00 6.4487D-01
 Trust test= 8.19D-01 RLast= 2.15D-01 DXMaxT set to 9.03D-01
 ITU=  1  1  1  1  1  0  1  0
     Eigenvalues ---    0.00000   0.00016   0.00079   0.00086   0.00188
     Eigenvalues ---    0.00225   0.00455   0.00529   0.00617   0.00733
     Eigenvalues ---    0.00898   0.00970   0.01149   0.01418   0.01627
     Eigenvalues ---    0.01802   0.01854   0.01935   0.02153   0.02402
     Eigenvalues ---    0.02556   0.02700   0.02887   0.03099   0.03594
     Eigenvalues ---    0.03735   0.04433   0.05489   0.06323   0.06663
     Eigenvalues ---    0.06906   0.07161   0.11700   0.13632   0.19945
     Eigenvalues ---    0.20888   0.21795   0.23307   0.25722   0.35428
     Eigenvalues ---    0.37600   0.37915   0.38478   0.42094   0.44238
     Eigenvalues ---    0.47661   0.48389   0.50835   0.55901   0.57229
     Eigenvalues ---    0.57284   0.57493   0.60411   0.90619
 Eigenvalue     1 is   2.13D-06 Eigenvector:
                          D6        D5        D7        D9        D8
   1                    0.41862   0.41856   0.39962   0.38065   0.38059
                          D10       D35       D34       D33       D11
   1                    0.36165   0.11529   0.11111   0.10921  -0.10519
 En-DIIS/RFO-DIIS/Sim-DIIS IScMMF=       -3 using points:     8    7    6    5
 RFO step:  Lambda=-1.85982974D-05.
 DidBck=F Rises=F RFO-DIIS coefs:    0.95248    0.60354   -0.52764   -0.02839
 Iteration  1 RMS(Cart)=  0.00690704 RMS(Int)=  0.00019233
 Iteration  2 RMS(Cart)=  0.00005451 RMS(Int)=  0.00013396
 Iteration  3 RMS(Cart)=  0.00000008 RMS(Int)=  0.00013396
 Variable       Old X    -DE/DX   Delta X   Delta X   Delta X     New X
                                 (Linear)    (Quad)   (Total)
    R1        2.30493  -0.00062   0.00024  -0.00034  -0.00009   2.30484
    R2        2.43858  -0.00027  -0.00031  -0.00032  -0.00053   2.43805
    R3        2.93069  -0.00021   0.00077  -0.00101  -0.00024   2.93046
    R4        3.29736   0.00001  -0.00418  -0.00032  -0.00458   3.29277
    R5        1.96394   0.00001  -0.00310   0.00462   0.00162   1.96556
    R6        2.78977  -0.00021  -0.00116  -0.00626  -0.00731   2.78247
    R7        2.53318  -0.00003   0.00035  -0.00022   0.00014   2.53332
    R8        2.53295   0.00004  -0.00022   0.00021  -0.00001   2.53294
    R9        2.51657  -0.00010   0.00008  -0.00019  -0.00011   2.51646
   R10        1.81357   0.00003  -0.00012   0.00011  -0.00001   1.81356
   R11        1.85289   0.00014   0.00038   0.00033   0.00070   1.85359
   R12        3.26562  -0.00004  -0.00252   0.00012  -0.00237   3.26325
   R13        3.33593  -0.00001  -0.00066   0.00134   0.00068   3.33661
   R14        1.81427  -0.00003  -0.00000   0.00000   0.00000   1.81427
   R15        1.84494   0.00012  -0.00032   0.00074   0.00039   1.84533
   R16        3.43241  -0.00003   0.00524  -0.00553  -0.00032   3.43210
   R17        1.86305  -0.00013  -0.00045   0.00000  -0.00042   1.86263
   R18        1.83499  -0.00021  -0.00040   0.00014  -0.00026   1.83473
   R19        3.68682  -0.00013  -0.00089  -0.00860  -0.00957   3.67724
   R20        1.85521   0.00008   0.00015   0.00023   0.00029   1.85550
   R21        1.81485   0.00000  -0.00009   0.00008  -0.00001   1.81483
    A1        2.24554  -0.00007   0.00054  -0.00068  -0.00024   2.24529
    A2        2.09225   0.00008  -0.00018   0.00010  -0.00002   2.09223
    A3        1.94540  -0.00001  -0.00036   0.00058   0.00026   1.94566
    A4        2.32079   0.00003   0.00249  -0.00463  -0.00259   2.31820
    A5        1.97796   0.00012  -0.00190   0.00308   0.00121   1.97917
    A6        1.92618  -0.00012  -0.00039  -0.00005  -0.00044   1.92574
    A7        1.92681  -0.00012   0.00103  -0.00084   0.00019   1.92699
    A8        1.93945  -0.00012   0.00039  -0.00034   0.00005   1.93950
    A9        1.88932   0.00011  -0.00030   0.00035   0.00005   1.88938
   A10        1.89052   0.00012  -0.00040   0.00044   0.00004   1.89056
   A11        1.89022   0.00015  -0.00037   0.00050   0.00012   1.89034
   A12        1.87223   0.00004   0.00068   0.00030   0.00103   1.87327
   A13        2.11719  -0.00002   0.00273  -0.00069   0.00206   2.11924
   A14        1.81159  -0.00001   0.00094  -0.00131  -0.00046   1.81113
   A15        2.08443   0.00003   0.00119  -0.00273  -0.00153   2.08290
   A16        1.86901  -0.00004   0.00303   0.00004   0.00287   1.87188
   A17        1.86525  -0.00004   0.00011  -0.00031  -0.00009   1.86516
   A18        1.99058   0.00008   0.00224   0.00047   0.00252   1.99310
   A19        1.92111  -0.00005   0.00184   0.00013   0.00197   1.92308
   A20        1.83967  -0.00008  -0.00085  -0.00352  -0.00433   1.83534
   A21        2.58510  -0.00003   0.00198   0.00231   0.00401   2.58912
   A22        1.60722   0.00009  -0.00231  -0.00296  -0.00527   1.60195
   A23        1.96850   0.00003  -0.00803   0.00782  -0.00007   1.96843
   A24        2.13213  -0.00004   0.00488  -0.00437   0.00048   2.13261
   A25        1.56221  -0.00005   0.00105   0.00309   0.00380   1.56602
   A26        2.23840  -0.00002   0.00243  -0.00186   0.00065   2.23906
   A27        1.87792  -0.00001  -0.00029   0.00128   0.00099   1.87890
   A28        2.95758   0.00003  -0.00325   0.00167  -0.00223   2.95535
   A29        3.15694   0.00002   0.00003   0.00123   0.00120   3.15814
   A30        2.91423  -0.00006  -0.00206  -0.00051  -0.00278   2.91145
   A31        2.92150  -0.00008  -0.00127  -0.00057  -0.00204   2.91946
   A32        3.10571  -0.00003  -0.00203   0.00267   0.00051   3.10621
   A33        3.15040   0.00000  -0.00082  -0.00007  -0.00120   3.14920
   A34        3.29259  -0.00000   0.00090  -0.00297  -0.00212   3.29047
   A35        3.13880   0.00007  -0.00882   0.01126   0.00251   3.14131
   A36        2.88034   0.00015  -0.00113  -0.00415  -0.00531   2.87503
    D1        0.03228  -0.00001   0.00776  -0.00323   0.00463   0.03692
    D2       -3.10780  -0.00002   0.00671  -0.00258   0.00422  -3.10358
    D3        0.01965  -0.00002   0.00239  -0.00054   0.00194   0.02159
    D4       -3.12335  -0.00001   0.00337  -0.00115   0.00232  -3.12102
    D5       -2.09285   0.00000   0.01250  -0.00739   0.00512  -2.08773
    D6        2.10240   0.00002   0.01247  -0.00726   0.00521   2.10761
    D7        0.00476  -0.00001   0.01200  -0.00710   0.00490   0.00966
    D8        1.05001   0.00000   0.01162  -0.00684   0.00478   1.05479
    D9       -1.03793   0.00002   0.01159  -0.00671   0.00487  -1.03306
   D10       -3.13557  -0.00001   0.01112  -0.00655   0.00456  -3.13101
   D11       -0.17961  -0.00002  -0.05176  -0.00375  -0.05550  -0.23511
   D12        1.79551  -0.00006  -0.00186   0.00580   0.00382   1.79933
   D13       -0.27270   0.00003  -0.00337   0.00963   0.00626  -0.26644
   D14       -2.01760  -0.00005  -0.01487   0.01197  -0.00292  -2.02052
   D15        2.19762   0.00004  -0.01693   0.01354  -0.00336   2.19426
   D16        2.05475  -0.00004  -0.01853   0.01267  -0.00593   2.04882
   D17       -0.01321   0.00005  -0.02059   0.01424  -0.00637  -0.01958
   D18        2.58398  -0.00001   0.00757  -0.00395   0.00367   2.58765
   D19       -1.67477  -0.00005   0.00958  -0.00652   0.00304  -1.67173
   D20       -1.64148   0.00007   0.01018  -0.00589   0.00440  -1.63707
   D21        0.38296   0.00003   0.01220  -0.00846   0.00378   0.38674
   D22       -0.15531   0.00002   0.01431  -0.00656   0.00791  -0.14739
   D23        1.39041  -0.00001   0.01510  -0.00537   0.00948   1.39988
   D24       -2.55413   0.00001   0.00813   0.00490   0.01302  -2.54111
   D25       -2.36697   0.00002   0.01407  -0.00615   0.00810  -2.35887
   D26       -0.82125  -0.00001   0.01486  -0.00496   0.00966  -0.81159
   D27        1.51739   0.00001   0.00788   0.00531   0.01321   1.53060
   D28        0.70680  -0.00005  -0.00761  -0.01882  -0.02670   0.68010
   D29       -1.44728  -0.00006  -0.01081  -0.01728  -0.02818  -1.47546
   D30        1.32215   0.00003  -0.00078   0.02133   0.02045   1.34260
   D31       -0.64630   0.00001   0.00723   0.01341   0.02042  -0.62587
   D32       -2.60496   0.00007   0.00599   0.00969   0.01569  -2.58927
   D33       -1.36213  -0.00003   0.04184   0.00758   0.04949  -1.31264
   D34        0.24457   0.00004   0.03974   0.00571   0.04538   0.28995
   D35        2.51875   0.00000   0.04271   0.00530   0.04791   2.56665
         Item               Value     Threshold  Converged?
 Maximum Force            0.000622     0.000015     NO 
 RMS     Force            0.000100     0.000010     NO 
 Maximum Displacement     0.026775     0.000060     NO 
 RMS     Displacement     0.006931     0.000040     NO 
 Predicted change in Energy=-7.029788D-06
 GradGradGradGradGradGradGradGradGradGradGradGradGradGradGradGradGradGrad

                          Input orientation:                          
 ---------------------------------------------------------------------
 Center     Atomic      Atomic             Coordinates (Angstroms)
 Number     Number       Type             X           Y           Z
 ---------------------------------------------------------------------
      1          6           0        0.901274    0.061406   -0.421889
      2          8           0        1.468750   -0.916098    0.036423
      3          8           0       -0.163152    0.650298    0.007901
      4          1           0       -0.553424    0.220096    0.870736
      5          6           0        1.461210    0.755472   -1.690553
      6          9           0        1.781589    2.029159   -1.421815
      7          9           0        0.545076    0.750470   -2.668957
      8          9           0        2.551893    0.134443   -2.135565
      9          8           0       -0.277650    0.742011    4.382551
     10          1           0       -0.806919    0.812658    5.179985
     11          1           0        0.464390    0.130888    4.577559
     12          8           0        1.659565   -1.167118    4.512035
     13          1           0        2.593020   -0.945690    4.475073
     14          1           0        1.463521   -1.701505    3.718585
     15          8           0       -1.129629   -0.378119    2.086524
     16          1           0       -0.942139    0.125832    2.912604
     17          1           0       -0.753258   -1.260448    2.236471
     18          8           0        0.803556   -2.426959    2.189959
     19          1           0        1.119359   -1.965481    1.382860
     20          1           0        0.834769   -3.371050    2.016674
 ---------------------------------------------------------------------
                    Distance matrix (angstroms):
                    1          2          3          4          5
     1  C    0.000000
     2  O    1.219670   0.000000
     3  O    1.290161   2.262193   0.000000
     4  H    1.952487   2.464996   1.040130   0.000000
     5  C    1.550730   2.403467   2.352522   3.302360   0.000000
     6  F    2.376312   3.301343   2.779813   3.739089   1.340574
     7  F    2.377183   3.309034   2.770774   3.743985   1.340373
     8  F    2.380455   2.644687   3.497431   4.322982   1.331654
     9  O    4.993568   4.968709   4.377109   3.561080   6.317152
    10  H    5.904515   5.884173   5.214523   4.357180   7.235466
    11  H    5.018981   4.767267   4.641699   3.845054   6.377537
    12  O    5.140806   4.486705   5.187728   4.481154   6.496753
    13  H    5.277925   4.578916   5.486282   4.924471   6.495375
    14  H    4.535141   3.764997   4.684679   3.983825   5.941003
    15  O    3.257281   3.353194   2.512448   1.472417   4.718451
    16  H    3.810664   3.894923   3.052734   2.080675   5.230830
    17  H    3.398772   3.145808   2.994278   2.024149   4.938555
    18  O    3.608775   2.713466   3.894279   3.254019   5.061497
    19  H    2.722674   1.742461   3.221435   2.799503   4.119019
    20  H    4.211029   3.217159   4.604591   4.017036   5.582486
                    6          7          8          9         10
     6  F    0.000000
     7  F    2.172411   0.000000
     8  F    2.166277   2.165943   0.000000
     9  O    6.291890   7.099346   7.131710   0.000000
    10  H    7.194721   7.964776   8.078296   0.959697   0.000000
    11  H    6.428914   7.273403   7.030200   0.980878   1.563315
    12  O    6.741043   7.515709   6.832342   2.722929   3.232524
    13  H    6.654430   7.622874   6.698427   3.331312   3.892078
    14  H    6.359460   6.903362   6.231078   3.072994   3.689390
    15  O    5.155445   5.166522   5.625154   2.693009   3.330404
    16  H    5.461551   5.809975   6.139409   1.726837   2.372979
    17  H    5.534440   5.458268   5.655479   2.973500   3.600684
    18  O    5.818801   5.811362   5.322370   4.002354   4.693506
    19  H    4.925637   4.911559   4.340640   4.275545   5.083970
    20  H    6.471625   6.247078   5.698955   4.873614   5.495915
                   11         12         13         14         15
    11  H    0.000000
    12  O    1.765660   0.000000
    13  H    2.387591   0.960070   0.000000
    14  H    2.256936   0.976507   1.555409   0.000000
    15  O    3.000873   3.779580   4.459307   3.337574   0.000000
    16  H    2.179547   3.316438   4.010837   3.126654   0.985661
    17  H    2.983149   3.317924   4.038315   2.702832   0.970899
    18  O    3.515430   2.777047   3.258541   1.816187   2.818803
    19  H    3.876834   3.274285   3.573994   2.375656   2.841268
    20  H    4.354179   3.429931   3.875247   2.465605   3.580694
                   16         17         18         19         20
    16  H    0.000000
    17  H    1.553900   0.000000
    18  O    3.175911   1.945914   0.000000
    19  H    3.311114   2.175412   0.981887   0.000000
    20  H    4.023465   2.650430   0.960369   1.567908   0.000000
 Stoichiometry    C2H9F3O6
 Framework group  C1[X(C2H9F3O6)]
 Deg. of freedom    54
 Full point group                 C1      NOp   1
 Largest Abelian subgroup         C1      NOp   1
 Largest concise Abelian subgroup C1      NOp   1
                         Standard orientation:                         
 ---------------------------------------------------------------------
 Center     Atomic      Atomic             Coordinates (Angstroms)
 Number     Number       Type             X           Y           Z
 ---------------------------------------------------------------------
      1          6           0       -1.079191    0.056579   -0.205554
      2          8           0       -0.493085    1.126173   -0.199082
      3          8           0       -0.635802   -1.103024   -0.556613
      4          1           0        0.361792   -1.092075   -0.850821
      5          6           0       -2.559188   -0.016039    0.251722
      6          9           0       -2.681305   -0.834399    1.306480
      7          9           0       -3.331337   -0.487664   -0.737194
      8          9           0       -3.013452    1.186318    0.599983
      9          8           0        3.524887   -1.660523    0.683123
     10          1           0        4.357290   -2.119532    0.551085
     11          1           0        3.737440   -0.742894    0.956805
     12          8           0        3.797915    1.015336    1.106885
     13          1           0        3.545728    1.425547    1.937466
     14          1           0        3.211822    1.385039    0.418859
     15          8           0        1.769975   -1.099158   -1.280917
     16          1           0        2.396314   -1.453569   -0.607403
     17          1           0        2.071380   -0.192962   -1.455868
     18          8           0        2.054299    1.685443   -0.948047
     19          1           0        1.114673    1.598657   -0.676619
     20          1           0        2.123166    2.456263   -1.516732
 ---------------------------------------------------------------------
 Rotational constants (GHZ):           1.3809954           0.3683249           0.3443601
 Standard basis: 6-31++G(d,p) (6D, 7F)
 There are   263 symmetry adapted cartesian basis functions of A   symmetry.
 There are   263 symmetry adapted basis functions of A   symmetry.
   263 basis functions,   424 primitive gaussians,   263 cartesian basis functions
    48 alpha electrons       48 beta electrons
       nuclear repulsion energy       723.9839371581 Hartrees.
 NAtoms=   20 NActive=   20 NUniq=   20 SFac= 1.00D+00 NAtFMM=   60 NAOKFM=F Big=F
 Integral buffers will be    131072 words long.
 Raffenetti 2 integral format.
 Two-electron integral symmetry is turned on.
 Nuclear repulsion after empirical dispersion term =      723.9751859792 Hartrees.
 One-electron integrals computed using PRISM.
 NBasis=   263 RedAO= T EigKep=  4.20D-05  NBF=   263
 NBsUse=   263 1.00D-06 EigRej= -1.00D+00 NBFU=   263
 Initial guess from the checkpoint file:  "/local_scratch/slurm.5620280/Gau-406647.chk"
 B after Tr=    -0.000000    0.000000   -0.000000
         Rot=    1.000000   -0.000141    0.000172   -0.000531 Ang=  -0.07 deg.
 ExpMin= 3.60D-02 ExpMax= 7.00D+03 ExpMxC= 1.05D+03 IAcc=3 IRadAn=         5 AccDes= 0.00D+00
 Harris functional with IExCor= 4639 and IRadAn=       5 diagonalized for initial guess.
 HarFok:  IExCor= 4639 AccDes= 0.00D+00 IRadAn=         5 IDoV= 1 UseB2=F ITyADJ=14
 ICtDFT=  3500011 ScaDFX=  1.000000  1.000000  1.000000  1.000000
 FoFCou: FMM=F IPFlag=           0 FMFlag=      100000 FMFlg1=           0
         NFxFlg=           0 DoJE=T BraDBF=F KetDBF=T FulRan=T
         wScrn=  0.000000 ICntrl=       500 IOpCl=  0 I1Cent=   200000004 NGrid=           0
         NMat0=    1 NMatS0=      1 NMatT0=    0 NMatD0=    1 NMtDS0=    0 NMtDT0=    0
 Petite list used in FoFCou.
 Requested convergence on RMS density matrix=1.00D-10 within 128 cycles.
 Requested convergence on MAX density matrix=1.00D-08.
 Requested convergence on             energy=1.00D-08.
 No special actions if energy rises.
 SCF Done:  E(RwB97XD) =  -832.390378580     A.U. after   13 cycles
            NFock= 13  Conv=0.97D-10     -V/T= 2.0082
 Calling FoFJK, ICntrl=      2127 FMM=F ISym2X=0 I1Cent= 0 IOpClX= 0 NMat=1 NMatS=1 NMatT=0.
 ***** Axes restored to original set *****
 -------------------------------------------------------------------
 Center     Atomic                   Forces (Hartrees/Bohr)
 Number     Number              X              Y              Z
 -------------------------------------------------------------------
      1        6           0.000067751   -0.000150897    0.000027331
      2        8          -0.000136945    0.000284652   -0.000135678
      3        8           0.000164597   -0.000062779   -0.000085561
      4        1           0.000009154   -0.000061500    0.000070700
      5        6           0.000061729    0.000025751   -0.000051827
      6        9          -0.000026164   -0.000031060    0.000054674
      7        9          -0.000055146   -0.000014246    0.000043103
      8        9          -0.000040265   -0.000017367    0.000071894
      9        8           0.000153972   -0.000110419    0.000046894
     10        1          -0.000008091    0.000002052    0.000013350
     11        1          -0.000114641    0.000129045   -0.000039523
     12        8          -0.000089619   -0.000019174    0.000089585
     13        1          -0.000012451   -0.000032493   -0.000078149
     14        1           0.000116353    0.000035717   -0.000001353
     15        8          -0.000094778    0.000028669   -0.000006984
     16        1          -0.000004162    0.000161895    0.000091112
     17        1           0.000122901   -0.000248962   -0.000183972
     18        8          -0.000076629    0.000033460    0.000177667
     19        1          -0.000040856    0.000028736   -0.000059619
     20        1           0.000003290    0.000018920   -0.000043645
 -------------------------------------------------------------------
 Cartesian Forces:  Max     0.000284652 RMS     0.000093805

 GradGradGradGradGradGradGradGradGradGradGradGradGradGradGradGradGradGrad
 Berny optimization.
 Using GEDIIS/GDIIS optimizer.
 FormGI is forming the generalized inverse of G from B-inverse, IUseBI=4.
 Internal  Forces:  Max     0.000324944 RMS     0.000061417
 Search for a local minimum.
 Step number   9 out of a maximum of  120
 All quantities printed in internal units (Hartrees-Bohrs-Radians)
 Mixed Optimization -- En-DIIS/RFO-DIIS
 Swapping is turned off.
 Update second derivatives using D2CorX and points    6    7    8    9
 DE= -4.02D-06 DEPred=-7.03D-06 R= 5.71D-01
 TightC=F SS=  1.41D+00  RLast= 1.18D-01 DXNew= 1.5194D+00 3.5338D-01
 Trust test= 5.71D-01 RLast= 1.18D-01 DXMaxT set to 9.03D-01
 ITU=  1  1  1  1  1  1  0  1  0
     Eigenvalues ---    0.00000   0.00019   0.00085   0.00130   0.00188
     Eigenvalues ---    0.00219   0.00456   0.00529   0.00618   0.00728
     Eigenvalues ---    0.00891   0.01028   0.01169   0.01340   0.01625
     Eigenvalues ---    0.01801   0.01818   0.01950   0.02147   0.02384
     Eigenvalues ---    0.02552   0.02787   0.02904   0.03087   0.03566
     Eigenvalues ---    0.03741   0.04428   0.05517   0.06603   0.06637
     Eigenvalues ---    0.07054   0.07185   0.11700   0.13628   0.19920
     Eigenvalues ---    0.20838   0.21795   0.23295   0.25713   0.33333
     Eigenvalues ---    0.37588   0.37685   0.38477   0.42963   0.45675
     Eigenvalues ---    0.47918   0.48634   0.50812   0.55880   0.57227
     Eigenvalues ---    0.57274   0.57493   0.60330   0.89226
 Eigenvalue     1 is   2.25D-06 Eigenvector:
                          D6        D5        D7        D9        D8
   1                    0.42115   0.42106   0.40200   0.38280   0.38270
                          D10       D35       D34       D33       D11
   1                    0.36365   0.10350   0.10043   0.09688  -0.08937
 En-DIIS/RFO-DIIS/Sim-DIIS IScMMF=       -3 using points:     9    8    7    6    5
 RFO step:  Lambda=-4.89001664D-06.
 DidBck=T Rises=F RFO-DIIS coefs:    0.34827    0.45938    0.73472   -0.46389   -0.07848
 Iteration  1 RMS(Cart)=  0.00802878 RMS(Int)=  0.00013674
 Iteration  2 RMS(Cart)=  0.00006385 RMS(Int)=  0.00012257
 Iteration  3 RMS(Cart)=  0.00000000 RMS(Int)=  0.00012257
 Variable       Old X    -DE/DX   Delta X   Delta X   Delta X     New X
                                 (Linear)    (Quad)   (Total)
    R1        2.30484  -0.00032   0.00045  -0.00038   0.00006   2.30491
    R2        2.43805  -0.00016  -0.00001  -0.00011  -0.00003   2.43802
    R3        2.93046  -0.00013   0.00076  -0.00085  -0.00009   2.93036
    R4        3.29277   0.00004  -0.00043   0.00000  -0.00051   3.29226
    R5        1.96556   0.00005  -0.00166   0.00156   0.00000   1.96556
    R6        2.78247  -0.00003   0.00143  -0.00235  -0.00082   2.78165
    R7        2.53332  -0.00003   0.00043  -0.00002   0.00040   2.53372
    R8        2.53294   0.00001  -0.00029  -0.00009  -0.00037   2.53257
    R9        2.51646  -0.00005   0.00018  -0.00025  -0.00008   2.51639
   R10        1.81356   0.00002  -0.00006   0.00007   0.00000   1.81357
   R11        1.85359  -0.00016   0.00003  -0.00033  -0.00029   1.85330
   R12        3.26325   0.00003  -0.00054  -0.00014  -0.00066   3.26259
   R13        3.33661   0.00002  -0.00073   0.00045  -0.00027   3.33634
   R14        1.81427  -0.00002   0.00003  -0.00002   0.00001   1.81428
   R15        1.84533  -0.00002  -0.00049   0.00041  -0.00011   1.84522
   R16        3.43210   0.00002   0.00522  -0.00514   0.00006   3.43216
   R17        1.86263   0.00018   0.00013   0.00005   0.00020   1.86283
   R18        1.83473   0.00011  -0.00011   0.00040   0.00028   1.83502
   R19        3.67724  -0.00014   0.00816  -0.01064  -0.00255   3.67469
   R20        1.85550   0.00009  -0.00003   0.00028   0.00016   1.85566
   R21        1.81483  -0.00001  -0.00003   0.00005   0.00001   1.81485
    A1        2.24529  -0.00000   0.00058  -0.00041   0.00007   2.24536
    A2        2.09223   0.00003  -0.00021   0.00020   0.00005   2.09228
    A3        1.94566  -0.00003  -0.00037   0.00021  -0.00012   1.94554
    A4        2.31820   0.00000   0.00343  -0.00327  -0.00026   2.31794
    A5        1.97917   0.00005  -0.00228   0.00223  -0.00001   1.97917
    A6        1.92574  -0.00008  -0.00061  -0.00070  -0.00131   1.92442
    A7        1.92699  -0.00008   0.00117   0.00003   0.00119   1.92819
    A8        1.93950  -0.00008   0.00029  -0.00031  -0.00002   1.93948
    A9        1.88938   0.00007  -0.00023   0.00026   0.00003   1.88941
   A10        1.89056   0.00008  -0.00035   0.00032  -0.00003   1.89053
   A11        1.89034   0.00010  -0.00030   0.00044   0.00014   1.89048
   A12        1.87327   0.00002  -0.00023   0.00020   0.00002   1.87329
   A13        2.11924   0.00000   0.00175  -0.00208  -0.00032   2.11893
   A14        1.81113  -0.00000   0.00105  -0.00053   0.00041   1.81154
   A15        2.08290  -0.00001   0.00335  -0.00375  -0.00041   2.08250
   A16        1.87188   0.00005   0.00107  -0.00175  -0.00088   1.87101
   A17        1.86516  -0.00008   0.00013  -0.00045  -0.00023   1.86493
   A18        1.99310  -0.00002   0.00093  -0.00176  -0.00102   1.99208
   A19        1.92308  -0.00006   0.00109  -0.00229  -0.00116   1.92192
   A20        1.83534   0.00005   0.00175  -0.00031   0.00139   1.83673
   A21        2.58912  -0.00005  -0.00236   0.00277   0.00022   2.58933
   A22        1.60195   0.00001   0.00083   0.00143   0.00224   1.60419
   A23        1.96843  -0.00001  -0.00741   0.00704  -0.00026   1.96816
   A24        2.13261   0.00003   0.00470  -0.00531  -0.00061   2.13200
   A25        1.56602  -0.00001  -0.00147   0.00098  -0.00078   1.56524
   A26        2.23906  -0.00002   0.00213  -0.00274  -0.00049   2.23857
   A27        1.87890  -0.00002  -0.00134   0.00126  -0.00010   1.87880
   A28        2.95535   0.00003  -0.00034   0.00091  -0.00002   2.95534
   A29        3.15814   0.00002   0.00004  -0.00051  -0.00049   3.15764
   A30        2.91145  -0.00001   0.00130  -0.00126  -0.00020   2.91125
   A31        2.91946  -0.00002   0.00017   0.00005   0.00001   2.91947
   A32        3.10621   0.00000  -0.00327   0.00212  -0.00128   3.10493
   A33        3.14920   0.00001   0.00012  -0.00013  -0.00030   3.14890
   A34        3.29047  -0.00003   0.00333  -0.00305   0.00021   3.29068
   A35        3.14131   0.00001  -0.00904   0.00876  -0.00023   3.14108
   A36        2.87503  -0.00006   0.00175   0.00054   0.00219   2.87722
    D1        0.03692   0.00000   0.00077  -0.00148  -0.00062   0.03629
    D2       -3.10358  -0.00001  -0.00063  -0.00243  -0.00298  -3.10656
    D3        0.02159  -0.00001   0.00089  -0.00023   0.00074   0.02234
    D4       -3.12102   0.00001   0.00219   0.00066   0.00294  -3.11809
    D5       -2.08773   0.00001   0.01489   0.00558   0.02047  -2.06726
    D6        2.10761   0.00002   0.01482   0.00568   0.02050   2.12812
    D7        0.00966   0.00000   0.01424   0.00531   0.01955   0.02921
    D8        1.05479  -0.00000   0.01371   0.00478   0.01849   1.07328
    D9       -1.03306   0.00001   0.01365   0.00488   0.01853  -1.01453
   D10       -3.13101  -0.00001   0.01306   0.00451   0.01757  -3.11343
   D11       -0.23511   0.00001  -0.00094  -0.00288  -0.00381  -0.23892
   D12        1.79933   0.00001  -0.00174  -0.00039  -0.00224   1.79709
   D13       -0.26644  -0.00000  -0.00530   0.00295  -0.00236  -0.26880
   D14       -2.02052  -0.00003  -0.01025   0.00943  -0.00084  -2.02136
   D15        2.19426   0.00004  -0.01310   0.01361   0.00054   2.19480
   D16        2.04882  -0.00004  -0.01193   0.01129  -0.00071   2.04812
   D17       -0.01958   0.00002  -0.01478   0.01546   0.00067  -0.01891
   D18        2.58765   0.00004   0.00738  -0.00899  -0.00156   2.58608
   D19       -1.67173  -0.00003   0.01014  -0.01225  -0.00210  -1.67384
   D20       -1.63707   0.00005   0.00910  -0.01016  -0.00096  -1.63803
   D21        0.38674  -0.00002   0.01186  -0.01342  -0.00150   0.38524
   D22       -0.14739  -0.00003   0.00745  -0.00777  -0.00024  -0.14763
   D23        1.39988  -0.00004   0.00699  -0.00690  -0.00015   1.39973
   D24       -2.54111  -0.00003  -0.00180   0.00034  -0.00146  -2.54257
   D25       -2.35887  -0.00000   0.00525  -0.00438   0.00100  -2.35787
   D26       -0.81159  -0.00001   0.00479  -0.00350   0.00109  -0.81050
   D27        1.53060  -0.00001  -0.00400   0.00374  -0.00022   1.53038
   D28        0.68010   0.00001   0.00809  -0.00068   0.00718   0.68728
   D29       -1.47546   0.00004   0.00531   0.00294   0.00820  -1.46725
   D30        1.34260  -0.00003  -0.01260   0.00545  -0.00724   1.33536
   D31       -0.62587  -0.00003  -0.00514  -0.00163  -0.00697  -0.63285
   D32       -2.58927   0.00001  -0.00276  -0.00324  -0.00602  -2.59529
   D33       -1.31264   0.00001   0.00001   0.00271   0.00281  -1.30983
   D34        0.28995   0.00002   0.00026   0.00473   0.00491   0.29485
   D35        2.56665  -0.00001   0.00160   0.00251   0.00403   2.57068
         Item               Value     Threshold  Converged?
 Maximum Force            0.000325     0.000015     NO 
 RMS     Force            0.000061     0.000010     NO 
 Maximum Displacement     0.041875     0.000060     NO 
 RMS     Displacement     0.008030     0.000040     NO 
 Predicted change in Energy=-1.678506D-06
 GradGradGradGradGradGradGradGradGradGradGradGradGradGradGradGradGradGrad

                          Input orientation:                          
 ---------------------------------------------------------------------
 Center     Atomic      Atomic             Coordinates (Angstroms)
 Number     Number       Type             X           Y           Z
 ---------------------------------------------------------------------
      1          6           0        0.899697    0.059383   -0.421916
      2          8           0        1.468661   -0.916883    0.037282
      3          8           0       -0.166316    0.646338    0.006535
      4          1           0       -0.556266    0.216094    0.869497
      5          6           0        1.461253    0.756098   -1.688351
      6          9           0        1.800458    2.022949   -1.409534
      7          9           0        0.540199    0.772629   -2.661727
      8          9           0        2.541056    0.124430   -2.144658
      9          8           0       -0.278559    0.742593    4.378762
     10          1           0       -0.807815    0.814508    5.176094
     11          1           0        0.464159    0.132968    4.575100
     12          8           0        1.660890   -1.163524    4.511911
     13          1           0        2.593929   -0.940584    4.473462
     14          1           0        1.464895   -1.699026    3.719270
     15          8           0       -1.131098   -0.382315    2.085315
     16          1           0       -0.942961    0.122570    2.910804
     17          1           0       -0.753457   -1.264473    2.234042
     18          8           0        0.804925   -2.426787    2.191702
     19          1           0        1.120084   -1.965679    1.384037
     20          1           0        0.838064   -3.371023    2.019534
 ---------------------------------------------------------------------
                    Distance matrix (angstroms):
                    1          2          3          4          5
     1  C    0.000000
     2  O    1.219704   0.000000
     3  O    1.290143   2.262245   0.000000
     4  H    1.952469   2.465065   1.040132   0.000000
     5  C    1.550682   2.403483   2.352374   3.302207   0.000000
     6  F    2.375363   3.293324   2.787205   3.743375   1.340788
     7  F    2.377964   3.316797   2.763102   3.739185   1.340176
     8  F    2.380363   2.644850   3.497125   4.322839   1.331614
     9  O    4.990148   4.965389   4.374726   3.559391   6.311655
    10  H    5.901147   5.881109   5.211923   4.355245   7.229985
    11  H    5.016500   4.764766   4.640348   3.844434   6.372857
    12  O    5.139802   4.485541   5.187744   4.481775   6.493693
    13  H    5.275896   4.576732   5.485500   4.924449   6.490734
    14  H    4.534410   3.764146   4.684654   3.984217   5.938856
    15  O    3.256598   3.352453   2.512022   1.471984   4.717713
    16  H    3.808728   3.892751   3.051604   2.079715   5.228176
    17  H    3.397003   3.143943   2.992945   2.023103   4.936883
    18  O    3.608466   2.713278   3.893888   3.253596   5.061258
    19  H    2.722299   1.742190   3.221019   2.799113   4.118742
    20  H    4.210957   3.217107   4.604360   4.016734   5.583001
                    6          7          8          9         10
     6  F    0.000000
     7  F    2.172450   0.000000
     8  F    2.166395   2.165861   0.000000
     9  O    6.282196   7.088000   7.133538   0.000000
    10  H    7.185674   7.953008   8.079886   0.959699   0.000000
    11  H    6.416663   7.265439   7.033400   0.980725   1.563205
    12  O    6.725816   7.514367   6.836916   2.722586   3.232376
    13  H    6.634890   7.619962   6.703474   3.330652   3.891774
    14  H    6.345891   6.905162   6.234482   3.071818   3.688550
    15  O    5.156867   5.163480   5.624426   2.692980   3.330138
    16  H    5.459223   5.803054   6.139713   1.726488   2.372464
    17  H    5.532203   5.458194   5.652954   2.975511   3.602886
    18  O    5.810348   5.819117   5.322300   4.000268   4.691857
    19  H    4.916920   4.919634   4.340438   4.273092   5.081922
    20  H    6.463718   6.258816   5.697269   4.871821   5.494676
                   11         12         13         14         15
    11  H    0.000000
    12  O    1.765517   0.000000
    13  H    2.387209   0.960075   0.000000
    14  H    2.256129   0.976450   1.555235   0.000000
    15  O    3.001565   3.780721   4.459903   3.338071   0.000000
    16  H    2.179444   3.316266   4.010211   3.125636   0.985767
    17  H    2.985964   3.320835   4.040408   2.704778   0.971048
    18  O    3.514122   2.777026   3.258183   1.816221   2.817689
    19  H    3.875234   3.274067   3.573176   2.375566   2.840185
    20  H    4.353008   3.429582   3.874514   2.465278   3.579707
                   16         17         18         19         20
    16  H    0.000000
    17  H    1.554929   0.000000
    18  O    3.173552   1.944563   0.000000
    19  H    3.308769   2.173558   0.981972   0.000000
    20  H    4.021393   2.648869   0.960376   1.567924   0.000000
 Stoichiometry    C2H9F3O6
 Framework group  C1[X(C2H9F3O6)]
 Deg. of freedom    54
 Full point group                 C1      NOp   1
 Largest Abelian subgroup         C1      NOp   1
 Largest concise Abelian subgroup C1      NOp   1
                         Standard orientation:                         
 ---------------------------------------------------------------------
 Center     Atomic      Atomic             Coordinates (Angstroms)
 Number     Number       Type             X           Y           Z
 ---------------------------------------------------------------------
      1          6           0       -1.079017    0.057200   -0.208526
      2          8           0       -0.492423    1.126563   -0.201594
      3          8           0       -0.636283   -1.102433   -0.560246
      4          1           0        0.361461   -1.091959   -0.853964
      5          6           0       -2.557972   -0.015615    0.251913
      6          9           0       -2.672438   -0.816114    1.321404
      7          9           0       -3.329797   -0.509019   -0.726305
      8          9           0       -3.018255    1.189993    0.580314
      9          8           0        3.520135   -1.660593    0.685095
     10          1           0        4.352057   -2.120959    0.554746
     11          1           0        3.733574   -0.743418    0.959059
     12          8           0        3.795937    1.014619    1.108945
     13          1           0        3.541898    1.424980    1.938891
     14          1           0        3.211136    1.384107    0.419786
     15          8           0        1.769592   -1.099046   -1.282748
     16          1           0        2.394780   -1.452721   -0.607625
     17          1           0        2.069800   -0.192434   -1.458431
     18          8           0        2.055609    1.684142   -0.948935
     19          1           0        1.115563    1.597941   -0.678468
     20          1           0        2.125541    2.455197   -1.517182
 ---------------------------------------------------------------------
 Rotational constants (GHZ):           1.3801014           0.3686183           0.3447242
 Standard basis: 6-31++G(d,p) (6D, 7F)
 There are   263 symmetry adapted cartesian basis functions of A   symmetry.
 There are   263 symmetry adapted basis functions of A   symmetry.
   263 basis functions,   424 primitive gaussians,   263 cartesian basis functions
    48 alpha electrons       48 beta electrons
       nuclear repulsion energy       724.0808873137 Hartrees.
 NAtoms=   20 NActive=   20 NUniq=   20 SFac= 1.00D+00 NAtFMM=   60 NAOKFM=F Big=F
 Integral buffers will be    131072 words long.
 Raffenetti 2 integral format.
 Two-electron integral symmetry is turned on.
 Nuclear repulsion after empirical dispersion term =      724.0721342746 Hartrees.
 One-electron integrals computed using PRISM.
 NBasis=   263 RedAO= T EigKep=  4.21D-05  NBF=   263
 NBsUse=   263 1.00D-06 EigRej= -1.00D+00 NBFU=   263
 Initial guess from the checkpoint file:  "/local_scratch/slurm.5620280/Gau-406647.chk"
 B after Tr=     0.000000    0.000000    0.000000
         Rot=    0.999998    0.001897   -0.000010   -0.000037 Ang=   0.22 deg.
 ExpMin= 3.60D-02 ExpMax= 7.00D+03 ExpMxC= 1.05D+03 IAcc=3 IRadAn=         5 AccDes= 0.00D+00
 Harris functional with IExCor= 4639 and IRadAn=       5 diagonalized for initial guess.
 HarFok:  IExCor= 4639 AccDes= 0.00D+00 IRadAn=         5 IDoV= 1 UseB2=F ITyADJ=14
 ICtDFT=  3500011 ScaDFX=  1.000000  1.000000  1.000000  1.000000
 FoFCou: FMM=F IPFlag=           0 FMFlag=      100000 FMFlg1=           0
         NFxFlg=           0 DoJE=T BraDBF=F KetDBF=T FulRan=T
         wScrn=  0.000000 ICntrl=       500 IOpCl=  0 I1Cent=   200000004 NGrid=           0
         NMat0=    1 NMatS0=      1 NMatT0=    0 NMatD0=    1 NMtDS0=    0 NMtDT0=    0
 Petite list used in FoFCou.
 Requested convergence on RMS density matrix=1.00D-10 within 128 cycles.
 Requested convergence on MAX density matrix=1.00D-08.
 Requested convergence on             energy=1.00D-08.
 No special actions if energy rises.
 SCF Done:  E(RwB97XD) =  -832.390379714     A.U. after   14 cycles
            NFock= 14  Conv=0.55D-10     -V/T= 2.0082
 Calling FoFJK, ICntrl=      2127 FMM=F ISym2X=0 I1Cent= 0 IOpClX= 0 NMat=1 NMatS=1 NMatT=0.
 ***** Axes restored to original set *****
 -------------------------------------------------------------------
 Center     Atomic                   Forces (Hartrees/Bohr)
 Number     Number              X              Y              Z
 -------------------------------------------------------------------
      1        6           0.000061103   -0.000125684    0.000047747
      2        8          -0.000162190    0.000293966   -0.000154158
      3        8           0.000197918   -0.000050949   -0.000145560
      4        1          -0.000018347   -0.000080688    0.000131075
      5        6           0.000030587    0.000013547   -0.000048084
      6        9          -0.000027739   -0.000018265    0.000044412
      7        9          -0.000021982   -0.000017327    0.000047317
      8        9          -0.000012583   -0.000024547    0.000042274
      9        8           0.000037460   -0.000013496    0.000025385
     10        1          -0.000009106    0.000003547    0.000009215
     11        1          -0.000010875    0.000038552   -0.000018176
     12        8          -0.000054663   -0.000000310    0.000115039
     13        1          -0.000009155   -0.000025963   -0.000062758
     14        1           0.000087233    0.000008239   -0.000039431
     15        8          -0.000092522   -0.000006962   -0.000072245
     16        1           0.000010631    0.000022318    0.000067575
     17        1           0.000082473   -0.000067779   -0.000037696
     18        8          -0.000060732    0.000025090    0.000096880
     19        1          -0.000029806    0.000012022   -0.000009273
     20        1           0.000002294    0.000014690   -0.000039540
 -------------------------------------------------------------------
 Cartesian Forces:  Max     0.000293966 RMS     0.000075308

 GradGradGradGradGradGradGradGradGradGradGradGradGradGradGradGradGradGrad
 Berny optimization.
 Using GEDIIS/GDIIS optimizer.
 FormGI is forming the generalized inverse of G from B-inverse, IUseBI=4.
 Internal  Forces:  Max     0.000338023 RMS     0.000052414
 Search for a local minimum.
 Step number  10 out of a maximum of  120
 All quantities printed in internal units (Hartrees-Bohrs-Radians)
 Mixed Optimization -- En-DIIS/RFO-DIIS
 Swapping is turned off.
 Update second derivatives using D2CorX and points    6    7    8    9   10
 DE= -1.13D-06 DEPred=-1.68D-06 R= 6.75D-01
 TightC=F SS=  1.41D+00  RLast= 5.11D-02 DXNew= 1.5194D+00 1.5326D-01
 Trust test= 6.75D-01 RLast= 5.11D-02 DXMaxT set to 9.03D-01
 ITU=  1  1  1  1  1  1  1  0  1  0
     Eigenvalues ---    0.00001   0.00023   0.00081   0.00132   0.00189
     Eigenvalues ---    0.00204   0.00456   0.00527   0.00613   0.00700
     Eigenvalues ---    0.00789   0.00928   0.01139   0.01286   0.01625
     Eigenvalues ---    0.01728   0.01845   0.01935   0.02119   0.02371
     Eigenvalues ---    0.02530   0.02779   0.02875   0.03081   0.03503
     Eigenvalues ---    0.03738   0.04435   0.05479   0.06449   0.06655
     Eigenvalues ---    0.07071   0.07239   0.11700   0.13625   0.19927
     Eigenvalues ---    0.20723   0.21804   0.23266   0.25700   0.34197
     Eigenvalues ---    0.37154   0.37636   0.38616   0.42928   0.45332
     Eigenvalues ---    0.47711   0.48490   0.50826   0.55867   0.57203
     Eigenvalues ---    0.57248   0.57494   0.59999   0.85288
 Eigenvalue     1 is   1.33D-05 Eigenvector:
                          D5        D6        D7        D8        D9
   1                    0.38203   0.38084   0.36426   0.34993   0.34874
                          D10       D11       D34       D35       D33
   1                    0.33216   0.25877  -0.19638  -0.17786  -0.15865
 En-DIIS/RFO-DIIS/Sim-DIIS IScMMF=       -3 using points:    10    9    8    7    6    5
 RFO step:  Lambda=-4.98372088D-06.
 DidBck=F Rises=F RFO-DIIS coefs:    0.83314    0.12968    0.22225   -0.26344    0.02373
                  RFO-DIIS coefs:    0.05464
 Iteration  1 RMS(Cart)=  0.00640149 RMS(Int)=  0.00003785
 Iteration  2 RMS(Cart)=  0.00003784 RMS(Int)=  0.00001037
 Iteration  3 RMS(Cart)=  0.00000000 RMS(Int)=  0.00001037
 Variable       Old X    -DE/DX   Delta X   Delta X   Delta X     New X
                                 (Linear)    (Quad)   (Total)
    R1        2.30491  -0.00034  -0.00017  -0.00006  -0.00024   2.30467
    R2        2.43802  -0.00016   0.00011  -0.00060  -0.00050   2.43752
    R3        2.93036  -0.00010   0.00008  -0.00052  -0.00044   2.92992
    R4        3.29226   0.00005  -0.00012  -0.00054  -0.00066   3.29160
    R5        1.96556   0.00014  -0.00210   0.00308   0.00098   1.96655
    R6        2.78165  -0.00000   0.00243  -0.00522  -0.00280   2.77884
    R7        2.53372  -0.00002  -0.00032   0.00000  -0.00031   2.53341
    R8        2.53257  -0.00002   0.00019   0.00004   0.00024   2.53280
    R9        2.51639  -0.00001  -0.00002  -0.00008  -0.00009   2.51629
   R10        1.81357   0.00001  -0.00004   0.00007   0.00003   1.81360
   R11        1.85330  -0.00002  -0.00017  -0.00008  -0.00025   1.85305
   R12        3.26259   0.00003  -0.00006   0.00034   0.00028   3.26287
   R13        3.33634   0.00001  -0.00036   0.00136   0.00101   3.33735
   R14        1.81428  -0.00001  -0.00004   0.00008   0.00004   1.81432
   R15        1.84522   0.00002  -0.00003  -0.00001  -0.00005   1.84518
   R16        3.43216   0.00001  -0.00067   0.00196   0.00129   3.43345
   R17        1.86283   0.00010  -0.00025   0.00050   0.00025   1.86308
   R18        1.83502  -0.00000  -0.00008   0.00066   0.00059   1.83560
   R19        3.67469  -0.00010  -0.00212  -0.00656  -0.00868   3.66601
   R20        1.85566   0.00005  -0.00004   0.00048   0.00044   1.85609
   R21        1.81485  -0.00001  -0.00004   0.00009   0.00005   1.81490
    A1        2.24536  -0.00002   0.00006  -0.00020  -0.00014   2.24522
    A2        2.09228   0.00000   0.00003  -0.00002   0.00002   2.09230
    A3        1.94554   0.00002  -0.00009   0.00022   0.00013   1.94567
    A4        2.31794   0.00003   0.00051  -0.00337  -0.00285   2.31509
    A5        1.97917   0.00005  -0.00015   0.00072   0.00056   1.97973
    A6        1.92442  -0.00007   0.00089  -0.00038   0.00051   1.92493
    A7        1.92819  -0.00006  -0.00070  -0.00031  -0.00101   1.92718
    A8        1.93948  -0.00006   0.00002  -0.00015  -0.00012   1.93935
    A9        1.88941   0.00006  -0.00008   0.00025   0.00017   1.88958
   A10        1.89053   0.00007  -0.00002   0.00028   0.00026   1.89079
   A11        1.89048   0.00007  -0.00014   0.00035   0.00022   1.89070
   A12        1.87329   0.00002   0.00012  -0.00012   0.00000   1.87329
   A13        2.11893  -0.00000  -0.00076   0.00060  -0.00016   2.11876
   A14        1.81154  -0.00001   0.00003   0.00077   0.00082   1.81236
   A15        2.08250   0.00000  -0.00126   0.00053  -0.00073   2.08176
   A16        1.87101   0.00001  -0.00034  -0.00122  -0.00153   1.86948
   A17        1.86493  -0.00005   0.00010  -0.00129  -0.00119   1.86374
   A18        1.99208   0.00001  -0.00052  -0.00105  -0.00157   1.99051
   A19        1.92192  -0.00006  -0.00078  -0.00077  -0.00153   1.92039
   A20        1.83673   0.00000   0.00044  -0.00023   0.00022   1.83695
   A21        2.58933  -0.00004   0.00120   0.00003   0.00125   2.59058
   A22        1.60419   0.00003   0.00059   0.00280   0.00339   1.60758
   A23        1.96816   0.00001   0.00075  -0.00202  -0.00125   1.96692
   A24        2.13200   0.00001  -0.00101   0.00200   0.00099   2.13299
   A25        1.56524  -0.00001  -0.00013  -0.00027  -0.00038   1.56485
   A26        2.23857  -0.00002  -0.00041  -0.00174  -0.00215   2.23642
   A27        1.87880  -0.00002   0.00051  -0.00154  -0.00104   1.87776
   A28        2.95534   0.00004  -0.00105   0.00306   0.00205   2.95738
   A29        3.15764   0.00001  -0.00085   0.00138   0.00053   3.15818
   A30        2.91125  -0.00002  -0.00130   0.00204   0.00077   2.91201
   A31        2.91947  -0.00002   0.00019  -0.00190  -0.00169   2.91779
   A32        3.10493  -0.00002   0.00154  -0.00200  -0.00047   3.10447
   A33        3.14890   0.00002   0.00004  -0.00032  -0.00030   3.14860
   A34        3.29068  -0.00002  -0.00120   0.00196   0.00075   3.29143
   A35        3.14108   0.00002  -0.00007  -0.00038  -0.00045   3.14063
   A36        2.87722   0.00001   0.00073  -0.00027   0.00048   2.87769
    D1        0.03629  -0.00000   0.00329  -0.00158   0.00172   0.03801
    D2       -3.10656  -0.00001   0.00461  -0.00181   0.00280  -3.10375
    D3        0.02234  -0.00001  -0.00030   0.00038   0.00010   0.02243
    D4       -3.11809   0.00000  -0.00152   0.00060  -0.00092  -3.11900
    D5       -2.06726  -0.00000  -0.01250   0.00005  -0.01245  -2.07971
    D6        2.12812   0.00001  -0.01253   0.00019  -0.01234   2.11577
    D7        0.02921   0.00000  -0.01191   0.00005  -0.01186   0.01735
    D8        1.07328  -0.00001  -0.01140  -0.00014  -0.01154   1.06174
    D9       -1.01453   0.00000  -0.01143  -0.00000  -0.01143  -1.02596
   D10       -3.11343  -0.00001  -0.01081  -0.00014  -0.01095  -3.12438
   D11       -0.23892   0.00000  -0.00690   0.00025  -0.00667  -0.24559
   D12        1.79709  -0.00001  -0.00247  -0.00059  -0.00306   1.79403
   D13       -0.26880   0.00001  -0.00201   0.00071  -0.00129  -0.27008
   D14       -2.02136  -0.00003  -0.00020  -0.00034  -0.00054  -2.02190
   D15        2.19480   0.00004   0.00102   0.00160   0.00262   2.19742
   D16        2.04812  -0.00003   0.00034  -0.00116  -0.00083   2.04729
   D17       -0.01891   0.00003   0.00156   0.00077   0.00233  -0.01658
   D18        2.58608   0.00003  -0.00350   0.00186  -0.00165   2.58443
   D19       -1.67384  -0.00003  -0.00396  -0.00001  -0.00397  -1.67780
   D20       -1.63803   0.00005  -0.00348   0.00285  -0.00063  -1.63866
   D21        0.38524  -0.00001  -0.00394   0.00099  -0.00295   0.38228
   D22       -0.14763  -0.00002  -0.00058  -0.00130  -0.00188  -0.14952
   D23        1.39973  -0.00002  -0.00049  -0.00058  -0.00107   1.39867
   D24       -2.54257  -0.00002   0.00010  -0.00299  -0.00289  -2.54546
   D25       -2.35787   0.00000   0.00110  -0.00006   0.00104  -2.35683
   D26       -0.81050  -0.00001   0.00119   0.00066   0.00185  -0.80865
   D27        1.53038  -0.00000   0.00178  -0.00174   0.00003   1.53041
   D28        0.68728  -0.00001   0.00348  -0.00168   0.00178   0.68905
   D29       -1.46725   0.00001   0.00424   0.00017   0.00440  -1.46285
   D30        1.33536  -0.00001  -0.00168  -0.00051  -0.00219   1.33317
   D31       -0.63285  -0.00002  -0.00243   0.00150  -0.00095  -0.63380
   D32       -2.59529   0.00002  -0.00287   0.00430   0.00141  -2.59387
   D33       -1.30983  -0.00001   0.00308  -0.00197   0.00109  -1.30874
   D34        0.29485   0.00002   0.00366   0.00094   0.00460   0.29945
   D35        2.57068  -0.00001   0.00330  -0.00145   0.00184   2.57252
         Item               Value     Threshold  Converged?
 Maximum Force            0.000338     0.000015     NO 
 RMS     Force            0.000052     0.000010     NO 
 Maximum Displacement     0.028582     0.000060     NO 
 RMS     Displacement     0.006405     0.000040     NO 
 Predicted change in Energy=-1.504085D-06
 GradGradGradGradGradGradGradGradGradGradGradGradGradGradGradGradGradGrad

                          Input orientation:                          
 ---------------------------------------------------------------------
 Center     Atomic      Atomic             Coordinates (Angstroms)
 Number     Number       Type             X           Y           Z
 ---------------------------------------------------------------------
      1          6           0        0.900601    0.060006   -0.420080
      2          8           0        1.470312   -0.915597    0.039266
      3          8           0       -0.166333    0.645232    0.007642
      4          1           0       -0.556996    0.214339    0.870586
      5          6           0        1.461519    0.756893   -1.686417
      6          9           0        1.785333    2.028620   -1.412339
      7          9           0        0.544858    0.758211   -2.664242
      8          9           0        2.550309    0.134560   -2.133971
      9          8           0       -0.274377    0.743591    4.375635
     10          1           0       -0.802515    0.818740    5.173429
     11          1           0        0.467401    0.133295    4.572769
     12          8           0        1.661976   -1.166041    4.512386
     13          1           0        2.595228   -0.944293    4.471739
     14          1           0        1.464560   -1.701246    3.719929
     15          8           0       -1.132281   -0.383280    2.084782
     16          1           0       -0.942430    0.121825    2.909899
     17          1           0       -0.754020   -1.265663    2.232634
     18          8           0        0.800384   -2.425679    2.191791
     19          1           0        1.116636   -1.963729    1.384755
     20          1           0        0.831632   -3.369520    2.016970
 ---------------------------------------------------------------------
                    Distance matrix (angstroms):
                    1          2          3          4          5
     1  C    0.000000
     2  O    1.219578   0.000000
     3  O    1.289878   2.261812   0.000000
     4  H    1.953004   2.465324   1.040653   0.000000
     5  C    1.550448   2.403181   2.352065   3.302579   0.000000
     6  F    2.375452   3.297697   2.781926   3.740303   1.340621
     7  F    2.377038   3.311654   2.767223   3.742310   1.340303
     8  F    2.380025   2.644273   3.496776   4.323086   1.331566
     9  O    4.984650   4.959933   4.370435   3.556030   6.305710
    10  H    5.896068   5.876504   5.207704   4.352016   7.224068
    11  H    5.012142   4.760111   4.637249   3.842150   6.368245
    12  O    5.139271   4.484224   5.188078   4.482410   6.493306
    13  H    5.273545   4.573082   5.484613   4.924150   6.488622
    14  H    4.534284   3.763583   4.684746   3.984333   5.938942
    15  O    3.256293   3.352758   2.511056   1.470501   4.716962
    16  H    3.806487   3.890771   3.049488   2.077479   5.225744
    17  H    3.395888   3.143416   2.991234   2.020989   4.935413
    18  O    3.607014   2.713397   3.890443   3.249271   5.060273
    19  H    2.720221   1.741840   3.217006   2.794529   4.117380
    20  H    4.207805   3.215738   4.599084   4.010802   5.580244
                    6          7          8          9         10
     6  F    0.000000
     7  F    2.172551   0.000000
     8  F    2.166427   2.166094   0.000000
     9  O    6.276491   7.087399   7.122130   0.000000
    10  H    7.178656   7.952872   8.068930   0.959715   0.000000
    11  H    6.414882   7.264354   7.022739   0.980590   1.563111
    12  O    6.732269   7.513634   6.830430   2.723024   3.232654
    13  H    6.642027   7.617399   6.693381   3.330589   3.891698
    14  H    6.352556   6.903073   6.230344   3.071006   3.688173
    15  O    5.153599   5.164206   5.623834   2.693296   3.330667
    16  H    5.455117   5.804142   6.135146   1.726635   2.372517
    17  H    5.530501   5.455506   5.652120   2.976510   3.604908
    18  O    5.813834   5.812359   5.322527   3.996067   4.688892
    19  H    4.920339   4.912256   4.340468   4.267301   5.077335
    20  H    6.466037   6.247732   5.697609   4.868700   5.493195
                   11         12         13         14         15
    11  H    0.000000
    12  O    1.766049   0.000000
    13  H    2.387269   0.960096   0.000000
    14  H    2.255483   0.976425   1.554544   0.000000
    15  O    3.002651   3.783366   4.461685   3.339809   0.000000
    16  H    2.180112   3.318056   4.011356   3.126233   0.985897
    17  H    2.987505   3.323287   4.041576   2.706266   0.971360
    18  O    3.511165   2.777443   3.257934   1.816903   2.813901
    19  H    3.870717   3.273497   3.571408   2.375497   2.836457
    20  H    4.351378   3.431019   3.875292   2.466537   3.574799
                   16         17         18         19         20
    16  H    0.000000
    17  H    1.555412   0.000000
    18  O    3.169046   1.939969   0.000000
    19  H    3.303839   2.169228   0.982203   0.000000
    20  H    4.016729   2.643298   0.960403   1.567538   0.000000
 Stoichiometry    C2H9F3O6
 Framework group  C1[X(C2H9F3O6)]
 Deg. of freedom    54
 Full point group                 C1      NOp   1
 Largest Abelian subgroup         C1      NOp   1
 Largest concise Abelian subgroup C1      NOp   1
                         Standard orientation:                         
 ---------------------------------------------------------------------
 Center     Atomic      Atomic             Coordinates (Angstroms)
 Number     Number       Type             X           Y           Z
 ---------------------------------------------------------------------
      1          6           0       -1.078098    0.057703   -0.207419
      2          8           0       -0.491180    1.126736   -0.199380
      3          8           0       -0.635919   -1.101289   -0.560974
      4          1           0        0.362154   -1.091199   -0.855432
      5          6           0       -2.557010   -0.014986    0.252390
      6          9           0       -2.675130   -0.828348    1.311519
      7          9           0       -3.330005   -0.493057   -0.732667
      8          9           0       -3.012400    1.188326    0.595504
      9          8           0        3.514732   -1.659949    0.688306
     10          1           0        4.345895   -2.122554    0.560957
     11          1           0        3.729624   -0.743011    0.961441
     12          8           0        3.796519    1.015601    1.108882
     13          1           0        3.540687    1.427342    1.937618
     14          1           0        3.212354    1.384223    0.418755
     15          8           0        1.768694   -1.099662   -1.284325
     16          1           0        2.392893   -1.452691   -0.607761
     17          1           0        2.068460   -0.192541   -1.459861
     18          8           0        2.056549    1.679636   -0.951640
     19          1           0        1.116611    1.593825   -0.679841
     20          1           0        2.124634    2.449432   -1.521863
 ---------------------------------------------------------------------
 Rotational constants (GHZ):           1.3801846           0.3688445           0.3450502
 Standard basis: 6-31++G(d,p) (6D, 7F)
 There are   263 symmetry adapted cartesian basis functions of A   symmetry.
 There are   263 symmetry adapted basis functions of A   symmetry.
   263 basis functions,   424 primitive gaussians,   263 cartesian basis functions
    48 alpha electrons       48 beta electrons
       nuclear repulsion energy       724.2243727512 Hartrees.
 NAtoms=   20 NActive=   20 NUniq=   20 SFac= 1.00D+00 NAtFMM=   60 NAOKFM=F Big=F
 Integral buffers will be    131072 words long.
 Raffenetti 2 integral format.
 Two-electron integral symmetry is turned on.
 Nuclear repulsion after empirical dispersion term =      724.2156154634 Hartrees.
 One-electron integrals computed using PRISM.
 NBasis=   263 RedAO= T EigKep=  4.19D-05  NBF=   263
 NBsUse=   263 1.00D-06 EigRej= -1.00D+00 NBFU=   263
 Initial guess from the checkpoint file:  "/local_scratch/slurm.5620280/Gau-406647.chk"
 B after Tr=     0.000000   -0.000000    0.000000
         Rot=    0.999999   -0.000995    0.000044    0.000269 Ang=  -0.12 deg.
 ExpMin= 3.60D-02 ExpMax= 7.00D+03 ExpMxC= 1.05D+03 IAcc=3 IRadAn=         5 AccDes= 0.00D+00
 Harris functional with IExCor= 4639 and IRadAn=       5 diagonalized for initial guess.
 HarFok:  IExCor= 4639 AccDes= 0.00D+00 IRadAn=         5 IDoV= 1 UseB2=F ITyADJ=14
 ICtDFT=  3500011 ScaDFX=  1.000000  1.000000  1.000000  1.000000
 FoFCou: FMM=F IPFlag=           0 FMFlag=      100000 FMFlg1=           0
         NFxFlg=           0 DoJE=T BraDBF=F KetDBF=T FulRan=T
         wScrn=  0.000000 ICntrl=       500 IOpCl=  0 I1Cent=   200000004 NGrid=           0
         NMat0=    1 NMatS0=      1 NMatT0=    0 NMatD0=    1 NMtDS0=    0 NMtDT0=    0
 Petite list used in FoFCou.
 Requested convergence on RMS density matrix=1.00D-10 within 128 cycles.
 Requested convergence on MAX density matrix=1.00D-08.
 Requested convergence on             energy=1.00D-08.
 No special actions if energy rises.
 SCF Done:  E(RwB97XD) =  -832.390380418     A.U. after   14 cycles
            NFock= 14  Conv=0.38D-10     -V/T= 2.0082
 Calling FoFJK, ICntrl=      2127 FMM=F ISym2X=0 I1Cent= 0 IOpClX= 0 NMat=1 NMatS=1 NMatT=0.
 ***** Axes restored to original set *****
 -------------------------------------------------------------------
 Center     Atomic                   Forces (Hartrees/Bohr)
 Number     Number              X              Y              Z
 -------------------------------------------------------------------
      1        6           0.000018619    0.000003136    0.000002221
      2        8          -0.000005613   -0.000031775    0.000000797
      3        8          -0.000015475    0.000052889   -0.000062003
      4        1          -0.000010660   -0.000024025    0.000053721
      5        6          -0.000013365   -0.000010445    0.000013695
      6        9           0.000008416    0.000008857   -0.000015942
      7        9           0.000011635    0.000011858   -0.000011612
      8        9           0.000013664    0.000006416   -0.000025468
      9        8          -0.000057631    0.000048418   -0.000000618
     10        1           0.000003479   -0.000000773   -0.000002566
     11        1           0.000058999   -0.000036859    0.000016741
     12        8           0.000023984   -0.000014689    0.000008085
     13        1           0.000001036    0.000015943    0.000014634
     14        1          -0.000013875   -0.000010133   -0.000017421
     15        8          -0.000012863   -0.000110672    0.000019858
     16        1           0.000003152   -0.000049854   -0.000006737
     17        1          -0.000027630    0.000142295    0.000012578
     18        8           0.000026809    0.000009274   -0.000122155
     19        1          -0.000001147   -0.000003110    0.000093509
     20        1          -0.000011533   -0.000006752    0.000028684
 -------------------------------------------------------------------
 Cartesian Forces:  Max     0.000142295 RMS     0.000038462

 GradGradGradGradGradGradGradGradGradGradGradGradGradGradGradGradGradGrad
 Berny optimization.
 Using GEDIIS/GDIIS optimizer.
 FormGI is forming the generalized inverse of G from B-inverse, IUseBI=4.
 Internal  Forces:  Max     0.000117693 RMS     0.000024496
 Search for a local minimum.
 Step number  11 out of a maximum of  120
 All quantities printed in internal units (Hartrees-Bohrs-Radians)
 Mixed Optimization -- En-DIIS/RFO-DIIS
 Swapping is turned off.
 Update second derivatives using D2CorX and points    6    7    8    9   10
                                                     11
 DE= -7.04D-07 DEPred=-1.50D-06 R= 4.68D-01
 Trust test= 4.68D-01 RLast= 3.39D-02 DXMaxT set to 9.03D-01
 ITU=  0  1  1  1  1  1  1  1  0  1  0
     Eigenvalues ---    0.00002   0.00024   0.00086   0.00139   0.00184
     Eigenvalues ---    0.00223   0.00457   0.00531   0.00621   0.00740
     Eigenvalues ---    0.00786   0.00944   0.01137   0.01304   0.01626
     Eigenvalues ---    0.01749   0.01857   0.01931   0.02134   0.02393
     Eigenvalues ---    0.02564   0.02757   0.02841   0.03090   0.03521
     Eigenvalues ---    0.03744   0.04431   0.05580   0.06494   0.06645
     Eigenvalues ---    0.07115   0.07332   0.11699   0.13627   0.19998
     Eigenvalues ---    0.20723   0.21803   0.23269   0.25687   0.35123
     Eigenvalues ---    0.37629   0.37864   0.38592   0.42814   0.46674
     Eigenvalues ---    0.48487   0.48992   0.50865   0.55918   0.57211
     Eigenvalues ---    0.57260   0.57507   0.60177   0.85434
 Eigenvalue     1 is   1.65D-05 Eigenvector:
                          D6        D5        D7        D9        D8
   1                   -0.37707  -0.37677  -0.36007  -0.34267  -0.34237
                          D10       D11       D34       D35       D33
   1                   -0.32568   0.25657  -0.22252  -0.22049  -0.21303
 En-DIIS/RFO-DIIS/Sim-DIIS IScMMF=       -3 using points:    11   10    9    8    7    6    5
 RFO step:  Lambda=-5.62222170D-07.
 DidBck=T Rises=F RFO-DIIS coefs:    0.72618    0.51177   -0.16297   -0.12612   -0.00488
                  RFO-DIIS coefs:    0.04094    0.01508
 Iteration  1 RMS(Cart)=  0.00447799 RMS(Int)=  0.00002956
 Iteration  2 RMS(Cart)=  0.00001929 RMS(Int)=  0.00002316
 Iteration  3 RMS(Cart)=  0.00000000 RMS(Int)=  0.00002316
 Variable       Old X    -DE/DX   Delta X   Delta X   Delta X     New X
                                 (Linear)    (Quad)   (Total)
    R1        2.30467   0.00003  -0.00005   0.00004  -0.00001   2.30466
    R2        2.43752   0.00005   0.00018  -0.00003   0.00013   2.43765
    R3        2.92992   0.00005  -0.00000   0.00012   0.00011   2.93003
    R4        3.29160   0.00001   0.00084   0.00001   0.00087   3.29247
    R5        1.96655   0.00010  -0.00028   0.00032   0.00002   1.96656
    R6        2.77884   0.00004   0.00163  -0.00036   0.00125   2.78009
    R7        2.53341   0.00001   0.00018   0.00003   0.00021   2.53362
    R8        2.53280  -0.00000  -0.00017  -0.00003  -0.00020   2.53260
    R9        2.51629   0.00002  -0.00002   0.00006   0.00004   2.51633
   R10        1.81360  -0.00000   0.00001  -0.00001  -0.00000   1.81360
   R11        1.85305   0.00007   0.00005   0.00007   0.00012   1.85316
   R12        3.26287   0.00002   0.00044   0.00054   0.00098   3.26385
   R13        3.33735  -0.00000  -0.00000   0.00042   0.00041   3.33776
   R14        1.81432   0.00000  -0.00001   0.00001  -0.00000   1.81432
   R15        1.84518   0.00002   0.00006  -0.00001   0.00005   1.84523
   R16        3.43345   0.00001  -0.00078   0.00068  -0.00010   3.43335
   R17        1.86308  -0.00001  -0.00008  -0.00002  -0.00009   1.86298
   R18        1.83560  -0.00012  -0.00012  -0.00012  -0.00024   1.83537
   R19        3.66601   0.00002   0.00115  -0.00069   0.00049   3.66650
   R20        1.85609  -0.00007  -0.00015  -0.00008  -0.00020   1.85589
   R21        1.81490   0.00000  -0.00000  -0.00001  -0.00001   1.81489
    A1        2.24522  -0.00002  -0.00009   0.00005  -0.00002   2.24520
    A2        2.09230  -0.00001   0.00013  -0.00014  -0.00002   2.09228
    A3        1.94567   0.00003  -0.00004   0.00008   0.00004   1.94571
    A4        2.31509   0.00001   0.00035   0.00008   0.00052   2.31560
    A5        1.97973  -0.00002   0.00008  -0.00017  -0.00011   1.97961
    A6        1.92493   0.00002  -0.00056   0.00004  -0.00052   1.92441
    A7        1.92718   0.00002   0.00058   0.00005   0.00063   1.92781
    A8        1.93935   0.00003  -0.00004   0.00006   0.00002   1.93937
    A9        1.88958  -0.00002   0.00001  -0.00004  -0.00003   1.88955
   A10        1.89079  -0.00003  -0.00003  -0.00004  -0.00007   1.89072
   A11        1.89070  -0.00003   0.00005  -0.00007  -0.00002   1.89067
   A12        1.87329  -0.00000  -0.00003  -0.00006  -0.00010   1.87319
   A13        2.11876  -0.00000  -0.00046   0.00027  -0.00019   2.11857
   A14        1.81236  -0.00000  -0.00035   0.00041   0.00007   1.81243
   A15        2.08176   0.00000  -0.00031  -0.00026  -0.00056   2.08120
   A16        1.86948  -0.00002   0.00001  -0.00018  -0.00015   1.86933
   A17        1.86374   0.00002   0.00017   0.00008   0.00024   1.86398
   A18        1.99051   0.00001  -0.00025   0.00035   0.00013   1.99064
   A19        1.92039  -0.00000   0.00016  -0.00034  -0.00019   1.92020
   A20        1.83695  -0.00001  -0.00032  -0.00020  -0.00050   1.83645
   A21        2.59058   0.00002   0.00021   0.00072   0.00096   2.59155
   A22        1.60758   0.00001  -0.00073   0.00046  -0.00027   1.60732
   A23        1.96692   0.00001   0.00114   0.00050   0.00162   1.96854
   A24        2.13299  -0.00002  -0.00050  -0.00005  -0.00055   2.13244
   A25        1.56485  -0.00000   0.00004  -0.00022  -0.00012   1.56474
   A26        2.23642  -0.00000   0.00005  -0.00076  -0.00072   2.23570
   A27        1.87776   0.00001   0.00026   0.00009   0.00035   1.87811
   A28        2.95738   0.00003  -0.00010  -0.00015  -0.00013   2.95725
   A29        3.15818  -0.00001  -0.00011   0.00010  -0.00001   3.15816
   A30        2.91201  -0.00001   0.00005  -0.00002   0.00006   2.91208
   A31        2.91779   0.00001   0.00034  -0.00023   0.00014   2.91792
   A32        3.10447  -0.00001   0.00003  -0.00036  -0.00032   3.10415
   A33        3.14860   0.00001   0.00007   0.00043   0.00054   3.14914
   A34        3.29143   0.00002  -0.00054   0.00021  -0.00030   3.29114
   A35        3.14063   0.00001   0.00103   0.00042   0.00144   3.14207
   A36        2.87769   0.00003  -0.00010  -0.00029  -0.00038   2.87732
    D1        0.03801  -0.00001  -0.00204  -0.00072  -0.00278   0.03523
    D2       -3.10375  -0.00000  -0.00299  -0.00067  -0.00368  -3.10743
    D3        0.02243   0.00000  -0.00006  -0.00024  -0.00032   0.02211
    D4       -3.11900  -0.00000   0.00082  -0.00029   0.00051  -3.11849
    D5       -2.07971   0.00000   0.00906  -0.00012   0.00894  -2.07077
    D6        2.11577   0.00000   0.00904  -0.00013   0.00891   2.12468
    D7        0.01735   0.00000   0.00863  -0.00012   0.00851   0.02586
    D8        1.06174   0.00000   0.00826  -0.00008   0.00819   1.06993
    D9       -1.02596   0.00000   0.00824  -0.00009   0.00816  -1.01780
   D10       -3.12438   0.00001   0.00783  -0.00007   0.00776  -3.11662
   D11       -0.24559  -0.00000   0.00861   0.00092   0.00953  -0.23606
   D12        1.79403  -0.00001   0.00127   0.00125   0.00255   1.79658
   D13       -0.27008   0.00001   0.00172   0.00141   0.00314  -0.26695
   D14       -2.02190   0.00000   0.00123  -0.00004   0.00120  -2.02070
   D15        2.19742  -0.00000   0.00108   0.00014   0.00122   2.19864
   D16        2.04729   0.00001   0.00187  -0.00050   0.00138   2.04867
   D17       -0.01658   0.00001   0.00172  -0.00032   0.00141  -0.01517
   D18        2.58443   0.00000  -0.00051   0.00042  -0.00009   2.58434
   D19       -1.67780  -0.00000  -0.00060  -0.00008  -0.00068  -1.67849
   D20       -1.63866   0.00001  -0.00120   0.00082  -0.00040  -1.63906
   D21        0.38228   0.00000  -0.00129   0.00032  -0.00099   0.38130
   D22       -0.14952   0.00001  -0.00099   0.00077  -0.00023  -0.14975
   D23        1.39867   0.00001  -0.00129   0.00065  -0.00059   1.39808
   D24       -2.54546   0.00001   0.00022   0.00158   0.00180  -2.54367
   D25       -2.35683   0.00000  -0.00109   0.00113   0.00001  -2.35682
   D26       -0.80865   0.00001  -0.00139   0.00101  -0.00035  -0.80899
   D27        1.53041   0.00001   0.00011   0.00193   0.00204   1.53245
   D28        0.68905  -0.00001  -0.00157   0.00001  -0.00152   0.68753
   D29       -1.46285  -0.00001  -0.00118  -0.00010  -0.00127  -1.46412
   D30        1.33317   0.00001   0.00222  -0.00064   0.00159   1.33476
   D31       -0.63380   0.00000   0.00108  -0.00113  -0.00002  -0.63383
   D32       -2.59387  -0.00001   0.00067  -0.00082  -0.00016  -2.59403
   D33       -1.30874  -0.00001  -0.00574  -0.00004  -0.00580  -1.31454
   D34        0.29945  -0.00000  -0.00650   0.00037  -0.00612   0.29333
   D35        2.57252   0.00000  -0.00635  -0.00051  -0.00685   2.56567
         Item               Value     Threshold  Converged?
 Maximum Force            0.000118     0.000015     NO 
 RMS     Force            0.000024     0.000010     NO 
 Maximum Displacement     0.020684     0.000060     NO 
 RMS     Displacement     0.004478     0.000040     NO 
 Predicted change in Energy=-2.782807D-07
 GradGradGradGradGradGradGradGradGradGradGradGradGradGradGradGradGradGrad

                          Input orientation:                          
 ---------------------------------------------------------------------
 Center     Atomic      Atomic             Coordinates (Angstroms)
 Number     Number       Type             X           Y           Z
 ---------------------------------------------------------------------
      1          6           0        0.899979    0.059363   -0.421930
      2          8           0        1.469366   -0.916716    0.036789
      3          8           0       -0.166197    0.645353    0.006850
      4          1           0       -0.556490    0.214368    0.869925
      5          6           0        1.461009    0.756706   -1.688040
      6          9           0        1.795604    2.024869   -1.409880
      7          9           0        0.540949    0.769157   -2.662440
      8          9           0        2.543408    0.127999   -2.142201
      9          8           0       -0.276383    0.742942    4.376508
     10          1           0       -0.805256    0.817312    5.173888
     11          1           0        0.465632    0.132970    4.574052
     12          8           0        1.661305   -1.165689    4.514522
     13          1           0        2.594360   -0.942768    4.475815
     14          1           0        1.465680   -1.700035    3.721006
     15          8           0       -1.131957   -0.384125    2.084406
     16          1           0       -0.943211    0.121144    2.909617
     17          1           0       -0.752215   -1.265661    2.232685
     18          8           0        0.803206   -2.424762    2.192334
     19          1           0        1.118651   -1.963385    1.384784
     20          1           0        0.834358   -3.368777    2.018473
 ---------------------------------------------------------------------
                    Distance matrix (angstroms):
                    1          2          3          4          5
     1  C    0.000000
     2  O    1.219571   0.000000
     3  O    1.289949   2.261862   0.000000
     4  H    1.953003   2.465270   1.040661   0.000000
     5  C    1.550508   2.403215   2.352201   3.302668   0.000000
     6  F    2.375163   3.294268   2.785471   3.742696   1.340733
     7  F    2.377518   3.315111   2.764144   3.740289   1.340194
     8  F    2.380105   2.644426   3.496861   4.323162   1.331587
     9  O    4.987596   4.963392   4.372136   3.557242   6.308522
    10  H    5.898771   5.879673   5.209247   4.353106   7.226734
    11  H    5.015368   4.764040   4.639081   3.843425   6.371311
    12  O    5.142852   4.488755   5.190254   4.484000   6.496729
    13  H    5.278551   4.579437   5.487663   4.926384   6.493519
    14  H    4.536455   3.766572   4.686024   3.985319   5.940823
    15  O    3.256864   3.353098   2.511723   1.471162   4.717659
    16  H    3.807936   3.892406   3.050345   2.078121   5.227108
    17  H    3.395942   3.143111   2.991611   2.021363   4.935627
    18  O    3.607578   2.713733   3.891232   3.250006   5.060804
    19  H    2.720946   1.742301   3.217927   2.795315   4.118052
    20  H    4.208565   3.216040   4.600106   4.011551   5.581266
                    6          7          8          9         10
     6  F    0.000000
     7  F    2.172528   0.000000
     8  F    2.166477   2.166004   0.000000
     9  O    6.278435   7.086290   7.129021   0.000000
    10  H    7.181133   7.951266   8.075510   0.959715   0.000000
    11  H    6.415259   7.264793   7.030308   0.980651   1.563101
    12  O    6.730247   7.517154   6.838398   2.723336   3.232798
    13  H    6.639750   7.622458   6.704272   3.330563   3.891346
    14  H    6.348996   6.906549   6.235415   3.071254   3.688502
    15  O    5.155957   5.163450   5.624480   2.693700   3.330929
    16  H    5.457411   5.802626   6.138194   1.727154   2.372890
    17  H    5.530574   5.456648   5.651818   2.976051   3.604479
    18  O    5.810336   5.817106   5.322883   3.996308   4.689122
    19  H    4.916766   4.917372   4.340904   4.268576   5.078485
    20  H    6.462895   6.254561   5.697324   4.868296   5.492570
                   11         12         13         14         15
    11  H    0.000000
    12  O    1.766266   0.000000
    13  H    2.387121   0.960095   0.000000
    14  H    2.255590   0.976453   1.554705   0.000000
    15  O    3.003001   3.783995   4.462774   3.340328   0.000000
    16  H    2.180670   3.318910   4.012392   3.126947   0.985848
    17  H    2.986857   3.322928   4.041714   2.706074   0.971234
    18  O    3.511200   2.777436   3.258653   1.816849   2.814374
    19  H    3.872024   3.275065   3.574051   2.376492   2.837035
    20  H    4.350767   3.430408   3.875778   2.466149   3.574757
                   16         17         18         19         20
    16  H    0.000000
    17  H    1.554974   0.000000
    18  O    3.169559   1.940226   0.000000
    19  H    3.304792   2.169307   0.982094   0.000000
    20  H    4.016645   2.643141   0.960397   1.567644   0.000000
 Stoichiometry    C2H9F3O6
 Framework group  C1[X(C2H9F3O6)]
 Deg. of freedom    54
 Full point group                 C1      NOp   1
 Largest Abelian subgroup         C1      NOp   1
 Largest concise Abelian subgroup C1      NOp   1
                         Standard orientation:                         
 ---------------------------------------------------------------------
 Center     Atomic      Atomic             Coordinates (Angstroms)
 Number     Number       Type             X           Y           Z
 ---------------------------------------------------------------------
      1          6           0       -1.079186    0.057767   -0.208313
      2          8           0       -0.492757    1.127071   -0.201730
      3          8           0       -0.636322   -1.101624   -0.559955
      4          1           0        0.361773   -1.091353   -0.854364
      5          6           0       -2.557914   -0.015057    0.252268
      6          9           0       -2.672820   -0.818714    1.319271
      7          9           0       -3.330068   -0.504848   -0.727529
      8          9           0       -3.016880    1.190029    0.584293
      9          8           0        3.516781   -1.660171    0.687176
     10          1           0        4.347878   -2.122606    0.558791
     11          1           0        3.731938   -0.743201    0.960213
     12          8           0        3.799197    1.015578    1.108087
     13          1           0        3.545097    1.426570    1.937726
     14          1           0        3.213328    1.384304    0.419422
     15          8           0        1.768745   -1.099434   -1.284110
     16          1           0        2.393350   -1.452850   -0.608194
     17          1           0        2.068351   -0.192174   -1.458498
     18          8           0        2.056483    1.680175   -0.949926
     19          1           0        1.116406    1.594453   -0.678973
     20          1           0        2.125370    2.449624   -1.520508
 ---------------------------------------------------------------------
 Rotational constants (GHZ):           1.3804764           0.3686036           0.3447943
 Standard basis: 6-31++G(d,p) (6D, 7F)
 There are   263 symmetry adapted cartesian basis functions of A   symmetry.
 There are   263 symmetry adapted basis functions of A   symmetry.
   263 basis functions,   424 primitive gaussians,   263 cartesian basis functions
    48 alpha electrons       48 beta electrons
       nuclear repulsion energy       724.1305196979 Hartrees.
 NAtoms=   20 NActive=   20 NUniq=   20 SFac= 1.00D+00 NAtFMM=   60 NAOKFM=F Big=F
 Integral buffers will be    131072 words long.
 Raffenetti 2 integral format.
 Two-electron integral symmetry is turned on.
 Nuclear repulsion after empirical dispersion term =      724.1217650492 Hartrees.
 One-electron integrals computed using PRISM.
 NBasis=   263 RedAO= T EigKep=  4.20D-05  NBF=   263
 NBsUse=   263 1.00D-06 EigRej= -1.00D+00 NBFU=   263
 Initial guess from the checkpoint file:  "/local_scratch/slurm.5620280/Gau-406647.chk"
 B after Tr=    -0.000000   -0.000000   -0.000000
         Rot=    1.000000    0.000971   -0.000077   -0.000104 Ang=   0.11 deg.
 ExpMin= 3.60D-02 ExpMax= 7.00D+03 ExpMxC= 1.05D+03 IAcc=3 IRadAn=         5 AccDes= 0.00D+00
 Harris functional with IExCor= 4639 and IRadAn=       5 diagonalized for initial guess.
 HarFok:  IExCor= 4639 AccDes= 0.00D+00 IRadAn=         5 IDoV= 1 UseB2=F ITyADJ=14
 ICtDFT=  3500011 ScaDFX=  1.000000  1.000000  1.000000  1.000000
 FoFCou: FMM=F IPFlag=           0 FMFlag=      100000 FMFlg1=           0
         NFxFlg=           0 DoJE=T BraDBF=F KetDBF=T FulRan=T
         wScrn=  0.000000 ICntrl=       500 IOpCl=  0 I1Cent=   200000004 NGrid=           0
         NMat0=    1 NMatS0=      1 NMatT0=    0 NMatD0=    1 NMtDS0=    0 NMtDT0=    0
 Petite list used in FoFCou.
 Requested convergence on RMS density matrix=1.00D-10 within 128 cycles.
 Requested convergence on MAX density matrix=1.00D-08.
 Requested convergence on             energy=1.00D-08.
 No special actions if energy rises.
 SCF Done:  E(RwB97XD) =  -832.390380711     A.U. after   13 cycles
            NFock= 13  Conv=0.40D-10     -V/T= 2.0082
 Calling FoFJK, ICntrl=      2127 FMM=F ISym2X=0 I1Cent= 0 IOpClX= 0 NMat=1 NMatS=1 NMatT=0.
 ***** Axes restored to original set *****
 -------------------------------------------------------------------
 Center     Atomic                   Forces (Hartrees/Bohr)
 Number     Number              X              Y              Z
 -------------------------------------------------------------------
      1        6           0.000007176   -0.000002631    0.000003333
      2        8          -0.000014589   -0.000000017    0.000002380
      3        8          -0.000011087   -0.000005336    0.000010245
      4        1           0.000005177   -0.000003154   -0.000004278
      5        6          -0.000003406   -0.000003833    0.000005549
      6        9          -0.000000455    0.000002151   -0.000004655
      7        9           0.000004123    0.000002929   -0.000001186
      8        9          -0.000000043    0.000005288   -0.000006942
      9        8          -0.000009769    0.000002126    0.000002872
     10        1           0.000000472    0.000000558   -0.000001198
     11        1           0.000011711   -0.000003904    0.000004048
     12        8           0.000003287   -0.000003872   -0.000006134
     13        1           0.000000513    0.000001641    0.000000885
     14        1           0.000003041    0.000000048    0.000006083
     15        8          -0.000004041    0.000002676   -0.000005039
     16        1          -0.000003472   -0.000008543    0.000004248
     17        1           0.000004853    0.000007419   -0.000001153
     18        8          -0.000004857    0.000011194   -0.000026913
     19        1           0.000011787   -0.000006912    0.000018064
     20        1          -0.000000422    0.000002171   -0.000000207
 -------------------------------------------------------------------
 Cartesian Forces:  Max     0.000026913 RMS     0.000006833

 GradGradGradGradGradGradGradGradGradGradGradGradGradGradGradGradGradGrad
 Berny optimization.
 Using GEDIIS/GDIIS optimizer.
 FormGI is forming the generalized inverse of G from B-inverse, IUseBI=4.
 Internal  Forces:  Max     0.000021454 RMS     0.000004282
 Search for a local minimum.
 Step number  12 out of a maximum of  120
 All quantities printed in internal units (Hartrees-Bohrs-Radians)
 Mixed Optimization -- En-DIIS/RFO-DIIS
 Swapping is turned off.
 Update second derivatives using D2CorX and points    6    7    8    9   10
                                                     11   12
 DE= -2.93D-07 DEPred=-2.78D-07 R= 1.05D+00
 Trust test= 1.05D+00 RLast= 2.66D-02 DXMaxT set to 9.03D-01
 ITU=  0  0  1  1  1  1  1  1  1  0  1  0
     Eigenvalues ---    0.00008   0.00022   0.00085   0.00123   0.00178
     Eigenvalues ---    0.00225   0.00458   0.00530   0.00622   0.00751
     Eigenvalues ---    0.00785   0.00941   0.01124   0.01335   0.01628
     Eigenvalues ---    0.01750   0.01859   0.01924   0.02147   0.02387
     Eigenvalues ---    0.02519   0.02754   0.02826   0.03087   0.03501
     Eigenvalues ---    0.03734   0.04439   0.05602   0.06483   0.06566
     Eigenvalues ---    0.06991   0.07150   0.11700   0.13630   0.20014
     Eigenvalues ---    0.20741   0.21804   0.23277   0.25680   0.36038
     Eigenvalues ---    0.37580   0.37675   0.38604   0.42571   0.44283
     Eigenvalues ---    0.47470   0.48588   0.50866   0.55901   0.57214
     Eigenvalues ---    0.57269   0.57496   0.60326   0.85465
 Eigenvalue     1 is   7.77D-05 Eigenvector:
                          D5        D6        D7        D8        D9
   1                    0.42427   0.42423   0.40561   0.38548   0.38544
                          D10       D13       D4        D12       D28
   1                    0.36682  -0.07023   0.06740  -0.05561   0.05498
 En-DIIS/RFO-DIIS/Sim-DIIS IScMMF=       -3 using points:    12   11   10    9    8    7    6    5
 RFO step:  Lambda=-3.11506294D-08.
 DidBck=F Rises=F RFO-DIIS coefs:    1.41190   -0.29316   -0.21369    0.06046    0.04196
                  RFO-DIIS coefs:    0.02009   -0.02625   -0.00131
 Iteration  1 RMS(Cart)=  0.00035681 RMS(Int)=  0.00000834
 Iteration  2 RMS(Cart)=  0.00000036 RMS(Int)=  0.00000832
 Variable       Old X    -DE/DX   Delta X   Delta X   Delta X     New X
                                 (Linear)    (Quad)   (Total)
    R1        2.30466  -0.00001  -0.00002   0.00001  -0.00001   2.30465
    R2        2.43765   0.00001  -0.00000   0.00001   0.00001   2.43766
    R3        2.93003   0.00001   0.00005  -0.00003   0.00002   2.93006
    R4        3.29247  -0.00001   0.00019  -0.00021  -0.00003   3.29244
    R5        1.96656  -0.00001  -0.00011   0.00008  -0.00002   1.96654
    R6        2.78009  -0.00000   0.00036  -0.00030   0.00006   2.78016
    R7        2.53362   0.00000   0.00002  -0.00000   0.00001   2.53363
    R8        2.53260  -0.00000  -0.00002   0.00001  -0.00001   2.53259
    R9        2.51633   0.00000   0.00002  -0.00001   0.00001   2.51634
   R10        1.81360  -0.00000  -0.00000   0.00000  -0.00000   1.81359
   R11        1.85316   0.00001   0.00003  -0.00002   0.00001   1.85317
   R12        3.26385   0.00000   0.00038  -0.00005   0.00033   3.26418
   R13        3.33776   0.00000   0.00022  -0.00000   0.00022   3.33798
   R14        1.81432  -0.00000   0.00000  -0.00000  -0.00000   1.81432
   R15        1.84523  -0.00000  -0.00001  -0.00001  -0.00002   1.84521
   R16        3.43335   0.00000   0.00037  -0.00002   0.00034   3.43369
   R17        1.86298   0.00000  -0.00004   0.00001  -0.00003   1.86296
   R18        1.83537  -0.00001  -0.00006   0.00008   0.00002   1.83539
   R19        3.66650  -0.00000  -0.00038  -0.00018  -0.00057   3.66593
   R20        1.85589  -0.00002  -0.00004   0.00000  -0.00005   1.85584
   R21        1.81489  -0.00000  -0.00001   0.00000  -0.00000   1.81488
    A1        2.24520  -0.00001   0.00002  -0.00003  -0.00003   2.24518
    A2        2.09228  -0.00000  -0.00003   0.00003   0.00000   2.09228
    A3        1.94571   0.00001   0.00001   0.00001   0.00002   1.94573
    A4        2.31560   0.00001   0.00012   0.00008   0.00018   2.31578
    A5        1.97961  -0.00000  -0.00012   0.00013   0.00001   1.97962
    A6        1.92441   0.00001  -0.00001  -0.00000  -0.00001   1.92441
    A7        1.92781   0.00001   0.00005  -0.00001   0.00004   1.92784
    A8        1.93937   0.00001   0.00002   0.00001   0.00002   1.93939
    A9        1.88955  -0.00001  -0.00002   0.00000  -0.00001   1.88953
   A10        1.89072  -0.00001  -0.00002   0.00000  -0.00002   1.89070
   A11        1.89067  -0.00001  -0.00003   0.00000  -0.00002   1.89065
   A12        1.87319   0.00000  -0.00003   0.00004   0.00001   1.87320
   A13        2.11857  -0.00000   0.00002   0.00013   0.00015   2.11872
   A14        1.81243   0.00000   0.00016   0.00001   0.00017   1.81260
   A15        2.08120   0.00000  -0.00018   0.00015  -0.00003   2.08116
   A16        1.86933  -0.00000  -0.00010   0.00006  -0.00004   1.86929
   A17        1.86398   0.00000  -0.00000   0.00001   0.00002   1.86399
   A18        1.99064   0.00001   0.00002   0.00015   0.00015   1.99079
   A19        1.92020  -0.00001  -0.00015  -0.00011  -0.00026   1.91994
   A20        1.83645  -0.00000  -0.00016   0.00007  -0.00010   1.83635
   A21        2.59155   0.00000   0.00049   0.00005   0.00053   2.59207
   A22        1.60732   0.00000   0.00018  -0.00004   0.00013   1.60745
   A23        1.96854   0.00000   0.00013  -0.00000   0.00014   1.96868
   A24        2.13244  -0.00000   0.00013  -0.00007   0.00006   2.13250
   A25        1.56474   0.00000  -0.00009   0.00033   0.00021   1.56495
   A26        2.23570  -0.00000  -0.00039  -0.00007  -0.00045   2.23525
   A27        1.87811  -0.00000   0.00000  -0.00004  -0.00004   1.87807
   A28        2.95725  -0.00000   0.00004  -0.00041  -0.00041   2.95684
   A29        3.15816   0.00000   0.00004  -0.00005  -0.00002   3.15815
   A30        2.91208  -0.00000   0.00006  -0.00005  -0.00001   2.91207
   A31        2.91792  -0.00000  -0.00013  -0.00002  -0.00016   2.91776
   A32        3.10415  -0.00000  -0.00015   0.00001  -0.00015   3.10400
   A33        3.14914   0.00000   0.00021  -0.00011   0.00008   3.14922
   A34        3.29114   0.00000   0.00005   0.00000   0.00005   3.29118
   A35        3.14207  -0.00000   0.00002  -0.00008  -0.00006   3.14201
   A36        2.87732   0.00000  -0.00014  -0.00009  -0.00023   2.87709
    D1        0.03523  -0.00000  -0.00045   0.00007  -0.00038   0.03485
    D2       -3.10743   0.00000  -0.00047   0.00009  -0.00038  -3.10780
    D3        0.02211   0.00000  -0.00012   0.00010  -0.00001   0.02210
    D4       -3.11849   0.00000  -0.00010   0.00008  -0.00001  -3.11851
    D5       -2.07077  -0.00000   0.00037  -0.00001   0.00035  -2.07042
    D6        2.12468  -0.00000   0.00036  -0.00001   0.00035   2.12503
    D7        0.02586   0.00000   0.00035  -0.00001   0.00034   0.02620
    D8        1.06993  -0.00000   0.00035   0.00001   0.00035   1.07028
    D9       -1.01780   0.00000   0.00034   0.00001   0.00035  -1.01745
   D10       -3.11662   0.00000   0.00033   0.00001   0.00034  -3.11628
   D11       -0.23606  -0.00000   0.00178  -0.00008   0.00171  -0.23436
   D12        1.79658  -0.00000   0.00055  -0.00014   0.00040   1.79698
   D13       -0.26695   0.00000   0.00081  -0.00021   0.00060  -0.26635
   D14       -2.02070   0.00000  -0.00019   0.00018  -0.00001  -2.02071
   D15        2.19864   0.00000  -0.00002   0.00004   0.00003   2.19866
   D16        2.04867   0.00000  -0.00028   0.00000  -0.00028   2.04839
   D17       -0.01517   0.00000  -0.00010  -0.00014  -0.00024  -0.01542
   D18        2.58434   0.00000   0.00011  -0.00004   0.00007   2.58441
   D19       -1.67849  -0.00000  -0.00021  -0.00011  -0.00032  -1.67880
   D20       -1.63906   0.00001   0.00020   0.00008   0.00028  -1.63878
   D21        0.38130   0.00000  -0.00012   0.00001  -0.00011   0.38119
   D22       -0.14975   0.00000   0.00024   0.00008   0.00032  -0.14943
   D23        1.39808   0.00000   0.00019   0.00041   0.00058   1.39866
   D24       -2.54367   0.00000   0.00056   0.00026   0.00082  -2.54284
   D25       -2.35682  -0.00000   0.00056  -0.00013   0.00044  -2.35638
   D26       -0.80899   0.00000   0.00051   0.00021   0.00070  -0.80829
   D27        1.53245   0.00000   0.00089   0.00006   0.00094   1.53339
   D28        0.68753  -0.00000  -0.00034   0.00007  -0.00028   0.68724
   D29       -1.46412  -0.00000  -0.00018  -0.00008  -0.00026  -1.46438
   D30        1.33476   0.00000   0.00012   0.00003   0.00014   1.33490
   D31       -0.63383  -0.00000  -0.00001   0.00002  -0.00001  -0.63384
   D32       -2.59403   0.00000   0.00019  -0.00018   0.00001  -2.59402
   D33       -1.31454  -0.00000  -0.00134  -0.00022  -0.00156  -1.31609
   D34        0.29333  -0.00000  -0.00119  -0.00013  -0.00132   0.29201
   D35        2.56567  -0.00000  -0.00164  -0.00008  -0.00173   2.56394
         Item               Value     Threshold  Converged?
 Maximum Force            0.000021     0.000015     NO 
 RMS     Force            0.000004     0.000010     YES
 Maximum Displacement     0.001231     0.000060     NO 
 RMS     Displacement     0.000357     0.000040     NO 
 Predicted change in Energy=-1.234277D-08
 GradGradGradGradGradGradGradGradGradGradGradGradGradGradGradGradGradGrad

                          Input orientation:                          
 ---------------------------------------------------------------------
 Center     Atomic      Atomic             Coordinates (Angstroms)
 Number     Number       Type             X           Y           Z
 ---------------------------------------------------------------------
      1          6           0        0.899956    0.059312   -0.422072
      2          8           0        1.469207   -0.916880    0.036562
      3          8           0       -0.166111    0.645430    0.006821
      4          1           0       -0.556419    0.214447    0.869876
      5          6           0        1.461034    0.756639   -1.688184
      6          9           0        1.796256    2.024606   -1.409854
      7          9           0        0.540810    0.769702   -2.662412
      8          9           0        2.543068    0.127555   -2.142705
      9          8           0       -0.276728    0.742672    4.376803
     10          1           0       -0.805546    0.816953    5.174226
     11          1           0        0.465471    0.132900    4.574309
     12          8           0        1.661533   -1.165558    4.514683
     13          1           0        2.594520   -0.942381    4.475859
     14          1           0        1.465936   -1.699929    3.721191
     15          8           0       -1.131974   -0.384148    2.084305
     16          1           0       -0.943514    0.121050    2.909609
     17          1           0       -0.751825   -1.265526    2.232544
     18          8           0        0.803280   -2.424551    2.192333
     19          1           0        1.118907   -1.963436    1.384735
     20          1           0        0.833940   -3.368592    2.018532
 ---------------------------------------------------------------------
                    Distance matrix (angstroms):
                    1          2          3          4          5
     1  C    0.000000
     2  O    1.219567   0.000000
     3  O    1.289954   2.261849   0.000000
     4  H    1.953004   2.465253   1.040649   0.000000
     5  C    1.550520   2.403224   2.352235   3.302690   0.000000
     6  F    2.375173   3.294150   2.785674   3.742850   1.340739
     7  F    2.377554   3.315259   2.764053   3.740224   1.340187
     8  F    2.380137   2.644471   3.496899   4.323195   1.331590
     9  O    4.988063   4.963879   4.372463   3.557497   6.309048
    10  H    5.899263   5.880158   5.209642   4.353448   7.227288
    11  H    5.015777   4.764522   4.639345   3.843662   6.371736
    12  O    5.143137   4.489142   5.190450   4.484232   6.496969
    13  H    5.278700   4.579775   5.487670   4.926437   6.493604
    14  H    4.536727   3.766917   4.686238   3.985568   5.941051
    15  O    3.256889   3.353088   2.511745   1.471196   4.717707
    16  H    3.808188   3.892675   3.050493   2.078239   5.227382
    17  H    3.395668   3.142749   2.991430   2.021228   4.935383
    18  O    3.607497   2.713646   3.891139   3.249920   5.060734
    19  H    2.721030   1.742285   3.218089   2.795526   4.118093
    20  H    4.208496   3.216000   4.599940   4.011318   5.581265
                    6          7          8          9         10
     6  F    0.000000
     7  F    2.172517   0.000000
     8  F    2.166472   2.165984   0.000000
     9  O    6.279014   7.086582   7.129769   0.000000
    10  H    7.181776   7.951591   8.076259   0.959713   0.000000
    11  H    6.415586   7.265076   7.030982   0.980658   1.563110
    12  O    6.730188   7.517443   6.838864   2.723455   3.232928
    13  H    6.639417   7.622589   6.704685   3.330658   3.891455
    14  H    6.348929   6.906904   6.235799   3.071320   3.688582
    15  O    5.156140   5.163420   5.624535   2.693829   3.331187
    16  H    5.457804   5.802705   6.138581   1.727331   2.373142
    17  H    5.530348   5.456523   5.651530   2.975974   3.604594
    18  O    5.810056   5.817275   5.322843   3.996201   4.689067
    19  H    4.916605   4.917686   4.340888   4.268874   5.078811
    20  H    6.462698   6.254810   5.697373   4.868009   5.492276
                   11         12         13         14         15
    11  H    0.000000
    12  O    1.766384   0.000000
    13  H    2.387210   0.960095   0.000000
    14  H    2.255661   0.976443   1.554705   0.000000
    15  O    3.003213   3.784312   4.462949   3.340631   0.000000
    16  H    2.180964   3.319321   4.012694   3.127312   0.985834
    17  H    2.986850   3.323018   4.041648   2.706149   0.971244
    18  O    3.511194   2.777584   3.258813   1.817030   2.814272
    19  H    3.872336   3.275305   3.574218   2.376740   2.837255
    20  H    4.350657   3.430603   3.876158   2.466354   3.574361
                   16         17         18         19         20
    16  H    0.000000
    17  H    1.554913   0.000000
    18  O    3.169520   1.939925   0.000000
    19  H    3.305133   2.169216   0.982070   0.000000
    20  H    4.016337   2.642601   0.960396   1.567600   0.000000
 Stoichiometry    C2H9F3O6
 Framework group  C1[X(C2H9F3O6)]
 Deg. of freedom    54
 Full point group                 C1      NOp   1
 Largest Abelian subgroup         C1      NOp   1
 Largest concise Abelian subgroup C1      NOp   1
                         Standard orientation:                         
 ---------------------------------------------------------------------
 Center     Atomic      Atomic             Coordinates (Angstroms)
 Number     Number       Type             X           Y           Z
 ---------------------------------------------------------------------
      1          6           0       -1.079272    0.057705   -0.208368
      2          8           0       -0.492909    1.127043   -0.202186
      3          8           0       -0.636318   -1.101777   -0.559617
      4          1           0        0.361753   -1.091533   -0.854064
      5          6           0       -2.557995   -0.015045    0.252283
      6          9           0       -2.672747   -0.817986    1.319850
      7          9           0       -3.330115   -0.505636   -0.727132
      8          9           0       -3.017180    1.190185    0.583497
      9          8           0        3.517301   -1.659978    0.687097
     10          1           0        4.348465   -2.122308    0.558782
     11          1           0        3.732312   -0.742988    0.960209
     12          8           0        3.799302    1.015915    1.108144
     13          1           0        3.545040    1.426819    1.937777
     14          1           0        3.213430    1.384530    0.419438
     15          8           0        1.768710   -1.099615   -1.283978
     16          1           0        2.393496   -1.453015   -0.608242
     17          1           0        2.068130   -0.192240   -1.458148
     18          8           0        2.056376    1.679932   -0.950073
     19          1           0        1.116295    1.594547   -0.679112
     20          1           0        2.125372    2.448989   -1.521170
 ---------------------------------------------------------------------
 Rotational constants (GHZ):           1.3805008           0.3685740           0.3447690
 Standard basis: 6-31++G(d,p) (6D, 7F)
 There are   263 symmetry adapted cartesian basis functions of A   symmetry.
 There are   263 symmetry adapted basis functions of A   symmetry.
   263 basis functions,   424 primitive gaussians,   263 cartesian basis functions
    48 alpha electrons       48 beta electrons
       nuclear repulsion energy       724.1202424568 Hartrees.
 NAtoms=   20 NActive=   20 NUniq=   20 SFac= 1.00D+00 NAtFMM=   60 NAOKFM=F Big=F
 Integral buffers will be    131072 words long.
 Raffenetti 2 integral format.
 Two-electron integral symmetry is turned on.
 Nuclear repulsion after empirical dispersion term =      724.1114882048 Hartrees.
 One-electron integrals computed using PRISM.
 NBasis=   263 RedAO= T EigKep=  4.20D-05  NBF=   263
 NBsUse=   263 1.00D-06 EigRej= -1.00D+00 NBFU=   263
 Initial guess from the checkpoint file:  "/local_scratch/slurm.5620280/Gau-406647.chk"
 B after Tr=     0.000000    0.000000    0.000000
         Rot=    1.000000    0.000129   -0.000008   -0.000018 Ang=   0.01 deg.
 Requested convergence on RMS density matrix=1.00D-10 within 128 cycles.
 Requested convergence on MAX density matrix=1.00D-08.
 Requested convergence on             energy=1.00D-08.
 No special actions if energy rises.
 SCF Done:  E(RwB97XD) =  -832.390380728     A.U. after   11 cycles
            NFock= 11  Conv=0.67D-10     -V/T= 2.0082
 Calling FoFJK, ICntrl=      2127 FMM=F ISym2X=0 I1Cent= 0 IOpClX= 0 NMat=1 NMatS=1 NMatT=0.
 ***** Axes restored to original set *****
 -------------------------------------------------------------------
 Center     Atomic                   Forces (Hartrees/Bohr)
 Number     Number              X              Y              Z
 -------------------------------------------------------------------
      1        6          -0.000000273   -0.000003468    0.000002798
      2        8          -0.000003603    0.000000991   -0.000001657
      3        8          -0.000002807    0.000000062    0.000000207
      4        1           0.000001417   -0.000002240    0.000001154
      5        6          -0.000000734    0.000001336    0.000000332
      6        9          -0.000001999    0.000000473   -0.000000085
      7        9          -0.000001114    0.000000988    0.000000596
      8        9          -0.000001838    0.000002552   -0.000000037
      9        8           0.000000616   -0.000004456    0.000001053
     10        1           0.000000233   -0.000000682    0.000000318
     11        1          -0.000000044    0.000000831    0.000000629
     12        8           0.000000215   -0.000000648   -0.000003751
     13        1           0.000000996    0.000000106   -0.000000249
     14        1           0.000002370    0.000000188    0.000001238
     15        8           0.000002376   -0.000001530   -0.000001237
     16        1          -0.000000767   -0.000001859    0.000003095
     17        1           0.000000566    0.000003674   -0.000001918
     18        8          -0.000004123   -0.000002175   -0.000009770
     19        1           0.000008644    0.000007479    0.000004214
     20        1          -0.000000132   -0.000001622    0.000003069
 -------------------------------------------------------------------
 Cartesian Forces:  Max     0.000009770 RMS     0.000002696

 GradGradGradGradGradGradGradGradGradGradGradGradGradGradGradGradGradGrad
 Berny optimization.
 Using GEDIIS/GDIIS optimizer.
 FormGI is forming the generalized inverse of G from B-inverse, IUseBI=4.
 Internal  Forces:  Max     0.000004649 RMS     0.000001118
 Search for a local minimum.
 Step number  13 out of a maximum of  120
 All quantities printed in internal units (Hartrees-Bohrs-Radians)
 Mixed Optimization -- En-DIIS/RFO-DIIS
 Swapping is turned off.
 Update second derivatives using D2CorX and points    6    7    8    9   10
                                                     11   12   13
 DE= -1.71D-08 DEPred=-1.23D-08 R= 1.39D+00
 Trust test= 1.39D+00 RLast= 4.06D-03 DXMaxT set to 9.03D-01
 ITU=  0  0  0  1  1  1  1  1  1  1  0  1  0
     Eigenvalues ---    0.00011   0.00020   0.00078   0.00132   0.00176
     Eigenvalues ---    0.00222   0.00457   0.00495   0.00619   0.00730
     Eigenvalues ---    0.00761   0.00940   0.01085   0.01356   0.01631
     Eigenvalues ---    0.01759   0.01861   0.01935   0.02106   0.02389
     Eigenvalues ---    0.02449   0.02668   0.02822   0.03094   0.03465
     Eigenvalues ---    0.03749   0.04423   0.05640   0.06471   0.06645
     Eigenvalues ---    0.07120   0.07174   0.11699   0.13630   0.20025
     Eigenvalues ---    0.20782   0.21804   0.23294   0.25734   0.35339
     Eigenvalues ---    0.37638   0.38072   0.38563   0.42426   0.45735
     Eigenvalues ---    0.47240   0.48905   0.50938   0.55823   0.57214
     Eigenvalues ---    0.57281   0.57500   0.60352   0.85367
 En-DIIS/RFO-DIIS/Sim-DIIS IScMMF=       -3 using points:    13   12   11   10    9    8    7    6    5
 RFO step:  Lambda=-8.33271811D-10.
 DIIS inversion failure, remove point   9.
 DIIS inversion failure, remove point   8.
 RFO-DIIS uses    7 points instead of    9
 DidBck=F Rises=F RFO-DIIS coefs:    1.43079   -0.44020    0.01542   -0.03190    0.01628
                  RFO-DIIS coefs:    0.00800    0.00161    0.00000    0.00000
 Iteration  1 RMS(Cart)=  0.00028257 RMS(Int)=  0.00000041
 Iteration  2 RMS(Cart)=  0.00000007 RMS(Int)=  0.00000039
 Variable       Old X    -DE/DX   Delta X   Delta X   Delta X     New X
                                 (Linear)    (Quad)   (Total)
    R1        2.30465  -0.00000  -0.00001   0.00001   0.00000   2.30465
    R2        2.43766  -0.00000   0.00001  -0.00001  -0.00000   2.43766
    R3        2.93006  -0.00000   0.00001  -0.00000   0.00001   2.93006
    R4        3.29244  -0.00000   0.00005  -0.00016  -0.00011   3.29233
    R5        1.96654  -0.00000  -0.00002   0.00002   0.00001   1.96655
    R6        2.78016  -0.00000   0.00011  -0.00014  -0.00003   2.78012
    R7        2.53363  -0.00000  -0.00001  -0.00000  -0.00001   2.53362
    R8        2.53259  -0.00000   0.00001   0.00000   0.00001   2.53260
    R9        2.51634  -0.00000   0.00001  -0.00001  -0.00000   2.51634
   R10        1.81359  -0.00000  -0.00000  -0.00000  -0.00000   1.81359
   R11        1.85317  -0.00000   0.00001  -0.00001  -0.00000   1.85317
   R12        3.26418  -0.00000   0.00019  -0.00012   0.00007   3.26425
   R13        3.33798  -0.00000   0.00010  -0.00006   0.00005   3.33803
   R14        1.81432   0.00000  -0.00000  -0.00000  -0.00000   1.81431
   R15        1.84521  -0.00000  -0.00001   0.00001  -0.00000   1.84520
   R16        3.43369  -0.00000   0.00016  -0.00013   0.00003   3.43372
   R17        1.86296   0.00000  -0.00001   0.00001  -0.00000   1.86295
   R18        1.83539  -0.00000   0.00001  -0.00001  -0.00000   1.83538
   R19        3.66593  -0.00000  -0.00013  -0.00011  -0.00024   3.66568
   R20        1.85584  -0.00000  -0.00002   0.00003   0.00000   1.85585
   R21        1.81488   0.00000  -0.00000  -0.00000  -0.00000   1.81488
    A1        2.24518   0.00000  -0.00001   0.00002   0.00001   2.24518
    A2        2.09228  -0.00000   0.00000  -0.00001  -0.00000   2.09227
    A3        1.94573  -0.00000   0.00001  -0.00002  -0.00000   1.94573
    A4        2.31578  -0.00000   0.00008  -0.00007   0.00002   2.31580
    A5        1.97962  -0.00000  -0.00000   0.00001   0.00001   1.97963
    A6        1.92441   0.00000   0.00004  -0.00000   0.00004   1.92444
    A7        1.92784  -0.00000  -0.00003  -0.00000  -0.00003   1.92781
    A8        1.93939   0.00000   0.00001  -0.00000   0.00000   1.93939
    A9        1.88953  -0.00000  -0.00001   0.00000  -0.00000   1.88953
   A10        1.89070  -0.00000  -0.00000   0.00000  -0.00000   1.89070
   A11        1.89065  -0.00000  -0.00001   0.00001  -0.00000   1.89065
   A12        1.87320   0.00000  -0.00001   0.00002   0.00001   1.87321
   A13        2.11872   0.00000   0.00005   0.00002   0.00007   2.11879
   A14        1.81260   0.00000   0.00007  -0.00001   0.00006   1.81266
   A15        2.08116   0.00000   0.00001   0.00003   0.00004   2.08120
   A16        1.86929   0.00000  -0.00003   0.00005   0.00001   1.86931
   A17        1.86399  -0.00000   0.00000   0.00001   0.00001   1.86400
   A18        1.99079   0.00000   0.00005   0.00008   0.00013   1.99093
   A19        1.91994  -0.00000  -0.00010  -0.00002  -0.00012   1.91982
   A20        1.83635  -0.00000  -0.00004   0.00000  -0.00003   1.83632
   A21        2.59207   0.00000   0.00018   0.00001   0.00019   2.59227
   A22        1.60745  -0.00000   0.00007  -0.00003   0.00004   1.60749
   A23        1.96868  -0.00000   0.00005  -0.00004   0.00001   1.96868
   A24        2.13250  -0.00000   0.00006  -0.00007  -0.00001   2.13249
   A25        1.56495  -0.00000   0.00007  -0.00001   0.00007   1.56502
   A26        2.23525   0.00000  -0.00020   0.00007  -0.00012   2.23513
   A27        1.87807   0.00000  -0.00004   0.00007   0.00004   1.87811
   A28        2.95684  -0.00000  -0.00013   0.00006  -0.00007   2.95677
   A29        3.15815   0.00000   0.00000  -0.00001  -0.00001   3.15814
   A30        2.91207  -0.00000   0.00004  -0.00009  -0.00004   2.91203
   A31        2.91776   0.00000  -0.00006  -0.00000  -0.00006   2.91770
   A32        3.10400  -0.00000  -0.00004   0.00007   0.00003   3.10404
   A33        3.14922   0.00000   0.00005   0.00004   0.00009   3.14931
   A34        3.29118   0.00000   0.00004  -0.00004   0.00000   3.29118
   A35        3.14201   0.00000  -0.00006   0.00009   0.00004   3.14205
   A36        2.87709  -0.00000  -0.00011  -0.00001  -0.00011   2.87697
    D1        0.03485   0.00000  -0.00019   0.00015  -0.00004   0.03481
    D2       -3.10780   0.00000  -0.00011   0.00013   0.00002  -3.10778
    D3        0.02210   0.00000  -0.00004  -0.00001  -0.00005   0.02205
    D4       -3.11851   0.00000  -0.00011   0.00001  -0.00010  -3.11861
    D5       -2.07042  -0.00000  -0.00053   0.00001  -0.00052  -2.07094
    D6        2.12503  -0.00000  -0.00053   0.00001  -0.00052   2.12451
    D7        0.02620  -0.00000  -0.00051   0.00001  -0.00050   0.02570
    D8        1.07028  -0.00000  -0.00047  -0.00000  -0.00047   1.06981
    D9       -1.01745  -0.00000  -0.00047  -0.00000  -0.00047  -1.01792
   D10       -3.11628  -0.00000  -0.00044  -0.00000  -0.00045  -3.11673
   D11       -0.23436  -0.00000   0.00141  -0.00004   0.00137  -0.23299
   D12        1.79698  -0.00000   0.00017  -0.00003   0.00014   1.79712
   D13       -0.26635  -0.00000   0.00025  -0.00008   0.00017  -0.26618
   D14       -2.02071   0.00000   0.00004   0.00005   0.00009  -2.02062
   D15        2.19866  -0.00000   0.00004   0.00001   0.00005   2.19871
   D16        2.04839   0.00000  -0.00005   0.00002  -0.00003   2.04837
   D17       -0.01542  -0.00000  -0.00004  -0.00003  -0.00007  -0.01549
   D18        2.58441   0.00000   0.00004  -0.00003   0.00000   2.58441
   D19       -1.67880  -0.00000  -0.00012  -0.00001  -0.00013  -1.67894
   D20       -1.63878   0.00000   0.00010  -0.00001   0.00009  -1.63869
   D21        0.38119   0.00000  -0.00006   0.00001  -0.00004   0.38115
   D22       -0.14943   0.00000   0.00004   0.00008   0.00012  -0.14930
   D23        1.39866   0.00000   0.00014   0.00006   0.00020   1.39886
   D24       -2.54284   0.00000   0.00022   0.00007   0.00029  -2.54255
   D25       -2.35638   0.00000   0.00008  -0.00001   0.00007  -2.35631
   D26       -0.80829  -0.00000   0.00017  -0.00003   0.00014  -0.80815
   D27        1.53339   0.00000   0.00025  -0.00002   0.00023   1.53363
   D28        0.68724   0.00000  -0.00006   0.00003  -0.00003   0.68721
   D29       -1.46438  -0.00000  -0.00004  -0.00006  -0.00010  -1.46449
   D30        1.33490  -0.00000   0.00006   0.00000   0.00006   1.33496
   D31       -0.63384   0.00000   0.00001   0.00005   0.00006  -0.63378
   D32       -2.59402  -0.00000   0.00006  -0.00007  -0.00001  -2.59403
   D33       -1.31609  -0.00000  -0.00129  -0.00008  -0.00137  -1.31746
   D34        0.29201  -0.00000  -0.00119  -0.00011  -0.00130   0.29071
   D35        2.56394  -0.00000  -0.00138  -0.00001  -0.00139   2.56254
         Item               Value     Threshold  Converged?
 Maximum Force            0.000005     0.000015     YES
 RMS     Force            0.000001     0.000010     YES
 Maximum Displacement     0.001242     0.000060     NO 
 RMS     Displacement     0.000283     0.000040     NO 
 Predicted change in Energy=-2.992943D-09
 GradGradGradGradGradGradGradGradGradGradGradGradGradGradGradGradGradGrad

                          Input orientation:                          
 ---------------------------------------------------------------------
 Center     Atomic      Atomic             Coordinates (Angstroms)
 Number     Number       Type             X           Y           Z
 ---------------------------------------------------------------------
      1          6           0        0.900018    0.059370   -0.422130
      2          8           0        1.469235   -0.916849    0.036491
      3          8           0       -0.165960    0.645595    0.006830
      4          1           0       -0.556261    0.214659    0.869915
      5          6           0        1.460996    0.756550   -1.688371
      6          9           0        1.795795    2.024698   -1.410384
      7          9           0        0.540833    0.769045   -2.662672
      8          9           0        2.543260    0.127683   -2.142644
      9          8           0       -0.276818    0.742498    4.377082
     10          1           0       -0.805663    0.816718    5.174491
     11          1           0        0.465392    0.132732    4.574564
     12          8           0        1.661494   -1.165717    4.514805
     13          1           0        2.594490   -0.942556    4.476093
     14          1           0        1.465949   -1.699990    3.721238
     15          8           0       -1.131863   -0.383943    2.084297
     16          1           0       -0.943503    0.121153    2.909683
     17          1           0       -0.751632   -1.265296    2.232463
     18          8           0        0.803266   -2.424385    2.192264
     19          1           0        1.119042   -1.963275    1.384719
     20          1           0        0.833728   -3.368425    2.018428
 ---------------------------------------------------------------------
                    Distance matrix (angstroms):
                    1          2          3          4          5
     1  C    0.000000
     2  O    1.219567   0.000000
     3  O    1.289952   2.261852   0.000000
     4  H    1.953009   2.465267   1.040652   0.000000
     5  C    1.550523   2.403224   2.352234   3.302696   0.000000
     6  F    2.375200   3.294357   2.785481   3.742750   1.340733
     7  F    2.377536   3.315064   2.764242   3.740338   1.340193
     8  F    2.380142   2.644468   3.496905   4.323206   1.331590
     9  O    4.988391   4.964158   4.372732   3.557657   6.309510
    10  H    5.899584   5.880430   5.209916   4.353625   7.227741
    11  H    5.016097   4.764811   4.639594   3.843815   6.372184
    12  O    5.143346   4.489342   5.190596   4.484317   6.497284
    13  H    5.278985   4.580057   5.487862   4.926551   6.494027
    14  H    4.536863   3.767052   4.686334   3.985632   5.941253
    15  O    3.256876   3.353089   2.511730   1.471178   4.717697
    16  H    3.808329   3.892812   3.050602   2.078306   5.227566
    17  H    3.395519   3.142603   2.991314   2.021132   4.935233
    18  O    3.607416   2.713583   3.891053   3.249842   5.060660
    19  H    2.720986   1.742228   3.218076   2.795543   4.118041
    20  H    4.208383   3.215923   4.599811   4.011189   5.581150
                    6          7          8          9         10
     6  F    0.000000
     7  F    2.172515   0.000000
     8  F    2.166466   2.165985   0.000000
     9  O    6.279691   7.087128   7.130053   0.000000
    10  H    7.182435   7.952134   8.076541   0.959712   0.000000
    11  H    6.416316   7.265546   7.031247   0.980657   1.563116
    12  O    6.730873   7.517670   6.839007   2.723473   3.232971
    13  H    6.640265   7.622929   6.704902   3.330709   3.891510
    14  H    6.349460   6.906973   6.235872   3.071338   3.688630
    15  O    5.156115   5.163429   5.624528   2.693851   3.331260
    16  H    5.458042   5.802944   6.138695   1.727367   2.373218
    17  H    5.530260   5.456313   5.651395   2.975916   3.604613
    18  O    5.810208   5.816980   5.322786   3.996143   4.689039
    19  H    4.916759   4.917445   4.340828   4.268942   5.078900
    20  H    6.462824   6.254369   5.697349   4.867880   5.492155
                   11         12         13         14         15
    11  H    0.000000
    12  O    1.766409   0.000000
    13  H    2.387259   0.960094   0.000000
    14  H    2.255693   0.976440   1.554708   0.000000
    15  O    3.003266   3.784361   4.463009   3.340686   0.000000
    16  H    2.181042   3.319407   4.012794   3.127402   0.985832
    17  H    2.986815   3.322978   4.041605   2.706118   0.971243
    18  O    3.511176   2.777589   3.258861   1.817046   2.814211
    19  H    3.872417   3.275331   3.574270   2.376759   2.837300
    20  H    4.350587   3.430601   3.876240   2.466362   3.574216
                   16         17         18         19         20
    16  H    0.000000
    17  H    1.554891   0.000000
    18  O    3.169489   1.939796   0.000000
    19  H    3.305216   2.169162   0.982072   0.000000
    20  H    4.016223   2.642410   0.960395   1.567621   0.000000
 Stoichiometry    C2H9F3O6
 Framework group  C1[X(C2H9F3O6)]
 Deg. of freedom    54
 Full point group                 C1      NOp   1
 Largest Abelian subgroup         C1      NOp   1
 Largest concise Abelian subgroup C1      NOp   1
                         Standard orientation:                         
 ---------------------------------------------------------------------
 Center     Atomic      Atomic             Coordinates (Angstroms)
 Number     Number       Type             X           Y           Z
 ---------------------------------------------------------------------
      1          6           0       -1.079315    0.057656   -0.208238
      2          8           0       -0.492974    1.127007   -0.202174
      3          8           0       -0.636329   -1.101870   -0.559295
      4          1           0        0.361749   -1.091655   -0.853733
      5          6           0       -2.558090   -0.015037    0.252266
      6          9           0       -2.673091   -0.818297    1.319558
      7          9           0       -3.330167   -0.505206   -0.727401
      8          9           0       -3.017148    1.190152    0.583807
      9          8           0        3.517726   -1.659836    0.687015
     10          1           0        4.348903   -2.122124    0.558637
     11          1           0        3.732702   -0.742823    0.960077
     12          8           0        3.799526    1.016119    1.107920
     13          1           0        3.545391    1.427068    1.937569
     14          1           0        3.213518    1.384651    0.419287
     15          8           0        1.768656   -1.099749   -1.283744
     16          1           0        2.393594   -1.453094   -0.608123
     17          1           0        2.067964   -0.192339   -1.457914
     18          8           0        2.056250    1.679778   -0.950125
     19          1           0        1.116207    1.594480   -0.679003
     20          1           0        2.125213    2.448687   -1.521424
 ---------------------------------------------------------------------
 Rotational constants (GHZ):           1.3806162           0.3685494           0.3447421
 Standard basis: 6-31++G(d,p) (6D, 7F)
 There are   263 symmetry adapted cartesian basis functions of A   symmetry.
 There are   263 symmetry adapted basis functions of A   symmetry.
   263 basis functions,   424 primitive gaussians,   263 cartesian basis functions
    48 alpha electrons       48 beta electrons
       nuclear repulsion energy       724.1159730712 Hartrees.
 NAtoms=   20 NActive=   20 NUniq=   20 SFac= 1.00D+00 NAtFMM=   60 NAOKFM=F Big=F
 Integral buffers will be    131072 words long.
 Raffenetti 2 integral format.
 Two-electron integral symmetry is turned on.
 Nuclear repulsion after empirical dispersion term =      724.1072189116 Hartrees.
 One-electron integrals computed using PRISM.
 NBasis=   263 RedAO= T EigKep=  4.20D-05  NBF=   263
 NBsUse=   263 1.00D-06 EigRej= -1.00D+00 NBFU=   263
 Initial guess from the checkpoint file:  "/local_scratch/slurm.5620280/Gau-406647.chk"
 B after Tr=    -0.000000   -0.000000   -0.000000
         Rot=    1.000000    0.000003   -0.000006   -0.000005 Ang=   0.00 deg.
 Requested convergence on RMS density matrix=1.00D-10 within 128 cycles.
 Requested convergence on MAX density matrix=1.00D-08.
 Requested convergence on             energy=1.00D-08.
 No special actions if energy rises.
 SCF Done:  E(RwB97XD) =  -832.390380732     A.U. after   11 cycles
            NFock= 11  Conv=0.33D-10     -V/T= 2.0082
 Calling FoFJK, ICntrl=      2127 FMM=F ISym2X=0 I1Cent= 0 IOpClX= 0 NMat=1 NMatS=1 NMatT=0.
 ***** Axes restored to original set *****
 -------------------------------------------------------------------
 Center     Atomic                   Forces (Hartrees/Bohr)
 Number     Number              X              Y              Z
 -------------------------------------------------------------------
      1        6           0.000000372   -0.000001338   -0.000000715
      2        8          -0.000001711    0.000002313   -0.000001386
      3        8          -0.000001086    0.000000053    0.000000171
      4        1          -0.000001155   -0.000001124    0.000002202
      5        6          -0.000000447    0.000001518   -0.000000566
      6        9          -0.000002168    0.000000734    0.000000978
      7        9          -0.000001960    0.000000786    0.000001020
      8        9          -0.000001654    0.000001651    0.000000579
      9        8           0.000002295   -0.000003838    0.000000370
     10        1           0.000000221   -0.000001459    0.000000596
     11        1          -0.000001973    0.000000765   -0.000000179
     12        8           0.000000419    0.000000261   -0.000002000
     13        1           0.000001152   -0.000000048   -0.000000550
     14        1           0.000001226   -0.000000083    0.000000222
     15        8           0.000002847    0.000001444    0.000000290
     16        1          -0.000000418    0.000000192    0.000001309
     17        1           0.000000516   -0.000003192   -0.000000774
     18        8          -0.000002181   -0.000001075   -0.000003294
     19        1           0.000004567    0.000003341    0.000001306
     20        1           0.000001138   -0.000000901    0.000000420
 -------------------------------------------------------------------
 Cartesian Forces:  Max     0.000004567 RMS     0.000001593

 GradGradGradGradGradGradGradGradGradGradGradGradGradGradGradGradGradGrad
 Berny optimization.
 Using GEDIIS/GDIIS optimizer.
 FormGI is forming the generalized inverse of G from B-inverse, IUseBI=4.
 Internal  Forces:  Max     0.000003201 RMS     0.000000714
 Search for a local minimum.
 Step number  14 out of a maximum of  120
 All quantities printed in internal units (Hartrees-Bohrs-Radians)
 Mixed Optimization -- En-DIIS/RFO-DIIS
 Swapping is turned off.
 Update second derivatives using D2CorX and points    6    7    8    9   10
                                                     11   12   13   14
 DE= -4.54D-09 DEPred=-2.99D-09 R= 1.52D+00
 Trust test= 1.52D+00 RLast= 3.06D-03 DXMaxT set to 9.03D-01
 ITU=  0  0  0  0  1  1  1  1  1  1  1  0  1  0
     Eigenvalues ---    0.00014   0.00019   0.00072   0.00137   0.00182
     Eigenvalues ---    0.00206   0.00455   0.00459   0.00618   0.00708
     Eigenvalues ---    0.00766   0.00909   0.01081   0.01334   0.01628
     Eigenvalues ---    0.01700   0.01774   0.01937   0.02178   0.02401
     Eigenvalues ---    0.02539   0.02630   0.02842   0.03114   0.03450
     Eigenvalues ---    0.03752   0.04434   0.05650   0.06478   0.06669
     Eigenvalues ---    0.07092   0.07288   0.11699   0.13631   0.20016
     Eigenvalues ---    0.20828   0.21801   0.23281   0.25729   0.35662
     Eigenvalues ---    0.37617   0.38251   0.38514   0.42550   0.46559
     Eigenvalues ---    0.47527   0.49060   0.50824   0.55890   0.57215
     Eigenvalues ---    0.57283   0.57517   0.60369   0.85122
 En-DIIS/RFO-DIIS/Sim-DIIS IScMMF=       -3 using points:    14   13   12   11   10    9    8    7    6    5
 RFO step:  Lambda=-2.53334039D-10.
 DIIS inversion failure, remove point  10.
 DIIS inversion failure, remove point   9.
 DIIS inversion failure, remove point   8.
 DIIS inversion failure, remove point   7.
 DIIS inversion failure, remove point   6.
 RFO-DIIS uses    5 points instead of   10
 DidBck=F Rises=F RFO-DIIS coefs:    1.13924    0.17210   -0.31942   -0.00062    0.00871
                  RFO-DIIS coefs:    0.00000    0.00000    0.00000    0.00000    0.00000
 Iteration  1 RMS(Cart)=  0.00006854 RMS(Int)=  0.00000005
 Iteration  2 RMS(Cart)=  0.00000002 RMS(Int)=  0.00000004
 Variable       Old X    -DE/DX   Delta X   Delta X   Delta X     New X
                                 (Linear)    (Quad)   (Total)
    R1        2.30465  -0.00000  -0.00000   0.00000   0.00000   2.30465
    R2        2.43766   0.00000   0.00001  -0.00001  -0.00000   2.43765
    R3        2.93006  -0.00000   0.00001  -0.00001  -0.00000   2.93006
    R4        3.29233  -0.00000  -0.00003  -0.00002  -0.00004   3.29229
    R5        1.96655  -0.00000  -0.00001   0.00003   0.00001   1.96656
    R6        2.78012  -0.00000   0.00003  -0.00008  -0.00005   2.78007
    R7        2.53362  -0.00000   0.00000  -0.00000   0.00000   2.53362
    R8        2.53260  -0.00000  -0.00000  -0.00000  -0.00000   2.53260
    R9        2.51634  -0.00000   0.00000  -0.00000   0.00000   2.51634
   R10        1.81359   0.00000  -0.00000   0.00000  -0.00000   1.81359
   R11        1.85317  -0.00000   0.00001  -0.00001  -0.00001   1.85317
   R12        3.26425  -0.00000   0.00010  -0.00010   0.00000   3.26425
   R13        3.33803  -0.00000   0.00006  -0.00005   0.00001   3.33804
   R14        1.81431   0.00000  -0.00000   0.00000  -0.00000   1.81431
   R15        1.84520  -0.00000  -0.00001   0.00000  -0.00000   1.84520
   R16        3.43372  -0.00000   0.00010  -0.00006   0.00004   3.43376
   R17        1.86295  -0.00000  -0.00001   0.00001   0.00000   1.86295
   R18        1.83538   0.00000   0.00000   0.00001   0.00001   1.83539
   R19        3.66568  -0.00000  -0.00014   0.00005  -0.00009   3.66559
   R20        1.85585   0.00000  -0.00002   0.00002   0.00000   1.85585
   R21        1.81488   0.00000  -0.00000   0.00000   0.00000   1.81488
    A1        2.24518   0.00000  -0.00001   0.00001   0.00000   2.24519
    A2        2.09227  -0.00000  -0.00000  -0.00000  -0.00000   2.09227
    A3        1.94573  -0.00000   0.00001  -0.00000   0.00000   1.94573
    A4        2.31580  -0.00000   0.00008  -0.00008  -0.00000   2.31579
    A5        1.97963   0.00000   0.00000   0.00001   0.00001   1.97964
    A6        1.92444  -0.00000   0.00000  -0.00001  -0.00001   1.92444
    A7        1.92781  -0.00000   0.00001  -0.00001   0.00001   1.92782
    A8        1.93939  -0.00000   0.00001  -0.00001   0.00000   1.93939
    A9        1.88953   0.00000  -0.00001   0.00001   0.00000   1.88953
   A10        1.89070   0.00000  -0.00001   0.00001  -0.00000   1.89070
   A11        1.89065   0.00000  -0.00001   0.00001  -0.00000   1.89065
   A12        1.87321   0.00000   0.00001   0.00000   0.00001   1.87321
   A13        2.11879   0.00000   0.00006  -0.00002   0.00004   2.11883
   A14        1.81266  -0.00000   0.00005  -0.00003   0.00002   1.81268
   A15        2.08120   0.00000   0.00001   0.00004   0.00004   2.08124
   A16        1.86931   0.00000   0.00000   0.00001   0.00002   1.86932
   A17        1.86400  -0.00000   0.00001  -0.00001   0.00000   1.86400
   A18        1.99093   0.00000   0.00008  -0.00001   0.00007   1.99100
   A19        1.91982  -0.00000  -0.00008   0.00004  -0.00004   1.91978
   A20        1.83632   0.00000  -0.00003   0.00004   0.00001   1.83633
   A21        2.59227  -0.00000   0.00017  -0.00014   0.00004   2.59230
   A22        1.60749  -0.00000   0.00002  -0.00000   0.00002   1.60751
   A23        1.96868  -0.00000   0.00004  -0.00012  -0.00008   1.96861
   A24        2.13249  -0.00000   0.00001   0.00001   0.00002   2.13251
   A25        1.56502   0.00000   0.00008  -0.00003   0.00005   1.56507
   A26        2.23513   0.00000  -0.00013   0.00011  -0.00002   2.23510
   A27        1.87811   0.00000  -0.00000   0.00000   0.00000   1.87811
   A28        2.95677  -0.00000  -0.00015   0.00012  -0.00003   2.95674
   A29        3.15814   0.00000  -0.00001   0.00001   0.00000   3.15814
   A30        2.91203  -0.00000  -0.00002  -0.00000  -0.00002   2.91201
   A31        2.91770  -0.00000  -0.00004   0.00002  -0.00003   2.91767
   A32        3.10404  -0.00000  -0.00003   0.00004   0.00000   3.10404
   A33        3.14931  -0.00000   0.00004   0.00000   0.00004   3.14935
   A34        3.29118  -0.00000   0.00001   0.00001   0.00002   3.29120
   A35        3.14205  -0.00000  -0.00002  -0.00004  -0.00007   3.14198
   A36        2.87697  -0.00000  -0.00009   0.00006  -0.00003   2.87695
    D1        0.03481   0.00000  -0.00012   0.00017   0.00005   0.03486
    D2       -3.10778   0.00000  -0.00011   0.00015   0.00004  -3.10774
    D3        0.02205   0.00000  -0.00001   0.00002   0.00001   0.02206
    D4       -3.11861   0.00000  -0.00002   0.00003   0.00002  -3.11859
    D5       -2.07094   0.00000   0.00007   0.00003   0.00010  -2.07084
    D6        2.12451   0.00000   0.00007   0.00003   0.00010   2.12461
    D7        0.02570   0.00000   0.00007   0.00003   0.00010   0.02580
    D8        1.06981  -0.00000   0.00008   0.00001   0.00009   1.06990
    D9       -1.01792  -0.00000   0.00008   0.00002   0.00009  -1.01783
   D10       -3.11673  -0.00000   0.00008   0.00001   0.00009  -3.11664
   D11       -0.23299   0.00000   0.00070  -0.00002   0.00068  -0.23231
   D12        1.79712   0.00000   0.00015  -0.00018  -0.00003   1.79710
   D13       -0.26618  -0.00000   0.00020  -0.00026  -0.00006  -0.26624
   D14       -2.02062   0.00000   0.00000  -0.00003  -0.00003  -2.02065
   D15        2.19871  -0.00000  -0.00002  -0.00005  -0.00006   2.19865
   D16        2.04837  -0.00000  -0.00009   0.00001  -0.00008   2.04829
   D17       -0.01549  -0.00000  -0.00012   0.00000  -0.00012  -0.01560
   D18        2.58441  -0.00000   0.00004  -0.00001   0.00003   2.58444
   D19       -1.67894   0.00000  -0.00008   0.00008   0.00001  -1.67893
   D20       -1.63869  -0.00000   0.00011  -0.00004   0.00007  -1.63862
   D21        0.38115   0.00000  -0.00001   0.00005   0.00005   0.38119
   D22       -0.14930   0.00000   0.00014  -0.00007   0.00007  -0.14924
   D23        1.39886   0.00000   0.00022  -0.00009   0.00013   1.39899
   D24       -2.54255   0.00000   0.00031  -0.00025   0.00005  -2.54250
   D25       -2.35631  -0.00000   0.00014  -0.00011   0.00003  -2.35628
   D26       -0.80815  -0.00000   0.00023  -0.00013   0.00009  -0.80805
   D27        1.53363   0.00000   0.00031  -0.00029   0.00002   1.53364
   D28        0.68721   0.00000  -0.00010   0.00016   0.00006   0.68728
   D29       -1.46449  -0.00000  -0.00012   0.00012  -0.00001  -1.46449
   D30        1.33496  -0.00000   0.00006  -0.00008  -0.00002   1.33494
   D31       -0.63378   0.00000   0.00001   0.00004   0.00005  -0.63373
   D32       -2.59403  -0.00000  -0.00001   0.00003   0.00002  -2.59402
   D33       -1.31746  -0.00000  -0.00064  -0.00015  -0.00079  -1.31825
   D34        0.29071  -0.00000  -0.00058  -0.00017  -0.00075   0.28996
   D35        2.56254  -0.00000  -0.00069  -0.00006  -0.00075   2.56179
         Item               Value     Threshold  Converged?
 Maximum Force            0.000003     0.000015     YES
 RMS     Force            0.000001     0.000010     YES
 Maximum Displacement     0.000175     0.000060     NO 
 RMS     Displacement     0.000069     0.000040     NO 
 Predicted change in Energy=-8.760609D-10
 GradGradGradGradGradGradGradGradGradGradGradGradGradGradGradGradGradGrad

                          Input orientation:                          
 ---------------------------------------------------------------------
 Center     Atomic      Atomic             Coordinates (Angstroms)
 Number     Number       Type             X           Y           Z
 ---------------------------------------------------------------------
      1          6           0        0.900040    0.059370   -0.422137
      2          8           0        1.469301   -0.916804    0.036528
      3          8           0       -0.165956    0.645574    0.006801
      4          1           0       -0.556237    0.214674    0.869921
      5          6           0        1.460988    0.756513   -1.688411
      6          9           0        1.795849    2.024650   -1.410445
      7          9           0        0.540787    0.769038   -2.662673
      8          9           0        2.543209    0.127601   -2.142725
      9          8           0       -0.276883    0.742441    4.377166
     10          1           0       -0.805728    0.816626    5.174578
     11          1           0        0.465356    0.132709    4.574631
     12          8           0        1.661504   -1.165703    4.514809
     13          1           0        2.594501   -0.942550    4.476072
     14          1           0        1.465939   -1.699999    3.721264
     15          8           0       -1.131828   -0.383892    2.084290
     16          1           0       -0.943511    0.121175    2.909705
     17          1           0       -0.751588   -1.265250    2.232428
     18          8           0        0.803249   -2.424338    2.192244
     19          1           0        1.119130   -1.963199    1.384755
     20          1           0        0.833679   -3.368371    2.018359
 ---------------------------------------------------------------------
                    Distance matrix (angstroms):
                    1          2          3          4          5
     1  C    0.000000
     2  O    1.219568   0.000000
     3  O    1.289950   2.261852   0.000000
     4  H    1.953017   2.465277   1.040658   0.000000
     5  C    1.550523   2.403221   2.352233   3.302703   0.000000
     6  F    2.375196   3.294315   2.785519   3.742779   1.340735
     7  F    2.377539   3.315099   2.764203   3.740321   1.340192
     8  F    2.380144   2.644466   3.496903   4.323214   1.331591
     9  O    4.988490   4.964211   4.372845   3.557716   6.309644
    10  H    5.899686   5.880484   5.210037   4.353695   7.227878
    11  H    5.016175   4.764846   4.639682   3.843858   6.372292
    12  O    5.143351   4.489309   5.190613   4.484309   6.497311
    13  H    5.278967   4.579989   5.487863   4.926525   6.494037
    14  H    4.536892   3.767053   4.686367   3.985640   5.941301
    15  O    3.256861   3.353088   2.511706   1.471149   4.717679
    16  H    3.808368   3.892841   3.050645   2.078327   5.227613
    17  H    3.395468   3.142569   2.991259   2.021080   4.935179
    18  O    3.607376   2.713559   3.891000   3.249789   5.060624
    19  H    2.720964   1.742206   3.218059   2.795540   4.118015
    20  H    4.208304   3.215875   4.599716   4.011108   5.581068
                    6          7          8          9         10
     6  F    0.000000
     7  F    2.172514   0.000000
     8  F    2.166466   2.165983   0.000000
     9  O    6.279865   7.087215   7.130212   0.000000
    10  H    7.182621   7.952224   8.076698   0.959712   0.000000
    11  H    6.416446   7.265615   7.031384   0.980655   1.563116
    12  O    6.730901   7.517677   6.839064   2.723472   3.232979
    13  H    6.640271   7.622923   6.704948   3.330739   3.891550
    14  H    6.349511   6.907004   6.235944   3.071343   3.688630
    15  O    5.156117   5.163385   5.624516   2.693852   3.331285
    16  H    5.458114   5.802953   6.138754   1.727369   2.373243
    17  H    5.530226   5.456241   5.651343   2.975915   3.604634
    18  O    5.810174   5.816937   5.322763   3.996131   4.689027
    19  H    4.916710   4.917446   4.340802   4.268942   5.078904
    20  H    6.462750   6.254278   5.697273   4.867864   5.492137
                   11         12         13         14         15
    11  H    0.000000
    12  O    1.766415   0.000000
    13  H    2.387290   0.960094   0.000000
    14  H    2.255708   0.976438   1.554707   0.000000
    15  O    3.003277   3.784356   4.462986   3.340691   0.000000
    16  H    2.181058   3.319415   4.012797   3.127419   0.985833
    17  H    2.986831   3.322978   4.041582   2.706117   0.971247
    18  O    3.511186   2.777602   3.258858   1.817066   2.814178
    19  H    3.872410   3.275272   3.574169   2.376726   2.837318
    20  H    4.350603   3.430642   3.876268   2.466395   3.574169
                   16         17         18         19         20
    16  H    0.000000
    17  H    1.554900   0.000000
    18  O    3.169473   1.939747   0.000000
    19  H    3.305235   2.169163   0.982074   0.000000
    20  H    4.016196   2.642350   0.960395   1.567623   0.000000
 Stoichiometry    C2H9F3O6
 Framework group  C1[X(C2H9F3O6)]
 Deg. of freedom    54
 Full point group                 C1      NOp   1
 Largest Abelian subgroup         C1      NOp   1
 Largest concise Abelian subgroup C1      NOp   1
                         Standard orientation:                         
 ---------------------------------------------------------------------
 Center     Atomic      Atomic             Coordinates (Angstroms)
 Number     Number       Type             X           Y           Z
 ---------------------------------------------------------------------
      1          6           0       -1.079321    0.057640   -0.208210
      2          8           0       -0.492970    1.126987   -0.202130
      3          8           0       -0.636336   -1.101889   -0.559246
      4          1           0        0.361760   -1.091696   -0.853646
      5          6           0       -2.558108   -0.015033    0.252255
      6          9           0       -2.673119   -0.818195    1.319623
      7          9           0       -3.330151   -0.505311   -0.727383
      8          9           0       -3.017198    1.190178    0.583670
      9          8           0        3.517863   -1.659771    0.687017
     10          1           0        4.349057   -2.122029    0.558635
     11          1           0        3.732800   -0.742750    0.960070
     12          8           0        3.799528    1.016206    1.107865
     13          1           0        3.545373    1.427201    1.937485
     14          1           0        3.213541    1.384701    0.419198
     15          8           0        1.768641   -1.099814   -1.283644
     16          1           0        2.393630   -1.453125   -0.608051
     17          1           0        2.067908   -0.192396   -1.457864
     18          8           0        2.056202    1.679706   -0.950207
     19          1           0        1.116190    1.594447   -0.678960
     20          1           0        2.125108    2.448566   -1.521578
 ---------------------------------------------------------------------
 Rotational constants (GHZ):           1.3806478           0.3685453           0.3447378
 Standard basis: 6-31++G(d,p) (6D, 7F)
 There are   263 symmetry adapted cartesian basis functions of A   symmetry.
 There are   263 symmetry adapted basis functions of A   symmetry.
   263 basis functions,   424 primitive gaussians,   263 cartesian basis functions
    48 alpha electrons       48 beta electrons
       nuclear repulsion energy       724.1160789764 Hartrees.
 NAtoms=   20 NActive=   20 NUniq=   20 SFac= 1.00D+00 NAtFMM=   60 NAOKFM=F Big=F
 Integral buffers will be    131072 words long.
 Raffenetti 2 integral format.
 Two-electron integral symmetry is turned on.
 Nuclear repulsion after empirical dispersion term =      724.1073248103 Hartrees.
 One-electron integrals computed using PRISM.
 NBasis=   263 RedAO= T EigKep=  4.20D-05  NBF=   263
 NBsUse=   263 1.00D-06 EigRej= -1.00D+00 NBFU=   263
 Initial guess from the checkpoint file:  "/local_scratch/slurm.5620280/Gau-406647.chk"
 B after Tr=     0.000000    0.000000    0.000000
         Rot=    1.000000    0.000027   -0.000001   -0.000004 Ang=   0.00 deg.
 Requested convergence on RMS density matrix=1.00D-10 within 128 cycles.
 Requested convergence on MAX density matrix=1.00D-08.
 Requested convergence on             energy=1.00D-08.
 No special actions if energy rises.
 SCF Done:  E(RwB97XD) =  -832.390380733     A.U. after    9 cycles
            NFock=  9  Conv=0.98D-10     -V/T= 2.0082
 Calling FoFJK, ICntrl=      2127 FMM=F ISym2X=0 I1Cent= 0 IOpClX= 0 NMat=1 NMatS=1 NMatT=0.
 ***** Axes restored to original set *****
 -------------------------------------------------------------------
 Center     Atomic                   Forces (Hartrees/Bohr)
 Number     Number              X              Y              Z
 -------------------------------------------------------------------
      1        6           0.000000815   -0.000000801   -0.000001526
      2        8          -0.000000448    0.000001960   -0.000000997
      3        8          -0.000000894    0.000000867    0.000000154
      4        1          -0.000001805   -0.000000389    0.000002190
      5        6          -0.000000398    0.000001484   -0.000000577
      6        9          -0.000002064    0.000000916    0.000000964
      7        9          -0.000002362    0.000000894    0.000000502
      8        9          -0.000001523    0.000001676    0.000000723
      9        8           0.000001224   -0.000002051   -0.000000159
     10        1           0.000000203   -0.000001704    0.000000590
     11        1          -0.000000970   -0.000000534   -0.000000139
     12        8           0.000000896    0.000000381   -0.000000223
     13        1           0.000000941    0.000000109   -0.000000552
     14        1           0.000000722   -0.000000535   -0.000001435
     15        8           0.000003030   -0.000001386    0.000001356
     16        1           0.000000244   -0.000000745    0.000000003
     17        1          -0.000000445   -0.000000651    0.000000151
     18        8           0.000000092   -0.000000799   -0.000001911
     19        1           0.000001441    0.000002111    0.000000553
     20        1           0.000001300   -0.000000803    0.000000334
 -------------------------------------------------------------------
 Cartesian Forces:  Max     0.000003030 RMS     0.000001173

 GradGradGradGradGradGradGradGradGradGradGradGradGradGradGradGradGradGrad
 Berny optimization.
 Using GEDIIS/GDIIS optimizer.
 FormGI is forming the generalized inverse of G from B-inverse, IUseBI=4.
 Internal  Forces:  Max     0.000001728 RMS     0.000000558
 Search for a local minimum.
 Step number  15 out of a maximum of  120
 All quantities printed in internal units (Hartrees-Bohrs-Radians)
 Mixed Optimization -- En-DIIS/RFO-DIIS
 Swapping is turned off.
 Update second derivatives using D2CorX and points    6    7    8    9   10
                                                     11   12   13   14   15
 DE= -9.88D-10 DEPred=-8.76D-10 R= 1.13D+00
 Trust test= 1.13D+00 RLast= 1.55D-03 DXMaxT set to 9.03D-01
 ITU=  0  0  0  0  0  1  1  1  1  1  1  1  0  1  0
     Eigenvalues ---    0.00015   0.00025   0.00077   0.00133   0.00163
     Eigenvalues ---    0.00207   0.00456   0.00472   0.00624   0.00715
     Eigenvalues ---    0.00753   0.00874   0.01084   0.01299   0.01612
     Eigenvalues ---    0.01667   0.01782   0.01924   0.02181   0.02395
     Eigenvalues ---    0.02526   0.02643   0.02829   0.03099   0.03503
     Eigenvalues ---    0.03743   0.04443   0.05637   0.06482   0.06651
     Eigenvalues ---    0.07078   0.07224   0.11702   0.13628   0.19965
     Eigenvalues ---    0.20911   0.21796   0.23297   0.25754   0.36176
     Eigenvalues ---    0.37631   0.38026   0.38507   0.42677   0.46492
     Eigenvalues ---    0.47128   0.48841   0.50865   0.55883   0.57213
     Eigenvalues ---    0.57263   0.57508   0.60394   0.85202
 En-DIIS/RFO-DIIS/Sim-DIIS IScMMF=       -3 using points:    15   14   13   12   11   10    9    8    7    6
 RFO step:  Lambda=-1.53575735D-10.
 DIIS inversion failure, remove point  10.
 DIIS inversion failure, remove point   9.
 DIIS inversion failure, remove point   8.
 DIIS inversion failure, remove point   7.
 DIIS inversion failure, remove point   6.
 DIIS inversion failure, remove point   5.
 DIIS inversion failure, remove point   4.
 RFO-DIIS uses    3 points instead of   10
 DidBck=F Rises=F RFO-DIIS coefs:    1.03272    0.09172   -0.12444    0.00000    0.00000
                  RFO-DIIS coefs:    0.00000    0.00000    0.00000    0.00000    0.00000
 Iteration  1 RMS(Cart)=  0.00006477 RMS(Int)=  0.00000001
 Iteration  2 RMS(Cart)=  0.00000000 RMS(Int)=  0.00000000
 Variable       Old X    -DE/DX   Delta X   Delta X   Delta X     New X
                                 (Linear)    (Quad)   (Total)
    R1        2.30465  -0.00000   0.00000   0.00000   0.00000   2.30465
    R2        2.43765   0.00000  -0.00000  -0.00000  -0.00000   2.43765
    R3        2.93006  -0.00000   0.00000  -0.00000  -0.00000   2.93006
    R4        3.29229   0.00000  -0.00001   0.00001  -0.00000   3.29229
    R5        1.96656   0.00000   0.00000   0.00001   0.00001   1.96657
    R6        2.78007  -0.00000  -0.00001  -0.00004  -0.00004   2.78002
    R7        2.53362  -0.00000  -0.00000  -0.00000  -0.00000   2.53362
    R8        2.53260   0.00000   0.00000   0.00000   0.00000   2.53260
    R9        2.51634  -0.00000  -0.00000  -0.00000  -0.00000   2.51634
   R10        1.81359  -0.00000  -0.00000   0.00000   0.00000   1.81359
   R11        1.85317  -0.00000  -0.00000  -0.00000  -0.00000   1.85317
   R12        3.26425  -0.00000   0.00001  -0.00006  -0.00005   3.26420
   R13        3.33804  -0.00000   0.00001  -0.00003  -0.00003   3.33801
   R14        1.81431   0.00000  -0.00000   0.00000  -0.00000   1.81431
   R15        1.84520   0.00000  -0.00000   0.00000   0.00000   1.84520
   R16        3.43376  -0.00000   0.00001  -0.00003  -0.00003   3.43373
   R17        1.86295  -0.00000  -0.00000   0.00000   0.00000   1.86296
   R18        1.83539  -0.00000  -0.00000  -0.00000  -0.00000   1.83539
   R19        3.66559  -0.00000  -0.00003   0.00003  -0.00000   3.66559
   R20        1.85585   0.00000   0.00000   0.00000   0.00000   1.85585
   R21        1.81488   0.00000  -0.00000   0.00000   0.00000   1.81488
    A1        2.24519  -0.00000   0.00000   0.00000   0.00000   2.24519
    A2        2.09227   0.00000  -0.00000   0.00000  -0.00000   2.09227
    A3        1.94573  -0.00000  -0.00000  -0.00000  -0.00000   1.94573
    A4        2.31579  -0.00000   0.00000  -0.00002  -0.00001   2.31578
    A5        1.97964   0.00000   0.00000   0.00000   0.00000   1.97964
    A6        1.92444  -0.00000   0.00000  -0.00000   0.00000   1.92444
    A7        1.92782  -0.00000  -0.00000  -0.00000  -0.00001   1.92781
    A8        1.93939  -0.00000   0.00000  -0.00000  -0.00000   1.93939
    A9        1.88953   0.00000  -0.00000   0.00000   0.00000   1.88953
   A10        1.89070   0.00000  -0.00000   0.00000   0.00000   1.89070
   A11        1.89065   0.00000  -0.00000   0.00000   0.00000   1.89065
   A12        1.87321  -0.00000   0.00000   0.00000   0.00000   1.87322
   A13        2.11883  -0.00000   0.00001  -0.00002  -0.00001   2.11881
   A14        1.81268  -0.00000   0.00001  -0.00003  -0.00002   1.81267
   A15        2.08124   0.00000   0.00001   0.00000   0.00001   2.08125
   A16        1.86932  -0.00000   0.00000   0.00001   0.00002   1.86934
   A17        1.86400   0.00000   0.00000   0.00000   0.00000   1.86401
   A18        1.99100  -0.00000   0.00002  -0.00000   0.00002   1.99102
   A19        1.91978   0.00000  -0.00002   0.00003   0.00002   1.91980
   A20        1.83633   0.00000  -0.00000   0.00002   0.00001   1.83634
   A21        2.59230  -0.00000   0.00003  -0.00006  -0.00004   2.59226
   A22        1.60751  -0.00000   0.00001  -0.00003  -0.00002   1.60748
   A23        1.96861  -0.00000  -0.00000  -0.00003  -0.00003   1.96857
   A24        2.13251  -0.00000  -0.00000  -0.00001  -0.00001   2.13250
   A25        1.56507   0.00000   0.00001  -0.00000   0.00001   1.56508
   A26        2.23510   0.00000  -0.00002   0.00007   0.00005   2.23515
   A27        1.87811   0.00000   0.00000   0.00001   0.00001   1.87812
   A28        2.95674   0.00000  -0.00001   0.00002   0.00001   2.95675
   A29        3.15814  -0.00000  -0.00000  -0.00000  -0.00000   3.15814
   A30        2.91201   0.00000  -0.00001  -0.00002  -0.00002   2.91199
   A31        2.91767  -0.00000  -0.00001   0.00002   0.00001   2.91768
   A32        3.10404   0.00000   0.00000   0.00003   0.00004   3.10408
   A33        3.14935  -0.00000   0.00001  -0.00001   0.00001   3.14936
   A34        3.29120  -0.00000   0.00000  -0.00002  -0.00002   3.29119
   A35        3.14198   0.00000   0.00000  -0.00001  -0.00000   3.14198
   A36        2.87695   0.00000  -0.00001   0.00003   0.00002   2.87696
    D1        0.03486   0.00000  -0.00000   0.00007   0.00007   0.03493
    D2       -3.10774   0.00000   0.00000   0.00007   0.00007  -3.10767
    D3        0.02206  -0.00000  -0.00001  -0.00000  -0.00001   0.02205
    D4       -3.11859   0.00000  -0.00001   0.00000  -0.00001  -3.11860
    D5       -2.07084   0.00000  -0.00006  -0.00003  -0.00009  -2.07093
    D6        2.12461   0.00000  -0.00006  -0.00003  -0.00009   2.12453
    D7        0.02580  -0.00000  -0.00006  -0.00003  -0.00009   0.02571
    D8        1.06990  -0.00000  -0.00006  -0.00003  -0.00009   1.06982
    D9       -1.01783  -0.00000  -0.00006  -0.00003  -0.00009  -1.01791
   D10       -3.11664  -0.00000  -0.00005  -0.00003  -0.00008  -3.11672
   D11       -0.23231   0.00000   0.00019  -0.00002   0.00017  -0.23214
   D12        1.79710   0.00000   0.00002  -0.00005  -0.00004   1.79706
   D13       -0.26624  -0.00000   0.00002  -0.00010  -0.00008  -0.26632
   D14       -2.02065  -0.00000   0.00001  -0.00002  -0.00001  -2.02066
   D15        2.19865  -0.00000   0.00000  -0.00003  -0.00002   2.19862
   D16        2.04829   0.00000  -0.00001   0.00002   0.00002   2.04830
   D17       -0.01560  -0.00000  -0.00001   0.00001  -0.00000  -0.01560
   D18        2.58444  -0.00000   0.00000  -0.00003  -0.00003   2.58442
   D19       -1.67893   0.00000  -0.00002   0.00004   0.00002  -1.67891
   D20       -1.63862  -0.00000   0.00001  -0.00006  -0.00004  -1.63866
   D21        0.38119   0.00000  -0.00000   0.00001   0.00000   0.38119
   D22       -0.14924   0.00000   0.00002  -0.00003  -0.00001  -0.14925
   D23        1.39899  -0.00000   0.00003  -0.00004  -0.00001   1.39898
   D24       -2.54250   0.00000   0.00004  -0.00009  -0.00005  -2.54255
   D25       -2.35628  -0.00000   0.00001  -0.00004  -0.00004  -2.35632
   D26       -0.80805  -0.00000   0.00002  -0.00005  -0.00003  -0.80808
   D27        1.53364   0.00000   0.00003  -0.00011  -0.00008   1.53356
   D28        0.68728   0.00000  -0.00000   0.00005   0.00004   0.68732
   D29       -1.46449  -0.00000  -0.00001   0.00002   0.00001  -1.46449
   D30        1.33494  -0.00000   0.00001  -0.00000   0.00001   1.33495
   D31       -0.63373   0.00000   0.00001   0.00003   0.00004  -0.63369
   D32       -2.59402  -0.00000  -0.00000   0.00000   0.00000  -2.59402
   D33       -1.31825   0.00000  -0.00020  -0.00002  -0.00022  -1.31847
   D34        0.28996  -0.00000  -0.00019  -0.00006  -0.00024   0.28972
   D35        2.56179   0.00000  -0.00020   0.00002  -0.00018   2.56161
         Item               Value     Threshold  Converged?
 Maximum Force            0.000002     0.000015     YES
 RMS     Force            0.000001     0.000010     YES
 Maximum Displacement     0.000300     0.000060     NO 
 RMS     Displacement     0.000065     0.000040     NO 
 Predicted change in Energy=-2.643752D-10
 GradGradGradGradGradGradGradGradGradGradGradGradGradGradGradGradGradGrad

                          Input orientation:                          
 ---------------------------------------------------------------------
 Center     Atomic      Atomic             Coordinates (Angstroms)
 Number     Number       Type             X           Y           Z
 ---------------------------------------------------------------------
      1          6           0        0.900057    0.059388   -0.422132
      2          8           0        1.469345   -0.916761    0.036553
      3          8           0       -0.165945    0.645583    0.006803
      4          1           0       -0.556214    0.214695    0.869941
      5          6           0        1.460971    0.756503   -1.688434
      6          9           0        1.795709    2.024688   -1.410544
      7          9           0        0.540784    0.768879   -2.662714
      8          9           0        2.543258    0.127660   -2.142685
      9          8           0       -0.276859    0.742448    4.377182
     10          1           0       -0.805735    0.816630    5.174574
     11          1           0        0.465349    0.132684    4.574658
     12          8           0        1.661453   -1.165749    4.514814
     13          1           0        2.594459   -0.942627    4.476108
     14          1           0        1.465892   -1.700030    3.721258
     15          8           0       -1.131778   -0.383847    2.084306
     16          1           0       -0.943445    0.121212    2.909724
     17          1           0       -0.751584   -1.265226    2.232434
     18          8           0        0.803234   -2.424336    2.192225
     19          1           0        1.119150   -1.963163    1.384767
     20          1           0        0.833698   -3.368364    2.018322
 ---------------------------------------------------------------------
                    Distance matrix (angstroms):
                    1          2          3          4          5
     1  C    0.000000
     2  O    1.219568   0.000000
     3  O    1.289949   2.261852   0.000000
     4  H    1.953023   2.465283   1.040664   0.000000
     5  C    1.550522   2.403219   2.352230   3.302707   0.000000
     6  F    2.375196   3.294347   2.785478   3.742757   1.340733
     7  F    2.377534   3.315064   2.764234   3.740345   1.340193
     8  F    2.380141   2.644461   3.496901   4.323218   1.331590
     9  O    4.988498   4.964199   4.372860   3.557710   6.309671
    10  H    5.899683   5.880468   5.210034   4.353671   7.227894
    11  H    5.016198   4.764844   4.639709   3.843857   6.372341
    12  O    5.143356   4.489290   5.190614   4.484280   6.497348
    13  H    5.278995   4.579979   5.487890   4.926518   6.494107
    14  H    4.536893   3.767038   4.686360   3.985610   5.941326
    15  O    3.256845   3.353079   2.511689   1.471125   4.717660
    16  H    3.808358   3.892822   3.050643   2.078317   5.227607
    17  H    3.395474   3.142587   2.991254   2.021070   4.935180
    18  O    3.607370   2.713560   3.890987   3.249772   5.060620
    19  H    2.720955   1.742205   3.218044   2.795524   4.118009
    20  H    4.208289   3.215869   4.599703   4.011103   5.581043
                    6          7          8          9         10
     6  F    0.000000
     7  F    2.172515   0.000000
     8  F    2.166466   2.165985   0.000000
     9  O    6.279925   7.087269   7.130195   0.000000
    10  H    7.182667   7.952263   8.076677   0.959712   0.000000
    11  H    6.416555   7.265672   7.031388   0.980654   1.563118
    12  O    6.731031   7.517686   6.839062   2.723456   3.232974
    13  H    6.640455   7.622967   6.704965   3.330725   3.891550
    14  H    6.349622   6.906985   6.235943   3.071337   3.688630
    15  O    5.156084   5.163375   5.624498   2.693828   3.331247
    16  H    5.458105   5.802972   6.138727   1.727340   2.373208
    17  H    5.530238   5.456215   5.651352   2.975914   3.604614
    18  O    5.810230   5.816867   5.322763   3.996143   4.689035
    19  H    4.916753   4.917384   4.340799   4.268925   5.078884
    20  H    6.462786   6.254173   5.697258   4.867888   5.492162
                   11         12         13         14         15
    11  H    0.000000
    12  O    1.766401   0.000000
    13  H    2.387282   0.960094   0.000000
    14  H    2.255707   0.976439   1.554710   0.000000
    15  O    3.003244   3.784294   4.462936   3.340635   0.000000
    16  H    2.181018   3.319349   4.012740   3.127365   0.985834
    17  H    2.986819   3.322936   4.041553   2.706077   0.971246
    18  O    3.511197   2.777590   3.258845   1.817052   2.814163
    19  H    3.872393   3.275234   3.574132   2.376691   2.837300
    20  H    4.350617   3.430622   3.876234   2.466374   3.574184
                   16         17         18         19         20
    16  H    0.000000
    17  H    1.554909   0.000000
    18  O    3.169465   1.939746   0.000000
    19  H    3.305210   2.169171   0.982075   0.000000
    20  H    4.016214   2.642377   0.960395   1.567630   0.000000
 Stoichiometry    C2H9F3O6
 Framework group  C1[X(C2H9F3O6)]
 Deg. of freedom    54
 Full point group                 C1      NOp   1
 Largest Abelian subgroup         C1      NOp   1
 Largest concise Abelian subgroup C1      NOp   1
                         Standard orientation:                         
 ---------------------------------------------------------------------
 Center     Atomic      Atomic             Coordinates (Angstroms)
 Number     Number       Type             X           Y           Z
 ---------------------------------------------------------------------
      1          6           0       -1.079319    0.057643   -0.208174
      2          8           0       -0.492960    1.126984   -0.202033
      3          8           0       -0.636336   -1.101875   -0.559248
      4          1           0        0.361770   -1.091681   -0.853630
      5          6           0       -2.558119   -0.015037    0.252246
      6          9           0       -2.673189   -0.818328    1.319508
      7          9           0       -3.330149   -0.505166   -0.727479
      8          9           0       -3.017174    1.190149    0.583797
      9          8           0        3.517881   -1.659779    0.686996
     10          1           0        4.349060   -2.122049    0.558569
     11          1           0        3.732843   -0.742758    0.960029
     12          8           0        3.799564    1.016185    1.107810
     13          1           0        3.545449    1.427189    1.937437
     14          1           0        3.213559    1.384686    0.419160
     15          8           0        1.768635   -1.099792   -1.283603
     16          1           0        2.393628   -1.453102   -0.608012
     17          1           0        2.067906   -0.192382   -1.457855
     18          8           0        2.056188    1.679717   -0.950192
     19          1           0        1.116191    1.594445   -0.678887
     20          1           0        2.125068    2.448609   -1.521524
 ---------------------------------------------------------------------
 Rotational constants (GHZ):           1.3806752           0.3685442           0.3447355
 Standard basis: 6-31++G(d,p) (6D, 7F)
 There are   263 symmetry adapted cartesian basis functions of A   symmetry.
 There are   263 symmetry adapted basis functions of A   symmetry.
   263 basis functions,   424 primitive gaussians,   263 cartesian basis functions
    48 alpha electrons       48 beta electrons
       nuclear repulsion energy       724.1169633352 Hartrees.
 NAtoms=   20 NActive=   20 NUniq=   20 SFac= 1.00D+00 NAtFMM=   60 NAOKFM=F Big=F
 Integral buffers will be    131072 words long.
 Raffenetti 2 integral format.
 Two-electron integral symmetry is turned on.
 Nuclear repulsion after empirical dispersion term =      724.1082091125 Hartrees.
 One-electron integrals computed using PRISM.
 NBasis=   263 RedAO= T EigKep=  4.20D-05  NBF=   263
 NBsUse=   263 1.00D-06 EigRej= -1.00D+00 NBFU=   263
 Initial guess from the checkpoint file:  "/local_scratch/slurm.5620280/Gau-406647.chk"
 B after Tr=    -0.000000    0.000000   -0.000000
         Rot=    1.000000   -0.000018   -0.000000    0.000001 Ang=  -0.00 deg.
 Requested convergence on RMS density matrix=1.00D-10 within 128 cycles.
 Requested convergence on MAX density matrix=1.00D-08.
 Requested convergence on             energy=1.00D-08.
 No special actions if energy rises.
 SCF Done:  E(RwB97XD) =  -832.390380734     A.U. after    9 cycles
            NFock=  9  Conv=0.78D-10     -V/T= 2.0082
 Calling FoFJK, ICntrl=      2127 FMM=F ISym2X=0 I1Cent= 0 IOpClX= 0 NMat=1 NMatS=1 NMatT=0.
 ***** Axes restored to original set *****
 -------------------------------------------------------------------
 Center     Atomic                   Forces (Hartrees/Bohr)
 Number     Number              X              Y              Z
 -------------------------------------------------------------------
      1        6           0.000000333    0.000000014   -0.000000694
      2        8          -0.000000486    0.000001273   -0.000000569
      3        8          -0.000001006    0.000000418    0.000000362
      4        1          -0.000001085   -0.000000238    0.000001205
      5        6          -0.000000994    0.000001231   -0.000000089
      6        9          -0.000001834    0.000001198    0.000000507
      7        9          -0.000001773    0.000001052    0.000000342
      8        9          -0.000001192    0.000001769   -0.000000048
      9        8           0.000000092   -0.000000888    0.000000176
     10        1           0.000000294   -0.000001682    0.000000595
     11        1           0.000000384   -0.000001063    0.000000123
     12        8           0.000001034   -0.000000186    0.000000034
     13        1           0.000000853    0.000000130   -0.000000690
     14        1           0.000001030   -0.000000281   -0.000001009
     15        8           0.000001316   -0.000001713    0.000000676
     16        1           0.000000160   -0.000001162    0.000000365
     17        1           0.000000032   -0.000000221    0.000000278
     18        8           0.000000802   -0.000000063   -0.000001347
     19        1           0.000000656    0.000000647    0.000000249
     20        1           0.000001382   -0.000000232   -0.000000466
 -------------------------------------------------------------------
 Cartesian Forces:  Max     0.000001834 RMS     0.000000870

 GradGradGradGradGradGradGradGradGradGradGradGradGradGradGradGradGradGrad
 Berny optimization.
 Using GEDIIS/GDIIS optimizer.
 FormGI is forming the generalized inverse of G from B-inverse, IUseBI=4.
 Internal  Forces:  Max     0.000000917 RMS     0.000000220
 Search for a local minimum.
 Step number  16 out of a maximum of  120
 All quantities printed in internal units (Hartrees-Bohrs-Radians)
 Mixed Optimization -- En-DIIS/RFO-DIIS
 Swapping is turned off.
 Update second derivatives using D2CorX and points    6    7    8    9   10
                                                     11   12   13   14   15
                                                     16
 DE= -7.22D-10 DEPred=-2.64D-10 R= 2.73D+00
 Trust test= 2.73D+00 RLast= 5.16D-04 DXMaxT set to 9.03D-01
 ITU=  0  0  0  0  0  0  1  1  1  1  1  1  1  0  1  0
     Eigenvalues ---    0.00016   0.00025   0.00076   0.00137   0.00169
     Eigenvalues ---    0.00206   0.00457   0.00483   0.00615   0.00723
     Eigenvalues ---    0.00771   0.00865   0.01082   0.01280   0.01574
     Eigenvalues ---    0.01656   0.01770   0.01921   0.02087   0.02388
     Eigenvalues ---    0.02478   0.02635   0.02831   0.03075   0.03500
     Eigenvalues ---    0.03736   0.04421   0.05598   0.06471   0.06628
     Eigenvalues ---    0.07099   0.07257   0.11700   0.13626   0.19894
     Eigenvalues ---    0.20881   0.21792   0.23298   0.25773   0.35274
     Eigenvalues ---    0.37606   0.37713   0.38445   0.42545   0.47069
     Eigenvalues ---    0.48214   0.48826   0.50954   0.55842   0.57210
     Eigenvalues ---    0.57237   0.57512   0.60433   0.84973
 En-DIIS/RFO-DIIS/Sim-DIIS IScMMF=       -3 using points:    16   15   14   13   12   11   10    9    8    7
 RFO step:  Lambda=-2.21310992D-11.
 DIIS inversion failure, remove point  10.
 DIIS inversion failure, remove point   9.
 DIIS inversion failure, remove point   8.
 DIIS inversion failure, remove point   7.
 DIIS inversion failure, remove point   6.
 DIIS inversion failure, remove point   5.
 DIIS inversion failure, remove point   4.
 DIIS inversion failure, remove point   3.
 DIIS inversion failure, remove point   2.
 Use linear search instead of GDIIS.
 RFO step:  Lambda= 0.00000000D+00 EMin= 1.63342666D-04
 Quartic linear search produced a step of  0.04452.
 Iteration  1 RMS(Cart)=  0.00008217 RMS(Int)=  0.00000001
 Iteration  2 RMS(Cart)=  0.00000001 RMS(Int)=  0.00000000
 Variable       Old X    -DE/DX   Delta X   Delta X   Delta X     New X
                                 (Linear)    (Quad)   (Total)
    R1        2.30465  -0.00000   0.00000  -0.00000   0.00000   2.30465
    R2        2.43765   0.00000  -0.00000   0.00000   0.00000   2.43765
    R3        2.93006  -0.00000  -0.00000  -0.00000  -0.00000   2.93006
    R4        3.29229   0.00000  -0.00000  -0.00000  -0.00000   3.29229
    R5        1.96657   0.00000   0.00000   0.00001   0.00001   1.96658
    R6        2.78002  -0.00000  -0.00000  -0.00001  -0.00002   2.78001
    R7        2.53362  -0.00000  -0.00000   0.00000   0.00000   2.53362
    R8        2.53260   0.00000   0.00000  -0.00000  -0.00000   2.53259
    R9        2.51634  -0.00000  -0.00000  -0.00000  -0.00000   2.51634
   R10        1.81359  -0.00000   0.00000   0.00000   0.00000   1.81359
   R11        1.85317  -0.00000  -0.00000   0.00000   0.00000   1.85317
   R12        3.26420  -0.00000  -0.00000  -0.00002  -0.00002   3.26418
   R13        3.33801  -0.00000  -0.00000  -0.00001  -0.00001   3.33801
   R14        1.81431  -0.00000  -0.00000   0.00000   0.00000   1.81432
   R15        1.84520   0.00000   0.00000   0.00000   0.00000   1.84520
   R16        3.43373  -0.00000  -0.00000  -0.00001  -0.00001   3.43372
   R17        1.86296  -0.00000   0.00000   0.00000   0.00000   1.86296
   R18        1.83539  -0.00000  -0.00000  -0.00000  -0.00000   1.83539
   R19        3.66559  -0.00000  -0.00000  -0.00001  -0.00001   3.66558
   R20        1.85585  -0.00000   0.00000  -0.00000  -0.00000   1.85585
   R21        1.81488   0.00000   0.00000   0.00000   0.00000   1.81488
    A1        2.24519  -0.00000   0.00000  -0.00000  -0.00000   2.24519
    A2        2.09227   0.00000  -0.00000  -0.00000  -0.00000   2.09227
    A3        1.94573   0.00000  -0.00000   0.00000   0.00000   1.94573
    A4        2.31578   0.00000  -0.00000  -0.00001  -0.00001   2.31577
    A5        1.97964   0.00000   0.00000   0.00000   0.00000   1.97964
    A6        1.92444  -0.00000   0.00000  -0.00001  -0.00001   1.92443
    A7        1.92781  -0.00000  -0.00000   0.00001   0.00001   1.92782
    A8        1.93939  -0.00000  -0.00000  -0.00000  -0.00000   1.93939
    A9        1.88953   0.00000   0.00000   0.00000   0.00000   1.88953
   A10        1.89070   0.00000   0.00000  -0.00000   0.00000   1.89070
   A11        1.89065   0.00000   0.00000   0.00000   0.00000   1.89065
   A12        1.87322  -0.00000   0.00000   0.00000   0.00000   1.87322
   A13        2.11881  -0.00000  -0.00000  -0.00000  -0.00000   2.11881
   A14        1.81267  -0.00000  -0.00000  -0.00001  -0.00001   1.81265
   A15        2.08125   0.00000   0.00000  -0.00002  -0.00002   2.08124
   A16        1.86934  -0.00000   0.00000   0.00000   0.00000   1.86934
   A17        1.86401   0.00000   0.00000  -0.00000  -0.00000   1.86400
   A18        1.99102  -0.00000   0.00000  -0.00001  -0.00001   1.99101
   A19        1.91980   0.00000   0.00000   0.00001   0.00001   1.91981
   A20        1.83634   0.00000   0.00000   0.00000   0.00000   1.83634
   A21        2.59226  -0.00000  -0.00000  -0.00001  -0.00002   2.59225
   A22        1.60748  -0.00000  -0.00000  -0.00001  -0.00001   1.60747
   A23        1.96857  -0.00000  -0.00000  -0.00001  -0.00001   1.96856
   A24        2.13250  -0.00000  -0.00000  -0.00001  -0.00001   2.13249
   A25        1.56508  -0.00000   0.00000   0.00000   0.00000   1.56508
   A26        2.23515   0.00000   0.00000   0.00002   0.00002   2.23518
   A27        1.87812   0.00000   0.00000   0.00001   0.00001   1.87813
   A28        2.95675   0.00000   0.00000  -0.00001  -0.00001   2.95675
   A29        3.15814  -0.00000  -0.00000  -0.00000  -0.00000   3.15814
   A30        2.91199   0.00000  -0.00000  -0.00000  -0.00000   2.91198
   A31        2.91768  -0.00000   0.00000   0.00001   0.00001   2.91769
   A32        3.10408   0.00000   0.00000  -0.00001  -0.00001   3.10406
   A33        3.14936   0.00000   0.00000  -0.00001  -0.00000   3.14935
   A34        3.29119  -0.00000  -0.00000  -0.00001  -0.00001   3.29118
   A35        3.14198   0.00000  -0.00000   0.00001   0.00001   3.14199
   A36        2.87696   0.00000   0.00000   0.00001   0.00001   2.87698
    D1        0.03493   0.00000   0.00000   0.00003   0.00003   0.03495
    D2       -3.10767  -0.00000   0.00000   0.00001   0.00001  -3.10766
    D3        0.02205  -0.00000  -0.00000   0.00001   0.00001   0.02207
    D4       -3.11860   0.00000  -0.00000   0.00003   0.00003  -3.11857
    D5       -2.07093   0.00000  -0.00000   0.00017   0.00016  -2.07077
    D6        2.12453   0.00000  -0.00000   0.00017   0.00016   2.12469
    D7        0.02571  -0.00000  -0.00000   0.00016   0.00015   0.02587
    D8        1.06982  -0.00000  -0.00000   0.00015   0.00014   1.06996
    D9       -1.01791   0.00000  -0.00000   0.00015   0.00014  -1.01777
   D10       -3.11672  -0.00000  -0.00000   0.00014   0.00014  -3.11659
   D11       -0.23214   0.00000   0.00001  -0.00043  -0.00042  -0.23257
   D12        1.79706   0.00000  -0.00000  -0.00001  -0.00001   1.79706
   D13       -0.26632  -0.00000  -0.00000  -0.00001  -0.00002  -0.26634
   D14       -2.02066  -0.00000  -0.00000  -0.00005  -0.00005  -2.02071
   D15        2.19862  -0.00000  -0.00000  -0.00004  -0.00004   2.19858
   D16        2.04830   0.00000   0.00000  -0.00004  -0.00004   2.04826
   D17       -0.01560   0.00000  -0.00000  -0.00003  -0.00003  -0.01563
   D18        2.58442  -0.00000  -0.00000   0.00003   0.00003   2.58445
   D19       -1.67891   0.00000   0.00000   0.00005   0.00005  -1.67886
   D20       -1.63866  -0.00000  -0.00000   0.00002   0.00002  -1.63864
   D21        0.38119   0.00000   0.00000   0.00004   0.00004   0.38123
   D22       -0.14925  -0.00000  -0.00000   0.00003   0.00003  -0.14922
   D23        1.39898  -0.00000  -0.00000   0.00003   0.00003   1.39902
   D24       -2.54255   0.00000  -0.00000   0.00002   0.00002  -2.54254
   D25       -2.35632   0.00000  -0.00000   0.00005   0.00005  -2.35627
   D26       -0.80808  -0.00000  -0.00000   0.00005   0.00005  -0.80803
   D27        1.53356   0.00000  -0.00000   0.00004   0.00003   1.53360
   D28        0.68732  -0.00000   0.00000  -0.00002  -0.00002   0.68730
   D29       -1.46449  -0.00000   0.00000  -0.00002  -0.00002  -1.46451
   D30        1.33495   0.00000   0.00000  -0.00003  -0.00003   1.33492
   D31       -0.63369   0.00000   0.00000  -0.00002  -0.00001  -0.63370
   D32       -2.59402  -0.00000   0.00000  -0.00004  -0.00004  -2.59405
   D33       -1.31847  -0.00000  -0.00001   0.00041   0.00040  -1.31807
   D34        0.28972  -0.00000  -0.00001   0.00040   0.00039   0.29011
   D35        2.56161   0.00000  -0.00001   0.00043   0.00042   2.56203
         Item               Value     Threshold  Converged?
 Maximum Force            0.000001     0.000015     YES
 RMS     Force            0.000000     0.000010     YES
 Maximum Displacement     0.000359     0.000060     NO 
 RMS     Displacement     0.000082     0.000040     NO 
 Predicted change in Energy=-6.821562D-11
 GradGradGradGradGradGradGradGradGradGradGradGradGradGradGradGradGradGrad

                          Input orientation:                          
 ---------------------------------------------------------------------
 Center     Atomic      Atomic             Coordinates (Angstroms)
 Number     Number       Type             X           Y           Z
 ---------------------------------------------------------------------
      1          6           0        0.900051    0.059364   -0.422116
      2          8           0        1.469344   -0.916781    0.036569
      3          8           0       -0.165963    0.645544    0.006809
      4          1           0       -0.556234    0.214653    0.869949
      5          6           0        1.460989    0.756510   -1.688391
      6          9           0        1.795879    2.024636   -1.410406
      7          9           0        0.540772    0.769069   -2.662636
      8          9           0        2.543190    0.127583   -2.142728
      9          8           0       -0.276883    0.742456    4.377155
     10          1           0       -0.805753    0.816620    5.174553
     11          1           0        0.465344    0.132712    4.574619
     12          8           0        1.661487   -1.165678    4.514749
     13          1           0        2.594480   -0.942511    4.475988
     14          1           0        1.465909   -1.699983    3.721213
     15          8           0       -1.131790   -0.383884    2.084309
     16          1           0       -0.943460    0.121186    2.909721
     17          1           0       -0.751601   -1.265263    2.232450
     18          8           0        0.803220   -2.424361    2.192232
     19          1           0        1.119111   -1.963210    1.384752
     20          1           0        0.833707   -3.368397    2.018373
 ---------------------------------------------------------------------
                    Distance matrix (angstroms):
                    1          2          3          4          5
     1  C    0.000000
     2  O    1.219568   0.000000
     3  O    1.289950   2.261852   0.000000
     4  H    1.953027   2.465286   1.040667   0.000000
     5  C    1.550521   2.403218   2.352231   3.302711   0.000000
     6  F    2.375188   3.294283   2.785537   3.742792   1.340735
     7  F    2.377539   3.315124   2.764176   3.740315   1.340191
     8  F    2.380140   2.644462   3.496899   4.323221   1.331590
     9  O    4.988466   4.964178   4.372827   3.557682   6.309615
    10  H    5.899653   5.880444   5.210007   4.353646   7.227844
    11  H    5.016145   4.764803   4.639658   3.843815   6.372262
    12  O    5.143263   4.489206   5.190532   4.484213   6.497227
    13  H    5.278851   4.579851   5.487761   4.926412   6.493923
    14  H    4.536813   3.766964   4.686288   3.985549   5.941228
    15  O    3.256842   3.353076   2.511683   1.471116   4.717655
    16  H    3.808346   3.892815   3.050631   2.078305   5.227585
    17  H    3.395485   3.142600   2.991259   2.021071   4.935191
    18  O    3.607365   2.713559   3.890977   3.249760   5.060616
    19  H    2.720950   1.742204   3.218034   2.795513   4.118005
    20  H    4.208317   3.215898   4.599723   4.011117   5.581078
                    6          7          8          9         10
     6  F    0.000000
     7  F    2.172516   0.000000
     8  F    2.166468   2.165985   0.000000
     9  O    6.279824   7.087166   7.130200   0.000000
    10  H    7.182581   7.952165   8.076682   0.959712   0.000000
    11  H    6.416402   7.265570   7.031374   0.980654   1.563118
    12  O    6.730797   7.517587   6.839001   2.723452   3.232974
    13  H    6.640132   7.622806   6.704859   3.330707   3.891544
    14  H    6.349424   6.906926   6.235891   3.071335   3.688623
    15  O    5.156089   5.163357   5.624493   2.693817   3.331233
    16  H    5.458077   5.802919   6.138731   1.727328   2.373195
    17  H    5.530234   5.456245   5.651359   2.975912   3.604600
    18  O    5.810159   5.816925   5.322762   3.996154   4.689029
    19  H    4.916691   4.917437   4.340799   4.268947   5.078892
    20  H    6.462748   6.254301   5.697278   4.867892   5.492146
                   11         12         13         14         15
    11  H    0.000000
    12  O    1.766397   0.000000
    13  H    2.387268   0.960094   0.000000
    14  H    2.255705   0.976439   1.554709   0.000000
    15  O    3.003223   3.784261   4.462877   3.340600   0.000000
    16  H    2.180996   3.319320   4.012687   3.127337   0.985834
    17  H    2.986812   3.322921   4.041521   2.706058   0.971245
    18  O    3.511203   2.777588   3.258839   1.817048   2.814152
    19  H    3.872409   3.275227   3.574112   2.376679   2.837288
    20  H    4.350614   3.430610   3.876224   2.466363   3.574191
                   16         17         18         19         20
    16  H    0.000000
    17  H    1.554911   0.000000
    18  O    3.169463   1.939741   0.000000
    19  H    3.305214   2.169167   0.982074   0.000000
    20  H    4.016219   2.642386   0.960395   1.567635   0.000000
 Stoichiometry    C2H9F3O6
 Framework group  C1[X(C2H9F3O6)]
 Deg. of freedom    54
 Full point group                 C1      NOp   1
 Largest Abelian subgroup         C1      NOp   1
 Largest concise Abelian subgroup C1      NOp   1
                         Standard orientation:                         
 ---------------------------------------------------------------------
 Center     Atomic      Atomic             Coordinates (Angstroms)
 Number     Number       Type             X           Y           Z
 ---------------------------------------------------------------------
      1          6           0       -1.079307    0.057651   -0.208206
      2          8           0       -0.492953    1.126995   -0.202054
      3          8           0       -0.636320   -1.101861   -0.559297
      4          1           0        0.361792   -1.091661   -0.853673
      5          6           0       -2.558095   -0.015046    0.252246
      6          9           0       -2.673093   -0.818206    1.319616
      7          9           0       -3.330124   -0.505342   -0.727394
      8          9           0       -3.017205    1.190159    0.583655
      9          8           0        3.517845   -1.659787    0.686996
     10          1           0        4.349037   -2.122037    0.558572
     11          1           0        3.732783   -0.742768    0.960054
     12          8           0        3.799454    1.016169    1.107881
     13          1           0        3.545268    1.427133    1.937507
     14          1           0        3.213481    1.384675    0.419207
     15          8           0        1.768653   -1.099765   -1.283626
     16          1           0        2.393634   -1.453084   -0.608027
     17          1           0        2.067935   -0.192359   -1.457875
     18          8           0        2.056194    1.679733   -0.950206
     19          1           0        1.116185    1.594461   -0.678947
     20          1           0        2.125116    2.448641   -1.521511
 ---------------------------------------------------------------------
 Rotational constants (GHZ):           1.3806556           0.3685506           0.3447425
 Standard basis: 6-31++G(d,p) (6D, 7F)
 There are   263 symmetry adapted cartesian basis functions of A   symmetry.
 There are   263 symmetry adapted basis functions of A   symmetry.
   263 basis functions,   424 primitive gaussians,   263 cartesian basis functions
    48 alpha electrons       48 beta electrons
       nuclear repulsion energy       724.1187911062 Hartrees.
 NAtoms=   20 NActive=   20 NUniq=   20 SFac= 1.00D+00 NAtFMM=   60 NAOKFM=F Big=F
 Integral buffers will be    131072 words long.
 Raffenetti 2 integral format.
 Two-electron integral symmetry is turned on.
 Nuclear repulsion after empirical dispersion term =      724.1100368247 Hartrees.
 One-electron integrals computed using PRISM.
 NBasis=   263 RedAO= T EigKep=  4.20D-05  NBF=   263
 NBsUse=   263 1.00D-06 EigRej= -1.00D+00 NBFU=   263
 Initial guess from the checkpoint file:  "/local_scratch/slurm.5620280/Gau-406647.chk"
 B after Tr=    -0.000000   -0.000000   -0.000000
         Rot=    1.000000    0.000009    0.000002   -0.000003 Ang=   0.00 deg.
 Requested convergence on RMS density matrix=1.00D-10 within 128 cycles.
 Requested convergence on MAX density matrix=1.00D-08.
 Requested convergence on             energy=1.00D-08.
 No special actions if energy rises.
 SCF Done:  E(RwB97XD) =  -832.390380735     A.U. after   10 cycles
            NFock= 10  Conv=0.41D-10     -V/T= 2.0082
 Calling FoFJK, ICntrl=      2127 FMM=F ISym2X=0 I1Cent= 0 IOpClX= 0 NMat=1 NMatS=1 NMatT=0.
 ***** Axes restored to original set *****
 -------------------------------------------------------------------
 Center     Atomic                   Forces (Hartrees/Bohr)
 Number     Number              X              Y              Z
 -------------------------------------------------------------------
      1        6          -0.000000678    0.000000607    0.000000214
      2        8          -0.000000643    0.000000522   -0.000000724
      3        8          -0.000000727    0.000000094    0.000000409
      4        1          -0.000000471   -0.000000292    0.000000366
      5        6          -0.000001266    0.000001148    0.000000154
      6        9          -0.000001777    0.000001285    0.000000289
      7        9          -0.000001536    0.000001066    0.000000236
      8        9          -0.000001098    0.000001872   -0.000000300
      9        8           0.000000063   -0.000000915    0.000000431
     10        1           0.000000348   -0.000001620    0.000000620
     11        1           0.000000535   -0.000000954    0.000000223
     12        8           0.000001025   -0.000000319   -0.000000300
     13        1           0.000000848    0.000000089   -0.000000641
     14        1           0.000001133   -0.000000160   -0.000000627
     15        8           0.000000295   -0.000001070    0.000000477
     16        1           0.000000085   -0.000001107    0.000000522
     17        1           0.000000504   -0.000000679    0.000000192
     18        8           0.000000096   -0.000000589   -0.000000922
     19        1           0.000001800    0.000000992    0.000000232
     20        1           0.000001463    0.000000030   -0.000000851
 -------------------------------------------------------------------
 Cartesian Forces:  Max     0.000001872 RMS     0.000000826

 GradGradGradGradGradGradGradGradGradGradGradGradGradGradGradGradGradGrad
 Berny optimization.
 Using GEDIIS/GDIIS optimizer.
 FormGI is forming the generalized inverse of G from B-inverse, IUseBI=4.
 Internal  Forces:  Max     0.000000148 RMS     0.000000051
 Search for a local minimum.
 Step number  17 out of a maximum of  120
 All quantities printed in internal units (Hartrees-Bohrs-Radians)
 Mixed Optimization -- En-DIIS/RFO-DIIS
 Swapping is turned off.
 Update second derivatives using D2CorX and points    6    7    8    9   10
                                                     11   12   13   14   15
                                                     16   17
 DE= -5.13D-10 DEPred=-6.82D-11 R= 7.52D+00
 Trust test= 7.52D+00 RLast= 9.12D-04 DXMaxT set to 9.03D-01
 ITU=  0  0  0  0  0  0  0  1  1  1  1  1  1  1  0  1  0
     Eigenvalues ---    0.00017   0.00027   0.00078   0.00137   0.00172
     Eigenvalues ---    0.00206   0.00455   0.00473   0.00593   0.00714
     Eigenvalues ---    0.00760   0.00843   0.01084   0.01278   0.01572
     Eigenvalues ---    0.01661   0.01774   0.01938   0.02047   0.02383
     Eigenvalues ---    0.02437   0.02639   0.02838   0.03098   0.03495
     Eigenvalues ---    0.03740   0.04419   0.05658   0.06490   0.06622
     Eigenvalues ---    0.07092   0.07263   0.11699   0.13622   0.19830
     Eigenvalues ---    0.20922   0.21787   0.23278   0.25775   0.35339
     Eigenvalues ---    0.37547   0.37832   0.38394   0.42553   0.47083
     Eigenvalues ---    0.48397   0.48890   0.50904   0.55863   0.57221
     Eigenvalues ---    0.57256   0.57527   0.60509   0.84960
 En-DIIS/RFO-DIIS/Sim-DIIS IScMMF=       -3 using points:    17   16   15   14   13   12   11   10    9    8
 RFO step:  Lambda=-2.06501011D-12.
 DIIS inversion failure, remove point  10.
 DIIS inversion failure, remove point   9.
 DIIS inversion failure, remove point   8.
 DIIS inversion failure, remove point   7.
 DIIS inversion failure, remove point   6.
 DIIS inversion failure, remove point   5.
 DIIS inversion failure, remove point   4.
 DIIS inversion failure, remove point   3.
 RFO-DIIS uses    2 points instead of   10
 DidBck=T Rises=F RFO-DIIS coefs:   -0.19521    1.19521    0.00000    0.00000    0.00000
                  RFO-DIIS coefs:    0.00000    0.00000    0.00000    0.00000    0.00000
 Iteration  1 RMS(Cart)=  0.00008979 RMS(Int)=  0.00000001
 Iteration  2 RMS(Cart)=  0.00000001 RMS(Int)=  0.00000000
 Variable       Old X    -DE/DX   Delta X   Delta X   Delta X     New X
                                 (Linear)    (Quad)   (Total)
    R1        2.30465  -0.00000  -0.00000  -0.00000  -0.00000   2.30465
    R2        2.43765  -0.00000  -0.00000   0.00000  -0.00000   2.43765
    R3        2.93006   0.00000   0.00000  -0.00000   0.00000   2.93006
    R4        3.29229   0.00000   0.00000   0.00000   0.00001   3.29229
    R5        1.96658   0.00000  -0.00001   0.00001  -0.00000   1.96658
    R6        2.78001   0.00000   0.00002  -0.00002   0.00000   2.78001
    R7        2.53362  -0.00000  -0.00000   0.00000  -0.00000   2.53362
    R8        2.53259   0.00000   0.00000  -0.00000   0.00000   2.53260
    R9        2.51634  -0.00000   0.00000  -0.00000  -0.00000   2.51634
   R10        1.81359  -0.00000  -0.00000   0.00000   0.00000   1.81359
   R11        1.85317   0.00000  -0.00000   0.00000  -0.00000   1.85317
   R12        3.26418  -0.00000   0.00003  -0.00003   0.00000   3.26418
   R13        3.33801  -0.00000   0.00001  -0.00001  -0.00000   3.33801
   R14        1.81432  -0.00000  -0.00000   0.00000  -0.00000   1.81431
   R15        1.84520   0.00000  -0.00000   0.00000   0.00000   1.84520
   R16        3.43372  -0.00000   0.00001  -0.00001  -0.00001   3.43372
   R17        1.86296  -0.00000  -0.00000   0.00000  -0.00000   1.86296
   R18        1.83539  -0.00000   0.00000  -0.00000  -0.00000   1.83539
   R19        3.66558  -0.00000   0.00001  -0.00002  -0.00001   3.66557
   R20        1.85585   0.00000   0.00000  -0.00000   0.00000   1.85585
   R21        1.81488  -0.00000  -0.00000   0.00000   0.00000   1.81488
    A1        2.24519  -0.00000   0.00000  -0.00000   0.00000   2.24519
    A2        2.09227   0.00000   0.00000   0.00000   0.00000   2.09227
    A3        1.94573  -0.00000  -0.00000   0.00000  -0.00000   1.94573
    A4        2.31577   0.00000   0.00001  -0.00001   0.00000   2.31578
    A5        1.97964  -0.00000  -0.00000   0.00000  -0.00000   1.97964
    A6        1.92443   0.00000   0.00001  -0.00000   0.00001   1.92444
    A7        1.92782   0.00000  -0.00001   0.00000  -0.00001   1.92781
    A8        1.93939   0.00000   0.00000  -0.00000   0.00000   1.93939
    A9        1.88953  -0.00000  -0.00000   0.00000  -0.00000   1.88953
   A10        1.89070  -0.00000  -0.00000   0.00000   0.00000   1.89070
   A11        1.89065  -0.00000  -0.00000   0.00000  -0.00000   1.89065
   A12        1.87322  -0.00000  -0.00000  -0.00000  -0.00000   1.87322
   A13        2.11881  -0.00000   0.00000  -0.00002  -0.00001   2.11880
   A14        1.81265  -0.00000   0.00002  -0.00002   0.00000   1.81265
   A15        2.08124  -0.00000   0.00002  -0.00001   0.00001   2.08124
   A16        1.86934  -0.00000  -0.00000   0.00000  -0.00000   1.86934
   A17        1.86400  -0.00000   0.00000  -0.00000   0.00000   1.86401
   A18        1.99101   0.00000   0.00001   0.00000   0.00001   1.99102
   A19        1.91981   0.00000  -0.00002   0.00002  -0.00000   1.91981
   A20        1.83634  -0.00000  -0.00000   0.00000   0.00000   1.83634
   A21        2.59225  -0.00000   0.00002  -0.00002   0.00000   2.59225
   A22        1.60747   0.00000   0.00001  -0.00001  -0.00000   1.60747
   A23        1.96856   0.00000   0.00001  -0.00000   0.00001   1.96857
   A24        2.13249  -0.00000   0.00001  -0.00002  -0.00000   2.13248
   A25        1.56508  -0.00000  -0.00000   0.00000  -0.00000   1.56508
   A26        2.23518   0.00000  -0.00003   0.00003  -0.00000   2.23518
   A27        1.87813  -0.00000  -0.00001   0.00001  -0.00000   1.87812
   A28        2.95675  -0.00000   0.00001   0.00001   0.00002   2.95677
   A29        3.15814  -0.00000   0.00000  -0.00000  -0.00000   3.15813
   A30        2.91198  -0.00000   0.00000  -0.00001  -0.00000   2.91198
   A31        2.91769   0.00000  -0.00001   0.00001  -0.00000   2.91769
   A32        3.10406   0.00000   0.00002   0.00001   0.00002   3.10409
   A33        3.14935   0.00000   0.00001   0.00000   0.00001   3.14936
   A34        3.29118   0.00000   0.00001  -0.00001  -0.00001   3.29117
   A35        3.14199   0.00000  -0.00001   0.00002   0.00001   3.14199
   A36        2.87698   0.00000  -0.00002   0.00001  -0.00000   2.87697
    D1        0.03495   0.00000  -0.00003   0.00001  -0.00002   0.03493
    D2       -3.10766   0.00000  -0.00001   0.00000  -0.00001  -3.10767
    D3        0.02207  -0.00000  -0.00002  -0.00000  -0.00002   0.02205
    D4       -3.11857  -0.00000  -0.00004   0.00001  -0.00003  -3.11860
    D5       -2.07077  -0.00000  -0.00019   0.00006  -0.00014  -2.07091
    D6        2.12469  -0.00000  -0.00019   0.00006  -0.00014   2.12455
    D7        0.02587  -0.00000  -0.00018   0.00005  -0.00013   0.02574
    D8        1.06996  -0.00000  -0.00017   0.00005  -0.00012   1.06984
    D9       -1.01777  -0.00000  -0.00017   0.00005  -0.00012  -1.01789
   D10       -3.11659  -0.00000  -0.00016   0.00005  -0.00012  -3.11670
   D11       -0.23257   0.00000   0.00051   0.00004   0.00054  -0.23202
   D12        1.79706   0.00000   0.00001   0.00000   0.00001   1.79707
   D13       -0.26634  -0.00000   0.00002  -0.00002   0.00000  -0.26634
   D14       -2.02071  -0.00000   0.00006  -0.00002   0.00004  -2.02067
   D15        2.19858   0.00000   0.00005  -0.00001   0.00004   2.19862
   D16        2.04826  -0.00000   0.00005   0.00001   0.00006   2.04832
   D17       -0.01563   0.00000   0.00003   0.00002   0.00005  -0.01558
   D18        2.58445  -0.00000  -0.00004  -0.00001  -0.00005   2.58440
   D19       -1.67886   0.00000  -0.00006   0.00002  -0.00004  -1.67891
   D20       -1.63864  -0.00000  -0.00002  -0.00003  -0.00006  -1.63870
   D21        0.38123   0.00000  -0.00005  -0.00001  -0.00005   0.38118
   D22       -0.14922  -0.00000  -0.00004  -0.00001  -0.00005  -0.14927
   D23        1.39902  -0.00000  -0.00004  -0.00001  -0.00005   1.39896
   D24       -2.54254  -0.00000  -0.00002  -0.00003  -0.00005  -2.54258
   D25       -2.35627   0.00000  -0.00006  -0.00000  -0.00006  -2.35633
   D26       -0.80803  -0.00000  -0.00006  -0.00000  -0.00006  -0.80810
   D27        1.53360  -0.00000  -0.00004  -0.00002  -0.00006   1.53354
   D28        0.68730   0.00000   0.00002   0.00001   0.00003   0.68733
   D29       -1.46451  -0.00000   0.00003  -0.00001   0.00002  -1.46449
   D30        1.33492   0.00000   0.00003   0.00001   0.00004   1.33496
   D31       -0.63370   0.00000   0.00002   0.00001   0.00003  -0.63368
   D32       -2.59405   0.00000   0.00004  -0.00001   0.00004  -2.59402
   D33       -1.31807  -0.00000  -0.00048  -0.00003  -0.00051  -1.31858
   D34        0.29011  -0.00000  -0.00047  -0.00004  -0.00051   0.28960
   D35        2.56203  -0.00000  -0.00050  -0.00001  -0.00051   2.56152
         Item               Value     Threshold  Converged?
 Maximum Force            0.000000     0.000015     YES
 RMS     Force            0.000000     0.000010     YES
 Maximum Displacement     0.000325     0.000060     NO 
 RMS     Displacement     0.000090     0.000040     NO 
 Predicted change in Energy=-1.103358D-10
 Optimization completed on the basis of negligible forces.
    -- Stationary point found.
                           ----------------------------
                           !   Optimized Parameters   !
                           ! (Angstroms and Degrees)  !
 --------------------------                            --------------------------
 ! Name  Definition              Value          Derivative Info.                !
 --------------------------------------------------------------------------------
 ! R1    R(1,2)                  1.2196         -DE/DX =    0.0                 !
 ! R2    R(1,3)                  1.2899         -DE/DX =    0.0                 !
 ! R3    R(1,5)                  1.5505         -DE/DX =    0.0                 !
 ! R4    R(2,19)                 1.7422         -DE/DX =    0.0                 !
 ! R5    R(3,4)                  1.0407         -DE/DX =    0.0                 !
 ! R6    R(4,15)                 1.4711         -DE/DX =    0.0                 !
 ! R7    R(5,6)                  1.3407         -DE/DX =    0.0                 !
 ! R8    R(5,7)                  1.3402         -DE/DX =    0.0                 !
 ! R9    R(5,8)                  1.3316         -DE/DX =    0.0                 !
 ! R10   R(9,10)                 0.9597         -DE/DX =    0.0                 !
 ! R11   R(9,11)                 0.9807         -DE/DX =    0.0                 !
 ! R12   R(9,16)                 1.7273         -DE/DX =    0.0                 !
 ! R13   R(11,12)                1.7664         -DE/DX =    0.0                 !
 ! R14   R(12,13)                0.9601         -DE/DX =    0.0                 !
 ! R15   R(12,14)                0.9764         -DE/DX =    0.0                 !
 ! R16   R(14,18)                1.817          -DE/DX =    0.0                 !
 ! R17   R(15,16)                0.9858         -DE/DX =    0.0                 !
 ! R18   R(15,17)                0.9712         -DE/DX =    0.0                 !
 ! R19   R(17,18)                1.9397         -DE/DX =    0.0                 !
 ! R20   R(18,19)                0.9821         -DE/DX =    0.0                 !
 ! R21   R(18,20)                0.9604         -DE/DX =    0.0                 !
 ! A1    A(2,1,3)              128.6398         -DE/DX =    0.0                 !
 ! A2    A(2,1,5)              119.8782         -DE/DX =    0.0                 !
 ! A3    A(3,1,5)              111.482          -DE/DX =    0.0                 !
 ! A4    A(1,2,19)             132.684          -DE/DX =    0.0                 !
 ! A5    A(1,3,4)              113.4252         -DE/DX =    0.0                 !
 ! A6    A(1,5,6)              110.2616         -DE/DX =    0.0                 !
 ! A7    A(1,5,7)              110.456          -DE/DX =    0.0                 !
 ! A8    A(1,5,8)              111.119          -DE/DX =    0.0                 !
 ! A9    A(6,5,7)              108.2622         -DE/DX =    0.0                 !
 ! A10   A(6,5,8)              108.3293         -DE/DX =    0.0                 !
 ! A11   A(7,5,8)              108.3263         -DE/DX =    0.0                 !
 ! A12   A(10,9,11)            107.3275         -DE/DX =    0.0                 !
 ! A13   A(10,9,16)            121.399          -DE/DX =    0.0                 !
 ! A14   A(11,9,16)            103.8573         -DE/DX =    0.0                 !
 ! A15   A(11,12,13)           119.2461         -DE/DX =    0.0                 !
 ! A16   A(11,12,14)           107.1053         -DE/DX =    0.0                 !
 ! A17   A(13,12,14)           106.7996         -DE/DX =    0.0                 !
 ! A18   A(4,15,16)            114.0765         -DE/DX =    0.0                 !
 ! A19   A(4,15,17)            109.9971         -DE/DX =    0.0                 !
 ! A20   A(16,15,17)           105.2148         -DE/DX =    0.0                 !
 ! A21   A(15,17,18)           148.5249         -DE/DX =    0.0                 !
 ! A22   A(14,18,17)            92.1015         -DE/DX =    0.0                 !
 ! A23   A(14,18,19)           112.7904         -DE/DX =    0.0                 !
 ! A24   A(14,18,20)           122.1824         -DE/DX =    0.0                 !
 ! A25   A(17,18,19)            89.6725         -DE/DX =    0.0                 !
 ! A26   A(17,18,20)           128.0663         -DE/DX =    0.0                 !
 ! A27   A(19,18,20)           107.6086         -DE/DX =    0.0                 !
 ! A28   A(2,19,18)            169.4092         -DE/DX =    0.0                 !
 ! A29   L(3,4,15,19,-1)       180.9478         -DE/DX =    0.0                 !
 ! A30   L(9,11,12,1,-1)       166.8443         -DE/DX =    0.0                 !
 ! A31   L(12,14,18,16,-1)     167.1713         -DE/DX =    0.0                 !
 ! A32   L(9,16,15,6,-1)       177.8497         -DE/DX =    0.0                 !
 ! A33   L(3,4,15,19,-2)       180.4445         -DE/DX =    0.0                 !
 ! A34   L(9,11,12,1,-2)       188.5707         -DE/DX =    0.0                 !
 ! A35   L(12,14,18,16,-2)     180.0226         -DE/DX =    0.0                 !
 ! A36   L(9,16,15,6,-2)       164.8386         -DE/DX =    0.0                 !
 ! D1    D(3,1,2,19)             2.0027         -DE/DX =    0.0                 !
 ! D2    D(5,1,2,19)          -178.056          -DE/DX =    0.0                 !
 ! D3    D(2,1,3,4)              1.2644         -DE/DX =    0.0                 !
 ! D4    D(5,1,3,4)           -178.6809         -DE/DX =    0.0                 !
 ! D5    D(2,1,5,6)           -118.6465         -DE/DX =    0.0                 !
 ! D6    D(2,1,5,7)            121.7356         -DE/DX =    0.0                 !
 ! D7    D(2,1,5,8)              1.4821         -DE/DX =    0.0                 !
 ! D8    D(3,1,5,6)             61.3042         -DE/DX =    0.0                 !
 ! D9    D(3,1,5,7)            -58.3137         -DE/DX =    0.0                 !
 ! D10   D(3,1,5,8)           -178.5672         -DE/DX =    0.0                 !
 ! D11   D(1,2,19,18)          -13.3251         -DE/DX =    0.0                 !
 ! D12   D(1,3,15,16)          102.9637         -DE/DX =    0.0                 !
 ! D13   D(1,3,15,17)          -15.2601         -DE/DX =    0.0                 !
 ! D14   D(10,9,12,13)        -115.7781         -DE/DX =    0.0                 !
 ! D15   D(10,9,12,14)         125.9696         -DE/DX =    0.0                 !
 ! D16   D(16,9,12,13)         117.3565         -DE/DX =    0.0                 !
 ! D17   D(16,9,12,14)          -0.8957         -DE/DX =    0.0                 !
 ! D18   D(10,9,15,4)          148.078          -DE/DX =    0.0                 !
 ! D19   D(10,9,15,17)         -96.1918         -DE/DX =    0.0                 !
 ! D20   D(11,9,15,4)          -93.8872         -DE/DX =    0.0                 !
 ! D21   D(11,9,15,17)          21.843          -DE/DX =    0.0                 !
 ! D22   D(11,12,18,17)         -8.5495         -DE/DX =    0.0                 !
 ! D23   D(11,12,18,19)         80.1577         -DE/DX =    0.0                 !
 ! D24   D(11,12,18,20)       -145.6766         -DE/DX =    0.0                 !
 ! D25   D(13,12,18,17)       -135.0042         -DE/DX =    0.0                 !
 ! D26   D(13,12,18,19)        -46.297          -DE/DX =    0.0                 !
 ! D27   D(13,12,18,20)         87.8688         -DE/DX =    0.0                 !
 ! D28   D(4,15,17,18)          39.3794         -DE/DX =    0.0                 !
 ! D29   D(16,15,17,18)        -83.9103         -DE/DX =    0.0                 !
 ! D30   D(15,17,18,14)         76.4853         -DE/DX =    0.0                 !
 ! D31   D(15,17,18,19)        -36.3086         -DE/DX =    0.0                 !
 ! D32   D(15,17,18,20)       -148.6282         -DE/DX =    0.0                 !
 ! D33   D(14,18,19,2)         -75.52           -DE/DX =    0.0                 !
 ! D34   D(17,18,19,2)          16.6218         -DE/DX =    0.0                 !
 ! D35   D(20,18,19,2)         146.7934         -DE/DX =    0.0                 !
 --------------------------------------------------------------------------------
 GradGradGradGradGradGradGradGradGradGradGradGradGradGradGradGradGradGrad

                          Input orientation:                          
 ---------------------------------------------------------------------
 Center     Atomic      Atomic             Coordinates (Angstroms)
 Number     Number       Type             X           Y           Z
 ---------------------------------------------------------------------
      1          6           0        0.900051    0.059364   -0.422116
      2          8           0        1.469344   -0.916781    0.036569
      3          8           0       -0.165963    0.645544    0.006809
      4          1           0       -0.556234    0.214653    0.869949
      5          6           0        1.460989    0.756510   -1.688391
      6          9           0        1.795879    2.024636   -1.410406
      7          9           0        0.540772    0.769069   -2.662636
      8          9           0        2.543190    0.127583   -2.142728
      9          8           0       -0.276883    0.742456    4.377155
     10          1           0       -0.805753    0.816620    5.174553
     11          1           0        0.465344    0.132712    4.574619
     12          8           0        1.661487   -1.165678    4.514749
     13          1           0        2.594480   -0.942511    4.475988
     14          1           0        1.465909   -1.699983    3.721213
     15          8           0       -1.131790   -0.383884    2.084309
     16          1           0       -0.943460    0.121186    2.909721
     17          1           0       -0.751601   -1.265263    2.232450
     18          8           0        0.803220   -2.424361    2.192232
     19          1           0        1.119111   -1.963210    1.384752
     20          1           0        0.833707   -3.368397    2.018373
 ---------------------------------------------------------------------
                    Distance matrix (angstroms):
                    1          2          3          4          5
     1  C    0.000000
     2  O    1.219568   0.000000
     3  O    1.289950   2.261852   0.000000
     4  H    1.953027   2.465286   1.040667   0.000000
     5  C    1.550521   2.403218   2.352231   3.302711   0.000000
     6  F    2.375188   3.294283   2.785537   3.742792   1.340735
     7  F    2.377539   3.315124   2.764176   3.740315   1.340191
     8  F    2.380140   2.644462   3.496899   4.323221   1.331590
     9  O    4.988466   4.964178   4.372827   3.557682   6.309615
    10  H    5.899653   5.880444   5.210007   4.353646   7.227844
    11  H    5.016145   4.764803   4.639658   3.843815   6.372262
    12  O    5.143263   4.489206   5.190532   4.484213   6.497227
    13  H    5.278851   4.579851   5.487761   4.926412   6.493923
    14  H    4.536813   3.766964   4.686288   3.985549   5.941228
    15  O    3.256842   3.353076   2.511683   1.471116   4.717655
    16  H    3.808346   3.892815   3.050631   2.078305   5.227585
    17  H    3.395485   3.142600   2.991259   2.021071   4.935191
    18  O    3.607365   2.713559   3.890977   3.249760   5.060616
    19  H    2.720950   1.742204   3.218034   2.795513   4.118005
    20  H    4.208317   3.215898   4.599723   4.011117   5.581078
                    6          7          8          9         10
     6  F    0.000000
     7  F    2.172516   0.000000
     8  F    2.166468   2.165985   0.000000
     9  O    6.279824   7.087166   7.130200   0.000000
    10  H    7.182581   7.952165   8.076682   0.959712   0.000000
    11  H    6.416402   7.265570   7.031374   0.980654   1.563118
    12  O    6.730797   7.517587   6.839001   2.723452   3.232974
    13  H    6.640132   7.622806   6.704859   3.330707   3.891544
    14  H    6.349424   6.906926   6.235891   3.071335   3.688623
    15  O    5.156089   5.163357   5.624493   2.693817   3.331233
    16  H    5.458077   5.802919   6.138731   1.727328   2.373195
    17  H    5.530234   5.456245   5.651359   2.975912   3.604600
    18  O    5.810159   5.816925   5.322762   3.996154   4.689029
    19  H    4.916691   4.917437   4.340799   4.268947   5.078892
    20  H    6.462748   6.254301   5.697278   4.867892   5.492146
                   11         12         13         14         15
    11  H    0.000000
    12  O    1.766397   0.000000
    13  H    2.387268   0.960094   0.000000
    14  H    2.255705   0.976439   1.554709   0.000000
    15  O    3.003223   3.784261   4.462877   3.340600   0.000000
    16  H    2.180996   3.319320   4.012687   3.127337   0.985834
    17  H    2.986812   3.322921   4.041521   2.706058   0.971245
    18  O    3.511203   2.777588   3.258839   1.817048   2.814152
    19  H    3.872409   3.275227   3.574112   2.376679   2.837288
    20  H    4.350614   3.430610   3.876224   2.466363   3.574191
                   16         17         18         19         20
    16  H    0.000000
    17  H    1.554911   0.000000
    18  O    3.169463   1.939741   0.000000
    19  H    3.305214   2.169167   0.982074   0.000000
    20  H    4.016219   2.642386   0.960395   1.567635   0.000000
 Stoichiometry    C2H9F3O6
 Framework group  C1[X(C2H9F3O6)]
 Deg. of freedom    54
 Full point group                 C1      NOp   1
 Largest Abelian subgroup         C1      NOp   1
 Largest concise Abelian subgroup C1      NOp   1
                         Standard orientation:                         
 ---------------------------------------------------------------------
 Center     Atomic      Atomic             Coordinates (Angstroms)
 Number     Number       Type             X           Y           Z
 ---------------------------------------------------------------------
      1          6           0       -1.079307    0.057651   -0.208206
      2          8           0       -0.492953    1.126995   -0.202054
      3          8           0       -0.636320   -1.101861   -0.559297
      4          1           0        0.361792   -1.091661   -0.853673
      5          6           0       -2.558095   -0.015046    0.252246
      6          9           0       -2.673093   -0.818206    1.319616
      7          9           0       -3.330124   -0.505342   -0.727394
      8          9           0       -3.017205    1.190159    0.583655
      9          8           0        3.517845   -1.659787    0.686996
     10          1           0        4.349037   -2.122037    0.558572
     11          1           0        3.732783   -0.742768    0.960054
     12          8           0        3.799454    1.016169    1.107881
     13          1           0        3.545268    1.427133    1.937507
     14          1           0        3.213481    1.384675    0.419207
     15          8           0        1.768653   -1.099765   -1.283626
     16          1           0        2.393634   -1.453084   -0.608027
     17          1           0        2.067935   -0.192359   -1.457875
     18          8           0        2.056194    1.679733   -0.950206
     19          1           0        1.116185    1.594461   -0.678947
     20          1           0        2.125116    2.448641   -1.521511
 ---------------------------------------------------------------------
 Rotational constants (GHZ):           1.3806556           0.3685506           0.3447425

 **********************************************************************

            Population analysis using the SCF Density.

 **********************************************************************

 Orbital symmetries:
       Occupied  (A) (A) (A) (A) (A) (A) (A) (A) (A) (A) (A) (A)
                 (A) (A) (A) (A) (A) (A) (A) (A) (A) (A) (A) (A)
                 (A) (A) (A) (A) (A) (A) (A) (A) (A) (A) (A) (A)
                 (A) (A) (A) (A) (A) (A) (A) (A) (A) (A) (A) (A)
       Virtual   (A) (A) (A) (A) (A) (A) (A) (A) (A) (A) (A) (A)
                 (A) (A) (A) (A) (A) (A) (A) (A) (A) (A) (A) (A)
                 (A) (A) (A) (A) (A) (A) (A) (A) (A) (A) (A) (A)
                 (A) (A) (A) (A) (A) (A) (A) (A) (A) (A) (A) (A)
                 (A) (A) (A) (A) (A) (A) (A) (A) (A) (A) (A) (A)
                 (A) (A) (A) (A) (A) (A) (A) (A) (A) (A) (A) (A)
                 (A) (A) (A) (A) (A) (A) (A) (A) (A) (A) (A) (A)
                 (A) (A) (A) (A) (A) (A) (A) (A) (A) (A) (A) (A)
                 (A) (A) (A) (A) (A) (A) (A) (A) (A) (A) (A) (A)
                 (A) (A) (A) (A) (A) (A) (A) (A) (A) (A) (A) (A)
                 (A) (A) (A) (A) (A) (A) (A) (A) (A) (A) (A) (A)
                 (A) (A) (A) (A) (A) (A) (A) (A) (A) (A) (A) (A)
                 (A) (A) (A) (A) (A) (A) (A) (A) (A) (A) (A) (A)
                 (A) (A) (A) (A) (A) (A) (A) (A) (A) (A) (A) (A)
                 (A) (A) (A) (A) (A) (A) (A) (A) (A) (A) (A) (A)
                 (A) (A) (A) (A) (A) (A) (A) (A) (A) (A) (A) (A)
                 (A) (A) (A) (A) (A) (A) (A) (A) (A) (A) (A) (A)
                 (A) (A) (A) (A) (A) (A) (A) (A) (A) (A) (A)
 The electronic state is 1-A.
 Alpha  occ. eigenvalues --  -24.88730 -24.88729 -24.88728 -19.33618 -19.32161
 Alpha  occ. eigenvalues --  -19.31040 -19.30201 -19.29707 -19.29355 -10.57470
 Alpha  occ. eigenvalues --  -10.47980  -1.44344  -1.35259  -1.35142  -1.24294
 Alpha  occ. eigenvalues --   -1.15996  -1.15479  -1.13752  -1.13224  -1.11811
 Alpha  occ. eigenvalues --   -0.86435  -0.76638  -0.70934  -0.70580  -0.68442
 Alpha  occ. eigenvalues --   -0.67404  -0.65081  -0.64372  -0.63519  -0.61026
 Alpha  occ. eigenvalues --   -0.58497  -0.57828  -0.56619  -0.56107  -0.54069
 Alpha  occ. eigenvalues --   -0.53787  -0.53112  -0.51834  -0.51602  -0.50618
 Alpha  occ. eigenvalues --   -0.48701  -0.46618  -0.44559  -0.43400  -0.42542
 Alpha  occ. eigenvalues --   -0.42197  -0.41604  -0.40442
 Alpha virt. eigenvalues --    0.02701   0.03422   0.04773   0.05722   0.07782
 Alpha virt. eigenvalues --    0.09000   0.10052   0.10365   0.10660   0.11032
 Alpha virt. eigenvalues --    0.11795   0.13574   0.14039   0.14961   0.16468
 Alpha virt. eigenvalues --    0.16563   0.19022   0.19714   0.21098   0.22107
 Alpha virt. eigenvalues --    0.23034   0.23746   0.24779   0.25372   0.25851
 Alpha virt. eigenvalues --    0.26194   0.26587   0.28239   0.28491   0.28971
 Alpha virt. eigenvalues --    0.29260   0.29481   0.30679   0.31087   0.31533
 Alpha virt. eigenvalues --    0.31623   0.32208   0.32788   0.33544   0.34176
 Alpha virt. eigenvalues --    0.34428   0.35408   0.36212   0.36718   0.37481
 Alpha virt. eigenvalues --    0.37770   0.38443   0.38565   0.39443   0.39932
 Alpha virt. eigenvalues --    0.41050   0.42136   0.42524   0.42997   0.43706
 Alpha virt. eigenvalues --    0.44441   0.45290   0.46383   0.46980   0.47950
 Alpha virt. eigenvalues --    0.48285   0.50011   0.51896   0.52585   0.54898
 Alpha virt. eigenvalues --    0.56322   0.57273   0.60824   0.63353   0.82176
 Alpha virt. eigenvalues --    0.82553   0.83850   0.88658   0.90805   0.94180
 Alpha virt. eigenvalues --    1.04551   1.05722   1.06790   1.17897   1.18519
 Alpha virt. eigenvalues --    1.19486   1.20628   1.21029   1.21982   1.22790
 Alpha virt. eigenvalues --    1.23789   1.24106   1.25220   1.26908   1.27480
 Alpha virt. eigenvalues --    1.27845   1.28493   1.29526   1.30825   1.31950
 Alpha virt. eigenvalues --    1.32357   1.33176   1.33796   1.35423   1.37162
 Alpha virt. eigenvalues --    1.37942   1.38439   1.41319   1.44348   1.46918
 Alpha virt. eigenvalues --    1.48518   1.52292   1.54490   1.55406   1.57465
 Alpha virt. eigenvalues --    1.58918   1.61276   1.61970   1.62441   1.63412
 Alpha virt. eigenvalues --    1.64348   1.64849   1.65289   1.66281   1.67283
 Alpha virt. eigenvalues --    1.67652   1.68961   1.71186   1.72061   1.72572
 Alpha virt. eigenvalues --    1.73740   1.74347   1.74673   1.75974   1.76525
 Alpha virt. eigenvalues --    1.78222   1.82139   1.83466   1.85221   1.86887
 Alpha virt. eigenvalues --    1.87373   1.89115   1.90326   1.91159   1.92212
 Alpha virt. eigenvalues --    1.93402   1.94136   1.94575   1.96086   2.01809
 Alpha virt. eigenvalues --    2.11438   2.12791   2.13693   2.15240   2.15400
 Alpha virt. eigenvalues --    2.17354   2.24688   2.29590   2.30684   2.31090
 Alpha virt. eigenvalues --    2.33684   2.34096   2.34975   2.36783   2.41081
 Alpha virt. eigenvalues --    2.44172   2.46931   2.49672   2.52426   2.53969
 Alpha virt. eigenvalues --    2.56610   2.60998   2.64019   2.65253   2.66796
 Alpha virt. eigenvalues --    2.67527   2.68857   2.69541   2.70197   2.72403
 Alpha virt. eigenvalues --    2.75569   2.77738   2.78421   2.80576   2.83636
 Alpha virt. eigenvalues --    2.84612   2.88557   2.92290   2.94339   2.97411
 Alpha virt. eigenvalues --    3.08897   3.11311   3.13237   3.14517   3.18135
 Alpha virt. eigenvalues --    3.22010   3.24562   3.25539   3.38298   3.41421
 Alpha virt. eigenvalues --    3.46894   3.52266   3.52617   3.55564   3.71809
 Alpha virt. eigenvalues --    3.72861   3.76834   3.79259   3.84273   4.32636
 Alpha virt. eigenvalues --    4.39658   4.40755   4.44635   4.50644   4.59684
 Alpha virt. eigenvalues --    4.77665   4.82449   5.56671   5.93259   6.61368
          Condensed to atoms (all electrons):
               1          2          3          4          5          6
     1  C    5.485013   0.403338   0.401998  -0.034669  -0.455517  -0.022135
     2  O    0.403338   8.265040  -0.147876  -0.001284  -0.064349   0.000228
     3  O    0.401998  -0.147876   8.322737   0.180386  -0.270375   0.014749
     4  H   -0.034669  -0.001284   0.180386   0.255913   0.005099  -0.000010
     5  C   -0.455517  -0.064349  -0.270375   0.005099   5.358246   0.144540
     6  F   -0.022135   0.000228   0.014749  -0.000010   0.144540   9.225746
     7  F   -0.032030   0.000609   0.016234   0.001120   0.148359  -0.045047
     8  F   -0.054728   0.006155   0.013540   0.001614   0.181965  -0.035754
     9  O    0.000230  -0.000190   0.000250  -0.002309  -0.001509   0.000023
    10  H    0.000150  -0.000147  -0.000202   0.000135  -0.000439   0.000008
    11  H   -0.000866   0.000049   0.000279   0.001395   0.001253  -0.000004
    12  O    0.001089  -0.002621   0.000323   0.000682  -0.001326  -0.000001
    13  H    0.000145  -0.000190  -0.000022  -0.000272  -0.001069   0.000003
    14  H   -0.001568   0.000460  -0.000058   0.000784   0.002787  -0.000021
    15  O   -0.001894   0.004394  -0.048141   0.079859  -0.012408  -0.000280
    16  H    0.002921   0.001914   0.000656  -0.009343   0.006727  -0.000075
    17  H   -0.001001  -0.004500   0.009197  -0.008753  -0.008136   0.000130
    18  O   -0.002337  -0.007408   0.000897   0.003660  -0.019209   0.000052
    19  H   -0.024264   0.060794  -0.000609  -0.002242   0.009693   0.000441
    20  H    0.002933  -0.001901  -0.000511   0.000562  -0.000657  -0.000047
               7          8          9         10         11         12
     1  C   -0.032030  -0.054728   0.000230   0.000150  -0.000866   0.001089
     2  O    0.000609   0.006155  -0.000190  -0.000147   0.000049  -0.002621
     3  O    0.016234   0.013540   0.000250  -0.000202   0.000279   0.000323
     4  H    0.001120   0.001614  -0.002309   0.000135   0.001395   0.000682
     5  C    0.148359   0.181965  -0.001509  -0.000439   0.001253  -0.001326
     6  F   -0.045047  -0.035754   0.000023   0.000008  -0.000004  -0.000001
     7  F    9.227296  -0.036014   0.000001   0.000001   0.000003   0.000001
     8  F   -0.036014   9.229175   0.000003   0.000002   0.000009  -0.000001
     9  O    0.000001   0.000003   8.358973   0.268654   0.248536  -0.049688
    10  H    0.000001   0.000002   0.268654   0.366138  -0.020641   0.001835
    11  H    0.000003   0.000009   0.248536  -0.020641   0.310357   0.023393
    12  O    0.000001  -0.000001  -0.049688   0.001835   0.023393   8.333811
    13  H   -0.000001  -0.000003   0.004131  -0.000446  -0.003140   0.277995
    14  H   -0.000008   0.000022   0.000561   0.000325  -0.001406   0.251404
    15  O   -0.000050   0.000181  -0.058787   0.002930   0.004796   0.001357
    16  H   -0.000219  -0.000159   0.047148  -0.006369  -0.007780   0.001367
    17  H    0.000288   0.000004   0.001365   0.000362  -0.000840  -0.002515
    18  O    0.000076   0.000243   0.002092   0.000350   0.000121  -0.022160
    19  H    0.000346  -0.000252  -0.001208   0.000027   0.000548  -0.004588
    20  H   -0.000059  -0.000006   0.000542   0.000026  -0.000386   0.003866
              13         14         15         16         17         18
     1  C    0.000145  -0.001568  -0.001894   0.002921  -0.001001  -0.002337
     2  O   -0.000190   0.000460   0.004394   0.001914  -0.004500  -0.007408
     3  O   -0.000022  -0.000058  -0.048141   0.000656   0.009197   0.000897
     4  H   -0.000272   0.000784   0.079859  -0.009343  -0.008753   0.003660
     5  C   -0.001069   0.002787  -0.012408   0.006727  -0.008136  -0.019209
     6  F    0.000003  -0.000021  -0.000280  -0.000075   0.000130   0.000052
     7  F   -0.000001  -0.000008  -0.000050  -0.000219   0.000288   0.000076
[truncated: 138,426 more chars]
