# Supplementary material for: The Hydration of Trifluoroacetic Acid from 0 to 298 K
Source: J Phys Chem A. 2026 Jan 20;130(4):927–35. doi: 10.1021/acs.jpca.5c08151 (PMC12862820; doi:10.1021/acs.jpca.5c08151)
Supplement: Supplementary file 1 [file jp5c08151_si_001.zip › TFA_SI/within1kcal-hightemps/4-H2O/20K-Charged-1-351-16217-wb97xd.log]

 Entering Gaussian System, Link 0=g16
 Initial command:
 /software/commercial/MERCURY/GAUSSIAN/AVX2/g16/l1.exe "/local_scratch/slurm.5620330/Gau-102260.inp" -scrdir="/local_scratch/slurm.5620330/"
 Entering Link 1 = /software/commercial/MERCURY/GAUSSIAN/AVX2/g16/l1.exe PID=    102261.
  
 Copyright (c) 1988-2019, Gaussian, Inc.  All Rights Reserved.
  
 This is part of the Gaussian(R) 16 program.  It is based on
 the Gaussian(R) 09 system (copyright 2009, Gaussian, Inc.),
 the Gaussian(R) 03 system (copyright 2003, Gaussian, Inc.),
 the Gaussian(R) 98 system (copyright 1998, Gaussian, Inc.),
 the Gaussian(R) 94 system (copyright 1995, Gaussian, Inc.),
 the Gaussian 92(TM) system (copyright 1992, Gaussian, Inc.),
 the Gaussian 90(TM) system (copyright 1990, Gaussian, Inc.),
 the Gaussian 88(TM) system (copyright 1988, Gaussian, Inc.),
 the Gaussian 86(TM) system (copyright 1986, Carnegie Mellon
 University), and the Gaussian 82(TM) system (copyright 1983,
 Carnegie Mellon University). Gaussian is a federally registered
 trademark of Gaussian, Inc.
  
 This software contains proprietary and confidential information,
 including trade secrets, belonging to Gaussian, Inc.
  
 This software is provided under written license and may be
 used, copied, transmitted, or stored only in accord with that
 written license.
  
 The following legend is applicable only to US Government
 contracts under FAR:
  
                    RESTRICTED RIGHTS LEGEND
  
 Use, reproduction and disclosure by the US Government is
 subject to restrictions as set forth in subparagraphs (a)
 and (c) of the Commercial Computer Software - Restricted
 Rights clause in FAR 52.227-19.
  
 Gaussian, Inc.
 340 Quinnipiac St., Bldg. 40, Wallingford CT 06492
  
  
 ---------------------------------------------------------------
 Warning -- This program may not be used in any manner that
 competes with the business of Gaussian, Inc. or will provide
 assistance to any competitor of Gaussian, Inc.  The licensee
 of this program is prohibited from giving any competitor of
 Gaussian, Inc. access to this program.  By using this program,
 the user acknowledges that Gaussian, Inc. is engaged in the
 business of creating and licensing software in the field of
 computational chemistry and represents and warrants to the
 licensee that it is not a competitor of Gaussian, Inc. and that
 it will not use this program in any manner prohibited above.
 ---------------------------------------------------------------
  

 Cite this work as:
 Gaussian 16, Revision C.01,
 M. J. Frisch, G. W. Trucks, H. B. Schlegel, G. E. Scuseria, 
 M. A. Robb, J. R. Cheeseman, G. Scalmani, V. Barone, 
 G. A. Petersson, H. Nakatsuji, X. Li, M. Caricato, A. V. Marenich, 
 J. Bloino, B. G. Janesko, R. Gomperts, B. Mennucci, H. P. Hratchian, 
 J. V. Ortiz, A. F. Izmaylov, J. L. Sonnenberg, D. Williams-Young, 
 F. Ding, F. Lipparini, F. Egidi, J. Goings, B. Peng, A. Petrone, 
 T. Henderson, D. Ranasinghe, V. G. Zakrzewski, J. Gao, N. Rega, 
 G. Zheng, W. Liang, M. Hada, M. Ehara, K. Toyota, R. Fukuda, 
 J. Hasegawa, M. Ishida, T. Nakajima, Y. Honda, O. Kitao, H. Nakai, 
 T. Vreven, K. Throssell, J. A. Montgomery, Jr., J. E. Peralta, 
 F. Ogliaro, M. J. Bearpark, J. J. Heyd, E. N. Brothers, K. N. Kudin, 
 V. N. Staroverov, T. A. Keith, R. Kobayashi, J. Normand, 
 K. Raghavachari, A. P. Rendell, J. C. Burant, S. S. Iyengar, 
 J. Tomasi, M. Cossi, J. M. Millam, M. Klene, C. Adamo, R. Cammi, 
 J. W. Ochterski, R. L. Martin, K. Morokuma, O. Farkas, 
 J. B. Foresman, and D. J. Fox, Gaussian, Inc., Wallingford CT, 2019.
 
 ******************************************
 Gaussian 16:  ES64L-G16RevC.01  3-Jul-2019
                19-Sep-2025 
 ******************************************
 %nproc=20
 Will use up to   20 processors via shared memory.
 %mem=18gb
 ----------------------------------------------------------------------
 # wb97xd/6-31++g** scf(conver=10) opt(tight,maxcycles=300,calcfc) freq
 ----------------------------------------------------------------------
 1/6=300,7=10,10=4,18=20,19=15,26=3,38=1/1,3;
 2/9=110,12=2,17=6,18=5,40=1/2;
 3/5=1,6=6,7=1111,11=2,25=1,30=1,71=2,74=-58,140=1/1,2,3;
 4//1;
 5/5=2,6=10,38=5/2;
 8/6=4,10=90,11=11/1;
 11/6=1,8=1,9=11,15=111,16=1/1,2,10;
 10/6=1,13=1/2;
 6/7=2,8=2,9=2,10=2,28=1/1;
 7/10=1,25=1/1,2,3,16;
 1/6=300,7=10,10=4,18=20,19=15,26=3/3(2);
 2/9=110/2;
 99//99;
 2/9=110/2;
 3/5=1,6=6,7=1111,11=2,25=1,30=1,71=1,74=-58/1,2,3;
 4/5=5,16=3,69=1/1;
 5/5=2,6=10,38=5/2;
 7//1,2,3,16;
 1/6=300,7=10,18=20,19=15,26=3/3(-5);
 2/9=110/2;
 6/7=2,8=2,9=2,10=2,19=2,28=1/1;
 99/9=1/99;
 -----------------------
 20K-Charged-1-351-16217
 -----------------------
 Symbolic Z-matrix:
 Charge =  0 Multiplicity = 1
 C                     0.06964  -0.55614   0.05195 
 O                    -0.23457   0.3585   -0.70406 
 O                     0.80564  -0.5092    1.05964 
 C                    -0.5334   -1.96524  -0.26463 
 F                    -1.86627  -1.90761  -0.41398 
 F                    -0.28628  -2.85944   0.70151 
 F                    -0.03058  -2.46381  -1.40605 
 O                     1.68848   1.75924   1.58761 
 H                     1.40957   0.75976   1.27474 
 H                     1.3584    1.75174   2.52088 
 H                     1.06356   2.38569   1.00034 
 O                     0.10964   2.98683   0.08168 
 H                    -0.39682   2.18968  -0.16157 
 H                     0.61377   3.18431  -0.72704 
 O                     1.25205   2.24266  -2.23966 
 H                     0.80469   1.43278  -1.95401 
 H                     1.30534   2.20724  -3.19515 
 O                     0.60119   0.7962    3.75695 
 H                     0.92622   0.52454   4.61682 
 H                     0.43926  -0.00771   3.24761 
 
 Add virtual bond connecting atoms H9         and O3         Dist= 2.69D+00.
 Add virtual bond connecting atoms O12        and H11        Dist= 2.75D+00.
 Add virtual bond connecting atoms O18        and H10        Dist= 3.28D+00.
 Add virtual bond connecting atoms O15        and H14        Dist= 3.58D+00.
 Add virtual bond connecting atoms H16        and O2         Dist= 3.68D+00.

 GradGradGradGradGradGradGradGradGradGradGradGradGradGradGradGradGradGrad
 Berny optimization.
 Initialization pass.
                           ----------------------------
                           !    Initial Parameters    !
                           ! (Angstroms and Degrees)  !
 --------------------------                            --------------------------
 ! Name  Definition              Value          Derivative Info.                !
 --------------------------------------------------------------------------------
 ! R1    R(1,2)                  1.225          calculate D2E/DX2 analytically  !
 ! R2    R(1,3)                  1.2487         calculate D2E/DX2 analytically  !
 ! R3    R(1,4)                  1.5651         calculate D2E/DX2 analytically  !
 ! R4    R(2,16)                 1.9485         calculate D2E/DX2 analytically  !
 ! R5    R(3,9)                  1.4217         calculate D2E/DX2 analytically  !
 ! R6    R(4,5)                  1.3424         calculate D2E/DX2 analytically  !
 ! R7    R(4,6)                  1.3394         calculate D2E/DX2 analytically  !
 ! R8    R(4,7)                  1.3432         calculate D2E/DX2 analytically  !
 ! R9    R(8,9)                  1.0838         calculate D2E/DX2 analytically  !
 ! R10   R(8,10)                 0.99           calculate D2E/DX2 analytically  !
 ! R11   R(8,11)                 1.062          calculate D2E/DX2 analytically  !
 ! R12   R(10,18)                1.7362         calculate D2E/DX2 analytically  !
 ! R13   R(11,12)                1.4544         calculate D2E/DX2 analytically  !
 ! R14   R(12,13)                0.9752         calculate D2E/DX2 analytically  !
 ! R15   R(12,14)                0.9732         calculate D2E/DX2 analytically  !
 ! R16   R(14,15)                1.8927         calculate D2E/DX2 analytically  !
 ! R17   R(15,16)                0.9683         calculate D2E/DX2 analytically  !
 ! R18   R(15,17)                0.9576         calculate D2E/DX2 analytically  !
 ! R19   R(18,19)                0.9586         calculate D2E/DX2 analytically  !
 ! R20   R(18,20)                0.9654         calculate D2E/DX2 analytically  !
 ! A1    A(2,1,3)              128.0474         calculate D2E/DX2 analytically  !
 ! A2    A(2,1,4)              116.8531         calculate D2E/DX2 analytically  !
 ! A3    A(3,1,4)              115.099          calculate D2E/DX2 analytically  !
 ! A4    A(1,2,16)             132.4624         calculate D2E/DX2 analytically  !
 ! A5    A(1,3,9)              113.955          calculate D2E/DX2 analytically  !
 ! A6    A(1,4,5)              111.4946         calculate D2E/DX2 analytically  !
 ! A7    A(1,4,6)              112.5858         calculate D2E/DX2 analytically  !
 ! A8    A(1,4,7)              111.2128         calculate D2E/DX2 analytically  !
 ! A9    A(5,4,6)              106.9832         calculate D2E/DX2 analytically  !
 ! A10   A(5,4,7)              107.0418         calculate D2E/DX2 analytically  !
 ! A11   A(6,4,7)              107.2223         calculate D2E/DX2 analytically  !
 ! A12   A(9,8,10)             100.3322         calculate D2E/DX2 analytically  !
 ! A13   A(9,8,11)             103.4687         calculate D2E/DX2 analytically  !
 ! A14   A(10,8,11)            109.2441         calculate D2E/DX2 analytically  !
 ! A15   A(8,10,18)            145.163          calculate D2E/DX2 analytically  !
 ! A16   A(11,12,13)            99.2251         calculate D2E/DX2 analytically  !
 ! A17   A(11,12,14)           105.6041         calculate D2E/DX2 analytically  !
 ! A18   A(13,12,14)           103.1556         calculate D2E/DX2 analytically  !
 ! A19   A(12,14,15)           137.5484         calculate D2E/DX2 analytically  !
 ! A20   A(14,15,16)            91.4067         calculate D2E/DX2 analytically  !
 ! A21   A(14,15,17)           146.5733         calculate D2E/DX2 analytically  !
 ! A22   A(16,15,17)           106.805          calculate D2E/DX2 analytically  !
 ! A23   A(2,16,15)            153.7406         calculate D2E/DX2 analytically  !
 ! A24   A(10,18,19)           130.2965         calculate D2E/DX2 analytically  !
 ! A25   A(10,18,20)            98.9659         calculate D2E/DX2 analytically  !
 ! A26   A(19,18,20)           107.1075         calculate D2E/DX2 analytically  !
 ! A27   L(3,9,8,13,-1)        176.8574         calculate D2E/DX2 analytically  !
 ! A28   L(8,11,12,1,-1)       168.2656         calculate D2E/DX2 analytically  !
 ! A29   L(3,9,8,13,-2)        167.7357         calculate D2E/DX2 analytically  !
 ! A30   L(8,11,12,1,-2)       180.5992         calculate D2E/DX2 analytically  !
 ! D1    D(3,1,2,16)            66.3011         calculate D2E/DX2 analytically  !
 ! D2    D(4,1,2,16)          -113.9529         calculate D2E/DX2 analytically  !
 ! D3    D(2,1,3,9)             -4.1434         calculate D2E/DX2 analytically  !
 ! D4    D(4,1,3,9)            176.1068         calculate D2E/DX2 analytically  !
 ! D5    D(2,1,4,5)            -51.85           calculate D2E/DX2 analytically  !
 ! D6    D(2,1,4,6)           -172.1024         calculate D2E/DX2 analytically  !
 ! D7    D(2,1,4,7)             67.5376         calculate D2E/DX2 analytically  !
 ! D8    D(3,1,4,5)            127.9291         calculate D2E/DX2 analytically  !
 ! D9    D(3,1,4,6)              7.6768         calculate D2E/DX2 analytically  !
 ! D10   D(3,1,4,7)           -112.6833         calculate D2E/DX2 analytically  !
 ! D11   D(1,2,16,15)         -105.3434         calculate D2E/DX2 analytically  !
 ! D12   D(1,3,8,10)           125.9608         calculate D2E/DX2 analytically  !
 ! D13   D(1,3,8,11)            15.2054         calculate D2E/DX2 analytically  !
 ! D14   D(9,8,10,18)            2.4366         calculate D2E/DX2 analytically  !
 ! D15   D(11,8,10,18)         110.7618         calculate D2E/DX2 analytically  !
 ! D16   D(9,8,12,13)           12.0845         calculate D2E/DX2 analytically  !
 ! D17   D(9,8,12,14)          -92.9306         calculate D2E/DX2 analytically  !
 ! D18   D(10,8,12,13)         -91.7336         calculate D2E/DX2 analytically  !
 ! D19   D(10,8,12,14)         163.2513         calculate D2E/DX2 analytically  !
 ! D20   D(8,10,18,19)         117.9099         calculate D2E/DX2 analytically  !
 ! D21   D(8,10,18,20)          -3.7073         calculate D2E/DX2 analytically  !
 ! D22   D(11,12,14,15)         79.3185         calculate D2E/DX2 analytically  !
 ! D23   D(13,12,14,15)        -24.3445         calculate D2E/DX2 analytically  !
 ! D24   D(12,14,15,16)          4.9174         calculate D2E/DX2 analytically  !
 ! D25   D(12,14,15,17)        129.1252         calculate D2E/DX2 analytically  !
 ! D26   D(14,15,16,2)          -5.4892         calculate D2E/DX2 analytically  !
 ! D27   D(17,15,16,2)        -157.0716         calculate D2E/DX2 analytically  !
 ! D28   D(10,18,19,20)       -118.345          calculate D2E/DX2 analytically  !
 --------------------------------------------------------------------------------
 Trust Radius=3.00D-01 FncErr=1.00D-07 GrdErr=1.00D-06 EigMax=2.50D+02 EigMin=1.00D-04
 Number of steps in this run=    120 maximum allowed number of steps=    120.
 GradGradGradGradGradGradGradGradGradGradGradGradGradGradGradGradGradGrad

                          Input orientation:                          
 ---------------------------------------------------------------------
 Center     Atomic      Atomic             Coordinates (Angstroms)
 Number     Number       Type             X           Y           Z
 ---------------------------------------------------------------------
      1          6           0        0.069637   -0.556141    0.051954
      2          8           0       -0.234570    0.358498   -0.704065
      3          8           0        0.805640   -0.509196    1.059639
      4          6           0       -0.533405   -1.965242   -0.264628
      5          9           0       -1.866272   -1.907608   -0.413981
      6          9           0       -0.286281   -2.859435    0.701514
      7          9           0       -0.030576   -2.463810   -1.406045
      8          8           0        1.688479    1.759240    1.587610
      9          1           0        1.409569    0.759762    1.274741
     10          1           0        1.358401    1.751739    2.520884
     11          1           0        1.063559    2.385687    1.000338
     12          8           0        0.109636    2.986827    0.081680
     13          1           0       -0.396816    2.189682   -0.161575
     14          1           0        0.613772    3.184312   -0.727037
     15          8           0        1.252053    2.242664   -2.239662
     16          1           0        0.804687    1.432778   -1.954006
     17          1           0        1.305343    2.207244   -3.195154
     18          8           0        0.601186    0.796203    3.756952
     19          1           0        0.926221    0.524540    4.616820
     20          1           0        0.439255   -0.007711    3.247611
 ---------------------------------------------------------------------
                    Distance matrix (angstroms):
                    1          2          3          4          5
     1  C    0.000000
     2  O    1.225018   0.000000
     3  O    1.248733   2.223866   0.000000
     4  C    1.565071   2.383731   2.380503   0.000000
     5  F    2.406512   2.807460   3.356520   1.342447   0.000000
     6  F    2.419457   3.511897   2.616137   1.339433   2.155615
     7  F    2.403123   2.915443   3.255668   1.343220   2.159475
     8  O    3.215568   3.303327   2.490775   4.715858   5.485289
     9  H    2.241033   2.603821   1.421708   3.683810   4.549481
    10  H    3.617020   3.857327   2.748200   5.015371   5.692342
    11  H    3.246793   2.949512   2.906955   4.804270   5.386704
    12  O    3.543319   2.764776   3.696350   5.005639   5.301451
    13  H    2.793335   1.916731   3.197063   4.158446   4.360137
    14  H    3.859261   2.950498   4.107435   5.296012   5.672412
    15  O    3.805644   2.849244   4.319422   4.979467   5.502892
    16  H    2.918899   1.948457   3.585153   4.023808   4.545753
    17  H    4.439253   3.463339   5.072673   5.420204   5.892882
    18  O    3.979747   4.559686   3.003558   5.008590   5.549380
    19  H    4.768607   5.448561   3.706303   5.670807   6.246785
    20  H    3.263375   4.025405   2.274411   4.136884   4.725708
                    6          7          8          9         10
     6  F    0.000000
     7  F    2.159563   0.000000
     8  O    5.100687   5.454472   0.000000
     9  H    4.037708   4.433063   1.083805   0.000000
    10  H    5.222835   5.926286   0.989953   1.593583   0.000000
    11  H    5.424267   5.523172   1.062002   1.684830   1.673584
    12  O    5.892345   5.651763   2.503505   2.841309   3.005756
    13  H    5.123547   4.830924   2.755609   2.714904   3.235455
    14  H    6.275168   5.725164   2.922912   3.243278   3.627083
    15  O    6.086740   4.948833   3.882290   3.817701   4.786973
    16  H    5.163825   4.022601   3.664793   3.353154   4.520284
    17  H    6.586996   5.177289   4.818955   4.699577   5.734403
    18  O    4.846337   6.138675   2.610688   2.610781   1.736170
    19  H    5.315174   6.791215   3.358815   3.385032   2.466930
    20  H    3.891188   5.282961   2.727321   2.328677   2.113912
                   11         12         13         14         15
    11  H    0.000000
    12  O    1.454397   0.000000
    13  H    1.876474   0.975247   0.000000
    14  H    1.955488   0.973230   1.526540   0.000000
    15  O    3.248628   2.692122   2.653304   1.892653   0.000000
    16  H    3.114995   2.653711   2.286771   2.147038   0.968324
    17  H    4.206239   3.574227   3.478542   2.743088   0.957632
    18  O    3.215458   4.306748   4.276990   5.080293   6.202843
    19  H    4.069604   5.224669   5.230314   5.977359   7.075978
    20  H    3.341907   4.370243   4.141268   5.100715   5.986234
                   16         17         18         19         20
    16  H    0.000000
    17  H    1.546254   0.000000
    18  O    5.749928   7.128719   0.000000
    19  H    6.634412   8.000135   0.958552   0.000000
    20  H    5.409747   6.867703   0.965364   1.547631   0.000000
 Stoichiometry    C2H9F3O6
 Framework group  C1[X(C2H9F3O6)]
 Deg. of freedom    54
 Full point group                 C1      NOp   1
 Largest Abelian subgroup         C1      NOp   1
 Largest concise Abelian subgroup C1      NOp   1
                         Standard orientation:                         
 ---------------------------------------------------------------------
 Center     Atomic      Atomic             Coordinates (Angstroms)
 Number     Number       Type             X           Y           Z
 ---------------------------------------------------------------------
      1          6           0        0.550468   -0.066875   -0.058994
      2          8           0       -0.020683   -1.034295    0.429427
      3          8           0        0.041152    0.920715   -0.628729
      4          6           0        2.112386   -0.044926    0.037844
      5          9           0        2.529975   -0.245683    1.297796
      6          9           0        2.636614    1.119182   -0.367270
      7          9           0        2.659777   -1.011738   -0.717060
      8          8           0       -2.448532    0.900366   -0.699559
      9          1           0       -1.369772    0.835067   -0.781081
     10          1           0       -2.541597    1.795813   -0.287829
     11          1           0       -2.687591    0.157396    0.020645
     12          8           0       -2.721576   -0.910651    1.007252
     13          1           0       -1.769447   -0.965575    1.211067
     14          1           0       -2.887786   -1.726840    0.503878
     15          8           0       -1.895277   -2.939667   -0.557309
     16          1           0       -1.068833   -2.477289   -0.355198
     17          1           0       -1.667070   -3.854744   -0.723481
     18          8           0       -1.691863    3.204945    0.265874
     19          1           0       -1.740936    4.115027   -0.031052
     20          1           0       -0.787157    2.904785    0.113103
 ---------------------------------------------------------------------
 Rotational constants (GHZ):           0.9265393           0.5732991           0.4032870
 Standard basis: 6-31++G(d,p) (6D, 7F)
 There are   263 symmetry adapted cartesian basis functions of A   symmetry.
 There are   263 symmetry adapted basis functions of A   symmetry.
   263 basis functions,   424 primitive gaussians,   263 cartesian basis functions
    48 alpha electrons       48 beta electrons
       nuclear repulsion energy       747.7405661252 Hartrees.
 NAtoms=   20 NActive=   20 NUniq=   20 SFac= 1.00D+00 NAtFMM=   60 NAOKFM=F Big=F
 Integral buffers will be    131072 words long.
 Raffenetti 2 integral format.
 Two-electron integral symmetry is turned on.
 Nuclear repulsion after empirical dispersion term =      747.7311534207 Hartrees.
 One-electron integrals computed using PRISM.
 NBasis=   263 RedAO= T EigKep=  4.24D-05  NBF=   263
 NBsUse=   263 1.00D-06 EigRej= -1.00D+00 NBFU=   263
 ExpMin= 3.60D-02 ExpMax= 7.00D+03 ExpMxC= 1.05D+03 IAcc=3 IRadAn=         5 AccDes= 0.00D+00
 Harris functional with IExCor= 4639 and IRadAn=       5 diagonalized for initial guess.
 HarFok:  IExCor= 4639 AccDes= 0.00D+00 IRadAn=         5 IDoV= 1 UseB2=F ITyADJ=14
 ICtDFT=  3500011 ScaDFX=  1.000000  1.000000  1.000000  1.000000
 FoFCou: FMM=F IPFlag=           0 FMFlag=      100000 FMFlg1=           0
         NFxFlg=           0 DoJE=T BraDBF=F KetDBF=T FulRan=T
         wScrn=  0.000000 ICntrl=       500 IOpCl=  0 I1Cent=   200000004 NGrid=           0
         NMat0=    1 NMatS0=      1 NMatT0=    0 NMatD0=    1 NMtDS0=    0 NMtDT0=    0
 Petite list used in FoFCou.
 Requested convergence on RMS density matrix=1.00D-10 within 128 cycles.
 Requested convergence on MAX density matrix=1.00D-08.
 Requested convergence on             energy=1.00D-08.
 No special actions if energy rises.
 SCF Done:  E(RwB97XD) =  -832.371508706     A.U. after   18 cycles
            NFock= 18  Conv=0.47D-10     -V/T= 2.0081
 DoSCS=F DFT=T ScalE2(SS,OS)=  1.000000  1.000000
 Range of M.O.s used for correlation:     1   263
 NBasis=   263 NAE=    48 NBE=    48 NFC=     0 NFV=     0
 NROrb=    263 NOA=    48 NOB=    48 NVA=   215 NVB=   215

 **** Warning!!: The largest alpha MO coefficient is  0.28802544D+02

 Symmetrizing basis deriv contribution to polar:
 IMax=3 JMax=2 DiffMx= 0.00D+00
 G2DrvN: will do    21 centers at a time, making    1 passes.
 Calling FoFCou, ICntrl=  3107 FMM=F I1Cent=   0 AccDes= 0.00D+00.
 End of G2Drv F.D. properties file   721 does not exist.
 End of G2Drv F.D. properties file   722 does not exist.
 End of G2Drv F.D. properties file   788 does not exist.
          IDoAtm=11111111111111111111
          Differentiating once with respect to nuclear coordinates.
 Keep R1 ints in memory in canonical form, NReq=1236245053.
          There are    63 degrees of freedom in the 1st order CPHF.  IDoFFX=6 NUNeed=     0.
     57 vectors produced by pass  0 Test12= 1.64D-14 1.59D-09 XBig12= 1.71D-01 7.27D-02.
 AX will form    57 AO Fock derivatives at one time.
     57 vectors produced by pass  1 Test12= 1.64D-14 1.59D-09 XBig12= 6.62D-02 1.07D-01.
     57 vectors produced by pass  2 Test12= 1.64D-14 1.59D-09 XBig12= 1.41D-03 5.14D-03.
     57 vectors produced by pass  3 Test12= 1.64D-14 1.59D-09 XBig12= 1.26D-05 4.68D-04.
     57 vectors produced by pass  4 Test12= 1.64D-14 1.59D-09 XBig12= 1.04D-07 3.29D-05.
     57 vectors produced by pass  5 Test12= 1.64D-14 1.59D-09 XBig12= 6.52D-10 2.36D-06.
     51 vectors produced by pass  6 Test12= 1.64D-14 1.59D-09 XBig12= 3.85D-12 1.81D-07.
     15 vectors produced by pass  7 Test12= 1.64D-14 1.59D-09 XBig12= 1.71D-14 1.21D-08.
 InvSVY:  IOpt=1 It=  1 EMax= 2.78D-16
 Solved reduced A of dimension   408 with    63 vectors.
 End of Minotr F.D. properties file   721 does not exist.
 End of Minotr F.D. properties file   722 does not exist.
 End of Minotr F.D. properties file   788 does not exist.

 **********************************************************************

            Population analysis using the SCF Density.

 **********************************************************************

 Orbital symmetries:
       Occupied  (A) (A) (A) (A) (A) (A) (A) (A) (A) (A) (A) (A)
                 (A) (A) (A) (A) (A) (A) (A) (A) (A) (A) (A) (A)
                 (A) (A) (A) (A) (A) (A) (A) (A) (A) (A) (A) (A)
                 (A) (A) (A) (A) (A) (A) (A) (A) (A) (A) (A) (A)
       Virtual   (A) (A) (A) (A) (A) (A) (A) (A) (A) (A) (A) (A)
                 (A) (A) (A) (A) (A) (A) (A) (A) (A) (A) (A) (A)
                 (A) (A) (A) (A) (A) (A) (A) (A) (A) (A) (A) (A)
                 (A) (A) (A) (A) (A) (A) (A) (A) (A) (A) (A) (A)
                 (A) (A) (A) (A) (A) (A) (A) (A) (A) (A) (A) (A)
                 (A) (A) (A) (A) (A) (A) (A) (A) (A) (A) (A) (A)
                 (A) (A) (A) (A) (A) (A) (A) (A) (A) (A) (A) (A)
                 (A) (A) (A) (A) (A) (A) (A) (A) (A) (A) (A) (A)
                 (A) (A) (A) (A) (A) (A) (A) (A) (A) (A) (A) (A)
                 (A) (A) (A) (A) (A) (A) (A) (A) (A) (A) (A) (A)
                 (A) (A) (A) (A) (A) (A) (A) (A) (A) (A) (A) (A)
                 (A) (A) (A) (A) (A) (A) (A) (A) (A) (A) (A) (A)
                 (A) (A) (A) (A) (A) (A) (A) (A) (A) (A) (A) (A)
                 (A) (A) (A) (A) (A) (A) (A) (A) (A) (A) (A) (A)
                 (A) (A) (A) (A) (A) (A) (A) (A) (A) (A) (A) (A)
                 (A) (A) (A) (A) (A) (A) (A) (A) (A) (A) (A) (A)
                 (A) (A) (A) (A) (A) (A) (A) (A) (A) (A) (A) (A)
                 (A) (A) (A) (A) (A) (A) (A) (A) (A) (A) (A)
 The electronic state is 1-A.
 Alpha  occ. eigenvalues --  -24.87529 -24.87348 -24.87282 -19.35218 -19.33300
 Alpha  occ. eigenvalues --  -19.31398 -19.29933 -19.29352 -19.28256 -10.55727
 Alpha  occ. eigenvalues --  -10.45451  -1.42918  -1.33737  -1.33609  -1.21742
 Alpha  occ. eigenvalues --   -1.19546  -1.16555  -1.15232  -1.13059  -1.11827
 Alpha  occ. eigenvalues --   -0.83794  -0.73734  -0.69548  -0.69135  -0.69001
 Alpha  occ. eigenvalues --   -0.67284  -0.66533  -0.65322  -0.65075  -0.60624
 Alpha  occ. eigenvalues --   -0.57518  -0.56927  -0.56212  -0.55173  -0.54624
 Alpha  occ. eigenvalues --   -0.53017  -0.52459  -0.52291  -0.51689  -0.50504
 Alpha  occ. eigenvalues --   -0.50265  -0.48639  -0.45575  -0.43967  -0.42119
 Alpha  occ. eigenvalues --   -0.40617  -0.39982  -0.38396
 Alpha virt. eigenvalues --    0.02713   0.04195   0.05505   0.07146   0.07494
 Alpha virt. eigenvalues --    0.08658   0.09226   0.10260   0.10972   0.11756
 Alpha virt. eigenvalues --    0.13653   0.13727   0.15009   0.15310   0.17012
 Alpha virt. eigenvalues --    0.17542   0.19683   0.20664   0.21168   0.21661
 Alpha virt. eigenvalues --    0.22512   0.23708   0.24172   0.25096   0.25760
 Alpha virt. eigenvalues --    0.26764   0.27371   0.27575   0.28061   0.28710
 Alpha virt. eigenvalues --    0.29260   0.29861   0.30154   0.30772   0.30956
 Alpha virt. eigenvalues --    0.31413   0.32349   0.33453   0.33698   0.34573
 Alpha virt. eigenvalues --    0.34752   0.35245   0.36477   0.36771   0.37307
 Alpha virt. eigenvalues --    0.37583   0.38662   0.40089   0.40486   0.40946
 Alpha virt. eigenvalues --    0.41725   0.41879   0.43583   0.45129   0.45184
 Alpha virt. eigenvalues --    0.46199   0.46460   0.46928   0.47956   0.48183
 Alpha virt. eigenvalues --    0.49774   0.50635   0.51963   0.54529   0.55914
 Alpha virt. eigenvalues --    0.57371   0.59267   0.62031   0.63521   0.83440
 Alpha virt. eigenvalues --    0.85401   0.89533   0.90420   0.92216   0.94557
 Alpha virt. eigenvalues --    1.02063   1.06874   1.10148   1.11671   1.14458
 Alpha virt. eigenvalues --    1.15436   1.17208   1.18789   1.19317   1.20148
 Alpha virt. eigenvalues --    1.22866   1.23410   1.24715   1.25720   1.26347
 Alpha virt. eigenvalues --    1.26799   1.27245   1.27830   1.29215   1.31813
 Alpha virt. eigenvalues --    1.32617   1.33334   1.35605   1.36614   1.37970
 Alpha virt. eigenvalues --    1.39117   1.40096   1.42152   1.45880   1.46508
 Alpha virt. eigenvalues --    1.48111   1.50819   1.54345   1.55936   1.56586
 Alpha virt. eigenvalues --    1.58477   1.61151   1.61681   1.62064   1.62616
 Alpha virt. eigenvalues --    1.63554   1.64120   1.65889   1.66216   1.67154
 Alpha virt. eigenvalues --    1.68350   1.68701   1.69257   1.71528   1.74017
 Alpha virt. eigenvalues --    1.74078   1.75014   1.75824   1.76349   1.76575
 Alpha virt. eigenvalues --    1.78867   1.79974   1.81688   1.83226   1.83892
 Alpha virt. eigenvalues --    1.86717   1.88582   1.92104   1.93456   1.93981
 Alpha virt. eigenvalues --    1.96072   1.96528   2.00052   2.00642   2.04668
 Alpha virt. eigenvalues --    2.13171   2.13881   2.16297   2.17558   2.18729
 Alpha virt. eigenvalues --    2.21844   2.23223   2.26161   2.27177   2.31133
 Alpha virt. eigenvalues --    2.31351   2.32608   2.33176   2.34658   2.36036
 Alpha virt. eigenvalues --    2.40775   2.41325   2.42754   2.48919   2.50427
 Alpha virt. eigenvalues --    2.52456   2.56717   2.59406   2.61062   2.63727
 Alpha virt. eigenvalues --    2.65713   2.70189   2.71790   2.72780   2.74120
 Alpha virt. eigenvalues --    2.75906   2.78268   2.79627   2.81208   2.85292
 Alpha virt. eigenvalues --    2.86535   2.89081   2.98942   3.05158   3.09156
 Alpha virt. eigenvalues --    3.09661   3.10888   3.14209   3.16454   3.20489
 Alpha virt. eigenvalues --    3.23301   3.25294   3.29644   3.37777   3.40303
 Alpha virt. eigenvalues --    3.44440   3.49429   3.55869   3.60029   3.67105
 Alpha virt. eigenvalues --    3.74071   3.76506   3.80193   3.87822   4.28851
 Alpha virt. eigenvalues --    4.34107   4.36131   4.44569   4.46615   4.56790
 Alpha virt. eigenvalues --    4.73437   4.82904   5.60641   5.94155   6.62440
          Condensed to atoms (all electrons):
               1          2          3          4          5          6
     1  C    5.594113   0.382394   0.405257  -0.632492  -0.062236  -0.056054
     2  O    0.382394   8.567575  -0.170780  -0.151248   0.002768   0.011482
     3  O    0.405257  -0.170780   8.506514  -0.184416   0.002595   0.015771
     4  C   -0.632492  -0.151248  -0.184416   5.595846   0.196275   0.153230
     5  F   -0.062236   0.002768   0.002595   0.196275   9.242527  -0.039519
     6  F   -0.056054   0.011482   0.015771   0.153230  -0.039519   9.267391
     7  F   -0.038201   0.008962   0.006308   0.161910  -0.048392  -0.037336
     8  O    0.013404   0.004783  -0.047062  -0.052896   0.000026  -0.000198
     9  H   -0.034660   0.007495   0.107564   0.014829   0.000437  -0.000111
    10  H    0.003693  -0.000113   0.000459   0.001099   0.000009  -0.000239
    11  H   -0.001301  -0.005239  -0.001352   0.006128  -0.000127   0.000108
    12  O   -0.000981  -0.001451   0.004214  -0.019030   0.000049   0.000133
    13  H   -0.011599   0.031543  -0.001792   0.003854   0.000157  -0.000086
    14  H    0.002480  -0.001281  -0.000064  -0.002429   0.000034  -0.000006
    15  O    0.010547  -0.001184  -0.001064  -0.004576   0.000059   0.000039
    16  H    0.003702   0.003903   0.000645  -0.018516  -0.000877   0.000221
    17  H    0.000142  -0.000524   0.000229  -0.000478   0.000044  -0.000025
    18  O    0.001900  -0.000452   0.003418   0.004254   0.000054   0.000132
    19  H    0.000107   0.000171  -0.000050  -0.000248  -0.000002  -0.000026
    20  H    0.000591   0.000598   0.001750  -0.007072  -0.000198   0.000348
               7          8          9         10         11         12
     1  C   -0.038201   0.013404  -0.034660   0.003693  -0.001301  -0.000981
     2  O    0.008962   0.004783   0.007495  -0.000113  -0.005239  -0.001451
     3  O    0.006308  -0.047062   0.107564   0.000459  -0.001352   0.004214
     4  C    0.161910  -0.052896   0.014829   0.001099   0.006128  -0.019030
     5  F   -0.048392   0.000026   0.000437   0.000009  -0.000127   0.000049
     6  F   -0.037336  -0.000198  -0.000111  -0.000239   0.000108   0.000133
     7  F    9.238134   0.000178   0.000213  -0.000045   0.000136  -0.000013
     8  O    0.000178   8.414012   0.161407   0.240032   0.184847  -0.098418
     9  H    0.000213   0.161407   0.277309  -0.022204  -0.013068  -0.002513
    10  H   -0.000045   0.240032  -0.022204   0.296910  -0.021250   0.005444
    11  H    0.000136   0.184847  -0.013068  -0.021250   0.249715   0.112715
    12  O   -0.000013  -0.098418  -0.002513   0.005444   0.112715   8.289540
    13  H    0.000253   0.013609   0.002705  -0.001850  -0.011743   0.255906
    14  H   -0.000067   0.003338   0.000683   0.000819  -0.015497   0.274147
    15  O    0.000142  -0.001043  -0.001089  -0.000337   0.001050  -0.032400
    16  H   -0.000083   0.001784  -0.001490  -0.000234   0.003040  -0.002773
    17  H    0.000004  -0.000404   0.000156   0.000137  -0.000599   0.003838
    18  O   -0.000014  -0.085421  -0.003301   0.054373  -0.000829   0.001828
    19  H   -0.000016   0.003178   0.001233  -0.004371  -0.000099  -0.000114
    20  H    0.000119   0.011327  -0.002319  -0.009037   0.001808  -0.000117
              13         14         15         16         17         18
     1  C   -0.011599   0.002480   0.010547   0.003702   0.000142   0.001900
     2  O    0.031543  -0.001281  -0.001184   0.003903  -0.000524  -0.000452
     3  O   -0.001792  -0.000064  -0.001064   0.000645   0.000229   0.003418
     4  C    0.003854  -0.002429  -0.004576  -0.018516  -0.000478   0.004254
     5  F    0.000157   0.000034   0.000059  -0.000877   0.000044   0.000054
     6  F   -0.000086  -0.000006   0.000039   0.000221  -0.000025   0.000132
     7  F    0.000253  -0.000067   0.000142  -0.000083   0.000004  -0.000014
     8  O    0.013609   0.003338  -0.001043   0.001784  -0.000404  -0.085421
     9  H    0.002705   0.000683  -0.001089  -0.001490   0.000156  -0.003301
    10  H   -0.001850   0.000819  -0.000337  -0.000234   0.000137   0.054373
    11  H   -0.011743  -0.015497   0.001050   0.003040  -0.000599  -0.000829
    12  O    0.255906   0.274147  -0.032400  -0.002773   0.003838   0.001828
    13  H    0.314130  -0.024745  -0.002129  -0.001143   0.000220   0.000410
    14  H   -0.024745   0.296100   0.029724  -0.008874   0.000003   0.000252
    15  O   -0.002129   0.029724   8.298874   0.238736   0.261023   0.000057
    16  H   -0.001143  -0.008874   0.238736   0.358909  -0.013771  -0.000325
    17  H    0.000220   0.000003   0.261023  -0.013771   0.356987   0.000028
    18  O    0.000410   0.000252   0.000057  -0.000325   0.000028   8.250231
    19  H   -0.000108   0.000032   0.000020   0.000020  -0.000004   0.271269
    20  H    0.000060  -0.000181  -0.000094   0.000059   0.000004   0.266172
              19         20
     1  C    0.000107   0.000591
     2  O    0.000171   0.000598
     3  O   -0.000050   0.001750
     4  C   -0.000248  -0.007072
     5  F   -0.000002  -0.000198
     6  F   -0.000026   0.000348
     7  F   -0.000016   0.000119
     8  O    0.003178   0.011327
     9  H    0.001233  -0.002319
    10  H   -0.004371  -0.009037
    11  H   -0.000099   0.001808
    12  O   -0.000114  -0.000117
    13  H   -0.000108   0.000060
    14  H    0.000032  -0.000181
    15  O    0.000020  -0.000094
    16  H    0.000020   0.000059
    17  H   -0.000004   0.000004
    18  O    0.271269   0.266172
    19  H    0.345923  -0.019872
    20  H   -0.019872   0.341551
 Mulliken charges:
               1
     1  C    0.419196
     2  O   -0.689401
     3  O   -0.648145
     4  C    0.935976
     5  F   -0.293682
     6  F   -0.315255
     7  F   -0.292194
     8  O   -0.766483
     9  H    0.506727
    10  H    0.456705
    11  H    0.511558
    12  O   -0.790004
    13  H    0.432348
    14  H    0.445532
    15  O   -0.796356
    16  H    0.437065
    17  H    0.392990
    18  O   -0.764035
    19  H    0.402957
    20  H    0.414503
 Sum of Mulliken charges =  -0.00000
 Mulliken charges with hydrogens summed into heavy atoms:
               1
     1  C    0.419196
     2  O   -0.689401
     3  O   -0.648145
     4  C    0.935976
     5  F   -0.293682
     6  F   -0.315255
     7  F   -0.292194
     8  O    0.708507
    12  O    0.087875
    15  O    0.033699
    18  O    0.053425
 APT charges:
               1
     1  C    0.144982
     2  O   -0.579120
     3  O   -0.552819
     4  C    0.372169
     5  F   -0.110302
     6  F   -0.105710
     7  F   -0.093151
     8  O   -0.553979
     9  H    0.282468
    10  H    0.618624
    11  H    0.405622
    12  O   -0.576909
    13  H    0.053006
    14  H    0.642912
    15  O   -0.988829
    16  H    0.002193
    17  H    1.009371
    18  O   -1.122869
    19  H    1.134545
    20  H    0.017798
 Sum of APT charges =  -0.00000
 APT charges with hydrogens summed into heavy atoms:
               1
     1  C    0.144982
     2  O   -0.579120
     3  O   -0.552819
     4  C    0.372169
     5  F   -0.110302
     6  F   -0.105710
     7  F   -0.093151
     8  O    0.752734
    12  O    0.119009
    15  O    0.022735
    18  O    0.029474
 Electronic spatial extent (au):  <R**2>=           2652.9561
 Charge=             -0.0000 electrons
 Dipole moment (field-independent basis, Debye):
    X=             -2.3808    Y=              1.7708    Z=             -0.6701  Tot=              3.0419
 Quadrupole moment (field-independent basis, Debye-Ang):
   XX=            -71.9097   YY=            -41.4004   ZZ=            -69.7350
   XY=             -3.5460   XZ=              1.4259   YZ=              0.6242
 Traceless Quadrupole moment (field-independent basis, Debye-Ang):
   XX=            -10.8947   YY=             19.6146   ZZ=             -8.7199
   XY=             -3.5460   XZ=              1.4259   YZ=              0.6242
 Octapole moment (field-independent basis, Debye-Ang**2):
  XXX=              5.8089  YYY=             24.2888  ZZZ=             -0.4431  XYY=            -30.6856
  XXY=             10.6637  XXZ=             -4.7330  XZZ=             13.3144  YZZ=             -1.6251
  YYZ=            -16.9323  XYZ=              4.7735
 Hexadecapole moment (field-independent basis, Debye-Ang**3):
 XXXX=          -1662.9301 YYYY=           -473.9177 ZZZZ=           -226.1376 XXXY=            -30.1605
 XXXZ=             18.9906 YYYX=            -49.7103 YYYZ=              5.0317 ZZZX=              2.5538
 ZZZY=             -0.8722 XXYY=           -406.6539 XXZZ=           -349.4852 YYZZ=           -224.0993
 XXYZ=             -4.8659 YYXZ=             28.0746 ZZXY=              0.3865
 N-N= 7.477311534207D+02 E-N=-3.462781361846D+03  KE= 8.256992262257D+02
  Exact polarizability:       0.000       0.000       0.000       0.000       0.000       0.000
 Approx polarizability:      66.608       1.197      76.949      -0.178      -6.271      60.481
 Calling FoFJK, ICntrl=    100127 FMM=F ISym2X=0 I1Cent= 0 IOpClX= 0 NMat=1 NMatS=1 NMatT=0.
 ***** Axes restored to original set *****
 -------------------------------------------------------------------
 Center     Atomic                   Forces (Hartrees/Bohr)
 Number     Number              X              Y              Z
 -------------------------------------------------------------------
      1        6          -0.006709808   -0.017748782   -0.000701623
      2        8          -0.007391626    0.013567046   -0.017209650
      3        8           0.014496515    0.003145352    0.017509543
      4        6          -0.002812375   -0.005205892    0.000876028
      5        9          -0.000534633    0.004375786    0.000544631
      6        9           0.001554111    0.001557561    0.001428969
      7        9           0.003310524    0.003128289   -0.001735708
      8        8          -0.010824729   -0.003287540   -0.004957014
      9        1           0.001040947    0.005352329    0.000796891
     10        1           0.003576713    0.000799082   -0.002001469
     11        1           0.005112711   -0.003829700    0.004489188
     12        8           0.001805340    0.001784424    0.005437360
     13        1           0.000299135    0.000649520   -0.001176703
     14        1          -0.001746371    0.000663119   -0.003163080
     15        8           0.000827543    0.000040174    0.001278192
     16        1          -0.000375065   -0.003760040   -0.000409046
     17        1           0.000175557    0.001281393   -0.002039448
     18        8          -0.001609331    0.000891451   -0.000514507
     19        1           0.000846268   -0.000144746    0.001842590
     20        1          -0.001041428   -0.003258825   -0.000295143
 -------------------------------------------------------------------
 Cartesian Forces:  Max     0.017748782 RMS     0.005572357
 FormGI is forming the generalized inverse of G from B-inverse, IUseBI=4.

 GradGradGradGradGradGradGradGradGradGradGradGradGradGradGradGradGradGrad
 Berny optimization.
 Internal  Forces:  Max     0.021327825 RMS     0.004141996
 Search for a local minimum.
 Step number   1 out of a maximum of  120
 All quantities printed in internal units (Hartrees-Bohrs-Radians)
 Mixed Optimization -- RFO/linear search
 Second derivative matrix not updated -- analytic derivatives used.
 ITU=  0
     Eigenvalues ---   -0.00203  -0.00036   0.00088   0.00105   0.00154
     Eigenvalues ---    0.00222   0.00371   0.00412   0.00466   0.00552
     Eigenvalues ---    0.00569   0.00822   0.01185   0.01419   0.01638
     Eigenvalues ---    0.02053   0.02236   0.02634   0.02915   0.03385
     Eigenvalues ---    0.03770   0.04012   0.04378   0.05275   0.05958
     Eigenvalues ---    0.06662   0.07330   0.07698   0.07795   0.10130
     Eigenvalues ---    0.10815   0.11416   0.13522   0.13778   0.19560
     Eigenvalues ---    0.20690   0.21777   0.23256   0.25535   0.29028
     Eigenvalues ---    0.30126   0.36096   0.36541   0.37562   0.46865
     Eigenvalues ---    0.49434   0.50435   0.52791   0.54008   0.54821
     Eigenvalues ---    0.57420   0.57656   0.67254   0.85799
 RFO step:  Lambda=-5.42634775D-03 EMin=-2.03384210D-03
 Linear search not attempted -- first point.
 Maximum step size (   0.300) exceeded in Quadratic search.
    -- Step size scaled by   0.374
 Iteration  1 RMS(Cart)=  0.06527747 RMS(Int)=  0.00246961
 Iteration  2 RMS(Cart)=  0.00451511 RMS(Int)=  0.00026561
 Iteration  3 RMS(Cart)=  0.00000676 RMS(Int)=  0.00026558
 Iteration  4 RMS(Cart)=  0.00000000 RMS(Int)=  0.00026558
 Variable       Old X    -DE/DX   Delta X   Delta X   Delta X     New X
                                 (Linear)    (Quad)   (Total)
    R1        2.31495   0.02133   0.00000   0.00018   0.00005   2.31500
    R2        2.35976   0.01952   0.00000   0.02008   0.01999   2.37976
    R3        2.95756  -0.00428   0.00000  -0.00897  -0.00897   2.94859
    R4        3.68205  -0.00071   0.00000  -0.01941  -0.01935   3.66271
    R5        2.68664  -0.00359   0.00000  -0.20909  -0.20906   2.47758
    R6        2.53686   0.00066   0.00000  -0.00367  -0.00367   2.53319
    R7        2.53116   0.00028   0.00000  -0.00093  -0.00093   2.53024
    R8        2.53832   0.00155   0.00000   0.00102   0.00102   2.53934
    R9        2.04809  -0.00895   0.00000   0.07479   0.07485   2.12294
   R10        1.87074  -0.00149   0.00000  -0.00828  -0.00828   1.86246
   R11        2.00689  -0.00658   0.00000  -0.06650  -0.06633   1.94057
   R12        3.28089   0.00290   0.00000   0.06348   0.06348   3.34436
   R13        2.74841   0.00109   0.00000   0.14600   0.14617   2.89458
   R14        1.84295  -0.00038   0.00000  -0.01080  -0.01079   1.83216
   R15        1.83914   0.00352   0.00000   0.00081   0.00069   1.83983
   R16        3.57660   0.00304   0.00000   0.00907   0.00892   3.58551
   R17        1.82987   0.00280   0.00000   0.00146   0.00146   1.83133
   R18        1.80966   0.00200   0.00000   0.00108   0.00108   1.81074
   R19        1.81140   0.00198   0.00000   0.00139   0.00139   1.81279
   R20        1.82427   0.00304   0.00000  -0.00002  -0.00002   1.82426
    A1        2.23485  -0.00012   0.00000  -0.00104  -0.00122   2.23363
    A2        2.03947  -0.00211   0.00000   0.00699   0.00706   2.04653
    A3        2.00886   0.00223   0.00000  -0.00592  -0.00584   2.00301
    A4        2.31190  -0.00169   0.00000   0.00073   0.00060   2.31250
    A5        1.98889  -0.00222   0.00000   0.00070   0.00068   1.98957
    A6        1.94595  -0.00561   0.00000  -0.00399  -0.00401   1.94194
    A7        1.96499  -0.00168   0.00000   0.00078   0.00077   1.96576
    A8        1.94103  -0.00630   0.00000  -0.01315  -0.01318   1.92785
    A9        1.86721   0.00464   0.00000   0.00613   0.00613   1.87334
   A10        1.86823   0.00562   0.00000   0.00668   0.00665   1.87488
   A11        1.87138   0.00441   0.00000   0.00483   0.00482   1.87620
   A12        1.75113  -0.00163   0.00000   0.01020   0.00963   1.76076
   A13        1.80587   0.00335   0.00000   0.02313   0.02331   1.82918
   A14        1.90667   0.00129   0.00000   0.00933   0.00845   1.91512
   A15        2.53357  -0.00105   0.00000  -0.01658  -0.01658   2.51699
   A16        1.73181   0.00052   0.00000   0.01204   0.01218   1.74399
   A17        1.84314   0.00346   0.00000  -0.00785  -0.00815   1.83499
   A18        1.80040  -0.00231   0.00000  -0.00691  -0.00692   1.79348
   A19        2.40067   0.00099   0.00000   0.02805   0.02777   2.42844
   A20        1.59535   0.00208   0.00000   0.02531   0.02525   1.62060
   A21        2.55819  -0.00036   0.00000  -0.03356  -0.03329   2.52490
   A22        1.86410  -0.00067   0.00000   0.00499   0.00517   1.86927
   A23        2.68328  -0.00264   0.00000   0.00002   0.00010   2.68338
   A24        2.27410  -0.00120   0.00000  -0.01257  -0.01255   2.26155
   A25        1.72728   0.00173   0.00000   0.01932   0.01935   1.74663
   A26        1.86938  -0.00076   0.00000  -0.00323  -0.00319   1.86619
   A27        3.08674   0.00316   0.00000   0.04977   0.04983   3.13657
   A28        2.93679   0.00215   0.00000  -0.00473  -0.00426   2.93253
   A29        2.92754  -0.00045   0.00000   0.04306   0.04254   2.97008
   A30        3.15205  -0.00038   0.00000   0.01165   0.01144   3.16349
    D1        1.15717  -0.00056   0.00000  -0.02714  -0.02673   1.13044
    D2       -1.98885  -0.00012   0.00000  -0.01755  -0.01709  -2.00595
    D3       -0.07232   0.00002   0.00000   0.03807   0.03853  -0.03379
    D4        3.07364  -0.00039   0.00000   0.02858   0.02907   3.10271
    D5       -0.90495   0.00041   0.00000   0.07661   0.07659  -0.82837
    D6       -3.00375  -0.00041   0.00000   0.07101   0.07101  -2.93275
    D7        1.17875  -0.00045   0.00000   0.07359   0.07359   1.25234
    D8        2.23278   0.00078   0.00000   0.08497   0.08496   2.31774
    D9        0.13398  -0.00003   0.00000   0.07936   0.07938   0.21336
   D10       -1.96669  -0.00008   0.00000   0.08194   0.08196  -1.88473
   D11       -1.83859   0.00481   0.00000   0.02387   0.02459  -1.81400
   D12        2.19843   0.00081   0.00000   0.02575   0.02649   2.22492
   D13        0.26538  -0.00074   0.00000  -0.00056  -0.00081   0.26457
   D14        0.04253  -0.00175   0.00000   0.02306   0.02303   0.06556
   D15        1.93316   0.00165   0.00000   0.05580   0.05583   1.98899
   D16        0.21091   0.00040   0.00000   0.02473   0.02492   0.23583
   D17       -1.62194   0.00181   0.00000   0.02970   0.02989  -1.59205
   D18       -1.60105   0.00011   0.00000   0.00156   0.00142  -1.59963
   D19        2.84927   0.00152   0.00000   0.00653   0.00640   2.85567
   D20        2.05792   0.00030   0.00000   0.02787   0.02784   2.08575
   D21       -0.06470   0.00038   0.00000   0.02047   0.02051  -0.04420
   D22        1.38437   0.00047   0.00000  -0.03969  -0.03946   1.34491
   D23       -0.42489  -0.00038   0.00000  -0.04793  -0.04779  -0.47268
   D24        0.08582  -0.00034   0.00000  -0.02231  -0.02156   0.06427
   D25        2.25366   0.00173   0.00000  -0.00058  -0.00061   2.25305
   D26       -0.09580   0.00278   0.00000  -0.00012   0.00065  -0.09516
   D27       -2.74142   0.00221   0.00000   0.02021   0.02041  -2.72101
   D28       -2.06551  -0.00084   0.00000  -0.01594  -0.01595  -2.08146
         Item               Value     Threshold  Converged?
 Maximum Force            0.021328     0.000015     NO 
 RMS     Force            0.004142     0.000010     NO 
 Maximum Displacement     0.238382     0.000060     NO 
 RMS     Displacement     0.066039     0.000040     NO 
 Predicted change in Energy=-2.068751D-03
 GradGradGradGradGradGradGradGradGradGradGradGradGradGradGradGradGradGrad

                          Input orientation:                          
 ---------------------------------------------------------------------
 Center     Atomic      Atomic             Coordinates (Angstroms)
 Number     Number       Type             X           Y           Z
 ---------------------------------------------------------------------
      1          6           0        0.064372   -0.550562    0.036753
      2          8           0       -0.239217    0.350480   -0.735707
      3          8           0        0.807509   -0.484029    1.051242
      4          6           0       -0.522852   -1.967137   -0.251518
      5          9           0       -1.838497   -1.906451   -0.501225
      6          9           0       -0.349458   -2.814488    0.770588
      7          9           0        0.066849   -2.509371   -1.330371
      8          8           0        1.658331    1.727061    1.573037
      9          1           0        1.329365    0.701671    1.253014
     10          1           0        1.362638    1.732392    2.513191
     11          1           0        1.078258    2.372128    1.023550
     12          8           0        0.111594    3.066012    0.059013
     13          1           0       -0.454917    2.315829   -0.178238
     14          1           0        0.625879    3.212821   -0.754529
     15          8           0        1.249970    2.232324   -2.254248
     16          1           0        0.800882    1.421294   -1.971931
     17          1           0        1.294099    2.211457   -3.211206
     18          8           0        0.624414    0.756200    3.791520
     19          1           0        0.976671    0.501681    4.646720
     20          1           0        0.453626   -0.059278    3.303937
 ---------------------------------------------------------------------
                    Distance matrix (angstroms):
                    1          2          3          4          5
     1  C    0.000000
     2  O    1.225046   0.000000
     3  O    1.259312   2.232762   0.000000
     4  C    1.560326   2.384584   2.380473   0.000000
     5  F    2.397658   2.776043   3.381535   1.340506   0.000000
     6  F    2.415601   3.506865   2.616941   1.338944   2.158535
     7  F    2.388716   2.937014   3.212891   1.343759   2.163640
     8  O    3.176230   3.290282   2.425920   4.661937   5.452776
     9  H    2.155826   2.557107   1.311080   3.580064   4.462622
    10  H    3.609726   3.876978   2.712560   4.988507   5.707463
    11  H    3.247130   2.986266   2.869095   4.797768   5.398021
    12  O    3.616952   2.851098   3.751215   5.082474   5.370485
    13  H    2.920972   2.054238   3.308254   4.284131   4.454914
    14  H    3.886447   2.990274   4.118312   5.329593   5.687200
    15  O    3.794573   2.839891   4.301234   4.978885   5.453547
    16  H    2.909549   1.938220   3.573496   4.024122   4.494795
    17  H    4.437365   3.455775   5.066643   5.433388   5.840746
    18  O    4.014916   4.626689   3.013439   5.007888   5.619901
    19  H    4.815735   5.520124   3.731984   5.686508   6.342366
    20  H    3.326766   4.119060   2.319543   4.151469   4.810939
                    6          7          8          9         10
     6  F    0.000000
     7  F    2.163432   0.000000
     8  O    5.029991   5.376797   0.000000
     9  H    3.926137   4.310292   1.123414   0.000000
    10  H    5.161594   5.868951   0.985572   1.628355   0.000000
    11  H    5.385476   5.512978   1.026904   1.704739   1.645954
    12  O    5.941313   5.746068   2.545084   2.915256   3.060498
    13  H    5.218385   4.988207   2.807031   2.799580   3.299651
    14  H    6.293307   5.778199   2.948051   3.291048   3.662305
    15  O    6.097386   4.973630   3.882030   3.827543   4.794904
    16  H    5.175572   4.049758   3.659987   3.346255   4.530857
    17  H    6.619372   5.227801   4.822476   4.712744   5.744816
    18  O    4.777475   6.099885   2.633101   2.635136   1.769760
    19  H    5.270673   6.754245   3.378424   3.417840   2.493104
    20  H    3.828052   5.256364   2.763754   2.356321   2.159089
                   11         12         13         14         15
    11  H    0.000000
    12  O    1.531746   0.000000
    13  H    1.948869   0.969535   0.000000
    14  H    2.018162   0.973597   1.518165   0.000000
    15  O    3.285269   2.709633   2.687644   1.897372   0.000000
    16  H    3.154985   2.702767   2.365281   2.173076   0.969098
    17  H    4.243295   3.580909   3.502690   2.735782   0.958201
    18  O    3.237106   4.419257   4.399588   5.167354   6.254724
    19  H    4.078757   5.326464   5.349841   6.053663   7.119915
    20  H    3.391470   4.518181   4.311859   5.216076   6.064572
                   16         17         18         19         20
    16  H    0.000000
    17  H    1.550297   0.000000
    18  O    5.804382   7.183621   0.000000
    19  H    6.684545   8.048049   0.959288   0.000000
    20  H    5.490671   6.950519   0.965355   1.546389   0.000000
 Stoichiometry    C2H9F3O6
 Framework group  C1[X(C2H9F3O6)]
 Deg. of freedom    54
 Full point group                 C1      NOp   1
 Largest Abelian subgroup         C1      NOp   1
 Largest concise Abelian subgroup C1      NOp   1
                         Standard orientation:                         
 ---------------------------------------------------------------------
 Center     Atomic      Atomic             Coordinates (Angstroms)
 Number     Number       Type             X           Y           Z
 ---------------------------------------------------------------------
      1          6           0        0.551762   -0.094489   -0.046903
      2          8           0       -0.026432   -1.065566    0.425793
      3          8           0        0.044608    0.908891   -0.614256
      4          6           0        2.109202   -0.075100    0.045945
      5          9           0        2.526583   -0.388888    1.280565
      6          9           0        2.628635    1.120745   -0.258872
      7          9           0        2.641318   -0.974068   -0.799275
      8          8           0       -2.379888    0.945628   -0.688792
      9          1           0       -1.260683    0.855554   -0.725171
     10          1           0       -2.481622    1.845724   -0.300424
     11          1           0       -2.678040    0.238120   -0.006832
     12          8           0       -2.812505   -0.900927    1.008420
     13          1           0       -1.888394   -0.983990    1.289700
     14          1           0       -2.947503   -1.703354    0.473838
     15          8           0       -1.935283   -2.909456   -0.584817
     16          1           0       -1.098602   -2.468267   -0.373943
     17          1           0       -1.734956   -3.833234   -0.741828
     18          8           0       -1.602504    3.280739    0.247238
     19          1           0       -1.654716    4.185978   -0.065890
     20          1           0       -0.694048    2.986419    0.105846
 ---------------------------------------------------------------------
 Rotational constants (GHZ):           0.9123276           0.5748727           0.4014482
 Standard basis: 6-31++G(d,p) (6D, 7F)
 There are   263 symmetry adapted cartesian basis functions of A   symmetry.
 There are   263 symmetry adapted basis functions of A   symmetry.
   263 basis functions,   424 primitive gaussians,   263 cartesian basis functions
    48 alpha electrons       48 beta electrons
       nuclear repulsion energy       746.3350549678 Hartrees.
 NAtoms=   20 NActive=   20 NUniq=   20 SFac= 1.00D+00 NAtFMM=   60 NAOKFM=F Big=F
 Integral buffers will be    131072 words long.
 Raffenetti 2 integral format.
 Two-electron integral symmetry is turned on.
 Nuclear repulsion after empirical dispersion term =      746.3256975734 Hartrees.
 One-electron integrals computed using PRISM.
 NBasis=   263 RedAO= T EigKep=  4.18D-05  NBF=   263
 NBsUse=   263 1.00D-06 EigRej= -1.00D+00 NBFU=   263
 Initial guess from the checkpoint file:  "/local_scratch/slurm.5620330/Gau-102261.chk"
 B after Tr=    -0.000000    0.000000   -0.000000
         Rot=    0.999931   -0.007240    0.001979    0.009021 Ang=  -1.34 deg.
 ExpMin= 3.60D-02 ExpMax= 7.00D+03 ExpMxC= 1.05D+03 IAcc=3 IRadAn=         5 AccDes= 0.00D+00
 Harris functional with IExCor= 4639 and IRadAn=       5 diagonalized for initial guess.
 HarFok:  IExCor= 4639 AccDes= 0.00D+00 IRadAn=         5 IDoV= 1 UseB2=F ITyADJ=14
 ICtDFT=  3500011 ScaDFX=  1.000000  1.000000  1.000000  1.000000
 FoFCou: FMM=F IPFlag=           0 FMFlag=      100000 FMFlg1=           0
         NFxFlg=           0 DoJE=T BraDBF=F KetDBF=T FulRan=T
         wScrn=  0.000000 ICntrl=       500 IOpCl=  0 I1Cent=   200000004 NGrid=           0
         NMat0=    1 NMatS0=      1 NMatT0=    0 NMatD0=    1 NMtDS0=    0 NMtDT0=    0
 Petite list used in FoFCou.
 Requested convergence on RMS density matrix=1.00D-10 within 128 cycles.
 Requested convergence on MAX density matrix=1.00D-08.
 Requested convergence on             energy=1.00D-08.
 No special actions if energy rises.
 SCF Done:  E(RwB97XD) =  -832.373473465     A.U. after   16 cycles
            NFock= 16  Conv=0.92D-10     -V/T= 2.0081
 Calling FoFJK, ICntrl=      2127 FMM=F ISym2X=0 I1Cent= 0 IOpClX= 0 NMat=1 NMatS=1 NMatT=0.
 ***** Axes restored to original set *****
 -------------------------------------------------------------------
 Center     Atomic                   Forces (Hartrees/Bohr)
 Number     Number              X              Y              Z
 -------------------------------------------------------------------
      1        6          -0.004704953   -0.011260358   -0.000530272
      2        8          -0.004601093    0.008266886   -0.011236991
      3        8           0.009044404    0.001080690    0.011193978
      4        6          -0.001978502   -0.003353021    0.000535685
      5        9          -0.000226645    0.002820424    0.000189027
      6        9           0.000929641    0.001100547    0.000957882
      7        9           0.002190495    0.001923766   -0.000962428
      8        8          -0.004579785   -0.000259087    0.000052733
      9        1           0.000499964    0.000225713   -0.000830401
     10        1           0.002430304    0.001019435   -0.001588200
     11        1           0.002101219   -0.000349198    0.001608952
     12        8           0.001765900    0.002175976    0.003329376
     13        1          -0.000681787   -0.000373108   -0.000878802
     14        1          -0.001484571    0.000517355   -0.002153122
     15        8           0.000739032   -0.000183251    0.000913121
     16        1          -0.000151500   -0.002307093   -0.000352358
     17        1          -0.000036125    0.000864795   -0.001285437
     18        8          -0.001122585    0.000152565   -0.000122688
     19        1           0.000525499    0.000058528    0.001192145
     20        1          -0.000658913   -0.002121563   -0.000032201
 -------------------------------------------------------------------
 Cartesian Forces:  Max     0.011260358 RMS     0.003397167

 GradGradGradGradGradGradGradGradGradGradGradGradGradGradGradGradGradGrad
 Berny optimization.
 Using GEDIIS/GDIIS optimizer.
 FormGI is forming the generalized inverse of G from B-inverse, IUseBI=4.
 Internal  Forces:  Max     0.013653079 RMS     0.002550762
 Search for a local minimum.
 Step number   2 out of a maximum of  120
 All quantities printed in internal units (Hartrees-Bohrs-Radians)
 Mixed Optimization -- RFO/linear search
 Update second derivatives using D2CorX and points    1    2
 DE= -1.96D-03 DEPred=-2.07D-03 R= 9.50D-01
 TightC=F SS=  1.41D+00  RLast= 3.77D-01 DXNew= 5.0454D-01 1.1304D+00
 Trust test= 9.50D-01 RLast= 3.77D-01 DXMaxT set to 5.05D-01
 ITU=  1  0
 Use linear search instead of GDIIS.
     Eigenvalues ---   -0.00740  -0.00036   0.00088   0.00105   0.00154
     Eigenvalues ---    0.00223   0.00371   0.00413   0.00459   0.00541
     Eigenvalues ---    0.00570   0.00777   0.01158   0.01416   0.01544
     Eigenvalues ---    0.01948   0.02236   0.02316   0.02921   0.03349
     Eigenvalues ---    0.03739   0.04007   0.04261   0.05268   0.05955
     Eigenvalues ---    0.06676   0.07323   0.07653   0.07785   0.10127
     Eigenvalues ---    0.10389   0.11405   0.13137   0.13759   0.18709
     Eigenvalues ---    0.20706   0.21780   0.23150   0.25506   0.28631
     Eigenvalues ---    0.32396   0.36522   0.37462   0.37723   0.46895
     Eigenvalues ---    0.49724   0.50605   0.51986   0.53728   0.54549
     Eigenvalues ---    0.57372   0.57610   0.65056   0.73709
 RFO step:  Lambda=-8.36167201D-03 EMin=-7.39602015D-03
 Quartic linear search produced a step of  0.82728.
 Maximum step size (   0.505) exceeded in Quadratic search.
    -- Step size scaled by   0.575
 Iteration  1 RMS(Cart)=  0.13373813 RMS(Int)=  0.00554829
 Iteration  2 RMS(Cart)=  0.01137451 RMS(Int)=  0.00094359
 Iteration  3 RMS(Cart)=  0.00007028 RMS(Int)=  0.00094298
 Iteration  4 RMS(Cart)=  0.00000017 RMS(Int)=  0.00094298
 Variable       Old X    -DE/DX   Delta X   Delta X   Delta X     New X
                                 (Linear)    (Quad)   (Total)
    R1        2.31500   0.01365   0.00004   0.04743   0.04774   2.36274
    R2        2.37976   0.01291   0.01654   0.02534   0.04219   2.42194
    R3        2.94859  -0.00274  -0.00742  -0.02557  -0.03299   2.91560
    R4        3.66271  -0.00032  -0.01600   0.02754   0.01147   3.67418
    R5        2.47758  -0.00112  -0.17295   0.29887   0.12599   2.60357
    R6        2.53319   0.00032  -0.00303   0.00097  -0.00206   2.53113
    R7        2.53024   0.00015  -0.00077  -0.00549  -0.00625   2.52398
    R8        2.53934   0.00096   0.00084   0.00270   0.00354   2.54288
    R9        2.12294  -0.00126   0.06192  -0.12860  -0.06666   2.05628
   R10        1.86246  -0.00088  -0.00685  -0.00681  -0.01366   1.84880
   R11        1.94057  -0.00099  -0.05487   0.07369   0.01846   1.95903
   R12        3.34436   0.00233   0.05251   0.11052   0.16303   3.50739
   R13        2.89458   0.00131   0.12092  -0.21009  -0.08953   2.80505
   R14        1.83216   0.00091  -0.00893   0.02333   0.01439   1.84655
   R15        1.83983   0.00224   0.00057   0.00887   0.00952   1.84935
   R16        3.58551   0.00215   0.00738   0.09082   0.09829   3.68380
   R17        1.83133   0.00185   0.00121   0.00700   0.00817   1.83950
   R18        1.81074   0.00126   0.00089   0.00495   0.00584   1.81658
   R19        1.81279   0.00124   0.00115   0.00419   0.00534   1.81813
   R20        1.82426   0.00192  -0.00001   0.01291   0.01290   1.83716
    A1        2.23363   0.00005  -0.00101   0.01143   0.01089   2.24452
    A2        2.04653  -0.00125   0.00584  -0.03496  -0.02939   2.01714
    A3        2.00301   0.00120  -0.00483   0.02351   0.01839   2.02140
    A4        2.31250  -0.00080   0.00049   0.00919   0.00955   2.32205
    A5        1.98957  -0.00137   0.00057   0.02146   0.02252   2.01210
    A6        1.94194  -0.00362  -0.00332  -0.02592  -0.02957   1.91237
    A7        1.96576  -0.00121   0.00064   0.00342   0.00404   1.96980
    A8        1.92785  -0.00398  -0.01090  -0.02679  -0.03807   1.88978
    A9        1.87334   0.00303   0.00507   0.01754   0.02264   1.89597
   A10        1.87488   0.00356   0.00550   0.02015   0.02492   1.89980
   A11        1.87620   0.00283   0.00399   0.01487   0.01881   1.89501
   A12        1.76076  -0.00058   0.00797  -0.00984  -0.00158   1.75918
   A13        1.82918   0.00209   0.01928  -0.00723   0.01112   1.84030
   A14        1.91512   0.00072   0.00699   0.04057   0.04741   1.96253
   A15        2.51699  -0.00049  -0.01372  -0.08604  -0.09975   2.41724
   A16        1.74399   0.00047   0.01008  -0.00045   0.00997   1.75396
   A17        1.83499   0.00208  -0.00675   0.10084   0.09494   1.92993
   A18        1.79348  -0.00144  -0.00573  -0.03563  -0.04069   1.75279
   A19        2.42844   0.00072   0.02297  -0.05477  -0.03198   2.39646
   A20        1.62060   0.00181   0.02089   0.08001   0.10307   1.72368
   A21        2.52490  -0.00055  -0.02754  -0.08343  -0.11198   2.41292
   A22        1.86927  -0.00064   0.00428   0.00495   0.01309   1.88235
   A23        2.68338  -0.00133   0.00008  -0.10958  -0.11014   2.57324
   A24        2.26155  -0.00083  -0.01038  -0.01241  -0.02274   2.23881
   A25        1.74663   0.00121   0.01600   0.00794   0.02402   1.77064
   A26        1.86619  -0.00050  -0.00264   0.00043  -0.00207   1.86412
   A27        3.13657   0.00157   0.04122  -0.03703   0.00406   3.14064
   A28        2.93253   0.00086  -0.00353  -0.04798  -0.05255   2.87997
   A29        2.97008   0.00004   0.03519  -0.11836  -0.08268   2.88740
   A30        3.16349  -0.00020   0.00946  -0.00017   0.00928   3.17277
    D1        1.13044  -0.00052  -0.02211   0.05078   0.02793   1.15837
    D2       -2.00595  -0.00021  -0.01414   0.05486   0.03999  -1.96595
    D3       -0.03379  -0.00000   0.03187  -0.03170  -0.00031  -0.03410
    D4        3.10271  -0.00031   0.02405  -0.03584  -0.01252   3.09019
    D5       -0.82837   0.00025   0.06336  -0.13087  -0.06782  -0.89619
    D6       -2.93275  -0.00022   0.05874  -0.13736  -0.07859  -3.01134
    D7        1.25234  -0.00024   0.06088  -0.13990  -0.07874   1.17360
    D8        2.31774   0.00051   0.07028  -0.12732  -0.05735   2.26039
    D9        0.21336   0.00004   0.06567  -0.13381  -0.06812   0.14525
   D10       -1.88473   0.00003   0.06781  -0.13635  -0.06827  -1.95300
   D11       -1.81400   0.00288   0.02034   0.01758   0.03663  -1.77737
   D12        2.22492   0.00067   0.02192  -0.02691  -0.00481   2.22011
   D13        0.26457  -0.00050  -0.00067  -0.04185  -0.04302   0.22155
   D14        0.06556  -0.00103   0.01905  -0.06068  -0.04176   0.02380
   D15        1.98899   0.00128   0.04619  -0.05953  -0.01321   1.97578
   D16        0.23583   0.00071   0.02061   0.04142   0.06154   0.29738
   D17       -1.59205   0.00163   0.02473   0.06917   0.09395  -1.49811
   D18       -1.59963   0.00002   0.00118   0.05826   0.05935  -1.54028
   D19        2.85567   0.00093   0.00529   0.08601   0.09175   2.94742
   D20        2.08575   0.00033   0.02303   0.01067   0.03358   2.11933
   D21       -0.04420   0.00036   0.01696   0.01043   0.02751  -0.01668
   D22        1.34491   0.00033  -0.03264   0.08480   0.05080   1.39571
   D23       -0.47268  -0.00033  -0.03953   0.06684   0.02741  -0.44527
   D24        0.06427  -0.00015  -0.01783   0.03265   0.01656   0.08083
   D25        2.25305   0.00116  -0.00050   0.09525   0.09102   2.34407
   D26       -0.09516   0.00163   0.00054   0.01233   0.01475  -0.08041
   D27       -2.72101   0.00143   0.01688   0.05468   0.06760  -2.65341
   D28       -2.08146  -0.00062  -0.01320  -0.00256  -0.01579  -2.09725
         Item               Value     Threshold  Converged?
 Maximum Force            0.013653     0.000015     NO 
 RMS     Force            0.002551     0.000010     NO 
 Maximum Displacement     0.475555     0.000060     NO 
 RMS     Displacement     0.136929     0.000040     NO 
 Predicted change in Energy=-3.351144D-03
 GradGradGradGradGradGradGradGradGradGradGradGradGradGradGradGradGradGrad

                          Input orientation:                          
 ---------------------------------------------------------------------
 Center     Atomic      Atomic             Coordinates (Angstroms)
 Number     Number       Type             X           Y           Z
 ---------------------------------------------------------------------
      1          6           0        0.074478   -0.532724    0.089205
      2          8           0       -0.242372    0.335659   -0.752691
      3          8           0        0.827785   -0.410866    1.118900
      4          6           0       -0.502651   -1.942044   -0.158140
      5          9           0       -1.826743   -1.858702   -0.342174
      6          9           0       -0.264210   -2.784742    0.850286
      7          9           0        0.061028   -2.438948   -1.274421
      8          8           0        1.658517    1.830189    1.642832
      9          1           0        1.387957    0.835623    1.294013
     10          1           0        1.338155    1.793831    2.566519
     11          1           0        1.108505    2.486670    1.058700
     12          8           0        0.207111    3.096362    0.049186
     13          1           0       -0.348317    2.326276   -0.181660
     14          1           0        0.680338    3.233272   -0.796412
     15          8           0        1.203176    2.158064   -2.336108
     16          1           0        0.770613    1.322348   -2.087074
     17          1           0        1.187780    2.223509   -3.295044
     18          8           0        0.521063    0.579275    3.707602
     19          1           0        0.838715    0.250028    4.553979
     20          1           0        0.418589   -0.193048    3.126093
 ---------------------------------------------------------------------
                    Distance matrix (angstroms):
                    1          2          3          4          5
     1  C    0.000000
     2  O    1.250309   0.000000
     3  O    1.281637   2.281533   0.000000
     4  C    1.542867   2.368368   2.396956   0.000000
     5  F    2.357742   2.737513   3.358197   1.339415   0.000000
     6  F    2.401154   3.508122   2.626765   1.335634   2.172791
     7  F    2.343789   2.839489   3.229399   1.345635   2.183907
     8  O    3.241342   3.403753   2.446825   4.705730   5.449331
     9  H    2.247034   2.664007   1.377749   3.660407   4.502309
    10  H    3.625855   3.954933   2.686405   4.976856   5.640751
    11  H    3.335547   3.119753   2.911726   4.867241   5.427743
    12  O    3.631730   2.909729   3.718894   5.092375   5.370511
    13  H    2.902759   2.073610   3.250634   4.271174   4.441346
    14  H    3.915880   3.041294   4.119455   5.347032   5.693856
    15  O    3.794264   2.813890   4.321735   4.946137   5.412078
    16  H    2.943143   1.944292   3.644938   3.999781   4.462065
    17  H    4.504376   3.474603   5.152905   5.481747   5.871221
    18  O    3.811663   4.531710   2.788518   4.727473   5.277936
    19  H    4.596843   5.416349   3.498095   5.367356   5.960178
    20  H    3.075140   3.970059   2.060027   3.833257   4.454750
                    6          7          8          9         10
     6  F    0.000000
     7  F    2.177093   0.000000
     8  O    5.061877   5.411827   0.000000
     9  H    4.004197   4.368112   1.088136   0.000000
    10  H    5.145519   5.856646   0.978341   1.593712   0.000000
    11  H    5.451199   5.549989   1.036673   1.690983   1.675197
    12  O    5.954099   5.693236   2.499896   2.838121   3.051690
    13  H    5.214834   4.906023   2.757219   2.722922   3.268053
    14  H    6.310332   5.725917   2.979159   3.258731   3.716722
    15  O    6.061160   4.854297   4.018307   3.867915   4.917991
    16  H    5.154332   3.912961   3.867618   3.471277   4.711722
    17  H    6.661428   5.204901   4.975833   4.798514   5.879214
    18  O    4.483026   5.843103   2.668682   2.577330   1.856033
    19  H    4.913616   6.465728   3.412296   3.357375   2.565690
    20  H    3.516020   4.953428   2.798388   2.313948   2.259737
                   11         12         13         14         15
    11  H    0.000000
    12  O    1.484369   0.000000
    13  H    1.920039   0.977150   0.000000
    14  H    2.045038   0.978634   1.502895   0.000000
    15  O    3.411988   2.749941   2.660277   1.949384   0.000000
    16  H    3.371307   2.833420   2.427032   2.307724   0.973421
    17  H    4.362410   3.592695   3.473229   2.742313   0.961290
    18  O    3.316614   4.451775   4.351343   5.230221   6.283651
    19  H    4.158405   5.365976   5.305292   6.127929   7.158682
    20  H    3.454126   4.509135   4.228045   5.214809   5.998245
                   16         17         18         19         20
    16  H    0.000000
    17  H    1.563749   0.000000
    18  O    5.847453   7.223923   0.000000
    19  H    6.727414   8.100842   0.962113   0.000000
    20  H    5.440355   6.903796   0.972181   1.552959   0.000000
 Stoichiometry    C2H9F3O6
 Framework group  C1[X(C2H9F3O6)]
 Deg. of freedom    54
 Full point group                 C1      NOp   1
 Largest Abelian subgroup         C1      NOp   1
 Largest concise Abelian subgroup C1      NOp   1
                         Standard orientation:                         
 ---------------------------------------------------------------------
 Center     Atomic      Atomic             Coordinates (Angstroms)
 Number     Number       Type             X           Y           Z
 ---------------------------------------------------------------------
      1          6           0        0.529895   -0.120420   -0.045743
      2          8           0       -0.088358   -1.097725    0.429558
      3          8           0        0.055738    0.928114   -0.609963
      4          6           0        2.068288   -0.199225    0.041302
      5          9           0        2.432710   -0.479831    1.299272
      6          9           0        2.667966    0.933656   -0.334046
      7          9           0        2.486203   -1.192744   -0.764303
      8          8           0       -2.378065    1.176680   -0.652042
      9          1           0       -1.315660    0.957973   -0.738674
     10          1           0       -2.349312    2.072921   -0.260791
     11          1           0       -2.752718    0.469149    0.006538
     12          8           0       -2.922044   -0.674694    0.937292
     13          1           0       -1.993892   -0.827988    1.201596
     14          1           0       -3.103135   -1.498307    0.440711
     15          8           0       -2.078890   -2.829154   -0.549170
     16          1           0       -1.183904   -2.491104   -0.369532
     17          1           0       -2.024045   -3.786425   -0.617761
     18          8           0       -1.079250    3.321164    0.262362
     19          1           0       -0.969013    4.225180   -0.047902
     20          1           0       -0.252379    2.851679    0.059865
 ---------------------------------------------------------------------
 Rotational constants (GHZ):           0.9113872           0.5939055           0.4082751
 Standard basis: 6-31++G(d,p) (6D, 7F)
 There are   263 symmetry adapted cartesian basis functions of A   symmetry.
 There are   263 symmetry adapted basis functions of A   symmetry.
   263 basis functions,   424 primitive gaussians,   263 cartesian basis functions
    48 alpha electrons       48 beta electrons
       nuclear repulsion energy       748.0885920223 Hartrees.
 NAtoms=   20 NActive=   20 NUniq=   20 SFac= 1.00D+00 NAtFMM=   60 NAOKFM=F Big=F
 Integral buffers will be    131072 words long.
 Raffenetti 2 integral format.
 Two-electron integral symmetry is turned on.
 Nuclear repulsion after empirical dispersion term =      748.0792224523 Hartrees.
 One-electron integrals computed using PRISM.
 NBasis=   263 RedAO= T EigKep=  3.93D-05  NBF=   263
 NBsUse=   263 1.00D-06 EigRej= -1.00D+00 NBFU=   263
 Initial guess from the checkpoint file:  "/local_scratch/slurm.5620330/Gau-102261.chk"
 B after Tr=     0.000000   -0.000000   -0.000000
         Rot=    0.999167    0.003638   -0.001152    0.040633 Ang=   4.68 deg.
 ExpMin= 3.60D-02 ExpMax= 7.00D+03 ExpMxC= 1.05D+03 IAcc=3 IRadAn=         5 AccDes= 0.00D+00
 Harris functional with IExCor= 4639 and IRadAn=       5 diagonalized for initial guess.
 HarFok:  IExCor= 4639 AccDes= 0.00D+00 IRadAn=         5 IDoV= 1 UseB2=F ITyADJ=14
 ICtDFT=  3500011 ScaDFX=  1.000000  1.000000  1.000000  1.000000
 FoFCou: FMM=F IPFlag=           0 FMFlag=      100000 FMFlg1=           0
         NFxFlg=           0 DoJE=T BraDBF=F KetDBF=T FulRan=T
         wScrn=  0.000000 ICntrl=       500 IOpCl=  0 I1Cent=   200000004 NGrid=           0
         NMat0=    1 NMatS0=      1 NMatT0=    0 NMatD0=    1 NMtDS0=    0 NMtDT0=    0
 Petite list used in FoFCou.
 Requested convergence on RMS density matrix=1.00D-10 within 128 cycles.
 Requested convergence on MAX density matrix=1.00D-08.
 Requested convergence on             energy=1.00D-08.
 No special actions if energy rises.
 SCF Done:  E(RwB97XD) =  -832.372859879     A.U. after   17 cycles
            NFock= 17  Conv=0.81D-10     -V/T= 2.0083
 Calling FoFJK, ICntrl=      2127 FMM=F ISym2X=0 I1Cent= 0 IOpClX= 0 NMat=1 NMatS=1 NMatT=0.
 ***** Axes restored to original set *****
 -------------------------------------------------------------------
 Center     Atomic                   Forces (Hartrees/Bohr)
 Number     Number              X              Y              Z
 -------------------------------------------------------------------
      1        6           0.006121914    0.018217527    0.000475048
      2        8           0.007211621   -0.012031562    0.016870790
      3        8          -0.009328883    0.000386343   -0.017607296
      4        6           0.002749718    0.005808617   -0.000623452
      5        9          -0.000282261   -0.004906521   -0.000512806
      6        9          -0.001647761   -0.002070830   -0.001388588
      7        9          -0.003036201   -0.003869890    0.001270907
      8        8           0.002122527   -0.001146273   -0.003608006
      9        1          -0.002276483   -0.000260829    0.001146270
     10        1          -0.001669079    0.000303835    0.002364679
     11        1           0.000562510   -0.001845492    0.001141216
     12        8          -0.001469692   -0.002448087   -0.006498572
     13        1           0.001018512    0.002171858    0.002106425
     14        1          -0.000450147   -0.000239138    0.002790392
     15        8          -0.000454647   -0.001210105   -0.000750406
     16        1           0.000914361    0.002808243   -0.000636923
     17        1          -0.000437969   -0.000736452    0.002171390
     18        8           0.000478266   -0.003084311    0.001767887
     19        1          -0.001051254    0.001015363   -0.001416410
     20        1           0.000924948    0.003137703    0.000937454
 -------------------------------------------------------------------
 Cartesian Forces:  Max     0.018217527 RMS     0.005003217

 GradGradGradGradGradGradGradGradGradGradGradGradGradGradGradGradGradGrad
 Berny optimization.
 Using GEDIIS/GDIIS optimizer.
 FormGI is forming the generalized inverse of G from B-inverse, IUseBI=4.
 Internal  Forces:  Max     0.020897456 RMS     0.003886310
 Search for a local minimum.
 Step number   3 out of a maximum of  120
 All quantities printed in internal units (Hartrees-Bohrs-Radians)
 Mixed Optimization -- RFO/linear search
 Update second derivatives using D2CorX and points    1    3    2
 DE=  6.14D-04 DEPred=-3.35D-03 R=-1.83D-01
 Trust test=-1.83D-01 RLast= 4.77D-01 DXMaxT set to 2.52D-01
 ITU= -1  1  0
 Use linear search instead of GDIIS.
     Eigenvalues ---   -0.08072  -0.00036   0.00089   0.00105   0.00154
     Eigenvalues ---    0.00223   0.00371   0.00412   0.00465   0.00553
     Eigenvalues ---    0.00567   0.00831   0.01179   0.01414   0.01715
     Eigenvalues ---    0.02074   0.02240   0.02653   0.02945   0.03338
     Eigenvalues ---    0.03741   0.04016   0.04344   0.05269   0.05942
     Eigenvalues ---    0.06689   0.07155   0.07465   0.07775   0.10132
     Eigenvalues ---    0.10653   0.11398   0.12191   0.13698   0.18847
     Eigenvalues ---    0.20675   0.21777   0.23346   0.25173   0.28308
     Eigenvalues ---    0.30551   0.36519   0.37239   0.37736   0.47064
     Eigenvalues ---    0.49700   0.50254   0.52498   0.53613   0.54481
     Eigenvalues ---    0.57348   0.57603   0.64008   0.72299
 RFO step:  Lambda=-8.07475773D-02 EMin=-8.07204655D-02
 I=     1 Eig=   -8.07D-02 Dot1=  8.87D-04
 I=     1 Stepn=  6.00D-01 RXN=   6.00D-01 EDone=F
 I=     2 Eig=   -3.61D-04 Dot1= -5.22D-05
 I=     2 Stepn= -3.00D-01 RXN=   6.71D-01 EDone=F
 Mixed    2 eigenvectors in step.  Raw Step.Grad=  9.39D-04.
 RFO eigenvector is Hessian eigenvector with negative curvature.
 Taking step of  6.00D-01 in eigenvector direction(s).  Step.Grad= -3.76D-04.
 Quartic linear search produced a step of -0.56080.
 Maximum step size (   0.252) exceeded in Quadratic search.
    -- Step size not scaled.
 Iteration  1 RMS(Cart)=  0.21535076 RMS(Int)=  0.03006041
 Iteration  2 RMS(Cart)=  0.04611216 RMS(Int)=  0.00217953
 Iteration  3 RMS(Cart)=  0.00230129 RMS(Int)=  0.00173643
 Iteration  4 RMS(Cart)=  0.00000530 RMS(Int)=  0.00173643
 Iteration  5 RMS(Cart)=  0.00000002 RMS(Int)=  0.00173643
 Variable       Old X    -DE/DX   Delta X   Delta X   Delta X     New X
                                 (Linear)    (Quad)   (Total)
    R1        2.36274  -0.02090  -0.02677   0.06601   0.03890   2.40164
    R2        2.42194  -0.01841  -0.02366   0.09264   0.06807   2.49001
    R3        2.91560   0.00563   0.01850  -0.04422  -0.02572   2.88988
    R4        3.67418   0.00029  -0.00643  -0.03372  -0.03901   3.63517
    R5        2.60357  -0.00135  -0.07065  -0.32898  -0.40026   2.20330
    R6        2.53113   0.00004   0.00116  -0.00115   0.00000   2.53113
    R7        2.52398  -0.00004   0.00351  -0.00808  -0.00457   2.51941
    R8        2.54288  -0.00090  -0.00199   0.00363   0.00164   2.54452
    R9        2.05628  -0.00022   0.03739   0.07499   0.11179   2.16807
   R10        1.84880   0.00383   0.00766  -0.00989  -0.00223   1.84657
   R11        1.95903  -0.00167  -0.01035  -0.13041  -0.13995   1.81908
   R12        3.50739  -0.00006  -0.09143   0.00970  -0.08172   3.42567
   R13        2.80505   0.00032   0.05021   0.23049   0.28164   3.08669
   R14        1.84655  -0.00281  -0.00807  -0.01266  -0.02073   1.82581
   R15        1.84935  -0.00379  -0.00534   0.01369   0.00720   1.85655
   R16        3.68380  -0.00188  -0.05512   0.01880  -0.03700   3.64680
   R17        1.83950  -0.00318  -0.00458   0.01670   0.01307   1.85257
   R18        1.81658  -0.00221  -0.00327   0.01020   0.00692   1.82350
   R19        1.81813  -0.00194  -0.00299   0.01107   0.00808   1.82621
   R20        1.83716  -0.00315  -0.00723   0.00956   0.00233   1.83948
    A1        2.24452  -0.00044  -0.00611   0.00479  -0.00238   2.24214
    A2        2.01714   0.00231   0.01648  -0.01563   0.00136   2.01851
    A3        2.02140  -0.00187  -0.01031   0.01090   0.00111   2.02252
    A4        2.32205   0.00065  -0.00536  -0.01105  -0.01692   2.30513
    A5        2.01210   0.00368  -0.01263  -0.01554  -0.03019   1.98191
    A6        1.91237   0.00673   0.01658  -0.04921  -0.03275   1.87962
    A7        1.96980   0.00214  -0.00227   0.00152  -0.00080   1.96900
    A8        1.88978   0.00709   0.02135  -0.05056  -0.02931   1.86048
    A9        1.89597  -0.00538  -0.01269   0.03277   0.01999   1.91596
   A10        1.89980  -0.00590  -0.01398   0.03821   0.02406   1.92386
   A11        1.89501  -0.00509  -0.01055   0.02955   0.01897   1.91398
   A12        1.75918   0.00309   0.00089   0.02040   0.02061   1.77979
   A13        1.84030  -0.00219  -0.00624   0.05505   0.05010   1.89040
   A14        1.96253  -0.00141  -0.02659   0.00818  -0.02315   1.93938
   A15        2.41724   0.00391   0.05594   0.07675   0.13270   2.54993
   A16        1.75396  -0.00104  -0.00559   0.00808   0.00389   1.75785
   A17        1.92993  -0.00176  -0.05324  -0.01939  -0.07420   1.85573
   A18        1.75279   0.00205   0.02282  -0.02585  -0.00351   1.74927
   A19        2.39646  -0.00014   0.01793   0.04607   0.06166   2.45812
   A20        1.72368  -0.00067  -0.05780   0.00977  -0.04859   1.67509
   A21        2.41292  -0.00014   0.06280   0.03113   0.09516   2.50807
   A22        1.88235   0.00022  -0.00734  -0.02112  -0.03115   1.85120
   A23        2.57324   0.00140   0.06176   0.05454   0.11934   2.69258
   A24        2.23881   0.00085   0.01275  -0.04567  -0.03290   2.20591
   A25        1.77064  -0.00139  -0.01347   0.05495   0.04143   1.81207
   A26        1.86412   0.00083   0.00116  -0.01701  -0.01572   1.84840
   A27        3.14064  -0.00038  -0.00228   0.09313   0.08938   3.23002
   A28        2.87997  -0.00131   0.02947   0.02033   0.05407   2.93404
   A29        2.88740   0.00272   0.04637   0.11252   0.15717   3.04458
   A30        3.17277   0.00027  -0.00520   0.00563  -0.00211   3.17067
    D1        1.15837   0.00103  -0.01566  -0.04429  -0.05807   1.10030
    D2       -1.96595   0.00076  -0.02243  -0.04915  -0.06914  -2.03510
    D3       -0.03410   0.00108   0.00018   0.03073   0.03432   0.00022
    D4        3.09019   0.00139   0.00702   0.03537   0.04542   3.13561
    D5       -0.89619  -0.00033   0.03803  -0.08234  -0.04458  -0.94076
    D6       -3.01134   0.00033   0.04407  -0.09032  -0.04650  -3.05784
    D7        1.17360   0.00054   0.04416  -0.09393  -0.04995   1.12365
    D8        2.26039  -0.00058   0.03216  -0.08653  -0.05418   2.20622
    D9        0.14525   0.00008   0.03820  -0.09451  -0.05610   0.08914
   D10       -1.95300   0.00030   0.03829  -0.09812  -0.05955  -2.01255
   D11       -1.77737  -0.00231  -0.02054   0.05839   0.04011  -1.73726
   D12        2.22011  -0.00038   0.00270   0.07619   0.08381   2.30392
   D13        0.22155   0.00005   0.02413   0.02230   0.04716   0.26871
   D14        0.02380   0.00126   0.02342   0.03178   0.05595   0.07975
   D15        1.97578  -0.00015   0.00741   0.10842   0.11508   2.09085
   D16        0.29738   0.00108  -0.03451  -0.00443  -0.03798   0.25939
   D17       -1.49811  -0.00026  -0.05268   0.01760  -0.03279  -1.53090
   D18       -1.54028  -0.00068  -0.03328  -0.06651  -0.09988  -1.64017
   D19        2.94742  -0.00202  -0.05145  -0.04448  -0.09469   2.85273
   D20        2.11933   0.00065  -0.01883  -0.00104  -0.02010   2.09923
   D21       -0.01668   0.00028  -0.01543  -0.00056  -0.01577  -0.03245
   D22        1.39571  -0.00146  -0.02849  -0.08130  -0.10471   1.29100
   D23       -0.44527  -0.00070  -0.01537  -0.07314  -0.08694  -0.53221
   D24        0.08083  -0.00057  -0.00929  -0.05936  -0.06383   0.01700
   D25        2.34407  -0.00138  -0.05104  -0.04842  -0.09700   2.24707
   D26       -0.08041  -0.00162  -0.00827   0.02799   0.02091  -0.05951
   D27       -2.65341  -0.00105  -0.03791  -0.00444  -0.03909  -2.69251
   D28       -2.09725   0.00051   0.00886  -0.02748  -0.01881  -2.11607
         Item               Value     Threshold  Converged?
 Maximum Force            0.020897     0.000015     NO 
 RMS     Force            0.003886     0.000010     NO 
 Maximum Displacement     0.782047     0.000060     NO 
 RMS     Displacement     0.197425     0.000040     NO 
 Predicted change in Energy=-1.342033D-02
 GradGradGradGradGradGradGradGradGradGradGradGradGradGradGradGradGradGrad

                          Input orientation:                          
 ---------------------------------------------------------------------
 Center     Atomic      Atomic             Coordinates (Angstroms)
 Number     Number       Type             X           Y           Z
 ---------------------------------------------------------------------
      1          6           0        0.049811   -0.591984    0.004238
      2          8           0       -0.271978    0.302523   -0.839254
      3          8           0        0.791635   -0.469287    1.086305
      4          6           0       -0.489483   -1.994501   -0.279895
      5          9           0       -1.817340   -1.898072   -0.426643
      6          9           0       -0.204769   -2.864104    0.689739
      7          9           0        0.078134   -2.398729   -1.432059
      8          8           0        1.578401    1.645425    1.574302
      9          1           0        1.186173    0.613971    1.260381
     10          1           0        1.334921    1.675647    2.520163
     11          1           0        1.103197    2.315333    1.072273
     12          8           0        0.185283    3.185313    0.038545
     13          1           0       -0.469624    2.523874   -0.220487
     14          1           0        0.700264    3.256645   -0.795062
     15          8           0        1.237875    2.198839   -2.316959
     16          1           0        0.776847    1.379330   -2.039623
     17          1           0        1.260486    2.179168   -3.281446
     18          8           0        0.625484    0.769695    3.920929
     19          1           0        1.065807    0.572247    4.758207
     20          1           0        0.378393   -0.091304    3.539935
 ---------------------------------------------------------------------
                    Distance matrix (angstroms):
                    1          2          3          4          5
     1  C    0.000000
     2  O    1.270893   0.000000
     3  O    1.317659   2.331252   0.000000
     4  C    1.529256   2.374133   2.415376   0.000000
     5  F    2.319004   2.720479   3.337243   1.339417   0.000000
     6  F    2.386892   3.517081   2.623973   1.333214   2.186301
     7  F    2.308264   2.787608   3.251767   1.346504   2.203257
     8  O    3.131723   3.324537   2.308495   4.578564   5.300115
     9  H    2.079312   2.575203   1.165938   3.461849   4.263508
    10  H    3.622642   3.969040   2.636637   4.963745   5.602846
    11  H    3.271515   3.097813   2.802031   4.789536   5.341261
    12  O    3.779881   3.047966   3.849878   5.233277   5.483402
    13  H    3.166842   2.314377   3.501070   4.518809   4.627358
    14  H    3.984208   3.110313   4.174980   5.408828   5.748492
    15  O    3.819442   2.838888   4.347439   4.971669   5.449065
    16  H    2.931215   1.923651   3.631669   4.010357   4.480276
    17  H    4.465505   3.440138   5.129462   5.430582   5.852077
    18  O    4.186410   4.866521   3.098028   5.150810   5.655595
    19  H    4.998789   5.761422   3.826595   5.864264   6.426327
    20  H    3.586056   4.444701   2.516732   4.355050   4.880511
                    6          7          8          9         10
     6  F    0.000000
     7  F    2.190579   0.000000
     8  O    4.929300   5.257775   0.000000
     9  H    3.789110   4.189672   1.147295   0.000000
    10  H    5.131319   5.813787   0.977164   1.654187   0.000000
    11  H    5.355714   5.435514   0.962616   1.713739   1.599775
    12  O    6.096854   5.775438   2.582747   3.017691   3.123969
    13  H    5.470737   5.099016   2.861355   2.929567   3.389253
    14  H    6.362962   5.725038   2.996838   3.382998   3.727340
    15  O    6.062577   4.823450   3.945141   3.913034   4.866302
    16  H    5.140011   3.889866   3.711300   3.412235   4.603357
    17  H    6.584214   5.076941   4.895329   4.804535   5.823895
    18  O    4.932991   6.244436   2.679853   2.723442   1.812786
    19  H    5.474970   6.936973   3.398781   3.500145   2.509732
    20  H    4.018969   5.489544   2.884434   2.519183   2.253219
                   11         12         13         14         15
    11  H    0.000000
    12  O    1.633408   0.000000
    13  H    2.046579   0.966179   0.000000
    14  H    2.129639   0.982443   1.495234   0.000000
    15  O    3.393906   2.762152   2.723306   1.929806   0.000000
    16  H    3.265961   2.816080   2.484537   2.253688   0.980335
    17  H    4.358687   3.631905   3.532927   2.767113   0.964953
    18  O    3.275980   4.593679   4.629010   5.332080   6.428741
    19  H    4.077481   5.466136   5.563613   6.178868   7.261775
    20  H    3.522300   4.799295   4.658225   5.486762   6.347177
                   16         17         18         19         20
    16  H    0.000000
    17  H    1.554276   0.000000
    18  O    5.993558   7.366414   0.000000
    19  H    6.851669   8.200983   0.966387   0.000000
    20  H    5.783856   7.243229   0.973411   1.548233   0.000000
 Stoichiometry    C2H9F3O6
 Framework group  C1[X(C2H9F3O6)]
 Deg. of freedom    54
 Full point group                 C1      NOp   1
 Largest Abelian subgroup         C1      NOp   1
 Largest concise Abelian subgroup C1      NOp   1
                         Standard orientation:                         
 ---------------------------------------------------------------------
 Center     Atomic      Atomic             Coordinates (Angstroms)
 Number     Number       Type             X           Y           Z
 ---------------------------------------------------------------------
      1          6           0        0.606482   -0.086327   -0.026650
      2          8           0        0.077333   -1.139360    0.449050
      3          8           0        0.012628    0.949645   -0.583717
      4          6           0        2.132184   -0.018335    0.052318
      5          9           0        2.483322   -0.223506    1.328502
      6          9           0        2.620070    1.149156   -0.367673
      7          9           0        2.602240   -1.011941   -0.725414
      8          8           0       -2.293747    0.903936   -0.671423
      9          1           0       -1.148402    0.852636   -0.628538
     10          1           0       -2.469272    1.803174   -0.331701
     11          1           0       -2.648918    0.233789   -0.078646
     12          8           0       -2.928657   -1.014202    0.937370
     13          1           0       -2.057395   -1.114647    1.342729
     14          1           0       -2.956143   -1.822987    0.380319
     15          8           0       -1.787009   -3.007801   -0.596150
     16          1           0       -0.955013   -2.543875   -0.364603
     17          1           0       -1.549371   -3.934176   -0.724574
     18          8           0       -1.745316    3.367596    0.229250
     19          1           0       -1.894169    4.240005   -0.158888
     20          1           0       -0.785865    3.212164    0.176121
 ---------------------------------------------------------------------
 Rotational constants (GHZ):           0.8691116           0.5780247           0.3935314
 Standard basis: 6-31++G(d,p) (6D, 7F)
 There are   263 symmetry adapted cartesian basis functions of A   symmetry.
 There are   263 symmetry adapted basis functions of A   symmetry.
   263 basis functions,   424 primitive gaussians,   263 cartesian basis functions
    48 alpha electrons       48 beta electrons
       nuclear repulsion energy       740.6858371577 Hartrees.
 NAtoms=   20 NActive=   20 NUniq=   20 SFac= 1.00D+00 NAtFMM=   60 NAOKFM=F Big=F
 Integral buffers will be    131072 words long.
 Raffenetti 2 integral format.
 Two-electron integral symmetry is turned on.
 Nuclear repulsion after empirical dispersion term =      740.6767646491 Hartrees.
 One-electron integrals computed using PRISM.
 NBasis=   263 RedAO= T EigKep=  3.67D-05  NBF=   263
 NBsUse=   263 1.00D-06 EigRej= -1.00D+00 NBFU=   263
 Lowest energy guess from the checkpoint file:  "/local_scratch/slurm.5620330/Gau-102261.chk"
 B after Tr=    -0.000000   -0.000000    0.000000
         Rot=    0.999888    0.005078    0.005665   -0.012878 Ang=   1.71 deg.
 B after Tr=    -0.000000    0.000000    0.000000
         Rot=    0.998532    0.001826    0.006502   -0.053737 Ang=   6.21 deg.
 Requested convergence on RMS density matrix=1.00D-10 within 128 cycles.
 Requested convergence on MAX density matrix=1.00D-08.
 Requested convergence on             energy=1.00D-08.
 No special actions if energy rises.
 SCF Done:  E(RwB97XD) =  -832.364599778     A.U. after   18 cycles
            NFock= 18  Conv=0.24D-10     -V/T= 2.0083
 Calling FoFJK, ICntrl=      2127 FMM=F ISym2X=0 I1Cent= 0 IOpClX= 0 NMat=1 NMatS=1 NMatT=0.
 ***** Axes restored to original set *****
 -------------------------------------------------------------------
 Center     Atomic                   Forces (Hartrees/Bohr)
 Number     Number              X              Y              Z
 -------------------------------------------------------------------
      1        6           0.012007779    0.049554757    0.000117157
      2        8           0.018647682   -0.036980193    0.042789052
      3        8          -0.035351078   -0.020857144   -0.043298150
      4        6           0.006583344    0.013593831   -0.000092219
      5        9           0.000690410   -0.011305004   -0.001914841
      6        9          -0.003897882   -0.003886283   -0.004790324
      7        9          -0.007426813   -0.008967338    0.003323199
      8        8           0.024539268   -0.000364761    0.025156683
      9        1           0.001062128   -0.008735501   -0.005723631
     10        1           0.000260812    0.002352941    0.001863011
     11        1          -0.015184843    0.025700159   -0.016188680
     12        8           0.004076610    0.000284608   -0.011199100
     13        1          -0.003218279   -0.000981691    0.002159391
     14        1          -0.002701815    0.001349097    0.006690478
     15        8          -0.004569616   -0.009493897   -0.003592585
     16        1           0.004322608    0.007288352   -0.000833273
     17        1           0.000232183    0.001830237    0.005315512
     18        8           0.000255178   -0.009933720    0.002433163
     19        1          -0.002424964    0.002074678   -0.004658699
     20        1           0.002097286    0.007476871    0.002443855
 -------------------------------------------------------------------
 Cartesian Forces:  Max     0.049554757 RMS     0.014953220

 GradGradGradGradGradGradGradGradGradGradGradGradGradGradGradGradGradGrad
 Berny optimization.
 Using GEDIIS/GDIIS optimizer.
 FormGI is forming the generalized inverse of G from B-inverse, IUseBI=4.
 Internal  Forces:  Max     0.055774456 RMS     0.011053164
 Search for a local minimum.
 Step number   4 out of a maximum of  120
 All quantities printed in internal units (Hartrees-Bohrs-Radians)
 Mixed Optimization -- RFO/linear search
 Iteration  1 RMS(Cart)=  0.19580056 RMS(Int)=  0.02929141
 Iteration  2 RMS(Cart)=  0.04578931 RMS(Int)=  0.00027498
 Iteration  3 RMS(Cart)=  0.00048716 RMS(Int)=  0.00000017
 Iteration  4 RMS(Cart)=  0.00000021 RMS(Int)=  0.00000000
 Update second derivatives using D2CorX and points    1    4    3    2
 ITU=  0 -1  1  0
 Use linear search instead of GDIIS.
 Energy rises -- skip Quadratic/GDIIS search.
 Quartic linear search produced a step of -0.56080.
 Iteration  1 RMS(Cart)=  0.07730809 RMS(Int)=  0.00209469
 Iteration  2 RMS(Cart)=  0.00350806 RMS(Int)=  0.00073935
 Iteration  3 RMS(Cart)=  0.00000438 RMS(Int)=  0.00073935
 Iteration  4 RMS(Cart)=  0.00000000 RMS(Int)=  0.00073935
 Variable       Old X    -DE/DX   Delta X   Delta X   Delta X     New X
                                 (Linear)    (Quad)   (Total)
    R1        2.36274  -0.02090  -0.02677   0.00000   0.01221   2.37495
    R2        2.42194  -0.01841  -0.02366   0.00000   0.04413   2.46608
    R3        2.91560   0.00563   0.01850   0.00000  -0.00722   2.90838
    R4        3.67418   0.00029  -0.00643   0.00000  -0.04496   3.62922
    R5        2.60357  -0.00135  -0.07065   0.00000  -0.47132   2.13225
    R6        2.53113   0.00004   0.00116   0.00000   0.00116   2.53229
    R7        2.52398  -0.00004   0.00351   0.00000  -0.00107   2.52292
    R8        2.54288  -0.00090  -0.00199   0.00000  -0.00034   2.54254
    R9        2.05628  -0.00022   0.03739   0.00000   0.14878   2.20506
   R10        1.84880   0.00383   0.00766   0.00000   0.00544   1.85423
   R11        1.95903  -0.00167  -0.01035   0.00000  -0.15022   1.80881
   R12        3.50739  -0.00006  -0.09143   0.00000  -0.17315   3.33424
   R13        2.80505   0.00032   0.05021   0.00000   0.33198   3.13704
   R14        1.84655  -0.00281  -0.00807   0.00000  -0.02880   1.81774
   R15        1.84935  -0.00379  -0.00534   0.00000   0.00150   1.85085
   R16        3.68380  -0.00188  -0.05512   0.00000  -0.09220   3.59160
   R17        1.83950  -0.00318  -0.00458   0.00000   0.00897   1.84847
   R18        1.81658  -0.00221  -0.00327   0.00000   0.00365   1.82022
   R19        1.81813  -0.00194  -0.00299   0.00000   0.00508   1.82321
   R20        1.83716  -0.00315  -0.00723   0.00000  -0.00491   1.83225
    A1        2.24452  -0.00044  -0.00611   0.00000  -0.00842   2.23610
    A2        2.01714   0.00231   0.01648   0.00000   0.01779   2.03494
    A3        2.02140  -0.00187  -0.01031   0.00000  -0.00925   2.01215
    A4        2.32205   0.00065  -0.00536   0.00000  -0.02254   2.29951
    A5        2.01210   0.00368  -0.01263   0.00000  -0.04345   1.96864
    A6        1.91237   0.00673   0.01658   0.00000  -0.01575   1.89663
    A7        1.96980   0.00214  -0.00227   0.00000  -0.00302   1.96678
    A8        1.88978   0.00709   0.02135   0.00000  -0.00749   1.88229
    A9        1.89597  -0.00538  -0.01269   0.00000   0.00731   1.90329
   A10        1.89980  -0.00590  -0.01398   0.00000   0.01098   1.91078
   A11        1.89501  -0.00509  -0.01055   0.00000   0.00850   1.90351
   A12        1.75918   0.00309   0.00089   0.00000   0.02327   1.78245
   A13        1.84030  -0.00219  -0.00624   0.00000   0.04457   1.88487
   A14        1.96253  -0.00141  -0.02659   0.00000  -0.05020   1.91232
   A15        2.41724   0.00391   0.05594   0.00000   0.18864   2.60588
   A16        1.75396  -0.00104  -0.00559   0.00000  -0.00098   1.75298
   A17        1.92993  -0.00176  -0.05324   0.00000  -0.12715   1.80278
   A18        1.75279   0.00205   0.02282   0.00000   0.01966   1.77245
   A19        2.39646  -0.00014   0.01793   0.00000   0.07922   2.47568
   A20        1.72368  -0.00067  -0.05780   0.00000  -0.10446   1.61921
   A21        2.41292  -0.00014   0.06280   0.00000   0.15739   2.57031
   A22        1.88235   0.00022  -0.00734   0.00000  -0.03770   1.84465
   A23        2.57324   0.00140   0.06176   0.00000   0.18276   2.75600
   A24        2.23881   0.00085   0.01275   0.00000  -0.02021   2.21860
   A25        1.77064  -0.00139  -0.01347   0.00000   0.02791   1.79856
   A26        1.86412   0.00083   0.00116   0.00000  -0.01474   1.84938
   A27        3.14064  -0.00038  -0.00228   0.00000   0.08653   3.22717
   A28        2.87997  -0.00131   0.02947   0.00000   0.08525   2.96522
   A29        2.88740   0.00272   0.04637   0.00000   0.20339   3.09080
   A30        3.17277   0.00027  -0.00520   0.00000  -0.00834   3.16443
    D1        1.15837   0.00103  -0.01566   0.00000  -0.07366   1.08471
    D2       -1.96595   0.00076  -0.02243   0.00000  -0.09121  -2.05716
    D3       -0.03410   0.00108   0.00018   0.00000   0.03555   0.00145
    D4        3.09019   0.00139   0.00702   0.00000   0.05313  -3.13987
    D5       -0.89619  -0.00033   0.03803   0.00000  -0.00629  -0.90248
    D6       -3.01134   0.00033   0.04407   0.00000  -0.00257  -3.01391
    D7        1.17360   0.00054   0.04416   0.00000  -0.00626   1.16735
    D8        2.26039  -0.00058   0.03216   0.00000  -0.02153   2.23887
    D9        0.14525   0.00008   0.03820   0.00000  -0.01781   0.12744
   D10       -1.95300   0.00030   0.03829   0.00000  -0.02149  -1.97449
   D11       -1.77737  -0.00231  -0.02054   0.00000   0.01883  -1.75854
   D12        2.22011  -0.00038   0.00270   0.00000   0.08757   2.30768
   D13        0.22155   0.00005   0.02413   0.00000   0.07251   0.29406
   D14        0.02380   0.00126   0.02342   0.00000   0.07934   0.10314
   D15        1.97578  -0.00015   0.00741   0.00000   0.12252   2.09829
   D16        0.29738   0.00108  -0.03451   0.00000  -0.07314   0.22424
   D17       -1.49811  -0.00026  -0.05268   0.00000  -0.08511  -1.58322
   D18       -1.54028  -0.00068  -0.03328   0.00000  -0.13269  -1.67298
   D19        2.94742  -0.00202  -0.05145   0.00000  -0.14467   2.80275
   D20        2.11933   0.00065  -0.01883   0.00000  -0.03873   2.08060
   D21       -0.01668   0.00028  -0.01543   0.00000  -0.03140  -0.04808
   D22        1.39571  -0.00146  -0.02849   0.00000  -0.13122   1.26449
   D23       -0.44527  -0.00070  -0.01537   0.00000  -0.10167  -0.54693
   D24        0.08083  -0.00057  -0.00929   0.00000  -0.07029   0.01054
   D25        2.34407  -0.00138  -0.05104   0.00000  -0.14874   2.19533
   D26       -0.08041  -0.00162  -0.00827   0.00000   0.01353  -0.06688
   D27       -2.65341  -0.00105  -0.03791   0.00000  -0.07812  -2.73153
   D28       -2.09725   0.00051   0.00886   0.00000  -0.00985  -2.10710
         Item               Value     Threshold  Converged?
 Maximum Force            0.055774     0.000015     NO 
 RMS     Force            0.011053     0.000010     NO 
 Maximum Displacement     0.267457     0.000060     NO 
 RMS     Displacement     0.077449     0.000040     NO 
 Predicted change in Energy=-7.060631D-03
 GradGradGradGradGradGradGradGradGradGradGradGradGradGradGradGradGradGrad

                          Input orientation:                          
 ---------------------------------------------------------------------
 Center     Atomic      Atomic             Coordinates (Angstroms)
 Number     Number       Type             X           Y           Z
 ---------------------------------------------------------------------
      1          6           0        0.041343   -0.601680   -0.020957
      2          8           0       -0.271441    0.311484   -0.825796
      3          8           0        0.774351   -0.511049    1.054909
      4          6           0       -0.501328   -2.008293   -0.330171
      5          9           0       -1.825245   -1.925133   -0.519926
      6          9           0       -0.255481   -2.881849    0.649048
      7          9           0        0.087846   -2.438238   -1.460774
      8          8           0        1.570226    1.583728    1.538392
      9          1           0        1.148046    0.536991    1.242272
     10          1           0        1.339222    1.637329    2.490524
     11          1           0        1.081802    2.247939    1.052120
     12          8           0        0.133409    3.172327    0.051212
     13          1           0       -0.526030    2.523482   -0.212240
     14          1           0        0.671776    3.246816   -0.763582
     15          8           0        1.266975    2.236323   -2.259210
     16          1           0        0.793601    1.432580   -1.964719
     17          1           0        1.326858    2.166771   -3.218048
     18          8           0        0.686425    0.869782    3.938920
     19          1           0        1.146163    0.713779    4.772676
     20          1           0        0.411001   -0.003055    3.618940
 ---------------------------------------------------------------------
                    Distance matrix (angstroms):
                    1          2          3          4          5
     1  C    0.000000
     2  O    1.256769   0.000000
     3  O    1.304991   2.303756   0.000000
     4  C    1.539047   2.383245   2.405731   0.000000
     5  F    2.341932   2.740496   3.352258   1.340029   0.000000
     6  F    2.395033   3.517499   2.616480   1.335070   2.178524
     7  F    2.334134   2.844865   3.242531   1.345452   2.192803
     8  O    3.089509   3.255723   2.292437   4.548130   5.298868
     9  H    2.029067   2.518472   1.128336   3.416355   4.243566
    10  H    3.606270   3.917917   2.644919   4.963316   5.636292
    11  H    3.217822   3.017896   2.776067   4.746845   5.323230
    12  O    3.775820   3.019515   3.871108   5.233275   5.490594
    13  H    3.182002   2.309589   3.536246   4.533376   4.644653
    14  H    3.969869   3.083781   4.176001   5.401869   5.748351
    15  O    3.816571   2.850685   4.332911   4.986467   5.468514
    16  H    2.912442   1.920499   3.591130   4.023455   4.496667
    17  H    4.420211   3.423379   5.072883   5.395670   5.827460
    18  O    4.273402   4.892006   3.198742   5.283864   5.831068
    19  H    5.092149   5.789156   3.931952   6.013564   6.618516
    20  H    3.707270   4.507808   2.639003   4.522035   5.081869
                    6          7          8          9         10
     6  F    0.000000
     7  F    2.183121   0.000000
     8  O    4.905662   5.231507   0.000000
     9  H    3.743030   4.157219   1.166869   0.000000
    10  H    5.133914   5.812826   0.981219   1.674940   0.000000
    11  H    5.316533   5.409514   0.957180   1.722756   1.583703
    12  O    6.096039   5.810905   2.607641   3.064818   3.124171
    13  H    5.480202   5.153091   2.888276   2.977294   3.401377
    14  H    6.357347   5.757333   2.978617   3.404913   3.691224
    15  O    6.080422   4.886652   3.865181   3.893873   4.787900
    16  H    5.152344   3.966772   3.591348   3.348508   4.493196
    17  H    6.553381   5.082250   4.798218   4.752117   5.733084
    18  O    5.077911   6.360660   2.655816   2.756040   1.764405
    19  H    5.647783   7.064783   3.375979   3.534828   2.469501
    20  H    4.189500   5.642521   2.861881   2.546259   2.196765
                   11         12         13         14         15
    11  H    0.000000
    12  O    1.660048   0.000000
    13  H    2.063893   0.961908   0.000000
    14  H    2.112499   0.979426   1.503971   0.000000
    15  O    3.316524   2.738453   2.736314   1.900595   0.000000
    16  H    3.138342   2.743456   2.450036   2.179225   0.978167
    17  H    4.277964   3.622641   3.548989   2.760441   0.963221
    18  O    3.223237   4.552122   4.630000   5.269158   6.373483
    19  H    4.024963   5.418704   5.560633   6.106674   7.195843
    20  H    3.479298   4.784223   4.683946   5.462249   6.348240
                   16         17         18         19         20
    16  H    0.000000
    17  H    1.547331   0.000000
    18  O    5.931373   7.301680   0.000000
    19  H    6.784797   8.123762   0.964803   0.000000
    20  H    5.777947   7.231275   0.969583   1.544481   0.000000
 Stoichiometry    C2H9F3O6
 Framework group  C1[X(C2H9F3O6)]
 Deg. of freedom    54
 Full point group                 C1      NOp   1
 Largest Abelian subgroup         C1      NOp   1
 Largest concise Abelian subgroup C1      NOp   1
                         Standard orientation:                         
 ---------------------------------------------------------------------
 Center     Atomic      Atomic             Coordinates (Angstroms)
 Number     Number       Type             X           Y           Z
 ---------------------------------------------------------------------
      1          6           0        0.617220   -0.067812   -0.024574
      2          8           0        0.104774   -1.114194    0.446544
      3          8           0        0.011742    0.946782   -0.578646
      4          6           0        2.150039    0.045018    0.055426
      5          9           0        2.531903   -0.187504    1.318673
      6          9           0        2.598463    1.244690   -0.321558
      7          9           0        2.675355   -0.894157   -0.752184
      8          8           0       -2.273612    0.800446   -0.683573
      9          1           0       -1.109014    0.821032   -0.613797
     10          1           0       -2.516177    1.688567   -0.344169
     11          1           0       -2.594087    0.128711   -0.081691
     12          8           0       -2.867916   -1.120941    0.976207
     13          1           0       -2.002181   -1.192440    1.389316
     14          1           0       -2.874141   -1.909940    0.395933
     15          8           0       -1.720605   -3.024499   -0.623565
     16          1           0       -0.925650   -2.513614   -0.370870
     17          1           0       -1.409315   -3.917715   -0.805383
     18          8           0       -2.019745    3.286370    0.215923
     19          1           0       -2.249808    4.137834   -0.175133
     20          1           0       -1.051772    3.235352    0.193184
 ---------------------------------------------------------------------
 Rotational constants (GHZ):           0.8792939           0.5657667           0.3908438
 Standard basis: 6-31++G(d,p) (6D, 7F)
 There are   263 symmetry adapted cartesian basis functions of A   symmetry.
 There are   263 symmetry adapted basis functions of A   symmetry.
   263 basis functions,   424 primitive gaussians,   263 cartesian basis functions
    48 alpha electrons       48 beta electrons
       nuclear repulsion energy       740.5890008727 Hartrees.
 NAtoms=   20 NActive=   20 NUniq=   20 SFac= 1.00D+00 NAtFMM=   60 NAOKFM=F Big=F
 Integral buffers will be    131072 words long.
 Raffenetti 2 integral format.
 Two-electron integral symmetry is turned on.
 Nuclear repulsion after empirical dispersion term =      740.5799018300 Hartrees.
 One-electron integrals computed using PRISM.
 NBasis=   263 RedAO= T EigKep=  3.80D-05  NBF=   263
 NBsUse=   263 1.00D-06 EigRej= -1.00D+00 NBFU=   263
 Lowest energy guess from the checkpoint file:  "/local_scratch/slurm.5620330/Gau-102261.chk"
 B after Tr=    -0.000000   -0.000000   -0.000000
         Rot=    0.999438    0.001967    0.006268   -0.032877 Ang=   3.84 deg.
 B after Tr=    -0.000000    0.000000   -0.000000
         Rot=    0.999793   -0.002913    0.000453   -0.020153 Ang=  -2.33 deg.
 Requested convergence on RMS density matrix=1.00D-10 within 128 cycles.
 Requested convergence on MAX density matrix=1.00D-08.
 Requested convergence on             energy=1.00D-08.
 No special actions if energy rises.
 SCF Done:  E(RwB97XD) =  -832.366794654     A.U. after   17 cycles
            NFock= 17  Conv=0.68D-10     -V/T= 2.0081
 Calling FoFJK, ICntrl=      2127 FMM=F ISym2X=0 I1Cent= 0 IOpClX= 0 NMat=1 NMatS=1 NMatT=0.
 ***** Axes restored to original set *****
 -------------------------------------------------------------------
 Center     Atomic                   Forces (Hartrees/Bohr)
 Number     Number              X              Y              Z
 -------------------------------------------------------------------
      1        6           0.006170541    0.034211859   -0.000422197
      2        8           0.013396036   -0.029092155    0.029289206
      3        8          -0.030338467   -0.026519913   -0.032399677
      4        6           0.003966132    0.008339947    0.000450601
      5        9           0.001638951   -0.006868917   -0.001267265
      6        9          -0.002392850   -0.001932522   -0.003749394
      7        9          -0.005036957   -0.004870143    0.002526563
      8        8           0.024960200    0.001870457    0.029627465
      9        1           0.004152275   -0.004836350   -0.005798560
     10        1           0.002642992    0.002443367   -0.000771687
     11        1          -0.016531060    0.028408035   -0.017737454
     12        8           0.006314861    0.002883090   -0.005541254
     13        1          -0.004979005   -0.002708075    0.000094301
     14        1          -0.003213613    0.001817870    0.004034153
     15        8          -0.003941107   -0.009193711   -0.002411465
     16        1           0.003876049    0.004812883   -0.000957499
     17        1           0.000362227    0.002670939    0.003301274
     18        8          -0.000528451   -0.007628694    0.003213485
     19        1          -0.001497065    0.001797514   -0.003311529
     20        1           0.000978312    0.004394520    0.001830933
 -------------------------------------------------------------------
 Cartesian Forces:  Max     0.034211859 RMS     0.012504492

 GradGradGradGradGradGradGradGradGradGradGradGradGradGradGradGradGradGrad
 Berny optimization.
 Using GEDIIS/GDIIS optimizer.
 FormGI is forming the generalized inverse of G from B-inverse, IUseBI=4.
 Internal  Forces:  Max     0.040262271 RMS     0.009316180
 Search for a local minimum.
 Step number   5 out of a maximum of  120
 All quantities printed in internal units (Hartrees-Bohrs-Radians)
 Mixed Optimization -- RFO/linear search
 Update second derivatives using D2CorX and points    1    4    3    5    2
 ITU=  0  0 -1  1  0
 Use linear search instead of GDIIS.
 Energy rises -- skip Quadratic/GDIIS search.
 Quartic linear search produced a step of -0.77274.
 Iteration  1 RMS(Cart)=  0.11542860 RMS(Int)=  0.00898619
 Iteration  2 RMS(Cart)=  0.01293129 RMS(Int)=  0.00020857
 Iteration  3 RMS(Cart)=  0.00004520 RMS(Int)=  0.00020596
 Iteration  4 RMS(Cart)=  0.00000001 RMS(Int)=  0.00020596
 Variable       Old X    -DE/DX   Delta X   Delta X   Delta X     New X
                                 (Linear)    (Quad)   (Total)
    R1        2.37495  -0.04026  -0.04632   0.00000  -0.04629   2.32866
    R2        2.46608  -0.03075  -0.06670   0.00000  -0.06660   2.39947
    R3        2.90838   0.00593   0.03107   0.00000   0.03107   2.93945
    R4        3.62922   0.00236   0.02588   0.00000   0.02574   3.65496
    R5        2.13225   0.02791   0.26685   0.00000   0.26693   2.39917
    R6        2.53229  -0.00187   0.00070   0.00000   0.00070   2.53298
    R7        2.52292  -0.00193   0.00566   0.00000   0.00566   2.52857
    R8        2.54254  -0.00277  -0.00247   0.00000  -0.00247   2.54006
    R9        2.20506   0.03249  -0.06346   0.00000  -0.06341   2.14165
   R10        1.85423   0.00061   0.00636   0.00000   0.00636   1.86059
   R11        1.80881   0.03620   0.10181   0.00000   0.10171   1.91052
   R12        3.33424   0.00243   0.00782   0.00000   0.00782   3.34206
   R13        3.13704  -0.00057  -0.18735   0.00000  -0.18747   2.94957
   R14        1.81774   0.00521   0.01114   0.00000   0.01114   1.82888
   R15        1.85085  -0.00638  -0.00851   0.00000  -0.00837   1.84248
   R16        3.59160   0.00114  -0.00471   0.00000  -0.00460   3.58700
   R17        1.84847  -0.00363  -0.01324   0.00000  -0.01335   1.83512
   R18        1.82022  -0.00346  -0.00733   0.00000  -0.00733   1.81289
   R19        1.82321  -0.00387  -0.00805   0.00000  -0.00805   1.81516
   R20        1.83225  -0.00484  -0.00617   0.00000  -0.00617   1.82607
    A1        2.23610   0.00172  -0.00191   0.00000  -0.00174   2.23436
    A2        2.03494   0.00130   0.00896   0.00000   0.00888   2.04381
    A3        2.01215  -0.00302  -0.00706   0.00000  -0.00714   2.00501
    A4        2.29951   0.00652   0.01003   0.00000   0.01013   2.30965
    A5        1.96864   0.00415   0.01617   0.00000   0.01645   1.98510
    A6        1.89663   0.00953   0.03502   0.00000   0.03513   1.93175
    A7        1.96678   0.00387  -0.00079   0.00000  -0.00078   1.96601
    A8        1.88229   0.00959   0.03521   0.00000   0.03532   1.91761
    A9        1.90329  -0.00735  -0.02314   0.00000  -0.02313   1.88015
   A10        1.91078  -0.00857  -0.02774   0.00000  -0.02753   1.88325
   A11        1.90351  -0.00727  -0.02110   0.00000  -0.02109   1.88242
   A12        1.78245   0.00552  -0.01676   0.00000  -0.01663   1.76582
   A13        1.88487  -0.00445  -0.04304   0.00000  -0.04311   1.84177
   A14        1.91232   0.00108   0.00216   0.00000   0.00284   1.91517
   A15        2.60588   0.00062  -0.06868   0.00000  -0.06868   2.53719
   A16        1.75298   0.00077  -0.00695   0.00000  -0.00712   1.74586
   A17        1.80278  -0.00532   0.02489   0.00000   0.02510   1.82788
   A18        1.77245   0.00059   0.01625   0.00000   0.01633   1.78877
   A19        2.47568  -0.00351  -0.03651   0.00000  -0.03609   2.43959
   A20        1.61921   0.00504   0.00107   0.00000   0.00121   1.62043
   A21        2.57031  -0.00515  -0.03509   0.00000  -0.03525   2.53506
   A22        1.84465  -0.00048   0.01902   0.00000   0.01919   1.86384
   A23        2.75600   0.00657  -0.05612   0.00000  -0.05633   2.69968
   A24        2.21860  -0.00125   0.03319   0.00000   0.03317   2.25177
   A25        1.79856   0.00062  -0.04013   0.00000  -0.04013   1.75842
   A26        1.84938   0.00054   0.01299   0.00000   0.01293   1.86231
   A27        3.22717  -0.00581  -0.07001   0.00000  -0.06982   3.15735
   A28        2.96522  -0.00778  -0.02526   0.00000  -0.02569   2.93953
   A29        3.09080  -0.00040  -0.09328   0.00000  -0.09315   2.99764
   A30        3.16443   0.00100  -0.00073   0.00000  -0.00042   3.16401
    D1        1.08471  -0.00089   0.03534   0.00000   0.03514   1.11985
    D2       -2.05716  -0.00038   0.03958   0.00000   0.03932  -2.01784
    D3        0.00145  -0.00023  -0.02723   0.00000  -0.02761  -0.02616
    D4       -3.13987  -0.00074  -0.03138   0.00000  -0.03171   3.11161
    D5       -0.90248  -0.00043   0.05727   0.00000   0.05738  -0.84510
    D6       -3.01391  -0.00023   0.06272   0.00000   0.06274  -2.95117
    D7        1.16735  -0.00001   0.06568   0.00000   0.06563   1.23297
    D8        2.23887   0.00002   0.06095   0.00000   0.06100   2.29987
    D9        0.12744   0.00021   0.06640   0.00000   0.06637   0.19381
   D10       -1.97449   0.00043   0.06936   0.00000   0.06925  -1.90524
   D11       -1.75854  -0.00748  -0.04285   0.00000  -0.04315  -1.80169
   D12        2.30768   0.00189  -0.06395   0.00000  -0.06462   2.24306
   D13        0.29406   0.00022  -0.02279   0.00000  -0.02278   0.27128
   D14        0.10314   0.00141  -0.02904   0.00000  -0.02908   0.07405
   D15        2.09829  -0.00052  -0.08446   0.00000  -0.08442   2.01388
   D16        0.22424   0.00319   0.00896   0.00000   0.00881   0.23304
   D17       -1.58322   0.00435  -0.00682   0.00000  -0.00713  -1.59036
   D18       -1.67298   0.00007   0.05668   0.00000   0.05671  -1.61626
   D19        2.80275   0.00122   0.04089   0.00000   0.04078   2.84352
   D20        2.08060   0.00065   0.00398   0.00000   0.00406   2.08466
   D21       -0.04808   0.00016   0.00300   0.00000   0.00293  -0.04516
   D22        1.26449  -0.00056   0.06214   0.00000   0.06169   1.32619
   D23       -0.54693  -0.00012   0.05738   0.00000   0.05719  -0.48975
   D24        0.01054  -0.00142   0.04152   0.00000   0.04094   0.05148
   D25        2.19533   0.00135   0.04460   0.00000   0.04443   2.23976
   D26       -0.06688  -0.00481  -0.02185   0.00000  -0.02209  -0.08897
   D27       -2.73153  -0.00175   0.00813   0.00000   0.00785  -2.72368
   D28       -2.10710  -0.00050   0.01981   0.00000   0.01986  -2.08724
         Item               Value     Threshold  Converged?
 Maximum Force            0.040262     0.000015     NO 
 RMS     Force            0.009316     0.000010     NO 
 Maximum Displacement     0.454883     0.000060     NO 
 RMS     Displacement     0.115264     0.000040     NO 
 Predicted change in Energy=-1.763098D-03
 GradGradGradGradGradGradGradGradGradGradGradGradGradGradGradGradGradGrad

                          Input orientation:                          
 ---------------------------------------------------------------------
 Center     Atomic      Atomic             Coordinates (Angstroms)
 Number     Number       Type             X           Y           Z
 ---------------------------------------------------------------------
      1          6           0        0.058949   -0.562438    0.022103
      2          8           0       -0.246229    0.342216   -0.756981
      3          8           0        0.800505   -0.492015    1.050397
      4          6           0       -0.519636   -1.976073   -0.271877
      5          9           0       -1.837345   -1.908538   -0.507986
      6          9           0       -0.330379   -2.830827    0.740047
      7          9           0        0.069799   -2.492994   -1.363702
      8          8           0        1.640405    1.693071    1.565380
      9          1           0        1.288526    0.662830    1.250443
     10          1           0        1.359806    1.710351    2.508974
     11          1           0        1.081847    2.344829    1.031199
     12          8           0        0.117183    3.091132    0.057195
     13          1           0       -0.472789    2.363549   -0.186108
     14          1           0        0.638282    3.221164   -0.756543
     15          8           0        1.255942    2.233723   -2.255364
     16          1           0        0.800920    1.424421   -1.970710
     17          1           0        1.304248    2.202278   -3.212973
     18          8           0        0.637115    0.782104    3.829512
     19          1           0        1.013366    0.550319    4.682360
     20          1           0        0.439002   -0.049074    3.378226
 ---------------------------------------------------------------------
                    Distance matrix (angstroms):
                    1          2          3          4          5
     1  C    0.000000
     2  O    1.232276   0.000000
     3  O    1.269746   2.249046   0.000000
     4  C    1.555490   2.384227   2.386129   0.000000
     5  F    2.385144   2.767588   3.375404   1.340398   0.000000
     6  F    2.410935   3.509469   2.616345   1.338063   2.163135
     7  F    2.376472   2.916573   3.219584   1.344144   2.170493
     8  O    3.157535   3.282919   2.396923   4.637231   5.418965
     9  H    2.126491   2.547159   1.269586   3.542700   4.413058
    10  H    3.611416   3.888136   2.700125   4.985495   5.693872
    11  H    3.242961   2.995302   2.850825   4.788836   5.383485
    12  O    3.654203   2.889895   3.780519   5.117655   5.397806
    13  H    2.981190   2.112584   3.362211   4.340722   4.496259
    14  H    3.906093   3.011761   4.132680   5.346676   5.701259
    15  O    3.799758   2.842441   4.308727   4.980891   5.457113
    16  H    2.910229   1.934122   3.577683   4.024085   4.495400
    17  H    4.433976   3.449015   5.068461   5.425423   5.838268
    18  O    4.079023   4.691451   3.061626   5.076121   5.672424
    19  H    4.885400   5.587156   3.784563   5.768641   6.411881
    20  H    3.416364   4.209820   2.397012   4.237400   4.872577
                    6          7          8          9         10
     6  F    0.000000
     7  F    2.167956   0.000000
     8  O    5.003081   5.345041   0.000000
     9  H    3.884199   4.275310   1.133314   0.000000
    10  H    5.158307   5.859167   0.984582   1.638987   0.000000
    11  H    5.372762   5.492206   1.011002   1.708773   1.632067
    12  O    5.977976   5.762261   2.559181   2.948311   3.076019
    13  H    5.278218   5.026642   2.825392   2.838724   3.323934
    14  H    6.309095   5.774376   2.954767   3.316004   3.669707
    15  O    6.094142   4.954175   3.877912   3.841803   4.794123
    16  H    5.170607   4.031021   3.644289   3.345685   4.523459
    17  H    6.605340   5.195117   4.817152   4.721465   5.743322
    18  O    4.851197   6.165840   2.638701   2.662735   1.768543
    19  H    5.364665   6.834247   3.378553   3.444768   2.487831
    20  H    3.910254   5.347423   2.786548   2.399158   2.167731
                   11         12         13         14         15
    11  H    0.000000
    12  O    1.560843   0.000000
    13  H    1.974609   0.967802   0.000000
    14  H    2.039788   0.974998   1.515051   0.000000
    15  O    3.293045   2.716588   2.699479   1.898159   0.000000
    16  H    3.152385   2.712530   2.385184   2.174613   0.971104
    17  H    4.252385   3.590708   3.513657   2.741476   0.959342
    18  O    3.235807   4.453349   4.456237   5.194315   6.286164
    19  H    4.068898   5.352666   5.403558   6.070895   7.143158
    20  H    3.413585   4.581890   4.399612   5.275461   6.133179
                   16         17         18         19         20
    16  H    0.000000
    17  H    1.549715   0.000000
    18  O    5.837977   7.215161   0.000000
    19  H    6.713608   8.071546   0.960541   0.000000
    20  H    5.559972   7.018628   0.966316   1.545940   0.000000
 Stoichiometry    C2H9F3O6
 Framework group  C1[X(C2H9F3O6)]
 Deg. of freedom    54
 Full point group                 C1      NOp   1
 Largest Abelian subgroup         C1      NOp   1
 Largest concise Abelian subgroup C1      NOp   1
                         Standard orientation:                         
 ---------------------------------------------------------------------
 Center     Atomic      Atomic             Coordinates (Angstroms)
 Number     Number       Type             X           Y           Z
 ---------------------------------------------------------------------
      1          6           0        0.567248   -0.089196   -0.042445
      2          8           0        0.003564   -1.077669    0.430510
      3          8           0        0.038051    0.916850   -0.608197
      4          6           0        2.119519   -0.047474    0.048446
      5          9           0        2.529069   -0.341507    1.290412
      6          9           0        2.622416    1.149949   -0.273556
      7          9           0        2.650726   -0.955960   -0.787732
      8          8           0       -2.357452    0.909014   -0.690318
      9          1           0       -1.226032    0.844480   -0.701505
     10          1           0       -2.493552    1.808299   -0.313269
     11          1           0       -2.661783    0.210600   -0.025694
     12          8           0       -2.826362   -0.952086    1.002559
     13          1           0       -1.914011   -1.030518    1.315776
     14          1           0       -2.931401   -1.752954    0.456483
     15          8           0       -1.885172   -2.938810   -0.593355
     16          1           0       -1.057661   -2.480793   -0.373150
     17          1           0       -1.658975   -3.856775   -0.756183
     18          8           0       -1.701196    3.288987    0.241237
     19          1           0       -1.796652    4.185960   -0.088864
     20          1           0       -0.771908    3.049097    0.128794
 ---------------------------------------------------------------------
 Rotational constants (GHZ):           0.9032773           0.5726952           0.3987842
 Standard basis: 6-31++G(d,p) (6D, 7F)
 There are   263 symmetry adapted cartesian basis functions of A   symmetry.
 There are   263 symmetry adapted basis functions of A   symmetry.
   263 basis functions,   424 primitive gaussians,   263 cartesian basis functions
    48 alpha electrons       48 beta electrons
       nuclear repulsion energy       744.7528780048 Hartrees.
 NAtoms=   20 NActive=   20 NUniq=   20 SFac= 1.00D+00 NAtFMM=   60 NAOKFM=F Big=F
 Integral buffers will be    131072 words long.
 Raffenetti 2 integral format.
 Two-electron integral symmetry is turned on.
 Nuclear repulsion after empirical dispersion term =      744.7435816343 Hartrees.
 One-electron integrals computed using PRISM.
 NBasis=   263 RedAO= T EigKep=  4.10D-05  NBF=   263
 NBsUse=   263 1.00D-06 EigRej= -1.00D+00 NBFU=   263
 Lowest energy guess from the checkpoint file:  "/local_scratch/slurm.5620330/Gau-102261.chk"
 B after Tr=    -0.000000    0.000000   -0.000000
         Rot=    0.999969    0.000608    0.001495   -0.007771 Ang=   0.91 deg.
 B after Tr=    -0.000000    0.000000    0.000000
         Rot=    0.999672   -0.001361   -0.004780    0.025114 Ang=  -2.93 deg.
 Requested convergence on RMS density matrix=1.00D-10 within 128 cycles.
 Requested convergence on MAX density matrix=1.00D-08.
 Requested convergence on             energy=1.00D-08.
 No special actions if energy rises.
 SCF Done:  E(RwB97XD) =  -832.373927543     A.U. after   14 cycles
            NFock= 14  Conv=0.68D-10     -V/T= 2.0081
 Calling FoFJK, ICntrl=      2127 FMM=F ISym2X=0 I1Cent= 0 IOpClX= 0 NMat=1 NMatS=1 NMatT=0.
 ***** Axes restored to original set *****
 -------------------------------------------------------------------
 Center     Atomic                   Forces (Hartrees/Bohr)
 Number     Number              X              Y              Z
 -------------------------------------------------------------------
      1        6          -0.001646901   -0.000365488   -0.000157195
      2        8          -0.000106052   -0.000930815   -0.001422219
      3        8           0.000336580   -0.001740231    0.000914593
      4        6          -0.000525934   -0.000648438    0.000511989
      5        9           0.000359064    0.000614062   -0.000050752
      6        9           0.000153515    0.000379658   -0.000172745
      7        9           0.000407094    0.000574059   -0.000051435
      8        8           0.000418229    0.001427134    0.005245281
      9        1           0.000619776   -0.003051723   -0.002424232
     10        1           0.002385565    0.001340147   -0.001379670
     11        1          -0.000816929    0.003701268   -0.001297146
     12        8           0.002484778    0.002234147    0.001028858
     13        1          -0.001400076   -0.000808654   -0.000581515
     14        1          -0.001972946    0.000724246   -0.000706799
     15        8          -0.000287635   -0.002185678    0.000120787
     16        1           0.000716245   -0.000694513   -0.000447644
     17        1           0.000055588    0.001234000   -0.000202458
     18        8          -0.001003574   -0.001753559    0.000283176
     19        1           0.000156091    0.000524964    0.000151706
     20        1          -0.000332476   -0.000574586    0.000637416
 -------------------------------------------------------------------
 Cartesian Forces:  Max     0.005245281 RMS     0.001388723

 GradGradGradGradGradGradGradGradGradGradGradGradGradGradGradGradGradGrad
 Berny optimization.
 Using GEDIIS/GDIIS optimizer.
 FormGI is forming the generalized inverse of G from B-inverse, IUseBI=4.
 Internal  Forces:  Max     0.005133591 RMS     0.001108197
 Search for a local minimum.
 Step number   6 out of a maximum of  120
 All quantities printed in internal units (Hartrees-Bohrs-Radians)
 Mixed Optimization -- RFO/linear search
 Update second derivatives using D2CorX and points    1    4    3    5    2
                                                      6
 ITU=  0  0  0 -1  1  0
 Use linear search instead of GDIIS.
     Eigenvalues ---   -0.00039   0.00087   0.00101   0.00152   0.00162
     Eigenvalues ---    0.00232   0.00371   0.00410   0.00477   0.00527
     Eigenvalues ---    0.00602   0.00883   0.01203   0.01400   0.01580
     Eigenvalues ---    0.02062   0.02240   0.02458   0.02951   0.03351
     Eigenvalues ---    0.03773   0.04013   0.04333   0.05268   0.05966
     Eigenvalues ---    0.06732   0.07364   0.07705   0.07782   0.10142
     Eigenvalues ---    0.10945   0.11413   0.13362   0.13750   0.19706
     Eigenvalues ---    0.20677   0.21781   0.23421   0.25582   0.29582
     Eigenvalues ---    0.36475   0.36829   0.37779   0.46930   0.47217
     Eigenvalues ---    0.50316   0.52255   0.53846   0.54805   0.57428
     Eigenvalues ---    0.57668   0.58584   0.67027   0.82015
 RFO step:  Lambda=-2.46150527D-03 EMin=-3.85177474D-04
 Quartic linear search produced a step of -0.02982.
 Maximum step size (   0.252) exceeded in Quadratic search.
    -- Step size scaled by   0.390
 Iteration  1 RMS(Cart)=  0.06692445 RMS(Int)=  0.00164544
 Iteration  2 RMS(Cart)=  0.00255635 RMS(Int)=  0.00022734
 Iteration  3 RMS(Cart)=  0.00000356 RMS(Int)=  0.00022733
 Iteration  4 RMS(Cart)=  0.00000000 RMS(Int)=  0.00022733
 Variable       Old X    -DE/DX   Delta X   Delta X   Delta X     New X
                                 (Linear)    (Quad)   (Total)
    R1        2.32866   0.00029  -0.00041  -0.01365  -0.01405   2.31461
    R2        2.39947   0.00153  -0.00059   0.00143   0.00093   2.40041
    R3        2.93945  -0.00103   0.00027  -0.00235  -0.00207   2.93737
    R4        3.65496   0.00016   0.00023  -0.00768  -0.00747   3.64749
    R5        2.39917   0.00192   0.00234  -0.13742  -0.13499   2.26418
    R6        2.53298  -0.00031   0.00001   0.00044   0.00045   2.53343
    R7        2.52857  -0.00035   0.00005  -0.00137  -0.00132   2.52726
    R8        2.54006  -0.00000  -0.00002  -0.00284  -0.00286   2.53720
    R9        2.14165   0.00513  -0.00056   0.07299   0.07253   2.21418
   R10        1.86059  -0.00065   0.00006  -0.01112  -0.01107   1.84952
   R11        1.91052   0.00451   0.00090  -0.02609  -0.02522   1.88530
   R12        3.34206   0.00223   0.00007   0.11514   0.11521   3.45727
   R13        2.94957   0.00111  -0.00164   0.08264   0.08096   3.03052
   R14        1.82888   0.00161   0.00010  -0.00477  -0.00467   1.82421
   R15        1.84248   0.00018  -0.00008  -0.00196  -0.00205   1.84043
   R16        3.58700   0.00177  -0.00004   0.02144   0.02132   3.60833
   R17        1.83512   0.00045  -0.00011  -0.00275  -0.00293   1.83219
   R18        1.81289   0.00016  -0.00006  -0.00102  -0.00109   1.81181
   R19        1.81516   0.00007  -0.00007  -0.00099  -0.00106   1.81410
   R20        1.82607   0.00026  -0.00005  -0.00214  -0.00220   1.82388
    A1        2.23436   0.00037  -0.00002  -0.00095  -0.00093   2.23343
    A2        2.04381  -0.00066   0.00008   0.00458   0.00464   2.04845
    A3        2.00501   0.00028  -0.00006  -0.00362  -0.00371   2.00130
    A4        2.30965   0.00057   0.00009   0.00915   0.00916   2.31881
    A5        1.98510   0.00007   0.00013   0.00901   0.00937   1.99447
    A6        1.93175  -0.00080   0.00030  -0.00517  -0.00487   1.92688
    A7        1.96601   0.00002  -0.00001   0.00520   0.00520   1.97120
    A8        1.91761  -0.00111   0.00031   0.00026   0.00056   1.91817
    A9        1.88015   0.00069  -0.00020   0.00031   0.00011   1.88027
   A10        1.88325   0.00073  -0.00025  -0.00075  -0.00100   1.88224
   A11        1.88242   0.00057  -0.00019   0.00005  -0.00014   1.88228
   A12        1.76582   0.00057  -0.00015   0.01014   0.00987   1.77569
   A13        1.84177   0.00060  -0.00038   0.01540   0.01487   1.85664
   A14        1.91517   0.00078  -0.00000   0.01403   0.01379   1.92896
   A15        2.53719  -0.00059  -0.00060  -0.05593  -0.05654   2.48066
   A16        1.74586   0.00047  -0.00006   0.01177   0.01157   1.75743
   A17        1.82788   0.00059   0.00021   0.01645   0.01660   1.84448
   A18        1.78877  -0.00095   0.00014  -0.00732  -0.00725   1.78152
   A19        2.43959  -0.00026  -0.00033   0.01721   0.01657   2.45616
   A20        1.62043   0.00213   0.00001   0.04510   0.04545   1.66587
   A21        2.53506  -0.00145  -0.00030  -0.07888  -0.07914   2.45592
   A22        1.86384  -0.00037   0.00016   0.01504   0.01637   1.88021
   A23        2.69968   0.00006  -0.00049  -0.04329  -0.04423   2.65545
   A24        2.25177  -0.00090   0.00029  -0.00831  -0.00801   2.24377
   A25        1.75842   0.00103  -0.00035   0.01662   0.01628   1.77471
   A26        1.86231  -0.00026   0.00012   0.00104   0.00117   1.86348
   A27        3.15735   0.00021  -0.00062   0.03016   0.02962   3.18697
   A28        2.93953  -0.00105  -0.00021  -0.02437  -0.02479   2.91474
   A29        2.99764  -0.00015  -0.00082   0.01096   0.01010   3.00774
   A30        3.16401   0.00015  -0.00002   0.01135   0.01133   3.17534
    D1        1.11985  -0.00052   0.00032   0.00668   0.00698   1.12684
    D2       -2.01784  -0.00016   0.00035   0.00464   0.00498  -2.01286
    D3       -0.02616   0.00009  -0.00023   0.03296   0.03272   0.00656
    D4        3.11161  -0.00027  -0.00027   0.03498   0.03470  -3.13688
    D5       -0.84510   0.00010   0.00050  -0.08606  -0.08557  -0.93067
    D6       -2.95117  -0.00023   0.00055  -0.08636  -0.08581  -3.03698
    D7        1.23297  -0.00020   0.00058  -0.09005  -0.08948   1.14350
    D8        2.29987   0.00041   0.00053  -0.08784  -0.08731   2.21256
    D9        0.19381   0.00009   0.00058  -0.08814  -0.08755   0.10626
   D10       -1.90524   0.00012   0.00061  -0.09183  -0.09122  -1.99645
   D11       -1.80169   0.00064  -0.00037   0.01608   0.01581  -1.78588
   D12        2.24306   0.00094  -0.00054   0.01142   0.01108   2.25414
   D13        0.27128  -0.00029  -0.00020  -0.01676  -0.01714   0.25414
   D14        0.07405  -0.00038  -0.00025   0.01657   0.01623   0.09029
   D15        2.01388   0.00082  -0.00074   0.04338   0.04272   2.05660
   D16        0.23304   0.00108   0.00008   0.04327   0.04337   0.27641
   D17       -1.59036   0.00201  -0.00005   0.04751   0.04745  -1.54291
   D18       -1.61626   0.00011   0.00050   0.02457   0.02507  -1.59119
   D19        2.84352   0.00103   0.00036   0.02880   0.02915   2.87268
   D20        2.08466   0.00040   0.00003   0.04126   0.04129   2.12595
   D21       -0.04516   0.00034   0.00003   0.02794   0.02797  -0.01719
   D22        1.32619   0.00003   0.00056  -0.00917  -0.00898   1.31720
   D23       -0.48975  -0.00033   0.00051  -0.02428  -0.02390  -0.51365
   D24        0.05148  -0.00043   0.00038  -0.00793  -0.00717   0.04431
   D25        2.23976   0.00109   0.00040   0.01887   0.01840   2.25816
   D26       -0.08897   0.00023  -0.00018  -0.00934  -0.00890  -0.09788
   D27       -2.72368   0.00073   0.00008   0.04575   0.04516  -2.67852
   D28       -2.08724  -0.00054   0.00017  -0.01969  -0.01951  -2.10674
         Item               Value     Threshold  Converged?
 Maximum Force            0.005134     0.000015     NO 
 RMS     Force            0.001108     0.000010     NO 
 Maximum Displacement     0.264619     0.000060     NO 
 RMS     Displacement     0.067546     0.000040     NO 
 Predicted change in Energy=-9.147758D-04
 GradGradGradGradGradGradGradGradGradGradGradGradGradGradGradGradGradGrad

                          Input orientation:                          
 ---------------------------------------------------------------------
 Center     Atomic      Atomic             Coordinates (Angstroms)
 Number     Number       Type             X           Y           Z
 ---------------------------------------------------------------------
      1          6           0        0.074019   -0.541733    0.024076
      2          8           0       -0.221233    0.336802   -0.776699
      3          8           0        0.807899   -0.443780    1.056227
      4          6           0       -0.503593   -1.962503   -0.228729
      5          9           0       -1.835842   -1.907419   -0.367956
      6          9           0       -0.232668   -2.819225    0.761815
      7          9           0        0.007938   -2.468852   -1.362130
      8          8           0        1.615987    1.714587    1.583646
      9          1           0        1.245175    0.655260    1.247211
     10          1           0        1.342013    1.732391    2.523074
     11          1           0        1.091575    2.377577    1.053781
     12          8           0        0.140701    3.146076    0.015972
     13          1           0       -0.478700    2.442408   -0.214365
     14          1           0        0.661507    3.234915   -0.802182
     15          8           0        1.266765    2.200704   -2.288804
     16          1           0        0.819640    1.383336   -2.020439
     17          1           0        1.288145    2.220669   -3.247124
     18          8           0        0.600337    0.690337    3.831184
     19          1           0        0.965285    0.454675    4.687244
     20          1           0        0.444565   -0.136193    3.357788
 ---------------------------------------------------------------------
                    Distance matrix (angstroms):
                    1          2          3          4          5
     1  C    0.000000
     2  O    1.224841   0.000000
     3  O    1.270240   2.242328   0.000000
     4  C    1.554392   2.380504   2.382780   0.000000
     5  F    2.380411   2.794738   3.340644   1.340636   0.000000
     6  F    2.413563   3.511077   2.610018   1.337367   2.162854
     7  F    2.374810   2.875229   3.254121   1.342628   2.168666
     8  O    3.146571   3.293160   2.364261   4.615010   5.370550
     9  H    2.073754   2.519520   1.198155   3.476963   4.320735
    10  H    3.608939   3.908952   2.678179   4.962955   5.630722
    11  H    3.258540   3.039553   2.835584   4.798509   5.380734
    12  O    3.688421   2.941317   3.796624   5.154859   5.439847
    13  H    3.044248   2.194558   3.405851   4.405004   4.559212
    14  H    3.910360   3.029677   4.124065   5.357188   5.733141
    15  O    3.780610   2.823956   4.288715   4.970952   5.494770
    16  H    2.905491   1.930166   3.578319   4.019429   4.539973
    17  H    4.450361   3.454010   5.084167   5.460766   5.923683
    18  O    4.035973   4.693884   3.004945   4.973843   5.506004
    19  H    4.851012   5.592529   3.743832   5.671608   6.243464
    20  H    3.378669   4.214379   2.350278   4.134914   4.713668
                    6          7          8          9         10
     6  F    0.000000
     7  F    2.166055   0.000000
     8  O    4.964714   5.363262   0.000000
     9  H    3.806793   4.254349   1.171693   0.000000
    10  H    5.128241   5.875798   0.978725   1.672548   0.000000
    11  H    5.370811   5.522569   0.997658   1.739939   1.624133
    12  O    6.023329   5.783097   2.585194   2.989980   3.118849
    13  H    5.357073   5.067016   2.854870   2.881293   3.363435
    14  H    6.316506   5.768332   2.985734   3.345938   3.711872
    15  O    6.062529   4.924238   3.918435   3.859049   4.835199
    16  H    5.148767   3.991438   3.705851   3.374717   4.586745
    17  H    6.617023   5.213803   4.868259   4.759349   5.791071
    18  O    4.736238   6.107530   2.670592   2.663450   1.829511
    19  H    5.250000   6.786637   3.412200   3.457224   2.541281
    20  H    3.794256   5.282951   2.818722   2.392051   2.234673
                   11         12         13         14         15
    11  H    0.000000
    12  O    1.603683   0.000000
    13  H    2.019446   0.965330   0.000000
    14  H    2.089158   0.973913   1.507869   0.000000
    15  O    3.351842   2.733814   2.721831   1.909444   0.000000
    16  H    3.242421   2.777622   2.463580   2.222050   0.969552
    17  H    4.308253   3.580615   3.516894   2.720132   0.958767
    18  O    3.286649   4.560456   4.538782   5.286463   6.338737
    19  H    4.112852   5.453839   5.482877   6.160828   7.197551
    20  H    3.470751   4.693970   4.501319   5.358804   6.166125
                   16         17         18         19         20
    16  H    0.000000
    17  H    1.557363   0.000000
    18  O    5.896595   7.274438   0.000000
    19  H    6.773229   8.134935   0.959980   0.000000
    20  H    5.601337   7.063377   0.965153   1.545227   0.000000
 Stoichiometry    C2H9F3O6
 Framework group  C1[X(C2H9F3O6)]
 Deg. of freedom    54
 Full point group                 C1      NOp   1
 Largest Abelian subgroup         C1      NOp   1
 Largest concise Abelian subgroup C1      NOp   1
                         Standard orientation:                         
 ---------------------------------------------------------------------
 Center     Atomic      Atomic             Coordinates (Angstroms)
 Number     Number       Type             X           Y           Z
 ---------------------------------------------------------------------
      1          6           0        0.545085   -0.130695   -0.046151
      2          8           0       -0.045941   -1.101217    0.411028
      3          8           0        0.046899    0.896860   -0.602435
      4          6           0        2.096526   -0.128604    0.049559
      5          9           0        2.487030   -0.340617    1.314416
      6          9           0        2.642391    1.022344   -0.357750
      7          9           0        2.602534   -1.114826   -0.708051
      8          8           0       -2.312693    1.030733   -0.666714
      9          1           0       -1.149446    0.890298   -0.667918
     10          1           0       -2.403838    1.934065   -0.301219
     11          1           0       -2.676767    0.356554   -0.027767
     12          8           0       -2.918740   -0.856545    0.992840
     13          1           0       -2.027768   -0.974713    1.345074
     14          1           0       -3.025391   -1.649927    0.438153
     15          8           0       -1.995445   -2.874335   -0.603967
     16          1           0       -1.137564   -2.473410   -0.395809
     17          1           0       -1.857063   -3.815857   -0.720671
     18          8           0       -1.421308    3.382999    0.230134
     19          1           0       -1.462024    4.285350   -0.094931
     20          1           0       -0.519581    3.073360    0.080024
 ---------------------------------------------------------------------
 Rotational constants (GHZ):           0.8934749           0.5801618           0.3996893
 Standard basis: 6-31++G(d,p) (6D, 7F)
 There are   263 symmetry adapted cartesian basis functions of A   symmetry.
 There are   263 symmetry adapted basis functions of A   symmetry.
   263 basis functions,   424 primitive gaussians,   263 cartesian basis functions
    48 alpha electrons       48 beta electrons
       nuclear repulsion energy       745.0893271607 Hartrees.
 NAtoms=   20 NActive=   20 NUniq=   20 SFac= 1.00D+00 NAtFMM=   60 NAOKFM=F Big=F
 Integral buffers will be    131072 words long.
 Raffenetti 2 integral format.
 Two-electron integral symmetry is turned on.
 Nuclear repulsion after empirical dispersion term =      745.0800518427 Hartrees.
 One-electron integrals computed using PRISM.
 NBasis=   263 RedAO= T EigKep=  4.06D-05  NBF=   263
 NBsUse=   263 1.00D-06 EigRej= -1.00D+00 NBFU=   263
 Initial guess from the checkpoint file:  "/local_scratch/slurm.5620330/Gau-102261.chk"
 B after Tr=     0.000000   -0.000000    0.000000
         Rot=    0.999702    0.004617    0.001028    0.023940 Ang=   2.80 deg.
 ExpMin= 3.60D-02 ExpMax= 7.00D+03 ExpMxC= 1.05D+03 IAcc=3 IRadAn=         5 AccDes= 0.00D+00
 Harris functional with IExCor= 4639 and IRadAn=       5 diagonalized for initial guess.
 HarFok:  IExCor= 4639 AccDes= 0.00D+00 IRadAn=         5 IDoV= 1 UseB2=F ITyADJ=14
 ICtDFT=  3500011 ScaDFX=  1.000000  1.000000  1.000000  1.000000
 FoFCou: FMM=F IPFlag=           0 FMFlag=      100000 FMFlg1=           0
         NFxFlg=           0 DoJE=T BraDBF=F KetDBF=T FulRan=T
         wScrn=  0.000000 ICntrl=       500 IOpCl=  0 I1Cent=   200000004 NGrid=           0
         NMat0=    1 NMatS0=      1 NMatT0=    0 NMatD0=    1 NMtDS0=    0 NMtDT0=    0
 Petite list used in FoFCou.
 Requested convergence on RMS density matrix=1.00D-10 within 128 cycles.
 Requested convergence on MAX density matrix=1.00D-08.
 Requested convergence on             energy=1.00D-08.
 No special actions if energy rises.
 SCF Done:  E(RwB97XD) =  -832.374473831     A.U. after   16 cycles
            NFock= 16  Conv=0.84D-10     -V/T= 2.0080
 Calling FoFJK, ICntrl=      2127 FMM=F ISym2X=0 I1Cent= 0 IOpClX= 0 NMat=1 NMatS=1 NMatT=0.
 ***** Axes restored to original set *****
 -------------------------------------------------------------------
 Center     Atomic                   Forces (Hartrees/Bohr)
 Number     Number              X              Y              Z
 -------------------------------------------------------------------
      1        6          -0.002560325   -0.004781242   -0.000968248
      2        8          -0.002020882    0.003150808   -0.004919690
      3        8           0.001049037   -0.006532274    0.004457118
      4        6          -0.000756377   -0.001522136   -0.000184309
      5        9          -0.000211040    0.000942786    0.000148029
      6        9           0.000380531    0.000533787    0.000396721
      7        9           0.000758955    0.000534115   -0.000393062
      8        8           0.005360002    0.003875053    0.006651433
      9        1           0.000929960   -0.003840121   -0.002470495
     10        1           0.000702540    0.001322799   -0.000037802
     11        1          -0.002806977    0.006169242   -0.002820300
     12        8           0.001920219    0.002532181    0.000925235
     13        1          -0.002195416   -0.001468015   -0.000293240
     14        1          -0.000523081    0.000277791   -0.000944054
     15        8           0.000944368    0.000359849    0.000711029
     16        1          -0.000054947   -0.000538742   -0.000614206
     17        1          -0.000414194   -0.000092681   -0.000463669
     18        8          -0.000435760   -0.000098256    0.000301281
     19        1           0.000087025    0.000110786    0.000531141
     20        1          -0.000153640   -0.000935729   -0.000012912
 -------------------------------------------------------------------
 Cartesian Forces:  Max     0.006651433 RMS     0.002334052

 GradGradGradGradGradGradGradGradGradGradGradGradGradGradGradGradGradGrad
 Berny optimization.
 Using GEDIIS/GDIIS optimizer.
 FormGI is forming the generalized inverse of G from B-inverse, IUseBI=4.
 Internal  Forces:  Max     0.011343740 RMS     0.002215924
 Search for a local minimum.
 Step number   7 out of a maximum of  120
 All quantities printed in internal units (Hartrees-Bohrs-Radians)
 Mixed Optimization -- RFO/linear search
 Update second derivatives using D2CorX and points    4    3    5    2    6
                                                      7
 DE= -5.46D-04 DEPred=-9.15D-04 R= 5.97D-01
 TightC=F SS=  1.41D+00  RLast= 3.54D-01 DXNew= 4.2426D-01 1.0614D+00
 Trust test= 5.97D-01 RLast= 3.54D-01 DXMaxT set to 4.24D-01
 ITU=  1  0  0  0 -1  1  0
 Use linear search instead of GDIIS.
     Eigenvalues ---   -0.00065   0.00087   0.00104   0.00153   0.00223
     Eigenvalues ---    0.00367   0.00410   0.00450   0.00517   0.00562
     Eigenvalues ---    0.00739   0.00822   0.01215   0.01426   0.01652
     Eigenvalues ---    0.02045   0.02251   0.02451   0.02905   0.03294
     Eigenvalues ---    0.03761   0.04020   0.04300   0.05255   0.05705
     Eigenvalues ---    0.06330   0.06884   0.07483   0.07777   0.10151
     Eigenvalues ---    0.10737   0.11290   0.11531   0.13640   0.18725
     Eigenvalues ---    0.20567   0.21774   0.23425   0.24734   0.27951
     Eigenvalues ---    0.30895   0.36525   0.37510   0.43269   0.47387
     Eigenvalues ---    0.49360   0.50330   0.53294   0.54358   0.56189
     Eigenvalues ---    0.57480   0.57770   0.68898   0.94737
 RFO step:  Lambda=-1.06732250D-03 EMin=-6.49350893D-04
 Quartic linear search produced a step of  0.00900.
 Iteration  1 RMS(Cart)=  0.13055659 RMS(Int)=  0.05946502
 Iteration  2 RMS(Cart)=  0.09108963 RMS(Int)=  0.00875965
 Iteration  3 RMS(Cart)=  0.01042528 RMS(Int)=  0.00028104
 Iteration  4 RMS(Cart)=  0.00011625 RMS(Int)=  0.00026963
 Iteration  5 RMS(Cart)=  0.00000002 RMS(Int)=  0.00026963
 Variable       Old X    -DE/DX   Delta X   Delta X   Delta X     New X
                                 (Linear)    (Quad)   (Total)
    R1        2.31461   0.00638  -0.00013  -0.01189  -0.01195   2.30267
    R2        2.40041   0.00700   0.00001  -0.01788  -0.01794   2.38247
    R3        2.93737  -0.00051  -0.00002   0.00553   0.00551   2.94289
    R4        3.64749   0.00054  -0.00007  -0.01190  -0.01178   3.63571
    R5        2.26418   0.00752  -0.00121   0.11952   0.11815   2.38234
    R6        2.53343   0.00023   0.00000   0.01034   0.01034   2.54378
    R7        2.52726   0.00003  -0.00001  -0.00214  -0.00215   2.52511
    R8        2.53720   0.00042  -0.00003  -0.00826  -0.00828   2.52892
    R9        2.21418   0.01134   0.00065  -0.00992  -0.00938   2.20480
   R10        1.84952   0.00070  -0.00010  -0.00451  -0.00461   1.84491
   R11        1.88530   0.00802  -0.00023   0.04558   0.04534   1.93064
   R12        3.45727   0.00132   0.00104   0.09655   0.09758   3.55486
   R13        3.03052   0.00107   0.00073  -0.07355  -0.07280   2.95772
   R14        1.82421   0.00254  -0.00004   0.00447   0.00442   1.82863
   R15        1.84043   0.00098  -0.00002   0.00112   0.00094   1.84137
   R16        3.60833   0.00111   0.00019  -0.03228  -0.03214   3.57618
   R17        1.83219   0.00116  -0.00003  -0.00352  -0.00336   1.82883
   R18        1.81181   0.00045  -0.00001  -0.00185  -0.00186   1.80994
   R19        1.81410   0.00048  -0.00001  -0.00266  -0.00267   1.81143
   R20        1.82388   0.00083  -0.00002  -0.00028  -0.00030   1.82358
    A1        2.23343   0.00010  -0.00001   0.00013  -0.00013   2.23330
    A2        2.04845  -0.00036   0.00004  -0.00906  -0.00912   2.03934
    A3        2.00130   0.00026  -0.00003   0.00898   0.00885   2.01015
    A4        2.31881   0.00046   0.00008   0.01127   0.01125   2.33005
    A5        1.99447  -0.00080   0.00008  -0.00178  -0.00211   1.99236
    A6        1.92688  -0.00119  -0.00004  -0.01507  -0.01507   1.91181
    A7        1.97120  -0.00083   0.00005   0.00909   0.00903   1.98024
    A8        1.91817  -0.00112   0.00001   0.02091   0.02084   1.93901
    A9        1.88027   0.00109   0.00000  -0.00598  -0.00597   1.87429
   A10        1.88224   0.00122  -0.00001  -0.00639  -0.00632   1.87592
   A11        1.88228   0.00101  -0.00000  -0.00349  -0.00370   1.87858
   A12        1.77569   0.00097   0.00009  -0.00208  -0.00173   1.77396
   A13        1.85664   0.00084   0.00013  -0.00083  -0.00091   1.85572
   A14        1.92896  -0.00044   0.00012   0.00932   0.00928   1.93824
   A15        2.48066   0.00034  -0.00051  -0.08579  -0.08630   2.39436
   A16        1.75743   0.00044   0.00010   0.00680   0.00703   1.76446
   A17        1.84448   0.00025   0.00015   0.02398   0.02393   1.86842
   A18        1.78152  -0.00024  -0.00007  -0.00314  -0.00333   1.77819
   A19        2.45616   0.00046   0.00015   0.02662   0.02652   2.48268
   A20        1.66587   0.00211   0.00041   0.03085   0.03089   1.69676
   A21        2.45592  -0.00064  -0.00071  -0.10525  -0.10605   2.34986
   A22        1.88021  -0.00136   0.00015   0.01272   0.01169   1.89190
   A23        2.65545   0.00107  -0.00040  -0.05494  -0.05473   2.60072
   A24        2.24377  -0.00022  -0.00007   0.03442   0.03411   2.27788
   A25        1.77471   0.00044   0.00015  -0.00678  -0.00704   1.76767
   A26        1.86348  -0.00021   0.00001   0.00716   0.00687   1.87034
   A27        3.18697  -0.00098   0.00027  -0.02377  -0.02400   3.16298
   A28        2.91474  -0.00054  -0.00022  -0.01717  -0.01736   2.89737
   A29        3.00774   0.00098   0.00009  -0.05581  -0.05575   2.95199
   A30        3.17534  -0.00010   0.00010   0.00491   0.00477   3.18011
    D1        1.12684  -0.00058   0.00006   0.01856   0.01873   1.14557
    D2       -2.01286  -0.00049   0.00004  -0.01573  -0.01537  -2.02823
    D3        0.00656  -0.00041   0.00029   0.01367   0.01427   0.02083
    D4       -3.13688  -0.00051   0.00031   0.04717   0.04788  -3.08900
    D5       -0.93067  -0.00002  -0.00077  -0.39266  -0.39343  -1.32410
    D6       -3.03698  -0.00001  -0.00077  -0.38046  -0.38117   2.86503
    D7        1.14350   0.00005  -0.00081  -0.39681  -0.39775   0.74574
    D8        2.21256   0.00006  -0.00079  -0.42241  -0.42314   1.78943
    D9        0.10626   0.00007  -0.00079  -0.41020  -0.41088  -0.30462
   D10       -1.99645   0.00013  -0.00082  -0.42655  -0.42746  -2.42391
   D11       -1.78588   0.00039   0.00014  -0.01612  -0.01584  -1.80172
   D12        2.25414   0.00032   0.00010  -0.04331  -0.04295   2.21119
   D13        0.25414   0.00000  -0.00015  -0.04039  -0.04019   0.21394
   D14        0.09029  -0.00033   0.00015  -0.01281  -0.01258   0.07770
   D15        2.05660   0.00092   0.00038  -0.01123  -0.01092   2.04567
   D16        0.27641   0.00140   0.00039   0.07882   0.07928   0.35569
   D17       -1.54291   0.00160   0.00043   0.07879   0.07940  -1.46350
   D18       -1.59119  -0.00001   0.00023   0.08378   0.08408  -1.50711
   D19        2.87268   0.00019   0.00026   0.08375   0.08421   2.95689
   D20        2.12595   0.00033   0.00037   0.06386   0.06422   2.19017
   D21       -0.01719   0.00033   0.00025   0.03440   0.03465   0.01747
   D22        1.31720   0.00033  -0.00008   0.00071   0.00091   1.31811
   D23       -0.51365  -0.00013  -0.00022  -0.01264  -0.01270  -0.52635
   D24        0.04431   0.00021  -0.00006   0.02632   0.02580   0.07010
   D25        2.25816   0.00036   0.00017  -0.00927  -0.00816   2.25000
   D26       -0.09788   0.00021  -0.00008  -0.01713  -0.01750  -0.11537
   D27       -2.67852   0.00035   0.00041   0.08301   0.08399  -2.59453
   D28       -2.10674  -0.00026  -0.00018  -0.02596  -0.02640  -2.13314
         Item               Value     Threshold  Converged?
 Maximum Force            0.011344     0.000015     NO 
 RMS     Force            0.002216     0.000010     NO 
 Maximum Displacement     1.066467     0.000060     NO 
 RMS     Displacement     0.208895     0.000040     NO 
 Predicted change in Energy=-9.397710D-04
 GradGradGradGradGradGradGradGradGradGradGradGradGradGradGradGradGradGrad

                          Input orientation:                          
 ---------------------------------------------------------------------
 Center     Atomic      Atomic             Coordinates (Angstroms)
 Number     Number       Type             X           Y           Z
 ---------------------------------------------------------------------
      1          6           0        0.138952   -0.535089    0.053273
      2          8           0       -0.138547    0.322881   -0.766283
      3          8           0        0.854649   -0.419670    1.084750
      4          6           0       -0.490238   -1.943240   -0.162232
      5          9           0       -1.787418   -1.916407    0.196394
      6          9           0        0.101648   -2.905262    0.551698
      7          9           0       -0.436544   -2.302854   -1.450135
      8          8           0        1.602744    1.813852    1.626526
      9          1           0        1.305238    0.742659    1.272559
     10          1           0        1.275403    1.815388    2.546295
     11          1           0        1.071240    2.465848    1.046718
     12          8           0        0.161550    3.142984   -0.032019
     13          1           0       -0.452113    2.423268   -0.236505
     14          1           0        0.684676    3.199727   -0.852138
     15          8           0        1.331589    2.152725   -2.289706
     16          1           0        0.900125    1.323276   -2.039819
     17          1           0        1.306423    2.231038   -3.243948
     18          8           0        0.480430    0.588520    3.730160
     19          1           0        0.738874    0.317816    4.612643
     20          1           0        0.450835   -0.207428    3.185360
 ---------------------------------------------------------------------
                    Distance matrix (angstroms):
                    1          2          3          4          5
     1  C    0.000000
     2  O    1.218520   0.000000
     3  O    1.260749   2.228035   0.000000
     4  C    1.557309   2.371469   2.384314   0.000000
     5  F    2.374748   2.942777   3.163846   1.346109   0.000000
     6  F    2.422301   3.495093   2.651288   1.336231   2.161631
     7  F    2.390904   2.729641   3.411628   1.338245   2.164546
     8  O    3.183604   3.313702   2.416979   4.657893   5.239591
     9  H    2.116488   2.533299   1.260678   3.535026   4.218209
    10  H    3.609906   3.898718   2.703448   4.957912   5.369283
    11  H    3.295712   3.056609   2.893885   4.831131   5.300862
    12  O    3.679132   2.929536   3.797376   5.129469   5.426609
    13  H    3.030711   2.188747   3.396416   4.367306   4.561055
    14  H    3.881550   2.993544   4.108583   5.320385   5.778018
    15  O    3.759825   2.798294   4.269853   4.962069   5.697959
    16  H    2.900680   1.923935   3.578108   4.016039   4.766454
    17  H    4.459386   3.444972   5.095879   5.490862   6.213623
    18  O    3.859871   4.546614   2.855640   4.743703   4.889305
    19  H    4.677093   5.450021   3.606011   5.424253   5.556722
    20  H    3.164585   4.030394   2.149575   3.886519   4.106617
                    6          7          8          9         10
     6  F    0.000000
     7  F    2.158676   0.000000
     8  O    5.067404   5.529177   0.000000
     9  H    3.908401   4.440947   1.166729   0.000000
    10  H    5.257438   5.988500   0.976284   1.665545   0.000000
    11  H    5.480326   5.590009   1.021652   1.753608   1.647275
    12  O    6.076644   5.659145   2.567958   2.961673   3.106588
    13  H    5.414901   4.879484   2.839844   2.861819   3.331338
    14  H    6.291388   5.647400   2.984506   3.307056   3.716814
    15  O    5.930394   4.866555   3.940208   3.831281   4.848079
    16  H    5.023352   3.909377   3.765159   3.387193   4.627683
    17  H    6.499231   5.178019   4.897282   4.755430   5.805226
    18  O    4.738419   6.003028   2.680729   2.596897   1.881150
    19  H    5.223558   6.708710   3.449824   3.414296   2.607753
    20  H    3.786346   5.163919   2.800434   2.300322   2.275983
                   11         12         13         14         15
    11  H    0.000000
    12  O    1.565159   0.000000
    13  H    1.992255   0.967671   0.000000
    14  H    2.072116   0.974411   1.508039   0.000000
    15  O    3.361183   2.728875   2.733207   1.892435   0.000000
    16  H    3.295673   2.808574   2.508081   2.231159   0.967776
    17  H    4.303517   3.529713   3.489143   2.654371   0.957781
    18  O    3.327805   4.558615   4.468823   5.278028   6.277739
    19  H    4.176162   5.466970   5.419005   6.178363   7.166633
    20  H    3.479238   4.654082   4.409653   5.288173   6.026807
                   16         17         18         19         20
    16  H    0.000000
    17  H    1.561742   0.000000
    18  O    5.831696   7.212373   0.000000
    19  H    6.729948   8.106081   0.958566   0.000000
    20  H    5.463279   6.929225   0.964996   1.547896   0.000000
 Stoichiometry    C2H9F3O6
 Framework group  C1[X(C2H9F3O6)]
 Deg. of freedom    54
 Full point group                 C1      NOp   1
 Largest Abelian subgroup         C1      NOp   1
 Largest concise Abelian subgroup C1      NOp   1
                         Standard orientation:                         
 ---------------------------------------------------------------------
 Center     Atomic      Atomic             Coordinates (Angstroms)
 Number     Number       Type             X           Y           Z
 ---------------------------------------------------------------------
      1          6           0        0.510546   -0.165391   -0.101148
      2          8           0       -0.138070   -1.089916    0.356391
      3          8           0        0.082269    0.882448   -0.656217
      4          6           0        2.058664   -0.253173    0.043198
      5          9           0        2.409477    0.031860    1.311148
      6          9           0        2.716110    0.594717   -0.753268
      7          9           0        2.498491   -1.487684   -0.227788
      8          8           0       -2.312687    1.207027   -0.631392
      9          1           0       -1.174827    0.961160   -0.709361
     10          1           0       -2.294563    2.102378   -0.242613
     11          1           0       -2.708466    0.530363    0.023786
     12          8           0       -2.963492   -0.663955    1.002709
     13          1           0       -2.071631   -0.817690    1.345253
     14          1           0       -3.107419   -1.456776    0.454808
     15          8           0       -2.191545   -2.731213   -0.602687
     16          1           0       -1.294716   -2.412198   -0.427998
     17          1           0       -2.170894   -3.688200   -0.635766
     18          8           0       -0.992611    3.373978    0.233495
     19          1           0       -0.898499    4.293665   -0.019819
     20          1           0       -0.181855    2.921694   -0.029809
 ---------------------------------------------------------------------
 Rotational constants (GHZ):           0.9123640           0.5872954           0.4066439
 Standard basis: 6-31++G(d,p) (6D, 7F)
 There are   263 symmetry adapted cartesian basis functions of A   symmetry.
 There are   263 symmetry adapted basis functions of A   symmetry.
   263 basis functions,   424 primitive gaussians,   263 cartesian basis functions
    48 alpha electrons       48 beta electrons
       nuclear repulsion energy       747.9528547039 Hartrees.
 NAtoms=   20 NActive=   20 NUniq=   20 SFac= 1.00D+00 NAtFMM=   60 NAOKFM=F Big=F
 Integral buffers will be    131072 words long.
 Raffenetti 2 integral format.
 Two-electron integral symmetry is turned on.
 Nuclear repulsion after empirical dispersion term =      747.9434951183 Hartrees.
 One-electron integrals computed using PRISM.
 NBasis=   263 RedAO= T EigKep=  4.54D-05  NBF=   263
 NBsUse=   263 1.00D-06 EigRej= -1.00D+00 NBFU=   263
 Initial guess from the checkpoint file:  "/local_scratch/slurm.5620330/Gau-102261.chk"
 B after Tr=     0.000000    0.000000   -0.000000
         Rot=    0.998941    0.027008   -0.000498    0.037257 Ang=   5.28 deg.
 ExpMin= 3.60D-02 ExpMax= 7.00D+03 ExpMxC= 1.05D+03 IAcc=3 IRadAn=         5 AccDes= 0.00D+00
 Harris functional with IExCor= 4639 and IRadAn=       5 diagonalized for initial guess.
 HarFok:  IExCor= 4639 AccDes= 0.00D+00 IRadAn=         5 IDoV= 1 UseB2=F ITyADJ=14
 ICtDFT=  3500011 ScaDFX=  1.000000  1.000000  1.000000  1.000000
 FoFCou: FMM=F IPFlag=           0 FMFlag=      100000 FMFlg1=           0
         NFxFlg=           0 DoJE=T BraDBF=F KetDBF=T FulRan=T
         wScrn=  0.000000 ICntrl=       500 IOpCl=  0 I1Cent=   200000004 NGrid=           0
         NMat0=    1 NMatS0=      1 NMatT0=    0 NMatD0=    1 NMtDS0=    0 NMtDT0=    0
 Petite list used in FoFCou.
 Requested convergence on RMS density matrix=1.00D-10 within 128 cycles.
 Requested convergence on MAX density matrix=1.00D-08.
 Requested convergence on             energy=1.00D-08.
 No special actions if energy rises.
 SCF Done:  E(RwB97XD) =  -832.374203441     A.U. after   18 cycles
            NFock= 18  Conv=0.74D-10     -V/T= 2.0081
 Calling FoFJK, ICntrl=      2127 FMM=F ISym2X=0 I1Cent= 0 IOpClX= 0 NMat=1 NMatS=1 NMatT=0.
 ***** Axes restored to original set *****
 -------------------------------------------------------------------
 Center     Atomic                   Forces (Hartrees/Bohr)
 Number     Number              X              Y              Z
 -------------------------------------------------------------------
      1        6          -0.005465873   -0.014128185   -0.002563317
      2        8          -0.005101810    0.012339663   -0.013542308
      3        8           0.011442210    0.002026426    0.014271808
      4        6          -0.002104660   -0.002994113   -0.000633433
      5        9          -0.000828365    0.001956052    0.001140253
      6        9           0.002346805    0.000685926    0.001865466
      7        9           0.001361066    0.001536472   -0.001101428
      8        8          -0.002289970   -0.000077662   -0.005448764
      9        1          -0.001049753   -0.000062145    0.000992909
     10        1          -0.000589443    0.000216548    0.001084002
     11        1           0.002203197   -0.002838986    0.002619530
     12        8           0.000154742    0.001471480    0.002013411
     13        1          -0.000714794   -0.000350080    0.000090447
     14        1           0.000525674   -0.000537533   -0.001523410
     15        8           0.002491251    0.003290434    0.001328000
     16        1          -0.001358085   -0.001509661   -0.000326713
     17        1          -0.000669346   -0.001032538   -0.001461224
     18        8          -0.000256030    0.002272264    0.000712057
     19        1           0.000171834   -0.000456879    0.001522242
     20        1          -0.000268649   -0.001807480   -0.001039526
 -------------------------------------------------------------------
 Cartesian Forces:  Max     0.014271808 RMS     0.004239661

 GradGradGradGradGradGradGradGradGradGradGradGradGradGradGradGradGradGrad
 Berny optimization.
 Using GEDIIS/GDIIS optimizer.
 FormGI is forming the generalized inverse of G from B-inverse, IUseBI=4.
 Internal  Forces:  Max     0.018503736 RMS     0.003234093
 Search for a local minimum.
 Step number   8 out of a maximum of  120
 All quantities printed in internal units (Hartrees-Bohrs-Radians)
 Mixed Optimization -- RFO/linear search
 Update second derivatives using D2CorX and points    4    3    5    2    6
                                                      8    7
 DE=  2.70D-04 DEPred=-9.40D-04 R=-2.88D-01
 Trust test=-2.88D-01 RLast= 1.05D+00 DXMaxT set to 2.12D-01
 ITU= -1  1  0  0  0 -1  1  0
 Use linear search instead of GDIIS.
     Eigenvalues ---   -0.00137   0.00088   0.00103   0.00154   0.00213
     Eigenvalues ---    0.00365   0.00399   0.00446   0.00506   0.00577
     Eigenvalues ---    0.00813   0.01086   0.01146   0.01483   0.01669
     Eigenvalues ---    0.01927   0.02229   0.02373   0.03085   0.03353
     Eigenvalues ---    0.03720   0.04017   0.04338   0.05271   0.05859
     Eigenvalues ---    0.06774   0.07306   0.07556   0.07764   0.10143
     Eigenvalues ---    0.10746   0.11401   0.12985   0.13867   0.18353
     Eigenvalues ---    0.20834   0.21776   0.23416   0.25159   0.30294
     Eigenvalues ---    0.34049   0.36582   0.37738   0.42825   0.47371
     Eigenvalues ---    0.50036   0.50440   0.53427   0.54309   0.55426
     Eigenvalues ---    0.57449   0.57682   0.67376   0.92787
 RFO step:  Lambda=-1.78830960D-03 EMin=-1.36682132D-03
 Quartic linear search produced a step of -0.59330.
 Maximum step size (   0.212) exceeded in Quadratic search.
    -- Step size scaled by   0.918
 Iteration  1 RMS(Cart)=  0.12414356 RMS(Int)=  0.06000465
 Iteration  2 RMS(Cart)=  0.09188924 RMS(Int)=  0.00943763
 Iteration  3 RMS(Cart)=  0.01168144 RMS(Int)=  0.00028671
 Iteration  4 RMS(Cart)=  0.00015308 RMS(Int)=  0.00026596
 Iteration  5 RMS(Cart)=  0.00000002 RMS(Int)=  0.00026596
 Variable       Old X    -DE/DX   Delta X   Delta X   Delta X     New X
                                 (Linear)    (Quad)   (Total)
    R1        2.30267   0.01850   0.00709   0.00930   0.01640   2.31907
    R2        2.38247   0.01692   0.01064   0.01289   0.02364   2.40611
    R3        2.94289  -0.00156  -0.00327  -0.00253  -0.00580   2.93709
    R4        3.63571  -0.00020   0.00699  -0.00570   0.00121   3.63691
    R5        2.38234  -0.00221  -0.07010   0.04013  -0.02985   2.35249
    R6        2.54378   0.00114  -0.00614  -0.00292  -0.00905   2.53472
    R7        2.52511   0.00154   0.00127   0.00210   0.00338   2.52849
    R8        2.52892   0.00070   0.00491   0.00368   0.00859   2.53751
    R9        2.20480  -0.00199   0.00557   0.01501   0.02067   2.22546
   R10        1.84491   0.00246   0.00274  -0.00533  -0.00259   1.84232
   R11        1.93064  -0.00341  -0.02690   0.01284  -0.01410   1.91655
   R12        3.55486   0.00089  -0.05790   0.10789   0.04999   3.60485
   R13        2.95772   0.00089   0.04319  -0.00649   0.03663   2.99436
   R14        1.82863   0.00069  -0.00262   0.00136  -0.00126   1.82737
   R15        1.84137   0.00262  -0.00056   0.00351   0.00299   1.84436
   R16        3.57618   0.00062   0.01907  -0.00469   0.01435   3.59054
   R17        1.82883   0.00194   0.00199   0.00180   0.00368   1.83251
   R18        1.80994   0.00139   0.00111   0.00137   0.00248   1.81242
   R19        1.81143   0.00158   0.00159   0.00119   0.00278   1.81420
   R20        1.82358   0.00209   0.00018  -0.00021  -0.00004   1.82354
    A1        2.23330  -0.00045   0.00008   0.00630   0.00634   2.23963
    A2        2.03934   0.00254   0.00541   0.00732   0.01256   2.05190
    A3        2.01015  -0.00209  -0.00525  -0.01310  -0.01852   1.99163
    A4        2.33005  -0.00137  -0.00667   0.00618  -0.00012   2.32994
    A5        1.99236  -0.00121   0.00125   0.00864   0.01011   2.00247
    A6        1.91181  -0.00225   0.00894   0.00874   0.01773   1.92954
    A7        1.98024  -0.00360  -0.00536  -0.00749  -0.01292   1.96732
    A8        1.93901  -0.00235  -0.01236  -0.00959  -0.02202   1.91699
    A9        1.87429   0.00284   0.00354   0.00313   0.00670   1.88100
   A10        1.87592   0.00294   0.00375   0.00379   0.00759   1.88352
   A11        1.87858   0.00300   0.00219   0.00227   0.00430   1.88289
   A12        1.77396   0.00058   0.00103   0.03139   0.03196   1.80592
   A13        1.85572   0.00192   0.00054   0.02417   0.02426   1.87998
   A14        1.93824  -0.00137  -0.00551   0.01242   0.00634   1.94458
   A15        2.39436   0.00344   0.05120   0.00160   0.05281   2.44716
   A16        1.76446  -0.00018  -0.00417   0.01327   0.00895   1.77341
   A17        1.86842   0.00181  -0.01420   0.04366   0.02899   1.89741
   A18        1.77819   0.00020   0.00197  -0.01093  -0.00899   1.76920
   A19        2.48268   0.00238  -0.01573   0.04586   0.02986   2.51254
   A20        1.69676   0.00018  -0.01832   0.04598   0.02744   1.72420
   A21        2.34986   0.00140   0.06292  -0.12329  -0.06020   2.28966
   A22        1.89190  -0.00124  -0.00694  -0.00124  -0.00763   1.88427
   A23        2.60072  -0.00090   0.03247  -0.04673  -0.01487   2.58585
   A24        2.27788   0.00024  -0.02024  -0.01717  -0.03712   2.24076
   A25        1.76767   0.00014   0.00418   0.03755   0.04214   1.80981
   A26        1.87034  -0.00013  -0.00407   0.00284  -0.00077   1.86957
   A27        3.16298   0.00123   0.01424  -0.00606   0.00827   3.17125
   A28        2.89737   0.00223   0.01030  -0.01451  -0.00463   2.89274
   A29        2.95199   0.00252   0.03308  -0.01419   0.01893   2.97092
   A30        3.18011  -0.00107  -0.00283  -0.00665  -0.00893   3.17119
    D1        1.14557   0.00008  -0.01112   0.01746   0.00620   1.15178
    D2       -2.02823  -0.00022   0.00912   0.03825   0.04747  -1.98076
    D3        0.02083  -0.00027  -0.00847   0.03747   0.02864   0.04947
    D4       -3.08900  -0.00005  -0.02841   0.01665  -0.01192  -3.10092
    D5       -1.32410  -0.00022   0.23342   0.16041   0.39394  -0.93016
    D6        2.86503   0.00012   0.22615   0.15519   0.38152  -3.03663
    D7        0.74574   0.00055   0.23599   0.16474   0.40074   1.14648
    D8        1.78943  -0.00047   0.25105   0.17883   0.42979   2.21922
    D9       -0.30462  -0.00012   0.24378   0.17362   0.41737   0.11275
   D10       -2.42391   0.00030   0.25361   0.18316   0.43659  -1.98732
   D11       -1.80172   0.00334   0.00940   0.03197   0.04160  -1.76012
   D12        2.21119  -0.00047   0.02548  -0.04447  -0.01859   2.19260
   D13        0.21394  -0.00029   0.02385  -0.07501  -0.05224   0.16170
   D14        0.07770  -0.00105   0.00747  -0.01790  -0.01056   0.06714
   D15        2.04567   0.00090   0.00648   0.03021   0.03681   2.08249
   D16        0.35569   0.00114  -0.04703   0.12344   0.07642   0.43211
   D17       -1.46350   0.00031  -0.04711   0.12471   0.07751  -1.38599
   D18       -1.50711  -0.00065  -0.04989   0.07598   0.02607  -1.48104
   D19        2.95689  -0.00149  -0.04996   0.07725   0.02716   2.98404
   D20        2.19017   0.00009  -0.03810   0.08947   0.05114   2.24131
   D21        0.01747  -0.00007  -0.02056   0.05522   0.03488   0.05235
   D22        1.31811   0.00003  -0.00054  -0.03267  -0.03374   1.28437
   D23       -0.52635  -0.00040   0.00753  -0.05630  -0.04890  -0.57525
   D24        0.07010   0.00027  -0.01531   0.02733   0.01202   0.08212
   D25        2.25000  -0.00035   0.00484  -0.01925  -0.01481   2.23519
   D26       -0.11537   0.00197   0.01038  -0.03061  -0.01995  -0.13532
   D27       -2.59453   0.00091  -0.04983   0.08937   0.03942  -2.55511
   D28       -2.13314  -0.00028   0.01566  -0.04782  -0.03206  -2.16520
         Item               Value     Threshold  Converged?
 Maximum Force            0.018504     0.000015     NO 
 RMS     Force            0.003234     0.000010     NO 
 Maximum Displacement     0.998021     0.000060     NO 
 RMS     Displacement     0.201506     0.000040     NO 
 Predicted change in Energy=-1.261812D-03
 GradGradGradGradGradGradGradGradGradGradGradGradGradGradGradGradGradGrad

                          Input orientation:                          
 ---------------------------------------------------------------------
 Center     Atomic      Atomic             Coordinates (Angstroms)
 Number     Number       Type             X           Y           Z
 ---------------------------------------------------------------------
      1          6           0        0.101241   -0.549752    0.009619
      2          8           0       -0.200978    0.325924   -0.795283
      3          8           0        0.860535   -0.458427    1.027617
      4          6           0       -0.490894   -1.969027   -0.215543
      5          9           0       -1.825837   -1.909359   -0.331736
      6          9           0       -0.205133   -2.812563    0.782995
      7          9           0       -0.000415   -2.492549   -1.350640
      8          8           0        1.628986    1.751621    1.621808
      9          1           0        1.304909    0.683916    1.245145
     10          1           0        1.332767    1.764403    2.550543
     11          1           0        1.132607    2.438993    1.065290
     12          8           0        0.233774    3.191923   -0.000532
     13          1           0       -0.450273    2.532143   -0.179045
     14          1           0        0.708984    3.211777   -0.852790
     15          8           0        1.243976    2.155087   -2.338491
     16          1           0        0.797894    1.327701   -2.100149
     17          1           0        1.133506    2.289585   -3.281658
     18          8           0        0.526447    0.621653    3.847816
     19          1           0        0.823772    0.429853    4.740272
     20          1           0        0.443651   -0.222870    3.388352
 ---------------------------------------------------------------------
                    Distance matrix (angstroms):
                    1          2          3          4          5
     1  C    0.000000
     2  O    1.227197   0.000000
     3  O    1.273259   2.250551   0.000000
     4  C    1.554240   2.384732   2.377755   0.000000
     5  F    2.382999   2.802059   3.342101   1.341318   0.000000
     6  F    2.410869   3.512987   2.595659   1.338018   2.164506
     7  F    2.373836   2.879659   3.245765   1.342792   2.170355
     8  O    3.198356   3.350180   2.414103   4.659718   5.399529
     9  H    2.120679   2.561093   1.244883   3.520884   4.360413
    10  H    3.650790   3.951727   2.735559   4.991540   5.637450
    11  H    3.333281   3.115324   2.910410   4.868977   5.441713
    12  O    3.744035   3.005759   3.843822   5.216011   5.511330
    13  H    3.136533   2.304191   3.481057   4.501501   4.652142
    14  H    3.906688   3.026465   4.126657   5.355980   5.737844
    15  O    3.759736   2.795571   4.278804   4.952272   5.474535
    16  H    2.908828   1.924572   3.602374   4.010129   4.526567
    17  H    4.467651   3.437859   5.118196   5.493224   5.923755
    18  O    4.035437   4.709031   3.038373   4.925190   5.422907
    19  H    4.884747   5.630566   3.817617   5.660660   6.182039
    20  H    3.411735   4.268433   2.408807   4.112238   4.672674
                    6          7          8          9         10
     6  F    0.000000
     7  F    2.167191   0.000000
     8  O    4.989928   5.431701   0.000000
     9  H    3.836557   4.304869   1.177665   0.000000
    10  H    5.141788   5.926065   0.974914   1.694784   0.000000
    11  H    5.426609   5.607189   1.014192   1.772663   1.643506
    12  O    6.071277   5.847294   2.579355   2.998190   3.123072
    13  H    5.436129   5.179047   2.859302   2.919747   3.349523
    14  H    6.309048   5.769787   3.016968   3.338644   3.750556
    15  O    6.043272   4.911708   3.999373   3.874339   4.905422
    16  H    5.143965   3.974088   3.837107   3.444201   4.701674
    17  H    6.659224   5.280474   4.957709   4.806194   5.859188
    18  O    4.660706   6.082745   2.729017   2.717310   1.907603
    19  H    5.218424   6.805801   3.481416   3.537224   2.614386
    20  H    3.730324   5.273205   2.902467   2.481403   2.332747
                   11         12         13         14         15
    11  H    0.000000
    12  O    1.584544   0.000000
    13  H    2.015579   0.967004   0.000000
    14  H    2.110849   0.975993   1.503234   0.000000
    15  O    3.417416   2.749834   2.770534   1.900031   0.000000
    16  H    3.371500   2.863904   2.588289   2.261317   0.969723
    17  H    4.349515   3.519874   3.491904   2.632500   0.959092
    18  O    3.378255   4.636996   4.562846   5.370081   6.413787
    19  H    4.199704   5.518365   5.499318   6.247770   7.298074
    20  H    3.599555   4.815537   4.595163   5.463927   6.252354
                   16         17         18         19         20
    16  H    0.000000
    17  H    1.560070   0.000000
    18  O    5.995872   7.347102   0.000000
    19  H    6.899143   8.240503   0.960035   0.000000
    20  H    5.714316   7.160821   0.964977   1.548620   0.000000
 Stoichiometry    C2H9F3O6
 Framework group  C1[X(C2H9F3O6)]
 Deg. of freedom    54
 Full point group                 C1      NOp   1
 Largest Abelian subgroup         C1      NOp   1
 Largest concise Abelian subgroup C1      NOp   1
                         Standard orientation:                         
 ---------------------------------------------------------------------
 Center     Atomic      Atomic             Coordinates (Angstroms)
 Number     Number       Type             X           Y           Z
 ---------------------------------------------------------------------
      1          6           0        0.540473   -0.158536   -0.061971
      2          8           0       -0.068809   -1.114919    0.407197
      3          8           0        0.068245    0.864522   -0.654879
      4          6           0        2.090392   -0.166367    0.053575
      5          9           0        2.466748   -0.355693    1.327014
      6          9           0        2.646026    0.974284   -0.371253
      7          9           0        2.596955   -1.170168   -0.680502
      8          8           0       -2.333429    1.108966   -0.664968
      9          1           0       -1.174588    0.904985   -0.713712
     10          1           0       -2.390430    2.006375   -0.288317
     11          1           0       -2.742205    0.419767   -0.043283
     12          8           0       -3.012147   -0.801370    0.929720
     13          1           0       -2.153585   -0.897517    1.364142
     14          1           0       -3.052753   -1.620408    0.400483
     15          8           0       -2.007697   -2.875984   -0.569828
     16          1           0       -1.127345   -2.521720   -0.370228
     17          1           0       -1.960344   -3.832496   -0.517865
     18          8           0       -1.258310    3.439134    0.263456
     19          1           0       -1.302496    4.364599    0.012004
     20          1           0       -0.371827    3.127246    0.044241
 ---------------------------------------------------------------------
 Rotational constants (GHZ):           0.8808474           0.5793259           0.3958536
 Standard basis: 6-31++G(d,p) (6D, 7F)
 There are   263 symmetry adapted cartesian basis functions of A   symmetry.
 There are   263 symmetry adapted basis functions of A   symmetry.
   263 basis functions,   424 primitive gaussians,   263 cartesian basis functions
    48 alpha electrons       48 beta electrons
       nuclear repulsion energy       741.7985462970 Hartrees.
 NAtoms=   20 NActive=   20 NUniq=   20 SFac= 1.00D+00 NAtFMM=   60 NAOKFM=F Big=F
 Integral buffers will be    131072 words long.
 Raffenetti 2 integral format.
 Two-electron integral symmetry is turned on.
 Nuclear repulsion after empirical dispersion term =      741.7893917573 Hartrees.
 One-electron integrals computed using PRISM.
 NBasis=   263 RedAO= T EigKep=  4.16D-05  NBF=   263
 NBsUse=   263 1.00D-06 EigRej= -1.00D+00 NBFU=   263
 Lowest energy guess from the checkpoint file:  "/local_scratch/slurm.5620330/Gau-102261.chk"
 B after Tr=     0.000000    0.000000   -0.000000
         Rot=    0.999936    0.002167    0.001646    0.010938 Ang=   1.29 deg.
 B after Tr=    -0.000000   -0.000000   -0.000000
         Rot=    0.999347   -0.024532    0.002246   -0.026442 Ang=  -4.14 deg.
 Requested convergence on RMS density matrix=1.00D-10 within 128 cycles.
 Requested convergence on MAX density matrix=1.00D-08.
 Requested convergence on             energy=1.00D-08.
 No special actions if energy rises.
 SCF Done:  E(RwB97XD) =  -832.374840743     A.U. after   17 cycles
            NFock= 17  Conv=0.35D-10     -V/T= 2.0082
 Calling FoFJK, ICntrl=      2127 FMM=F ISym2X=0 I1Cent= 0 IOpClX= 0 NMat=1 NMatS=1 NMatT=0.
 ***** Axes restored to original set *****
 -------------------------------------------------------------------
 Center     Atomic                   Forces (Hartrees/Bohr)
 Number     Number              X              Y              Z
 -------------------------------------------------------------------
      1        6           0.000691704   -0.002327103    0.001198516
      2        8          -0.001542626    0.000994260   -0.001678917
      3        8           0.003137779    0.005523808    0.002804655
      4        6          -0.000359783   -0.000575563    0.000104547
      5        9           0.000142379    0.000570963    0.000042943
      6        9          -0.000295843    0.000078706   -0.000260640
      7        9           0.000302050    0.000059995   -0.000451591
      8        8           0.000374555    0.000764585   -0.003103233
      9        1          -0.002710056   -0.003988588   -0.000360379
     10        1          -0.001492024   -0.000277057    0.001219071
     11        1           0.000806800   -0.002231481    0.001168976
     12        8          -0.000350992    0.000562604   -0.000580440
     13        1          -0.000850654   -0.000391779    0.000850904
     14        1           0.001298075   -0.000969154   -0.000035587
     15        8           0.001178570    0.002099126    0.000107099
     16        1          -0.000642842    0.000388722    0.000588295
     17        1          -0.000350954   -0.000920891   -0.000383964
     18        8           0.000603680    0.001478854   -0.000964954
     19        1          -0.000140882   -0.000555587    0.000085710
     20        1           0.000201063   -0.000284421   -0.000351012
 -------------------------------------------------------------------
 Cartesian Forces:  Max     0.005523808 RMS     0.001440185

 GradGradGradGradGradGradGradGradGradGradGradGradGradGradGradGradGradGrad
 Berny optimization.
 Using GEDIIS/GDIIS optimizer.
 FormGI is forming the generalized inverse of G from B-inverse, IUseBI=4.
 Internal  Forces:  Max     0.005456830 RMS     0.001030585
 Search for a local minimum.
 Step number   9 out of a maximum of  120
 All quantities printed in internal units (Hartrees-Bohrs-Radians)
 Mixed Optimization -- RFO/linear search
 Update second derivatives using D2CorX and points    3    7    9
 DE= -3.67D-04 DEPred=-1.26D-03 R= 2.91D-01
 Trust test= 2.91D-01 RLast= 4.68D-01 DXMaxT set to 2.12D-01
 ITU=  0 -1  1  0  0  0 -1  1  0
 Use linear search instead of GDIIS.
     Eigenvalues ---   -0.00146   0.00071   0.00096   0.00154   0.00191
     Eigenvalues ---    0.00333   0.00388   0.00419   0.00539   0.00568
     Eigenvalues ---    0.00636   0.00932   0.01362   0.01458   0.01739
     Eigenvalues ---    0.02112   0.02236   0.02664   0.03149   0.03349
     Eigenvalues ---    0.03820   0.04015   0.04277   0.05265   0.05988
     Eigenvalues ---    0.06872   0.07532   0.07736   0.08198   0.10110
     Eigenvalues ---    0.11214   0.11446   0.13142   0.13901   0.20373
     Eigenvalues ---    0.21706   0.21906   0.23508   0.25835   0.30147
     Eigenvalues ---    0.36536   0.37314   0.39211   0.42963   0.47290
     Eigenvalues ---    0.49915   0.50470   0.53340   0.54263   0.55625
     Eigenvalues ---    0.57466   0.57786   0.67591   1.14981
 RFO step:  Lambda=-1.45530023D-03 EMin=-1.45529725D-03
 I=     1 Eig=   -1.46D-03 Dot1=  4.93D-07
 I=     1 Stepn=  5.30D-01 RXN=   5.30D-01 EDone=F
 Mixed    1 eigenvectors in step.  Raw Step.Grad=  4.93D-07.
 RFO eigenvector is Hessian eigenvector with negative curvature.
 Taking step of  5.30D-01 in eigenvector direction(s).  Step.Grad= -1.42D-04.
 Quartic linear search produced a step of -0.39285.
 Iteration  1 RMS(Cart)=  0.09578027 RMS(Int)=  0.00947516
 Iteration  2 RMS(Cart)=  0.01200956 RMS(Int)=  0.00017197
 Iteration  3 RMS(Cart)=  0.00016352 RMS(Int)=  0.00012589
 Iteration  4 RMS(Cart)=  0.00000003 RMS(Int)=  0.00012589
 Variable       Old X    -DE/DX   Delta X   Delta X   Delta X     New X
                                 (Linear)    (Quad)   (Total)
    R1        2.31907   0.00250  -0.00175   0.00006  -0.00171   2.31736
    R2        2.40611   0.00148  -0.00224  -0.00058  -0.00282   2.40329
    R3        2.93709   0.00004   0.00011  -0.00009   0.00003   2.93711
    R4        3.63691   0.00035   0.00415   0.00103   0.00518   3.64209
    R5        2.35249  -0.00546  -0.03469   0.01532  -0.01934   2.33314
    R6        2.53472  -0.00012  -0.00051  -0.00551  -0.00602   2.52871
    R7        2.52849  -0.00031  -0.00048   0.00163   0.00114   2.52963
    R8        2.53751   0.00047  -0.00012   0.00391   0.00379   2.54130
    R9        2.22546  -0.00098  -0.00443  -0.01354  -0.01794   2.20752
   R10        1.84232   0.00025   0.00283   0.00082   0.00365   1.84597
   R11        1.91655  -0.00269  -0.01227   0.00159  -0.01067   1.90588
   R12        3.60485  -0.00150  -0.05797  -0.00830  -0.06628   3.53857
   R13        2.99436  -0.00034   0.01421  -0.01123   0.00300   2.99735
   R14        1.82737   0.00072  -0.00124   0.00039  -0.00085   1.82652
   R15        1.84436   0.00035  -0.00154   0.00027  -0.00128   1.84308
   R16        3.59054  -0.00092   0.00699  -0.00030   0.00666   3.59720
   R17        1.83251   0.00056  -0.00013  -0.00003  -0.00018   1.83233
   R18        1.81242   0.00029  -0.00024   0.00001  -0.00023   1.81219
   R19        1.81420   0.00015  -0.00004  -0.00007  -0.00011   1.81409
   R20        1.82354   0.00040   0.00013   0.00093   0.00106   1.82460
    A1        2.23963  -0.00058  -0.00244  -0.00011  -0.00249   2.23714
    A2        2.05190  -0.00148  -0.00135   0.00367   0.00223   2.05413
    A3        1.99163   0.00206   0.00380  -0.00369   0.00003   1.99165
    A4        2.32994  -0.00045  -0.00437  -0.00603  -0.01053   2.31941
    A5        2.00247  -0.00104  -0.00314   0.00458   0.00169   2.00416
    A6        1.92954  -0.00111  -0.00104   0.01155   0.01051   1.94005
    A7        1.96732   0.00072   0.00153  -0.00394  -0.00243   1.96489
    A8        1.91699  -0.00039   0.00046  -0.00766  -0.00720   1.90979
    A9        1.88100   0.00020  -0.00029   0.00063   0.00033   1.88133
   A10        1.88352   0.00048  -0.00050   0.00006  -0.00042   1.88310
   A11        1.88289   0.00013  -0.00024  -0.00063  -0.00089   1.88200
   A12        1.80592  -0.00138  -0.01188  -0.00491  -0.01679   1.78913
   A13        1.87998   0.00089  -0.00917  -0.00414  -0.01301   1.86697
   A14        1.94458  -0.00066  -0.00614   0.00236  -0.00391   1.94067
   A15        2.44716  -0.00247   0.01316  -0.00354   0.00962   2.45678
   A16        1.77341  -0.00057  -0.00628   0.00130  -0.00492   1.76849
   A17        1.89741  -0.00087  -0.02079   0.00067  -0.01991   1.87749
   A18        1.76920   0.00099   0.00484  -0.00068   0.00420   1.77340
   A19        2.51254   0.00038  -0.02215  -0.00337  -0.02552   2.48702
   A20        1.72420  -0.00112  -0.02291  -0.00012  -0.02280   1.70140
   A21        2.28966   0.00094   0.06531   0.00115   0.06648   2.35614
   A22        1.88427  -0.00019  -0.00160   0.00069  -0.00044   1.88383
   A23        2.58585   0.00047   0.02734   0.00073   0.02803   2.61388
   A24        2.24076   0.00078   0.00118   0.00188   0.00310   2.24386
   A25        1.80981  -0.00045  -0.01379  -0.00478  -0.01851   1.79129
   A26        1.86957  -0.00019  -0.00239   0.00056  -0.00177   1.86780
   A27        3.17125   0.00098   0.00618  -0.00289   0.00353   3.17478
   A28        2.89274   0.00082   0.00864  -0.00001   0.00893   2.90167
   A29        2.97092   0.00005   0.01446  -0.01263   0.00173   2.97265
   A30        3.17119  -0.00030   0.00163   0.00134   0.00274   3.17392
    D1        1.15178  -0.00011  -0.00980  -0.01143  -0.02128   1.13049
    D2       -1.98076  -0.00026  -0.01261   0.00848  -0.00417  -1.98493
    D3        0.04947  -0.00036  -0.01686   0.00072  -0.01607   0.03340
    D4       -3.10092  -0.00023  -0.01413  -0.01858  -0.03266  -3.13358
    D5       -0.93016   0.00022  -0.00020   0.20798   0.20776  -0.72240
    D6       -3.03663   0.00026  -0.00014   0.20167   0.20151  -2.83512
    D7        1.14648  -0.00011  -0.00117   0.21041   0.20919   1.35567
    D8        2.21922   0.00010  -0.00261   0.22508   0.22251   2.44173
    D9        0.11275   0.00014  -0.00255   0.21877   0.21626   0.32901
   D10       -1.98732  -0.00023  -0.00359   0.22751   0.22394  -1.76338
   D11       -1.76012   0.00021  -0.01012   0.00509  -0.00522  -1.76534
   D12        2.19260  -0.00047   0.02417  -0.00987   0.01444   2.20705
   D13        0.16170   0.00045   0.03631  -0.00586   0.03058   0.19228
   D14        0.06714  -0.00013   0.00909  -0.00995  -0.00084   0.06630
   D15        2.08249  -0.00015  -0.01017  -0.01641  -0.02660   2.05589
   D16        0.43211  -0.00021  -0.06117   0.00398  -0.05719   0.37492
   D17       -1.38599  -0.00105  -0.06164   0.00424  -0.05737  -1.44336
   D18       -1.48104   0.00101  -0.04327   0.01167  -0.03161  -1.51264
   D19        2.98404   0.00017  -0.04375   0.01192  -0.03179   2.95226
   D20        2.24131  -0.00017  -0.04532   0.00234  -0.04301   2.19830
   D21        0.05235  -0.00004  -0.02732   0.00532  -0.02196   0.03038
   D22        1.28437  -0.00069   0.01290   0.00173   0.01477   1.29914
   D23       -0.57525  -0.00020   0.02420   0.00036   0.02461  -0.55064
   D24        0.08212  -0.00013  -0.01485   0.00541  -0.00903   0.07309
   D25        2.23519  -0.00099   0.00902   0.00721   0.01587   2.25106
   D26       -0.13532   0.00004   0.01471   0.00084   0.01560  -0.11973
   D27       -2.55511  -0.00024  -0.04848  -0.00090  -0.04962  -2.60473
   D28       -2.16520   0.00022   0.02296   0.00511   0.02809  -2.13711
         Item               Value     Threshold  Converged?
 Maximum Force            0.005457     0.000015     NO 
 RMS     Force            0.001031     0.000010     NO 
 Maximum Displacement     0.471350     0.000060     NO 
 RMS     Displacement     0.102682     0.000040     NO 
 Predicted change in Energy=-4.375963D-04
 GradGradGradGradGradGradGradGradGradGradGradGradGradGradGradGradGradGrad

                          Input orientation:                          
 ---------------------------------------------------------------------
 Center     Atomic      Atomic             Coordinates (Angstroms)
 Number     Number       Type             X           Y           Z
 ---------------------------------------------------------------------
      1          6           0        0.072537   -0.536146    0.024060
      2          8           0       -0.237128    0.340720   -0.775318
      3          8           0        0.841850   -0.444417    1.032592
      4          6           0       -0.502441   -1.961295   -0.208438
      5          9           0       -1.786557   -1.909123   -0.581164
      6          9           0       -0.424478   -2.731463    0.883659
      7          9           0        0.188420   -2.567594   -1.190065
      8          8           0        1.642877    1.739899    1.598821
      9          1           0        1.299182    0.684428    1.234850
     10          1           0        1.360846    1.743411    2.534060
     11          1           0        1.127654    2.419230    1.060096
     12          8           0        0.198339    3.177527    0.022229
     13          1           0       -0.463219    2.499779   -0.170710
     14          1           0        0.681050    3.227074   -0.823806
     15          8           0        1.221580    2.178409   -2.317678
     16          1           0        0.773055    1.356965   -2.064235
     17          1           0        1.154728    2.269686   -3.269949
     18          8           0        0.579673    0.625924    3.817556
     19          1           0        0.905226    0.399774    4.691868
     20          1           0        0.466321   -0.202756    3.335162
 ---------------------------------------------------------------------
                    Distance matrix (angstroms):
                    1          2          3          4          5
     1  C    0.000000
     2  O    1.226292   0.000000
     3  O    1.271768   2.247036   0.000000
     4  C    1.554254   2.385586   2.376593   0.000000
     5  F    2.389057   2.738653   3.414395   1.338133   0.000000
     6  F    2.409429   3.496514   2.618463   1.338623   2.162685
     7  F    2.369454   2.968400   3.142460   1.344797   2.169074
     8  O    3.182172   3.335964   2.394472   4.644073   5.461567
     9  H    2.111983   2.553265   1.234647   3.511236   4.421109
    10  H    3.627150   3.933579   2.703766   4.971718   5.740363
    11  H    3.304677   3.090563   2.878005   4.843077   5.470009
    12  O    3.715803   2.978789   3.814894   5.191511   5.493441
    13  H    3.088982   2.253487   3.437940   4.461406   4.621483
    14  H    3.905251   3.029264   4.117270   5.357098   5.703374
    15  O    3.764684   2.807812   4.271735   4.955633   5.363981
    16  H    2.904405   1.927312   3.583301   4.010202   4.406636
    17  H    4.460306   3.446935   5.096676   5.479075   5.774354
    18  O    3.999775   4.673649   2.995061   4.906455   5.601271
    19  H    4.832985   5.585569   3.755925   5.618645   6.354649
    20  H    3.351061   4.205502   2.345474   4.072844   4.829571
                    6          7          8          9         10
     6  F    0.000000
     7  F    2.168600   0.000000
     8  O    4.977800   5.333651   0.000000
     9  H    3.842220   4.205907   1.168169   0.000000
    10  H    5.092710   5.816223   0.976845   1.677257   0.000000
    11  H    5.382368   5.551018   1.008548   1.751998   1.638194
    12  O    6.003842   5.871641   2.576645   2.982926   3.117275
    13  H    5.336580   5.209798   2.853822   2.894332   3.348894
    14  H    6.296172   5.827092   3.000986   3.329444   3.733449
    15  O    6.088096   4.986330   3.963426   3.854668   4.873190
    16  H    5.180676   4.063020   3.784337   3.407797   4.651790
    17  H    6.690130   5.353405   4.921776   4.777774   5.831464
    18  O    4.570352   5.952134   2.700764   2.681694   1.872530
    19  H    5.106390   6.626931   3.450652   3.491017   2.582457
    20  H    3.632870   5.113449   2.858859   2.427357   2.286811
                   11         12         13         14         15
    11  H    0.000000
    12  O    1.586130   0.000000
    13  H    2.013021   0.966554   0.000000
    14  H    2.097893   0.975316   1.504940   0.000000
    15  O    3.387651   2.742339   2.747962   1.903556   0.000000
    16  H    3.318975   2.828087   2.533739   2.245982   0.969628
    17  H    4.332711   3.546448   3.503709   2.669191   0.958968
    18  O    3.334638   4.589182   4.528269   5.321512   6.361081
    19  H    4.161423   5.479153   5.470588   6.202139   7.238602
    20  H    3.533850   4.740638   4.523149   5.395076   6.180207
                   16         17         18         19         20
    16  H    0.000000
    17  H    1.559641   0.000000
    18  O    5.930201   7.298312   0.000000
    19  H    6.824852   8.182258   0.959974   0.000000
    20  H    5.628525   7.086209   0.965538   1.548009   0.000000
 Stoichiometry    C2H9F3O6
 Framework group  C1[X(C2H9F3O6)]
 Deg. of freedom    54
 Full point group                 C1      NOp   1
 Largest Abelian subgroup         C1      NOp   1
 Largest concise Abelian subgroup C1      NOp   1
                         Standard orientation:                         
 ---------------------------------------------------------------------
 Center     Atomic      Atomic             Coordinates (Angstroms)
 Number     Number       Type             X           Y           Z
 ---------------------------------------------------------------------
      1          6           0        0.536846   -0.150556   -0.038223
      2          8           0       -0.072464   -1.107688    0.427000
      3          8           0        0.062784    0.872407   -0.626615
      4          6           0        2.088187   -0.167189    0.055424
      5          9           0        2.495297   -0.622125    1.246179
      6          9           0        2.627052    1.044761   -0.125440
      7          9           0        2.584580   -0.983904   -0.890647
      8          8           0       -2.320518    1.099213   -0.670496
      9          1           0       -1.169254    0.903488   -0.700555
     10          1           0       -2.372263    2.000339   -0.296972
     11          1           0       -2.718233    0.419838   -0.040067
     12          8           0       -2.987616   -0.789485    0.950277
     13          1           0       -2.116434   -0.902396    1.353414
     14          1           0       -3.061465   -1.599720    0.412405
     15          8           0       -2.028035   -2.852388   -0.580756
     16          1           0       -1.153841   -2.488418   -0.372211
     17          1           0       -1.953647   -3.808324   -0.597241
     18          8           0       -1.266699    3.407508    0.254366
     19          1           0       -1.284023    4.326268   -0.023354
     20          1           0       -0.383022    3.070273    0.060330
 ---------------------------------------------------------------------
 Rotational constants (GHZ):           0.8915008           0.5806542           0.3989839
 Standard basis: 6-31++G(d,p) (6D, 7F)
 There are   263 symmetry adapted cartesian basis functions of A   symmetry.
 There are   263 symmetry adapted basis functions of A   symmetry.
   263 basis functions,   424 primitive gaussians,   263 cartesian basis functions
    48 alpha electrons       48 beta electrons
       nuclear repulsion energy       743.8957475183 Hartrees.
 NAtoms=   20 NActive=   20 NUniq=   20 SFac= 1.00D+00 NAtFMM=   60 NAOKFM=F Big=F
 Integral buffers will be    131072 words long.
 Raffenetti 2 integral format.
 Two-electron integral symmetry is turned on.
 Nuclear repulsion after empirical dispersion term =      743.8865008139 Hartrees.
 One-electron integrals computed using PRISM.
 NBasis=   263 RedAO= T EigKep=  4.25D-05  NBF=   263
 NBsUse=   263 1.00D-06 EigRej= -1.00D+00 NBFU=   263
 Initial guess from the checkpoint file:  "/local_scratch/slurm.5620330/Gau-102261.chk"
 B after Tr=     0.000000    0.000000    0.000000
         Rot=    0.999888   -0.014850   -0.001599    0.000200 Ang=  -1.71 deg.
 ExpMin= 3.60D-02 ExpMax= 7.00D+03 ExpMxC= 1.05D+03 IAcc=3 IRadAn=         5 AccDes= 0.00D+00
 Harris functional with IExCor= 4639 and IRadAn=       5 diagonalized for initial guess.
 HarFok:  IExCor= 4639 AccDes= 0.00D+00 IRadAn=         5 IDoV= 1 UseB2=F ITyADJ=14
 ICtDFT=  3500011 ScaDFX=  1.000000  1.000000  1.000000  1.000000
 FoFCou: FMM=F IPFlag=           0 FMFlag=      100000 FMFlg1=           0
         NFxFlg=           0 DoJE=T BraDBF=F KetDBF=T FulRan=T
         wScrn=  0.000000 ICntrl=       500 IOpCl=  0 I1Cent=   200000004 NGrid=           0
         NMat0=    1 NMatS0=      1 NMatT0=    0 NMatD0=    1 NMtDS0=    0 NMtDT0=    0
 Petite list used in FoFCou.
 Requested convergence on RMS density matrix=1.00D-10 within 128 cycles.
 Requested convergence on MAX density matrix=1.00D-08.
 Requested convergence on             energy=1.00D-08.
 No special actions if energy rises.
 SCF Done:  E(RwB97XD) =  -832.375115245     A.U. after   17 cycles
            NFock= 17  Conv=0.84D-10     -V/T= 2.0081
 Calling FoFJK, ICntrl=      2127 FMM=F ISym2X=0 I1Cent= 0 IOpClX= 0 NMat=1 NMatS=1 NMatT=0.
 ***** Axes restored to original set *****
 -------------------------------------------------------------------
 Center     Atomic                   Forces (Hartrees/Bohr)
 Number     Number              X              Y              Z
 -------------------------------------------------------------------
      1        6          -0.000701587   -0.003228468    0.000130585
      2        8          -0.001800159    0.002302928   -0.003028944
      3        8           0.002594797    0.000489057    0.003314952
      4        6          -0.000520092   -0.000849982   -0.000095951
      5        9           0.000141667    0.000755619    0.000033166
      6        9           0.000030684    0.000179266    0.000332315
      7        9           0.000488012    0.000094492   -0.000291411
      8        8           0.002329638    0.001506798    0.000653466
      9        1          -0.001471044   -0.003778401   -0.000919394
     10        1          -0.000702339    0.000476436    0.000592928
     11        1          -0.000572900    0.001152894   -0.000235201
     12        8           0.000591173    0.001267291   -0.000190542
     13        1          -0.001374964   -0.000774311    0.000414939
     14        1           0.000499774   -0.000450575   -0.000357515
     15        8           0.001174934    0.001490488    0.000396023
     16        1          -0.000471120   -0.000016726    0.000060609
     17        1          -0.000441190   -0.000624058   -0.000334349
     18        8           0.000200620    0.000718552   -0.000436271
     19        1          -0.000092478   -0.000299781    0.000275225
     20        1           0.000096574   -0.000411518   -0.000314630
 -------------------------------------------------------------------
 Cartesian Forces:  Max     0.003778401 RMS     0.001210995

 GradGradGradGradGradGradGradGradGradGradGradGradGradGradGradGradGradGrad
 Berny optimization.
 Using GEDIIS/GDIIS optimizer.
 FormGI is forming the generalized inverse of G from B-inverse, IUseBI=4.
 Internal  Forces:  Max     0.004396659 RMS     0.000913700
 Search for a local minimum.
 Step number  10 out of a maximum of  120
 All quantities printed in internal units (Hartrees-Bohrs-Radians)
 Mixed Optimization -- En-DIIS/RFO-DIIS
 Update second derivatives using D2CorX and points    2    6    9   10
 ITU=  0  0 -1  1  0  0  0 -1  1  0
 Use linear search instead of GDIIS.
     Eigenvalues ---    0.00068   0.00094   0.00114   0.00154   0.00215
     Eigenvalues ---    0.00358   0.00409   0.00423   0.00560   0.00578
     Eigenvalues ---    0.00662   0.00978   0.01389   0.01492   0.01695
     Eigenvalues ---    0.02130   0.02267   0.02784   0.03114   0.03366
     Eigenvalues ---    0.03850   0.04048   0.04387   0.05269   0.06166
     Eigenvalues ---    0.06889   0.07527   0.07755   0.09478   0.10160
     Eigenvalues ---    0.11404   0.11454   0.13114   0.14185   0.20226
     Eigenvalues ---    0.21790   0.23096   0.23596   0.26486   0.30425
     Eigenvalues ---    0.36564   0.37282   0.37949   0.47237   0.49987
     Eigenvalues ---    0.50358   0.53118   0.54013   0.54936   0.57440
     Eigenvalues ---    0.57695   0.65354   0.84711   1.80790
 RFO step:  Lambda=-9.47141465D-04 EMin= 6.76285046D-04
 Quartic linear search produced a step of  0.09081.
 Maximum step size (   0.212) exceeded in Quadratic search.
    -- Step size scaled by   0.583
 Iteration  1 RMS(Cart)=  0.05717676 RMS(Int)=  0.00198248
 Iteration  2 RMS(Cart)=  0.00303812 RMS(Int)=  0.00044335
 Iteration  3 RMS(Cart)=  0.00000638 RMS(Int)=  0.00044333
 Iteration  4 RMS(Cart)=  0.00000000 RMS(Int)=  0.00044333
 Variable       Old X    -DE/DX   Delta X   Delta X   Delta X     New X
                                 (Linear)    (Quad)   (Total)
    R1        2.31736   0.00440  -0.00016  -0.00900  -0.00925   2.30810
    R2        2.40329   0.00358  -0.00026   0.00469   0.00423   2.40753
    R3        2.93711  -0.00021   0.00000   0.00271   0.00272   2.93983
    R4        3.64209   0.00037   0.00047  -0.02732  -0.02686   3.61524
    R5        2.33314  -0.00053  -0.00176  -0.08629  -0.08816   2.24498
    R6        2.52871  -0.00012  -0.00055   0.00002  -0.00053   2.52818
    R7        2.52963   0.00017   0.00010   0.00119   0.00130   2.53093
    R8        2.54130   0.00042   0.00034  -0.00147  -0.00113   2.54017
    R9        2.20752   0.00358  -0.00163   0.06272   0.06094   2.26846
   R10        1.84597   0.00026   0.00033  -0.00397  -0.00363   1.84233
   R11        1.90588   0.00157  -0.00097  -0.01466  -0.01553   1.89035
   R12        3.53857  -0.00042  -0.00602   0.07646   0.07044   3.60901
   R13        2.99735   0.00032   0.00027   0.06790   0.06832   3.06567
   R14        1.82652   0.00140  -0.00008  -0.00859  -0.00867   1.81786
   R15        1.84308   0.00053  -0.00012   0.00213   0.00210   1.84518
   R16        3.59720  -0.00018   0.00060  -0.07578  -0.07505   3.52215
   R17        1.83233   0.00082  -0.00002   0.00018   0.00023   1.83256
   R18        1.81219   0.00030  -0.00002  -0.00017  -0.00019   1.81200
   R19        1.81409   0.00029  -0.00001  -0.00074  -0.00075   1.81334
   R20        1.82460   0.00050   0.00010  -0.00071  -0.00062   1.82399
    A1        2.23714  -0.00023  -0.00023  -0.00304  -0.00329   2.23386
    A2        2.05413  -0.00033   0.00020   0.01133   0.01154   2.06567
    A3        1.99165   0.00057   0.00000  -0.00820  -0.00819   1.98347
    A4        2.31941  -0.00013  -0.00096   0.00295   0.00310   2.32251
    A5        2.00416  -0.00102   0.00015  -0.01498  -0.01516   1.98900
    A6        1.94005  -0.00120   0.00095  -0.00036   0.00059   1.94065
    A7        1.96489  -0.00019  -0.00022  -0.00120  -0.00142   1.96347
    A8        1.90979  -0.00036  -0.00065   0.00483   0.00418   1.91397
    A9        1.88133   0.00066   0.00003  -0.00132  -0.00130   1.88003
   A10        1.88310   0.00071  -0.00004  -0.00117  -0.00121   1.88189
   A11        1.88200   0.00047  -0.00008  -0.00090  -0.00098   1.88102
   A12        1.78913  -0.00060  -0.00152   0.00723   0.00533   1.79446
   A13        1.86697   0.00095  -0.00118   0.02417   0.02321   1.89018
   A14        1.94067  -0.00073  -0.00036  -0.00954  -0.00976   1.93091
   A15        2.45678  -0.00168   0.00087  -0.04242  -0.04155   2.41524
   A16        1.76849  -0.00019  -0.00045   0.01920   0.01931   1.78780
   A17        1.87749  -0.00032  -0.00181  -0.02630  -0.02878   1.84871
   A18        1.77340   0.00051   0.00038   0.00754   0.00848   1.78187
   A19        2.48702   0.00039  -0.00232   0.07749   0.07579   2.56281
   A20        1.70140   0.00023  -0.00207  -0.00720  -0.00975   1.69165
   A21        2.35614   0.00033   0.00604  -0.04960  -0.04389   2.31225
   A22        1.88383  -0.00062  -0.00004  -0.00789  -0.00984   1.87399
   A23        2.61388   0.00061   0.00255   0.02691   0.03025   2.64413
   A24        2.24386   0.00048   0.00028   0.03836   0.03844   2.28229
   A25        1.79129  -0.00025  -0.00168  -0.00454  -0.00656   1.78473
   A26        1.86780  -0.00011  -0.00016   0.00065   0.00020   1.86800
   A27        3.17478   0.00033   0.00032   0.01428   0.01471   3.18949
   A28        2.90167   0.00024   0.00081   0.01736   0.01876   2.92042
   A29        2.97265   0.00061   0.00016   0.01116   0.01134   2.98399
   A30        3.17392  -0.00021   0.00025   0.00643   0.00777   3.18169
    D1        1.13049  -0.00027  -0.00193  -0.04359  -0.04502   1.08547
    D2       -1.98493  -0.00041  -0.00038  -0.04847  -0.04863  -2.03356
    D3        0.03340  -0.00035  -0.00146   0.04381   0.04204   0.07544
    D4       -3.13358  -0.00023  -0.00297   0.04880   0.04575  -3.08783
    D5       -0.72240   0.00013   0.01887   0.00323   0.02221  -0.70019
    D6       -2.83512   0.00027   0.01830   0.00604   0.02445  -2.81067
    D7        1.35567   0.00005   0.01900   0.00465   0.02376   1.37943
    D8        2.44173   0.00003   0.02021  -0.00100   0.01909   2.46082
    D9        0.32901   0.00016   0.01964   0.00181   0.02133   0.35034
   D10       -1.76338  -0.00006   0.02034   0.00041   0.02063  -1.74275
   D11       -1.76534   0.00033  -0.00047   0.01724   0.01735  -1.74799
   D12        2.20705  -0.00028   0.00131  -0.02343  -0.02238   2.18466
   D13        0.19228   0.00031   0.00278  -0.02871  -0.02684   0.16543
   D14        0.06630  -0.00024  -0.00008  -0.00559  -0.00572   0.06058
   D15        2.05589   0.00023  -0.00242   0.02203   0.01966   2.07555
   D16        0.37492   0.00032  -0.00519   0.09765   0.09235   0.46727
   D17       -1.44336  -0.00012  -0.00521   0.08587   0.08071  -1.36265
   D18       -1.51264   0.00067  -0.00287   0.07332   0.07018  -1.44247
   D19        2.95226   0.00023  -0.00289   0.06154   0.05853   3.01079
   D20        2.19830   0.00002  -0.00391   0.08060   0.07673   2.27503
   D21        0.03038   0.00007  -0.00199   0.05348   0.05145   0.08183
   D22        1.29914  -0.00032   0.00134  -0.07387  -0.07176   1.22737
   D23       -0.55064  -0.00021   0.00223  -0.08976  -0.08712  -0.63776
   D24        0.07309  -0.00006  -0.00082   0.00509   0.00459   0.07768
   D25        2.25106  -0.00051   0.00144  -0.05977  -0.05687   2.19419
   D26       -0.11973   0.00014   0.00142  -0.01579  -0.01363  -0.13336
   D27       -2.60473  -0.00003  -0.00451   0.05518   0.05126  -2.55347
   D28       -2.13711   0.00009   0.00255  -0.02709  -0.02472  -2.16183
         Item               Value     Threshold  Converged?
 Maximum Force            0.004397     0.000015     NO 
 RMS     Force            0.000914     0.000010     NO 
 Maximum Displacement     0.267825     0.000060     NO 
 RMS     Displacement     0.058038     0.000040     NO 
 Predicted change in Energy=-4.456553D-04
 GradGradGradGradGradGradGradGradGradGradGradGradGradGradGradGradGradGrad

                          Input orientation:                          
 ---------------------------------------------------------------------
 Center     Atomic      Atomic             Coordinates (Angstroms)
 Number     Number       Type             X           Y           Z
 ---------------------------------------------------------------------
      1          6           0        0.095138   -0.541105    0.023230
      2          8           0       -0.214976    0.329475   -0.775348
      3          8           0        0.882417   -0.446193    1.020365
      4          6           0       -0.495280   -1.967096   -0.172045
      5          9           0       -1.778500   -1.912107   -0.546440
      6          9           0       -0.427145   -2.707005    0.942246
      7          9           0        0.186945   -2.611179   -1.134648
      8          8           0        1.638872    1.742074    1.575821
      9          1           0        1.291297    0.653095    1.209332
     10          1           0        1.360508    1.754873    2.510070
     11          1           0        1.134945    2.426622    1.048457
     12          8           0        0.213112    3.249043   -0.003041
     13          1           0       -0.516414    2.641506   -0.158199
     14          1           0        0.688286    3.220104   -0.855556
     15          8           0        1.237055    2.179819   -2.301432
     16          1           0        0.786662    1.363202   -2.035540
     17          1           0        1.121627    2.275067   -3.248549
     18          8           0        0.562811    0.570802    3.778540
     19          1           0        0.822798    0.344372    4.674045
     20          1           0        0.509359   -0.255338    3.282283
 ---------------------------------------------------------------------
                    Distance matrix (angstroms):
                    1          2          3          4          5
     1  C    0.000000
     2  O    1.221396   0.000000
     3  O    1.274008   2.242882   0.000000
     4  C    1.555691   2.390980   2.373402   0.000000
     5  F    2.390542   2.742571   3.418225   1.337853   0.000000
     6  F    2.410081   3.495047   2.613872   1.339310   2.161991
     7  F    2.373671   2.989662   3.132878   1.344202   2.167409
     8  O    3.163316   3.310618   2.381023   4.622509   5.434655
     9  H    2.064885   2.512478   1.187992   3.459113   4.368827
    10  H    3.613455   3.912530   2.700460   4.948813   5.713351
    11  H    3.307521   3.089754   2.884030   4.842729   5.464104
    12  O    3.792075   3.050180   3.892312   5.266735   5.558712
    13  H    3.245909   2.411892   3.588819   4.608671   4.741201
    14  H    3.907785   3.029530   4.122924   5.364239   5.702647
    15  O    3.756522   2.803766   4.249240   4.973146   5.377493
    16  H    2.888447   1.913100   3.552694   4.025776   4.418724
    17  H    4.437233   3.418853   5.068146   5.484087   5.765809
    18  O    3.944288   4.626132   2.957018   4.813274   5.509268
    19  H    4.789952   5.547349   3.738706   5.528544   6.253952
    20  H    3.297676   4.163056   2.300406   3.983942   4.757973
                    6          7          8          9         10
     6  F    0.000000
     7  F    2.167897   0.000000
     8  O    4.946125   5.329686   0.000000
     9  H    3.783471   4.167652   1.200416   0.000000
    10  H    5.055901   5.807205   0.974922   1.706055   0.000000
    11  H    5.367079   5.571723   1.000331   1.787659   1.624327
    12  O    6.064487   5.968536   2.607020   3.061254   3.140826
    13  H    5.461274   5.388772   2.908790   3.015250   3.380623
    14  H    6.293401   5.859445   2.999964   3.349167   3.731786
    15  O    6.096889   5.041604   3.922521   3.828746   4.831809
    16  H    5.187207   4.119098   3.729844   3.359777   4.598399
    17  H    6.691972   5.405331   4.881206   4.746818   5.786999
    18  O    4.446189   5.865637   2.716939   2.671759   1.909807
    19  H    4.979918   6.548321   3.495503   3.509848   2.638452
    20  H    3.516175   5.016295   2.859627   2.394536   2.315537
                   11         12         13         14         15
    11  H    0.000000
    12  O    1.622282   0.000000
    13  H    2.056496   0.961968   0.000000
    14  H    2.110541   0.976428   1.507443   0.000000
    15  O    3.360521   2.733917   2.807358   1.863840   0.000000
    16  H    3.280732   2.831326   2.618487   2.202300   0.969751
    17  H    4.299698   3.508184   3.516776   2.609079   0.958867
    18  O    3.350337   4.647109   4.577167   5.339419   6.325315
    19  H    4.192623   5.539310   5.515514   6.234133   7.224802
    20  H    3.546018   4.812670   4.613114   5.406702   6.134933
                   16         17         18         19         20
    16  H    0.000000
    17  H    1.554056   0.000000
    18  O    5.872098   7.252363   0.000000
    19  H    6.786593   8.159925   0.959579   0.000000
    20  H    5.565591   7.030617   0.965212   1.547546   0.000000
 Stoichiometry    C2H9F3O6
 Framework group  C1[X(C2H9F3O6)]
 Deg. of freedom    54
 Full point group                 C1      NOp   1
 Largest Abelian subgroup         C1      NOp   1
 Largest concise Abelian subgroup C1      NOp   1
                         Standard orientation:                         
 ---------------------------------------------------------------------
 Center     Atomic      Atomic             Coordinates (Angstroms)
 Number     Number       Type             X           Y           Z
 ---------------------------------------------------------------------
      1          6           0        0.526695   -0.187538   -0.053602
      2          8           0       -0.130206   -1.107995    0.407971
      3          8           0        0.104437    0.850448   -0.659720
      4          6           0        2.076579   -0.255039    0.062494
      5          9           0        2.451872   -0.734705    1.253681
      6          9           0        2.654969    0.942597   -0.095251
      7          9           0        2.565752   -1.074812   -0.883846
      8          8           0       -2.251489    1.195160   -0.667123
      9          1           0       -1.079693    0.936809   -0.700991
     10          1           0       -2.263674    2.095703   -0.293832
     11          1           0       -2.697514    0.550107   -0.046132
     12          8           0       -3.098240   -0.663645    0.952879
     13          1           0       -2.284886   -0.801810    1.447600
     14          1           0       -3.138534   -1.465632    0.397357
     15          8           0       -2.188913   -2.726183   -0.594172
     16          1           0       -1.301450   -2.400098   -0.378544
     17          1           0       -2.157265   -3.684034   -0.563422
     18          8           0       -1.013223    3.430528    0.255692
     19          1           0       -0.960155    4.364775    0.043185
     20          1           0       -0.168736    3.035426    0.005950
 ---------------------------------------------------------------------
 Rotational constants (GHZ):           0.9010237           0.5769135           0.3996857
 Standard basis: 6-31++G(d,p) (6D, 7F)
 There are   263 symmetry adapted cartesian basis functions of A   symmetry.
 There are   263 symmetry adapted basis functions of A   symmetry.
   263 basis functions,   424 primitive gaussians,   263 cartesian basis functions
    48 alpha electrons       48 beta electrons
       nuclear repulsion energy       743.9384594603 Hartrees.
 NAtoms=   20 NActive=   20 NUniq=   20 SFac= 1.00D+00 NAtFMM=   60 NAOKFM=F Big=F
 Integral buffers will be    131072 words long.
 Raffenetti 2 integral format.
 Two-electron integral symmetry is turned on.
 Nuclear repulsion after empirical dispersion term =      743.9292174874 Hartrees.
 One-electron integrals computed using PRISM.
 NBasis=   263 RedAO= T EigKep=  4.30D-05  NBF=   263
 NBsUse=   263 1.00D-06 EigRej= -1.00D+00 NBFU=   263
 Initial guess from the checkpoint file:  "/local_scratch/slurm.5620330/Gau-102261.chk"
 B after Tr=    -0.000000   -0.000000    0.000000
         Rot=    0.999671   -0.001349    0.001998    0.025533 Ang=  -2.94 deg.
 ExpMin= 3.60D-02 ExpMax= 7.00D+03 ExpMxC= 1.05D+03 IAcc=3 IRadAn=         5 AccDes= 0.00D+00
 Harris functional with IExCor= 4639 and IRadAn=       5 diagonalized for initial guess.
 HarFok:  IExCor= 4639 AccDes= 0.00D+00 IRadAn=         5 IDoV= 1 UseB2=F ITyADJ=14
 ICtDFT=  3500011 ScaDFX=  1.000000  1.000000  1.000000  1.000000
 FoFCou: FMM=F IPFlag=           0 FMFlag=      100000 FMFlg1=           0
         NFxFlg=           0 DoJE=T BraDBF=F KetDBF=T FulRan=T
         wScrn=  0.000000 ICntrl=       500 IOpCl=  0 I1Cent=   200000004 NGrid=           0
         NMat0=    1 NMatS0=      1 NMatT0=    0 NMatD0=    1 NMtDS0=    0 NMtDT0=    0
 Petite list used in FoFCou.
 Requested convergence on RMS density matrix=1.00D-10 within 128 cycles.
 Requested convergence on MAX density matrix=1.00D-08.
 Requested convergence on             energy=1.00D-08.
 No special actions if energy rises.
 SCF Done:  E(RwB97XD) =  -832.375592007     A.U. after   16 cycles
            NFock= 16  Conv=0.54D-10     -V/T= 2.0081
 Calling FoFJK, ICntrl=      2127 FMM=F ISym2X=0 I1Cent= 0 IOpClX= 0 NMat=1 NMatS=1 NMatT=0.
 ***** Axes restored to original set *****
 -------------------------------------------------------------------
 Center     Atomic                   Forces (Hartrees/Bohr)
 Number     Number              X              Y              Z
 -------------------------------------------------------------------
      1        6          -0.001435517   -0.006203711    0.000845833
      2        8          -0.002850233    0.003701685   -0.005547554
      3        8           0.002717745   -0.000992055    0.004620567
      4        6          -0.001103558   -0.001577101   -0.000181492
      5        9           0.000284989    0.001381516    0.000015202
      6        9           0.000229964    0.000663289    0.000302189
      7        9           0.000922027    0.000606833   -0.000332659
      8        8           0.003295608    0.003731745    0.002800603
      9        1          -0.000523631   -0.004921244   -0.001774885
     10        1          -0.000583625    0.000322663    0.000536142
     11        1          -0.001180041    0.002366909   -0.001208695
     12        8           0.002831236    0.002378603    0.000640321
     13        1          -0.003613241   -0.001980035    0.000108781
     14        1           0.000474188   -0.000302180   -0.000326043
     15        8           0.000751172    0.000764326   -0.000192948
     16        1          -0.000358174   -0.000164295    0.000806357
     17        1          -0.000063361    0.000089905   -0.000771807
     18        8           0.000240069    0.001018508   -0.000478012
     19        1           0.000034467   -0.000297364    0.000520814
     20        1          -0.000070083   -0.000587997   -0.000382714
 -------------------------------------------------------------------
 Cartesian Forces:  Max     0.006203711 RMS     0.001987296

 GradGradGradGradGradGradGradGradGradGradGradGradGradGradGradGradGradGrad
 Berny optimization.
 Using GEDIIS/GDIIS optimizer.
 FormGI is forming the generalized inverse of G from B-inverse, IUseBI=4.
 Internal  Forces:  Max     0.007256396 RMS     0.001574283
 Search for a local minimum.
 Step number  11 out of a maximum of  120
 All quantities printed in internal units (Hartrees-Bohrs-Radians)
 Mixed Optimization -- RFO/linear search
 Update second derivatives using D2CorX and points   10   11
 DE= -4.77D-04 DEPred=-4.46D-04 R= 1.07D+00
 TightC=F SS=  1.41D+00  RLast= 3.28D-01 DXNew= 3.5676D-01 9.8386D-01
 Trust test= 1.07D+00 RLast= 3.28D-01 DXMaxT set to 3.57D-01
 ITU=  1  0  0 -1  1  0  0  0 -1  1  0
 Use linear search instead of GDIIS.
     Eigenvalues ---    0.00063   0.00094   0.00121   0.00155   0.00186
     Eigenvalues ---    0.00321   0.00385   0.00436   0.00540   0.00582
     Eigenvalues ---    0.00619   0.00980   0.01355   0.01483   0.01774
     Eigenvalues ---    0.02130   0.02374   0.02783   0.03067   0.03346
     Eigenvalues ---    0.03843   0.04046   0.04510   0.05359   0.06140
     Eigenvalues ---    0.07017   0.07526   0.07763   0.09198   0.10153
     Eigenvalues ---    0.11318   0.11444   0.13003   0.14179   0.20244
     Eigenvalues ---    0.21777   0.23209   0.23805   0.26400   0.30986
     Eigenvalues ---    0.36539   0.37621   0.38481   0.47276   0.50327
     Eigenvalues ---    0.51333   0.53525   0.54180   0.55059   0.57451
     Eigenvalues ---    0.57953   0.65253   0.83855   1.94424
 RFO step:  Lambda=-8.05513345D-04 EMin= 6.27508221D-04
 Quartic linear search produced a step of  0.87284.
 Iteration  1 RMS(Cart)=  0.09772273 RMS(Int)=  0.00879572
 Iteration  2 RMS(Cart)=  0.01119445 RMS(Int)=  0.00107326
 Iteration  3 RMS(Cart)=  0.00007197 RMS(Int)=  0.00106870
 Iteration  4 RMS(Cart)=  0.00000020 RMS(Int)=  0.00106870
 Variable       Old X    -DE/DX   Delta X   Delta X   Delta X     New X
                                 (Linear)    (Quad)   (Total)
    R1        2.30810   0.00726  -0.00808  -0.00404  -0.01223   2.29587
    R2        2.40753   0.00588   0.00369   0.01498   0.01834   2.42587
    R3        2.93983  -0.00109   0.00237  -0.00277  -0.00040   2.93943
    R4        3.61524   0.00038  -0.02344   0.01576  -0.00744   3.60779
    R5        2.24498   0.00183  -0.07695  -0.14556  -0.22272   2.02226
    R6        2.52818  -0.00022  -0.00046  -0.00165  -0.00211   2.52606
    R7        2.53093  -0.00010   0.00113  -0.00084   0.00029   2.53122
    R8        2.54017   0.00042  -0.00098  -0.00097  -0.00195   2.53822
    R9        2.26846   0.00692   0.05319   0.11372   0.16668   2.43513
   R10        1.84233   0.00030  -0.00317  -0.00442  -0.00759   1.83474
   R11        1.89035   0.00305  -0.01355  -0.01735  -0.03070   1.85965
   R12        3.60901  -0.00039   0.06148   0.09642   0.15790   3.76691
   R13        3.06567   0.00020   0.05963   0.07885   0.13874   3.20441
   R14        1.81786   0.00397  -0.00756  -0.00122  -0.00879   1.80907
   R15        1.84518   0.00094   0.00183   0.00044   0.00212   1.84731
   R16        3.52215   0.00041  -0.06551  -0.04622  -0.11178   3.41037
   R17        1.83256   0.00124   0.00020  -0.00033   0.00012   1.83268
   R18        1.81200   0.00078  -0.00017   0.00061   0.00044   1.81244
   R19        1.81334   0.00057  -0.00065   0.00028  -0.00037   1.81297
   R20        1.82399   0.00070  -0.00054  -0.00101  -0.00155   1.82244
    A1        2.23386  -0.00020  -0.00287  -0.00012  -0.00305   2.23080
    A2        2.06567  -0.00106   0.01007   0.00476   0.01486   2.08053
    A3        1.98347   0.00126  -0.00714  -0.00461  -0.01172   1.97175
    A4        2.32251   0.00008   0.00270   0.03435   0.03999   2.36250
    A5        1.98900  -0.00086  -0.01324  -0.00303  -0.01698   1.97202
    A6        1.94065  -0.00198   0.00052  -0.00742  -0.00690   1.93374
    A7        1.96347  -0.00056  -0.00124   0.00128   0.00004   1.96350
    A8        1.91397  -0.00130   0.00365  -0.00039   0.00325   1.91722
    A9        1.88003   0.00139  -0.00113   0.00280   0.00166   1.88169
   A10        1.88189   0.00153  -0.00106   0.00243   0.00137   1.88326
   A11        1.88102   0.00114  -0.00086   0.00167   0.00081   1.88183
   A12        1.79446  -0.00001   0.00465   0.01332   0.01775   1.81220
   A13        1.89018   0.00079   0.02026   0.02794   0.04872   1.93890
   A14        1.93091  -0.00072  -0.00852  -0.01777  -0.02659   1.90431
   A15        2.41524  -0.00078  -0.03626  -0.04476  -0.08103   2.33421
   A16        1.78780   0.00030   0.01685   0.02724   0.04578   1.83358
   A17        1.84871  -0.00013  -0.02512  -0.01101  -0.03853   1.81019
   A18        1.78187   0.00049   0.00740   0.01657   0.02545   1.80732
   A19        2.56281   0.00088   0.06615   0.08205   0.14772   2.71053
   A20        1.69165   0.00038  -0.00851   0.00303  -0.00700   1.68465
   A21        2.31225   0.00013  -0.03831  -0.01433  -0.05235   2.25990
   A22        1.87399  -0.00016  -0.00859   0.00663  -0.00534   1.86864
   A23        2.64413   0.00084   0.02640   0.01862   0.04610   2.69023
   A24        2.28229   0.00030   0.03355   0.02886   0.06168   2.34397
   A25        1.78473  -0.00010  -0.00573  -0.00233  -0.00919   1.77554
   A26        1.86800  -0.00007   0.00018  -0.00316  -0.00400   1.86400
   A27        3.18949  -0.00040   0.01284   0.01619   0.02901   3.21850
   A28        2.92042   0.00039   0.01637   0.01083   0.02839   2.94882
   A29        2.98399   0.00079   0.00989   0.03193   0.04203   3.02602
   A30        3.18169  -0.00048   0.00679  -0.00698   0.00264   3.18434
    D1        1.08547  -0.00051  -0.03929   0.01401  -0.02371   1.06176
    D2       -2.03356  -0.00051  -0.04244   0.01233  -0.02923  -2.06279
    D3        0.07544  -0.00065   0.03669  -0.02132   0.01497   0.09041
    D4       -3.08783  -0.00068   0.03993  -0.01961   0.02049  -3.06734
    D5       -0.70019   0.00017   0.01939  -0.00468   0.01500  -0.68519
    D6       -2.81067   0.00019   0.02134  -0.00388   0.01775  -2.79292
    D7        1.37943  -0.00000   0.02074  -0.00656   0.01446   1.39389
    D8        2.46082   0.00019   0.01666  -0.00617   0.01021   2.47103
    D9        0.35034   0.00020   0.01862  -0.00537   0.01296   0.36330
   D10       -1.74275   0.00001   0.01801  -0.00805   0.00968  -1.73308
   D11       -1.74799   0.00069   0.01515   0.03572   0.05320  -1.69479
   D12        2.18466   0.00001  -0.01954   0.02859   0.00930   2.19396
   D13        0.16543   0.00038  -0.02343   0.02219  -0.00355   0.16189
   D14        0.06058  -0.00037  -0.00499   0.01004   0.00507   0.06565
   D15        2.07555   0.00022   0.01716   0.04156   0.05870   2.13426
   D16        0.46727   0.00085   0.08061   0.09056   0.17079   0.63806
   D17       -1.36265   0.00023   0.07045   0.06506   0.13620  -1.22646
   D18       -1.44247   0.00060   0.06125   0.06257   0.12324  -1.31922
   D19        3.01079  -0.00002   0.05109   0.03707   0.08865   3.09944
   D20        2.27503  -0.00006   0.06697   0.03015   0.09729   2.37231
   D21        0.08183  -0.00009   0.04491   0.01245   0.05719   0.13902
   D22        1.22737   0.00028  -0.06264  -0.03381  -0.09463   1.13274
   D23       -0.63776  -0.00018  -0.07604  -0.06597  -0.14071  -0.77847
   D24        0.07768  -0.00007   0.00401  -0.04248  -0.03700   0.04068
   D25        2.19419   0.00022  -0.04964  -0.03890  -0.08559   2.10860
   D26       -0.13336   0.00050  -0.01190   0.00238  -0.00717  -0.14053
   D27       -2.55347   0.00020   0.04474   0.01384   0.06032  -2.49314
   D28       -2.16183  -0.00003  -0.02158  -0.01962  -0.04171  -2.20354
         Item               Value     Threshold  Converged?
 Maximum Force            0.007256     0.000015     NO 
 RMS     Force            0.001574     0.000010     NO 
 Maximum Displacement     0.587995     0.000060     NO 
 RMS     Displacement     0.101117     0.000040     NO 
 Predicted change in Energy=-8.263510D-04
 GradGradGradGradGradGradGradGradGradGradGradGradGradGradGradGradGradGrad

                          Input orientation:                          
 ---------------------------------------------------------------------
 Center     Atomic      Atomic             Coordinates (Angstroms)
 Number     Number       Type             X           Y           Z
 ---------------------------------------------------------------------
      1          6           0        0.115814   -0.565216    0.028009
      2          8           0       -0.186808    0.293650   -0.776233
      3          8           0        0.898635   -0.455604    1.039494
      4          6           0       -0.462639   -1.999402   -0.139375
      5          9           0       -1.738278   -1.953297   -0.536213
      6          9           0       -0.412084   -2.708258    0.996022
      7          9           0        0.236099   -2.666983   -1.072224
      8          8           0        1.645514    1.717084    1.551396
      9          1           0        1.239410    0.546428    1.197589
     10          1           0        1.381081    1.782672    2.483291
     11          1           0        1.189079    2.420777    1.036707
     12          8           0        0.305866    3.381163   -0.046343
     13          1           0       -0.547008    2.952660   -0.120160
     14          1           0        0.727086    3.203387   -0.910390
     15          8           0        1.205182    2.187492   -2.323288
     16          1           0        0.762800    1.375786   -2.030077
     17          1           0        0.998936    2.300296   -3.253132
     18          8           0        0.525976    0.518469    3.765510
     19          1           0        0.686241    0.282643    4.681544
     20          1           0        0.528616   -0.303715    3.261465
 ---------------------------------------------------------------------
                    Distance matrix (angstroms):
                    1          2          3          4          5
     1  C    0.000000
     2  O    1.214922   0.000000
     3  O    1.283715   2.244199   0.000000
     4  C    1.555479   2.395779   2.371943   0.000000
     5  F    2.383857   2.741066   3.417491   1.336735   0.000000
     6  F    2.410052   3.493292   2.606593   1.339463   2.162522
     7  F    2.375375   3.005296   3.128658   1.343170   2.166753
     8  O    3.141589   3.286552   2.353814   4.595137   5.411086
     9  H    1.966249   2.448257   1.070135   3.341511   4.256914
    10  H    3.625174   3.911516   2.706877   4.958000   5.727588
    11  H    3.329493   3.115202   2.891008   4.863057   5.493270
    12  O    3.951652   3.210639   4.031277   5.435966   5.733669
    13  H    3.582839   2.762337   3.879554   4.952817   5.065633
    14  H    3.931490   3.052830   4.149661   5.392488   5.727951
    15  O    3.780572   2.813832   4.288149   5.008112   5.385511
    16  H    2.902034   1.909162   3.576969   4.058121   4.423779
    17  H    4.444879   3.401124   5.102125   5.506277   5.741693
    18  O    3.912993   4.602829   2.918708   4.750280   5.453558
    19  H    4.764413   5.527175   3.722183   5.456090   6.172739
    20  H    3.270172   4.143872   2.257685   3.927296   4.720412
                    6          7          8          9         10
     6  F    0.000000
     7  F    2.167830   0.000000
     8  O    4.911802   5.299988   0.000000
     9  H    3.655275   4.060134   1.288618   0.000000
    10  H    5.059235   5.809655   0.970903   1.789246   0.000000
    11  H    5.373302   5.589370   0.984084   1.881914   1.592685
    12  O    6.219567   6.134930   2.667693   3.233356   3.179671
    13  H    5.771486   5.753265   3.021242   3.273790   3.444467
    14  H    6.315035   5.893089   3.018775   3.430085   3.736738
    15  O    6.132025   5.105899   3.927895   3.884693   4.826802
    16  H    5.216996   4.187944   3.704406   3.366426   4.573655
    17  H    6.718028   5.478333   4.882796   4.789864   5.772392
    18  O    4.354513   5.799552   2.755421   2.665331   1.993364
    19  H    4.871845   6.481416   3.574304   3.537446   2.750492
    20  H    3.434963   4.944842   2.873225   2.342553   2.384379
                   11         12         13         14         15
    11  H    0.000000
    12  O    1.695702   0.000000
    13  H    2.152961   0.957318   0.000000
    14  H    2.148745   0.977552   1.520080   0.000000
    15  O    3.368122   2.723618   2.917092   1.804688   0.000000
    16  H    3.267856   2.857538   2.801769   2.143618   0.969815
    17  H    4.295741   3.454289   3.554017   2.525453   0.959100
    18  O    3.391880   4.772179   4.709035   5.395672   6.349837
    19  H    4.255502   5.665547   5.630831   6.308894   7.277735
    20  H    3.578912   4.956766   4.816256   5.453763   6.152505
                   16         17         18         19         20
    16  H    0.000000
    17  H    1.551238   0.000000
    18  O    5.863439   7.256717   0.000000
    19  H    6.800491   8.193155   0.959383   0.000000
    20  H    5.556616   7.031504   0.964393   1.544437   0.000000
 Stoichiometry    C2H9F3O6
 Framework group  C1[X(C2H9F3O6)]
 Deg. of freedom    54
 Full point group                 C1      NOp   1
 Largest Abelian subgroup         C1      NOp   1
 Largest concise Abelian subgroup C1      NOp   1
                         Standard orientation:                         
 ---------------------------------------------------------------------
 Center     Atomic      Atomic             Coordinates (Angstroms)
 Number     Number       Type             X           Y           Z
 ---------------------------------------------------------------------
      1          6           0        0.527627   -0.219175   -0.055420
      2          8           0       -0.179086   -1.101902    0.388860
      3          8           0        0.161788    0.854097   -0.657230
      4          6           0        2.072753   -0.349964    0.067038
      5          9           0        2.412680   -0.870183    1.250542
      6          9           0        2.698374    0.827823   -0.057761
      7          9           0        2.538759   -1.166629   -0.892130
      8          8           0       -2.149863    1.296337   -0.690912
      9          1           0       -0.900686    0.980231   -0.677900
     10          1           0       -2.166477    2.192288   -0.317216
     11          1           0       -2.673038    0.696254   -0.112457
     12          8           0       -3.298804   -0.525905    0.882605
     13          1           0       -2.638638   -0.654257    1.563902
     14          1           0       -3.222743   -1.332191    0.335134
     15          8           0       -2.343658   -2.624806   -0.566673
     16          1           0       -1.448543   -2.324583   -0.344919
     17          1           0       -2.360841   -3.575500   -0.441142
     18          8           0       -0.751337    3.463863    0.277745
     19          1           0       -0.602692    4.404233    0.159317
     20          1           0        0.050738    3.015791   -0.015446
 ---------------------------------------------------------------------
 Rotational constants (GHZ):           0.9037086           0.5665624           0.3939943
 Standard basis: 6-31++G(d,p) (6D, 7F)
 There are   263 symmetry adapted cartesian basis functions of A   symmetry.
 There are   263 symmetry adapted basis functions of A   symmetry.
   263 basis functions,   424 primitive gaussians,   263 cartesian basis functions
    48 alpha electrons       48 beta electrons
       nuclear repulsion energy       741.6061729938 Hartrees.
 NAtoms=   20 NActive=   20 NUniq=   20 SFac= 1.00D+00 NAtFMM=   60 NAOKFM=F Big=F
 Integral buffers will be    131072 words long.
 Raffenetti 2 integral format.
 Two-electron integral symmetry is turned on.
 Nuclear repulsion after empirical dispersion term =      741.5971000846 Hartrees.
 One-electron integrals computed using PRISM.
 NBasis=   263 RedAO= T EigKep=  4.45D-05  NBF=   263
 NBsUse=   263 1.00D-06 EigRej= -1.00D+00 NBFU=   263
 Initial guess from the checkpoint file:  "/local_scratch/slurm.5620330/Gau-102261.chk"
 B after Tr=    -0.000000    0.000000    0.000000
         Rot=    0.999618   -0.001813    0.004403    0.027232 Ang=  -3.17 deg.
 ExpMin= 3.60D-02 ExpMax= 7.00D+03 ExpMxC= 1.05D+03 IAcc=3 IRadAn=         5 AccDes= 0.00D+00
 Harris functional with IExCor= 4639 and IRadAn=       5 diagonalized for initial guess.
 HarFok:  IExCor= 4639 AccDes= 0.00D+00 IRadAn=         5 IDoV= 1 UseB2=F ITyADJ=14
 ICtDFT=  3500011 ScaDFX=  1.000000  1.000000  1.000000  1.000000
 FoFCou: FMM=F IPFlag=           0 FMFlag=      100000 FMFlg1=           0
         NFxFlg=           0 DoJE=T BraDBF=F KetDBF=T FulRan=T
         wScrn=  0.000000 ICntrl=       500 IOpCl=  0 I1Cent=   200000004 NGrid=           0
         NMat0=    1 NMatS0=      1 NMatT0=    0 NMatD0=    1 NMtDS0=    0 NMtDT0=    0
 Petite list used in FoFCou.
 Requested convergence on RMS density matrix=1.00D-10 within 128 cycles.
 Requested convergence on MAX density matrix=1.00D-08.
 Requested convergence on             energy=1.00D-08.
 No special actions if energy rises.
 SCF Done:  E(RwB97XD) =  -832.375638848     A.U. after   17 cycles
            NFock= 17  Conv=0.38D-10     -V/T= 2.0080
 Calling FoFJK, ICntrl=      2127 FMM=F ISym2X=0 I1Cent= 0 IOpClX= 0 NMat=1 NMatS=1 NMatT=0.
 ***** Axes restored to original set *****
 -------------------------------------------------------------------
 Center     Atomic                   Forces (Hartrees/Bohr)
 Number     Number              X              Y              Z
 -------------------------------------------------------------------
      1        6          -0.001692364   -0.007436673    0.001437928
      2        8          -0.002246643    0.003332343   -0.005748456
      3        8          -0.005437304   -0.019437443    0.000659254
      4        6          -0.001496335   -0.002071651   -0.000123697
      5        9           0.000251554    0.001372699   -0.000054718
      6        9           0.000393086    0.001249413   -0.000043370
      7        9           0.001086305    0.001115897   -0.000142699
      8        8           0.006660569    0.010231157    0.008622379
      9        1           0.005171015    0.004948620   -0.001945468
     10        1           0.000076795   -0.000119140    0.000582211
     11        1          -0.002702088    0.006187867   -0.004152387
     12        8           0.005470427    0.002157073    0.001932862
     13        1          -0.005743447   -0.001789272   -0.000221163
     14        1          -0.000128610    0.000325711   -0.000630701
     15        8           0.000187388   -0.000563498   -0.000375211
     16        1           0.000047095   -0.000118097    0.000659223
     17        1           0.000073713    0.000461980   -0.000777221
     18        8           0.000193347    0.000892813   -0.000083471
     19        1           0.000108873   -0.000065826    0.000697077
     20        1          -0.000273374   -0.000673973   -0.000292372
 -------------------------------------------------------------------
 Cartesian Forces:  Max     0.019437443 RMS     0.003979727

 GradGradGradGradGradGradGradGradGradGradGradGradGradGradGradGradGradGrad
 Berny optimization.
 Using GEDIIS/GDIIS optimizer.
 FormGI is forming the generalized inverse of G from B-inverse, IUseBI=4.
 Internal  Forces:  Max     0.022494222 RMS     0.003654194
 Search for a local minimum.
 Step number  12 out of a maximum of  120
 All quantities printed in internal units (Hartrees-Bohrs-Radians)
 Mixed Optimization -- RFO/linear search
 Update second derivatives using D2CorX and points   11   12
 DE= -4.68D-05 DEPred=-8.26D-04 R= 5.67D-02
 Trust test= 5.67D-02 RLast= 5.68D-01 DXMaxT set to 1.78D-01
 ITU= -1  1  0  0 -1  1  0  0  0 -1  1  0
 Use linear search instead of GDIIS.
     Eigenvalues ---    0.00073   0.00094   0.00131   0.00155   0.00232
     Eigenvalues ---    0.00366   0.00410   0.00469   0.00570   0.00591
     Eigenvalues ---    0.00841   0.01108   0.01339   0.01762   0.01832
     Eigenvalues ---    0.02142   0.02433   0.02750   0.03263   0.03494
     Eigenvalues ---    0.03933   0.04211   0.05087   0.05345   0.06075
     Eigenvalues ---    0.06965   0.07446   0.07667   0.08851   0.10146
     Eigenvalues ---    0.11080   0.11441   0.12866   0.14151   0.20152
     Eigenvalues ---    0.21733   0.22862   0.23549   0.26000   0.31918
     Eigenvalues ---    0.36442   0.37212   0.37838   0.47290   0.50240
     Eigenvalues ---    0.50929   0.52543   0.53899   0.54757   0.57429
     Eigenvalues ---    0.57773   0.64917   0.77882   1.93632
 RFO step:  Lambda=-1.80693943D-03 EMin= 7.25674191D-04
 Quartic linear search produced a step of -0.40169.
 Maximum step size (   0.178) exceeded in Quadratic search.
    -- Step size scaled by   0.559
 Iteration  1 RMS(Cart)=  0.04813989 RMS(Int)=  0.00101252
 Iteration  2 RMS(Cart)=  0.00122364 RMS(Int)=  0.00025789
 Iteration  3 RMS(Cart)=  0.00000067 RMS(Int)=  0.00025789
 Variable       Old X    -DE/DX   Delta X   Delta X   Delta X     New X
                                 (Linear)    (Quad)   (Total)
    R1        2.29587   0.00728   0.00491   0.00162   0.00659   2.30246
    R2        2.42587   0.00541  -0.00737   0.00513  -0.00218   2.42369
    R3        2.93943  -0.00158   0.00016  -0.00233  -0.00217   2.93726
    R4        3.60779   0.00067   0.00299  -0.04505  -0.04205   3.56574
    R5        2.02226   0.02249   0.08946   0.01725   0.10671   2.12897
    R6        2.52606  -0.00018   0.00085   0.00018   0.00102   2.52709
    R7        2.53122  -0.00068  -0.00012  -0.00060  -0.00071   2.53050
    R8        2.53822   0.00011   0.00078  -0.00060   0.00018   2.53840
    R9        2.43513   0.01677  -0.06695   0.01510  -0.05184   2.38330
   R10        1.83474   0.00084   0.00305   0.00186   0.00491   1.83965
   R11        1.85965   0.00739   0.01233  -0.00700   0.00528   1.86493
   R12        3.76691   0.00010  -0.06343   0.02149  -0.04194   3.72498
   R13        3.20441  -0.00032  -0.05573   0.02305  -0.03274   3.17168
   R14        1.80907   0.00591   0.00353  -0.00248   0.00105   1.81012
   R15        1.84731   0.00154  -0.00085   0.00532   0.00445   1.85176
   R16        3.41037   0.00163   0.04490  -0.09000  -0.04511   3.36526
   R17        1.83268   0.00147  -0.00005   0.00221   0.00217   1.83485
   R18        1.81244   0.00079  -0.00018   0.00075   0.00057   1.81301
   R19        1.81297   0.00070   0.00015   0.00012   0.00027   1.81324
   R20        1.82244   0.00073   0.00062   0.00258   0.00320   1.82564
    A1        2.23080  -0.00050   0.00123  -0.00272  -0.00144   2.22936
    A2        2.08053  -0.00106  -0.00597  -0.00178  -0.00778   2.07274
    A3        1.97175   0.00156   0.00471   0.00461   0.00929   1.98103
    A4        2.36250   0.00120  -0.01606   0.01396  -0.00283   2.35967
    A5        1.97202  -0.00038   0.00682  -0.01737  -0.01036   1.96166
    A6        1.93374  -0.00166   0.00277  -0.00670  -0.00393   1.92981
    A7        1.96350  -0.00109  -0.00002   0.00151   0.00149   1.96500
    A8        1.91722  -0.00209  -0.00131   0.00013  -0.00118   1.91605
    A9        1.88169   0.00164  -0.00067   0.00161   0.00094   1.88264
   A10        1.88326   0.00184  -0.00055   0.00218   0.00162   1.88488
   A11        1.88183   0.00164  -0.00033   0.00156   0.00123   1.88306
   A12        1.81220   0.00195  -0.00713  -0.00801  -0.01512   1.79709
   A13        1.93890  -0.00064  -0.01957   0.01365  -0.00604   1.93286
   A14        1.90431  -0.00016   0.01068  -0.00471   0.00593   1.91025
   A15        2.33421   0.00179   0.03255  -0.03709  -0.00455   2.32966
   A16        1.83358   0.00131  -0.01839   0.02858   0.00986   1.84343
   A17        1.81019  -0.00016   0.01548  -0.03396  -0.01788   1.79231
   A18        1.80732  -0.00028  -0.01022   0.01345   0.00285   1.81017
   A19        2.71053   0.00055  -0.05934   0.08598   0.02676   2.73729
   A20        1.68465   0.00243   0.00281  -0.02554  -0.02231   1.66233
   A21        2.25990  -0.00067   0.02103  -0.01248   0.00823   2.26814
   A22        1.86864  -0.00091   0.00215  -0.01041  -0.00765   1.86099
   A23        2.69023   0.00245  -0.01852   0.05280   0.03432   2.72455
   A24        2.34397  -0.00018  -0.02478   0.04671   0.02212   2.36610
   A25        1.77554   0.00024   0.00369  -0.01662  -0.01264   1.76290
   A26        1.86400  -0.00002   0.00161  -0.00039   0.00151   1.86551
   A27        3.21850  -0.00259  -0.01165  -0.00122  -0.01290   3.20560
   A28        2.94882  -0.00050  -0.01140   0.02820   0.01666   2.96548
   A29        3.02602   0.00103  -0.01688  -0.02329  -0.04031   2.98571
   A30        3.18434  -0.00056  -0.00106   0.00859   0.00667   3.19101
    D1        1.06176  -0.00106   0.00952  -0.05027  -0.04110   1.02067
    D2       -2.06279  -0.00080   0.01174  -0.05872  -0.04710  -2.10988
    D3        0.09041  -0.00095  -0.00602   0.00398  -0.00178   0.08864
    D4       -3.06734  -0.00122  -0.00823   0.01194   0.00382  -3.06351
    D5       -0.68519   0.00012  -0.00602  -0.02711  -0.03322  -0.71841
    D6       -2.79292  -0.00006  -0.00713  -0.02546  -0.03267  -2.82559
    D7        1.39389   0.00003  -0.00581  -0.02851  -0.03440   1.35949
    D8        2.47103   0.00035  -0.00410  -0.03430  -0.03832   2.43271
    D9        0.36330   0.00017  -0.00521  -0.03265  -0.03777   0.32553
   D10       -1.73308   0.00026  -0.00389  -0.03570  -0.03950  -1.77258
   D11       -1.69479  -0.00035  -0.02137   0.02007  -0.00195  -1.69674
   D12        2.19396   0.00088  -0.00373  -0.01274  -0.01643   2.17753
   D13        0.16189   0.00031   0.00142  -0.00479  -0.00259   0.15929
   D14        0.06565  -0.00014  -0.00204  -0.01739  -0.01942   0.04622
   D15        2.13426   0.00007  -0.02358  -0.00803  -0.03161   2.10265
   D16        0.63806   0.00173  -0.06860   0.10469   0.03625   0.67431
   D17       -1.22646   0.00181  -0.05471   0.08913   0.03440  -1.19206
   D18       -1.31922  -0.00001  -0.04951   0.10017   0.05078  -1.26845
   D19        3.09944   0.00007  -0.03561   0.08461   0.04892  -3.13482
   D20        2.37231  -0.00006  -0.03908   0.04858   0.00940   2.38171
   D21        0.13902  -0.00019  -0.02297   0.02466   0.00179   0.14081
   D22        1.13274   0.00147   0.03801  -0.06731  -0.02951   1.10323
   D23       -0.77847   0.00020   0.05652  -0.09132  -0.03504  -0.81351
   D24        0.04068   0.00047   0.01486   0.00591   0.02059   0.06127
   D25        2.10860   0.00121   0.03438  -0.04158  -0.00781   2.10079
   D26       -0.14053   0.00015   0.00288   0.00467   0.00715  -0.13338
   D27       -2.49314   0.00002  -0.02423   0.03776   0.01296  -2.48018
   D28       -2.20354  -0.00022   0.01675  -0.02089  -0.00406  -2.20760
         Item               Value     Threshold  Converged?
 Maximum Force            0.022494     0.000015     NO 
 RMS     Force            0.003654     0.000010     NO 
 Maximum Displacement     0.184522     0.000060     NO 
 RMS     Displacement     0.048699     0.000040     NO 
 Predicted change in Energy=-1.115352D-03
 GradGradGradGradGradGradGradGradGradGradGradGradGradGradGradGradGradGrad

                          Input orientation:                          
 ---------------------------------------------------------------------
 Center     Atomic      Atomic             Coordinates (Angstroms)
 Number     Number       Type             X           Y           Z
 ---------------------------------------------------------------------
      1          6           0        0.133590   -0.574235    0.043660
      2          8           0       -0.168864    0.284040   -0.766526
      3          8           0        0.923363   -0.462132    1.047975
      4          6           0       -0.468314   -1.998404   -0.115702
      5          9           0       -1.758111   -1.927375   -0.461656
      6          9           0       -0.383643   -2.721270    1.008329
      7          9           0        0.184989   -2.662369   -1.083537
      8          8           0        1.650288    1.749401    1.545965
      9          1           0        1.285306    0.594776    1.193513
     10          1           0        1.368305    1.793003    2.476713
     11          1           0        1.174804    2.440286    1.025853
     12          8           0        0.292906    3.384412   -0.045519
     13          1           0       -0.566042    2.965645   -0.111571
     14          1           0        0.715587    3.184692   -0.906722
     15          8           0        1.222248    2.181937   -2.288420
     16          1           0        0.780299    1.374657   -1.978993
     17          1           0        1.014812    2.268174   -3.221152
     18          8           0        0.514348    0.501944    3.697140
     19          1           0        0.640184    0.235918    4.610421
     20          1           0        0.543463   -0.303068    3.163820
 ---------------------------------------------------------------------
                    Distance matrix (angstroms):
                    1          2          3          4          5
     1  C    0.000000
     2  O    1.218407   0.000000
     3  O    1.282559   2.245473   0.000000
     4  C    1.554329   2.392236   2.377191   0.000000
     5  F    2.380097   2.740256   3.408259   1.337277   0.000000
     6  F    2.409953   3.496874   2.610276   1.339085   2.163398
     7  F    2.373503   2.984465   3.151124   1.343264   2.168546
     8  O    3.155405   3.286977   2.380608   4.614721   5.400594
     9  H    2.003796   2.460269   1.126605   3.393200   4.285233
    10  H    3.612213   3.893387   2.706455   4.946569   5.678882
    11  H    3.337090   3.109255   2.913373   4.868773   5.467279
    12  O    3.962855   3.216425   4.048346   5.436827   5.709196
    13  H    3.611695   2.788857   3.913123   4.965013   5.048290
    14  H    3.920648   3.035736   4.142866   5.375111   5.696533
    15  O    3.770976   2.802386   4.267548   5.005393   5.395003
    16  H    2.882280   1.886911   3.543558   4.050732   4.432748
    17  H    4.417560   3.370914   5.068370   5.481530   5.736423
    18  O    3.827670   4.520905   2.848651   4.664239   5.325528
    19  H    4.665651   5.437687   3.641221   5.343893   6.013121
    20  H    3.158627   4.037292   2.155557   3.827939   4.591263
                    6          7          8          9         10
     6  F    0.000000
     7  F    2.168574   0.000000
     8  O    4.940934   5.340889   0.000000
     9  H    3.716968   4.123669   1.261187   0.000000
    10  H    5.060053   5.824599   0.973503   1.757623   0.000000
    11  H    5.391728   5.609487   0.986876   1.856402   1.600442
    12  O    6.232790   6.136179   2.654914   3.209692   3.170287
    13  H    5.799004   5.760496   3.023044   3.278987   3.437442
    14  H    6.305245   5.873748   2.991555   3.382784   3.716245
    15  O    6.122817   5.098525   3.882372   3.827129   4.783210
    16  H    5.201488   4.177777   3.650020   3.305759   4.513766
    17  H    6.688702   5.437670   4.837185   4.728921   5.728561
    18  O    4.292459   5.742493   2.733874   2.621287   1.971172
    19  H    4.771609   6.405344   3.563964   3.495744   2.739961
    20  H    3.369476   4.871842   2.838159   2.288792   2.354993
                   11         12         13         14         15
    11  H    0.000000
    12  O    1.678378   0.000000
    13  H    2.144826   0.957873   0.000000
    14  H    2.121289   0.979908   1.524081   0.000000
    15  O    3.324665   2.709285   2.924184   1.780817   0.000000
    16  H    3.212522   2.831076   2.798418   2.104799   0.970961
    17  H    4.253501   3.442642   3.557395   2.507214   0.959403
    18  O    3.365881   4.729182   4.662977   5.332278   6.257031
    19  H    4.241956   5.631287   5.586019   6.256183   7.191648
    20  H    3.534896   4.894910   4.758537   5.363153   6.030168
                   16         17         18         19         20
    16  H    0.000000
    17  H    1.548007   0.000000
    18  O    5.748987   7.157709   0.000000
    19  H    6.688553   8.099626   0.959524   0.000000
    20  H    5.414738   6.899371   0.966086   1.546776   0.000000
 Stoichiometry    C2H9F3O6
 Framework group  C1[X(C2H9F3O6)]
 Deg. of freedom    54
 Full point group                 C1      NOp   1
 Largest Abelian subgroup         C1      NOp   1
 Largest concise Abelian subgroup C1      NOp   1
                         Standard orientation:                         
 ---------------------------------------------------------------------
 Center     Atomic      Atomic             Coordinates (Angstroms)
 Number     Number       Type             X           Y           Z
 ---------------------------------------------------------------------
      1          6           0        0.528749   -0.214812   -0.075548
      2          8           0       -0.187333   -1.094517    0.369270
      3          8           0        0.170759    0.856605   -0.682892
      4          6           0        2.069497   -0.360052    0.069157
      5          9           0        2.385001   -0.836995    1.277996
      6          9           0        2.713316    0.802624   -0.094647
      7          9           0        2.533297   -1.221795   -0.850977
      8          8           0       -2.166236    1.310199   -0.682160
      9          1           0       -0.948484    0.982977   -0.706644
     10          1           0       -2.144436    2.204422   -0.297976
     11          1           0       -2.677612    0.709981   -0.088732
     12          8           0       -3.301398   -0.491865    0.902939
     13          1           0       -2.648929   -0.622131    1.592023
     14          1           0       -3.216379   -1.294795    0.347697
     15          8           0       -2.377452   -2.564984   -0.576497
     16          1           0       -1.482758   -2.260229   -0.354210
     17          1           0       -2.380530   -3.517035   -0.457991
     18          8           0       -0.685287    3.397957    0.278113
     19          1           0       -0.486078    4.331772    0.183289
     20          1           0        0.086782    2.912547   -0.040648
 ---------------------------------------------------------------------
 Rotational constants (GHZ):           0.9244858           0.5652054           0.3979323
 Standard basis: 6-31++G(d,p) (6D, 7F)
 There are   263 symmetry adapted cartesian basis functions of A   symmetry.
 There are   263 symmetry adapted basis functions of A   symmetry.
   263 basis functions,   424 primitive gaussians,   263 cartesian basis functions
    48 alpha electrons       48 beta electrons
       nuclear repulsion energy       743.3158619750 Hartrees.
 NAtoms=   20 NActive=   20 NUniq=   20 SFac= 1.00D+00 NAtFMM=   60 NAOKFM=F Big=F
 Integral buffers will be    131072 words long.
 Raffenetti 2 integral format.
 Two-electron integral symmetry is turned on.
 Nuclear repulsion after empirical dispersion term =      743.3067239359 Hartrees.
 One-electron integrals computed using PRISM.
 NBasis=   263 RedAO= T EigKep=  4.36D-05  NBF=   263
 NBsUse=   263 1.00D-06 EigRej= -1.00D+00 NBFU=   263
 Initial guess from the checkpoint file:  "/local_scratch/slurm.5620330/Gau-102261.chk"
 B after Tr=     0.000000   -0.000000   -0.000000
         Rot=    0.999984    0.001902   -0.000149    0.005391 Ang=   0.66 deg.
 ExpMin= 3.60D-02 ExpMax= 7.00D+03 ExpMxC= 1.05D+03 IAcc=3 IRadAn=         5 AccDes= 0.00D+00
 Harris functional with IExCor= 4639 and IRadAn=       5 diagonalized for initial guess.
 HarFok:  IExCor= 4639 AccDes= 0.00D+00 IRadAn=         5 IDoV= 1 UseB2=F ITyADJ=14
 ICtDFT=  3500011 ScaDFX=  1.000000  1.000000  1.000000  1.000000
 FoFCou: FMM=F IPFlag=           0 FMFlag=      100000 FMFlg1=           0
         NFxFlg=           0 DoJE=T BraDBF=F KetDBF=T FulRan=T
         wScrn=  0.000000 ICntrl=       500 IOpCl=  0 I1Cent=   200000004 NGrid=           0
         NMat0=    1 NMatS0=      1 NMatT0=    0 NMatD0=    1 NMtDS0=    0 NMtDT0=    0
 Petite list used in FoFCou.
 Requested convergence on RMS density matrix=1.00D-10 within 128 cycles.
 Requested convergence on MAX density matrix=1.00D-08.
 Requested convergence on             energy=1.00D-08.
 No special actions if energy rises.
 SCF Done:  E(RwB97XD) =  -832.376402084     A.U. after   16 cycles
            NFock= 16  Conv=0.45D-10     -V/T= 2.0081
 Calling FoFJK, ICntrl=      2127 FMM=F ISym2X=0 I1Cent= 0 IOpClX= 0 NMat=1 NMatS=1 NMatT=0.
 ***** Axes restored to original set *****
 -------------------------------------------------------------------
 Center     Atomic                   Forces (Hartrees/Bohr)
 Number     Number              X              Y              Z
 -------------------------------------------------------------------
      1        6          -0.001377820   -0.004505139    0.001456969
      2        8          -0.001328123    0.001449509   -0.004286637
      3        8          -0.000033878   -0.003764779    0.000692685
      4        6          -0.001135922   -0.001134350   -0.000204210
      5        9           0.000168744    0.000609827   -0.000068256
      6        9           0.000315448    0.000903401   -0.000076696
      7        9           0.000670733    0.000754366    0.000002634
      8        8           0.004803915    0.003025609    0.007472464
      9        1           0.001069224   -0.003701730   -0.001658440
     10        1           0.000259134   -0.000174925   -0.000745303
     11        1          -0.003349873    0.006206822   -0.004260751
     12        8           0.005862844    0.001018649    0.001565194
     13        1          -0.005276539   -0.001357735   -0.000211844
     14        1          -0.000870158    0.001334073   -0.000067666
     15        8          -0.000400304   -0.001554570   -0.000806802
     16        1           0.000428252   -0.000427245    0.000856137
     17        1           0.000374002    0.001122010   -0.000643447
     18        8           0.000219730    0.000025647    0.000361036
     19        1           0.000073491    0.000166895    0.000538216
     20        1          -0.000472900    0.000003666    0.000084718
 -------------------------------------------------------------------
 Cartesian Forces:  Max     0.007472464 RMS     0.002300003

 GradGradGradGradGradGradGradGradGradGradGradGradGradGradGradGradGradGrad
 Berny optimization.
 Using GEDIIS/GDIIS optimizer.
 FormGI is forming the generalized inverse of G from B-inverse, IUseBI=4.
 Internal  Forces:  Max     0.009324932 RMS     0.001979801
 Search for a local minimum.
 Step number  13 out of a maximum of  120
 All quantities printed in internal units (Hartrees-Bohrs-Radians)
 Mixed Optimization -- RFO/linear search
 Update second derivatives using D2CorX and points   12   13
 DE= -7.63D-04 DEPred=-1.12D-03 R= 6.84D-01
 TightC=F SS=  1.41D+00  RLast= 2.26D-01 DXNew= 3.0000D-01 6.7708D-01
 Trust test= 6.84D-01 RLast= 2.26D-01 DXMaxT set to 3.00D-01
 ITU=  1 -1  1  0  0 -1  1  0  0  0 -1  1  0
 Use linear search instead of GDIIS.
     Eigenvalues ---    0.00071   0.00094   0.00135   0.00155   0.00234
     Eigenvalues ---    0.00365   0.00409   0.00466   0.00569   0.00589
     Eigenvalues ---    0.00824   0.01112   0.01321   0.01711   0.01813
     Eigenvalues ---    0.02112   0.02489   0.02746   0.03273   0.03670
     Eigenvalues ---    0.03942   0.04267   0.05259   0.06077   0.06860
     Eigenvalues ---    0.07305   0.07484   0.08316   0.09135   0.10125
     Eigenvalues ---    0.11335   0.11612   0.12805   0.14376   0.20056
     Eigenvalues ---    0.21739   0.22664   0.23812   0.25893   0.33122
     Eigenvalues ---    0.36415   0.37068   0.37852   0.47319   0.50251
     Eigenvalues ---    0.50520   0.52362   0.53903   0.54757   0.57421
     Eigenvalues ---    0.57736   0.64880   0.77825   1.70273
 RFO step:  Lambda=-9.41450713D-04 EMin= 7.10029365D-04
 Quartic linear search produced a step of -0.00568.
 Iteration  1 RMS(Cart)=  0.09127307 RMS(Int)=  0.00354220
 Iteration  2 RMS(Cart)=  0.00397755 RMS(Int)=  0.00012058
 Iteration  3 RMS(Cart)=  0.00000821 RMS(Int)=  0.00012045
 Iteration  4 RMS(Cart)=  0.00000000 RMS(Int)=  0.00012045
 Variable       Old X    -DE/DX   Delta X   Delta X   Delta X     New X
                                 (Linear)    (Quad)   (Total)
    R1        2.30246   0.00436  -0.00004   0.00629   0.00624   2.30869
    R2        2.42369   0.00370   0.00001   0.00146   0.00142   2.42511
    R3        2.93726  -0.00101   0.00001  -0.00218  -0.00216   2.93509
    R4        3.56574   0.00021   0.00024   0.00262   0.00284   3.56858
    R5        2.12897   0.00566  -0.00061   0.00708   0.00645   2.13542
    R6        2.52709  -0.00011  -0.00001   0.00284   0.00284   2.52992
    R7        2.53050  -0.00053   0.00000  -0.00275  -0.00275   2.52776
    R8        2.53840  -0.00005  -0.00000  -0.00072  -0.00072   2.53768
    R9        2.38330   0.00932   0.00029   0.01346   0.01372   2.39702
   R10        1.83965   0.00021  -0.00003   0.00060   0.00057   1.84022
   R11        1.86493   0.00770  -0.00003   0.02202   0.02200   1.88692
   R12        3.72498   0.00056   0.00024  -0.03099  -0.03075   3.69422
   R13        3.17168  -0.00043   0.00019  -0.04846  -0.04826   3.12342
   R14        1.81012   0.00532  -0.00001   0.00743   0.00743   1.81754
   R15        1.85176   0.00083  -0.00003  -0.00100  -0.00098   1.85078
   R16        3.36526   0.00186   0.00026   0.04490   0.04521   3.41047
   R17        1.83485   0.00101  -0.00001   0.00054   0.00054   1.83539
   R18        1.81301   0.00065  -0.00000   0.00040   0.00040   1.81341
   R19        1.81324   0.00048  -0.00000   0.00104   0.00104   1.81427
   R20        1.82564  -0.00006  -0.00002  -0.00246  -0.00247   1.82316
    A1        2.22936  -0.00010   0.00001   0.00418   0.00413   2.23350
    A2        2.07274  -0.00069   0.00004  -0.01255  -0.01249   2.06025
    A3        1.98103   0.00079  -0.00005   0.00842   0.00839   1.98942
    A4        2.35967   0.00071   0.00002   0.00257   0.00268   2.36235
    A5        1.96166   0.00136   0.00006   0.01924   0.01918   1.98083
    A6        1.92981  -0.00051   0.00002  -0.00717  -0.00715   1.92266
    A7        1.96500  -0.00096  -0.00001   0.00480   0.00479   1.96979
    A8        1.91605  -0.00142   0.00001  -0.00137  -0.00137   1.91468
    A9        1.88264   0.00096  -0.00001   0.00112   0.00112   1.88376
   A10        1.88488   0.00102  -0.00001   0.00115   0.00112   1.88600
   A11        1.88306   0.00107  -0.00001   0.00160   0.00159   1.88466
   A12        1.79709   0.00249   0.00009   0.01168   0.01168   1.80877
   A13        1.93286  -0.00040   0.00003  -0.00656  -0.00650   1.92636
   A14        1.91025  -0.00086  -0.00003  -0.00557  -0.00554   1.90471
   A15        2.32966   0.00411   0.00003   0.06392   0.06394   2.39361
   A16        1.84343   0.00096  -0.00006   0.01276   0.01262   1.85605
   A17        1.79231   0.00037   0.00010   0.02385   0.02397   1.81629
   A18        1.81017   0.00003  -0.00002   0.00440   0.00413   1.81429
   A19        2.73729   0.00060  -0.00015  -0.02609  -0.02609   2.71121
   A20        1.66233   0.00191   0.00013   0.01244   0.01227   1.67460
   A21        2.26814  -0.00056  -0.00005   0.02393   0.02352   2.29166
   A22        1.86099   0.00027   0.00004   0.01275   0.01221   1.87321
   A23        2.72455   0.00093  -0.00019  -0.00101  -0.00114   2.72341
   A24        2.36610  -0.00041  -0.00013  -0.03024  -0.03036   2.33574
   A25        1.76290   0.00037   0.00007   0.02108   0.02113   1.78403
   A26        1.86551   0.00010  -0.00001  -0.00128  -0.00125   1.86426
   A27        3.20560  -0.00107   0.00007  -0.00714  -0.00705   3.19855
   A28        2.96548  -0.00027  -0.00009  -0.00209  -0.00213   2.96336
   A29        2.98571   0.00189   0.00023   0.00710   0.00745   2.99316
   A30        3.19101  -0.00071  -0.00004  -0.01667  -0.01664   3.17437
    D1        1.02067  -0.00061   0.00023   0.00745   0.00761   1.02828
    D2       -2.10988  -0.00035   0.00027   0.00149   0.00168  -2.10820
    D3        0.08864  -0.00047   0.00001  -0.01543  -0.01556   0.07308
    D4       -3.06351  -0.00072  -0.00002  -0.00984  -0.00995  -3.07346
    D5       -0.71841   0.00006   0.00019  -0.12081  -0.12063  -0.83904
    D6       -2.82559  -0.00015   0.00019  -0.12046  -0.12027  -2.94586
    D7        1.35949   0.00010   0.00020  -0.12471  -0.12450   1.23499
    D8        2.43271   0.00028   0.00022  -0.12594  -0.12574   2.30697
    D9        0.32553   0.00007   0.00021  -0.12559  -0.12538   0.20015
   D10       -1.77258   0.00033   0.00022  -0.12984  -0.12961  -1.90219
   D11       -1.69674   0.00101   0.00001   0.00640   0.00633  -1.69041
   D12        2.17753   0.00052   0.00009  -0.00059  -0.00060   2.17693
   D13        0.15929   0.00000   0.00001   0.00094   0.00091   0.16020
   D14        0.04622  -0.00034   0.00011   0.00790   0.00802   0.05424
   D15        2.10265   0.00011   0.00018   0.00395   0.00412   2.10677
   D16        0.67431   0.00178  -0.00021   0.00653   0.00650   0.68081
   D17       -1.19206   0.00144  -0.00020  -0.00909  -0.00935  -1.20141
   D18       -1.26845  -0.00048  -0.00029   0.00298   0.00276  -1.26569
   D19       -3.13482  -0.00082  -0.00028  -0.01264  -0.01309   3.13527
   D20        2.38171  -0.00007  -0.00005  -0.03040  -0.03055   2.35116
   D21        0.14081  -0.00034  -0.00001  -0.02686  -0.02677   0.11404
   D22        1.10323   0.00071   0.00017   0.01185   0.01226   1.11549
   D23       -0.81351  -0.00047   0.00020  -0.01150  -0.01131  -0.82482
   D24        0.06127  -0.00061  -0.00012  -0.00719  -0.00747   0.05380
   D25        2.10079   0.00136   0.00004   0.03562   0.03602   2.13682
   D26       -0.13338   0.00085  -0.00004   0.02253   0.02258  -0.11080
   D27       -2.48018   0.00040  -0.00007  -0.01611  -0.01630  -2.49649
   D28       -2.20760  -0.00035   0.00002  -0.00227  -0.00234  -2.20994
         Item               Value     Threshold  Converged?
 Maximum Force            0.009325     0.000015     NO 
 RMS     Force            0.001980     0.000010     NO 
 Maximum Displacement     0.305550     0.000060     NO 
 RMS     Displacement     0.090953     0.000040     NO 
 Predicted change in Energy=-5.248081D-04
 GradGradGradGradGradGradGradGradGradGradGradGradGradGradGradGradGradGrad

                          Input orientation:                          
 ---------------------------------------------------------------------
 Center     Atomic      Atomic             Coordinates (Angstroms)
 Number     Number       Type             X           Y           Z
 ---------------------------------------------------------------------
      1          6           0        0.134779   -0.600773    0.009649
      2          8           0       -0.171123    0.260055   -0.801505
      3          8           0        0.910480   -0.488194    1.025772
      4          6           0       -0.460081   -2.023465   -0.176013
      5          9           0       -1.779882   -1.947754   -0.387478
      6          9           0       -0.257502   -2.813817    0.883969
      7          9           0        0.099750   -2.612279   -1.245227
      8          8           0        1.657447    1.720336    1.560780
      9          1           0        1.282927    0.565389    1.193646
     10          1           0        1.365578    1.772243    2.488363
     11          1           0        1.187272    2.423311    1.029934
     12          8           0        0.316634    3.358812   -0.018262
     13          1           0       -0.551149    2.950138   -0.088994
     14          1           0        0.729926    3.187744   -0.889544
     15          8           0        1.208605    2.180296   -2.308350
     16          1           0        0.772220    1.366962   -2.006065
     17          1           0        1.020284    2.274665   -3.244558
     18          8           0        0.499342    0.594543    3.786163
     19          1           0        0.663608    0.387138    4.709060
     20          1           0        0.470403   -0.245315    3.312249
 ---------------------------------------------------------------------
                    Distance matrix (angstroms):
                    1          2          3          4          5
     1  C    0.000000
     2  O    1.221708   0.000000
     3  O    1.283312   2.251373   0.000000
     4  C    1.553185   2.385204   2.383229   0.000000
     5  F    2.374447   2.762960   3.371296   1.338778   0.000000
     6  F    2.411614   3.506703   2.606302   1.337631   2.164320
     7  F    2.371096   2.919000   3.213480   1.342882   2.170333
     8  O    3.179948   3.325128   2.392028   4.638580   5.391273
     9  H    2.019907   2.487593   1.130016   3.408256   4.265752
    10  H    3.645557   3.933369   2.730542   4.983907   5.657098
    11  H    3.360626   3.143101   2.924636   4.893046   5.469851
    12  O    3.963857   3.233214   4.030151   5.440320   5.717634
    13  H    3.617899   2.808672   3.898870   4.975198   5.058480
    14  H    3.938986   3.064474   4.148922   5.392768   5.737992
    15  O    3.776316   2.803847   4.280898   5.000298   5.446247
    16  H    2.888151   1.888414   3.557071   4.045078   4.485577
    17  H    4.431944   3.383285   5.087354   5.484649   5.816586
    18  O    3.977907   4.648451   2.993512   4.844925   5.392348
    19  H    4.831158   5.574877   3.793911   5.562160   6.115314
    20  H    3.338586   4.194034   2.341075   4.024374   4.652963
                    6          7          8          9         10
     6  F    0.000000
     7  F    2.168346   0.000000
     8  O    4.968263   5.391813   0.000000
     9  H    3.726641   4.176791   1.268446   0.000000
    10  H    5.122539   5.896273   0.973803   1.771897   0.000000
    11  H    5.434720   5.631717   0.998517   1.867573   1.607077
    12  O    6.264583   6.099706   2.641166   3.194629   3.146530
    13  H    5.852867   5.718481   3.018619   3.270478   3.421117
    14  H    6.335542   5.844989   3.002943   3.394442   3.717250
    15  O    6.105860   5.032749   3.922140   3.857126   4.816596
    16  H    5.185705   4.106757   3.692002   3.337887   4.551506
    17  H    6.676086   5.359751   4.878989   4.763220   5.765244
    18  O    4.540094   5.979822   2.749718   2.708505   1.954898
    19  H    5.072068   6.690887   3.560450   3.573998   2.709755
    20  H    3.608821   5.148833   2.887992   2.409546   2.355985
                   11         12         13         14         15
    11  H    0.000000
    12  O    1.652842   0.000000
    13  H    2.133460   0.961803   0.000000
    14  H    2.116109   0.979391   1.529212   0.000000
    15  O    3.347186   2.725621   2.935120   1.804742   0.000000
    16  H    3.241209   2.850682   2.816543   2.136271   0.971247
    17  H    4.280335   3.475555   3.589325   2.542462   0.959613
    18  O    3.378526   4.706189   4.655018   5.351644   6.337251
    19  H    4.237474   5.594534   5.573681   6.260364   7.263365
    20  H    3.583912   4.909753   4.777335   5.432154   6.166008
                   16         17         18         19         20
    16  H    0.000000
    17  H    1.555418   0.000000
    18  O    5.849872   7.247429   0.000000
    19  H    6.787102   8.182299   0.960072   0.000000
    20  H    5.565518   7.045877   0.964777   1.545447   0.000000
 Stoichiometry    C2H9F3O6
 Framework group  C1[X(C2H9F3O6)]
 Deg. of freedom    54
 Full point group                 C1      NOp   1
 Largest Abelian subgroup         C1      NOp   1
 Largest concise Abelian subgroup C1      NOp   1
                         Standard orientation:                         
 ---------------------------------------------------------------------
 Center     Atomic      Atomic             Coordinates (Angstroms)
 Number     Number       Type             X           Y           Z
 ---------------------------------------------------------------------
      1          6           0        0.559696   -0.194838   -0.077966
      2          8           0       -0.102274   -1.115153    0.377430
      3          8           0        0.139641    0.855973   -0.683144
      4          6           0        2.104655   -0.266038    0.064914
      5          9           0        2.437722   -0.578806    1.323313
      6          9           0        2.708998    0.885832   -0.246887
      7          9           0        2.590593   -1.221423   -0.744057
      8          8           0       -2.227563    1.198491   -0.711917
      9          1           0       -0.987047    0.933928   -0.721005
     10          1           0       -2.269023    2.091445   -0.325645
     11          1           0       -2.714477    0.561535   -0.116739
     12          8           0       -3.261909   -0.642534    0.874435
     13          1           0       -2.612068   -0.730316    1.578044
     14          1           0       -3.147338   -1.457912    0.344115
     15          8           0       -2.209638   -2.719924   -0.541965
     16          1           0       -1.332351   -2.362637   -0.327412
     17          1           0       -2.165780   -3.671936   -0.429678
     18          8           0       -1.001983    3.444651    0.294893
     19          1           0       -0.930023    4.394100    0.171982
     20          1           0       -0.154018    3.064595    0.035456
 ---------------------------------------------------------------------
 Rotational constants (GHZ):           0.9004723           0.5610899           0.3910705
 Standard basis: 6-31++G(d,p) (6D, 7F)
 There are   263 symmetry adapted cartesian basis functions of A   symmetry.
 There are   263 symmetry adapted basis functions of A   symmetry.
   263 basis functions,   424 primitive gaussians,   263 cartesian basis functions
    48 alpha electrons       48 beta electrons
       nuclear repulsion energy       739.4796044010 Hartrees.
 NAtoms=   20 NActive=   20 NUniq=   20 SFac= 1.00D+00 NAtFMM=   60 NAOKFM=F Big=F
 Integral buffers will be    131072 words long.
 Raffenetti 2 integral format.
 Two-electron integral symmetry is turned on.
 Nuclear repulsion after empirical dispersion term =      739.4706148046 Hartrees.
 One-electron integrals computed using PRISM.
 NBasis=   263 RedAO= T EigKep=  4.33D-05  NBF=   263
 NBsUse=   263 1.00D-06 EigRej= -1.00D+00 NBFU=   263
 Initial guess from the checkpoint file:  "/local_scratch/slurm.5620330/Gau-102261.chk"
 B after Tr=    -0.000000   -0.000000   -0.000000
         Rot=    0.999537    0.010507    0.000635   -0.028540 Ang=   3.49 deg.
 ExpMin= 3.60D-02 ExpMax= 7.00D+03 ExpMxC= 1.05D+03 IAcc=3 IRadAn=         5 AccDes= 0.00D+00
 Harris functional with IExCor= 4639 and IRadAn=       5 diagonalized for initial guess.
 HarFok:  IExCor= 4639 AccDes= 0.00D+00 IRadAn=         5 IDoV= 1 UseB2=F ITyADJ=14
 ICtDFT=  3500011 ScaDFX=  1.000000  1.000000  1.000000  1.000000
 FoFCou: FMM=F IPFlag=           0 FMFlag=      100000 FMFlg1=           0
         NFxFlg=           0 DoJE=T BraDBF=F KetDBF=T FulRan=T
         wScrn=  0.000000 ICntrl=       500 IOpCl=  0 I1Cent=   200000004 NGrid=           0
         NMat0=    1 NMatS0=      1 NMatT0=    0 NMatD0=    1 NMtDS0=    0 NMtDT0=    0
 Petite list used in FoFCou.
 Requested convergence on RMS density matrix=1.00D-10 within 128 cycles.
 Requested convergence on MAX density matrix=1.00D-08.
 Requested convergence on             energy=1.00D-08.
 No special actions if energy rises.
 SCF Done:  E(RwB97XD) =  -832.376860892     A.U. after   16 cycles
            NFock= 16  Conv=0.39D-10     -V/T= 2.0082
 Calling FoFJK, ICntrl=      2127 FMM=F ISym2X=0 I1Cent= 0 IOpClX= 0 NMat=1 NMatS=1 NMatT=0.
 ***** Axes restored to original set *****
 -------------------------------------------------------------------
 Center     Atomic                   Forces (Hartrees/Bohr)
 Number     Number              X              Y              Z
 -------------------------------------------------------------------
      1        6          -0.000666396   -0.000153193   -0.000072213
      2        8           0.000276732   -0.000673790   -0.001037357
      3        8          -0.000784296   -0.002146717    0.000714702
      4        6          -0.000081638   -0.000405745    0.000022759
      5        9          -0.000104308    0.000070664   -0.000047399
      6        9           0.000095321    0.000392165   -0.000005614
      7        9           0.000209862    0.000405608    0.000181833
      8        8           0.000378333    0.006704498    0.002804982
      9        1          -0.000331796   -0.004097615   -0.002063934
     10        1           0.000433382   -0.000461765   -0.000510066
     11        1           0.000401736   -0.000192484   -0.000024716
     12        8           0.002226017    0.000309260    0.000785835
     13        1          -0.001226086    0.000091553   -0.000294524
     14        1          -0.001104181    0.000238191   -0.000222005
     15        8          -0.000006129   -0.000443059    0.000059170
     16        1           0.000073687   -0.000004093    0.000142199
     17        1          -0.000013643    0.000250286    0.000053402
     18        8           0.000162434    0.000314675   -0.000328978
     19        1           0.000090206    0.000092404    0.000010532
     20        1          -0.000029236   -0.000290844   -0.000168607
 -------------------------------------------------------------------
 Cartesian Forces:  Max     0.006704498 RMS     0.001242562

 GradGradGradGradGradGradGradGradGradGradGradGradGradGradGradGradGradGrad
 Berny optimization.
 Using GEDIIS/GDIIS optimizer.
 FormGI is forming the generalized inverse of G from B-inverse, IUseBI=4.
 Internal  Forces:  Max     0.006489160 RMS     0.000877930
 Search for a local minimum.
 Step number  14 out of a maximum of  120
 All quantities printed in internal units (Hartrees-Bohrs-Radians)
 Mixed Optimization -- En-DIIS/RFO-DIIS
 Update second derivatives using D2CorX and points   12   13   14
 DE= -4.59D-04 DEPred=-5.25D-04 R= 8.74D-01
 TightC=F SS=  1.41D+00  RLast= 3.36D-01 DXNew= 5.0454D-01 1.0082D+00
 Trust test= 8.74D-01 RLast= 3.36D-01 DXMaxT set to 5.05D-01
 ITU=  1  1 -1  1  0  0 -1  1  0  0  0 -1  1  0
 Use linear search instead of GDIIS.
     Eigenvalues ---    0.00055   0.00095   0.00152   0.00154   0.00260
     Eigenvalues ---    0.00384   0.00418   0.00469   0.00533   0.00594
     Eigenvalues ---    0.00852   0.01081   0.01418   0.01584   0.02076
     Eigenvalues ---    0.02290   0.02516   0.02733   0.03183   0.03705
     Eigenvalues ---    0.03940   0.04243   0.05212   0.06101   0.06625
     Eigenvalues ---    0.07344   0.07521   0.08811   0.09118   0.10290
     Eigenvalues ---    0.11221   0.11628   0.13304   0.14776   0.19766
     Eigenvalues ---    0.21797   0.22109   0.23748   0.25923   0.31725
     Eigenvalues ---    0.36534   0.37026   0.37895   0.47332   0.49764
     Eigenvalues ---    0.50331   0.52218   0.53904   0.54752   0.57423
     Eigenvalues ---    0.57738   0.64886   0.77989   1.50069
 RFO step:  Lambda=-9.74919029D-04 EMin= 5.53418185D-04
 Quartic linear search produced a step of  0.11315.
 Iteration  1 RMS(Cart)=  0.07923132 RMS(Int)=  0.00468042
 Iteration  2 RMS(Cart)=  0.00669287 RMS(Int)=  0.00068056
 Iteration  3 RMS(Cart)=  0.00003217 RMS(Int)=  0.00068024
 Iteration  4 RMS(Cart)=  0.00000004 RMS(Int)=  0.00068024
 Variable       Old X    -DE/DX   Delta X   Delta X   Delta X     New X
                                 (Linear)    (Quad)   (Total)
    R1        2.30869   0.00030   0.00071  -0.00235  -0.00190   2.30679
    R2        2.42511   0.00063   0.00016   0.00812   0.00807   2.43318
    R3        2.93509  -0.00049  -0.00024  -0.00339  -0.00363   2.93146
    R4        3.56858   0.00007   0.00032  -0.08751  -0.08733   3.48126
    R5        2.13542   0.00215   0.00073  -0.01245  -0.01162   2.12380
    R6        2.52992   0.00011   0.00032   0.00267   0.00299   2.53291
    R7        2.52776  -0.00022  -0.00031  -0.00246  -0.00277   2.52499
    R8        2.53768  -0.00023  -0.00008  -0.00251  -0.00259   2.53509
    R9        2.39702   0.00649   0.00155   0.07113   0.07271   2.46973
   R10        1.84022  -0.00117   0.00006   0.00240   0.00246   1.84268
   R11        1.88692  -0.00047   0.00249  -0.01539  -0.01264   1.87428
   R12        3.69422  -0.00049  -0.00348  -0.01453  -0.01801   3.67621
   R13        3.12342  -0.00016  -0.00546   0.04302   0.03785   3.16127
   R14        1.81754   0.00109   0.00084  -0.00344  -0.00261   1.81493
   R15        1.85078  -0.00003  -0.00011   0.00501   0.00496   1.85574
   R16        3.41047   0.00055   0.00512  -0.07203  -0.06690   3.34357
   R17        1.83539   0.00035   0.00006   0.00175   0.00168   1.83707
   R18        1.81341  -0.00003   0.00004   0.00022   0.00026   1.81367
   R19        1.81427   0.00001   0.00012   0.00060   0.00072   1.81499
   R20        1.82316   0.00034  -0.00028   0.00120   0.00092   1.82408
    A1        2.23350  -0.00014   0.00047  -0.00313  -0.00375   2.22975
    A2        2.06025   0.00034  -0.00141  -0.00199  -0.00289   2.05736
    A3        1.98942  -0.00020   0.00095   0.00517   0.00663   1.99605
    A4        2.36235   0.00057   0.00030   0.06669   0.06784   2.43019
    A5        1.98083  -0.00044   0.00217  -0.02106  -0.02047   1.96037
    A6        1.92266   0.00015  -0.00081  -0.00878  -0.00960   1.91306
    A7        1.96979  -0.00048   0.00054   0.00400   0.00455   1.97433
    A8        1.91468  -0.00065  -0.00016  -0.00129  -0.00145   1.91322
    A9        1.88376   0.00026   0.00013   0.00150   0.00164   1.88540
   A10        1.88600   0.00033   0.00013   0.00229   0.00239   1.88839
   A11        1.88466   0.00045   0.00018   0.00250   0.00268   1.88733
   A12        1.80877  -0.00014   0.00132  -0.00877  -0.00786   1.80091
   A13        1.92636   0.00028  -0.00074   0.01937   0.01834   1.94471
   A14        1.90471   0.00042  -0.00063   0.00033   0.00035   1.90506
   A15        2.39361  -0.00071   0.00724   0.01402   0.02126   2.41487
   A16        1.85605   0.00057   0.00143   0.06326   0.06518   1.92124
   A17        1.81629  -0.00018   0.00271  -0.03326  -0.03206   1.78423
   A18        1.81429  -0.00044   0.00047   0.01891   0.02025   1.83455
   A19        2.71121  -0.00002  -0.00295   0.09024   0.08685   2.79806
   A20        1.67460   0.00128   0.00139   0.00997   0.01066   1.68526
   A21        2.29166  -0.00039   0.00266  -0.00482  -0.00120   2.29045
   A22        1.87321  -0.00023   0.00138   0.00815   0.00928   1.88249
   A23        2.72341   0.00049  -0.00013   0.05518   0.05427   2.77768
   A24        2.33574  -0.00019  -0.00344   0.00134  -0.00210   2.33364
   A25        1.78403   0.00006   0.00239  -0.00107   0.00132   1.78535
   A26        1.86426   0.00006  -0.00014   0.00061   0.00048   1.86473
   A27        3.19855  -0.00023  -0.00080   0.00402   0.00241   3.20097
   A28        2.96336   0.00030  -0.00024   0.03916   0.03840   3.00176
   A29        2.99316  -0.00001   0.00084  -0.03972  -0.03850   2.95467
   A30        3.17437  -0.00003  -0.00188   0.01208   0.01205   3.18642
    D1        1.02828  -0.00064   0.00086  -0.09185  -0.08989   0.93838
    D2       -2.10820  -0.00039   0.00019  -0.10397  -0.10315  -2.21135
    D3        0.07308  -0.00029  -0.00176  -0.00054  -0.00280   0.07028
    D4       -3.07346  -0.00052  -0.00113   0.01115   0.01004  -3.06342
    D5       -0.83904  -0.00003  -0.01365  -0.12339  -0.13682  -0.97585
    D6       -2.94586  -0.00014  -0.01361  -0.12180  -0.13517  -3.08103
    D7        1.23499   0.00006  -0.01409  -0.12674  -0.14059   1.09440
    D8        2.30697   0.00018  -0.01423  -0.13382  -0.14830   2.15867
    D9        0.20015   0.00007  -0.01419  -0.13223  -0.14665   0.05350
   D10       -1.90219   0.00027  -0.01467  -0.13717  -0.15207  -2.05426
   D11       -1.69041   0.00039   0.00072   0.04718   0.05078  -1.63963
   D12        2.17693   0.00078  -0.00007   0.03768   0.03677   2.21370
   D13        0.16020   0.00026   0.00010   0.03966   0.03845   0.19865
   D14        0.05424  -0.00015   0.00091  -0.00722  -0.00617   0.04807
   D15        2.10677   0.00028   0.00047   0.01070   0.01103   2.11780
   D16        0.68081   0.00044   0.00074   0.14378   0.14432   0.82513
   D17       -1.20141   0.00076  -0.00106   0.11002   0.10905  -1.09236
   D18       -1.26569   0.00020   0.00031   0.13109   0.13087  -1.13482
   D19        3.13527   0.00052  -0.00148   0.09732   0.09559  -3.05232
   D20        2.35116  -0.00001  -0.00346  -0.00860  -0.01207   2.33909
   D21        0.11404  -0.00000  -0.00303  -0.00954  -0.01256   0.10148
   D22        1.11549  -0.00002   0.00139  -0.10153  -0.09996   1.01552
   D23       -0.82482  -0.00043  -0.00128  -0.16549  -0.16653  -0.99135
   D24        0.05380  -0.00043  -0.00085  -0.00578  -0.00591   0.04789
   D25        2.13682   0.00036   0.00408   0.01385   0.01849   2.15530
   D26       -0.11080   0.00027   0.00256   0.03262   0.03733  -0.07347
   D27       -2.49649   0.00011  -0.00184   0.02860   0.02788  -2.46860
   D28       -2.20994   0.00001  -0.00026  -0.00044  -0.00071  -2.21065
         Item               Value     Threshold  Converged?
 Maximum Force            0.006489     0.000015     NO 
 RMS     Force            0.000878     0.000010     NO 
 Maximum Displacement     0.430901     0.000060     NO 
 RMS     Displacement     0.080196     0.000040     NO 
 Predicted change in Energy=-5.954536D-04
 GradGradGradGradGradGradGradGradGradGradGradGradGradGradGradGradGradGrad

                          Input orientation:                          
 ---------------------------------------------------------------------
 Center     Atomic      Atomic             Coordinates (Angstroms)
 Number     Number       Type             X           Y           Z
 ---------------------------------------------------------------------
      1          6           0        0.172247   -0.656144   -0.005943
      2          8           0       -0.087718    0.189710   -0.846814
      3          8           0        0.909846   -0.526041    1.041383
      4          6           0       -0.449568   -2.066680   -0.179586
      5          9           0       -1.783133   -1.962933   -0.265651
      6          9           0       -0.163512   -2.894073    0.829837
      7          9           0        0.001616   -2.621219   -1.314737
      8          8           0        1.643095    1.724458    1.552827
      9          1           0        1.276633    0.527605    1.176928
     10          1           0        1.339187    1.769726    2.478257
     11          1           0        1.183228    2.426756    1.024599
     12          8           0        0.357429    3.433058   -0.026073
     13          1           0       -0.567594    3.178160   -0.068146
     14          1           0        0.733120    3.178026   -0.896799
     15          8           0        1.194312    2.183007   -2.285254
     16          1           0        0.789991    1.357318   -1.969324
     17          1           0        0.994451    2.269763   -3.219947
     18          8           0        0.474576    0.614228    3.782760
     19          1           0        0.641471    0.416175    4.707633
     20          1           0        0.439839   -0.230870    3.317641
 ---------------------------------------------------------------------
                    Distance matrix (angstroms):
                    1          2          3          4          5
     1  C    0.000000
     2  O    1.220702   0.000000
     3  O    1.287584   2.252270   0.000000
     4  C    1.551264   2.380636   2.390050   0.000000
     5  F    2.366148   2.801081   3.320411   1.340360   0.000000
     6  F    2.412382   3.510928   2.608529   1.336166   2.165707
     7  F    2.367187   2.851009   3.281151   1.341509   2.172384
     8  O    3.203190   3.333083   2.421565   4.664035   5.351892
     9  H    2.005022   2.463972   1.123866   3.398561   4.200711
    10  H    3.663038   3.948241   2.742168   4.998178   5.586649
    11  H    3.404169   3.181488   2.965473   4.930218   5.452835
    12  O    4.093442   3.375067   4.137522   5.560749   5.810002
    13  H    3.905524   3.125290   4.139443   5.247352   5.286528
    14  H    3.976060   3.099404   4.184243   5.424028   5.758414
    15  O    3.781620   2.772353   4.299578   5.019564   5.489334
    16  H    2.879323   1.842202   3.553275   4.057515   4.532939
    17  H    4.423434   3.336086   5.097314   5.489420   5.861617
    18  O    4.007433   4.682878   3.000803   4.872525   5.303644
    19  H    4.856731   5.606682   3.794889   5.589262   6.022658
    20  H    3.361351   4.218755   2.342944   4.048684   4.558687
                    6          7          8          9         10
     6  F    0.000000
     7  F    2.168158   0.000000
     8  O    5.011723   5.459146   0.000000
     9  H    3.728588   4.212974   1.306925   0.000000
    10  H    5.169759   5.954519   0.975106   1.800065   0.000000
    11  H    5.492072   5.687771   0.991829   1.907538   1.602852
    12  O    6.405977   6.200123   2.658040   3.276248   3.162624
    13  H    6.151558   5.959093   3.102894   3.460755   3.479033
    14  H    6.376174   5.860120   2.990247   3.408882   3.706970
    15  O    6.109354   5.044305   3.891341   3.838468   4.783600
    16  H    5.178686   4.108378   3.642544   3.290007   4.500297
    17  H    6.663845   5.342027   4.847419   4.737854   5.730481
    18  O    4.629804   6.056094   2.751481   2.727848   1.945367
    19  H    5.161690   6.775257   3.559165   3.589111   2.699818
    20  H    3.694029   5.231131   2.895808   2.420364   2.348569
                   11         12         13         14         15
    11  H    0.000000
    12  O    1.672872   0.000000
    13  H    2.196378   0.960421   0.000000
    14  H    2.111581   0.982013   1.542245   0.000000
    15  O    3.318834   2.714203   3.001700   1.769341   0.000000
    16  H    3.203421   2.876114   2.961922   2.113888   0.972137
    17  H    4.251642   3.458307   3.633046   2.508038   0.959752
    18  O    3.375633   4.739908   4.742293   5.342113   6.308714
    19  H    4.230918   5.620518   5.647872   6.248669   7.233795
    20  H    3.587986   4.961006   4.909171   5.428452   6.147232
                   16         17         18         19         20
    16  H    0.000000
    17  H    1.561544   0.000000
    18  O    5.808454   7.214498   0.000000
    19  H    6.744595   8.149043   0.960452   0.000000
    20  H    5.531451   7.021455   0.965263   1.546415   0.000000
 Stoichiometry    C2H9F3O6
 Framework group  C1[X(C2H9F3O6)]
 Deg. of freedom    54
 Full point group                 C1      NOp   1
 Largest Abelian subgroup         C1      NOp   1
 Largest concise Abelian subgroup C1      NOp   1
                         Standard orientation:                         
 ---------------------------------------------------------------------
 Center     Atomic      Atomic             Coordinates (Angstroms)
 Number     Number       Type             X           Y           Z
 ---------------------------------------------------------------------
      1          6           0        0.591799   -0.201425   -0.113736
      2          8           0       -0.070146   -1.143409    0.291986
      3          8           0        0.168166    0.871613   -0.685571
      4          6           0        2.130636   -0.262625    0.072425
      5          9           0        2.420065   -0.445896    1.368267
      6          9           0        2.753240    0.846289   -0.337469
      7          9           0        2.627045   -1.299876   -0.618471
      8          8           0       -2.232879    1.184962   -0.713359
      9          1           0       -0.953886    0.916764   -0.730682
     10          1           0       -2.267522    2.078437   -0.324341
     11          1           0       -2.727108    0.555565   -0.127424
     12          8           0       -3.362722   -0.648598    0.844423
     13          1           0       -2.851450   -0.723128    1.654026
     14          1           0       -3.152997   -1.460600    0.333523
     15          8           0       -2.217561   -2.701183   -0.512928
     16          1           0       -1.340573   -2.325361   -0.326651
     17          1           0       -2.164161   -3.650797   -0.384456
     18          8           0       -1.027797    3.440493    0.302028
     19          1           0       -0.964707    4.390174    0.173214
     20          1           0       -0.171837    3.067574    0.057086
 ---------------------------------------------------------------------
 Rotational constants (GHZ):           0.9057768           0.5486146           0.3849283
 Standard basis: 6-31++G(d,p) (6D, 7F)
 There are   263 symmetry adapted cartesian basis functions of A   symmetry.
 There are   263 symmetry adapted basis functions of A   symmetry.
   263 basis functions,   424 primitive gaussians,   263 cartesian basis functions
    48 alpha electrons       48 beta electrons
       nuclear repulsion energy       736.8356481789 Hartrees.
 NAtoms=   20 NActive=   20 NUniq=   20 SFac= 1.00D+00 NAtFMM=   60 NAOKFM=F Big=F
 Integral buffers will be    131072 words long.
 Raffenetti 2 integral format.
 Two-electron integral symmetry is turned on.
 Nuclear repulsion after empirical dispersion term =      736.8268704679 Hartrees.
 One-electron integrals computed using PRISM.
 NBasis=   263 RedAO= T EigKep=  4.47D-05  NBF=   263
 NBsUse=   263 1.00D-06 EigRej= -1.00D+00 NBFU=   263
 Initial guess from the checkpoint file:  "/local_scratch/slurm.5620330/Gau-102261.chk"
 B after Tr=     0.000000    0.000000    0.000000
         Rot=    0.999972    0.006494    0.003730   -0.000310 Ang=   0.86 deg.
 ExpMin= 3.60D-02 ExpMax= 7.00D+03 ExpMxC= 1.05D+03 IAcc=3 IRadAn=         5 AccDes= 0.00D+00
 Harris functional with IExCor= 4639 and IRadAn=       5 diagonalized for initial guess.
 HarFok:  IExCor= 4639 AccDes= 0.00D+00 IRadAn=         5 IDoV= 1 UseB2=F ITyADJ=14
 ICtDFT=  3500011 ScaDFX=  1.000000  1.000000  1.000000  1.000000
 FoFCou: FMM=F IPFlag=           0 FMFlag=      100000 FMFlg1=           0
         NFxFlg=           0 DoJE=T BraDBF=F KetDBF=T FulRan=T
         wScrn=  0.000000 ICntrl=       500 IOpCl=  0 I1Cent=   200000004 NGrid=           0
         NMat0=    1 NMatS0=      1 NMatT0=    0 NMatD0=    1 NMtDS0=    0 NMtDT0=    0
 Petite list used in FoFCou.
 Requested convergence on RMS density matrix=1.00D-10 within 128 cycles.
 Requested convergence on MAX density matrix=1.00D-08.
 Requested convergence on             energy=1.00D-08.
 No special actions if energy rises.
 SCF Done:  E(RwB97XD) =  -832.377524107     A.U. after   16 cycles
            NFock= 16  Conv=0.82D-10     -V/T= 2.0082
 Calling FoFJK, ICntrl=      2127 FMM=F ISym2X=0 I1Cent= 0 IOpClX= 0 NMat=1 NMatS=1 NMatT=0.
 ***** Axes restored to original set *****
 -------------------------------------------------------------------
 Center     Atomic                   Forces (Hartrees/Bohr)
 Number     Number              X              Y              Z
 -------------------------------------------------------------------
      1        6           0.000578009    0.001644083    0.000876961
      2        8           0.000203918   -0.002017844   -0.000272241
      3        8           0.000034008    0.003506501   -0.001000917
      4        6           0.000489272    0.000339128   -0.000438634
      5        9          -0.000224928   -0.000485338   -0.000037907
      6        9           0.000110940    0.000151148    0.000134531
      7        9          -0.000321887   -0.000085745    0.000564131
      8        8           0.000424620   -0.000089814    0.003807910
      9        1          -0.001407351   -0.005812333   -0.000245486
     10        1           0.000772118   -0.000280324   -0.001981202
     11        1          -0.001246591    0.002388301   -0.001085219
     12        8           0.003656589   -0.000653153    0.000543444
     13        1          -0.001158330    0.000055794   -0.000665162
     14        1          -0.002433149    0.001511807    0.000159752
     15        8           0.000592625   -0.000154133    0.000267703
     16        1           0.000004888    0.000086267   -0.000791916
     17        1          -0.000243920   -0.000174836    0.000584202
     18        8           0.000011371   -0.000294146   -0.000217051
     19        1           0.000075459    0.000124613   -0.000402601
     20        1           0.000082340    0.000240025    0.000199702
 -------------------------------------------------------------------
 Cartesian Forces:  Max     0.005812333 RMS     0.001367493

 GradGradGradGradGradGradGradGradGradGradGradGradGradGradGradGradGradGrad
 Berny optimization.
 Using GEDIIS/GDIIS optimizer.
 FormGI is forming the generalized inverse of G from B-inverse, IUseBI=4.
 Internal  Forces:  Max     0.003959983 RMS     0.000858198
 Search for a local minimum.
 Step number  15 out of a maximum of  120
 All quantities printed in internal units (Hartrees-Bohrs-Radians)
 Mixed Optimization -- En-DIIS/RFO-DIIS
 Swapping is turned off.
 Update second derivatives using D2CorX and points   14   15
 DE= -6.63D-04 DEPred=-5.95D-04 R= 1.11D+00
 TightC=F SS=  1.41D+00  RLast= 5.41D-01 DXNew= 8.4853D-01 1.6225D+00
 Trust test= 1.11D+00 RLast= 5.41D-01 DXMaxT set to 8.49D-01
 ITU=  1  1  1 -1  1  0  0 -1  1  0  0  0 -1  1  0
     Eigenvalues ---    0.00057   0.00095   0.00153   0.00154   0.00265
     Eigenvalues ---    0.00380   0.00423   0.00447   0.00508   0.00596
     Eigenvalues ---    0.00841   0.00890   0.01412   0.01562   0.02036
     Eigenvalues ---    0.02277   0.02496   0.02682   0.03056   0.03563
     Eigenvalues ---    0.03944   0.04214   0.05159   0.06065   0.06279
     Eigenvalues ---    0.07403   0.07576   0.08393   0.09104   0.10191
     Eigenvalues ---    0.11167   0.11599   0.13159   0.14687   0.19887
     Eigenvalues ---    0.21767   0.22785   0.24387   0.26007   0.36217
     Eigenvalues ---    0.36495   0.37487   0.38360   0.47416   0.50088
     Eigenvalues ---    0.50665   0.52266   0.54117   0.54807   0.57434
     Eigenvalues ---    0.57824   0.64940   0.78075   1.50686
 En-DIIS/RFO-DIIS/Sim-DIIS IScMMF=       -3 using points:    15   14
 RFO step:  Lambda=-1.06342624D-03.
 DidBck=F Rises=F RFO-DIIS coefs:    2.62557   -1.62557
 Iteration  1 RMS(Cart)=  0.11258239 RMS(Int)=  0.02610408
 Iteration  2 RMS(Cart)=  0.04097808 RMS(Int)=  0.00301468
 Iteration  3 RMS(Cart)=  0.00142803 RMS(Int)=  0.00269192
 Iteration  4 RMS(Cart)=  0.00000209 RMS(Int)=  0.00269192
 Iteration  5 RMS(Cart)=  0.00000001 RMS(Int)=  0.00269192
 Variable       Old X    -DE/DX   Delta X   Delta X   Delta X     New X
                                 (Linear)    (Quad)   (Total)
    R1        2.30679  -0.00082  -0.00309  -0.00349  -0.00776   2.29903
    R2        2.43318  -0.00138   0.01312   0.00161   0.01429   2.44747
    R3        2.93146   0.00003  -0.00590   0.00238  -0.00352   2.92794
    R4        3.48126   0.00045  -0.14196   0.11262  -0.03042   3.45084
    R5        2.12380  -0.00396  -0.01889  -0.06500  -0.08291   2.04089
    R6        2.53291   0.00019   0.00486   0.00100   0.00586   2.53877
    R7        2.52499   0.00003  -0.00450   0.00109  -0.00341   2.52158
    R8        2.53509  -0.00055  -0.00422  -0.00339  -0.00761   2.52747
    R9        2.46973   0.00197   0.11820   0.04729   0.16612   2.63585
   R10        1.84268  -0.00258   0.00400  -0.00901  -0.00501   1.83767
   R11        1.87428   0.00261  -0.02055   0.01543  -0.00402   1.87026
   R12        3.67621  -0.00040  -0.02928   0.06040   0.03112   3.70734
   R13        3.16127  -0.00022   0.06153  -0.02079   0.04186   3.20313
   R14        1.81493   0.00113  -0.00424   0.00655   0.00223   1.81717
   R15        1.85574  -0.00096   0.00805  -0.00559   0.00270   1.85843
   R16        3.34357   0.00078  -0.10875   0.05912  -0.04966   3.29391
   R17        1.83707   0.00035   0.00273  -0.00197  -0.00032   1.83675
   R18        1.81367  -0.00053   0.00043  -0.00027   0.00015   1.81382
   R19        1.81499  -0.00040   0.00117  -0.00106   0.00010   1.81510
   R20        1.82408  -0.00031   0.00149  -0.00044   0.00105   1.82514
    A1        2.22975   0.00030  -0.00610   0.00705  -0.00416   2.22559
    A2        2.05736   0.00107  -0.00470   0.00495   0.00262   2.05998
    A3        1.99605  -0.00137   0.01078  -0.01202   0.00111   1.99716
    A4        2.43019  -0.00005   0.11029  -0.02983   0.07977   2.50997
    A5        1.96037   0.00109  -0.03327   0.04652   0.00710   1.96746
    A6        1.91306   0.00093  -0.01560   0.00131  -0.01432   1.89874
    A7        1.97433  -0.00075   0.00739  -0.00501   0.00236   1.97669
    A8        1.91322   0.00059  -0.00236   0.00661   0.00421   1.91743
    A9        1.88540  -0.00021   0.00266  -0.00142   0.00124   1.88664
   A10        1.88839  -0.00046   0.00389  -0.00081   0.00305   1.89144
   A11        1.88733  -0.00012   0.00436  -0.00068   0.00365   1.89098
   A12        1.80091  -0.00026  -0.01278   0.00137  -0.01310   1.78781
   A13        1.94471   0.00052   0.02982  -0.00454   0.02380   1.96850
   A14        1.90506   0.00016   0.00056   0.00325   0.00620   1.91126
   A15        2.41487  -0.00068   0.03456  -0.04833  -0.01377   2.40110
   A16        1.92124   0.00020   0.10596   0.01928   0.12539   2.04662
   A17        1.78423   0.00055  -0.05212   0.03885  -0.01992   1.76431
   A18        1.83455  -0.00074   0.03292  -0.00176   0.03166   1.86621
   A19        2.79806  -0.00066   0.14118  -0.02776   0.10988   2.90794
   A20        1.68526   0.00159   0.01733   0.01736   0.03019   1.71545
   A21        2.29045  -0.00021  -0.00196  -0.03534  -0.03313   2.25732
   A22        1.88249  -0.00059   0.01509  -0.01749  -0.00084   1.88165
   A23        2.77768  -0.00019   0.08822  -0.01385   0.06770   2.84538
   A24        2.33364  -0.00023  -0.00341   0.00279  -0.00063   2.33301
   A25        1.78535   0.00009   0.00214  -0.00645  -0.00432   1.78102
   A26        1.86473   0.00000   0.00077  -0.00224  -0.00148   1.86326
   A27        3.20097   0.00017   0.00392  -0.00119  -0.00039   3.20057
   A28        3.00176  -0.00020   0.06243  -0.02660   0.03183   3.03359
   A29        2.95467   0.00073  -0.06258   0.01013  -0.05050   2.90416
   A30        3.18642   0.00022   0.01959   0.00720   0.03294   3.21935
    D1        0.93838  -0.00048  -0.14613  -0.03245  -0.17503   0.76336
    D2       -2.21135  -0.00041  -0.16768  -0.03521  -0.20112  -2.41246
    D3        0.07028  -0.00036  -0.00456  -0.01341  -0.02026   0.05002
    D4       -3.06342  -0.00043   0.01632  -0.01079   0.00503  -3.05839
    D5       -0.97585  -0.00016  -0.22240  -0.03879  -0.26032  -1.23618
    D6       -3.08103  -0.00005  -0.21973  -0.03457  -0.25340   2.94876
    D7        1.09440   0.00019  -0.22854  -0.03503  -0.26268   0.83172
    D8        2.15867  -0.00010  -0.24107  -0.04111  -0.28307   1.87560
    D9        0.05350   0.00002  -0.23839  -0.03688  -0.27615  -0.22265
   D10       -2.05426   0.00026  -0.24720  -0.03735  -0.28543  -2.33969
   D11       -1.63963   0.00118   0.08254   0.04847   0.14196  -1.49767
   D12        2.21370   0.00046   0.05977   0.01739   0.07382   2.28752
   D13        0.19865   0.00003   0.06250   0.01259   0.06991   0.26855
   D14        0.04807  -0.00015  -0.01003   0.01339   0.00414   0.05221
   D15        2.11780   0.00038   0.01793   0.01036   0.02750   2.14530
   D16        0.82513   0.00007   0.23461  -0.00900   0.22589   1.05102
   D17       -1.09236   0.00067   0.17727  -0.02531   0.15049  -0.94188
   D18       -1.13482  -0.00003   0.21274  -0.00574   0.20625  -0.92857
   D19       -3.05232   0.00056   0.15540  -0.02205   0.13085  -2.92147
   D20        2.33909  -0.00001  -0.01962  -0.00892  -0.02854   2.31055
   D21        0.10148   0.00009  -0.02042   0.00102  -0.01940   0.08208
   D22        1.01552  -0.00062  -0.16250  -0.01022  -0.17371   0.84182
   D23       -0.99135  -0.00079  -0.27071  -0.04625  -0.31706  -1.30842
   D24        0.04789  -0.00075  -0.00961   0.03954   0.03061   0.07850
   D25        2.15530  -0.00002   0.03005   0.00934   0.03969   2.19499
   D26       -0.07347   0.00065   0.06068   0.00966   0.07760   0.00413
   D27       -2.46860   0.00024   0.04533   0.04971   0.09872  -2.36988
   D28       -2.21065   0.00008  -0.00116   0.01150   0.01034  -2.20031
         Item               Value     Threshold  Converged?
 Maximum Force            0.003960     0.000015     NO 
 RMS     Force            0.000858     0.000010     NO 
 Maximum Displacement     0.716602     0.000060     NO 
 RMS     Displacement     0.139614     0.000040     NO 
 Predicted change in Energy=-7.821929D-04
 GradGradGradGradGradGradGradGradGradGradGradGradGradGradGradGradGradGrad

                          Input orientation:                          
 ---------------------------------------------------------------------
 Center     Atomic      Atomic             Coordinates (Angstroms)
 Number     Number       Type             X           Y           Z
 ---------------------------------------------------------------------
      1          6           0        0.214783   -0.730239   -0.026751
      2          8           0        0.022791    0.068574   -0.924045
      3          8           0        0.875009   -0.539650    1.071056
      4          6           0       -0.422426   -2.136678   -0.155325
      5          9           0       -1.751805   -2.025638    0.003767
      6          9           0        0.032124   -3.005751    0.749452
      7          9           0       -0.183767   -2.633999   -1.373754
      8          8           0        1.614956    1.755563    1.566941
      9          1           0        1.237401    0.472945    1.169569
     10          1           0        1.293850    1.793653    2.484060
     11          1           0        1.178194    2.466064    1.034088
     12          8           0        0.447920    3.544678   -0.050531
     13          1           0       -0.513172    3.557370   -0.079187
     14          1           0        0.755303    3.183621   -0.912104
     15          8           0        1.176734    2.190279   -2.281020
     16          1           0        0.821564    1.345904   -1.956056
     17          1           0        0.919997    2.282034   -3.201317
     18          8           0        0.413643    0.592463    3.761238
     19          1           0        0.575351    0.368948    4.681274
     20          1           0        0.391066   -0.240109    3.272236
 ---------------------------------------------------------------------
                    Distance matrix (angstroms):
                    1          2          3          4          5
     1  C    0.000000
     2  O    1.216593   0.000000
     3  O    1.295146   2.253140   0.000000
     4  C    1.549399   2.377453   2.395380   0.000000
     5  F    2.355093   2.897542   3.201159   1.343461   0.000000
     6  F    2.411185   3.500307   2.625936   1.334363   2.167734
     7  F    2.365917   2.747509   3.388865   1.337482   2.174031
     8  O    3.267958   3.403812   2.461997   4.718757   5.298687
     9  H    1.981056   2.453980   1.079992   3.364596   4.066617
    10  H    3.720025   4.025752   2.759766   5.035817   5.478582
    11  H    3.502840   3.304119   3.021192   5.016166   5.460939
    12  O    4.281335   3.609302   4.257006   5.748590   5.989170
    13  H    4.349282   3.629427   4.476122   5.695279   5.719359
    14  H    4.048988   3.200036   4.220189   5.501394   5.853272
    15  O    3.812676   2.770306   4.333586   5.079217   5.618768
    16  H    2.898408   1.826104   3.566732   4.113213   4.672305
    17  H    4.432717   3.300053   5.120264   5.532195   5.997260
    18  O    4.017207   4.730656   2.954931   4.846306   5.065788
    19  H    4.848064   5.640493   3.734838   5.537726   5.747067
    20  H    3.339853   4.223706   2.273569   4.000864   4.296848
                    6          7          8          9         10
     6  F    0.000000
     7  F    2.166290   0.000000
     8  O    5.083676   5.581340   0.000000
     9  H    3.705472   4.259263   1.394834   0.000000
    10  H    5.256910   6.055592   0.972454   1.864227   0.000000
    11  H    5.597790   5.802008   0.989699   1.998595   1.602477
    12  O    6.612184   6.350276   2.679388   3.398157   3.194658
    13  H    6.637661   6.333835   3.238082   3.759997   3.598092
    14  H    6.449192   5.910979   2.987309   3.451600   3.708905
    15  O    6.123122   5.093894   3.897156   3.854800   4.782993
    16  H    5.184582   4.146010   3.634391   3.271775   4.487557
    17  H    6.660148   5.359633   4.847311   4.741118   5.718549
    18  O    4.707819   6.093858   2.758786   2.722060   1.961838
    19  H    5.209886   6.801274   3.564064   3.575080   2.715470
    20  H    3.760592   5.257981   2.896316   2.376118   2.360599
                   11         12         13         14         15
    11  H    0.000000
    12  O    1.695025   0.000000
    13  H    2.300228   0.961603   0.000000
    14  H    2.116929   0.983440   1.562840   0.000000
    15  O    3.326560   2.709363   3.093992   1.743061   0.000000
    16  H    3.212928   2.933469   3.192920   2.114575   0.971965
    17  H    4.247257   3.427036   3.664444   2.465863   0.959833
    18  O    3.395920   4.821446   4.939487   5.354527   6.296365
    19  H    4.250092   5.700130   5.832059   6.264236   7.221666
    20  H    3.598923   5.036728   5.144952   5.418791   6.112505
                   16         17         18         19         20
    16  H    0.000000
    17  H    1.560995   0.000000
    18  O    5.781136   7.182495   0.000000
    19  H    6.713361   8.118739   0.960507   0.000000
    20  H    5.480493   6.967630   0.965821   1.546060   0.000000
 Stoichiometry    C2H9F3O6
 Framework group  C1[X(C2H9F3O6)]
 Deg. of freedom    54
 Full point group                 C1      NOp   1
 Largest Abelian subgroup         C1      NOp   1
 Largest concise Abelian subgroup C1      NOp   1
                         Standard orientation:                         
 ---------------------------------------------------------------------
 Center     Atomic      Atomic             Coordinates (Angstroms)
 Number     Number       Type             X           Y           Z
 ---------------------------------------------------------------------
      1          6           0        0.628533   -0.240390   -0.149460
      2          8           0       -0.034561   -1.205525    0.180571
      3          8           0        0.202101    0.876464   -0.647654
      4          6           0        2.160572   -0.298663    0.074368
      5          9           0        2.408326   -0.226481    1.392813
      6          9           0        2.818910    0.694615   -0.526060
      7          9           0        2.642656   -1.459695   -0.382205
      8          8           0       -2.232464    1.238766   -0.702945
      9          1           0       -0.874910    0.918700   -0.715811
     10          1           0       -2.233791    2.129983   -0.313846
     11          1           0       -2.764719    0.628796   -0.133608
     12          8           0       -3.538558   -0.575554    0.774038
     13          1           0       -3.286313   -0.661240    1.698003
     14          1           0       -3.226553   -1.387720    0.315569
     15          8           0       -2.309550   -2.650133   -0.461402
     16          1           0       -1.420303   -2.283216   -0.322377
     17          1           0       -2.274717   -3.588175   -0.261046
     18          8           0       -0.912940    3.441159    0.306619
     19          1           0       -0.795260    4.383406    0.162063
     20          1           0       -0.079323    3.016413    0.066863
 ---------------------------------------------------------------------
 Rotational constants (GHZ):           0.9141447           0.5307013           0.3749656
 Standard basis: 6-31++G(d,p) (6D, 7F)
 There are   263 symmetry adapted cartesian basis functions of A   symmetry.
 There are   263 symmetry adapted basis functions of A   symmetry.
   263 basis functions,   424 primitive gaussians,   263 cartesian basis functions
    48 alpha electrons       48 beta electrons
       nuclear repulsion energy       732.7932998322 Hartrees.
 NAtoms=   20 NActive=   20 NUniq=   20 SFac= 1.00D+00 NAtFMM=   60 NAOKFM=F Big=F
 Integral buffers will be    131072 words long.
 Raffenetti 2 integral format.
 Two-electron integral symmetry is turned on.
 Nuclear repulsion after empirical dispersion term =      732.7848209850 Hartrees.
 One-electron integrals computed using PRISM.
 NBasis=   263 RedAO= T EigKep=  5.02D-05  NBF=   263
 NBsUse=   263 1.00D-06 EigRej= -1.00D+00 NBFU=   263
 Initial guess from the checkpoint file:  "/local_scratch/slurm.5620330/Gau-102261.chk"
 B after Tr=     0.000000    0.000000   -0.000000
         Rot=    0.999840    0.012972    0.003804    0.011723 Ang=   2.05 deg.
 ExpMin= 3.60D-02 ExpMax= 7.00D+03 ExpMxC= 1.05D+03 IAcc=3 IRadAn=         5 AccDes= 0.00D+00
 Harris functional with IExCor= 4639 and IRadAn=       5 diagonalized for initial guess.
 HarFok:  IExCor= 4639 AccDes= 0.00D+00 IRadAn=         5 IDoV= 1 UseB2=F ITyADJ=14
 ICtDFT=  3500011 ScaDFX=  1.000000  1.000000  1.000000  1.000000
 FoFCou: FMM=F IPFlag=           0 FMFlag=      100000 FMFlg1=           0
         NFxFlg=           0 DoJE=T BraDBF=F KetDBF=T FulRan=T
         wScrn=  0.000000 ICntrl=       500 IOpCl=  0 I1Cent=   200000004 NGrid=           0
         NMat0=    1 NMatS0=      1 NMatT0=    0 NMatD0=    1 NMtDS0=    0 NMtDT0=    0
 Petite list used in FoFCou.
 Requested convergence on RMS density matrix=1.00D-10 within 128 cycles.
 Requested convergence on MAX density matrix=1.00D-08.
 Requested convergence on             energy=1.00D-08.
 No special actions if energy rises.
 SCF Done:  E(RwB97XD) =  -832.378462335     A.U. after   17 cycles
            NFock= 17  Conv=0.42D-10     -V/T= 2.0082
 Calling FoFJK, ICntrl=      2127 FMM=F ISym2X=0 I1Cent= 0 IOpClX= 0 NMat=1 NMatS=1 NMatT=0.
 ***** Axes restored to original set *****
 -------------------------------------------------------------------
 Center     Atomic                   Forces (Hartrees/Bohr)
 Number     Number              X              Y              Z
 -------------------------------------------------------------------
      1        6           0.001834676    0.004015550    0.001562417
      2        8           0.000473274   -0.001988713   -0.000557162
      3        8          -0.000187600    0.000368467   -0.002653612
      4        6           0.000272819    0.001159833   -0.000393110
      5        9          -0.000117763   -0.000891714   -0.000110186
      6        9           0.000486989   -0.000281512    0.000744809
      7        9          -0.000650243   -0.000416036    0.001001505
      8        8          -0.000038543   -0.002283619   -0.000075604
      9        1          -0.002064857   -0.002391031    0.000403057
     10        1           0.000046705    0.000530191   -0.001539962
     11        1          -0.000540452    0.001291254    0.001601921
     12        8           0.002093791   -0.001234788    0.000854410
     13        1           0.001890081   -0.000683510   -0.001118923
     14        1          -0.003631346    0.003275952   -0.000336219
     15        8           0.000652189   -0.000127718    0.000507871
     16        1          -0.000238213   -0.000092203   -0.000975505
     17        1          -0.000151694   -0.000273355    0.000686097
     18        8          -0.000218753   -0.001039216    0.000256013
     19        1           0.000055049    0.000183202   -0.000435605
     20        1           0.000033891    0.000878967    0.000577789
 -------------------------------------------------------------------
 Cartesian Forces:  Max     0.004015550 RMS     0.001302682

 GradGradGradGradGradGradGradGradGradGradGradGradGradGradGradGradGradGrad
 Berny optimization.
 Using GEDIIS/GDIIS optimizer.
 FormGI is forming the generalized inverse of G from B-inverse, IUseBI=4.
 Internal  Forces:  Max     0.004068244 RMS     0.001132220
 Search for a local minimum.
 Step number  16 out of a maximum of  120
 All quantities printed in internal units (Hartrees-Bohrs-Radians)
 Mixed Optimization -- RFO/linear search
 Update second derivatives using D2CorX and points   15   16
 DE= -9.38D-04 DEPred=-7.82D-04 R= 1.20D+00
 TightC=F SS=  1.41D+00  RLast= 9.56D-01 DXNew= 1.4270D+00 2.8687D+00
 Trust test= 1.20D+00 RLast= 9.56D-01 DXMaxT set to 1.43D+00
 ITU=  1  1  1  1 -1  1  0  0 -1  1  0  0  0 -1  1  0
 Use linear search instead of GDIIS.
     Eigenvalues ---    0.00050   0.00095   0.00150   0.00156   0.00254
     Eigenvalues ---    0.00372   0.00392   0.00455   0.00572   0.00602
     Eigenvalues ---    0.00758   0.00930   0.01390   0.01529   0.01964
     Eigenvalues ---    0.02235   0.02471   0.02651   0.03033   0.03484
     Eigenvalues ---    0.03933   0.04205   0.05274   0.05912   0.06144
     Eigenvalues ---    0.07355   0.07549   0.07751   0.09239   0.10171
     Eigenvalues ---    0.11156   0.11609   0.13131   0.14885   0.20031
     Eigenvalues ---    0.21758   0.23195   0.24538   0.26738   0.36080
     Eigenvalues ---    0.36492   0.37450   0.38208   0.47101   0.50193
     Eigenvalues ---    0.50647   0.52201   0.54100   0.54781   0.57428
     Eigenvalues ---    0.57782   0.65411   0.77955   1.50814
 RFO step:  Lambda=-9.90350022D-04 EMin= 4.95288875D-04
 Quartic linear search produced a step of  0.22776.
 Iteration  1 RMS(Cart)=  0.06564515 RMS(Int)=  0.00318571
 Iteration  2 RMS(Cart)=  0.00379964 RMS(Int)=  0.00099725
 Iteration  3 RMS(Cart)=  0.00002764 RMS(Int)=  0.00099709
 Iteration  4 RMS(Cart)=  0.00000005 RMS(Int)=  0.00099709
 Variable       Old X    -DE/DX   Delta X   Delta X   Delta X     New X
                                 (Linear)    (Quad)   (Total)
    R1        2.29903  -0.00053  -0.00177  -0.00435  -0.00677   2.29226
    R2        2.44747  -0.00359   0.00325   0.00367   0.00651   2.45398
    R3        2.92794   0.00029  -0.00080   0.00041  -0.00039   2.92755
    R4        3.45084   0.00045  -0.00693   0.07085   0.06338   3.51422
    R5        2.04089  -0.00334  -0.01888  -0.05553  -0.07410   1.96679
    R6        2.53877   0.00003   0.00133   0.00127   0.00260   2.54138
    R7        2.52158   0.00085  -0.00078   0.00120   0.00043   2.52201
    R8        2.52747  -0.00087  -0.00173  -0.00468  -0.00642   2.52106
    R9        2.63585  -0.00047   0.03784   0.07938   0.11744   2.75329
   R10        1.83767  -0.00103  -0.00114  -0.00198  -0.00312   1.83456
   R11        1.87026   0.00025  -0.00092  -0.02508  -0.02538   1.84488
   R12        3.70734   0.00030   0.00709  -0.01411  -0.00702   3.70031
   R13        3.20313   0.00003   0.00953   0.05162   0.06175   3.26488
   R14        1.81717  -0.00185   0.00051   0.00061   0.00109   1.81826
   R15        1.85843  -0.00139   0.00061  -0.00881  -0.00789   1.85055
   R16        3.29391   0.00091  -0.01131   0.12922   0.11806   3.41197
   R17        1.83675   0.00051  -0.00007  -0.00247  -0.00304   1.83371
   R18        1.81382  -0.00064   0.00003  -0.00044  -0.00041   1.81342
   R19        1.81510  -0.00045   0.00002  -0.00028  -0.00025   1.81484
   R20        1.82514  -0.00105   0.00024  -0.00128  -0.00104   1.82410
    A1        2.22559   0.00139  -0.00095   0.00406   0.00025   2.22584
    A2        2.05998   0.00267   0.00060   0.01147   0.01343   2.07342
    A3        1.99716  -0.00407   0.00025  -0.01563  -0.01399   1.98318
    A4        2.50997  -0.00054   0.01817   0.04542   0.06088   2.57085
    A5        1.96746   0.00027   0.00162  -0.00116  -0.00258   1.96488
    A6        1.89874   0.00154  -0.00326   0.00018  -0.00309   1.89565
    A7        1.97669  -0.00134   0.00054  -0.00583  -0.00530   1.97140
    A8        1.91743   0.00159   0.00096   0.00539   0.00635   1.92378
    A9        1.88664  -0.00041   0.00028  -0.00049  -0.00023   1.88640
   A10        1.89144  -0.00108   0.00069  -0.00018   0.00052   1.89196
   A11        1.89098  -0.00036   0.00083   0.00102   0.00185   1.89283
   A12        1.78781   0.00063  -0.00298   0.00110  -0.00194   1.78587
   A13        1.96850   0.00088   0.00542   0.00721   0.01285   1.98135
   A14        1.91126  -0.00125   0.00141  -0.01125  -0.00991   1.90135
   A15        2.40110   0.00132  -0.00314   0.01387   0.01073   2.41183
   A16        2.04662  -0.00062   0.02856   0.01736   0.04466   2.09128
   A17        1.76431   0.00173  -0.00454   0.06331   0.05746   1.82177
   A18        1.86621  -0.00139   0.00721  -0.01194  -0.00789   1.85831
   A19        2.90794  -0.00159   0.02503  -0.08651  -0.06261   2.84533
   A20        1.71545   0.00180   0.00688   0.04528   0.04918   1.76463
   A21        2.25732  -0.00001  -0.00755   0.01205   0.00430   2.26162
   A22        1.88165  -0.00060  -0.00019   0.00958   0.00948   1.89113
   A23        2.84538  -0.00048   0.01542  -0.01462  -0.00255   2.84283
   A24        2.33301  -0.00025  -0.00014  -0.03376  -0.03411   2.29890
   A25        1.78102   0.00012  -0.00098   0.00728   0.00596   1.78698
   A26        1.86326   0.00002  -0.00034  -0.00043  -0.00104   1.86221
   A27        3.20057   0.00147  -0.00009   0.01976   0.01892   3.21949
   A28        3.03359  -0.00070   0.00725  -0.02999  -0.02297   3.01062
   A29        2.90416   0.00134  -0.01150  -0.01181  -0.02166   2.88250
   A30        3.21935   0.00026   0.00750  -0.00935  -0.00175   3.21761
    D1        0.76336  -0.00012  -0.03986  -0.05121  -0.09144   0.67191
    D2       -2.41246  -0.00039  -0.04581  -0.05553  -0.10182  -2.51428
    D3        0.05002  -0.00020  -0.00461  -0.00442  -0.00966   0.04036
    D4       -3.05839  -0.00005   0.00114  -0.00067  -0.00018  -3.05857
    D5       -1.23618  -0.00021  -0.05929  -0.07050  -0.12971  -1.36588
    D6        2.94876   0.00010  -0.05771  -0.06625  -0.12390   2.82486
    D7        0.83172   0.00033  -0.05983  -0.06747  -0.12722   0.70449
    D8        1.87560  -0.00036  -0.06447  -0.07396  -0.13849   1.73711
    D9       -0.22265  -0.00005  -0.06290  -0.06971  -0.13269  -0.35534
   D10       -2.33969   0.00018  -0.06501  -0.07093  -0.13601  -2.47570
   D11       -1.49767   0.00176   0.03233   0.02931   0.06272  -1.43494
   D12        2.28752  -0.00047   0.01681   0.03596   0.05279   2.34031
   D13        0.26855  -0.00014   0.01592   0.04443   0.06003   0.32859
   D14        0.05221  -0.00029   0.00094   0.03009   0.03094   0.08316
   D15        2.14530   0.00049   0.00626   0.03386   0.04021   2.18551
   D16        1.05102  -0.00026   0.05145  -0.01407   0.03884   1.08987
   D17       -0.94188   0.00071   0.03428  -0.04223  -0.00857  -0.95045
   D18       -0.92857  -0.00082   0.04698  -0.00380   0.04421  -0.88436
   D19       -2.92147   0.00015   0.02980  -0.03197  -0.00320  -2.92467
   D20        2.31055  -0.00001  -0.00650  -0.05309  -0.05955   2.25100
   D21        0.08208   0.00004  -0.00442  -0.02833  -0.03278   0.04930
   D22        0.84182  -0.00109  -0.03956  -0.01033  -0.05003   0.79178
   D23       -1.30842  -0.00064  -0.07222  -0.05595  -0.12813  -1.43655
   D24        0.07850  -0.00101   0.00697  -0.01233  -0.00541   0.07308
   D25        2.19499  -0.00002   0.00904   0.05708   0.06594   2.26094
   D26        0.00413   0.00109   0.01767   0.05718   0.07589   0.08002
   D27       -2.36988   0.00032   0.02249   0.00995   0.03215  -2.33773
   D28       -2.20031   0.00003   0.00236   0.02394   0.02612  -2.17419
         Item               Value     Threshold  Converged?
 Maximum Force            0.004068     0.000015     NO 
 RMS     Force            0.001132     0.000010     NO 
 Maximum Displacement     0.202006     0.000060     NO 
 RMS     Displacement     0.064967     0.000040     NO 
 Predicted change in Energy=-6.191706D-04
 GradGradGradGradGradGradGradGradGradGradGradGradGradGradGradGradGradGrad

                          Input orientation:                          
 ---------------------------------------------------------------------
 Center     Atomic      Atomic             Coordinates (Angstroms)
 Number     Number       Type             X           Y           Z
 ---------------------------------------------------------------------
      1          6           0        0.230388   -0.768114   -0.049310
      2          8           0        0.095309    0.004895   -0.974301
      3          8           0        0.831026   -0.551454    1.081458
      4          6           0       -0.413585   -2.173445   -0.151033
      5          9           0       -1.728814   -2.062593    0.106793
      6          9           0        0.105742   -3.047711    0.713309
      7          9           0       -0.265759   -2.660322   -1.384275
      8          8           0        1.604317    1.751641    1.591890
      9          1           0        1.188850    0.422412    1.163725
     10          1           0        1.271218    1.789380    2.502979
     11          1           0        1.196440    2.472640    1.075266
     12          8           0        0.475107    3.581962   -0.035601
     13          1           0       -0.482712    3.664267   -0.075642
     14          1           0        0.763761    3.266286   -0.916506
     15          8           0        1.156470    2.214691   -2.330682
     16          1           0        0.850344    1.350814   -2.011946
     17          1           0        0.899080    2.305886   -3.250628
     18          8           0        0.386979    0.601389    3.784010
     19          1           0        0.591185    0.379125    4.695720
     20          1           0        0.344172   -0.231714    3.298362
 ---------------------------------------------------------------------
                    Distance matrix (angstroms):
                    1          2          3          4          5
     1  C    0.000000
     2  O    1.213012   0.000000
     3  O    1.298593   2.253208   0.000000
     4  C    1.549194   2.383675   2.387246   0.000000
     5  F    2.353405   2.961537   3.128305   1.344839   0.000000
     6  F    2.407008   3.488057   2.625428   1.334590   2.168851
     7  F    2.368278   2.720630   3.424923   1.334087   2.172808
     8  O    3.306113   3.451603   2.482492   4.745103   5.278604
     9  H    1.951270   2.437479   1.040778   3.321875   3.975565
    10  H    3.760090   4.081498   2.773805   5.058292   5.438712
    11  H    3.563764   3.391604   3.046097   5.067750   5.483009
    12  O    4.356976   3.717635   4.296466   5.824758   6.061233
    13  H    4.489455   3.812178   4.564765   5.838608   5.863700
    14  H    4.160877   3.329691   4.309468   5.618074   5.971350
    15  O    3.867740   2.801612   4.404562   5.145063   5.706252
    16  H    2.954005   1.859646   3.631548   4.181018   4.774145
    17  H    4.488326   3.335007   5.189989   5.603122   6.104238
    18  O    4.073623   4.804415   2.971534   4.881104   5.009522
    19  H    4.895063   5.703954   3.739839   5.569219   5.692332
    20  H    3.392282   4.286440   2.292144   4.030241   4.223210
                    6          7          8          9         10
     6  F    0.000000
     7  F    2.165165   0.000000
     8  O    5.104059   5.640936   0.000000
     9  H    3.663025   4.255753   1.456979   0.000000
    10  H    5.287599   6.105152   0.970805   1.915460   0.000000
    11  H    5.638698   5.876620   0.976270   2.052149   1.584551
    12  O    6.682055   6.429145   2.697021   3.454065   3.208042
    13  H    6.783758   6.462199   3.285497   3.852242   3.638785
    14  H    6.554071   6.033523   3.048399   3.549039   3.759207
    15  O    6.169504   5.165672   3.975117   3.927364   4.853692
    16  H    5.227664   4.210566   3.703616   3.325868   4.555658
    17  H    6.708442   5.431698   4.924889   4.808113   5.788718
    18  O    4.777472   6.146218   2.758692   2.746075   1.958121
    19  H    5.276217   6.851200   3.541750   3.582467   2.694323
    20  H    3.830038   5.310107   2.904085   2.387056   2.361539
                   11         12         13         14         15
    11  H    0.000000
    12  O    1.727699   0.000000
    13  H    2.358837   0.962182   0.000000
    14  H    2.187291   0.979268   1.555357   0.000000
    15  O    3.415935   2.757005   3.142195   1.805537   0.000000
    16  H    3.302901   3.004124   3.298238   2.208284   0.970355
    17  H    4.339307   3.484898   3.719554   2.527608   0.959619
    18  O    3.390295   4.845721   5.003448   5.416502   6.370582
    19  H    4.225734   5.714634   5.891630   6.313680   7.284173
    20  H    3.603061   5.067206   5.219799   5.493375   6.191192
                   16         17         18         19         20
    16  H    0.000000
    17  H    1.564887   0.000000
    18  O    5.862547   7.256286   0.000000
    19  H    6.782634   8.182399   0.960373   0.000000
    20  H    5.564169   7.045325   0.965271   1.544911   0.000000
 Stoichiometry    C2H9F3O6
 Framework group  C1[X(C2H9F3O6)]
 Deg. of freedom    54
 Full point group                 C1      NOp   1
 Largest Abelian subgroup         C1      NOp   1
 Largest concise Abelian subgroup C1      NOp   1
                         Standard orientation:                         
 ---------------------------------------------------------------------
 Center     Atomic      Atomic             Coordinates (Angstroms)
 Number     Number       Type             X           Y           Z
 ---------------------------------------------------------------------
      1          6           0        0.649102   -0.267771   -0.164621
      2          8           0       -0.011052   -1.248396    0.107355
      3          8           0        0.221860    0.875115   -0.609164
      4          6           0        2.178858   -0.307509    0.076767
      5          9           0        2.411240   -0.125409    1.388800
      6          9           0        2.836630    0.639173   -0.595733
      7          9           0        2.670875   -1.495992   -0.277089
      8          8           0       -2.227213    1.268292   -0.710249
      9          1           0       -0.815149    0.909858   -0.690564
     10          1           0       -2.220988    2.156521   -0.318495
     11          1           0       -2.785188    0.684104   -0.162076
     12          8           0       -3.602378   -0.534385    0.750299
     13          1           0       -3.422992   -0.628863    1.690878
     14          1           0       -3.330842   -1.376106    0.329896
     15          8           0       -2.351821   -2.694326   -0.420957
     16          1           0       -1.455022   -2.334258   -0.333251
     17          1           0       -2.323498   -3.630293   -0.211124
     18          8           0       -0.906827    3.467653    0.304527
     19          1           0       -0.794383    4.401513    0.110675
     20          1           0       -0.068948    3.037629    0.092898
 ---------------------------------------------------------------------
 Rotational constants (GHZ):           0.9015254           0.5219575           0.3673271
 Standard basis: 6-31++G(d,p) (6D, 7F)
 There are   263 symmetry adapted cartesian basis functions of A   symmetry.
 There are   263 symmetry adapted basis functions of A   symmetry.
   263 basis functions,   424 primitive gaussians,   263 cartesian basis functions
    48 alpha electrons       48 beta electrons
       nuclear repulsion energy       729.0697431808 Hartrees.
 NAtoms=   20 NActive=   20 NUniq=   20 SFac= 1.00D+00 NAtFMM=   60 NAOKFM=F Big=F
 Integral buffers will be    131072 words long.
 Raffenetti 2 integral format.
 Two-electron integral symmetry is turned on.
 Nuclear repulsion after empirical dispersion term =      729.0614591231 Hartrees.
 One-electron integrals computed using PRISM.
 NBasis=   263 RedAO= T EigKep=  5.53D-05  NBF=   263
 NBsUse=   263 1.00D-06 EigRej= -1.00D+00 NBFU=   263
 Initial guess from the checkpoint file:  "/local_scratch/slurm.5620330/Gau-102261.chk"
 B after Tr=    -0.000000    0.000000    0.000000
         Rot=    0.999975    0.006608    0.001539    0.002182 Ang=   0.82 deg.
 ExpMin= 3.60D-02 ExpMax= 7.00D+03 ExpMxC= 1.05D+03 IAcc=3 IRadAn=         5 AccDes= 0.00D+00
 Harris functional with IExCor= 4639 and IRadAn=       5 diagonalized for initial guess.
 HarFok:  IExCor= 4639 AccDes= 0.00D+00 IRadAn=         5 IDoV= 1 UseB2=F ITyADJ=14
 ICtDFT=  3500011 ScaDFX=  1.000000  1.000000  1.000000  1.000000
 FoFCou: FMM=F IPFlag=           0 FMFlag=      100000 FMFlg1=           0
         NFxFlg=           0 DoJE=T BraDBF=F KetDBF=T FulRan=T
         wScrn=  0.000000 ICntrl=       500 IOpCl=  0 I1Cent=   200000004 NGrid=           0
         NMat0=    1 NMatS0=      1 NMatT0=    0 NMatD0=    1 NMtDS0=    0 NMtDT0=    0
 Petite list used in FoFCou.
 Requested convergence on RMS density matrix=1.00D-10 within 128 cycles.
 Requested convergence on MAX density matrix=1.00D-08.
 Requested convergence on             energy=1.00D-08.
 No special actions if energy rises.
 SCF Done:  E(RwB97XD) =  -832.378845119     A.U. after   16 cycles
            NFock= 16  Conv=0.72D-10     -V/T= 2.0082
 Calling FoFJK, ICntrl=      2127 FMM=F ISym2X=0 I1Cent= 0 IOpClX= 0 NMat=1 NMatS=1 NMatT=0.
 ***** Axes restored to original set *****
 -------------------------------------------------------------------
 Center     Atomic                   Forces (Hartrees/Bohr)
 Number     Number              X              Y              Z
 -------------------------------------------------------------------
      1        6           0.001139838    0.002577476    0.001368071
      2        8           0.000615168   -0.001198809   -0.001563236
      3        8          -0.002563508   -0.007395233   -0.002849080
      4        6          -0.000285543    0.001474693    0.000427785
      5        9          -0.000066206   -0.000833068   -0.000100271
      6        9           0.000500149   -0.000500122    0.000646638
      7        9          -0.000394873   -0.000553509    0.000204161
      8        8           0.003182477   -0.006385178    0.003633805
      9        1           0.001312663    0.005315011    0.001480802
     10        1           0.000210667   -0.000045783   -0.000536009
     11        1          -0.003515412    0.006359081   -0.003660723
     12        8          -0.000044327    0.000814086   -0.000428030
     13        1           0.002582328   -0.000792789   -0.000375179
     14        1          -0.002057021    0.000211464   -0.000340206
     15        8           0.001122457    0.002114519    0.001434783
     16        1          -0.001038607    0.000334439   -0.000931806
     17        1          -0.000353526   -0.001403140    0.000764016
     18        8          -0.000431648   -0.000839862    0.000554830
     19        1           0.000009077    0.000049111   -0.000247016
     20        1           0.000075848    0.000697613    0.000516667
 -------------------------------------------------------------------
 Cartesian Forces:  Max     0.007395233 RMS     0.002152699

 GradGradGradGradGradGradGradGradGradGradGradGradGradGradGradGradGradGrad
 Berny optimization.
 Using GEDIIS/GDIIS optimizer.
 FormGI is forming the generalized inverse of G from B-inverse, IUseBI=4.
 Internal  Forces:  Max     0.008193362 RMS     0.001431306
 Search for a local minimum.
 Step number  17 out of a maximum of  120
 All quantities printed in internal units (Hartrees-Bohrs-Radians)
 Mixed Optimization -- RFO/linear search
 Update second derivatives using D2CorX and points   16   17
 DE= -3.83D-04 DEPred=-6.19D-04 R= 6.18D-01
 TightC=F SS=  1.41D+00  RLast= 4.85D-01 DXNew= 2.4000D+00 1.4549D+00
 Trust test= 6.18D-01 RLast= 4.85D-01 DXMaxT set to 1.45D+00
 ITU=  1  1  1  1  1 -1  1  0  0 -1  1  0  0  0 -1  1  0
 Use linear search instead of GDIIS.
     Eigenvalues ---    0.00045   0.00095   0.00148   0.00159   0.00276
     Eigenvalues ---    0.00382   0.00429   0.00455   0.00564   0.00601
     Eigenvalues ---    0.00895   0.00959   0.01458   0.01549   0.01981
     Eigenvalues ---    0.02344   0.02632   0.02839   0.03042   0.03639
     Eigenvalues ---    0.03957   0.04188   0.05220   0.05980   0.06132
     Eigenvalues ---    0.07401   0.07490   0.07583   0.09271   0.10187
     Eigenvalues ---    0.11418   0.11895   0.13228   0.14650   0.19378
     Eigenvalues ---    0.21323   0.21831   0.23721   0.25536   0.35316
     Eigenvalues ---    0.36573   0.37603   0.38031   0.47076   0.49946
     Eigenvalues ---    0.50586   0.52191   0.53815   0.54760   0.57424
     Eigenvalues ---    0.57685   0.63951   0.77819   1.57330
 RFO step:  Lambda=-7.35771218D-04 EMin= 4.52066812D-04
 Quartic linear search produced a step of -0.22514.
 Iteration  1 RMS(Cart)=  0.06011952 RMS(Int)=  0.00353359
 Iteration  2 RMS(Cart)=  0.00304948 RMS(Int)=  0.00031195
 Iteration  3 RMS(Cart)=  0.00001585 RMS(Int)=  0.00031169
 Iteration  4 RMS(Cart)=  0.00000001 RMS(Int)=  0.00031169
 Variable       Old X    -DE/DX   Delta X   Delta X   Delta X     New X
                                 (Linear)    (Quad)   (Total)
    R1        2.29226   0.00075   0.00152  -0.00266  -0.00088   2.29138
    R2        2.45398  -0.00212  -0.00147  -0.00680  -0.00815   2.44583
    R3        2.92755   0.00040   0.00009   0.00429   0.00438   2.93193
    R4        3.51422   0.00042  -0.01427  -0.00077  -0.01474   3.49948
    R5        1.96679   0.00561   0.01668  -0.00608   0.01043   1.97722
    R6        2.54138  -0.00002  -0.00059   0.00399   0.00341   2.54478
    R7        2.52201   0.00094  -0.00010   0.00306   0.00297   2.52497
    R8        2.52106  -0.00003   0.00144  -0.00410  -0.00266   2.51840
    R9        2.75329   0.00009  -0.02644   0.02016  -0.00639   2.74690
   R10        1.83456   0.00031   0.00070  -0.00248  -0.00178   1.83277
   R11        1.84488   0.00819   0.00571   0.01682   0.02236   1.86724
   R12        3.70031   0.00075   0.00158  -0.01234  -0.01076   3.68955
   R13        3.26488   0.00011  -0.01390  -0.01624  -0.03033   3.23455
   R14        1.81826  -0.00263  -0.00025  -0.00587  -0.00612   1.81214
   R15        1.85055  -0.00113   0.00178  -0.00140   0.00017   1.85072
   R16        3.41197  -0.00066  -0.02658  -0.04333  -0.07004   3.34193
   R17        1.83371   0.00044   0.00068   0.00170   0.00265   1.83635
   R18        1.81342  -0.00077   0.00009  -0.00071  -0.00062   1.81280
   R19        1.81484  -0.00024   0.00006  -0.00041  -0.00035   1.81449
   R20        1.82410  -0.00087   0.00023  -0.00306  -0.00282   1.82127
    A1        2.22584   0.00120  -0.00006   0.00797   0.00866   2.23450
    A2        2.07342   0.00206  -0.00302   0.00929   0.00588   2.07930
    A3        1.98318  -0.00327   0.00315  -0.01773  -0.01499   1.96819
    A4        2.57085  -0.00047  -0.01371  -0.02728  -0.04003   2.53082
    A5        1.96488   0.00016   0.00058  -0.00082   0.00035   1.96524
    A6        1.89565   0.00143   0.00070   0.00295   0.00364   1.89929
    A7        1.97140  -0.00087   0.00119  -0.00596  -0.00477   1.96663
    A8        1.92378   0.00113  -0.00143   0.01054   0.00910   1.93288
    A9        1.88640  -0.00045   0.00005  -0.00357  -0.00351   1.88290
   A10        1.89196  -0.00093  -0.00012  -0.00279  -0.00293   1.88903
   A11        1.89283  -0.00036  -0.00042  -0.00141  -0.00182   1.89101
   A12        1.78587   0.00087   0.00044  -0.00106  -0.00052   1.78535
   A13        1.98135   0.00017  -0.00289   0.00905   0.00585   1.98720
   A14        1.90135  -0.00046   0.00223  -0.00048   0.00174   1.90309
   A15        2.41183   0.00195  -0.00242   0.04175   0.03933   2.45116
   A16        2.09128  -0.00054  -0.01005   0.02817   0.01858   2.10986
   A17        1.82177   0.00009  -0.01294  -0.00284  -0.01603   1.80574
   A18        1.85831  -0.00050   0.00178  -0.00577  -0.00326   1.85505
   A19        2.84533  -0.00047   0.01410   0.00004   0.01387   2.85920
   A20        1.76463   0.00171  -0.01107   0.01862   0.00804   1.77267
   A21        2.26162   0.00043  -0.00097  -0.02142  -0.02239   2.23924
   A22        1.89113  -0.00179  -0.00213  -0.01850  -0.02106   1.87007
   A23        2.84283   0.00088   0.00058   0.03283   0.03443   2.87726
   A24        2.29890  -0.00011   0.00768  -0.04640  -0.03888   2.26002
   A25        1.78698   0.00009  -0.00134   0.00955   0.00794   1.79492
   A26        1.86221  -0.00006   0.00023  -0.00063  -0.00061   1.86160
   A27        3.21949   0.00044  -0.00426   0.01211   0.00762   3.22711
   A28        3.01062  -0.00061   0.00517   0.00694   0.01194   3.02256
   A29        2.88250   0.00193   0.00488  -0.01164  -0.00725   2.87525
   A30        3.21761   0.00019   0.00039   0.02316   0.02360   3.24121
    D1        0.67191  -0.00045   0.02059  -0.12678  -0.10569   0.56623
    D2       -2.51428  -0.00057   0.02292  -0.14117  -0.11782  -2.63211
    D3        0.04036  -0.00020   0.00217   0.04270   0.04541   0.08577
    D4       -3.05857  -0.00020   0.00004   0.05592   0.05650  -3.00207
    D5       -1.36588  -0.00022   0.02920  -0.11706  -0.08791  -1.45379
    D6        2.82486  -0.00007   0.02790  -0.11082  -0.08297   2.74189
    D7        0.70449   0.00018   0.02864  -0.11250  -0.08388   0.62061
    D8        1.73711  -0.00023   0.03118  -0.12898  -0.09777   1.63934
    D9       -0.35534  -0.00009   0.02987  -0.12274  -0.09283  -0.44817
   D10       -2.47570   0.00017   0.03062  -0.12442  -0.09374  -2.56944
   D11       -1.43494   0.00061  -0.01412   0.03033   0.01645  -1.41850
   D12        2.34031   0.00001  -0.01189  -0.00660  -0.01838   2.32193
   D13        0.32859  -0.00032  -0.01352  -0.00858  -0.02180   0.30679
   D14        0.08316  -0.00015  -0.00697   0.01894   0.01212   0.09528
   D15        2.18551   0.00029  -0.00905   0.02858   0.01938   2.20489
   D16        1.08987   0.00007  -0.00875   0.03768   0.02871   1.11858
   D17       -0.95045   0.00119   0.00193   0.03156   0.03394  -0.91651
   D18       -0.88436  -0.00081  -0.00995   0.02479   0.01454  -0.86982
   D19       -2.92467   0.00031   0.00072   0.01867   0.01976  -2.90491
   D20        2.25100  -0.00000   0.01341  -0.04316  -0.02974   2.22126
   D21        0.04930   0.00008   0.00738  -0.01137  -0.00401   0.04529
   D22        0.79178  -0.00099   0.01126  -0.11608  -0.10451   0.68728
   D23       -1.43655  -0.00013   0.02885  -0.14451  -0.11550  -1.55205
   D24        0.07308  -0.00011   0.00122   0.09036   0.09175   0.16483
   D25        2.26094  -0.00054  -0.01485   0.06564   0.05118   2.31212
   D26        0.08002   0.00046  -0.01709   0.05421   0.03730   0.11731
   D27       -2.33773  -0.00011  -0.00724   0.07994   0.07294  -2.26478
   D28       -2.17419   0.00003  -0.00588   0.03038   0.02433  -2.14985
         Item               Value     Threshold  Converged?
 Maximum Force            0.008193     0.000015     NO 
 RMS     Force            0.001431     0.000010     NO 
 Maximum Displacement     0.246766     0.000060     NO 
 RMS     Displacement     0.060353     0.000040     NO 
 Predicted change in Energy=-4.599819D-04
 GradGradGradGradGradGradGradGradGradGradGradGradGradGradGradGradGradGrad

                          Input orientation:                          
 ---------------------------------------------------------------------
 Center     Atomic      Atomic             Coordinates (Angstroms)
 Number     Number       Type             X           Y           Z
 ---------------------------------------------------------------------
      1          6           0        0.248630   -0.784314   -0.087334
      2          8           0        0.116138   -0.025480   -1.023758
      3          8           0        0.852452   -0.566120    1.036476
      4          6           0       -0.420265   -2.182917   -0.147933
      5          9           0       -1.706314   -2.066346    0.234079
      6          9           0        0.168389   -3.070905    0.658470
      7          9           0       -0.396342   -2.664200   -1.390444
      8          8           0        1.566384    1.751210    1.574921
      9          1           0        1.186909    0.421031    1.128187
     10          1           0        1.225334    1.769301    2.482660
     11          1           0        1.146459    2.481289    1.058210
     12          8           0        0.462421    3.597616   -0.044358
     13          1           0       -0.488111    3.707378   -0.107700
     14          1           0        0.759508    3.267211   -0.917121
     15          8           0        1.202201    2.230691   -2.279895
     16          1           0        0.891797    1.362425   -1.973181
     17          1           0        0.943084    2.314944   -3.199677
     18          8           0        0.373438    0.600458    3.794167
     19          1           0        0.626678    0.413828    4.701359
     20          1           0        0.340726   -0.247068    3.336462
 ---------------------------------------------------------------------
                    Distance matrix (angstroms):
                    1          2          3          4          5
     1  C    0.000000
     2  O    1.212548   0.000000
     3  O    1.294279   2.253667   0.000000
     4  C    1.551510   2.389421   2.374167   0.000000
     5  F    2.359813   3.011415   3.072752   1.346642   0.000000
     6  F    2.406483   3.479545   2.623886   1.336159   2.168815
     7  F    2.376564   2.712920   3.442582   1.332681   2.170837
     8  O    3.305821   3.465974   2.483876   4.732057   5.204051
     9  H    1.952105   2.444747   1.046298   3.315424   3.918828
    10  H    3.752301   4.092251   2.772125   5.024743   5.325680
    11  H    3.575266   3.417607   3.061635   5.065987   5.431251
    12  O    4.387352   3.769079   4.319377   5.848455   6.071359
    13  H    4.551757   3.890823   4.622664   5.890823   5.910729
    14  H    4.167061   3.356651   4.303441   5.629157   5.987684
    15  O    3.847970   2.801378   4.352332   5.163099   5.765765
    16  H    2.928920   1.851846   3.574755   4.197915   4.835148
    17  H    4.446836   3.300917   5.123840   5.603804   6.164876
    18  O    4.123011   4.865223   3.032361   4.890531   4.910340
    19  H    4.950762   5.764599   3.800347   5.599537   5.617002
    20  H    3.466913   4.371619   2.377728   4.058032   4.138227
                    6          7          8          9         10
     6  F    0.000000
     7  F    2.163880   0.000000
     8  O    5.103633   5.669350   0.000000
     9  H    3.667647   4.285888   1.453599   0.000000
    10  H    5.279431   6.106283   0.969861   1.911519   0.000000
    11  H    5.651837   5.903575   0.988101   2.061843   1.594429
    12  O    6.711899   6.462179   2.692585   3.462720   3.211010
    13  H    6.852964   6.500065   3.298296   3.890139   3.660874
    14  H    6.557714   6.061489   3.026480   3.530820   3.744227
    15  O    6.148957   5.225554   3.901556   3.858772   4.784907
    16  H    5.206085   4.267621   3.632527   3.254504   4.486793
    17  H    6.670294   5.464363   4.847999   4.730408   5.715448
    18  O    4.832550   6.175009   2.769911   2.793095   1.952428
    19  H    5.357084   6.901514   3.527924   3.616832   2.668018
    20  H    3.895560   5.359984   2.932299   2.457409   2.361621
                   11         12         13         14         15
    11  H    0.000000
    12  O    1.711651   0.000000
    13  H    2.352543   0.958943   0.000000
    14  H    2.160865   0.979358   1.550955   0.000000
    15  O    3.347962   2.722753   3.123489   1.768475   0.000000
    16  H    3.241303   2.983421   3.298934   2.181965   0.971756
    17  H    4.265986   3.439815   3.680695   2.480036   0.959292
    18  O    3.408892   4.870846   5.061599   5.427417   6.343401
    19  H    4.221031   5.717107   5.934414   6.302916   7.236720
    20  H    3.644663   5.121166   5.309130   5.533398   6.198781
                   16         17         18         19         20
    16  H    0.000000
    17  H    1.553774   0.000000
    18  O    5.840514   7.223422   0.000000
    19  H    6.746823   8.132695   0.960187   0.000000
    20  H    5.575523   7.046123   0.963776   1.543211   0.000000
 Stoichiometry    C2H9F3O6
 Framework group  C1[X(C2H9F3O6)]
 Deg. of freedom    54
 Full point group                 C1      NOp   1
 Largest Abelian subgroup         C1      NOp   1
 Largest concise Abelian subgroup C1      NOp   1
                         Standard orientation:                         
 ---------------------------------------------------------------------
 Center     Atomic      Atomic             Coordinates (Angstroms)
 Number     Number       Type             X           Y           Z
 ---------------------------------------------------------------------
      1          6           0        0.655091   -0.307951   -0.186504
      2          8           0        0.003463   -1.293639    0.085658
      3          8           0        0.231682    0.826781   -0.642867
      4          6           0        2.182826   -0.313993    0.084002
      5          9           0        2.396592    0.001617    1.375566
      6          9           0        2.842893    0.570528   -0.669162
      7          9           0        2.697215   -1.522724   -0.140529
      8          8           0       -2.214510    1.255716   -0.685288
      9          1           0       -0.812093    0.873609   -0.698363
     10          1           0       -2.182821    2.144313   -0.297960
     11          1           0       -2.781088    0.677260   -0.118966
     12          8           0       -3.621733   -0.520723    0.768671
     13          1           0       -3.470448   -0.633583    1.708855
     14          1           0       -3.342684   -1.357527    0.343190
     15          8           0       -2.400202   -2.633591   -0.438406
     16          1           0       -1.495734   -2.289245   -0.350819
     17          1           0       -2.369465   -3.567578   -0.221696
     18          8           0       -0.890871    3.484249    0.291454
     19          1           0       -0.820915    4.411614    0.052583
     20          1           0       -0.045172    3.077686    0.071532
 ---------------------------------------------------------------------
 Rotational constants (GHZ):           0.9068739           0.5175370           0.3664100
 Standard basis: 6-31++G(d,p) (6D, 7F)
 There are   263 symmetry adapted cartesian basis functions of A   symmetry.
 There are   263 symmetry adapted basis functions of A   symmetry.
   263 basis functions,   424 primitive gaussians,   263 cartesian basis functions
    48 alpha electrons       48 beta electrons
       nuclear repulsion energy       728.6559449207 Hartrees.
 NAtoms=   20 NActive=   20 NUniq=   20 SFac= 1.00D+00 NAtFMM=   60 NAOKFM=F Big=F
 Integral buffers will be    131072 words long.
 Raffenetti 2 integral format.
 Two-electron integral symmetry is turned on.
 Nuclear repulsion after empirical dispersion term =      728.6476509422 Hartrees.
 One-electron integrals computed using PRISM.
 NBasis=   263 RedAO= T EigKep=  5.95D-05  NBF=   263
 NBsUse=   263 1.00D-06 EigRej= -1.00D+00 NBFU=   263
 Initial guess from the checkpoint file:  "/local_scratch/slurm.5620330/Gau-102261.chk"
 B after Tr=     0.000000   -0.000000   -0.000000
         Rot=    0.999970    0.007363    0.000739    0.002224 Ang=   0.89 deg.
 ExpMin= 3.60D-02 ExpMax= 7.00D+03 ExpMxC= 1.05D+03 IAcc=3 IRadAn=         5 AccDes= 0.00D+00
 Harris functional with IExCor= 4639 and IRadAn=       5 diagonalized for initial guess.
 HarFok:  IExCor= 4639 AccDes= 0.00D+00 IRadAn=         5 IDoV= 1 UseB2=F ITyADJ=14
 ICtDFT=  3500011 ScaDFX=  1.000000  1.000000  1.000000  1.000000
 FoFCou: FMM=F IPFlag=           0 FMFlag=      100000 FMFlg1=           0
         NFxFlg=           0 DoJE=T BraDBF=F KetDBF=T FulRan=T
         wScrn=  0.000000 ICntrl=       500 IOpCl=  0 I1Cent=   200000004 NGrid=           0
         NMat0=    1 NMatS0=      1 NMatT0=    0 NMatD0=    1 NMtDS0=    0 NMtDT0=    0
 Petite list used in FoFCou.
 Requested convergence on RMS density matrix=1.00D-10 within 128 cycles.
 Requested convergence on MAX density matrix=1.00D-08.
 Requested convergence on             energy=1.00D-08.
 No special actions if energy rises.
 SCF Done:  E(RwB97XD) =  -832.379341675     A.U. after   16 cycles
            NFock= 16  Conv=0.40D-10     -V/T= 2.0082
 Calling FoFJK, ICntrl=      2127 FMM=F ISym2X=0 I1Cent= 0 IOpClX= 0 NMat=1 NMatS=1 NMatT=0.
 ***** Axes restored to original set *****
 -------------------------------------------------------------------
 Center     Atomic                   Forces (Hartrees/Bohr)
 Number     Number              X              Y              Z
 -------------------------------------------------------------------
      1        6          -0.001976067   -0.001573328    0.000549773
      2        8           0.000774671    0.000074559   -0.002698960
      3        8          -0.000277333   -0.002254617    0.000172951
      4        6          -0.000687263    0.000098309    0.000431778
      5        9           0.000725155    0.000103440   -0.000104753
      6        9           0.000574772    0.000037726    0.000304503
      7        9          -0.000036120   -0.000008350   -0.000395704
      8        8          -0.000773555   -0.000340652   -0.002930764
      9        1           0.001435945    0.003217170    0.001842568
     10        1          -0.000369710    0.000283765    0.000759292
     11        1           0.000542830   -0.000518397    0.001619566
     12        8           0.002261800    0.000648803    0.000668038
     13        1          -0.000980820   -0.000294712    0.000253353
     14        1          -0.000906941    0.000282400   -0.001192847
     15        8           0.000076609   -0.000352197    0.000362259
     16        1          -0.000318025    0.000541828    0.000369605
     17        1           0.000064678    0.000055601   -0.000270980
     18        8          -0.000194431    0.000405695    0.000412187
     19        1           0.000046587   -0.000089071    0.000018410
     20        1           0.000017216   -0.000317971   -0.000170275
 -------------------------------------------------------------------
 Cartesian Forces:  Max     0.003217170 RMS     0.001012091

 GradGradGradGradGradGradGradGradGradGradGradGradGradGradGradGradGradGrad
 Berny optimization.
 Using GEDIIS/GDIIS optimizer.
 FormGI is forming the generalized inverse of G from B-inverse, IUseBI=4.
 Internal  Forces:  Max     0.003021601 RMS     0.000703293
 Search for a local minimum.
 Step number  18 out of a maximum of  120
 All quantities printed in internal units (Hartrees-Bohrs-Radians)
 Mixed Optimization -- En-DIIS/RFO-DIIS
 Update second derivatives using D2CorX and points   17   18
 DE= -4.97D-04 DEPred=-4.60D-04 R= 1.08D+00
 TightC=F SS=  1.41D+00  RLast= 3.78D-01 DXNew= 2.4469D+00 1.1330D+00
 Trust test= 1.08D+00 RLast= 3.78D-01 DXMaxT set to 1.45D+00
 ITU=  1  1  1  1  1  1 -1  1  0  0 -1  1  0  0  0 -1  1  0
 Use linear search instead of GDIIS.
     Eigenvalues ---    0.00044   0.00094   0.00147   0.00159   0.00277
     Eigenvalues ---    0.00383   0.00430   0.00459   0.00560   0.00606
     Eigenvalues ---    0.00898   0.00996   0.01344   0.01580   0.01949
     Eigenvalues ---    0.02210   0.02625   0.02792   0.03033   0.03771
     Eigenvalues ---    0.03913   0.04303   0.05201   0.06097   0.06167
     Eigenvalues ---    0.07493   0.07536   0.07654   0.09217   0.09644
     Eigenvalues ---    0.10194   0.11428   0.13083   0.14387   0.19547
     Eigenvalues ---    0.20405   0.21801   0.23636   0.25701   0.36422
     Eigenvalues ---    0.36498   0.37721   0.40015   0.48226   0.50474
     Eigenvalues ---    0.51150   0.52420   0.54371   0.54872   0.57424
     Eigenvalues ---    0.57825   0.65215   0.79306   1.54320
 RFO step:  Lambda=-4.62560139D-04 EMin= 4.38232867D-04
 Quartic linear search produced a step of  0.26598.
 Iteration  1 RMS(Cart)=  0.06906466 RMS(Int)=  0.00482397
 Iteration  2 RMS(Cart)=  0.00425615 RMS(Int)=  0.00058150
 Iteration  3 RMS(Cart)=  0.00003267 RMS(Int)=  0.00058100
 Iteration  4 RMS(Cart)=  0.00000002 RMS(Int)=  0.00058100
 Variable       Old X    -DE/DX   Delta X   Delta X   Delta X     New X
                                 (Linear)    (Quad)   (Total)
    R1        2.29138   0.00215  -0.00023   0.00385   0.00407   2.29545
    R2        2.44583   0.00164  -0.00217   0.00266   0.00054   2.44638
    R3        2.93193  -0.00047   0.00116  -0.00094   0.00023   2.93216
    R4        3.49948   0.00026  -0.00392  -0.00594  -0.00923   3.49025
    R5        1.97722   0.00302   0.00277   0.01057   0.01287   1.99008
    R6        2.54478  -0.00071   0.00091  -0.00045   0.00046   2.54524
    R7        2.52497   0.00041   0.00079   0.00156   0.00235   2.52733
    R8        2.51840   0.00037  -0.00071  -0.00078  -0.00148   2.51692
    R9        2.74690  -0.00069  -0.00170   0.01001   0.00804   2.75495
   R10        1.83277   0.00114  -0.00047   0.00138   0.00090   1.83368
   R11        1.86724  -0.00136   0.00595  -0.00573  -0.00000   1.86724
   R12        3.68955   0.00023  -0.00286  -0.00918  -0.01204   3.67751
   R13        3.23455   0.00012  -0.00807   0.01072   0.00237   3.23692
   R14        1.81214   0.00091  -0.00163   0.00235   0.00071   1.81285
   R15        1.85072   0.00091   0.00005  -0.00065  -0.00097   1.84975
   R16        3.34193   0.00035  -0.01863  -0.00247  -0.02131   3.32063
   R17        1.83635   0.00022   0.00070   0.00181   0.00308   1.83944
   R18        1.81280   0.00025  -0.00016   0.00019   0.00003   1.81283
   R19        1.81449   0.00005  -0.00009   0.00018   0.00008   1.81457
   R20        1.82127   0.00036  -0.00075   0.00039  -0.00036   1.82092
    A1        2.23450  -0.00042   0.00230   0.00903   0.01200   2.24650
    A2        2.07930   0.00117   0.00156   0.00298   0.00424   2.08354
    A3        1.96819  -0.00074  -0.00399  -0.01186  -0.01620   1.95199
    A4        2.53082  -0.00066  -0.01065  -0.05378  -0.06379   2.46703
    A5        1.96524   0.00090   0.00009   0.02990   0.03033   1.99556
    A6        1.89929  -0.00014   0.00097   0.00048   0.00144   1.90072
    A7        1.96663  -0.00082  -0.00127  -0.00454  -0.00580   1.96083
    A8        1.93288   0.00004   0.00242   0.00254   0.00495   1.93783
    A9        1.88290   0.00043  -0.00093   0.00058  -0.00035   1.88254
   A10        1.88903   0.00017  -0.00078   0.00051  -0.00029   1.88874
   A11        1.89101   0.00037  -0.00048   0.00055   0.00008   1.89109
   A12        1.78535   0.00037  -0.00014   0.00107   0.00184   1.78720
   A13        1.98720   0.00087   0.00156   0.00960   0.01071   1.99791
   A14        1.90309  -0.00075   0.00046  -0.00461  -0.00482   1.89827
   A15        2.45116   0.00051   0.01046   0.01570   0.02616   2.47732
   A16        2.10986  -0.00072   0.00494   0.01509   0.02038   2.13024
   A17        1.80574   0.00035  -0.00426   0.00703   0.00246   1.80819
   A18        1.85505  -0.00016  -0.00087  -0.00072  -0.00233   1.85271
   A19        2.85920  -0.00042   0.00369  -0.01858  -0.01547   2.84373
   A20        1.77267   0.00093   0.00214   0.01870   0.02124   1.79391
   A21        2.23924   0.00015  -0.00595   0.02095   0.01438   2.25361
   A22        1.87007  -0.00029  -0.00560  -0.00262  -0.00896   1.86110
   A23        2.87726   0.00084   0.00916   0.04882   0.05952   2.93678
   A24        2.26002   0.00003  -0.01034  -0.02446  -0.03508   2.22495
   A25        1.79492  -0.00002   0.00211   0.00186   0.00350   1.79842
   A26        1.86160  -0.00004  -0.00016  -0.00195  -0.00249   1.85911
   A27        3.22711   0.00025   0.00203   0.00052   0.00173   3.22884
   A28        3.02256  -0.00014   0.00317  -0.01085  -0.00762   3.01493
   A29        2.87525   0.00146  -0.00193  -0.00801  -0.01032   2.86492
   A30        3.24121  -0.00014   0.00628   0.00817   0.01315   3.25436
    D1        0.56623  -0.00034  -0.02811  -0.07219  -0.10024   0.46599
    D2       -2.63211  -0.00003  -0.03134  -0.06889  -0.09972  -2.73183
    D3        0.08577  -0.00029   0.01208  -0.01250   0.00112   0.08690
    D4       -3.00207  -0.00063   0.01503  -0.01598   0.00015  -3.00192
    D5       -1.45379  -0.00032  -0.02338  -0.09326  -0.11687  -1.57066
    D6        2.74189  -0.00024  -0.02207  -0.09146  -0.11375   2.62814
    D7        0.62061  -0.00018  -0.02231  -0.09083  -0.11334   0.50727
    D8        1.63934  -0.00006  -0.02600  -0.08986  -0.11565   1.52368
    D9       -0.44817   0.00002  -0.02469  -0.08806  -0.11254  -0.56070
   D10       -2.56944   0.00009  -0.02493  -0.08742  -0.11213  -2.68157
   D11       -1.41850   0.00113   0.00438   0.05252   0.05578  -1.36271
   D12        2.32193   0.00005  -0.00489   0.00175  -0.00183   2.32010
   D13        0.30679   0.00011  -0.00580   0.00398   0.00000   0.30679
   D14        0.09528  -0.00048   0.00322   0.00448   0.00788   0.10316
   D15        2.20489   0.00038   0.00516   0.01400   0.01899   2.22388
   D16        1.11858   0.00038   0.00764   0.04017   0.04827   1.16685
   D17       -0.91651   0.00068   0.00903   0.03007   0.04026  -0.87625
   D18       -0.86982  -0.00016   0.00387   0.03563   0.03980  -0.83002
   D19       -2.90491   0.00014   0.00526   0.02553   0.03178  -2.87313
   D20        2.22126  -0.00006  -0.00791  -0.02992  -0.03777   2.18349
   D21        0.04529  -0.00001  -0.00107  -0.00834  -0.00947   0.03582
   D22        0.68728  -0.00042  -0.02780  -0.08560  -0.11284   0.57444
   D23       -1.55205   0.00032  -0.03072  -0.10684  -0.13692  -1.68897
   D24        0.16483  -0.00021   0.02440   0.08811   0.11280   0.27763
   D25        2.31212   0.00048   0.01361   0.12020   0.13419   2.44631
   D26        0.11731   0.00084   0.00992   0.02071   0.02991   0.14722
   D27       -2.26478   0.00023   0.01940  -0.01558   0.00358  -2.26121
   D28       -2.14985   0.00005   0.00647   0.02129   0.02750  -2.12236
         Item               Value     Threshold  Converged?
 Maximum Force            0.003022     0.000015     NO 
 RMS     Force            0.000703     0.000010     NO 
 Maximum Displacement     0.264330     0.000060     NO 
 RMS     Displacement     0.067754     0.000040     NO 
 Predicted change in Energy=-2.854301D-04
 GradGradGradGradGradGradGradGradGradGradGradGradGradGradGradGradGradGrad

                          Input orientation:                          
 ---------------------------------------------------------------------
 Center     Atomic      Atomic             Coordinates (Angstroms)
 Number     Number       Type             X           Y           Z
 ---------------------------------------------------------------------
      1          6           0        0.235539   -0.806425   -0.130879
      2          8           0        0.092553   -0.074496   -1.089699
      3          8           0        0.833999   -0.563523    0.991059
      4          6           0       -0.412564   -2.216137   -0.146038
      5          9           0       -1.652178   -2.132108    0.373956
      6          9           0        0.278074   -3.101166    0.580867
      7          9           0       -0.513401   -2.682474   -1.389545
      8          8           0        1.550128    1.754553    1.568792
      9          1           0        1.173095    0.427927    1.096298
     10          1           0        1.200105    1.760664    2.473781
     11          1           0        1.141568    2.499921    1.064960
     12          8           0        0.488845    3.637181   -0.037143
     13          1           0       -0.454462    3.798855   -0.102921
     14          1           0        0.768464    3.297151   -0.911403
     15          8           0        1.212588    2.230388   -2.235231
     16          1           0        0.881334    1.365603   -1.935395
     17          1           0        0.995652    2.299462   -3.167131
     18          8           0        0.343849    0.614819    3.793251
     19          1           0        0.636237    0.437161    4.690463
     20          1           0        0.300092   -0.237324    3.345548
 ---------------------------------------------------------------------
                    Distance matrix (angstroms):
                    1          2          3          4          5
     1  C    0.000000
     2  O    1.214702   0.000000
     3  O    1.294566   2.262398   0.000000
     4  C    1.551630   2.394215   2.361788   0.000000
     5  F    2.361307   3.069225   3.003723   1.346885   0.000000
     6  F    2.402962   3.462072   2.630008   1.337404   2.169737
     7  F    2.380065   2.694186   3.460161   1.331896   2.170174
     8  O    3.342998   3.540836   2.494011   4.749651   5.175764
     9  H    1.977018   2.489696   1.053107   3.323972   3.880429
    10  H    3.782141   4.158470   2.781068   5.027833   5.262932
    11  H    3.630819   3.517188   3.079732   5.111071   5.453274
    12  O    4.451807   3.878333   4.338461   5.923321   6.167469
    13  H    4.656769   4.034329   4.678383   6.015293   6.069454
    14  H    4.211005   3.443349   4.304470   5.690076   6.081819
    15  O    3.821669   2.806994   4.284649   5.174692   5.834906
    16  H    2.896729   1.846961   3.505410   4.207712   4.897528
    17  H    4.409437   3.281309   5.051075   5.612550   6.260121
    18  O    4.174981   4.937763   3.079126   4.909631   4.818850
    19  H    4.995239   5.828179   3.837456   5.615312   5.519984
    20  H    3.523293   4.443085   2.436202   4.076120   4.028887
                    6          7          8          9         10
     6  F    0.000000
     7  F    2.164315   0.000000
     8  O    5.115869   5.718139   0.000000
     9  H    3.677122   4.324151   1.457855   0.000000
    10  H    5.298174   6.132117   0.970339   1.916866   0.000000
    11  H    5.687894   5.968311   0.988100   2.072471   1.592075
    12  O    6.769909   6.539994   2.692515   3.471628   3.214335
    13  H    6.972408   6.608064   3.315446   3.930678   3.678479
    14  H    6.588309   6.134144   3.023570   3.525201   3.742536
    15  O    6.101573   5.275456   3.848499   3.788075   4.732398
    16  H    5.162124   4.316268   3.588579   3.186774   4.438302
    17  H    6.612805   5.500613   4.799306   4.659502   5.670273
    18  O    4.912461   6.202289   2.775305   2.827743   1.946056
    19  H    5.434778   6.929668   3.509352   3.634051   2.642591
    20  H    3.980645   5.390885   2.947376   2.502762   2.358380
                   11         12         13         14         15
    11  H    0.000000
    12  O    1.712904   0.000000
    13  H    2.366113   0.959319   0.000000
    14  H    2.163515   0.978845   1.549483   0.000000
    15  O    3.311942   2.708221   3.128241   1.757200   0.000000
    16  H    3.218157   2.986214   3.326113   2.189104   0.973388
    17  H    4.239348   3.441390   3.706803   2.476955   0.959307
    18  O    3.410796   4.881353   5.094658   5.432216   6.301378
    19  H    4.201739   5.710702   5.955430   6.291100   7.177262
    20  H    3.660830   5.146845   5.362093   5.552794   6.169875
                   16         17         18         19         20
    16  H    0.000000
    17  H    1.549946   0.000000
    18  O    5.802581   7.190951   0.000000
    19  H    6.695079   8.083263   0.960231   0.000000
    20  H    5.549377   7.023822   0.963587   1.541661   0.000000
 Stoichiometry    C2H9F3O6
 Framework group  C1[X(C2H9F3O6)]
 Deg. of freedom    54
 Full point group                 C1      NOp   1
 Largest Abelian subgroup         C1      NOp   1
 Largest concise Abelian subgroup C1      NOp   1
                         Standard orientation:                         
 ---------------------------------------------------------------------
 Center     Atomic      Atomic             Coordinates (Angstroms)
 Number     Number       Type             X           Y           Z
 ---------------------------------------------------------------------
      1          6           0        0.673131   -0.347590   -0.173467
      2          8           0        0.055385   -1.355291    0.106584
      3          8           0        0.223397    0.777256   -0.629934
      4          6           0        2.202615   -0.296473    0.082701
      5          9           0        2.421352    0.172830    1.326087
      6          9           0        2.835555    0.509058   -0.777041
      7          9           0        2.742764   -1.510758   -0.005033
      8          8           0       -2.228138    1.232140   -0.686037
      9          1           0       -0.826433    0.831491   -0.692771
     10          1           0       -2.188651    2.121931   -0.300977
     11          1           0       -2.812412    0.667949   -0.123317
     12          8           0       -3.678889   -0.526411    0.746603
     13          1           0       -3.582692   -0.635734    1.694806
     14          1           0       -3.379761   -1.366914    0.343846
     15          8           0       -2.400656   -2.603956   -0.429997
     16          1           0       -1.495873   -2.261923   -0.321063
     17          1           0       -2.361798   -3.545471   -0.250251
     18          8           0       -0.927590    3.480064    0.292599
     19          1           0       -0.879934    4.396536    0.010018
     20          1           0       -0.072035    3.085934    0.089652
 ---------------------------------------------------------------------
 Rotational constants (GHZ):           0.9151262           0.5088984           0.3629015
 Standard basis: 6-31++G(d,p) (6D, 7F)
 There are   263 symmetry adapted cartesian basis functions of A   symmetry.
 There are   263 symmetry adapted basis functions of A   symmetry.
   263 basis functions,   424 primitive gaussians,   263 cartesian basis functions
    48 alpha electrons       48 beta electrons
       nuclear repulsion energy       727.0679022093 Hartrees.
 NAtoms=   20 NActive=   20 NUniq=   20 SFac= 1.00D+00 NAtFMM=   60 NAOKFM=F Big=F
 Integral buffers will be    131072 words long.
 Raffenetti 2 integral format.
 Two-electron integral symmetry is turned on.
 Nuclear repulsion after empirical dispersion term =      727.0596576861 Hartrees.
 One-electron integrals computed using PRISM.
 NBasis=   263 RedAO= T EigKep=  6.02D-05  NBF=   263
 NBsUse=   263 1.00D-06 EigRej= -1.00D+00 NBFU=   263
 Initial guess from the checkpoint file:  "/local_scratch/slurm.5620330/Gau-102261.chk"
 B after Tr=    -0.000000   -0.000000    0.000000
         Rot=    0.999954    0.008979    0.000312   -0.003436 Ang=   1.10 deg.
 ExpMin= 3.60D-02 ExpMax= 7.00D+03 ExpMxC= 1.05D+03 IAcc=3 IRadAn=         5 AccDes= 0.00D+00
 Harris functional with IExCor= 4639 and IRadAn=       5 diagonalized for initial guess.
 HarFok:  IExCor= 4639 AccDes= 0.00D+00 IRadAn=         5 IDoV= 1 UseB2=F ITyADJ=14
 ICtDFT=  3500011 ScaDFX=  1.000000  1.000000  1.000000  1.000000
 FoFCou: FMM=F IPFlag=           0 FMFlag=      100000 FMFlg1=           0
         NFxFlg=           0 DoJE=T BraDBF=F KetDBF=T FulRan=T
         wScrn=  0.000000 ICntrl=       500 IOpCl=  0 I1Cent=   200000004 NGrid=           0
         NMat0=    1 NMatS0=      1 NMatT0=    0 NMatD0=    1 NMtDS0=    0 NMtDT0=    0
 Petite list used in FoFCou.
 Requested convergence on RMS density matrix=1.00D-10 within 128 cycles.
 Requested convergence on MAX density matrix=1.00D-08.
 Requested convergence on             energy=1.00D-08.
 No special actions if energy rises.
 SCF Done:  E(RwB97XD) =  -832.379670231     A.U. after   16 cycles
            NFock= 16  Conv=0.46D-10     -V/T= 2.0082
 Calling FoFJK, ICntrl=      2127 FMM=F ISym2X=0 I1Cent= 0 IOpClX= 0 NMat=1 NMatS=1 NMatT=0.
 ***** Axes restored to original set *****
 -------------------------------------------------------------------
 Center     Atomic                   Forces (Hartrees/Bohr)
 Number     Number              X              Y              Z
 -------------------------------------------------------------------
      1        6          -0.001987484   -0.000287379   -0.000836153
      2        8           0.001958727   -0.001013823    0.000904495
      3        8           0.001410419    0.002433428    0.000546954
      4        6          -0.000508008   -0.000412618    0.000023708
      5        9           0.000513504    0.000178966   -0.000022757
      6        9           0.000262003    0.000219128   -0.000102271
      7        9          -0.000008017    0.000153794   -0.000144443
      8        8          -0.001413574   -0.001116116   -0.002798292
      9        1          -0.000769848    0.000345321    0.000298803
     10        1          -0.000234884   -0.000130274    0.000797721
     11        1           0.000747549   -0.000954101    0.000990295
     12        8           0.000938945    0.001121541    0.000941883
     13        1          -0.000626226   -0.000174646    0.000752421
     14        1           0.000029188   -0.000255177   -0.001479648
     15        8          -0.000710496   -0.001809944   -0.000045525
     16        1           0.000124544    0.000977517    0.000635245
     17        1           0.000273296    0.000659522   -0.000458466
     18        8           0.000041360    0.000424664    0.000198485
     19        1           0.000022044   -0.000038992    0.000148011
     20        1          -0.000063042   -0.000320811   -0.000350466
 -------------------------------------------------------------------
 Cartesian Forces:  Max     0.002798292 RMS     0.000886737

 GradGradGradGradGradGradGradGradGradGradGradGradGradGradGradGradGradGrad
 Berny optimization.
 Using GEDIIS/GDIIS optimizer.
 FormGI is forming the generalized inverse of G from B-inverse, IUseBI=4.
 Internal  Forces:  Max     0.002175422 RMS     0.000652811
 Search for a local minimum.
 Step number  19 out of a maximum of  120
 All quantities printed in internal units (Hartrees-Bohrs-Radians)
 Mixed Optimization -- En-DIIS/RFO-DIIS
 Swapping is turned off.
 Update second derivatives using D2CorX and points   18   19
 DE= -3.29D-04 DEPred=-2.85D-04 R= 1.15D+00
 TightC=F SS=  1.41D+00  RLast= 4.33D-01 DXNew= 2.4469D+00 1.2984D+00
 Trust test= 1.15D+00 RLast= 4.33D-01 DXMaxT set to 1.45D+00
 ITU=  1  1  1  1  1  1  1 -1  1  0  0 -1  1  0  0  0 -1  1  0
     Eigenvalues ---    0.00027   0.00097   0.00145   0.00157   0.00267
     Eigenvalues ---    0.00385   0.00433   0.00453   0.00594   0.00603
     Eigenvalues ---    0.00897   0.00992   0.01494   0.01676   0.01905
     Eigenvalues ---    0.02357   0.02603   0.02792   0.03032   0.03748
     Eigenvalues ---    0.03826   0.04158   0.05164   0.05998   0.06653
     Eigenvalues ---    0.07331   0.07532   0.07771   0.09252   0.09355
     Eigenvalues ---    0.10238   0.11431   0.13012   0.14264   0.19544
     Eigenvalues ---    0.19912   0.21756   0.23615   0.25912   0.36445
     Eigenvalues ---    0.36554   0.37778   0.40831   0.47973   0.50412
     Eigenvalues ---    0.50849   0.52331   0.54164   0.54812   0.57425
     Eigenvalues ---    0.57793   0.65074   0.81017   1.61156
 En-DIIS/RFO-DIIS/Sim-DIIS IScMMF=       -3 using points:    19   18
 RFO step:  Lambda=-5.23080186D-04.
 DidBck=F Rises=F RFO-DIIS coefs:    3.00000   -2.00000
 Iteration  1 RMS(Cart)=  0.10524180 RMS(Int)=  0.05621360
 Iteration  2 RMS(Cart)=  0.06525893 RMS(Int)=  0.00547015
 Iteration  3 RMS(Cart)=  0.00461426 RMS(Int)=  0.00211715
 Iteration  4 RMS(Cart)=  0.00003465 RMS(Int)=  0.00211709
 Iteration  5 RMS(Cart)=  0.00000014 RMS(Int)=  0.00211709
 Variable       Old X    -DE/DX   Delta X   Delta X   Delta X     New X
                                 (Linear)    (Quad)   (Total)
    R1        2.29545  -0.00142   0.00814  -0.01168  -0.00268   2.29277
    R2        2.44638   0.00023   0.00108   0.00331   0.00373   2.45011
    R3        2.93216  -0.00023   0.00045  -0.00171  -0.00125   2.93090
    R4        3.49025   0.00006  -0.01846  -0.06085  -0.07749   3.41276
    R5        1.99008  -0.00201   0.02573  -0.04423  -0.02017   1.96992
    R6        2.54524  -0.00047   0.00092   0.00257   0.00348   2.54873
    R7        2.52733  -0.00007   0.00470  -0.00197   0.00274   2.53006
    R8        2.51692   0.00008  -0.00297  -0.00407  -0.00704   2.50988
    R9        2.75495  -0.00218   0.01609   0.07083   0.08580   2.84075
   R10        1.83368   0.00083   0.00181   0.00006   0.00186   1.83554
   R11        1.86724  -0.00167  -0.00000   0.00221   0.00225   1.86949
   R12        3.67751  -0.00004  -0.02408   0.01451  -0.00957   3.66794
   R13        3.23692  -0.00019   0.00474   0.04005   0.04450   3.28142
   R14        1.81285   0.00056   0.00142  -0.00250  -0.00118   1.81167
   R15        1.84975   0.00163  -0.00194   0.00617   0.00362   1.85337
   R16        3.32063   0.00035  -0.04261   0.00546  -0.03749   3.28314
   R17        1.83944  -0.00057   0.00617  -0.00533   0.00257   1.84200
   R18        1.81283   0.00043   0.00006  -0.00009  -0.00003   1.81280
   R19        1.81457   0.00015   0.00017   0.00037   0.00053   1.81511
   R20        1.82092   0.00045  -0.00071   0.00023  -0.00048   1.82043
    A1        2.24650  -0.00129   0.02401  -0.02922  -0.00668   2.23982
    A2        2.08354   0.00056   0.00848   0.01414   0.02343   2.10697
    A3        1.95199   0.00074  -0.03240   0.01466  -0.01708   1.93491
    A4        2.46703   0.00068  -0.12758   0.13313   0.00638   2.47341
    A5        1.99556  -0.00001   0.06065  -0.06975  -0.01365   1.98192
    A6        1.90072  -0.00027   0.00287  -0.00715  -0.00432   1.89640
    A7        1.96083  -0.00045  -0.01160  -0.00044  -0.01206   1.94877
    A8        1.93783  -0.00015   0.00990   0.00297   0.01289   1.95072
    A9        1.88254   0.00035  -0.00070   0.00099   0.00021   1.88276
   A10        1.88874   0.00028  -0.00058   0.00188   0.00128   1.89002
   A11        1.89109   0.00028   0.00016   0.00183   0.00203   1.89312
   A12        1.78720  -0.00017   0.00369  -0.00334   0.00287   1.79006
   A13        1.99791   0.00102   0.02142   0.03238   0.05208   2.04999
   A14        1.89827  -0.00035  -0.00963   0.00216  -0.00939   1.88888
   A15        2.47732  -0.00008   0.05232   0.00701   0.05934   2.53666
   A16        2.13024  -0.00089   0.04076   0.02382   0.06745   2.19769
   A17        1.80819  -0.00063   0.00492  -0.02047  -0.01867   1.78952
   A18        1.85271   0.00060  -0.00467   0.01530   0.00704   1.85975
   A19        2.84373  -0.00068  -0.03093   0.02367  -0.01039   2.83334
   A20        1.79391   0.00044   0.04248   0.00975   0.04878   1.84269
   A21        2.25361  -0.00019   0.02876   0.00902   0.03616   2.28977
   A22        1.86110   0.00062  -0.01793   0.02130  -0.00103   1.86007
   A23        2.93678   0.00092   0.11904   0.00840   0.12766   3.06444
   A24        2.22495   0.00011  -0.07015   0.00404  -0.06731   2.15764
   A25        1.79842  -0.00014   0.00700  -0.00316   0.00163   1.80005
   A26        1.85911   0.00010  -0.00498   0.00073  -0.00607   1.85305
   A27        3.22884   0.00159   0.00345   0.02054   0.01946   3.24829
   A28        3.01493   0.00009  -0.01524   0.02397   0.00877   3.02370
   A29        2.86492   0.00022  -0.02065  -0.00994  -0.02887   2.83605
   A30        3.25436  -0.00051   0.02631  -0.00074   0.02434   3.27870
    D1        0.46599  -0.00018  -0.20048  -0.05723  -0.25640   0.20959
    D2       -2.73183   0.00018  -0.19945  -0.06694  -0.26427  -2.99610
    D3        0.08690   0.00018   0.00225   0.01252   0.01881   0.10570
    D4       -3.00192  -0.00017   0.00031   0.02153   0.02499  -2.97693
    D5       -1.57066  -0.00031  -0.23373  -0.09776  -0.33177  -1.90242
    D6        2.62814  -0.00029  -0.22750  -0.09397  -0.32180   2.30634
    D7        0.50727  -0.00023  -0.22668  -0.09815  -0.32510   0.18217
    D8        1.52368  -0.00007  -0.23131  -0.10731  -0.33831   1.18538
    D9       -0.56070  -0.00005  -0.22507  -0.10352  -0.32834  -0.88905
   D10       -2.68157   0.00002  -0.22426  -0.10770  -0.33164  -3.01322
   D11       -1.36271   0.00068   0.11157   0.02168   0.13446  -1.22825
   D12        2.32010   0.00042  -0.00366   0.07048   0.07093   2.39102
   D13        0.30679   0.00029   0.00000   0.05379   0.05795   0.36474
   D14        0.10316  -0.00058   0.01576  -0.00739   0.00907   0.11222
   D15        2.22388   0.00034   0.03798   0.02922   0.06649   2.29038
   D16        1.16685   0.00019   0.09655   0.05721   0.15715   1.32400
   D17       -0.87625   0.00033   0.08051   0.03260   0.11846  -0.75779
   D18       -0.83002   0.00008   0.07959   0.03097   0.11148  -0.71854
   D19       -2.87313   0.00021   0.06355   0.00636   0.07279  -2.80034
   D20        2.18349  -0.00005  -0.07554   0.00377  -0.07131   2.11218
   D21        0.03582  -0.00014  -0.01894   0.00293  -0.01647   0.01935
   D22        0.57444  -0.00079  -0.22568  -0.06863  -0.28964   0.28480
   D23       -1.68897   0.00029  -0.27385  -0.09339  -0.36270  -2.05167
   D24        0.27763  -0.00073   0.22560  -0.04582   0.18357   0.46120
   D25        2.44631   0.00055   0.26837   0.00538   0.27703   2.72334
   D26        0.14722   0.00057   0.05982   0.06956   0.12947   0.27670
   D27       -2.26121   0.00009   0.00715   0.03727   0.04587  -2.21534
   D28       -2.12236   0.00001   0.05499   0.00065   0.05433  -2.06802
         Item               Value     Threshold  Converged?
 Maximum Force            0.002175     0.000015     NO 
 RMS     Force            0.000653     0.000010     NO 
 Maximum Displacement     0.557389     0.000060     NO 
 RMS     Displacement     0.160948     0.000040     NO 
 Predicted change in Energy=-4.825764D-04
 GradGradGradGradGradGradGradGradGradGradGradGradGradGradGradGradGradGrad

                          Input orientation:                          
 ---------------------------------------------------------------------
 Center     Atomic      Atomic             Coordinates (Angstroms)
 Number     Number       Type             X           Y           Z
 ---------------------------------------------------------------------
      1          6           0        0.273228   -0.890791   -0.193411
      2          8           0        0.214617   -0.182363   -1.176645
      3          8           0        0.791376   -0.619233    0.963652
      4          6           0       -0.390768   -2.292417   -0.186023
      5          9           0       -1.471643   -2.253520    0.619745
      6          9           0        0.440058   -3.230249    0.285910
      7          9           0       -0.788770   -2.655305   -1.400085
      8          8           0        1.486276    1.739311    1.545927
      9          1           0        1.110815    0.368790    1.055532
     10          1           0        1.130203    1.745244    2.449613
     11          1           0        1.111761    2.515836    1.060701
     12          8           0        0.552890    3.741012   -0.035601
     13          1           0       -0.342972    4.077377   -0.093800
     14          1           0        0.763822    3.354624   -0.912018
     15          8           0        1.177446    2.228259   -2.168460
     16          1           0        0.866920    1.359510   -1.853850
     17          1           0        1.017709    2.249931   -3.114109
     18          8           0        0.281808    0.687326    3.838312
     19          1           0        0.660653    0.552759    4.710640
     20          1           0        0.214089   -0.186070    3.437562
 ---------------------------------------------------------------------
                    Distance matrix (angstroms):
                    1          2          3          4          5
     1  C    0.000000
     2  O    1.213283   0.000000
     3  O    1.296540   2.259288   0.000000
     4  C    1.550967   2.408350   2.349205   0.000000
     5  F    2.358565   3.218724   2.812548   1.348727   0.000000
     6  F    2.393877   3.388141   2.720325   1.338851   2.172567
     7  F    2.386925   2.678088   3.497100   1.328172   2.169668
     8  O    3.378493   3.566840   2.526788   4.772606   5.054681
     9  H    1.961620   2.467702   1.042436   3.298216   3.706145
    10  H    3.829968   4.207578   2.813117   5.055950   5.109612
    11  H    3.725727   3.618130   3.152891   5.189529   5.441983
    12  O    4.642921   4.099912   4.479634   6.108632   6.361024
    13  H    5.007227   4.430445   4.946018   6.370641   6.470186
    14  H    4.333662   3.589141   4.394364   5.809408   6.228554
    15  O    3.800908   2.778819   4.250575   5.179369   5.905768
    16  H    2.858913   1.805956   3.443755   4.207136   4.964024
    17  H    4.353029   3.211663   4.991139   5.584839   6.357642
    18  O    4.329586   5.090252   3.198503   5.052375   4.699185
    19  H    5.126758   5.949746   3.928176   5.760018   5.399751
    20  H    3.699202   4.614209   2.577037   4.234727   3.880224
                    6          7          8          9         10
     6  F    0.000000
     7  F    2.164060   0.000000
     8  O    5.232470   5.759121   0.000000
     9  H    3.741032   4.334009   1.503258   0.000000
    10  H    5.469318   6.153654   0.971325   1.959199   0.000000
    11  H    5.836864   6.033920   0.989291   2.147052   1.588467
    12  O    6.979583   6.676432   2.716477   3.587998   3.239239
    13  H    7.359261   6.872709   3.391372   4.145850   3.752071
    14  H    6.700777   6.226396   3.028641   3.592612   3.744984
    15  O    6.030173   5.320302   3.759137   3.722390   4.643504
    16  H    5.081995   4.366458   3.476540   3.083101   4.328730
    17  H    6.475043   5.501145   4.711287   4.575289   5.587698
    18  O    5.290746   6.305563   2.795075   2.921058   1.940992
    19  H    5.825637   7.052195   3.479220   3.687317   2.598988
    20  H    4.387596   5.523194   2.983929   2.605006   2.354842
                   11         12         13         14         15
    11  H    0.000000
    12  O    1.736454   0.000000
    13  H    2.426423   0.958696   0.000000
    14  H    2.171692   0.980762   1.554621   0.000000
    15  O    3.242606   2.688416   3.167826   1.737363   0.000000
    16  H    3.145099   3.012673   3.456649   2.208655   0.974746
    17  H    4.184327   3.452042   3.783290   2.476694   0.959291
    18  O    3.427447   4.940211   5.229177   5.469228   6.265616
    19  H    4.168839   5.718686   6.042585   6.282943   7.099041
    20  H    3.708851   5.253534   5.563974   5.635385   6.179362
                   16         17         18         19         20
    16  H    0.000000
    17  H    1.550432   0.000000
    18  O    5.761501   7.163759   0.000000
    19  H    6.617093   8.014648   0.960514   0.000000
    20  H    5.551040   7.035929   0.963331   1.538185   0.000000
 Stoichiometry    C2H9F3O6
 Framework group  C1[X(C2H9F3O6)]
 Deg. of freedom    54
 Full point group                 C1      NOp   1
 Largest Abelian subgroup         C1      NOp   1
 Largest concise Abelian subgroup C1      NOp   1
                         Standard orientation:                         
 ---------------------------------------------------------------------
 Center     Atomic      Atomic             Coordinates (Angstroms)
 Number     Number       Type             X           Y           Z
 ---------------------------------------------------------------------
      1          6           0        0.736761   -0.377557   -0.200140
      2          8           0        0.146319   -1.417567    0.004343
      3          8           0        0.253024    0.756094   -0.602445
      4          6           0        2.254274   -0.256453    0.096487
      5          9           0        2.421110    0.535352    1.175503
      6          9           0        2.914972    0.299045   -0.926949
      7          9           0        2.800839   -1.438312    0.358244
      8          8           0       -2.243068    1.141837   -0.675826
      9          1           0       -0.787489    0.766396   -0.664883
     10          1           0       -2.232599    2.039203   -0.304213
     11          1           0       -2.860538    0.590012   -0.134607
     12          8           0       -3.816233   -0.609945    0.679039
     13          1           0       -3.913340   -0.702813    1.628272
     14          1           0       -3.425546   -1.449015    0.354661
     15          8           0       -2.340596   -2.602713   -0.359685
     16          1           0       -1.449994   -2.218014   -0.265008
     17          1           0       -2.246009   -3.547932   -0.226070
     18          8           0       -1.111628    3.506248    0.294663
     19          1           0       -1.145887    4.389530   -0.081139
     20          1           0       -0.219642    3.180306    0.133015
 ---------------------------------------------------------------------
 Rotational constants (GHZ):           0.9191219           0.4903331           0.3522981
 Standard basis: 6-31++G(d,p) (6D, 7F)
 There are   263 symmetry adapted cartesian basis functions of A   symmetry.
 There are   263 symmetry adapted basis functions of A   symmetry.
   263 basis functions,   424 primitive gaussians,   263 cartesian basis functions
    48 alpha electrons       48 beta electrons
       nuclear repulsion energy       722.8775778407 Hartrees.
 NAtoms=   20 NActive=   20 NUniq=   20 SFac= 1.00D+00 NAtFMM=   60 NAOKFM=F Big=F
 Integral buffers will be    131072 words long.
 Raffenetti 2 integral format.
 Two-electron integral symmetry is turned on.
 Nuclear repulsion after empirical dispersion term =      722.8694998812 Hartrees.
 One-electron integrals computed using PRISM.
 NBasis=   263 RedAO= T EigKep=  5.95D-05  NBF=   263
 NBsUse=   263 1.00D-06 EigRej= -1.00D+00 NBFU=   263
 Initial guess from the checkpoint file:  "/local_scratch/slurm.5620330/Gau-102261.chk"
 B after Tr=     0.000000    0.000000   -0.000000
         Rot=    0.999712    0.019791    0.005025   -0.012588 Ang=   2.75 deg.
 ExpMin= 3.60D-02 ExpMax= 7.00D+03 ExpMxC= 1.05D+03 IAcc=3 IRadAn=         5 AccDes= 0.00D+00
 Harris functional with IExCor= 4639 and IRadAn=       5 diagonalized for initial guess.
 HarFok:  IExCor= 4639 AccDes= 0.00D+00 IRadAn=         5 IDoV= 1 UseB2=F ITyADJ=14
 ICtDFT=  3500011 ScaDFX=  1.000000  1.000000  1.000000  1.000000
 FoFCou: FMM=F IPFlag=           0 FMFlag=      100000 FMFlg1=           0
[truncated: 2,041,819 more chars]
