# Supplementary material for: The Hydration of Trifluoroacetic Acid from 0 to 298 K
Source: J Phys Chem A. 2026 Jan 20;130(4):927–35. doi: 10.1021/acs.jpca.5c08151 (PMC12862820; doi:10.1021/acs.jpca.5c08151)
Supplement: Supplementary file 1 [file jp5c08151_si_001.zip › TFA_SI/within1kcal-hightemps/4-H2O/20K-1-202-20140-wb97xd.xyz]

20
20K-1-202-20140-wb97xd.log	Energy: -522330.1589858
C          1.13871        0.05167       -0.15721
O          0.41102       -0.91472       -0.23752
O          0.83787        1.30353       -0.32343
H         -0.14322        1.44535       -0.56275
C          2.64067       -0.11712        0.18880
F          3.40726        0.37624       -0.79446
F          2.95069       -1.40064        0.35762
F          2.93665        0.54020        1.32010
O         -3.58852        1.52612        0.75750
H         -3.49463        1.72838        1.69105
H         -3.94080        0.60570        0.69441
O         -1.58792        1.72842       -0.95336
H         -1.78584        2.45290       -1.55088
H         -2.31693        1.68484       -0.28185
O         -4.33617       -1.02516        0.46300
H         -5.07130       -1.21751       -0.12374
H         -3.54717       -1.47058        0.07992
O         -2.10116       -2.11511       -0.60707
H         -1.32104       -1.53519       -0.58280
H         -1.78779       -2.96803       -0.29541
