# Supplementary material for: The Hydration of Trifluoroacetic Acid from 0 to 298 K
Source: J Phys Chem A. 2026 Jan 20;130(4):927–35. doi: 10.1021/acs.jpca.5c08151 (PMC12862820; doi:10.1021/acs.jpca.5c08151)
Supplement: Supplementary file 1 [file jp5c08151_si_001.zip › TFA_SI/within1kcal-hightemps/4-H2O/20K-538-10678-wb97xd.xyz]

20
20K-538-10678-wb97xd.log	Energy: -522327.1886189
C         -1.09246        0.16457        0.01901
O         -0.10415       -0.47331        0.30769
O         -1.17740        1.41163       -0.33365
H         -0.27641        1.88425       -0.38044
C         -2.49456       -0.49858        0.03604
F         -3.31087        0.14289        0.88469
F         -2.41605       -1.77274        0.41407
F         -3.04669       -0.45634       -1.18670
O          2.70011       -0.65115        0.79893
H          3.09947       -1.35928        0.26730
H          1.74334       -0.68334        0.64524
O          0.97647        2.76699       -0.53161
H          1.14408        3.14514       -1.39806
H          1.85078        2.46517       -0.17073
O          3.30116        1.89288        0.38373
H          3.17528        0.92332        0.54775
H          3.63159        2.27056        1.20223
O          3.95472       -2.68842       -0.69776
H          4.20576       -3.48285       -0.21909
H          4.70338       -2.45210       -1.25161
