# Supplementary material for: The Hydration of Trifluoroacetic Acid from 0 to 298 K
Source: J Phys Chem A. 2026 Jan 20;130(4):927–35. doi: 10.1021/acs.jpca.5c08151 (PMC12862820; doi:10.1021/acs.jpca.5c08151)
Supplement: Supplementary file 1 [file jp5c08151_si_001.zip › TFA_SI/within1kcal-hightemps/4-H2O/20K-1-517-12284-wb97xd.xyz]

20
20K-1-517-12284-wb97xd.log	Energy: -522327.8092911
C         -1.25582       -0.83050       -0.08465
O         -1.49656       -2.00253        0.04466
O         -0.10635       -0.28918       -0.42353
H          0.61800       -1.01347       -0.55811
C         -2.32455        0.26357        0.16106
F         -3.52403       -0.26863        0.36153
F         -2.39995        1.09952       -0.88907
F         -1.99469        0.99211        1.24143
O          1.22093        2.22968       -0.46088
H          0.63193        1.46008       -0.41174
H          1.03638        2.65368       -1.30269
O          3.84082       -1.17355        0.61587
H          3.89133       -1.31225        1.56436
H          3.90384       -0.20197        0.47181
O          1.71368       -1.99411       -0.74712
H          1.46141       -2.90336       -0.56492
H          2.53477       -1.78322       -0.23345
O          3.77759        1.49266        0.16300
H          4.19310        2.18260        0.68409
H          2.87857        1.80861       -0.06890
