# Supplementary material for: The Hydration of Trifluoroacetic Acid from 0 to 298 K
Source: J Phys Chem A. 2026 Jan 20;130(4):927–35. doi: 10.1021/acs.jpca.5c08151 (PMC12862820; doi:10.1021/acs.jpca.5c08151)
Supplement: Supplementary file 1 [file jp5c08151_si_001.zip › TFA_SI/within1kcal-hightemps/4-H2O/20K-1-103-19073-wb97xd.log]

 Entering Gaussian System, Link 0=g16
 Initial command:
 /software/commercial/MERCURY/GAUSSIAN/AVX2/g16/l1.exe "/local_scratch/slurm.5620294/Gau-750303.inp" -scrdir="/local_scratch/slurm.5620294/"
 Entering Link 1 = /software/commercial/MERCURY/GAUSSIAN/AVX2/g16/l1.exe PID=    750304.
  
 Copyright (c) 1988-2019, Gaussian, Inc.  All Rights Reserved.
  
 This is part of the Gaussian(R) 16 program.  It is based on
 the Gaussian(R) 09 system (copyright 2009, Gaussian, Inc.),
 the Gaussian(R) 03 system (copyright 2003, Gaussian, Inc.),
 the Gaussian(R) 98 system (copyright 1998, Gaussian, Inc.),
 the Gaussian(R) 94 system (copyright 1995, Gaussian, Inc.),
 the Gaussian 92(TM) system (copyright 1992, Gaussian, Inc.),
 the Gaussian 90(TM) system (copyright 1990, Gaussian, Inc.),
 the Gaussian 88(TM) system (copyright 1988, Gaussian, Inc.),
 the Gaussian 86(TM) system (copyright 1986, Carnegie Mellon
 University), and the Gaussian 82(TM) system (copyright 1983,
 Carnegie Mellon University). Gaussian is a federally registered
 trademark of Gaussian, Inc.
  
 This software contains proprietary and confidential information,
 including trade secrets, belonging to Gaussian, Inc.
  
 This software is provided under written license and may be
 used, copied, transmitted, or stored only in accord with that
 written license.
  
 The following legend is applicable only to US Government
 contracts under FAR:
  
                    RESTRICTED RIGHTS LEGEND
  
 Use, reproduction and disclosure by the US Government is
 subject to restrictions as set forth in subparagraphs (a)
 and (c) of the Commercial Computer Software - Restricted
 Rights clause in FAR 52.227-19.
  
 Gaussian, Inc.
 340 Quinnipiac St., Bldg. 40, Wallingford CT 06492
  
  
 ---------------------------------------------------------------
 Warning -- This program may not be used in any manner that
 competes with the business of Gaussian, Inc. or will provide
 assistance to any competitor of Gaussian, Inc.  The licensee
 of this program is prohibited from giving any competitor of
 Gaussian, Inc. access to this program.  By using this program,
 the user acknowledges that Gaussian, Inc. is engaged in the
 business of creating and licensing software in the field of
 computational chemistry and represents and warrants to the
 licensee that it is not a competitor of Gaussian, Inc. and that
 it will not use this program in any manner prohibited above.
 ---------------------------------------------------------------
  

 Cite this work as:
 Gaussian 16, Revision C.01,
 M. J. Frisch, G. W. Trucks, H. B. Schlegel, G. E. Scuseria, 
 M. A. Robb, J. R. Cheeseman, G. Scalmani, V. Barone, 
 G. A. Petersson, H. Nakatsuji, X. Li, M. Caricato, A. V. Marenich, 
 J. Bloino, B. G. Janesko, R. Gomperts, B. Mennucci, H. P. Hratchian, 
 J. V. Ortiz, A. F. Izmaylov, J. L. Sonnenberg, D. Williams-Young, 
 F. Ding, F. Lipparini, F. Egidi, J. Goings, B. Peng, A. Petrone, 
 T. Henderson, D. Ranasinghe, V. G. Zakrzewski, J. Gao, N. Rega, 
 G. Zheng, W. Liang, M. Hada, M. Ehara, K. Toyota, R. Fukuda, 
 J. Hasegawa, M. Ishida, T. Nakajima, Y. Honda, O. Kitao, H. Nakai, 
 T. Vreven, K. Throssell, J. A. Montgomery, Jr., J. E. Peralta, 
 F. Ogliaro, M. J. Bearpark, J. J. Heyd, E. N. Brothers, K. N. Kudin, 
 V. N. Staroverov, T. A. Keith, R. Kobayashi, J. Normand, 
 K. Raghavachari, A. P. Rendell, J. C. Burant, S. S. Iyengar, 
 J. Tomasi, M. Cossi, J. M. Millam, M. Klene, C. Adamo, R. Cammi, 
 J. W. Ochterski, R. L. Martin, K. Morokuma, O. Farkas, 
 J. B. Foresman, and D. J. Fox, Gaussian, Inc., Wallingford CT, 2019.
 
 ******************************************
 Gaussian 16:  ES64L-G16RevC.01  3-Jul-2019
                19-Sep-2025 
 ******************************************
 %nproc=20
 Will use up to   20 processors via shared memory.
 %mem=18gb
 ----------------------------------------------------------------------
 # wb97xd/6-31++g** scf(conver=10) opt(tight,maxcycles=300,calcfc) freq
 ----------------------------------------------------------------------
 1/6=300,7=10,10=4,18=20,19=15,26=3,38=1/1,3;
 2/9=110,12=2,17=6,18=5,40=1/2;
 3/5=1,6=6,7=1111,11=2,25=1,30=1,71=2,74=-58,140=1/1,2,3;
 4//1;
 5/5=2,6=10,38=5/2;
 8/6=4,10=90,11=11/1;
 11/6=1,8=1,9=11,15=111,16=1/1,2,10;
 10/6=1,13=1/2;
 6/7=2,8=2,9=2,10=2,28=1/1;
 7/10=1,25=1/1,2,3,16;
 1/6=300,7=10,10=4,18=20,19=15,26=3/3(2);
 2/9=110/2;
 99//99;
 2/9=110/2;
 3/5=1,6=6,7=1111,11=2,25=1,30=1,71=1,74=-58/1,2,3;
 4/5=5,16=3,69=1/1;
 5/5=2,6=10,38=5/2;
 7//1,2,3,16;
 1/6=300,7=10,18=20,19=15,26=3/3(-5);
 2/9=110/2;
 6/7=2,8=2,9=2,10=2,19=2,28=1/1;
 99/9=1/99;
 ---------------
 20K-1-103-19073
 ---------------
 Symbolic Z-matrix:
 Charge =  0 Multiplicity = 1
 C                    -0.32332  -0.37841  -1.02965 
 O                    -0.84828   0.68147  -1.27518 
 O                     0.72878  -0.61124  -0.34866 
 H                     1.17284   0.28661   0.0917 
 C                    -0.96777  -1.69241  -1.58357 
 F                    -2.26604  -1.49246  -1.86657 
 F                    -0.90607  -2.69955  -0.7121 
 F                    -0.37482  -2.09288  -2.71298 
 O                    -0.51258   2.87426   0.6108 
 H                    -1.18185   2.33535   1.0904 
 H                    -0.7366    2.78152  -0.32063 
 O                     1.64043   1.45368   0.73008 
 H                     0.85662   2.0909    0.70112 
 H                     1.81757   1.27153   1.65599 
 O                    -2.43491   1.31956   1.66817 
 H                    -3.03296   1.73463   2.29174 
 H                    -2.94804   1.18326   0.84443 
 O                    -3.59989   1.03922  -0.7675 
 H                    -2.75663   1.06325  -1.24065 
 H                    -4.03974   0.23247  -1.04506 
 
 Add virtual bond connecting atoms O12        and H4         Dist= 2.66D+00.
 Add virtual bond connecting atoms H13        and O9         Dist= 2.99D+00.
 Add virtual bond connecting atoms O15        and H10        Dist= 3.24D+00.
 Add virtual bond connecting atoms O18        and H17        Dist= 3.30D+00.

 GradGradGradGradGradGradGradGradGradGradGradGradGradGradGradGradGradGrad
 Berny optimization.
 Initialization pass.
                           ----------------------------
                           !    Initial Parameters    !
                           ! (Angstroms and Degrees)  !
 --------------------------                            --------------------------
 ! Name  Definition              Value          Derivative Info.                !
 --------------------------------------------------------------------------------
 ! R1    R(1,2)                  1.208          calculate D2E/DX2 analytically  !
 ! R2    R(1,3)                  1.2747         calculate D2E/DX2 analytically  !
 ! R3    R(1,5)                  1.5648         calculate D2E/DX2 analytically  !
 ! R4    R(3,4)                  1.0942         calculate D2E/DX2 analytically  !
 ! R5    R(4,12)                 1.41           calculate D2E/DX2 analytically  !
 ! R6    R(5,6)                  1.3437         calculate D2E/DX2 analytically  !
 ! R7    R(5,7)                  1.3333         calculate D2E/DX2 analytically  !
 ! R8    R(5,8)                  1.337          calculate D2E/DX2 analytically  !
 ! R9    R(9,10)                 0.9841         calculate D2E/DX2 analytically  !
 ! R10   R(9,11)                 0.9625         calculate D2E/DX2 analytically  !
 ! R11   R(9,13)                 1.58           calculate D2E/DX2 analytically  !
 ! R12   R(10,15)                1.7134         calculate D2E/DX2 analytically  !
 ! R13   R(12,13)                1.0106         calculate D2E/DX2 analytically  !
 ! R14   R(12,14)                0.9601         calculate D2E/DX2 analytically  !
 ! R15   R(15,16)                0.9585         calculate D2E/DX2 analytically  !
 ! R16   R(15,17)                0.98           calculate D2E/DX2 analytically  !
 ! R17   R(17,18)                1.7447         calculate D2E/DX2 analytically  !
 ! R18   R(18,19)                0.9672         calculate D2E/DX2 analytically  !
 ! R19   R(18,20)                0.9599         calculate D2E/DX2 analytically  !
 ! A1    A(2,1,3)              128.8686         calculate D2E/DX2 analytically  !
 ! A2    A(2,1,5)              119.0666         calculate D2E/DX2 analytically  !
 ! A3    A(3,1,5)              112.0642         calculate D2E/DX2 analytically  !
 ! A4    A(1,3,4)              113.5837         calculate D2E/DX2 analytically  !
 ! A5    A(1,5,6)              110.3346         calculate D2E/DX2 analytically  !
 ! A6    A(1,5,7)              112.574          calculate D2E/DX2 analytically  !
 ! A7    A(1,5,8)              111.5855         calculate D2E/DX2 analytically  !
 ! A8    A(6,5,7)              107.1443         calculate D2E/DX2 analytically  !
 ! A9    A(6,5,8)              107.1669         calculate D2E/DX2 analytically  !
 ! A10   A(7,5,8)              107.7801         calculate D2E/DX2 analytically  !
 ! A11   A(10,9,11)            105.1045         calculate D2E/DX2 analytically  !
 ! A12   A(10,9,13)            106.8569         calculate D2E/DX2 analytically  !
 ! A13   A(11,9,13)            102.0782         calculate D2E/DX2 analytically  !
 ! A14   A(4,12,13)            104.5801         calculate D2E/DX2 analytically  !
 ! A15   A(4,12,14)            109.9237         calculate D2E/DX2 analytically  !
 ! A16   A(13,12,14)           106.8786         calculate D2E/DX2 analytically  !
 ! A17   A(10,15,16)           114.7677         calculate D2E/DX2 analytically  !
 ! A18   A(10,15,17)           100.4824         calculate D2E/DX2 analytically  !
 ! A19   A(16,15,17)           106.2809         calculate D2E/DX2 analytically  !
 ! A20   A(17,18,19)            97.1331         calculate D2E/DX2 analytically  !
 ! A21   A(17,18,20)           120.5147         calculate D2E/DX2 analytically  !
 ! A22   A(19,18,20)           106.1964         calculate D2E/DX2 analytically  !
 ! A23   L(3,4,12,15,-1)       175.0041         calculate D2E/DX2 analytically  !
 ! A24   L(9,10,15,1,-1)       173.5854         calculate D2E/DX2 analytically  !
 ! A25   L(9,13,12,1,-1)       171.2801         calculate D2E/DX2 analytically  !
 ! A26   L(15,17,18,1,-1)      172.4892         calculate D2E/DX2 analytically  !
 ! A27   L(3,4,12,15,-2)       178.7291         calculate D2E/DX2 analytically  !
 ! A28   L(9,10,15,1,-2)       186.9621         calculate D2E/DX2 analytically  !
 ! A29   L(9,13,12,1,-2)       183.7162         calculate D2E/DX2 analytically  !
 ! A30   L(15,17,18,1,-2)      187.269          calculate D2E/DX2 analytically  !
 ! D1    D(2,1,3,4)              2.5298         calculate D2E/DX2 analytically  !
 ! D2    D(5,1,3,4)           -177.1858         calculate D2E/DX2 analytically  !
 ! D3    D(2,1,5,6)            -21.591          calculate D2E/DX2 analytically  !
 ! D4    D(2,1,5,7)           -141.2293         calculate D2E/DX2 analytically  !
 ! D5    D(2,1,5,8)             97.4304         calculate D2E/DX2 analytically  !
 ! D6    D(3,1,5,6)            158.1557         calculate D2E/DX2 analytically  !
 ! D7    D(3,1,5,7)             38.5173         calculate D2E/DX2 analytically  !
 ! D8    D(3,1,5,8)            -82.823          calculate D2E/DX2 analytically  !
 ! D9    D(1,3,12,13)           18.1055         calculate D2E/DX2 analytically  !
 ! D10   D(1,3,12,14)          131.3859         calculate D2E/DX2 analytically  !
 ! D11   D(10,9,12,4)           58.7706         calculate D2E/DX2 analytically  !
 ! D12   D(10,9,12,14)         -55.6164         calculate D2E/DX2 analytically  !
 ! D13   D(11,9,12,4)          -49.9423         calculate D2E/DX2 analytically  !
 ! D14   D(11,9,12,14)        -164.3293         calculate D2E/DX2 analytically  !
 ! D15   D(11,9,15,16)        -121.0594         calculate D2E/DX2 analytically  !
 ! D16   D(11,9,15,17)          -8.7269         calculate D2E/DX2 analytically  !
 ! D17   D(13,9,15,16)         132.9595         calculate D2E/DX2 analytically  !
 ! D18   D(13,9,15,17)        -114.708          calculate D2E/DX2 analytically  !
 ! D19   D(10,15,18,19)         34.3558         calculate D2E/DX2 analytically  !
 ! D20   D(10,15,18,20)        146.2623         calculate D2E/DX2 analytically  !
 ! D21   D(16,15,18,19)        152.9419         calculate D2E/DX2 analytically  !
 ! D22   D(16,15,18,20)        -95.1517         calculate D2E/DX2 analytically  !
 --------------------------------------------------------------------------------
 Trust Radius=3.00D-01 FncErr=1.00D-07 GrdErr=1.00D-06 EigMax=2.50D+02 EigMin=1.00D-04
 Number of steps in this run=    120 maximum allowed number of steps=    120.
 GradGradGradGradGradGradGradGradGradGradGradGradGradGradGradGradGradGrad

                          Input orientation:                          
 ---------------------------------------------------------------------
 Center     Atomic      Atomic             Coordinates (Angstroms)
 Number     Number       Type             X           Y           Z
 ---------------------------------------------------------------------
      1          6           0       -0.323317   -0.378412   -1.029648
      2          8           0       -0.848283    0.681468   -1.275183
      3          8           0        0.728782   -0.611239   -0.348664
      4          1           0        1.172840    0.286614    0.091697
      5          6           0       -0.967767   -1.692410   -1.583568
      6          9           0       -2.266037   -1.492459   -1.866568
      7          9           0       -0.906066   -2.699553   -0.712105
      8          9           0       -0.374815   -2.092877   -2.712985
      9          8           0       -0.512576    2.874265    0.610798
     10          1           0       -1.181848    2.335348    1.090403
     11          1           0       -0.736597    2.781519   -0.320628
     12          8           0        1.640427    1.453677    0.730077
     13          1           0        0.856620    2.090905    0.701124
     14          1           0        1.817568    1.271535    1.655995
     15          8           0       -2.434908    1.319559    1.668173
     16          1           0       -3.032965    1.734629    2.291743
     17          1           0       -2.948040    1.183260    0.844426
     18          8           0       -3.599892    1.039221   -0.767496
     19          1           0       -2.756634    1.063252   -1.240650
     20          1           0       -4.039744    0.232474   -1.045061
 ---------------------------------------------------------------------
                    Distance matrix (angstroms):
                    1          2          3          4          5
     1  C    0.000000
     2  O    1.207983   0.000000
     3  O    1.274700   2.239791   0.000000
     4  H    1.984479   2.471682   1.094187   0.000000
     5  C    1.564843   2.396805   2.360549   3.362327   0.000000
     6  F    2.390752   2.661901   3.471241   4.338868   1.343717
     7  F    2.414152   3.428076   2.676915   3.726277   1.333264
     8  F    2.403261   3.160448   3.000531   3.990419   1.336992
     9  O    3.647846   2.911697   3.822338   3.131458   5.086939
    10  H    3.549110   2.905612   3.795233   3.277085   4.839296
    11  H    3.264762   2.309516   3.695798   3.168677   4.654513
    12  O    3.210837   3.288017   2.501731   1.410037   4.696114
    13  H    3.238108   2.966310   2.901719   1.930508   4.781388
    14  H    3.810300   4.005839   2.957862   1.957747   5.199790
    15  O    3.823631   3.404098   4.219543   4.070393   4.668863
    16  H    4.778992   4.313345   5.159998   4.962434   5.570249
    17  H    3.583315   3.025478   4.261773   4.283950   4.252777
    18  O    3.579714   2.820830   4.651543   4.907505   3.880189
    19  H    2.836185   1.946472   3.968335   4.221265   3.303227
    20  H    3.766331   3.231095   4.892408   5.335371   3.664998
                    6          7          8          9         10
     6  F    0.000000
     7  F    2.153922   0.000000
     8  F    2.157230   2.157268   0.000000
     9  O    5.317917   5.742156   5.978210   0.000000
    10  H    4.956940   5.354934   5.892897   0.984062   0.000000
    11  H    4.795415   5.497647   5.441873   0.962466   1.545421
    12  O    5.539200   5.080732   5.337969   2.582192   2.978660
    13  H    5.402270   5.296486   5.538645   1.580034   2.089651
    14  H    6.060028   5.366155   5.934121   3.015087   3.232350
    15  O    4.519995   4.914910   5.923111   2.688961   1.713419
    16  H    5.319194   5.762705   6.838337   3.236775   2.287076
    17  H    3.869637   4.654964   5.478114   2.974150   2.123028
    18  O    3.065377   4.608492   4.898580   3.846895   3.313407
    19  H    2.676587   4.226425   4.219239   3.426868   3.087392
    20  H    2.606973   4.304368   4.649831   4.707636   4.141238
                   11         12         13         14         15
    11  H    0.000000
    12  O    2.918456   0.000000
    13  H    2.014761   1.010570   0.000000
    14  H    3.565227   0.960145   1.583214   0.000000
    15  O    2.996150   4.184060   3.516292   4.252764   0.000000
    16  H    3.632323   4.935415   4.217330   4.913888   0.958538
    17  H    2.966861   4.597851   3.914051   4.835024   0.980022
    18  O    3.381383   5.465843   4.808677   5.939372   2.714454
    19  H    2.807033   4.834288   4.228730   5.418234   2.937764
    20  H    4.234762   6.075096   5.520625   6.533257   3.334500
                   16         17         18         19         20
    16  H    0.000000
    17  H    1.551111   0.000000
    18  O    3.188093   1.744691   0.000000
    19  H    3.606232   2.097279   0.967231   0.000000
    20  H    3.795304   2.380330   0.959871   1.541044   0.000000
 Stoichiometry    C2H9F3O6
 Framework group  C1[X(C2H9F3O6)]
 Deg. of freedom    54
 Full point group                 C1      NOp   1
 Largest Abelian subgroup         C1      NOp   1
 Largest concise Abelian subgroup C1      NOp   1
                         Standard orientation:                         
 ---------------------------------------------------------------------
 Center     Atomic      Atomic             Coordinates (Angstroms)
 Number     Number       Type             X           Y           Z
 ---------------------------------------------------------------------
      1          6           0       -0.523643   -0.627199   -0.250229
      2          8           0        0.196385    0.007940   -0.983292
      3          8           0       -0.288904   -1.731408    0.341785
      4          1           0        0.723368   -2.111464    0.174131
      5          6           0       -1.954777   -0.081213    0.069906
      6          9           0       -2.009057    1.243380   -0.149365
      7          9           0       -2.307866   -0.284220    1.339438
      8          9           0       -2.882874   -0.648282   -0.707665
      9          8           0        3.079596   -0.219104   -0.646354
     10          1           0        2.863283    0.369700    0.111866
     11          1           0        2.476531    0.044502   -1.348612
     12          8           0        2.070209   -2.500024    0.021672
     13          1           0        2.545553   -1.659072   -0.275142
     14          1           0        2.439235   -2.742714    0.874198
     15          8           0        2.275660    1.488533    1.268894
     16          1           0        2.936052    2.089035    1.618287
     17          1           0        1.681588    2.029684    0.707933
     18          8           0        0.638564    2.750036   -0.490875
     19          1           0        0.438718    1.939264   -0.978980
     20          1           0       -0.207727    3.125839   -0.238059
 ---------------------------------------------------------------------
 Rotational constants (GHZ):           1.0288016           0.6028973           0.4516955
 Standard basis: 6-31++G(d,p) (6D, 7F)
 There are   263 symmetry adapted cartesian basis functions of A   symmetry.
 There are   263 symmetry adapted basis functions of A   symmetry.
   263 basis functions,   424 primitive gaussians,   263 cartesian basis functions
    48 alpha electrons       48 beta electrons
       nuclear repulsion energy       759.7613961276 Hartrees.
 NAtoms=   20 NActive=   20 NUniq=   20 SFac= 1.00D+00 NAtFMM=   60 NAOKFM=F Big=F
 Integral buffers will be    131072 words long.
 Raffenetti 2 integral format.
 Two-electron integral symmetry is turned on.
 Nuclear repulsion after empirical dispersion term =      759.7512311876 Hartrees.
 One-electron integrals computed using PRISM.
 NBasis=   263 RedAO= T EigKep=  5.16D-05  NBF=   263
 NBsUse=   263 1.00D-06 EigRej= -1.00D+00 NBFU=   263
 ExpMin= 3.60D-02 ExpMax= 7.00D+03 ExpMxC= 1.05D+03 IAcc=3 IRadAn=         5 AccDes= 0.00D+00
 Harris functional with IExCor= 4639 and IRadAn=       5 diagonalized for initial guess.
 HarFok:  IExCor= 4639 AccDes= 0.00D+00 IRadAn=         5 IDoV= 1 UseB2=F ITyADJ=14
 ICtDFT=  3500011 ScaDFX=  1.000000  1.000000  1.000000  1.000000
 FoFCou: FMM=F IPFlag=           0 FMFlag=      100000 FMFlg1=           0
         NFxFlg=           0 DoJE=T BraDBF=F KetDBF=T FulRan=T
         wScrn=  0.000000 ICntrl=       500 IOpCl=  0 I1Cent=   200000004 NGrid=           0
         NMat0=    1 NMatS0=      1 NMatT0=    0 NMatD0=    1 NMtDS0=    0 NMtDT0=    0
 Petite list used in FoFCou.
 Requested convergence on RMS density matrix=1.00D-10 within 128 cycles.
 Requested convergence on MAX density matrix=1.00D-08.
 Requested convergence on             energy=1.00D-08.
 No special actions if energy rises.
 SCF Done:  E(RwB97XD) =  -832.380932631     A.U. after   18 cycles
            NFock= 18  Conv=0.60D-10     -V/T= 2.0081
 DoSCS=F DFT=T ScalE2(SS,OS)=  1.000000  1.000000
 Range of M.O.s used for correlation:     1   263
 NBasis=   263 NAE=    48 NBE=    48 NFC=     0 NFV=     0
 NROrb=    263 NOA=    48 NOB=    48 NVA=   215 NVB=   215

 **** Warning!!: The largest alpha MO coefficient is  0.37004315D+02

 Symmetrizing basis deriv contribution to polar:
 IMax=3 JMax=2 DiffMx= 0.00D+00
 G2DrvN: will do    21 centers at a time, making    1 passes.
 Calling FoFCou, ICntrl=  3107 FMM=F I1Cent=   0 AccDes= 0.00D+00.
 End of G2Drv F.D. properties file   721 does not exist.
 End of G2Drv F.D. properties file   722 does not exist.
 End of G2Drv F.D. properties file   788 does not exist.
          IDoAtm=11111111111111111111
          Differentiating once with respect to nuclear coordinates.
 Keep R1 ints in memory in canonical form, NReq=1236245053.
          There are    63 degrees of freedom in the 1st order CPHF.  IDoFFX=6 NUNeed=     0.
     57 vectors produced by pass  0 Test12= 1.64D-14 1.59D-09 XBig12= 1.29D-01 7.47D-02.
 AX will form    57 AO Fock derivatives at one time.
     57 vectors produced by pass  1 Test12= 1.64D-14 1.59D-09 XBig12= 3.13D-02 5.76D-02.
     57 vectors produced by pass  2 Test12= 1.64D-14 1.59D-09 XBig12= 8.54D-04 3.13D-03.
     57 vectors produced by pass  3 Test12= 1.64D-14 1.59D-09 XBig12= 9.20D-06 4.30D-04.
     57 vectors produced by pass  4 Test12= 1.64D-14 1.59D-09 XBig12= 6.94D-08 3.09D-05.
     57 vectors produced by pass  5 Test12= 1.64D-14 1.59D-09 XBig12= 3.88D-10 1.92D-06.
     50 vectors produced by pass  6 Test12= 1.64D-14 1.59D-09 XBig12= 2.23D-12 1.42D-07.
     13 vectors produced by pass  7 Test12= 1.64D-14 1.59D-09 XBig12= 1.23D-14 9.56D-09.
 InvSVY:  IOpt=1 It=  1 EMax= 2.22D-16
 Solved reduced A of dimension   405 with    63 vectors.
 End of Minotr F.D. properties file   721 does not exist.
 End of Minotr F.D. properties file   722 does not exist.
 End of Minotr F.D. properties file   788 does not exist.

 **********************************************************************

            Population analysis using the SCF Density.

 **********************************************************************

 Orbital symmetries:
       Occupied  (A) (A) (A) (A) (A) (A) (A) (A) (A) (A) (A) (A)
                 (A) (A) (A) (A) (A) (A) (A) (A) (A) (A) (A) (A)
                 (A) (A) (A) (A) (A) (A) (A) (A) (A) (A) (A) (A)
                 (A) (A) (A) (A) (A) (A) (A) (A) (A) (A) (A) (A)
       Virtual   (A) (A) (A) (A) (A) (A) (A) (A) (A) (A) (A) (A)
                 (A) (A) (A) (A) (A) (A) (A) (A) (A) (A) (A) (A)
                 (A) (A) (A) (A) (A) (A) (A) (A) (A) (A) (A) (A)
                 (A) (A) (A) (A) (A) (A) (A) (A) (A) (A) (A) (A)
                 (A) (A) (A) (A) (A) (A) (A) (A) (A) (A) (A) (A)
                 (A) (A) (A) (A) (A) (A) (A) (A) (A) (A) (A) (A)
                 (A) (A) (A) (A) (A) (A) (A) (A) (A) (A) (A) (A)
                 (A) (A) (A) (A) (A) (A) (A) (A) (A) (A) (A) (A)
                 (A) (A) (A) (A) (A) (A) (A) (A) (A) (A) (A) (A)
                 (A) (A) (A) (A) (A) (A) (A) (A) (A) (A) (A) (A)
                 (A) (A) (A) (A) (A) (A) (A) (A) (A) (A) (A) (A)
                 (A) (A) (A) (A) (A) (A) (A) (A) (A) (A) (A) (A)
                 (A) (A) (A) (A) (A) (A) (A) (A) (A) (A) (A) (A)
                 (A) (A) (A) (A) (A) (A) (A) (A) (A) (A) (A) (A)
                 (A) (A) (A) (A) (A) (A) (A) (A) (A) (A) (A) (A)
                 (A) (A) (A) (A) (A) (A) (A) (A) (A) (A) (A) (A)
                 (A) (A) (A) (A) (A) (A) (A) (A) (A) (A) (A) (A)
                 (A) (A) (A) (A) (A) (A) (A) (A) (A) (A) (A)
 The electronic state is 1-A.
 Alpha  occ. eigenvalues --  -24.89489 -24.89331 -24.89117 -19.33469 -19.31580
 Alpha  occ. eigenvalues --  -19.30740 -19.30646 -19.29687 -19.29196 -10.57833
 Alpha  occ. eigenvalues --  -10.47887  -1.45039  -1.35782  -1.35692  -1.24565
 Alpha  occ. eigenvalues --   -1.16291  -1.15203  -1.14372  -1.13192  -1.11810
 Alpha  occ. eigenvalues --   -0.86340  -0.76814  -0.71328  -0.71075  -0.68709
 Alpha  occ. eigenvalues --   -0.66189  -0.65810  -0.64259  -0.63320  -0.61195
 Alpha  occ. eigenvalues --   -0.58946  -0.58346  -0.57425  -0.56527  -0.54674
 Alpha  occ. eigenvalues --   -0.54475  -0.53651  -0.52183  -0.51956  -0.50194
 Alpha  occ. eigenvalues --   -0.48731  -0.47562  -0.43851  -0.43311  -0.42558
 Alpha  occ. eigenvalues --   -0.42005  -0.41582  -0.40022
 Alpha virt. eigenvalues --    0.03294   0.03769   0.04917   0.06173   0.07262
 Alpha virt. eigenvalues --    0.08537   0.10104   0.10459   0.11149   0.11883
 Alpha virt. eigenvalues --    0.12350   0.13854   0.13928   0.15197   0.16222
 Alpha virt. eigenvalues --    0.16929   0.18418   0.20264   0.20457   0.21525
 Alpha virt. eigenvalues --    0.22782   0.23180   0.23622   0.24535   0.25326
 Alpha virt. eigenvalues --    0.26656   0.27053   0.28135   0.28517   0.28875
 Alpha virt. eigenvalues --    0.29549   0.30024   0.30372   0.30734   0.31596
 Alpha virt. eigenvalues --    0.31977   0.33056   0.33663   0.34057   0.34545
 Alpha virt. eigenvalues --    0.35144   0.36176   0.36328   0.37101   0.37864
 Alpha virt. eigenvalues --    0.38220   0.38558   0.39534   0.39838   0.40232
 Alpha virt. eigenvalues --    0.41580   0.41871   0.42611   0.44048   0.44307
 Alpha virt. eigenvalues --    0.45191   0.46037   0.46953   0.47888   0.49136
 Alpha virt. eigenvalues --    0.49501   0.49778   0.52067   0.52433   0.54906
 Alpha virt. eigenvalues --    0.55314   0.57632   0.59572   0.61896   0.81588
 Alpha virt. eigenvalues --    0.84991   0.87652   0.88580   0.89859   0.92016
 Alpha virt. eigenvalues --    1.06720   1.07615   1.08435   1.10795   1.17407
 Alpha virt. eigenvalues --    1.17573   1.18483   1.20946   1.21249   1.22816
 Alpha virt. eigenvalues --    1.23833   1.24151   1.24663   1.26283   1.27704
 Alpha virt. eigenvalues --    1.29598   1.29954   1.30696   1.31614   1.32241
 Alpha virt. eigenvalues --    1.33678   1.34461   1.36375   1.36791   1.37704
 Alpha virt. eigenvalues --    1.39575   1.40302   1.44356   1.45639   1.48042
 Alpha virt. eigenvalues --    1.50025   1.52292   1.53356   1.54567   1.55650
 Alpha virt. eigenvalues --    1.58729   1.59123   1.60710   1.61953   1.62623
 Alpha virt. eigenvalues --    1.64001   1.64957   1.65566   1.66767   1.67130
 Alpha virt. eigenvalues --    1.68074   1.69216   1.69881   1.70928   1.73228
 Alpha virt. eigenvalues --    1.74297   1.74565   1.75130   1.77360   1.78016
 Alpha virt. eigenvalues --    1.78914   1.81503   1.81947   1.84381   1.87010
 Alpha virt. eigenvalues --    1.87751   1.89549   1.90620   1.91390   1.92683
 Alpha virt. eigenvalues --    1.92900   1.94899   1.95877   2.00396   2.03566
 Alpha virt. eigenvalues --    2.11327   2.12675   2.14624   2.16132   2.17711
 Alpha virt. eigenvalues --    2.18842   2.22239   2.26409   2.30309   2.31835
 Alpha virt. eigenvalues --    2.32478   2.33733   2.35990   2.36749   2.39098
 Alpha virt. eigenvalues --    2.43304   2.44610   2.47024   2.47336   2.52313
 Alpha virt. eigenvalues --    2.53715   2.59725   2.61930   2.64549   2.67553
 Alpha virt. eigenvalues --    2.68799   2.70445   2.71281   2.73240   2.74419
 Alpha virt. eigenvalues --    2.78410   2.79316   2.80814   2.81270   2.82768
 Alpha virt. eigenvalues --    2.85545   2.88299   2.93919   2.96620   2.99786
 Alpha virt. eigenvalues --    3.11158   3.12007   3.12432   3.14680   3.18429
 Alpha virt. eigenvalues --    3.23290   3.25672   3.28835   3.33334   3.37633
 Alpha virt. eigenvalues --    3.43431   3.49363   3.53665   3.58616   3.72477
 Alpha virt. eigenvalues --    3.75726   3.77136   3.79844   3.86602   4.31120
 Alpha virt. eigenvalues --    4.36235   4.44470   4.45638   4.53414   4.55787
 Alpha virt. eigenvalues --    4.77682   4.79604   5.70877   5.91430   6.55824
          Condensed to atoms (all electrons):
               1          2          3          4          5          6
     1  C    5.032763   0.406549   0.381843  -0.030483   0.054278  -0.082328
     2  O    0.406549   8.399874  -0.152192   0.003428  -0.099449   0.004881
     3  O    0.381843  -0.152192   8.311620   0.167895  -0.206877   0.013625
     4  H   -0.030483   0.003428   0.167895   0.261586   0.001317   0.000494
     5  C    0.054278  -0.099449  -0.206877   0.001317   4.788083   0.165538
     6  F   -0.082328   0.004881   0.013625   0.000494   0.165538   9.304030
     7  F   -0.044960   0.005048   0.011820   0.000897   0.167055  -0.039573
     8  F   -0.058132   0.002535   0.011954   0.000591   0.191404  -0.035058
     9  O   -0.002866  -0.001507   0.001278  -0.000529  -0.010414  -0.000073
    10  H   -0.000161  -0.000230  -0.000960   0.002684   0.003373  -0.000333
    11  H   -0.000811   0.009340   0.000046  -0.001033  -0.004229   0.000160
    12  O    0.008520  -0.003114  -0.057665   0.084329  -0.027393   0.000202
    13  H    0.003909  -0.000999   0.003907  -0.008529  -0.001665  -0.000030
    14  H    0.000740   0.001330   0.003255  -0.014039   0.002817  -0.000037
    15  O    0.011043   0.002163  -0.001145   0.001232  -0.000405  -0.000254
    16  H   -0.000345   0.000604   0.000095  -0.000507  -0.000651   0.000125
    17  H   -0.006641  -0.002110  -0.000496   0.000097   0.005355  -0.001117
    18  O   -0.014756  -0.000862  -0.003816  -0.001575   0.013095   0.001964
    19  H   -0.008632   0.023812   0.003148  -0.000440  -0.003682   0.006639
    20  H    0.002225   0.000092   0.000251   0.000143  -0.005168   0.003748
               7          8          9         10         11         12
     1  C   -0.044960  -0.058132  -0.002866  -0.000161  -0.000811   0.008520
     2  O    0.005048   0.002535  -0.001507  -0.000230   0.009340  -0.003114
     3  O    0.011820   0.011954   0.001278  -0.000960   0.000046  -0.057665
     4  H    0.000897   0.000591  -0.000529   0.002684  -0.001033   0.084329
     5  C    0.167055   0.191404  -0.010414   0.003373  -0.004229  -0.027393
     6  F   -0.039573  -0.035058  -0.000073  -0.000333   0.000160   0.000202
     7  F    9.226196  -0.047093   0.000141  -0.000002  -0.000001  -0.000353
     8  F   -0.047093   9.214007   0.000006  -0.000017   0.000069   0.000046
     9  O    0.000141   0.000006   8.376019   0.259125   0.272965  -0.057441
    10  H   -0.000002  -0.000017   0.259125   0.287649  -0.029696   0.002175
    11  H   -0.000001   0.000069   0.272965  -0.029696   0.348952   0.003540
    12  O   -0.000353   0.000046  -0.057441   0.002175   0.003540   8.402251
    13  H    0.000129   0.000059   0.065730  -0.008594  -0.006908   0.211833
    14  H   -0.000080  -0.000066  -0.001519  -0.002735   0.001829   0.275963
    15  O   -0.000132  -0.000019  -0.071097   0.045128   0.004873  -0.000123
    16  H   -0.000030   0.000000   0.003176  -0.008893   0.001113   0.000372
    17  H   -0.000144   0.000053   0.006988  -0.008718  -0.003056  -0.001268
    18  O   -0.001071   0.000035  -0.005765   0.005514   0.000559   0.000150
    19  H    0.000733  -0.000395   0.000516  -0.002403  -0.003835  -0.001113
    20  H   -0.000267   0.000041  -0.000164   0.000472   0.001140   0.000206
              13         14         15         16         17         18
     1  C    0.003909   0.000740   0.011043  -0.000345  -0.006641  -0.014756
     2  O   -0.000999   0.001330   0.002163   0.000604  -0.002110  -0.000862
     3  O    0.003907   0.003255  -0.001145   0.000095  -0.000496  -0.003816
     4  H   -0.008529  -0.014039   0.001232  -0.000507   0.000097  -0.001575
     5  C   -0.001665   0.002817  -0.000405  -0.000651   0.005355   0.013095
     6  F   -0.000030  -0.000037  -0.000254   0.000125  -0.001117   0.001964
     7  F    0.000129  -0.000080  -0.000132  -0.000030  -0.000144  -0.001071
     8  F    0.000059  -0.000066  -0.000019   0.000000   0.000053   0.000035
     9  O    0.065730  -0.001519  -0.071097   0.003176   0.006988  -0.005765
    10  H   -0.008594  -0.002735   0.045128  -0.008893  -0.008718   0.005514
    11  H   -0.006908   0.001829   0.004873   0.001113  -0.003056   0.000559
    12  O    0.211833   0.275963  -0.000123   0.000372  -0.001268   0.000150
    13  H    0.263558  -0.018792   0.001665  -0.000216   0.000576  -0.000415
    14  H   -0.018792   0.351655  -0.000284   0.000363   0.000004   0.000161
    15  O    0.001665  -0.000284   8.387038   0.256888   0.233605  -0.062357
    16  H   -0.000216   0.000363   0.256888   0.366527  -0.020825  -0.002982
    17  H    0.000576   0.000004   0.233605  -0.020825   0.314972   0.054715
    18  O   -0.000415   0.000161  -0.062357  -0.002982   0.054715   8.274652
    19  H    0.000960  -0.000071   0.003733   0.001901  -0.004679   0.239555
    20  H   -0.000234   0.000005   0.006631  -0.000455  -0.008481   0.281464
              19         20
     1  C   -0.008632   0.002225
     2  O    0.023812   0.000092
     3  O    0.003148   0.000251
     4  H   -0.000440   0.000143
     5  C   -0.003682  -0.005168
     6  F    0.006639   0.003748
     7  F    0.000733  -0.000267
     8  F   -0.000395   0.000041
     9  O    0.000516  -0.000164
    10  H   -0.002403   0.000472
    11  H   -0.003835   0.001140
    12  O   -0.001113   0.000206
    13  H    0.000960  -0.000234
    14  H   -0.000071   0.000005
    15  O    0.003733   0.006631
    16  H    0.001901  -0.000455
    17  H   -0.004679  -0.008481
    18  O    0.239555   0.281464
    19  H    0.344427  -0.021013
    20  H   -0.021013   0.348727
 Mulliken charges:
               1
     1  C    0.348246
     2  O   -0.599194
     3  O   -0.487586
     4  H    0.532444
     5  C    0.967619
     6  F   -0.342602
     7  F   -0.278310
     8  F   -0.280020
     9  O   -0.834571
    10  H    0.456621
    11  H    0.404981
    12  O   -0.841118
    13  H    0.494058
    14  H    0.399501
    15  O   -0.818182
    16  H    0.403738
    17  H    0.441169
    18  O   -0.778265
    19  H    0.420839
    20  H    0.390634
 Sum of Mulliken charges =  -0.00000
 Mulliken charges with hydrogens summed into heavy atoms:
               1
     1  C    0.348246
     2  O   -0.599194
     3  O    0.044857
     5  C    0.967619
     6  F   -0.342602
     7  F   -0.278310
     8  F   -0.280020
     9  O    0.027031
    12  O    0.052440
    15  O    0.026725
    18  O    0.033208
 APT charges:
               1
     1  C    0.136256
     2  O   -0.565788
     3  O   -0.411987
     4  H    0.581056
     5  C    0.381004
     6  F   -0.192516
     7  F   -0.096244
     8  F   -0.039674
     9  O   -0.393718
    10  H    0.306725
    11  H    0.174273
    12  O   -0.928910
    13  H    0.265518
    14  H    0.742247
    15  O   -1.381682
    16  H    1.063567
    17  H    0.306116
    18  O   -0.670694
    19  H    0.113202
    20  H    0.611247
 Sum of APT charges =  -0.00000
 APT charges with hydrogens summed into heavy atoms:
               1
     1  C    0.136256
     2  O   -0.565788
     3  O    0.169069
     5  C    0.381004
     6  F   -0.192516
     7  F   -0.096244
     8  F   -0.039674
     9  O    0.087281
    12  O    0.078856
    15  O   -0.011999
    18  O    0.053754
 Electronic spatial extent (au):  <R**2>=           2440.0243
 Charge=              0.0000 electrons
 Dipole moment (field-independent basis, Debye):
    X=              1.2646    Y=              1.2430    Z=              1.3882  Tot=              2.2520
 Quadrupole moment (field-independent basis, Debye-Ang):
   XX=            -66.4855   YY=            -59.8518   ZZ=            -63.9836
   XY=             -1.9361   XZ=              7.5713   YZ=             -0.3082
 Traceless Quadrupole moment (field-independent basis, Debye-Ang):
   XX=             -3.0452   YY=              3.5884   ZZ=             -0.5433
   XY=             -1.9361   XZ=              7.5713   YZ=             -0.3082
 Octapole moment (field-independent basis, Debye-Ang**2):
  XXX=             -6.7605  YYY=             17.6927  ZZZ=             -0.5654  XYY=              4.0285
  XXY=             11.3596  XXZ=             27.2847  XZZ=              6.6401  YZZ=             -0.0268
  YYZ=             25.8315  XYZ=             -2.3994
 Hexadecapole moment (field-independent basis, Debye-Ang**3):
 XXXX=          -1576.9793 YYYY=           -864.6972 ZZZZ=           -255.4088 XXXY=             32.9952
 XXXZ=             99.0839 YYYX=            -29.9067 YYYZ=              5.1852 ZZZX=              3.7450
 ZZZY=             -0.0618 XXYY=           -344.1083 XXZZ=           -269.3172 YYZZ=           -174.5722
 XXYZ=              2.6100 YYXZ=             68.7591 ZZXY=              1.1624
 N-N= 7.597512311876D+02 E-N=-3.486367510690D+03  KE= 8.257263284770D+02
  Exact polarizability:       0.000       0.000       0.000       0.000       0.000       0.000
 Approx polarizability:      66.629       0.774      70.771      -1.634      -6.396      65.427
 Calling FoFJK, ICntrl=    100127 FMM=F ISym2X=0 I1Cent= 0 IOpClX= 0 NMat=1 NMatS=1 NMatT=0.
 ***** Axes restored to original set *****
 -------------------------------------------------------------------
 Center     Atomic                   Forces (Hartrees/Bohr)
 Number     Number              X              Y              Z
 -------------------------------------------------------------------
      1        6          -0.005737565   -0.019639059   -0.003008938
      2        8          -0.008223916    0.019042903   -0.006179232
      3        8           0.019939535    0.009413081    0.011953954
      4        1          -0.007981140   -0.010296974   -0.006446828
      5        6          -0.002853781   -0.001646317    0.000859151
      6        9          -0.001329358    0.002713234   -0.000274577
      7        9           0.002001577    0.000135687    0.003635269
      8        9           0.004267537    0.002559825   -0.002267400
      9        8           0.003359980    0.003288236    0.001308985
     10        1          -0.001688078    0.000765953   -0.000631174
     11        1          -0.000775844   -0.000638708   -0.000721461
     12        8          -0.003162208   -0.003338002   -0.003273343
     13        1           0.002433196   -0.001061262    0.001965215
     14        1           0.001869652    0.001135006    0.002268070
     15        8           0.001988034    0.000284466    0.000080015
     16        1          -0.001251798    0.000501212    0.001680028
     17        1          -0.003326048   -0.002354635    0.000354953
     18        8          -0.002382305    0.004335742    0.002262661
     19        1           0.002111120   -0.004378176   -0.003071401
     20        1           0.000741409   -0.000822211   -0.000493944
 -------------------------------------------------------------------
 Cartesian Forces:  Max     0.019939535 RMS     0.005738527
 FormGI is forming the generalized inverse of G from B-inverse, IUseBI=4.

 GradGradGradGradGradGradGradGradGradGradGradGradGradGradGradGradGradGrad
 Berny optimization.
 Internal  Forces:  Max     0.021537966 RMS     0.004496578
 Search for a local minimum.
 Step number   1 out of a maximum of  120
 All quantities printed in internal units (Hartrees-Bohrs-Radians)
 Mixed Optimization -- RFO/linear search
 Second derivative matrix not updated -- analytic derivatives used.
 ITU=  0
     Eigenvalues ---   -0.00108  -0.00052   0.00035   0.00192   0.00350
     Eigenvalues ---    0.00806   0.00884   0.01199   0.01384   0.01606
     Eigenvalues ---    0.01888   0.02128   0.02176   0.02529   0.02647
     Eigenvalues ---    0.02739   0.02888   0.03326   0.03715   0.04204
     Eigenvalues ---    0.04694   0.05013   0.05304   0.06310   0.07345
     Eigenvalues ---    0.07504   0.08119   0.08989   0.11398   0.11862
     Eigenvalues ---    0.13515   0.19720   0.20737   0.21828   0.22654
     Eigenvalues ---    0.24268   0.26930   0.28848   0.37255   0.38177
     Eigenvalues ---    0.38507   0.40340   0.47036   0.49767   0.52737
     Eigenvalues ---    0.55744   0.55815   0.56642   0.56891   0.57268
     Eigenvalues ---    0.61473   0.87324   0.97028   2.22100
 RFO step:  Lambda=-7.51103274D-03 EMin=-1.08388774D-03
 Linear search not attempted -- first point.
 Maximum step size (   0.300) exceeded in Quadratic search.
    -- Step size scaled by   0.667
 Iteration  1 RMS(Cart)=  0.21325491 RMS(Int)=  0.02098045
 Iteration  2 RMS(Cart)=  0.08758223 RMS(Int)=  0.00177804
 Iteration  3 RMS(Cart)=  0.00265853 RMS(Int)=  0.00100339
 Iteration  4 RMS(Cart)=  0.00001276 RMS(Int)=  0.00100339
 Iteration  5 RMS(Cart)=  0.00000003 RMS(Int)=  0.00100339
 Variable       Old X    -DE/DX   Delta X   Delta X   Delta X     New X
                                 (Linear)    (Quad)   (Total)
    R1        2.28276   0.02154   0.00000   0.01438   0.01438   2.29714
    R2        2.40883   0.01428   0.00000   0.01615   0.01615   2.42499
    R3        2.95712  -0.00471   0.00000  -0.01629  -0.01629   2.94084
    R4        2.06771  -0.01543   0.00000  -0.07764  -0.07763   1.99008
    R5        2.66458  -0.00106   0.00000   0.07760   0.07760   2.74219
    R6        2.53926   0.00175   0.00000  -0.00444  -0.00444   2.53481
    R7        2.51950   0.00237   0.00000   0.00284   0.00284   2.52234
    R8        2.52655   0.00304   0.00000   0.00072   0.00072   2.52726
    R9        1.85961   0.00355   0.00000  -0.00202  -0.00202   1.85758
   R10        1.81880   0.00094   0.00000   0.00701   0.00701   1.82581
   R11        2.98583   0.00148   0.00000   0.03276   0.03280   3.01863
   R12        3.23789   0.00320   0.00000   0.06405   0.06404   3.30193
   R13        1.90970  -0.00108   0.00000  -0.00794  -0.00798   1.90172
   R14        1.81441   0.00232   0.00000   0.00082   0.00082   1.81523
   R15        1.81137   0.00209   0.00000   0.00186   0.00186   1.81323
   R16        1.85197   0.00272   0.00000   0.00117   0.00119   1.85316
   R17        3.29699   0.00110   0.00000   0.02298   0.02296   3.31995
   R18        1.82780   0.00323   0.00000   0.00419   0.00419   1.83199
   R19        1.81389   0.00050   0.00000   0.00083   0.00083   1.81472
    A1        2.24918   0.00131   0.00000   0.00045   0.00043   2.24962
    A2        2.07810   0.00118   0.00000   0.00838   0.00836   2.08646
    A3        1.95589  -0.00248   0.00000  -0.00878  -0.00880   1.94709
    A4        1.98241   0.00296   0.00000   0.02332   0.02333   2.00574
    A5        1.92570  -0.00173   0.00000   0.00071   0.00071   1.92641
    A6        1.96479  -0.00373   0.00000  -0.01307  -0.01315   1.95164
    A7        1.94753  -0.00665   0.00000  -0.01622  -0.01630   1.93124
    A8        1.87002   0.00407   0.00000   0.00974   0.00974   1.87976
    A9        1.87042   0.00405   0.00000   0.01149   0.01149   1.88191
   A10        1.88112   0.00489   0.00000   0.00966   0.00951   1.89063
   A11        1.83442   0.00079   0.00000  -0.02876  -0.02456   1.80986
   A12        1.86500   0.00218   0.00000   0.06990   0.07039   1.93540
   A13        1.78160  -0.00222   0.00000  -0.09905  -0.09707   1.68453
   A14        1.82527   0.00327   0.00000   0.01756   0.01683   1.84210
   A15        1.91853   0.00260   0.00000   0.05981   0.05920   1.97773
   A16        1.86538  -0.00188   0.00000   0.01640   0.01483   1.88021
   A17        2.00307  -0.00273   0.00000   0.00636   0.00607   2.00914
   A18        1.75375   0.00635   0.00000   0.05136   0.05120   1.80495
   A19        1.85495  -0.00064   0.00000   0.00277   0.00269   1.85765
   A20        1.69529   0.00214   0.00000   0.10109   0.09878   1.79407
   A21        2.10338  -0.00090   0.00000   0.02983   0.02835   2.13173
   A22        1.85348  -0.00292   0.00000  -0.00270  -0.00629   1.84719
   A23        3.05440   0.00624   0.00000   0.06046   0.06017   3.11456
   A24        3.02964   0.00625   0.00000  -0.04141  -0.04135   2.98829
   A25        2.98940   0.00004   0.00000  -0.11549  -0.11492   2.87448
   A26        3.01050  -0.00198   0.00000   0.02201   0.02130   3.03181
   A27        3.11941  -0.00020   0.00000  -0.01452  -0.01468   3.10473
   A28        3.26310  -0.00501   0.00000   0.04454   0.04450   3.30761
   A29        3.20645  -0.00171   0.00000  -0.10419  -0.10411   3.10235
   A30        3.26846  -0.00236   0.00000  -0.02466  -0.02477   3.24370
    D1        0.04415   0.00143   0.00000   0.00878   0.00876   0.05292
    D2       -3.09248  -0.00099   0.00000  -0.00219  -0.00218  -3.09465
    D3       -0.37683  -0.00027   0.00000   0.09515   0.09515  -0.28169
    D4       -2.46492  -0.00177   0.00000   0.09096   0.09102  -2.37390
    D5        1.70048  -0.00061   0.00000   0.09959   0.09952   1.80000
    D6        2.76034   0.00189   0.00000   0.10491   0.10491   2.86525
    D7        0.67225   0.00038   0.00000   0.10072   0.10078   0.77304
    D8       -1.44553   0.00155   0.00000   0.10934   0.10929  -1.33624
    D9        0.31600   0.00139   0.00000  -0.03792  -0.03926   0.27674
   D10        2.29312   0.00320   0.00000   0.02582   0.02715   2.32026
   D11        1.02574   0.00435   0.00000   0.23641   0.23450   1.26024
   D12       -0.97069   0.00023   0.00000   0.15438   0.15258  -0.81811
   D13       -0.87166   0.00362   0.00000   0.29760   0.29937  -0.57229
   D14       -2.86809  -0.00050   0.00000   0.21557   0.21745  -2.65064
   D15       -2.11288  -0.00004   0.00000  -0.04093  -0.04115  -2.15404
   D16       -0.15231   0.00288   0.00000  -0.01826  -0.01853  -0.17084
   D17        2.32058  -0.00037   0.00000   0.06924   0.06948   2.39006
   D18       -2.00203   0.00255   0.00000   0.09190   0.09211  -1.90993
   D19        0.59962   0.00273   0.00000  -0.17698  -0.17850   0.42112
   D20        2.55276   0.00032   0.00000  -0.08954  -0.08836   2.46440
   D21        2.66934   0.00272   0.00000  -0.14599  -0.14721   2.52213
   D22       -1.66071   0.00032   0.00000  -0.05854  -0.05707  -1.71778
         Item               Value     Threshold  Converged?
 Maximum Force            0.021538     0.000015     NO 
 RMS     Force            0.004497     0.000010     NO 
 Maximum Displacement     1.108679     0.000060     NO 
 RMS     Displacement     0.281855     0.000040     NO 
 Predicted change in Energy=-3.820644D-03
 GradGradGradGradGradGradGradGradGradGradGradGradGradGradGradGradGradGrad

                          Input orientation:                          
 ---------------------------------------------------------------------
 Center     Atomic      Atomic             Coordinates (Angstroms)
 Number     Number       Type             X           Y           Z
 ---------------------------------------------------------------------
      1          6           0       -0.308820   -0.386196   -1.120762
      2          8           0       -0.900812    0.661980   -1.289687
      3          8           0        0.763112   -0.607225   -0.450814
      4          1           0        1.152046    0.231458    0.053540
      5          6           0       -0.851489   -1.688499   -1.777534
      6          9           0       -2.122186   -1.518164   -2.171966
      7          9           0       -0.824172   -2.719841   -0.930666
      8          9           0       -0.127907   -2.010127   -2.855284
      9          8           0       -0.454750    2.827756    0.568622
     10          1           0       -1.181587    2.473291    1.127492
     11          1           0       -0.634659    2.454786   -0.304316
     12          8           0        1.659305    1.365378    0.803617
     13          1           0        0.904846    2.030848    0.829554
     14          1           0        1.889661    1.148859    1.710680
     15          8           0       -2.618847    1.722655    1.778576
     16          1           0       -3.229452    2.321317    2.213830
     17          1           0       -3.080772    1.386223    0.981637
     18          8           0       -3.699956    0.859824   -0.575930
     19          1           0       -2.898670    0.808303   -1.119178
     20          1           0       -4.148143    0.018150   -0.689533
 ---------------------------------------------------------------------
                    Distance matrix (angstroms):
                    1          2          3          4          5
     1  C    0.000000
     2  O    1.215592   0.000000
     3  O    1.283247   2.254603   0.000000
     4  H    1.973477   2.490750   1.053106   0.000000
     5  C    1.556223   2.401079   2.352929   3.324638   0.000000
     6  F    2.382158   2.650131   3.480965   4.328354   1.341366
     7  F    2.397420   3.401688   2.685679   3.685684   1.334766
     8  F    2.382949   3.191964   2.922931   3.888990   1.337370
     9  O    3.633841   2.888403   3.784380   3.096428   5.104744
    10  H    3.740726   3.033551   3.970199   3.409549   5.086122
    11  H    2.973875   2.062995   3.369145   2.874641   4.402749
    12  O    3.262631   3.380960   2.503581   1.451103   4.721503
    13  H    3.334489   3.102480   2.935789   1.975122   4.869821
    14  H    3.899587   4.126257   3.004164   2.032686   5.266131
    15  O    4.264931   3.672998   4.672918   4.406705   5.235021
    16  H    5.194249   4.522233   5.622922   5.313368   6.137126
    17  H    3.904519   3.230428   4.560832   4.484595   4.694320
    18  O    3.653657   2.895478   4.699666   4.932849   4.006441
    19  H    2.852044   2.010453   3.982346   4.256327   3.295209
    20  H    3.884566   3.364500   4.956663   5.356273   3.868376
                    6          7          8          9         10
     6  F    0.000000
     7  F    2.160948   0.000000
     8  F    2.164741   2.166249   0.000000
     9  O    5.401683   5.758487   5.935914   0.000000
    10  H    5.263350   5.597533   6.088824   0.982991   0.000000
    11  H    4.635211   5.215840   5.167174   0.966175   1.532823
    12  O    5.609686   5.085706   5.289207   2.581279   3.066436
    13  H    5.546848   5.353216   5.565437   1.597389   2.153538
    14  H    6.187314   5.413726   5.907436   3.101492   3.395112
    15  O    5.133844   5.504236   6.450667   2.714508   1.747307
    16  H    5.933199   6.409875   7.353700   3.265296   2.323140
    17  H    4.393126   5.060524   5.914099   3.024002   2.193147
    18  O    3.269788   4.605429   5.117774   3.964103   3.441962
    19  H    2.669033   4.097179   4.316798   3.591602   3.281476
    20  H    2.943190   4.313180   4.996668   4.808117   4.257905
                   11         12         13         14         15
    11  H    0.000000
    12  O    2.770666   0.000000
    13  H    1.958433   1.006345   0.000000
    14  H    3.483940   0.960577   1.588756   0.000000
    15  O    2.968410   4.402360   3.662245   4.545381   0.000000
    16  H    3.618263   5.177109   4.369555   5.275711   0.959521
    17  H    2.962933   4.743464   4.040275   5.029219   0.980649
    18  O    3.466082   5.557014   4.954885   6.046151   2.730746
    19  H    2.915588   4.978213   4.445099   5.572449   3.051445
    20  H    4.293036   6.145809   5.647236   6.595043   3.366845
                   16         17         18         19         20
    16  H    0.000000
    17  H    1.553964   0.000000
    18  O    3.184351   1.756844   0.000000
    19  H    3.675264   2.186453   0.969449   0.000000
    20  H    3.818126   2.409090   0.960309   1.539519   0.000000
 Stoichiometry    C2H9F3O6
 Framework group  C1[X(C2H9F3O6)]
 Deg. of freedom    54
 Full point group                 C1      NOp   1
 Largest Abelian subgroup         C1      NOp   1
 Largest concise Abelian subgroup C1      NOp   1
                         Standard orientation:                         
 ---------------------------------------------------------------------
 Center     Atomic      Atomic             Coordinates (Angstroms)
 Number     Number       Type             X           Y           Z
 ---------------------------------------------------------------------
      1          6           0       -0.636477   -0.552721   -0.218670
      2          8           0        0.144558    0.038596   -0.938387
      3          8           0       -0.487861   -1.678993    0.378112
      4          1           0        0.458987   -2.123797    0.257033
      5          6           0       -2.035970    0.065290    0.066484
      6          9           0       -2.049293    1.364663   -0.266254
      7          9           0       -2.365396   -0.026682    1.356686
      8          9           0       -2.979442   -0.551340   -0.653368
      9          8           0        2.955104   -0.605545   -0.768725
     10          1           0        3.048529    0.071110   -0.061844
     11          1           0        2.150702   -0.340883   -1.233899
     12          8           0        1.780704   -2.712974    0.149169
     13          1           0        2.380156   -1.972903   -0.175920
     14          1           0        2.128328   -3.023312    0.989143
     15          8           0        2.924690    1.451745    1.001919
     16          1           0        3.703224    2.011641    1.034830
     17          1           0        2.213076    1.989693    0.594624
     18          8           0        0.909074    2.756982   -0.298318
     19          1           0        0.493799    2.010066   -0.756024
     20          1           0        0.194896    3.224713    0.141423
 ---------------------------------------------------------------------
 Rotational constants (GHZ):           1.0054885           0.5692944           0.4198619
 Standard basis: 6-31++G(d,p) (6D, 7F)
 There are   263 symmetry adapted cartesian basis functions of A   symmetry.
 There are   263 symmetry adapted basis functions of A   symmetry.
   263 basis functions,   424 primitive gaussians,   263 cartesian basis functions
    48 alpha electrons       48 beta electrons
       nuclear repulsion energy       749.3435216413 Hartrees.
 NAtoms=   20 NActive=   20 NUniq=   20 SFac= 1.00D+00 NAtFMM=   60 NAOKFM=F Big=F
 Integral buffers will be    131072 words long.
 Raffenetti 2 integral format.
 Two-electron integral symmetry is turned on.
 Nuclear repulsion after empirical dispersion term =      749.3339142670 Hartrees.
 One-electron integrals computed using PRISM.
 NBasis=   263 RedAO= T EigKep=  4.88D-05  NBF=   263
 NBsUse=   263 1.00D-06 EigRej= -1.00D+00 NBFU=   263
 Initial guess from the checkpoint file:  "/local_scratch/slurm.5620294/Gau-750304.chk"
 B after Tr=    -0.000000   -0.000000   -0.000000
         Rot=    0.998620    0.014966   -0.015523    0.047882 Ang=   6.02 deg.
 ExpMin= 3.60D-02 ExpMax= 7.00D+03 ExpMxC= 1.05D+03 IAcc=3 IRadAn=         5 AccDes= 0.00D+00
 Harris functional with IExCor= 4639 and IRadAn=       5 diagonalized for initial guess.
 HarFok:  IExCor= 4639 AccDes= 0.00D+00 IRadAn=         5 IDoV= 1 UseB2=F ITyADJ=14
 ICtDFT=  3500011 ScaDFX=  1.000000  1.000000  1.000000  1.000000
 FoFCou: FMM=F IPFlag=           0 FMFlag=      100000 FMFlg1=           0
         NFxFlg=           0 DoJE=T BraDBF=F KetDBF=T FulRan=T
         wScrn=  0.000000 ICntrl=       500 IOpCl=  0 I1Cent=   200000004 NGrid=           0
         NMat0=    1 NMatS0=      1 NMatT0=    0 NMatD0=    1 NMtDS0=    0 NMtDT0=    0
 Petite list used in FoFCou.
 Requested convergence on RMS density matrix=1.00D-10 within 128 cycles.
 Requested convergence on MAX density matrix=1.00D-08.
 Requested convergence on             energy=1.00D-08.
 No special actions if energy rises.
 SCF Done:  E(RwB97XD) =  -832.384152773     A.U. after   17 cycles
            NFock= 17  Conv=0.44D-10     -V/T= 2.0081
 Calling FoFJK, ICntrl=      2127 FMM=F ISym2X=0 I1Cent= 0 IOpClX= 0 NMat=1 NMatS=1 NMatT=0.
 ***** Axes restored to original set *****
 -------------------------------------------------------------------
 Center     Atomic                   Forces (Hartrees/Bohr)
 Number     Number              X              Y              Z
 -------------------------------------------------------------------
      1        6          -0.002104361   -0.007012321   -0.001655990
      2        8          -0.003820934    0.006302786   -0.001024323
      3        8           0.006890607    0.001120315    0.003634636
      4        1          -0.002124531   -0.002173634   -0.002606686
      5        6          -0.001558730   -0.000042936   -0.000211266
      6        9          -0.000362003    0.001094091    0.000272796
      7        9           0.000605004   -0.000248783    0.001507291
      8        9           0.001717526    0.000847676   -0.000729765
      9        8           0.001511456   -0.000118706    0.001354872
     10        1          -0.000860762    0.001993087   -0.000573571
     11        1          -0.001380671    0.000505571   -0.001434384
     12        8          -0.001622558   -0.001019371   -0.000157887
     13        1           0.001861173   -0.000653996    0.000511474
     14        1           0.001112044    0.000688504    0.000809452
     15        8           0.000843638   -0.000621808   -0.000454634
     16        1          -0.000623444    0.000377908    0.000318504
     17        1          -0.001835881   -0.000514900    0.001990664
     18        8           0.001347315    0.000637060   -0.000956870
     19        1           0.000681496   -0.000818808   -0.000659923
     20        1          -0.000276385   -0.000341733    0.000065612
 -------------------------------------------------------------------
 Cartesian Forces:  Max     0.007012321 RMS     0.001993860

 GradGradGradGradGradGradGradGradGradGradGradGradGradGradGradGradGradGrad
 Berny optimization.
 Using GEDIIS/GDIIS optimizer.
 FormGI is forming the generalized inverse of G from B-inverse, IUseBI=4.
 Internal  Forces:  Max     0.007437823 RMS     0.001863068
 Search for a local minimum.
 Step number   2 out of a maximum of  120
 All quantities printed in internal units (Hartrees-Bohrs-Radians)
 Mixed Optimization -- RFO/linear search
 Update second derivatives using D2CorX and points    1    2
 DE= -3.22D-03 DEPred=-3.82D-03 R= 8.43D-01
 TightC=F SS=  1.41D+00  RLast= 6.65D-01 DXNew= 5.0454D-01 1.9964D+00
 Trust test= 8.43D-01 RLast= 6.65D-01 DXMaxT set to 5.05D-01
 ITU=  1  0
 Use linear search instead of GDIIS.
     Eigenvalues ---   -0.00213  -0.00057   0.00035   0.00190   0.00352
     Eigenvalues ---    0.00797   0.00889   0.01150   0.01407   0.01559
     Eigenvalues ---    0.01786   0.02158   0.02189   0.02385   0.02648
     Eigenvalues ---    0.02731   0.02843   0.03257   0.03549   0.04239
     Eigenvalues ---    0.04766   0.05067   0.05363   0.06179   0.07333
     Eigenvalues ---    0.07493   0.08103   0.08946   0.11740   0.12002
     Eigenvalues ---    0.13501   0.19647   0.20909   0.21852   0.22721
     Eigenvalues ---    0.24270   0.26317   0.29136   0.37159   0.37788
     Eigenvalues ---    0.38507   0.40428   0.46932   0.49760   0.52689
     Eigenvalues ---    0.55288   0.55825   0.56608   0.56888   0.57239
     Eigenvalues ---    0.61463   0.87875   0.94533   2.24412
 RFO step:  Lambda=-5.30290163D-03 EMin=-2.12716616D-03
 Quartic linear search produced a step of  0.11582.
 Maximum step size (   0.505) exceeded in Quadratic search.
    -- Step size scaled by   0.869
 Iteration  1 RMS(Cart)=  0.19987395 RMS(Int)=  0.03084562
 Iteration  2 RMS(Cart)=  0.06114247 RMS(Int)=  0.00296905
 Iteration  3 RMS(Cart)=  0.00231273 RMS(Int)=  0.00210987
 Iteration  4 RMS(Cart)=  0.00003297 RMS(Int)=  0.00210986
 Iteration  5 RMS(Cart)=  0.00000033 RMS(Int)=  0.00210986
 Variable       Old X    -DE/DX   Delta X   Delta X   Delta X     New X
                                 (Linear)    (Quad)   (Total)
    R1        2.29714   0.00744   0.00167   0.01431   0.01598   2.31311
    R2        2.42499   0.00564   0.00187   0.03706   0.03892   2.46391
    R3        2.94084  -0.00187  -0.00189  -0.03096  -0.03284   2.90799
    R4        1.99008  -0.00300  -0.00899  -0.15525  -0.16420   1.82588
    R5        2.74219   0.00076   0.00899   0.21916   0.22817   2.97036
    R6        2.53481   0.00040  -0.00051  -0.00518  -0.00569   2.52912
    R7        2.52234   0.00116   0.00033  -0.00243  -0.00210   2.52024
    R8        2.52726   0.00131   0.00008   0.00937   0.00945   2.53672
    R9        1.85758   0.00009  -0.00023  -0.00162  -0.00191   1.85567
   R10        1.82581   0.00136   0.00081  -0.00358  -0.00277   1.82304
   R11        3.01863   0.00125   0.00380   0.16162   0.16538   3.18401
   R12        3.30193   0.00050   0.00742   0.08366   0.09105   3.39298
   R13        1.90172  -0.00062  -0.00092  -0.03645  -0.03727   1.86445
   R14        1.81523   0.00088   0.00009   0.00192   0.00202   1.81724
   R15        1.81323   0.00078   0.00022   0.00371   0.00392   1.81715
   R16        1.85316   0.00004   0.00014   0.00131   0.00156   1.85472
   R17        3.31995   0.00092   0.00266   0.07182   0.07441   3.39437
   R18        1.83199   0.00098   0.00049   0.01427   0.01475   1.84675
   R19        1.81472   0.00042   0.00010   0.00189   0.00199   1.81671
    A1        2.24962   0.00025   0.00005  -0.02920  -0.02935   2.22027
    A2        2.08646  -0.00017   0.00097   0.01824   0.01899   2.10545
    A3        1.94709  -0.00007  -0.00102   0.01078   0.00955   1.95664
    A4        2.00574  -0.00035   0.00270  -0.07112  -0.06833   1.93742
    A5        1.92641  -0.00113   0.00008  -0.00891  -0.00900   1.91742
    A6        1.95164  -0.00127  -0.00152   0.00365   0.00204   1.95368
    A7        1.93124  -0.00219  -0.00189  -0.03819  -0.04032   1.89091
    A8        1.87976   0.00150   0.00113   0.01787   0.01898   1.89875
    A9        1.88191   0.00174   0.00133   0.01536   0.01636   1.89826
   A10        1.89063   0.00160   0.00110   0.01250   0.01344   1.90407
   A11        1.80986  -0.00085  -0.00284   0.01394   0.00083   1.81068
   A12        1.93540  -0.00019   0.00815   0.07951   0.08399   2.01939
   A13        1.68453   0.00073  -0.01124   0.14108   0.12299   1.80753
   A14        1.84210  -0.00058   0.00195   0.06912   0.06912   1.91122
   A15        1.97773   0.00039   0.00686   0.04404   0.04817   2.02591
   A16        1.88021   0.00144   0.00172  -0.00458  -0.00560   1.87461
   A17        2.00914   0.00052   0.00070  -0.05244  -0.04981   1.95933
   A18        1.80495  -0.00318   0.00593   0.02669   0.03360   1.83855
   A19        1.85765   0.00221   0.00031   0.02204   0.02325   1.88089
   A20        1.79407   0.00087   0.01144  -0.01928  -0.01081   1.78326
   A21        2.13173  -0.00007   0.00328  -0.04140  -0.03950   2.09223
   A22        1.84719   0.00023  -0.00073  -0.01174  -0.01742   1.82977
   A23        3.11456   0.00050   0.00697   0.00778   0.01442   3.12898
   A24        2.98829  -0.00446  -0.00479   0.02102   0.01524   3.00353
   A25        2.87448  -0.00291  -0.01331   0.10641   0.09136   2.96583
   A26        3.03181  -0.00642   0.00247  -0.25255  -0.25093   2.78088
   A27        3.10473  -0.00098  -0.00170  -0.02168  -0.02379   3.08093
   A28        3.30761   0.00009   0.00515  -0.08375  -0.07838   3.22923
   A29        3.10235  -0.00254  -0.01206  -0.02319  -0.03496   3.06739
   A30        3.24370   0.00142  -0.00287   0.02330   0.01972   3.26341
    D1        0.05292  -0.00035   0.00101   0.05303   0.05358   0.10649
    D2       -3.09465  -0.00046  -0.00025   0.01557   0.01579  -3.07886
    D3       -0.28169   0.00004   0.01102  -0.17658  -0.16587  -0.44756
    D4       -2.37390  -0.00025   0.01054  -0.19552  -0.18509  -2.55899
    D5        1.80000   0.00009   0.01153  -0.18750  -0.17607   1.62393
    D6        2.86525   0.00013   0.01215  -0.14289  -0.13071   2.73454
    D7        0.77304  -0.00016   0.01167  -0.16183  -0.14993   0.62311
    D8       -1.33624   0.00018   0.01266  -0.15381  -0.14091  -1.47716
    D9        0.27674  -0.00242  -0.00455  -0.07387  -0.08002   0.19672
   D10        2.32026  -0.00081   0.00314  -0.01399  -0.00939   2.31087
   D11        1.26024  -0.00110   0.02716  -0.13990  -0.10850   1.15174
   D12       -0.81811  -0.00163   0.01767  -0.25906  -0.23827  -1.05638
   D13       -0.57229   0.00002   0.03467  -0.23711  -0.20575  -0.77803
   D14       -2.65064  -0.00050   0.02518  -0.35627  -0.33551  -2.98615
   D15       -2.15404   0.00061  -0.00477   0.19772   0.19409  -1.95995
   D16       -0.17084   0.00127  -0.00215   0.24302   0.24166   0.07082
   D17        2.39006   0.00146   0.00805   0.01824   0.02541   2.41547
   D18       -1.90993   0.00211   0.01067   0.06353   0.07298  -1.83695
   D19        0.42112   0.00082  -0.02067   0.30417   0.28215   0.70327
   D20        2.46440   0.00011  -0.01023   0.18914   0.18146   2.64586
   D21        2.52213   0.00059  -0.01705   0.26781   0.24811   2.77024
   D22       -1.71778  -0.00012  -0.00661   0.15278   0.14741  -1.57036
         Item               Value     Threshold  Converged?
 Maximum Force            0.007438     0.000015     NO 
 RMS     Force            0.001863     0.000010     NO 
 Maximum Displacement     0.744385     0.000060     NO 
 RMS     Displacement     0.235632     0.000040     NO 
 Predicted change in Energy=-4.873680D-03
 GradGradGradGradGradGradGradGradGradGradGradGradGradGradGradGradGradGrad

                          Input orientation:                          
 ---------------------------------------------------------------------
 Center     Atomic      Atomic             Coordinates (Angstroms)
 Number     Number       Type             X           Y           Z
 ---------------------------------------------------------------------
      1          6           0       -0.286172   -0.534740   -1.113111
      2          8           0       -0.918977    0.511110   -1.176729
      3          8           0        0.876898   -0.719851   -0.553635
      4          1           0        1.167937    0.075390   -0.088381
      5          6           0       -0.814870   -1.813320   -1.786720
      6          9           0       -2.147888   -1.754568   -1.890663
      7          9           0       -0.485238   -2.909693   -1.102652
      8          9           0       -0.288645   -1.889960   -3.019269
      9          8           0       -0.492693    2.916162    0.712881
     10          1           0       -1.287068    2.580748    1.182719
     11          1           0       -0.732153    2.848697   -0.219201
     12          8           0        1.635606    1.320520    0.749259
     13          1           0        0.888069    1.958494    0.836452
     14          1           0        1.961101    1.135937    1.635115
     15          8           0       -2.791513    1.816869    1.796650
     16          1           0       -3.337712    2.434284    2.291759
     17          1           0       -3.292307    1.549387    0.996058
     18          8           0       -3.574263    0.965809   -0.679160
     19          1           0       -2.675914    0.702429   -0.959571
     20          1           0       -4.117450    0.187071   -0.829922
 ---------------------------------------------------------------------
                    Distance matrix (angstroms):
                    1          2          3          4          5
     1  C    0.000000
     2  O    1.224047   0.000000
     3  O    1.303845   2.264658   0.000000
     4  H    1.880628   2.393650   0.966216   0.000000
     5  C    1.538843   2.405390   2.361832   3.222282   0.000000
     6  F    2.357659   2.674551   3.465200   4.194241   1.338355
     7  F    2.383304   3.448986   2.636710   3.559838   1.333656
     8  F    2.338817   3.091506   2.967658   3.817634   1.342372
     9  O    3.909683   3.088142   4.086617   3.386695   5.359086
    10  H    3.997361   3.160046   4.311801   3.730893   5.324319
    11  H    3.527835   2.532998   3.928795   3.364326   4.919184
    12  O    3.256323   3.300070   2.536983   1.571848   4.717730
    13  H    3.375774   3.068099   3.017615   2.116536   4.899757
    14  H    3.923537   4.073294   3.067584   2.173548   5.302178
    15  O    4.502612   3.748651   5.041432   4.718404   5.470461
    16  H    5.451618   4.645352   5.983960   5.615187   6.406315
    17  H    4.222443   3.381082   4.993321   4.821042   5.018899
    18  O    3.640261   2.739502   4.761307   4.861103   4.069951
    19  H    2.695372   1.780615   3.848394   3.990907   3.236766
    20  H    3.908951   3.233498   5.083538   5.338321   3.977948
                    6          7          8          9         10
     6  F    0.000000
     7  F    2.172483   0.000000
     8  F    2.179190   2.179891   0.000000
     9  O    5.597663   6.102196   6.088463   0.000000
    10  H    5.383461   6.000899   6.216171   0.981979   0.000000
    11  H    5.097857   5.830996   5.521952   0.964712   1.531374
    12  O    5.544383   5.081560   5.311471   2.660273   3.212177
    13  H    5.517338   5.417134   5.573315   1.684904   2.288738
    14  H    6.137583   5.463247   5.990050   3.168726   3.583678
    15  O    5.173558   6.005435   6.572520   2.769039   1.795488
    16  H    6.037783   6.943827   7.496861   3.289255   2.335929
    17  H    4.534200   5.671650   6.080620   3.128274   2.262638
    18  O    3.301930   4.974027   4.942349   3.903553   3.362422
    19  H    2.680034   4.226933   4.081898   3.530461   3.169602
    20  H    2.962146   4.780931   4.875146   4.792394   4.217994
                   11         12         13         14         15
    11  H    0.000000
    12  O    2.979852   0.000000
    13  H    2.128846   0.986623   0.000000
    14  H    3.691294   0.961645   1.570306   0.000000
    15  O    3.060929   4.576328   3.805438   4.803864   0.000000
    16  H    3.642197   5.324816   4.494610   5.494935   0.961596
    17  H    3.117603   4.939394   4.203377   5.308261   0.981473
    18  O    3.440119   5.413772   4.816109   6.002089   2.732514
    19  H    2.988782   4.678817   4.183941   5.331250   2.975247
    20  H    4.349422   6.072575   5.565066   6.627635   3.363515
                   16         17         18         19         20
    16  H    0.000000
    17  H    1.569697   0.000000
    18  O    3.322459   1.796222   0.000000
    19  H    3.742786   2.218504   0.977257   0.000000
    20  H    3.924647   2.423008   0.961361   1.536369   0.000000
 Stoichiometry    C2H9F3O6
 Framework group  C1[X(C2H9F3O6)]
 Deg. of freedom    54
 Full point group                 C1      NOp   1
 Largest Abelian subgroup         C1      NOp   1
 Largest concise Abelian subgroup C1      NOp   1
                         Standard orientation:                         
 ---------------------------------------------------------------------
 Center     Atomic      Atomic             Coordinates (Angstroms)
 Number     Number       Type             X           Y           Z
 ---------------------------------------------------------------------
      1          6           0       -0.750713   -0.508303   -0.163569
      2          8           0        0.144449    0.060381   -0.774777
      3          8           0       -0.735444   -1.724377    0.306473
      4          1           0        0.136083   -2.126984    0.197295
      5          6           0       -2.101450    0.188627    0.076922
      6          9           0       -1.936781    1.516733    0.062325
      7          9           0       -2.643495   -0.164237    1.243247
      8          9           0       -2.936349   -0.153876   -0.916858
      9          8           0        3.115549   -0.776303   -0.679144
     10          1           0        3.216797   -0.036148   -0.041805
     11          1           0        2.560794   -0.404865   -1.375527
     12          8           0        1.561359   -2.784493    0.113773
     13          1           0        2.227121   -2.098007   -0.128967
     14          1           0        1.874056   -3.218678    0.912813
     15          8           0        3.146881    1.412326    1.016880
     16          1           0        4.002057    1.843997    1.100555
     17          1           0        2.539582    2.036113    0.563706
     18          8           0        1.148146    2.586002   -0.430247
     19          1           0        0.655841    1.754088   -0.573721
     20          1           0        0.502767    3.192675   -0.056550
 ---------------------------------------------------------------------
 Rotational constants (GHZ):           1.0158183           0.5350379           0.3995792
 Standard basis: 6-31++G(d,p) (6D, 7F)
 There are   263 symmetry adapted cartesian basis functions of A   symmetry.
 There are   263 symmetry adapted basis functions of A   symmetry.
   263 basis functions,   424 primitive gaussians,   263 cartesian basis functions
    48 alpha electrons       48 beta electrons
       nuclear repulsion energy       741.6055028325 Hartrees.
 NAtoms=   20 NActive=   20 NUniq=   20 SFac= 1.00D+00 NAtFMM=   60 NAOKFM=F Big=F
 Integral buffers will be    131072 words long.
 Raffenetti 2 integral format.
 Two-electron integral symmetry is turned on.
 Nuclear repulsion after empirical dispersion term =      741.5963193518 Hartrees.
 One-electron integrals computed using PRISM.
 NBasis=   263 RedAO= T EigKep=  4.80D-05  NBF=   263
 NBsUse=   263 1.00D-06 EigRej= -1.00D+00 NBFU=   263
 Initial guess from the checkpoint file:  "/local_scratch/slurm.5620294/Gau-750304.chk"
 B after Tr=    -0.000000   -0.000000    0.000000
         Rot=    0.999325   -0.014172    0.010004    0.032369 Ang=  -4.21 deg.
 ExpMin= 3.60D-02 ExpMax= 7.00D+03 ExpMxC= 1.05D+03 IAcc=3 IRadAn=         5 AccDes= 0.00D+00
 Harris functional with IExCor= 4639 and IRadAn=       5 diagonalized for initial guess.
 HarFok:  IExCor= 4639 AccDes= 0.00D+00 IRadAn=         5 IDoV= 1 UseB2=F ITyADJ=14
 ICtDFT=  3500011 ScaDFX=  1.000000  1.000000  1.000000  1.000000
 FoFCou: FMM=F IPFlag=           0 FMFlag=      100000 FMFlg1=           0
         NFxFlg=           0 DoJE=T BraDBF=F KetDBF=T FulRan=T
         wScrn=  0.000000 ICntrl=       500 IOpCl=  0 I1Cent=   200000004 NGrid=           0
         NMat0=    1 NMatS0=      1 NMatT0=    0 NMatD0=    1 NMtDS0=    0 NMtDT0=    0
 Petite list used in FoFCou.
 Requested convergence on RMS density matrix=1.00D-10 within 128 cycles.
 Requested convergence on MAX density matrix=1.00D-08.
 Requested convergence on             energy=1.00D-08.
 No special actions if energy rises.
 SCF Done:  E(RwB97XD) =  -832.381683774     A.U. after   18 cycles
            NFock= 18  Conv=0.57D-10     -V/T= 2.0081
 Calling FoFJK, ICntrl=      2127 FMM=F ISym2X=0 I1Cent= 0 IOpClX= 0 NMat=1 NMatS=1 NMatT=0.
 ***** Axes restored to original set *****
 -------------------------------------------------------------------
 Center     Atomic                   Forces (Hartrees/Bohr)
 Number     Number              X              Y              Z
 -------------------------------------------------------------------
      1        6           0.003512373    0.014028902    0.004829080
      2        8           0.008782851   -0.013547487    0.001618051
      3        8          -0.023210921   -0.033175703   -0.024423866
      4        1           0.014941646    0.033892513    0.019705079
      5        6           0.002257812    0.001261786   -0.000295137
      6        9           0.000409908   -0.002396362   -0.001197818
      7        9          -0.001889529   -0.000067766   -0.002677630
      8        9          -0.002551594   -0.003011861    0.000982900
      9        8          -0.003219413    0.000461265   -0.001389336
     10        1           0.001803046   -0.001245364    0.000454372
     11        1           0.001665057    0.000301775    0.001326485
     12        8           0.003423907   -0.002507886    0.002735733
     13        1          -0.003348952    0.002779839    0.000088006
     14        1           0.000044841    0.001342241   -0.001241520
     15        8          -0.000906477    0.002625700   -0.000229741
     16        1          -0.000357095   -0.001731894   -0.001425426
     17        1           0.001993929   -0.000111766    0.001493565
     18        8           0.001563116   -0.003872391    0.000291378
     19        1          -0.003632939    0.003460601   -0.000881092
     20        1          -0.001281565    0.001513858    0.000236918
 -------------------------------------------------------------------
 Cartesian Forces:  Max     0.033892513 RMS     0.008822188

 GradGradGradGradGradGradGradGradGradGradGradGradGradGradGradGradGradGrad
 Berny optimization.
 Using GEDIIS/GDIIS optimizer.
 FormGI is forming the generalized inverse of G from B-inverse, IUseBI=4.
 Internal  Forces:  Max     0.044253192 RMS     0.007076492
 Search for a local minimum.
 Step number   3 out of a maximum of  120
 All quantities printed in internal units (Hartrees-Bohrs-Radians)
 Mixed Optimization -- RFO/linear search
 Update second derivatives using D2CorX and points    3    2
 DE=  2.47D-03 DEPred=-4.87D-03 R=-5.07D-01
 Trust test=-5.07D-01 RLast= 9.65D-01 DXMaxT set to 2.52D-01
 ITU= -1  1  0
 Use linear search instead of GDIIS.
     Eigenvalues ---   -0.00058   0.00034   0.00193   0.00330   0.00651
     Eigenvalues ---    0.00867   0.01239   0.01432   0.01525   0.01850
     Eigenvalues ---    0.02028   0.02190   0.02232   0.02652   0.02678
     Eigenvalues ---    0.02942   0.03089   0.03465   0.04239   0.04733
     Eigenvalues ---    0.05061   0.05357   0.05788   0.07238   0.07482
     Eigenvalues ---    0.07894   0.08482   0.09737   0.11954   0.13043
     Eigenvalues ---    0.13741   0.21200   0.21417   0.22395   0.23572
     Eigenvalues ---    0.24519   0.30035   0.35584   0.37337   0.38509
     Eigenvalues ---    0.40788   0.42879   0.48011   0.49804   0.52970
     Eigenvalues ---    0.55805   0.56552   0.56889   0.57171   0.59268
     Eigenvalues ---    0.62932   0.89478   1.64204   4.28040
 RFO step:  Lambda=-2.30732948D-03 EMin=-5.78270263D-04
 Quartic linear search produced a step of -0.64668.
 Maximum step size (   0.252) exceeded in Quadratic search.
    -- Step size scaled by   0.842
 Iteration  1 RMS(Cart)=  0.19550970 RMS(Int)=  0.01634994
 Iteration  2 RMS(Cart)=  0.03416278 RMS(Int)=  0.00138154
 Iteration  3 RMS(Cart)=  0.00043996 RMS(Int)=  0.00136465
 Iteration  4 RMS(Cart)=  0.00000046 RMS(Int)=  0.00136465
 Variable       Old X    -DE/DX   Delta X   Delta X   Delta X     New X
                                 (Linear)    (Quad)   (Total)
    R1        2.31311  -0.01620  -0.01033   0.01190   0.00157   2.31468
    R2        2.46391  -0.01121  -0.02517  -0.00084  -0.02601   2.43790
    R3        2.90799   0.00551   0.02124  -0.00645   0.01479   2.92279
    R4        1.82588   0.04425   0.10618   0.07655   0.18272   2.00860
    R5        2.97036   0.00239  -0.14756  -0.13891  -0.28648   2.68389
    R6        2.52912  -0.00042   0.00368   0.00230   0.00598   2.53510
    R7        2.52024  -0.00178   0.00136  -0.00247  -0.00111   2.51913
    R8        2.53672  -0.00173  -0.00611   0.00587  -0.00025   2.53647
    R9        1.85567   0.00055   0.00124   0.00231   0.00358   1.85926
   R10        1.82304  -0.00172   0.00179   0.00031   0.00210   1.82514
   R11        3.18401   0.00255  -0.10695  -0.03011  -0.13703   3.04697
   R12        3.39298   0.00145  -0.05888   0.00765  -0.05122   3.34176
   R13        1.86445   0.00697   0.02410   0.00914   0.03317   1.89761
   R14        1.81724  -0.00139  -0.00130   0.00111  -0.00019   1.81705
   R15        1.81715  -0.00164  -0.00254   0.00083  -0.00170   1.81545
   R16        1.85472  -0.00041  -0.00101   0.00098  -0.00005   1.85467
   R17        3.39437   0.00045  -0.04812   0.01780  -0.03031   3.36406
   R18        1.84675  -0.00402  -0.00954   0.00654  -0.00301   1.84374
   R19        1.81671  -0.00054  -0.00129   0.00002  -0.00126   1.81545
    A1        2.22027  -0.00172   0.01898  -0.01096   0.00813   2.22840
    A2        2.10545   0.00021  -0.01228  -0.01226  -0.02442   2.08103
    A3        1.95664   0.00153  -0.00618   0.02261   0.01655   1.97320
    A4        1.93742   0.00269   0.04419  -0.02589   0.01826   1.95567
    A5        1.91742   0.00294   0.00582  -0.00553   0.00039   1.91781
    A6        1.95368   0.00305  -0.00132   0.01295   0.01163   1.96532
    A7        1.89091   0.00530   0.02608  -0.01517   0.01101   1.90192
    A8        1.89875  -0.00360  -0.01228   0.00338  -0.00889   1.88986
    A9        1.89826  -0.00394  -0.01058   0.00236  -0.00800   1.89026
   A10        1.90407  -0.00397  -0.00869   0.00181  -0.00688   1.89719
   A11        1.81068  -0.00073  -0.00053  -0.00864  -0.00208   1.80860
   A12        2.01939   0.00731  -0.05432   0.09529   0.04330   2.06268
   A13        1.80753  -0.00019  -0.07954   0.04134  -0.03308   1.77445
   A14        1.91122   0.01062  -0.04470   0.05619   0.01234   1.92356
   A15        2.02591  -0.00268  -0.03115   0.03282   0.00289   2.02879
   A16        1.87461  -0.00384   0.00362   0.00557   0.01034   1.88495
   A17        1.95933  -0.00132   0.03221   0.01343   0.04283   2.00215
   A18        1.83855   0.00922  -0.02173   0.04081   0.01787   1.85642
   A19        1.88089  -0.00674  -0.01503   0.00528  -0.01044   1.87045
   A20        1.78326   0.00178   0.00699   0.02747   0.03455   1.81781
   A21        2.09223  -0.00015   0.02555   0.00469   0.03030   2.12253
   A22        1.82977  -0.00038   0.01126  -0.00045   0.01096   1.84072
   A23        3.12898   0.00355  -0.00932   0.02428   0.01511   3.14409
   A24        3.00353   0.00879  -0.00985   0.00407  -0.00507   2.99845
   A25        2.96583   0.01390  -0.05908   0.06730   0.00946   2.97530
   A26        2.78088   0.01518   0.16227  -0.04664   0.11556   2.89643
   A27        3.08093  -0.00120   0.01539   0.01784   0.03346   3.11440
   A28        3.22923   0.00028   0.05069  -0.00581   0.04459   3.27382
   A29        3.06739   0.00146   0.02261  -0.05498  -0.03253   3.03486
   A30        3.26341   0.00013  -0.01275   0.01868   0.00664   3.27005
    D1        0.10649  -0.00030  -0.03465   0.02410  -0.01031   0.09618
    D2       -3.07886  -0.00002  -0.01021   0.00752  -0.00292  -3.08179
    D3       -0.44756  -0.00003   0.10726  -0.24373  -0.13629  -0.58385
    D4       -2.55899   0.00049   0.11969  -0.25280  -0.13303  -2.69202
    D5        1.62393   0.00004   0.11386  -0.25306  -0.13920   1.48473
    D6        2.73454  -0.00023   0.08453  -0.22834  -0.14381   2.59073
    D7        0.62311   0.00029   0.09696  -0.23741  -0.14054   0.48256
    D8       -1.47716  -0.00016   0.09112  -0.23767  -0.14672  -1.62387
    D9        0.19672   0.00042   0.05175  -0.09323  -0.04085   0.15588
   D10        2.31087   0.00213   0.00607  -0.01303  -0.00748   2.30339
   D11        1.15174   0.00512   0.07017   0.06081   0.12831   1.28004
   D12       -1.05638   0.00090   0.15409  -0.05665   0.09526  -0.96112
   D13       -0.77803   0.00050   0.13305  -0.00181   0.13356  -0.64447
   D14       -2.98615  -0.00373   0.21697  -0.11926   0.10051  -2.88564
   D15       -1.95995   0.00036  -0.12551   0.25180   0.12566  -1.83428
   D16        0.07082  -0.00236  -0.15628   0.28716   0.13003   0.20085
   D17        2.41547  -0.00408  -0.01643   0.17470   0.15917   2.57464
   D18       -1.83695  -0.00680  -0.04719   0.21007   0.16354  -1.67341
   D19        0.70327  -0.00386  -0.18246   0.02305  -0.16056   0.54271
   D20        2.64586   0.00057  -0.11734   0.04563  -0.07296   2.57290
   D21        2.77024  -0.00181  -0.16045   0.04301  -0.11619   2.65405
   D22       -1.57036   0.00262  -0.09533   0.06559  -0.02859  -1.59895
         Item               Value     Threshold  Converged?
 Maximum Force            0.044253     0.000015     NO 
 RMS     Force            0.007076     0.000010     NO 
 Maximum Displacement     0.717901     0.000060     NO 
 RMS     Displacement     0.205030     0.000040     NO 
 Predicted change in Energy=-2.664683D-03
 GradGradGradGradGradGradGradGradGradGradGradGradGradGradGradGradGradGrad

                          Input orientation:                          
 ---------------------------------------------------------------------
 Center     Atomic      Atomic             Coordinates (Angstroms)
 Number     Number       Type             X           Y           Z
 ---------------------------------------------------------------------
      1          6           0       -0.226465   -0.570591   -1.138659
      2          8           0       -0.914631    0.442431   -1.161794
      3          8           0        0.916984   -0.734135   -0.564127
      4          1           0        1.202077    0.116045    0.006559
      5          6           0       -0.703338   -1.825428   -1.906884
      6          9           0       -2.042896   -1.893680   -1.882414
      7          9           0       -0.217610   -2.955785   -1.393632
      8          9           0       -0.309433   -1.729625   -3.186444
      9          8           0       -0.450278    2.846722    0.691793
     10          1           0       -1.269347    2.628677    1.191386
     11          1           0       -0.693257    2.679058   -0.227807
     12          8           0        1.589051    1.229932    0.798152
     13          1           0        0.830416    1.883737    0.871471
     14          1           0        1.898423    1.032879    1.686985
     15          8           0       -2.846055    2.103795    1.796092
     16          1           0       -3.415305    2.814180    2.103078
     17          1           0       -3.302084    1.672660    1.041505
     18          8           0       -3.685525    0.901148   -0.516311
     19          1           0       -2.819284    0.609725   -0.857813
     20          1           0       -4.254698    0.129028   -0.569257
 ---------------------------------------------------------------------
                    Distance matrix (angstroms):
                    1          2          3          4          5
     1  C    0.000000
     2  O    1.224876   0.000000
     3  O    1.290081   2.257505   0.000000
     4  H    1.955435   2.439678   1.062905   0.000000
     5  C    1.546672   2.396453   2.370519   3.325836   0.000000
     6  F    2.367099   2.692525   3.441412   4.258763   1.341519
     7  F    2.398800   3.476702   2.628898   3.662265   1.333067
     8  F    2.354499   3.030396   3.061314   3.985778   1.342241
     9  O    3.883126   3.071160   4.033519   3.264417   5.352209
    10  H    4.092924   3.231556   4.378399   3.718209   5.455153
    11  H    3.407017   2.433894   3.788915   3.196288   4.807265
    12  O    3.207681   3.275663   2.482949   1.420251   4.680544
    13  H    3.343852   3.042486   2.986920   2.002734   4.881554
    14  H    3.882077   4.046905   3.025403   2.036986   5.277781
    15  O    4.756822   3.903795   5.271142   4.851902   5.808792
    16  H    5.668706   4.747415   6.202681   5.744175   6.705261
    17  H    4.386880   3.473891   5.115784   4.876642   5.261473
    18  O    3.810306   2.881826   4.884622   4.977795   4.273330
    19  H    2.862644   1.935999   3.981446   4.142729   3.392307
    20  H    4.127996   3.406665   5.243222   5.487088   4.268642
                    6          7          8          9         10
     6  F    0.000000
     7  F    2.167636   0.000000
     8  F    2.175385   2.173954   0.000000
     9  O    5.624445   6.170268   6.000292   0.000000
    10  H    5.522530   6.242971   6.251530   0.983876   0.000000
    11  H    5.046700   5.773807   5.323282   0.965823   1.532491
    12  O    5.489392   5.058474   5.314153   2.604646   3.206487
    13  H    5.487138   5.445183   5.551785   1.612389   2.250841
    14  H    6.069543   5.466007   6.021325   3.129988   3.581474
    15  O    5.491473   6.533177   6.779028   2.740650   1.768383
    16  H    6.319146   7.466239   7.633587   3.283926   2.338959
    17  H    4.780547   6.071768   6.197342   3.103791   2.251323
    18  O    3.517887   5.260424   5.044658   3.963786   3.426150
    19  H    2.814182   4.446197   4.146617   3.607995   3.267674
    20  H    3.272277   5.147207   5.086194   4.842491   4.273223
                   11         12         13         14         15
    11  H    0.000000
    12  O    2.891624   0.000000
    13  H    2.040227   1.004173   0.000000
    14  H    3.618444   0.961542   1.590491   0.000000
    15  O    3.010255   4.629220   3.797339   4.865063   0.000000
    16  H    3.586200   5.408905   4.517602   5.619775   0.960694
    17  H    3.070826   4.917157   4.141379   5.279322   0.981449
    18  O    3.492545   5.445830   4.825469   6.004360   2.738298
    19  H    3.032992   4.749768   4.234837   5.376971   3.045681
    20  H    4.393530   6.101737   5.568940   6.615775   3.388046
                   16         17         18         19         20
    16  H    0.000000
    17  H    1.562954   0.000000
    18  O    3.254829   1.780182   0.000000
    19  H    3.739216   2.229425   0.975666   0.000000
    20  H    3.880206   2.425866   0.960692   1.541022   0.000000
 Stoichiometry    C2H9F3O6
 Framework group  C1[X(C2H9F3O6)]
 Deg. of freedom    54
 Full point group                 C1      NOp   1
 Largest Abelian subgroup         C1      NOp   1
 Largest concise Abelian subgroup C1      NOp   1
                         Standard orientation:                         
 ---------------------------------------------------------------------
 Center     Atomic      Atomic             Coordinates (Angstroms)
 Number     Number       Type             X           Y           Z
 ---------------------------------------------------------------------
      1          6           0       -0.811358   -0.485900   -0.131140
      2          8           0        0.112723    0.081027   -0.701218
      3          8           0       -0.833321   -1.690852    0.329207
      4          1           0        0.113928   -2.166215    0.248484
      5          6           0       -2.155622    0.256913    0.051553
      6          9           0       -1.932452    1.568587    0.222965
      7          9           0       -2.849545   -0.189509    1.098570
      8          9           0       -2.896798    0.096614   -1.055955
      9          8           0        2.997232   -0.973271   -0.710610
     10          1           0        3.274208   -0.241142   -0.114555
     11          1           0        2.380557   -0.548886   -1.320876
     12          8           0        1.377724   -2.810226    0.176506
     13          1           0        2.086907   -2.153268   -0.095212
     14          1           0        1.674721   -3.254344    0.975953
     15          8           0        3.517729    1.245138    0.812186
     16          1           0        4.369608    1.668036    0.676564
     17          1           0        2.829620    1.875906    0.509069
     18          8           0        1.393347    2.620076   -0.234152
     19          1           0        0.795004    1.867990   -0.402307
     20          1           0        0.863009    3.269484    0.234827
 ---------------------------------------------------------------------
 Rotational constants (GHZ):           1.0256711           0.5103794           0.3812240
 Standard basis: 6-31++G(d,p) (6D, 7F)
 There are   263 symmetry adapted cartesian basis functions of A   symmetry.
 There are   263 symmetry adapted basis functions of A   symmetry.
   263 basis functions,   424 primitive gaussians,   263 cartesian basis functions
    48 alpha electrons       48 beta electrons
       nuclear repulsion energy       735.9367401316 Hartrees.
 NAtoms=   20 NActive=   20 NUniq=   20 SFac= 1.00D+00 NAtFMM=   60 NAOKFM=F Big=F
 Integral buffers will be    131072 words long.
 Raffenetti 2 integral format.
 Two-electron integral symmetry is turned on.
 Nuclear repulsion after empirical dispersion term =      735.9279133367 Hartrees.
 One-electron integrals computed using PRISM.
 NBasis=   263 RedAO= T EigKep=  4.85D-05  NBF=   263
 NBsUse=   263 1.00D-06 EigRej= -1.00D+00 NBFU=   263
 Lowest energy guess from the checkpoint file:  "/local_scratch/slurm.5620294/Gau-750304.chk"
 B after Tr=    -0.000000    0.000000   -0.000000
         Rot=    0.997820   -0.024419    0.008524    0.060716 Ang=  -7.57 deg.
 B after Tr=     0.000000    0.000000   -0.000000
         Rot=    0.999536   -0.010564   -0.000946    0.028567 Ang=  -3.49 deg.
 Requested convergence on RMS density matrix=1.00D-10 within 128 cycles.
 Requested convergence on MAX density matrix=1.00D-08.
 Requested convergence on             energy=1.00D-08.
 No special actions if energy rises.
 SCF Done:  E(RwB97XD) =  -832.384498304     A.U. after   17 cycles
            NFock= 17  Conv=0.99D-10     -V/T= 2.0082
 Calling FoFJK, ICntrl=      2127 FMM=F ISym2X=0 I1Cent= 0 IOpClX= 0 NMat=1 NMatS=1 NMatT=0.
 ***** Axes restored to original set *****
 -------------------------------------------------------------------
 Center     Atomic                   Forces (Hartrees/Bohr)
 Number     Number              X              Y              Z
 -------------------------------------------------------------------
      1        6          -0.000867116    0.008463578    0.002121716
      2        8           0.001890813   -0.006605407    0.001503819
      3        8          -0.001523155    0.004477516    0.002283444
      4        1          -0.001250401   -0.006127727   -0.004943311
      5        6           0.001052709    0.001279369    0.000246241
      6        9           0.000196617   -0.000838653   -0.000776760
      7        9          -0.000803748   -0.000079089   -0.001136878
      8        9          -0.001039448   -0.001674090    0.000405639
      9        8          -0.002881358    0.000164961   -0.001537396
     10        1           0.001415686   -0.000537122    0.000364966
     11        1           0.001301190    0.000011104    0.000989808
     12        8          -0.001328404    0.001884496    0.003010507
     13        1           0.001301273   -0.001049253   -0.000768358
     14        1           0.000274008    0.000394269   -0.000710298
     15        8          -0.000295496    0.000593386   -0.000675002
     16        1          -0.000231645   -0.000876779   -0.000517374
     17        1           0.000854562    0.000722957    0.001250922
     18        8           0.004687362   -0.003340233   -0.000615889
     19        1          -0.001986619    0.002652883   -0.000615488
     20        1          -0.000766830    0.000483833    0.000119692
 -------------------------------------------------------------------
 Cartesian Forces:  Max     0.008463578 RMS     0.002281919

 GradGradGradGradGradGradGradGradGradGradGradGradGradGradGradGradGradGrad
 Berny optimization.
 Using GEDIIS/GDIIS optimizer.
 FormGI is forming the generalized inverse of G from B-inverse, IUseBI=4.
 Internal  Forces:  Max     0.010800077 RMS     0.003317756
 Search for a local minimum.
 Step number   4 out of a maximum of  120
 All quantities printed in internal units (Hartrees-Bohrs-Radians)
 Mixed Optimization -- RFO/linear search
 Update second derivatives using D2CorX and points    2    4
 DE= -3.46D-04 DEPred=-2.66D-03 R= 1.30D-01
 Trust test= 1.30D-01 RLast= 1.05D+00 DXMaxT set to 2.52D-01
 ITU=  0 -1  1  0
 Use linear search instead of GDIIS.
     Eigenvalues ---   -0.00120   0.00042   0.00205   0.00393   0.00502
     Eigenvalues ---    0.00869   0.01248   0.01297   0.01532   0.01732
     Eigenvalues ---    0.02026   0.02211   0.02326   0.02642   0.02699
     Eigenvalues ---    0.02911   0.03116   0.03493   0.04242   0.04736
     Eigenvalues ---    0.05064   0.05451   0.05771   0.07237   0.07504
     Eigenvalues ---    0.07878   0.08622   0.09843   0.11974   0.13074
     Eigenvalues ---    0.13791   0.21267   0.21581   0.22465   0.23569
     Eigenvalues ---    0.24521   0.30029   0.36232   0.37342   0.38510
     Eigenvalues ---    0.40758   0.42792   0.47997   0.49805   0.52987
     Eigenvalues ---    0.55807   0.56556   0.56889   0.57170   0.59296
     Eigenvalues ---    0.63705   0.92201   1.69803   4.19946
 RFO step:  Lambda=-2.57182967D-03 EMin=-1.19526040D-03
 Quartic linear search produced a step of -0.44214.
 Maximum step size (   0.252) exceeded in Quadratic search.
    -- Step size scaled by   0.520
 Iteration  1 RMS(Cart)=  0.24076104 RMS(Int)=  0.02888752
 Iteration  2 RMS(Cart)=  0.05076602 RMS(Int)=  0.00193924
 Iteration  3 RMS(Cart)=  0.00201647 RMS(Int)=  0.00091288
 Iteration  4 RMS(Cart)=  0.00000321 RMS(Int)=  0.00091288
 Iteration  5 RMS(Cart)=  0.00000000 RMS(Int)=  0.00091288
 Variable       Old X    -DE/DX   Delta X   Delta X   Delta X     New X
                                 (Linear)    (Quad)   (Total)
    R1        2.31468  -0.00655  -0.00776   0.00093  -0.00682   2.30786
    R2        2.43790  -0.00149  -0.00571   0.01604   0.01033   2.44823
    R3        2.92279   0.00188   0.00798  -0.00767   0.00031   2.92310
    R4        2.00860  -0.00625  -0.00819  -0.04745  -0.05566   1.95294
    R5        2.68389   0.00161   0.02578   0.11193   0.13769   2.82157
    R6        2.53510  -0.00017  -0.00013  -0.00351  -0.00364   2.53146
    R7        2.51913  -0.00066   0.00142   0.00326   0.00468   2.52381
    R8        2.53647  -0.00081  -0.00407   0.00231  -0.00176   2.53470
    R9        1.85926  -0.00331  -0.00074  -0.00496  -0.00568   1.85358
   R10        1.82514  -0.00127   0.00029  -0.00188  -0.00158   1.82356
   R11        3.04697  -0.00140  -0.01253   0.10851   0.09599   3.14297
   R12        3.34176  -0.00246  -0.01761   0.06486   0.04727   3.38903
   R13        1.89761  -0.00355   0.00181  -0.02064  -0.01887   1.87874
   R14        1.81705  -0.00065  -0.00081  -0.00006  -0.00086   1.81619
   R15        1.81545  -0.00068  -0.00098   0.00112   0.00014   1.81559
   R16        1.85467  -0.00160  -0.00067  -0.00303  -0.00372   1.85095
   R17        3.36406   0.00064  -0.01950   0.06126   0.04178   3.40584
   R18        1.84374  -0.00234  -0.00519  -0.00091  -0.00611   1.83763
   R19        1.81545   0.00006  -0.00032   0.00054   0.00022   1.81566
    A1        2.22840   0.00133   0.00938  -0.00696   0.00247   2.23088
    A2        2.08103  -0.00099   0.00240   0.01419   0.01664   2.09768
    A3        1.97320  -0.00030  -0.01154  -0.00748  -0.01897   1.95423
    A4        1.95567  -0.00220   0.02214  -0.02757  -0.00549   1.95019
    A5        1.91781   0.00115   0.00381   0.00324   0.00708   1.92488
    A6        1.96532   0.00132  -0.00605  -0.00916  -0.01521   1.95011
    A7        1.90192   0.00266   0.01296  -0.00461   0.00836   1.91029
    A8        1.88986  -0.00144  -0.00446   0.00507   0.00062   1.89048
    A9        1.89026  -0.00190  -0.00369   0.00397   0.00032   1.89058
   A10        1.89719  -0.00197  -0.00290   0.00202  -0.00089   1.89630
   A11        1.80860   0.00062   0.00055   0.00317   0.00791   1.81651
   A12        2.06268  -0.00691  -0.05628  -0.01529  -0.07035   1.99233
   A13        1.77445   0.00137  -0.03976   0.02860  -0.00871   1.76574
   A14        1.92356  -0.00804  -0.03602   0.01937  -0.01514   1.90842
   A15        2.02879   0.00115  -0.02258   0.04171   0.02120   2.04999
   A16        1.88495   0.00506  -0.00209  -0.00245  -0.00262   1.88233
   A17        2.00215   0.00338   0.00309   0.00881   0.01000   2.01216
   A18        1.85642  -0.00806  -0.02276  -0.00031  -0.02388   1.83254
   A19        1.87045   0.00264  -0.00566   0.00187  -0.00418   1.86627
   A20        1.81781   0.00154  -0.01050   0.00817  -0.00176   1.81605
   A21        2.12253   0.00031   0.00407  -0.00857  -0.00418   2.11835
   A22        1.84072   0.00143   0.00286  -0.00192   0.00181   1.84254
   A23        3.14409  -0.00581  -0.01306  -0.01595  -0.02876   3.11533
   A24        2.99845  -0.01080  -0.00449  -0.03353  -0.03767   2.96078
   A25        2.97530  -0.00936  -0.04458   0.01518  -0.02859   2.94670
   A26        2.89643  -0.00478   0.05985  -0.11252  -0.05249   2.84394
   A27        3.11440   0.00068  -0.00428  -0.00666  -0.01069   3.10371
   A28        3.27382   0.00219   0.01494  -0.07685  -0.06202   3.21180
   A29        3.03486  -0.00196   0.02984   0.00468   0.03423   3.06909
   A30        3.27005   0.00273  -0.01165   0.02983   0.01874   3.28879
    D1        0.09618  -0.00246  -0.01913   0.01534  -0.00372   0.09247
    D2       -3.08179  -0.00115  -0.00569   0.00750   0.00174  -3.08005
    D3       -0.58385   0.00064   0.13360   0.13100   0.26464  -0.31921
    D4       -2.69202   0.00079   0.14065   0.12841   0.26910  -2.42292
    D5        1.48473   0.00060   0.13939   0.13496   0.27436   1.75909
    D6        2.59073  -0.00060   0.12137   0.13854   0.25990   2.85064
    D7        0.48256  -0.00045   0.12843   0.13595   0.26437   0.74693
    D8       -1.62387  -0.00064   0.12717   0.14250   0.26962  -1.35425
    D9        0.15588  -0.00394   0.05344  -0.01691   0.03751   0.19339
   D10        2.30339  -0.00428   0.00746   0.02217   0.02873   2.33212
   D11        1.28004  -0.00550  -0.00876  -0.06844  -0.07930   1.20075
   D12       -0.96112  -0.00278   0.06323  -0.13862  -0.07651  -1.03764
   D13       -0.64447  -0.00237   0.03192  -0.08862  -0.05549  -0.69996
   D14       -2.88564   0.00035   0.10390  -0.15879  -0.05270  -2.93834
   D15       -1.83428  -0.00083  -0.14137  -0.08271  -0.22427  -2.05856
   D16        0.20085  -0.00228  -0.16434  -0.05526  -0.21998  -0.01912
   D17        2.57464   0.00333  -0.08161  -0.11219  -0.19339   2.38125
   D18       -1.67341   0.00188  -0.10457  -0.08474  -0.18909  -1.86250
   D19        0.54271  -0.00180  -0.05376   0.12718   0.07296   0.61567
   D20        2.57290  -0.00002  -0.04797   0.10132   0.05223   2.62513
   D21        2.65405  -0.00146  -0.05833   0.13636   0.07917   2.73322
   D22       -1.59895   0.00031  -0.05254   0.11050   0.05845  -1.54051
         Item               Value     Threshold  Converged?
 Maximum Force            0.010800     0.000015     NO 
 RMS     Force            0.003318     0.000010     NO 
 Maximum Displacement     0.919167     0.000060     NO 
 RMS     Displacement     0.262697     0.000040     NO 
 Predicted change in Energy=-1.960121D-03
 GradGradGradGradGradGradGradGradGradGradGradGradGradGradGradGradGradGrad

                          Input orientation:                          
 ---------------------------------------------------------------------
 Center     Atomic      Atomic             Coordinates (Angstroms)
 Number     Number       Type             X           Y           Z
 ---------------------------------------------------------------------
      1          6           0       -0.297805   -0.497671   -1.099537
      2          8           0       -0.925512    0.547658   -1.168525
      3          8           0        0.846884   -0.700673   -0.527766
      4          1           0        1.177301    0.138960   -0.023921
      5          6           0       -0.838846   -1.776289   -1.781531
      6          9           0       -2.146903   -1.646902   -2.039893
      7          9           0       -0.667303   -2.856180   -1.014662
      8          9           0       -0.196607   -1.968774   -2.943247
      9          8           0       -0.483947    2.917344    0.645887
     10          1           0       -1.261941    2.593375    1.147763
     11          1           0       -0.710524    2.744043   -0.275972
     12          8           0        1.625801    1.327834    0.760180
     13          1           0        0.878973    1.980946    0.824193
     14          1           0        1.958670    1.172981    1.648382
     15          8           0       -2.712489    1.770716    1.807619
     16          1           0       -3.301080    2.327778    2.323678
     17          1           0       -3.216068    1.475298    1.021162
     18          8           0       -3.599849    0.930477   -0.653395
     19          1           0       -2.728998    0.765398   -1.053388
     20          1           0       -4.113011    0.134455   -0.815148
 ---------------------------------------------------------------------
                    Distance matrix (angstroms):
                    1          2          3          4          5
     1  C    0.000000
     2  O    1.221266   0.000000
     3  O    1.295548   2.260595   0.000000
     4  H    1.933439   2.428781   1.033451   0.000000
     5  C    1.546837   2.404999   2.360204   3.289715   0.000000
     6  F    2.371533   2.658416   3.484916   4.278292   1.339592
     7  F    2.388785   3.417083   2.678813   3.654449   1.335545
     8  F    2.360858   3.164392   2.920873   3.853911   1.341307
     9  O    3.839725   3.017032   4.029717   3.305723   5.296084
    10  H    3.941381   3.108590   4.255032   3.653341   5.277664
    11  H    3.370060   2.380541   3.788798   3.227053   4.766190
    12  O    3.239024   3.292077   2.525937   1.493113   4.708541
    13  H    3.350983   3.046539   3.003315   2.049685   4.884415
    14  H    3.928590   4.079767   3.079330   2.115735   5.318702
    15  O    4.407702   3.680569   4.922491   4.598656   5.382729
    16  H    5.359219   4.583408   5.874339   5.509814   6.305450
    17  H    4.111718   3.301800   4.862263   4.709532   4.907044
    18  O    3.625210   2.750270   4.738129   4.883022   4.027705
    19  H    2.740104   1.820227   3.900330   4.087958   3.250083
    20  H    3.877661   3.233537   5.037914   5.349155   3.912160
                    6          7          8          9         10
     6  F    0.000000
     7  F    2.168564   0.000000
     8  F    2.173317   2.174508   0.000000
     9  O    5.550782   6.010376   6.069481   0.000000
    10  H    5.378128   5.892990   6.219687   0.980872   0.000000
    11  H    4.945199   5.648896   5.439587   0.964984   1.534205
    12  O    5.560824   5.090615   5.282439   2.643982   3.176613
    13  H    5.524509   5.400939   5.563341   1.663186   2.250174
    14  H    6.197649   5.497425   5.966482   3.164518   3.555344
    15  O    5.177195   5.792773   6.548601   2.762386   1.793396
    16  H    6.014230   6.704827   7.472524   3.331488   2.368841
    17  H    4.501255   5.422405   6.057665   3.112044   2.254936
    18  O    3.267462   4.803031   5.023061   3.917221   3.387509
    19  H    2.670434   4.167482   4.178548   3.543820   3.215404
    20  H    2.922125   4.566903   4.928549   4.800958   4.245928
                   11         12         13         14         15
    11  H    0.000000
    12  O    2.921929   0.000000
    13  H    2.078264   0.994185   0.000000
    14  H    3.646364   0.961086   1.580456   0.000000
    15  O    3.049030   4.484867   3.729601   4.711939   0.000000
    16  H    3.693567   5.264843   4.454390   5.427204   0.960768
    17  H    3.093545   4.851139   4.130840   5.221371   0.979479
    18  O    3.432152   5.428029   4.831832   6.021139   2.747726
    19  H    2.931492   4.750751   4.245035   5.425856   3.032540
    20  H    4.321756   6.069577   5.569279   6.634216   3.393776
                   16         17         18         19         20
    16  H    0.000000
    17  H    1.559006   0.000000
    18  O    3.302223   1.802292   0.000000
    19  H    3.764690   2.246097   0.972434   0.000000
    20  H    3.914349   2.444258   0.960807   1.539591   0.000000
 Stoichiometry    C2H9F3O6
 Framework group  C1[X(C2H9F3O6)]
 Deg. of freedom    54
 Full point group                 C1      NOp   1
 Largest Abelian subgroup         C1      NOp   1
 Largest concise Abelian subgroup C1      NOp   1
                         Standard orientation:                         
 ---------------------------------------------------------------------
 Center     Atomic      Atomic             Coordinates (Angstroms)
 Number     Number       Type             X           Y           Z
 ---------------------------------------------------------------------
      1          6           0       -0.708366   -0.528081   -0.167206
      2          8           0        0.165440    0.057915   -0.787337
      3          8           0       -0.664382   -1.723940    0.329211
      4          1           0        0.271537   -2.148806    0.221674
      5          6           0       -2.080483    0.146121    0.068274
      6          9           0       -1.986324    1.469102   -0.119777
      7          9           0       -2.532074   -0.070744    1.306302
      8          9           0       -2.973592   -0.341483   -0.805628
      9          8           0        3.084793   -0.701936   -0.737475
     10          1           0        3.193501    0.022559   -0.085248
     11          1           0        2.437164   -0.357897   -1.364698
     12          8           0        1.639512   -2.739781    0.127968
     13          1           0        2.284618   -2.034970   -0.146775
     14          1           0        1.990550   -3.171059    0.911841
     15          8           0        3.060044    1.416234    1.035523
     16          1           0        3.871018    1.913370    1.170622
     17          1           0        2.420695    2.023772    0.609486
     18          8           0        1.054907    2.631026   -0.397550
     19          1           0        0.598704    1.823066   -0.688597
     20          1           0        0.370716    3.193714   -0.025510
 ---------------------------------------------------------------------
 Rotational constants (GHZ):           1.0179609           0.5448584           0.4067137
 Standard basis: 6-31++G(d,p) (6D, 7F)
 There are   263 symmetry adapted cartesian basis functions of A   symmetry.
 There are   263 symmetry adapted basis functions of A   symmetry.
   263 basis functions,   424 primitive gaussians,   263 cartesian basis functions
    48 alpha electrons       48 beta electrons
       nuclear repulsion energy       744.0134825984 Hartrees.
 NAtoms=   20 NActive=   20 NUniq=   20 SFac= 1.00D+00 NAtFMM=   60 NAOKFM=F Big=F
 Integral buffers will be    131072 words long.
 Raffenetti 2 integral format.
 Two-electron integral symmetry is turned on.
 Nuclear repulsion after empirical dispersion term =      744.0041940890 Hartrees.
 One-electron integrals computed using PRISM.
 NBasis=   263 RedAO= T EigKep=  4.76D-05  NBF=   263
 NBsUse=   263 1.00D-06 EigRej= -1.00D+00 NBFU=   263
 Initial guess from the checkpoint file:  "/local_scratch/slurm.5620294/Gau-750304.chk"
 B after Tr=    -0.000000    0.000000    0.000000
         Rot=    0.999013    0.018140   -0.002057   -0.040488 Ang=   5.09 deg.
 ExpMin= 3.60D-02 ExpMax= 7.00D+03 ExpMxC= 1.05D+03 IAcc=3 IRadAn=         5 AccDes= 0.00D+00
 Harris functional with IExCor= 4639 and IRadAn=       5 diagonalized for initial guess.
 HarFok:  IExCor= 4639 AccDes= 0.00D+00 IRadAn=         5 IDoV= 1 UseB2=F ITyADJ=14
 ICtDFT=  3500011 ScaDFX=  1.000000  1.000000  1.000000  1.000000
 FoFCou: FMM=F IPFlag=           0 FMFlag=      100000 FMFlg1=           0
         NFxFlg=           0 DoJE=T BraDBF=F KetDBF=T FulRan=T
         wScrn=  0.000000 ICntrl=       500 IOpCl=  0 I1Cent=   200000004 NGrid=           0
         NMat0=    1 NMatS0=      1 NMatT0=    0 NMatD0=    1 NMtDS0=    0 NMtDT0=    0
 Petite list used in FoFCou.
 Requested convergence on RMS density matrix=1.00D-10 within 128 cycles.
 Requested convergence on MAX density matrix=1.00D-08.
 Requested convergence on             energy=1.00D-08.
 No special actions if energy rises.
 SCF Done:  E(RwB97XD) =  -832.385020543     A.U. after   18 cycles
            NFock= 18  Conv=0.52D-10     -V/T= 2.0082
 Calling FoFJK, ICntrl=      2127 FMM=F ISym2X=0 I1Cent= 0 IOpClX= 0 NMat=1 NMatS=1 NMatT=0.
 ***** Axes restored to original set *****
 -------------------------------------------------------------------
 Center     Atomic                   Forces (Hartrees/Bohr)
 Number     Number              X              Y              Z
 -------------------------------------------------------------------
      1        6           0.001749375    0.005658111    0.001808999
      2        8           0.004776641   -0.005469020    0.000037625
      3        8          -0.004906033    0.001730497   -0.001794018
      4        1           0.000439222   -0.000681369   -0.000054776
      5        6           0.001296457   -0.000258314   -0.000072063
      6        9           0.000654991   -0.000912271   -0.000262829
      7        9          -0.000757184    0.000374630   -0.001253860
      8        9          -0.001362626   -0.000780929    0.000792567
      9        8          -0.000402716    0.000682258   -0.001026145
     10        1           0.000617309   -0.001529100    0.000422487
     11        1           0.000624502    0.000076218    0.001220148
     12        8           0.000761657   -0.000991601    0.000717815
     13        1          -0.001638534    0.000946550   -0.000161051
     14        1           0.000038540    0.000305385   -0.000621777
     15        8          -0.000951967    0.002166683    0.000089116
     16        1           0.000066365   -0.000664753   -0.000392219
     17        1           0.001406338   -0.000991234   -0.000314467
     18        8          -0.001929227   -0.000386149    0.000311175
     19        1          -0.000082004   -0.000052902    0.000428828
     20        1          -0.000401105    0.000777313    0.000124446
 -------------------------------------------------------------------
 Cartesian Forces:  Max     0.005658111 RMS     0.001619262

 GradGradGradGradGradGradGradGradGradGradGradGradGradGradGradGradGradGrad
 Berny optimization.
 Using GEDIIS/GDIIS optimizer.
 FormGI is forming the generalized inverse of G from B-inverse, IUseBI=4.
 Internal  Forces:  Max     0.009610742 RMS     0.002846119
 Search for a local minimum.
 Step number   5 out of a maximum of  120
 All quantities printed in internal units (Hartrees-Bohrs-Radians)
 Mixed Optimization -- RFO/linear search
 Update second derivatives using D2CorX and points    3    4    5
 DE= -5.22D-04 DEPred=-1.96D-03 R= 2.66D-01
 Trust test= 2.66D-01 RLast= 8.32D-01 DXMaxT set to 2.52D-01
 ITU=  0  0 -1  1  0
 Use linear search instead of GDIIS.
     Eigenvalues ---   -0.01661   0.00039   0.00183   0.00266   0.00426
     Eigenvalues ---    0.00861   0.01205   0.01342   0.01499   0.01825
     Eigenvalues ---    0.01950   0.02184   0.02283   0.02641   0.02714
     Eigenvalues ---    0.02895   0.03070   0.03599   0.04295   0.04659
     Eigenvalues ---    0.05067   0.05472   0.05706   0.07088   0.07473
     Eigenvalues ---    0.07855   0.08683   0.09540   0.11934   0.12842
     Eigenvalues ---    0.13608   0.20744   0.21414   0.22186   0.23292
     Eigenvalues ---    0.24312   0.27325   0.30499   0.37349   0.38508
     Eigenvalues ---    0.39831   0.43099   0.48028   0.49809   0.53037
     Eigenvalues ---    0.55799   0.56548   0.56882   0.57170   0.59401
     Eigenvalues ---    0.64486   0.96431   1.66064   4.48907
 RFO step:  Lambda=-1.71239241D-02 EMin=-1.66057421D-02
 I=     1 Eig=   -1.66D-02 Dot1= -1.77D-03
 I=     1 Stepn= -6.00D-01 RXN=   6.00D-01 EDone=F
 Mixed    1 eigenvectors in step.  Raw Step.Grad=  1.77D-03.
 RFO eigenvector is Hessian eigenvector with negative curvature.
 Taking step of  6.00D-01 in eigenvector direction(s).  Step.Grad= -3.99D-04.
 Quartic linear search produced a step of -0.35788.
 Maximum step size (   0.252) exceeded in Quadratic search.
    -- Step size not scaled.
 Iteration  1 RMS(Cart)=  0.11225675 RMS(Int)=  0.00757491
 Iteration  2 RMS(Cart)=  0.02052451 RMS(Int)=  0.00066809
 Iteration  3 RMS(Cart)=  0.00017379 RMS(Int)=  0.00065728
 Iteration  4 RMS(Cart)=  0.00000038 RMS(Int)=  0.00065728
 Variable       Old X    -DE/DX   Delta X   Delta X   Delta X     New X
                                 (Linear)    (Quad)   (Total)
    R1        2.30786  -0.00714   0.00244  -0.03013  -0.02769   2.28017
    R2        2.44823  -0.00623  -0.00370  -0.00744  -0.01115   2.43708
    R3        2.92310   0.00171  -0.00011   0.02176   0.02165   2.94475
    R4        1.95294  -0.00041   0.01992  -0.17610  -0.15618   1.79675
    R5        2.82157   0.00012  -0.04928   0.21010   0.16082   2.98240
    R6        2.53146  -0.00068   0.00130   0.00252   0.00383   2.53529
    R7        2.52381  -0.00112  -0.00168  -0.00633  -0.00801   2.51581
    R8        2.53470  -0.00123   0.00063  -0.00867  -0.00804   2.52667
    R9        1.85358   0.00160   0.00203  -0.00329  -0.00129   1.85229
   R10        1.82356  -0.00133   0.00057  -0.00621  -0.00564   1.81791
   R11        3.14297   0.00067  -0.03435  -0.02146  -0.05580   3.08717
   R12        3.38903   0.00130  -0.01692  -0.06230  -0.07920   3.30983
   R13        1.87874   0.00277   0.00675  -0.01054  -0.00379   1.87495
   R14        1.81619  -0.00061   0.00031  -0.00513  -0.00482   1.81137
   R15        1.81559  -0.00064  -0.00005  -0.00292  -0.00297   1.81261
   R16        1.85095   0.00029   0.00133  -0.00306  -0.00172   1.84922
   R17        3.40584  -0.00041  -0.01495  -0.03937  -0.05432   3.35152
   R18        1.83763  -0.00024   0.00219  -0.01450  -0.01232   1.82532
   R19        1.81566  -0.00045  -0.00008  -0.00188  -0.00196   1.81370
    A1        2.23088  -0.00116  -0.00089   0.01719   0.01627   2.24715
    A2        2.09768   0.00092  -0.00596  -0.00050  -0.00650   2.09118
    A3        1.95423   0.00023   0.00679  -0.01621  -0.00946   1.94477
    A4        1.95019   0.00123   0.00196   0.03235   0.03433   1.98452
    A5        1.92488   0.00094  -0.00253  -0.00337  -0.00586   1.91902
    A6        1.95011   0.00116   0.00544   0.01087   0.01618   1.96629
    A7        1.91029   0.00178  -0.00299   0.02241   0.01930   1.92959
    A8        1.89048  -0.00132  -0.00022  -0.00981  -0.01001   1.88046
    A9        1.89058  -0.00142  -0.00011  -0.01332  -0.01338   1.87720
   A10        1.89630  -0.00128   0.00032  -0.00794  -0.00788   1.88841
   A11        1.81651   0.00059  -0.00283   0.01806   0.01470   1.83121
   A12        1.99233   0.00463   0.02518  -0.07445  -0.04956   1.94277
   A13        1.76574  -0.00116   0.00312  -0.03796  -0.03650   1.72924
   A14        1.90842   0.00591   0.00542  -0.04768  -0.04324   1.86518
   A15        2.04999  -0.00048  -0.00759  -0.00521  -0.01469   2.03530
   A16        1.88233  -0.00347   0.00094  -0.00156  -0.00152   1.88080
   A17        2.01216  -0.00178  -0.00358   0.04232   0.03732   2.04948
   A18        1.83254   0.00715   0.00855  -0.06663  -0.05825   1.77429
   A19        1.86627  -0.00366   0.00150  -0.02161  -0.01965   1.84662
   A20        1.81605  -0.00097   0.00063   0.01730   0.01639   1.83244
   A21        2.11835  -0.00013   0.00150   0.01996   0.02036   2.13871
   A22        1.84254  -0.00062  -0.00065   0.01508   0.01216   1.85470
   A23        3.11533   0.00264   0.01029  -0.04147  -0.03121   3.08412
   A24        2.96078   0.00961   0.01348  -0.01230   0.00075   2.96153
   A25        2.94670   0.00815   0.01023  -0.03173  -0.02169   2.92501
   A26        2.84394   0.00803   0.01879   0.19261   0.21098   3.05491
   A27        3.10371  -0.00001   0.00382  -0.00345   0.00031   3.10402
   A28        3.21180  -0.00114   0.02220   0.07593   0.09810   3.30990
   A29        3.06909   0.00228  -0.01225   0.07303   0.06116   3.13025
   A30        3.28879  -0.00191  -0.00671  -0.02611  -0.03260   3.25619
    D1        0.09247   0.00127   0.00133  -0.05769  -0.05646   0.03601
    D2       -3.08005   0.00081  -0.00062  -0.03961  -0.04013  -3.12018
    D3       -0.31921  -0.00026  -0.09471  -0.07115  -0.16588  -0.48509
    D4       -2.42292   0.00000  -0.09631  -0.06366  -0.15989  -2.58281
    D5        1.75909  -0.00033  -0.09819  -0.07568  -0.17403   1.58506
    D6        2.85064   0.00020  -0.09301  -0.08806  -0.18102   2.66962
    D7        0.74693   0.00046  -0.09461  -0.08057  -0.17503   0.57190
    D8       -1.35425   0.00013  -0.09649  -0.09259  -0.18917  -1.54342
    D9        0.19339   0.00288  -0.01343   0.04750   0.03391   0.22730
   D10        2.33212   0.00345  -0.01028  -0.00781  -0.01798   2.31414
   D11        1.20075   0.00473   0.02838   0.06531   0.09429   1.29504
   D12       -1.03764   0.00201   0.02738   0.14009   0.16663  -0.87100
   D13       -0.69996   0.00174   0.01986   0.08993   0.11060  -0.58936
   D14       -2.93834  -0.00098   0.01886   0.16471   0.18294  -2.75540
   D15       -2.05856   0.00038   0.08026  -0.00685   0.07461  -1.98395
   D16       -0.01912   0.00048   0.07872  -0.08162  -0.00253  -0.02165
   D17        2.38125  -0.00272   0.06921   0.05881   0.12762   2.50887
   D18       -1.86250  -0.00262   0.06767  -0.01596   0.05049  -1.81201
   D19        0.61567  -0.00019  -0.02611  -0.18980  -0.21752   0.39816
   D20        2.62513   0.00067  -0.01869  -0.10897  -0.12763   2.49750
   D21        2.73322   0.00005  -0.02833  -0.18153  -0.20994   2.52328
   D22       -1.54051   0.00091  -0.02092  -0.10071  -0.12005  -1.66056
         Item               Value     Threshold  Converged?
 Maximum Force            0.009611     0.000015     NO 
 RMS     Force            0.002846     0.000010     NO 
 Maximum Displacement     0.337248     0.000060     NO 
 RMS     Displacement     0.114940     0.000040     NO 
 Predicted change in Energy=-4.819597D-03
 GradGradGradGradGradGradGradGradGradGradGradGradGradGradGradGradGradGrad

                          Input orientation:                          
 ---------------------------------------------------------------------
 Center     Atomic      Atomic             Coordinates (Angstroms)
 Number     Number       Type             X           Y           Z
 ---------------------------------------------------------------------
      1          6           0       -0.303286   -0.433384   -1.101220
      2          8           0       -0.886564    0.613338   -1.242916
      3          8           0        0.776784   -0.672342   -0.438247
      4          1           0        1.125408    0.089181    0.011827
      5          6           0       -0.844472   -1.721519   -1.791222
      6          9           0       -2.173181   -1.630439   -1.953005
      7          9           0       -0.596133   -2.823614   -1.086881
      8          9           0       -0.299780   -1.869036   -3.003355
      9          8           0       -0.472845    2.871936    0.583003
     10          1           0       -1.203902    2.550378    1.151269
     11          1           0       -0.693728    2.565579   -0.301755
     12          8           0        1.627159    1.340078    0.832969
     13          1           0        0.890985    2.005186    0.822900
     14          1           0        1.868387    1.184712    1.747550
     15          8           0       -2.652836    1.810060    1.799514
     16          1           0       -3.314573    2.391840    2.178578
     17          1           0       -3.059831    1.432943    0.993455
     18          8           0       -3.614733    0.854596   -0.588652
     19          1           0       -2.816550    0.804254   -1.130282
     20          1           0       -4.069562    0.017029   -0.701650
 ---------------------------------------------------------------------
                    Distance matrix (angstroms):
                    1          2          3          4          5
     1  C    0.000000
     2  O    1.206614   0.000000
     3  O    1.289646   2.251042   0.000000
     4  H    1.884971   2.428405   0.950801   0.000000
     5  C    1.558293   2.398743   2.357919   3.226461   0.000000
     6  F    2.378021   2.682190   3.451772   4.206940   1.341617
     7  F    2.408145   3.452729   2.633173   3.557420   1.331309
     8  F    2.383112   3.099296   3.028340   3.867440   1.337055
     9  O    3.713556   2.933668   3.894410   3.259506   5.184099
    10  H    3.845472   3.095958   4.103122   3.575124   5.199669
    11  H    3.128157   2.175825   3.558815   3.088711   4.540974
    12  O    3.257741   3.340098   2.527640   1.578218   4.729557
    13  H    3.327935   3.060150   2.961873   2.093769   4.871732
    14  H    3.930636   4.105985   3.068869   2.182875   5.322471
    15  O    4.355191   3.715944   4.788757   4.520219   5.351226
    16  H    5.273217   4.556854   5.742490   5.450732   6.227394
    17  H    3.933113   3.224313   4.604520   4.503944   4.755299
    18  O    3.589888   2.815878   4.651836   4.838943   3.969495
    19  H    2.801622   1.942674   3.946048   4.165906   3.271920
    20  H    3.814101   3.283296   4.902212   5.244233   3.822424
                    6          7          8          9         10
     6  F    0.000000
     7  F    2.158916   0.000000
     8  F    2.160971   2.161462   0.000000
     9  O    5.440023   5.936582   5.947161   0.000000
    10  H    5.296721   5.853076   6.132663   0.980189   0.000000
    11  H    4.745732   5.446958   5.207652   0.961998   1.540062
    12  O    5.570296   5.095604   5.359933   2.611339   3.095327
    13  H    5.505682   5.401490   5.573844   1.633659   2.189433
    14  H    6.160638   5.493136   6.049580   3.111956   3.414610
    15  O    5.113561   5.833716   6.491546   2.712902   1.751485
    16  H    5.878051   6.727117   7.355030   3.294202   2.352749
    17  H    4.341898   5.340027   5.873281   2.988589   2.172104
    18  O    3.180397   4.784288   4.923197   3.913297   3.422734
    19  H    2.649250   4.253653   4.121773   3.564211   3.294702
    20  H    2.806475   4.503595   4.802744   4.768354   4.250080
                   11         12         13         14         15
    11  H    0.000000
    12  O    2.859365   0.000000
    13  H    2.022426   0.992180   0.000000
    14  H    3.559618   0.958535   1.575903   0.000000
    15  O    2.970563   4.412873   3.681103   4.564561   0.000000
    16  H    3.612626   5.228535   4.435548   5.339103   0.959194
    17  H    2.925556   4.690656   3.995685   4.991754   0.978567
    18  O    3.397358   5.452901   4.859818   5.969207   2.746178
    19  H    2.880120   4.887536   4.359240   5.511380   3.101960
    20  H    4.248680   6.046333   5.557342   6.528500   3.387905
                   16         17         18         19         20
    16  H    0.000000
    17  H    1.545605   0.000000
    18  O    3.179745   1.773546   0.000000
    19  H    3.703649   2.228159   0.965916   0.000000
    20  H    3.808603   2.428529   0.959769   1.540613   0.000000
 Stoichiometry    C2H9F3O6
 Framework group  C1[X(C2H9F3O6)]
 Deg. of freedom    54
 Full point group                 C1      NOp   1
 Largest Abelian subgroup         C1      NOp   1
 Largest concise Abelian subgroup C1      NOp   1
                         Standard orientation:                         
 ---------------------------------------------------------------------
 Center     Atomic      Atomic             Coordinates (Angstroms)
 Number     Number       Type             X           Y           Z
 ---------------------------------------------------------------------
      1          6           0       -0.661344   -0.545404   -0.191299
      2          8           0        0.144167    0.031786   -0.879718
      3          8           0       -0.549020   -1.687148    0.397760
      4          1           0        0.301367   -2.095871    0.280246
      5          6           0       -2.061704    0.089951    0.060875
      6          9           0       -1.979126    1.426618   -0.019363
      7          9           0       -2.554932   -0.214845    1.259294
      8          9           0       -2.935467   -0.316497   -0.865976
      9          8           0        3.003531   -0.617607   -0.786257
     10          1           0        3.135833    0.052437   -0.083187
     11          1           0        2.254285   -0.296195   -1.296908
     12          8           0        1.751885   -2.705714    0.158351
     13          1           0        2.339400   -1.984383   -0.186510
     14          1           0        2.145205   -3.042671    0.964918
     15          8           0        3.034217    1.434420    0.988027
     16          1           0        3.777422    2.040708    0.998742
     17          1           0        2.288831    1.933426    0.596891
     18          8           0        0.937011    2.667639   -0.285707
     19          1           0        0.515579    1.934361   -0.752283
     20          1           0        0.231772    3.146413    0.155392
 ---------------------------------------------------------------------
 Rotational constants (GHZ):           1.0276686           0.5541308           0.4140945
 Standard basis: 6-31++G(d,p) (6D, 7F)
 There are   263 symmetry adapted cartesian basis functions of A   symmetry.
 There are   263 symmetry adapted basis functions of A   symmetry.
   263 basis functions,   424 primitive gaussians,   263 cartesian basis functions
    48 alpha electrons       48 beta electrons
       nuclear repulsion energy       748.4210527029 Hartrees.
 NAtoms=   20 NActive=   20 NUniq=   20 SFac= 1.00D+00 NAtFMM=   60 NAOKFM=F Big=F
 Integral buffers will be    131072 words long.
 Raffenetti 2 integral format.
 Two-electron integral symmetry is turned on.
 Nuclear repulsion after empirical dispersion term =      748.4114467307 Hartrees.
 One-electron integrals computed using PRISM.
 NBasis=   263 RedAO= T EigKep=  5.02D-05  NBF=   263
 NBsUse=   263 1.00D-06 EigRej= -1.00D+00 NBFU=   263
 Initial guess from the checkpoint file:  "/local_scratch/slurm.5620294/Gau-750304.chk"
 B after Tr=    -0.000000   -0.000000   -0.000000
         Rot=    0.999893   -0.007251   -0.001844   -0.012574 Ang=  -1.68 deg.
 ExpMin= 3.60D-02 ExpMax= 7.00D+03 ExpMxC= 1.05D+03 IAcc=3 IRadAn=         5 AccDes= 0.00D+00
 Harris functional with IExCor= 4639 and IRadAn=       5 diagonalized for initial guess.
 HarFok:  IExCor= 4639 AccDes= 0.00D+00 IRadAn=         5 IDoV= 1 UseB2=F ITyADJ=14
 ICtDFT=  3500011 ScaDFX=  1.000000  1.000000  1.000000  1.000000
 FoFCou: FMM=F IPFlag=           0 FMFlag=      100000 FMFlg1=           0
         NFxFlg=           0 DoJE=T BraDBF=F KetDBF=T FulRan=T
         wScrn=  0.000000 ICntrl=       500 IOpCl=  0 I1Cent=   200000004 NGrid=           0
         NMat0=    1 NMatS0=      1 NMatT0=    0 NMatD0=    1 NMtDS0=    0 NMtDT0=    0
 Petite list used in FoFCou.
 Requested convergence on RMS density matrix=1.00D-10 within 128 cycles.
 Requested convergence on MAX density matrix=1.00D-08.
 Requested convergence on             energy=1.00D-08.
 No special actions if energy rises.
 SCF Done:  E(RwB97XD) =  -832.380294379     A.U. after   17 cycles
            NFock= 17  Conv=0.47D-10     -V/T= 2.0079
 Calling FoFJK, ICntrl=      2127 FMM=F ISym2X=0 I1Cent= 0 IOpClX= 0 NMat=1 NMatS=1 NMatT=0.
 ***** Axes restored to original set *****
 -------------------------------------------------------------------
 Center     Atomic                   Forces (Hartrees/Bohr)
 Number     Number              X              Y              Z
 -------------------------------------------------------------------
      1        6           0.000274280   -0.015606822   -0.002922227
      2        8          -0.005611183    0.012227488   -0.002632115
      3        8          -0.015943327   -0.048525174   -0.026587863
      4        1           0.020380860    0.046413812    0.027338408
      5        6          -0.001939601   -0.001252053    0.000030061
      6        9          -0.001463140    0.001858227    0.000613932
      7        9           0.001218829   -0.000193268    0.002282523
      8        9           0.002649325    0.002115081   -0.001390100
      9        8           0.002630633    0.003260203    0.002143167
     10        1          -0.001632404    0.000734361   -0.000887451
     11        1          -0.001367926   -0.000724937   -0.001851844
     12        8           0.003343600   -0.001898118   -0.000807111
     13        1          -0.000916437    0.002028237    0.001855254
     14        1           0.000822838    0.000978666    0.001674434
     15        8           0.000196181   -0.000775951   -0.000343630
     16        1          -0.000272075    0.001080967    0.001071145
     17        1          -0.002052222   -0.001531287    0.000596450
     18        8          -0.003034710    0.002297792    0.001465916
     19        1           0.002709991   -0.001900679   -0.001481824
     20        1           0.000006488   -0.000586548   -0.000167126
 -------------------------------------------------------------------
 Cartesian Forces:  Max     0.048525174 RMS     0.010958124

 GradGradGradGradGradGradGradGradGradGradGradGradGradGradGradGradGradGrad
 Berny optimization.
 Using GEDIIS/GDIIS optimizer.
 FormGI is forming the generalized inverse of G from B-inverse, IUseBI=4.
 Internal  Forces:  Max     0.061677581 RMS     0.007932030
 Search for a local minimum.
 Step number   6 out of a maximum of  120
 All quantities printed in internal units (Hartrees-Bohrs-Radians)
 Mixed Optimization -- RFO/linear search
 Update second derivatives using D2CorX and points    3    6    5
 ITU=  0  0  0 -1  1  0
 Use linear search instead of GDIIS.
     Eigenvalues ---    0.00033   0.00156   0.00252   0.00424   0.00836
     Eigenvalues ---    0.01094   0.01281   0.01494   0.01776   0.01893
     Eigenvalues ---    0.02091   0.02295   0.02476   0.02683   0.02734
     Eigenvalues ---    0.03151   0.03207   0.03692   0.04304   0.04956
     Eigenvalues ---    0.05145   0.05717   0.05879   0.07299   0.07527
     Eigenvalues ---    0.07898   0.08914   0.09920   0.12012   0.13118
     Eigenvalues ---    0.13811   0.21433   0.22082   0.22578   0.24370
     Eigenvalues ---    0.25201   0.30198   0.37343   0.38503   0.39434
     Eigenvalues ---    0.41805   0.47887   0.49811   0.52766   0.55811
     Eigenvalues ---    0.56542   0.56873   0.57171   0.58621   0.62735
     Eigenvalues ---    0.81064   1.30909   1.65622   4.55245
 RFO step:  Lambda=-7.46617606D-04 EMin= 3.30057951D-04
 Quartic linear search produced a step of -0.88512.
 Iteration  1 RMS(Cart)=  0.11568955 RMS(Int)=  0.01402561
 Iteration  2 RMS(Cart)=  0.02508123 RMS(Int)=  0.00056212
 Iteration  3 RMS(Cart)=  0.00047146 RMS(Int)=  0.00034362
 Iteration  4 RMS(Cart)=  0.00000015 RMS(Int)=  0.00034362
 Variable       Old X    -DE/DX   Delta X   Delta X   Delta X     New X
                                 (Linear)    (Quad)   (Total)
    R1        2.28017   0.01363   0.02451  -0.00458   0.01992   2.30009
    R2        2.43708   0.00606   0.00987  -0.00568   0.00419   2.44127
    R3        2.94475  -0.00293  -0.01916   0.00540  -0.01376   2.93098
    R4        1.79675   0.06168   0.13824   0.01180   0.15005   1.94680
    R5        2.98240   0.00422  -0.14235  -0.00724  -0.14959   2.83281
    R6        2.53529   0.00150  -0.00339  -0.00061  -0.00400   2.53129
    R7        2.51581   0.00159   0.00709   0.00134   0.00842   2.52423
    R8        2.52667   0.00211   0.00711  -0.00292   0.00419   2.53086
    R9        1.85229   0.00345   0.00114   0.00123   0.00237   1.85466
   R10        1.81791   0.00225   0.00500  -0.00101   0.00399   1.82190
   R11        3.08717   0.00316   0.04939  -0.02146   0.02793   3.11509
   R12        3.30983   0.00305   0.07010  -0.01910   0.05100   3.36083
   R13        1.87495   0.00532   0.00335   0.00489   0.00825   1.88320
   R14        1.81137   0.00165   0.00427  -0.00095   0.00332   1.81469
   R15        1.81261   0.00127   0.00263  -0.00094   0.00170   1.81431
   R16        1.84922   0.00130   0.00152  -0.00079   0.00073   1.84996
   R17        3.35152   0.00032   0.04808  -0.01346   0.03463   3.38614
   R18        1.82532   0.00317   0.01090  -0.00004   0.01086   1.83618
   R19        1.81370   0.00053   0.00174  -0.00088   0.00086   1.81456
    A1        2.24715  -0.00064  -0.01440   0.00136  -0.01301   2.23413
    A2        2.09118  -0.00004   0.00575   0.00210   0.00789   2.09907
    A3        1.94477   0.00067   0.00837  -0.00330   0.00510   1.94987
    A4        1.98452   0.00422  -0.03039   0.00325  -0.02714   1.95738
    A5        1.91902  -0.00192   0.00519   0.00073   0.00590   1.92492
    A6        1.96629  -0.00214  -0.01432  -0.00423  -0.01851   1.94778
    A7        1.92959  -0.00424  -0.01708   0.00983  -0.00722   1.92237
    A8        1.88046   0.00255   0.00886  -0.00299   0.00586   1.88633
    A9        1.87720   0.00311   0.01184  -0.00156   0.01026   1.88746
   A10        1.88841   0.00312   0.00698  -0.00203   0.00504   1.89346
   A11        1.83121  -0.00006  -0.01301   0.00250  -0.01130   1.81991
   A12        1.94277   0.00373   0.04386   0.02085   0.06453   2.00730
   A13        1.72924  -0.00070   0.03231   0.00041   0.03246   1.76169
   A14        1.86518   0.00627   0.03827   0.00279   0.04075   1.90593
   A15        2.03530   0.00021   0.01300   0.00768   0.02018   2.05548
   A16        1.88080  -0.00358   0.00135   0.00335   0.00442   1.88522
   A17        2.04948  -0.00218  -0.03304   0.00960  -0.02236   2.02712
   A18        1.77429   0.00520   0.05156   0.01398   0.06606   1.84035
   A19        1.84662  -0.00130   0.01739  -0.00318   0.01457   1.86119
   A20        1.83244   0.00004  -0.01451   0.01158  -0.00199   1.83044
   A21        2.13871  -0.00029  -0.01802   0.03493   0.01751   2.15622
   A22        1.85470  -0.00082  -0.01076   0.00366  -0.00576   1.84894
   A23        3.08412   0.00544   0.02762  -0.00752   0.02009   3.10422
   A24        2.96153   0.00621  -0.00066   0.02651   0.02589   2.98742
   A25        2.92501   0.00480   0.01920   0.01128   0.03026   2.95527
   A26        3.05491   0.00046  -0.18674   0.06470  -0.12178   2.93313
   A27        3.10402  -0.00183  -0.00027   0.00566   0.00537   3.10939
   A28        3.30990  -0.00275  -0.08683   0.03841  -0.04844   3.26146
   A29        3.13025   0.00034  -0.05414  -0.01056  -0.06459   3.06566
   A30        3.25619  -0.00098   0.02885   0.00715   0.03585   3.29204
    D1        0.03601   0.00150   0.04997  -0.00425   0.04579   0.08180
    D2       -3.12018   0.00032   0.03552   0.00841   0.04385  -3.07633
    D3       -0.48509  -0.00024   0.14682   0.08827   0.23512  -0.24997
    D4       -2.58281  -0.00073   0.14152   0.09437   0.23588  -2.34692
    D5        1.58506  -0.00022   0.15404   0.09288   0.24699   1.83204
    D6        2.66962   0.00083   0.16022   0.07689   0.23708   2.90670
    D7        0.57190   0.00034   0.15492   0.08299   0.23785   0.80975
    D8       -1.54342   0.00085   0.16744   0.08150   0.24896  -1.29446
    D9        0.22730   0.00190  -0.03002   0.00424  -0.02582   0.20149
   D10        2.31414   0.00280   0.01591   0.01388   0.02982   2.34396
   D11        1.29504   0.00376  -0.08346   0.02586  -0.05705   1.23799
   D12       -0.87100   0.00035  -0.14749   0.00744  -0.13986  -1.01087
   D13       -0.58936   0.00260  -0.09789   0.01685  -0.08123  -0.67059
   D14       -2.75540  -0.00080  -0.16193  -0.00157  -0.16404  -2.91944
   D15       -1.98395  -0.00003  -0.06604   0.12665   0.06054  -1.92341
   D16       -0.02165   0.00206   0.00224   0.12513   0.12731   0.10566
   D17        2.50887  -0.00191  -0.11296   0.11627   0.00337   2.51225
   D18       -1.81201   0.00019  -0.04469   0.11476   0.07014  -1.74187
   D19        0.39816   0.00140   0.19253  -0.07733   0.11615   0.51430
   D20        2.49750   0.00021   0.11297  -0.01734   0.09563   2.59313
   D21        2.52328   0.00110   0.18582  -0.06609   0.11975   2.64304
   D22       -1.66056  -0.00008   0.10626  -0.00610   0.09923  -1.56132
         Item               Value     Threshold  Converged?
 Maximum Force            0.061678     0.000015     NO 
 RMS     Force            0.007932     0.000010     NO 
 Maximum Displacement     0.400105     0.000060     NO 
 RMS     Displacement     0.130315     0.000040     NO 
 Predicted change in Energy=-1.061887D-03
 GradGradGradGradGradGradGradGradGradGradGradGradGradGradGradGradGradGrad

                          Input orientation:                          
 ---------------------------------------------------------------------
 Center     Atomic      Atomic             Coordinates (Angstroms)
 Number     Number       Type             X           Y           Z
 ---------------------------------------------------------------------
      1          6           0       -0.270728   -0.486389   -1.133975
      2          8           0       -0.900668    0.553687   -1.187704
      3          8           0        0.865225   -0.699463   -0.556805
      4          1           0        1.198535    0.126194   -0.038622
      5          6           0       -0.807777   -1.762636   -1.832835
      6          9           0       -2.095706   -1.603431   -2.164731
      7          9           0       -0.713269   -2.833863   -1.040489
      8          9           0       -0.114647   -2.001024   -2.953727
      9          8           0       -0.468481    2.888660    0.669894
     10          1           0       -1.247640    2.586392    1.184460
     11          1           0       -0.703764    2.705990   -0.247046
     12          8           0        1.636508    1.310941    0.768676
     13          1           0        0.881463    1.957646    0.837842
     14          1           0        1.971639    1.149871    1.654060
     15          8           0       -2.750955    1.883177    1.823598
     16          1           0       -3.368864    2.498808    2.224802
     17          1           0       -3.206239    1.493566    1.049471
     18          8           0       -3.646074    0.857542   -0.566949
     19          1           0       -2.796950    0.687912   -1.007795
     20          1           0       -4.174862    0.067198   -0.700244
 ---------------------------------------------------------------------
                    Distance matrix (angstroms):
                    1          2          3          4          5
     1  C    0.000000
     2  O    1.217156   0.000000
     3  O    1.291865   2.255393   0.000000
     4  H    1.932302   2.431006   1.030203   0.000000
     5  C    1.551010   2.406278   2.357441   3.288186   0.000000
     6  F    2.375034   2.652519   3.488510   4.285320   1.339501
     7  F    2.390652   3.395922   2.698380   3.663423   1.335766
     8  F    2.372758   3.203626   2.898180   3.840227   1.339275
     9  O    3.831972   3.014889   4.019725   3.303355   5.292762
    10  H    3.971332   3.143158   4.277037   3.678624   5.311459
    11  H    3.341474   2.357121   3.762285   3.212091   4.742802
    12  O    3.238522   3.292130   2.528537   1.499058   4.710549
    13  H    3.344984   3.041370   3.000922   2.054980   4.881245
    14  H    3.934298   4.084263   3.087412   2.123859   5.326001
    15  O    4.529195   3.776115   5.041142   4.706732   5.517010
    16  H    5.458134   4.639039   5.991142   5.622590   6.417436
    17  H    4.159913   3.347234   4.895540   4.738743   4.966202
    18  O    3.677040   2.831063   4.772440   4.927903   4.064939
    19  H    2.788673   1.909520   3.942046   4.149544   3.262313
    20  H    3.966968   3.345838   5.100080   5.414297   3.996037
                    6          7          8          9         10
     6  F    0.000000
     7  F    2.165414   0.000000
     8  F    2.169145   2.170817   0.000000
     9  O    5.555344   5.977676   6.096297   0.000000
    10  H    5.430554   5.883461   6.281135   0.981445   0.000000
    11  H    4.917940   5.596394   5.461609   0.964109   1.536006
    12  O    5.570266   5.096463   5.281282   2.632477   3.180875
    13  H    5.528133   5.387937   5.571293   1.648436   2.246897
    14  H    6.221506   5.508127   5.959231   3.153752   3.556385
    15  O    5.337842   5.882655   6.697759   2.748040   1.778473
    16  H    6.141441   6.793504   7.593127   3.313902   2.364228
    17  H    4.599540   5.413823   6.147820   3.096076   2.246909
    18  O    3.318574   4.738360   5.132162   3.968919   3.436399
    19  H    2.660920   4.092151   4.267526   3.616587   3.287943
    20  H    3.042797   4.529299   5.083411   4.855429   4.297333
                   11         12         13         14         15
    11  H    0.000000
    12  O    2.907702   0.000000
    13  H    2.061540   0.996547   0.000000
    14  H    3.632285   0.960292   1.583413   0.000000
    15  O    3.025819   4.548643   3.764536   4.782194   0.000000
    16  H    3.640839   5.346502   4.503531   5.537721   0.960092
    17  H    3.068111   4.854317   4.119401   5.224373   0.978955
    18  O    3.489453   5.467644   4.866442   6.047895   2.750978
    19  H    3.005462   4.816592   4.306892   5.480722   3.073689
    20  H    4.383735   6.121817   5.613014   6.670412   3.419805
                   16         17         18         19         20
    16  H    0.000000
    17  H    1.555108   0.000000
    18  O    3.250303   1.791868   0.000000
    19  H    3.749148   2.246984   0.971664   0.000000
    20  H    3.888219   2.456472   0.960223   1.542243   0.000000
 Stoichiometry    C2H9F3O6
 Framework group  C1[X(C2H9F3O6)]
 Deg. of freedom    54
 Full point group                 C1      NOp   1
 Largest Abelian subgroup         C1      NOp   1
 Largest concise Abelian subgroup C1      NOp   1
                         Standard orientation:                         
 ---------------------------------------------------------------------
 Center     Atomic      Atomic             Coordinates (Angstroms)
 Number     Number       Type             X           Y           Z
 ---------------------------------------------------------------------
      1          6           0       -0.731618   -0.529918   -0.175382
      2          8           0        0.149882    0.032492   -0.798378
      3          8           0       -0.708970   -1.713182    0.342585
      4          1           0        0.213014   -2.162330    0.244965
      5          6           0       -2.094199    0.173099    0.058657
      6          9           0       -1.997029    1.479414   -0.221276
      7          9           0       -2.500037    0.049670    1.325280
      8          9           0       -3.029548   -0.356215   -0.740471
      9          8           0        3.051860   -0.781868   -0.728398
     10          1           0        3.210318   -0.055690   -0.087468
     11          1           0        2.398750   -0.421502   -1.339209
     12          8           0        1.578435   -2.774962    0.158470
     13          1           0        2.232862   -2.078508   -0.123989
     14          1           0        1.925141   -3.207740    0.942473
     15          8           0        3.212905    1.397803    0.937382
     16          1           0        4.019377    1.918700    0.930754
     17          1           0        2.505732    1.971462    0.577973
     18          8           0        1.106187    2.652050   -0.310209
     19          1           0        0.604153    1.878145   -0.615436
     20          1           0        0.462699    3.243896    0.086867
 ---------------------------------------------------------------------
 Rotational constants (GHZ):           1.0131345           0.5371894           0.3987157
 Standard basis: 6-31++G(d,p) (6D, 7F)
 There are   263 symmetry adapted cartesian basis functions of A   symmetry.
 There are   263 symmetry adapted basis functions of A   symmetry.
   263 basis functions,   424 primitive gaussians,   263 cartesian basis functions
    48 alpha electrons       48 beta electrons
       nuclear repulsion energy       741.5156685584 Hartrees.
 NAtoms=   20 NActive=   20 NUniq=   20 SFac= 1.00D+00 NAtFMM=   60 NAOKFM=F Big=F
 Integral buffers will be    131072 words long.
 Raffenetti 2 integral format.
 Two-electron integral symmetry is turned on.
 Nuclear repulsion after empirical dispersion term =      741.5065187697 Hartrees.
 One-electron integrals computed using PRISM.
 NBasis=   263 RedAO= T EigKep=  4.87D-05  NBF=   263
 NBsUse=   263 1.00D-06 EigRej= -1.00D+00 NBFU=   263
 Lowest energy guess from the checkpoint file:  "/local_scratch/slurm.5620294/Gau-750304.chk"
 B after Tr=    -0.000000   -0.000000   -0.000000
         Rot=    0.999919    0.007219   -0.004459    0.009460 Ang=   1.46 deg.
 B after Tr=    -0.000000    0.000000    0.000000
         Rot=    0.999650    0.014485   -0.002647    0.021966 Ang=   3.03 deg.
 Requested convergence on RMS density matrix=1.00D-10 within 128 cycles.
 Requested convergence on MAX density matrix=1.00D-08.
 Requested convergence on             energy=1.00D-08.
 No special actions if energy rises.
 SCF Done:  E(RwB97XD) =  -832.385485324     A.U. after   16 cycles
            NFock= 16  Conv=0.53D-10     -V/T= 2.0082
 Calling FoFJK, ICntrl=      2127 FMM=F ISym2X=0 I1Cent= 0 IOpClX= 0 NMat=1 NMatS=1 NMatT=0.
 ***** Axes restored to original set *****
 -------------------------------------------------------------------
 Center     Atomic                   Forces (Hartrees/Bohr)
 Number     Number              X              Y              Z
 -------------------------------------------------------------------
      1        6           0.000152453    0.000099978    0.000062943
      2        8          -0.000832535   -0.000349155   -0.000117891
      3        8          -0.000295085   -0.000586524   -0.000792692
      4        1           0.000327361    0.000776423    0.000692525
      5        6           0.000317839    0.000062013   -0.000088730
      6        9          -0.000093847   -0.000093102    0.000034853
      7        9          -0.000087940   -0.000034059    0.000045963
      8        9          -0.000056537    0.000053650    0.000101636
      9        8           0.000114863    0.000632453    0.000126188
     10        1           0.000121769   -0.000397967   -0.000109804
     11        1           0.000148108   -0.000229197    0.000238647
     12        8          -0.000103887   -0.000810771   -0.000220740
     13        1          -0.000344410    0.000352734    0.000141969
     14        1           0.000201139    0.000307754    0.000068426
     15        8          -0.000068184    0.000535635   -0.000179021
     16        1          -0.000069815   -0.000050116    0.000017549
     17        1           0.000112668   -0.000476969    0.000050769
     18        8           0.000633261   -0.000379083   -0.000241093
     19        1           0.000219336    0.000512176    0.000058364
     20        1          -0.000396557    0.000074130    0.000110141
 -------------------------------------------------------------------
 Cartesian Forces:  Max     0.000832535 RMS     0.000336783

 GradGradGradGradGradGradGradGradGradGradGradGradGradGradGradGradGradGrad
 Berny optimization.
 Using GEDIIS/GDIIS optimizer.
 FormGI is forming the generalized inverse of G from B-inverse, IUseBI=4.
 Internal  Forces:  Max     0.002654504 RMS     0.000719674
 Search for a local minimum.
 Step number   7 out of a maximum of  120
 All quantities printed in internal units (Hartrees-Bohrs-Radians)
 Mixed Optimization -- En-DIIS/RFO-DIIS
 Update second derivatives using D2CorX and points    5    7
 DE= -4.65D-04 DEPred=-1.06D-03 R= 4.38D-01
 Trust test= 4.38D-01 RLast= 3.63D-01 DXMaxT set to 2.52D-01
 ITU=  0  0  0  0 -1  1  0
 Use linear search instead of GDIIS.
     Eigenvalues ---    0.00043   0.00152   0.00258   0.00422   0.00827
     Eigenvalues ---    0.01104   0.01292   0.01350   0.01640   0.01874
     Eigenvalues ---    0.02074   0.02289   0.02427   0.02676   0.02729
     Eigenvalues ---    0.03123   0.03259   0.03673   0.04295   0.04929
     Eigenvalues ---    0.05111   0.05555   0.05959   0.07211   0.07520
     Eigenvalues ---    0.07955   0.08762   0.09999   0.11999   0.13137
     Eigenvalues ---    0.13841   0.21435   0.22076   0.22586   0.24359
     Eigenvalues ---    0.25159   0.30217   0.37345   0.38503   0.39397
     Eigenvalues ---    0.41837   0.47892   0.49820   0.52767   0.55821
     Eigenvalues ---    0.56538   0.56871   0.57171   0.58657   0.63218
     Eigenvalues ---    0.82250   1.36134   1.65192   4.63408
 RFO step:  Lambda=-1.12865289D-04 EMin= 4.26774919D-04
 Quartic linear search produced a step of -0.03336.
 Iteration  1 RMS(Cart)=  0.04695204 RMS(Int)=  0.00134193
 Iteration  2 RMS(Cart)=  0.00153524 RMS(Int)=  0.00004496
 Iteration  3 RMS(Cart)=  0.00000156 RMS(Int)=  0.00004495
 Iteration  4 RMS(Cart)=  0.00000000 RMS(Int)=  0.00004495
 Variable       Old X    -DE/DX   Delta X   Delta X   Delta X     New X
                                 (Linear)    (Quad)   (Total)
    R1        2.30009   0.00014   0.00026   0.00002   0.00028   2.30037
    R2        2.44127   0.00047   0.00023  -0.00350  -0.00327   2.43801
    R3        2.93098  -0.00006  -0.00026   0.00102   0.00075   2.93174
    R4        1.94680   0.00134   0.00020   0.00062   0.00082   1.94762
    R5        2.83281   0.00024  -0.00037  -0.01789  -0.01826   2.81455
    R6        2.53129   0.00007   0.00001   0.00026   0.00027   2.53155
    R7        2.52423   0.00005  -0.00001  -0.00109  -0.00111   2.52313
    R8        2.53086  -0.00012   0.00013  -0.00034  -0.00021   2.53065
    R9        1.85466  -0.00052  -0.00004   0.00061   0.00057   1.85523
   R10        1.82190  -0.00022   0.00006   0.00029   0.00035   1.82225
   R11        3.11509  -0.00053   0.00093  -0.02233  -0.02140   3.09369
   R12        3.36083  -0.00051   0.00094  -0.00697  -0.00603   3.35479
   R13        1.88320  -0.00000  -0.00015   0.00472   0.00457   1.88777
   R14        1.81469   0.00008   0.00005  -0.00042  -0.00037   1.81432
   R15        1.81431   0.00002   0.00004  -0.00030  -0.00026   1.81405
   R16        1.84996  -0.00013   0.00003   0.00035   0.00038   1.85034
   R17        3.38614  -0.00012   0.00066  -0.00481  -0.00415   3.38199
   R18        1.83618   0.00008   0.00005   0.00056   0.00061   1.83679
   R19        1.81456   0.00014   0.00004  -0.00033  -0.00029   1.81426
    A1        2.23413   0.00138  -0.00011   0.00177   0.00167   2.23580
    A2        2.09907  -0.00049  -0.00005  -0.00455  -0.00460   2.09447
    A3        1.94987  -0.00088   0.00015   0.00278   0.00293   1.95280
    A4        1.95738   0.00265  -0.00024   0.00911   0.00887   1.96625
    A5        1.92492   0.00012  -0.00000  -0.00194  -0.00194   1.92298
    A6        1.94778   0.00001   0.00008   0.00302   0.00310   1.95088
    A7        1.92237  -0.00005  -0.00040   0.00005  -0.00036   1.92201
    A8        1.88633  -0.00013   0.00014  -0.00084  -0.00070   1.88562
    A9        1.88746   0.00001   0.00010  -0.00017  -0.00007   1.88739
   A10        1.89346   0.00005   0.00009  -0.00019  -0.00010   1.89336
   A11        1.81991  -0.00027  -0.00011  -0.00232  -0.00244   1.81747
   A12        2.00730  -0.00083  -0.00050   0.00261   0.00211   2.00941
   A13        1.76169   0.00000   0.00014  -0.02070  -0.02058   1.74111
   A14        1.90593   0.00032   0.00008   0.00576   0.00569   1.91162
   A15        2.05548  -0.00031  -0.00018   0.01801   0.01767   2.07315
   A16        1.88522   0.00029  -0.00010   0.00177   0.00145   1.88667
   A17        2.02712   0.00065  -0.00050   0.01540   0.01490   2.04202
   A18        1.84035  -0.00194  -0.00026  -0.00106  -0.00131   1.83904
   A19        1.86119   0.00087   0.00017  -0.00106  -0.00086   1.86033
   A20        1.83044  -0.00018  -0.00048  -0.00400  -0.00450   1.82594
   A21        2.15622   0.00010  -0.00126   0.01421   0.01293   2.16915
   A22        1.84894   0.00062  -0.00021   0.00567   0.00542   1.85436
   A23        3.10422   0.00150   0.00037   0.01244   0.01277   3.11699
   A24        2.98742  -0.00174  -0.00089  -0.00474  -0.00564   2.98178
   A25        2.95527  -0.00087  -0.00029  -0.01194  -0.01223   2.94304
   A26        2.93313  -0.00133  -0.00298   0.00997   0.00699   2.94012
   A27        3.10939  -0.00094  -0.00019   0.01198   0.01177   3.12116
   A28        3.26146   0.00103  -0.00166   0.01624   0.01458   3.27604
   A29        3.06566  -0.00102   0.00011  -0.01599  -0.01587   3.04980
   A30        3.29204   0.00116  -0.00011   0.00530   0.00519   3.29723
    D1        0.08180  -0.00042   0.00036   0.01225   0.01261   0.09441
    D2       -3.07633  -0.00020  -0.00012   0.01272   0.01260  -3.06373
    D3       -0.24997   0.00006  -0.00231  -0.05150  -0.05381  -0.30378
    D4       -2.34692   0.00014  -0.00254  -0.05112  -0.05366  -2.40058
    D5        1.83204   0.00011  -0.00243  -0.05291  -0.05534   1.77670
    D6        2.90670  -0.00016  -0.00187  -0.05199  -0.05386   2.85284
    D7        0.80975  -0.00007  -0.00210  -0.05161  -0.05371   0.75605
    D8       -1.29446  -0.00011  -0.00199  -0.05340  -0.05539  -1.34986
    D9        0.20149  -0.00125  -0.00027  -0.01821  -0.01862   0.18286
   D10        2.34396  -0.00057  -0.00040   0.00738   0.00712   2.35108
   D11        1.23799  -0.00082  -0.00124   0.02691   0.02568   1.26367
   D12       -1.01087  -0.00095  -0.00089  -0.00560  -0.00651  -1.01738
   D13       -0.67059  -0.00005  -0.00098   0.04273   0.04178  -0.62881
   D14       -2.91944  -0.00019  -0.00063   0.01023   0.00958  -2.90986
   D15       -1.92341  -0.00021  -0.00451  -0.02046  -0.02494  -1.94835
   D16        0.10566  -0.00043  -0.00416  -0.01931  -0.02348   0.08218
   D17        2.51225   0.00086  -0.00437   0.00708   0.00271   2.51496
   D18       -1.74187   0.00064  -0.00402   0.00822   0.00417  -1.73769
   D19        0.51430  -0.00018   0.00338   0.00884   0.01220   0.52651
   D20        2.59313   0.00006   0.00107   0.02771   0.02878   2.62192
   D21        2.64304  -0.00019   0.00301   0.02364   0.02664   2.66968
   D22       -1.56132   0.00005   0.00069   0.04251   0.04322  -1.51810
         Item               Value     Threshold  Converged?
 Maximum Force            0.002655     0.000015     NO 
 RMS     Force            0.000720     0.000010     NO 
 Maximum Displacement     0.196700     0.000060     NO 
 RMS     Displacement     0.047274     0.000040     NO 
 Predicted change in Energy=-6.041348D-05
 GradGradGradGradGradGradGradGradGradGradGradGradGradGradGradGradGradGrad

                          Input orientation:                          
 ---------------------------------------------------------------------
 Center     Atomic      Atomic             Coordinates (Angstroms)
 Number     Number       Type             X           Y           Z
 ---------------------------------------------------------------------
      1          6           0       -0.270424   -0.497533   -1.134780
      2          8           0       -0.924301    0.528461   -1.174894
      3          8           0        0.872105   -0.691760   -0.567896
      4          1           0        1.193279    0.127281   -0.031020
      5          6           0       -0.788565   -1.775969   -1.844712
      6          9           0       -2.097844   -1.661917   -2.104360
      7          9           0       -0.609179   -2.866122   -1.094983
      8          9           0       -0.146608   -1.949784   -3.007051
      9          8           0       -0.465716    2.876475    0.667749
     10          1           0       -1.246500    2.592745    1.190914
     11          1           0       -0.695900    2.649496   -0.240742
     12          8           0        1.625996    1.300428    0.778162
     13          1           0        0.870805    1.949800    0.855162
     14          1           0        1.980768    1.149921    1.657518
     15          8           0       -2.765235    1.924593    1.822290
     16          1           0       -3.387667    2.545585    2.207597
     17          1           0       -3.213064    1.522938    1.049716
     18          8           0       -3.647038    0.875131   -0.561167
     19          1           0       -2.794483    0.675201   -0.982988
     20          1           0       -4.203683    0.105806   -0.702636
 ---------------------------------------------------------------------
                    Distance matrix (angstroms):
                    1          2          3          4          5
     1  C    0.000000
     2  O    1.217304   0.000000
     3  O    1.290138   2.254875   0.000000
     4  H    1.936777   2.439988   1.030639   0.000000
     5  C    1.551409   2.403638   2.358727   3.292346   0.000000
     6  F    2.373887   2.653085   3.481742   4.281525   1.339641
     7  F    2.393022   3.410114   2.683259   3.652579   1.335180
     8  F    2.372712   3.178569   2.927435   3.868625   1.339162
     9  O    3.830298   3.019736   4.006105   3.286124   5.297350
    10  H    3.988909   3.156284   4.286009   3.677521   5.339512
    11  H    3.299110   2.328862   3.705355   3.158251   4.708082
    12  O    3.238583   3.303691   2.519729   1.489393   4.708905
    13  H    3.354357   3.060022   3.000489   2.052044   4.891235
    14  H    3.947012   4.104656   3.094089   2.125345   5.338132
    15  O    4.564541   3.784354   5.078241   4.725983   5.572098
    16  H    5.490833   4.645234   6.027389   5.643107   6.469340
    17  H    4.184908   3.343098   4.920382   4.746757   5.013850
    18  O    3.689818   2.812496   4.783079   4.926358   4.104471
    19  H    2.787332   1.885720   3.935067   4.136267   3.282455
    20  H    4.002660   3.340061   5.139834   5.438633   4.063058
                    6          7          8          9         10
     6  F    0.000000
     7  F    2.164504   0.000000
     8  F    2.169111   2.170174   0.000000
     9  O    5.562861   6.008762   6.074435   0.000000
    10  H    5.448464   5.952372   6.282296   0.981747   0.000000
    11  H    4.901714   5.582051   5.395142   0.964293   1.534933
    12  O    5.563398   5.085747   5.294699   2.621331   3.176741
    13  H    5.533186   5.402456   5.581986   1.637112   2.238099
    14  H    6.220389   5.514771   5.991002   3.153715   3.565771
    15  O    5.359761   6.009160   6.722391   2.743507   1.775280
    16  H    6.161143   6.921965   7.609556   3.319399   2.370752
    17  H    4.619005   5.535684   6.157946   3.086402   2.243167
    18  O    3.349337   4.848765   5.120108   3.954291   3.432575
    19  H    2.684194   4.162819   4.242478   3.604677   3.286195
    20  H    3.086135   4.680464   5.098591   4.850459   4.302944
                   11         12         13         14         15
    11  H    0.000000
    12  O    2.872168   0.000000
    13  H    2.035962   0.998963   0.000000
    14  H    3.607862   0.960096   1.586065   0.000000
    15  O    3.010604   4.556610   3.762546   4.811633   0.000000
    16  H    3.640161   5.360085   4.507618   5.574097   0.959955
    17  H    3.044754   4.851778   4.110723   5.242562   0.979157
    18  O    3.458361   5.457066   4.855080   6.055599   2.749512
    19  H    2.975369   4.799291   4.293918   5.477286   3.071062
    20  H    4.357551   6.132295   5.619383   6.701339   3.428173
                   16         17         18         19         20
    16  H    0.000000
    17  H    1.554664   0.000000
    18  O    3.244031   1.789673   0.000000
    19  H    3.745668   2.241819   0.971985   0.000000
    20  H    3.884309   2.461773   0.960067   1.545526   0.000000
 Stoichiometry    C2H9F3O6
 Framework group  C1[X(C2H9F3O6)]
 Deg. of freedom    54
 Full point group                 C1      NOp   1
 Largest Abelian subgroup         C1      NOp   1
 Largest concise Abelian subgroup C1      NOp   1
                         Standard orientation:                         
 ---------------------------------------------------------------------
 Center     Atomic      Atomic             Coordinates (Angstroms)
 Number     Number       Type             X           Y           Z
 ---------------------------------------------------------------------
      1          6           0       -0.742665   -0.515904   -0.169978
      2          8           0        0.145498    0.060913   -0.770207
      3          8           0       -0.726591   -1.708233    0.322516
      4          1           0        0.196833   -2.158757    0.241705
      5          6           0       -2.106825    0.186361    0.059719
      6          9           0       -1.984070    1.507087   -0.128034
      7          9           0       -2.565099   -0.014432    1.297610
      8          9           0       -3.014960   -0.275662   -0.809292
      9          8           0        3.034872   -0.815755   -0.728084
     10          1           0        3.223191   -0.095598   -0.087977
     11          1           0        2.354734   -0.447187   -1.303784
     12          8           0        1.546807   -2.782597    0.159932
     13          1           0        2.216583   -2.094370   -0.115153
     14          1           0        1.890759   -3.242785    0.929157
     15          8           0        3.270836    1.366668    0.917571
     16          1           0        4.079523    1.883504    0.897068
     17          1           0        2.560999    1.944295    0.569393
     18          8           0        1.162544    2.641176   -0.303309
     19          1           0        0.636831    1.871394   -0.578655
     20          1           0        0.542919    3.266440    0.079888
 ---------------------------------------------------------------------
 Rotational constants (GHZ):           1.0175546           0.5324646           0.3956570
 Standard basis: 6-31++G(d,p) (6D, 7F)
 There are   263 symmetry adapted cartesian basis functions of A   symmetry.
 There are   263 symmetry adapted basis functions of A   symmetry.
   263 basis functions,   424 primitive gaussians,   263 cartesian basis functions
    48 alpha electrons       48 beta electrons
       nuclear repulsion energy       740.9861225617 Hartrees.
 NAtoms=   20 NActive=   20 NUniq=   20 SFac= 1.00D+00 NAtFMM=   60 NAOKFM=F Big=F
 Integral buffers will be    131072 words long.
 Raffenetti 2 integral format.
 Two-electron integral symmetry is turned on.
 Nuclear repulsion after empirical dispersion term =      740.9770109653 Hartrees.
 One-electron integrals computed using PRISM.
 NBasis=   263 RedAO= T EigKep=  4.91D-05  NBF=   263
 NBsUse=   263 1.00D-06 EigRej= -1.00D+00 NBFU=   263
 Initial guess from the checkpoint file:  "/local_scratch/slurm.5620294/Gau-750304.chk"
 B after Tr=     0.000000   -0.000000    0.000000
         Rot=    0.999966   -0.005902    0.000931    0.005618 Ang=  -0.94 deg.
 ExpMin= 3.60D-02 ExpMax= 7.00D+03 ExpMxC= 1.05D+03 IAcc=3 IRadAn=         5 AccDes= 0.00D+00
 Harris functional with IExCor= 4639 and IRadAn=       5 diagonalized for initial guess.
 HarFok:  IExCor= 4639 AccDes= 0.00D+00 IRadAn=         5 IDoV= 1 UseB2=F ITyADJ=14
 ICtDFT=  3500011 ScaDFX=  1.000000  1.000000  1.000000  1.000000
 FoFCou: FMM=F IPFlag=           0 FMFlag=      100000 FMFlg1=           0
         NFxFlg=           0 DoJE=T BraDBF=F KetDBF=T FulRan=T
         wScrn=  0.000000 ICntrl=       500 IOpCl=  0 I1Cent=   200000004 NGrid=           0
         NMat0=    1 NMatS0=      1 NMatT0=    0 NMatD0=    1 NMtDS0=    0 NMtDT0=    0
 Petite list used in FoFCou.
 Requested convergence on RMS density matrix=1.00D-10 within 128 cycles.
 Requested convergence on MAX density matrix=1.00D-08.
 Requested convergence on             energy=1.00D-08.
 No special actions if energy rises.
 SCF Done:  E(RwB97XD) =  -832.385527118     A.U. after   15 cycles
            NFock= 15  Conv=0.96D-10     -V/T= 2.0082
 Calling FoFJK, ICntrl=      2127 FMM=F ISym2X=0 I1Cent= 0 IOpClX= 0 NMat=1 NMatS=1 NMatT=0.
 ***** Axes restored to original set *****
 -------------------------------------------------------------------
 Center     Atomic                   Forces (Hartrees/Bohr)
 Number     Number              X              Y              Z
 -------------------------------------------------------------------
      1        6          -0.000432968   -0.000646521   -0.000176596
      2        8          -0.000430531    0.000733692    0.000224519
      3        8           0.000077804   -0.001946886   -0.000544052
      4        1           0.000641649    0.001536493    0.000366716
      5        6          -0.000076596   -0.000035797    0.000209670
      6        9          -0.000141000    0.000014879   -0.000137568
      7        9           0.000089118   -0.000021060    0.000102573
      8        9           0.000222563    0.000134545   -0.000177495
      9        8           0.000070521    0.000120329    0.000304485
     10        1           0.000002907    0.000036894   -0.000209872
     11        1          -0.000217728   -0.000035670   -0.000172407
     12        8          -0.000779207    0.000307607    0.000357897
     13        1           0.000643649   -0.000218499   -0.000139871
     14        1           0.000292144   -0.000004057    0.000105953
     15        8          -0.000104949    0.000055761   -0.000150511
     16        1           0.000002251    0.000144501    0.000023267
     17        1          -0.000045489   -0.000320864    0.000132825
     18        8           0.000536280   -0.000084430    0.000103824
     19        1          -0.000230081    0.000274968   -0.000267853
     20        1          -0.000120335   -0.000045884    0.000044498
 -------------------------------------------------------------------
 Cartesian Forces:  Max     0.001946886 RMS     0.000427543

 GradGradGradGradGradGradGradGradGradGradGradGradGradGradGradGradGradGrad
 Berny optimization.
 Using GEDIIS/GDIIS optimizer.
 FormGI is forming the generalized inverse of G from B-inverse, IUseBI=4.
 Internal  Forces:  Max     0.001867872 RMS     0.000360585
 Search for a local minimum.
 Step number   8 out of a maximum of  120
 All quantities printed in internal units (Hartrees-Bohrs-Radians)
 Mixed Optimization -- En-DIIS/RFO-DIIS
 Swapping is turned off.
 Update second derivatives using D2CorX and points    3    5    7    8
 DE= -4.18D-05 DEPred=-6.04D-05 R= 6.92D-01
 TightC=F SS=  1.41D+00  RLast= 1.70D-01 DXNew= 4.2426D-01 5.1043D-01
 Trust test= 6.92D-01 RLast= 1.70D-01 DXMaxT set to 4.24D-01
 ITU=  1  0  0  0  0 -1  1  0
     Eigenvalues ---    0.00062   0.00153   0.00254   0.00419   0.00831
     Eigenvalues ---    0.00901   0.01272   0.01449   0.01594   0.01887
     Eigenvalues ---    0.02095   0.02293   0.02495   0.02676   0.02713
     Eigenvalues ---    0.03068   0.03282   0.03588   0.04218   0.04673
     Eigenvalues ---    0.05215   0.05626   0.05830   0.07260   0.07472
     Eigenvalues ---    0.07960   0.08706   0.10008   0.12008   0.13098
     Eigenvalues ---    0.13792   0.21389   0.21921   0.22574   0.24321
     Eigenvalues ---    0.25459   0.30413   0.37344   0.38502   0.39534
     Eigenvalues ---    0.41546   0.47559   0.49695   0.49819   0.53406
     Eigenvalues ---    0.55836   0.56521   0.56891   0.57173   0.59587
     Eigenvalues ---    0.64224   0.98130   1.62007   4.68299
 En-DIIS/RFO-DIIS/Sim-DIIS IScMMF=       -3 using points:     8    7
 RFO step:  Lambda=-5.62855057D-05.
 DidBck=T Rises=F RFO-DIIS coefs:    0.38942    0.61058
 Iteration  1 RMS(Cart)=  0.02365134 RMS(Int)=  0.00032991
 Iteration  2 RMS(Cart)=  0.00042800 RMS(Int)=  0.00000726
 Iteration  3 RMS(Cart)=  0.00000009 RMS(Int)=  0.00000726
 Variable       Old X    -DE/DX   Delta X   Delta X   Delta X     New X
                                 (Linear)    (Quad)   (Total)
    R1        2.30037   0.00084  -0.00017  -0.00027  -0.00044   2.29993
    R2        2.43801   0.00069   0.00199  -0.00066   0.00134   2.43934
    R3        2.93174  -0.00011  -0.00046   0.00002  -0.00044   2.93130
    R4        1.94762   0.00187  -0.00050   0.00287   0.00237   1.95000
    R5        2.81455   0.00025   0.01115  -0.00508   0.00607   2.82062
    R6        2.53155   0.00017  -0.00016  -0.00012  -0.00028   2.53127
    R7        2.52313   0.00009   0.00068   0.00016   0.00083   2.52396
    R8        2.53065   0.00024   0.00013  -0.00007   0.00006   2.53071
    R9        1.85523  -0.00021  -0.00035   0.00040   0.00005   1.85529
   R10        1.82225   0.00022  -0.00021  -0.00003  -0.00025   1.82200
   R11        3.09369   0.00020   0.01307  -0.00405   0.00902   3.10271
   R12        3.35479  -0.00007   0.00368  -0.00447  -0.00078   3.35401
   R13        1.88777  -0.00049  -0.00279   0.00068  -0.00210   1.88566
   R14        1.81432   0.00021   0.00023  -0.00029  -0.00007   1.81425
   R15        1.81405   0.00010   0.00016  -0.00006   0.00010   1.81415
   R16        1.85034   0.00001  -0.00023  -0.00004  -0.00027   1.85007
   R17        3.38199   0.00001   0.00253  -0.00296  -0.00043   3.38157
   R18        1.83679  -0.00014  -0.00037  -0.00066  -0.00103   1.83575
   R19        1.81426   0.00010   0.00018  -0.00014   0.00003   1.81430
    A1        2.23580  -0.00009  -0.00102   0.00125   0.00023   2.23603
    A2        2.09447   0.00028   0.00281  -0.00010   0.00271   2.09718
    A3        1.95280  -0.00019  -0.00179  -0.00116  -0.00295   1.94985
    A4        1.96625  -0.00046  -0.00541   0.00237  -0.00304   1.96320
    A5        1.92298   0.00019   0.00119   0.00069   0.00188   1.92486
    A6        1.95088  -0.00011  -0.00189   0.00001  -0.00188   1.94900
    A7        1.92201  -0.00039   0.00022  -0.00032  -0.00010   1.92191
    A8        1.88562   0.00010   0.00043  -0.00051  -0.00008   1.88554
    A9        1.88739   0.00005   0.00004   0.00007   0.00011   1.88750
   A10        1.89336   0.00017   0.00006   0.00004   0.00010   1.89345
   A11        1.81747  -0.00030   0.00149  -0.00240  -0.00091   1.81657
   A12        2.00941  -0.00003  -0.00129   0.00080  -0.00049   2.00892
   A13        1.74111   0.00028   0.01257  -0.01239   0.00018   1.74130
   A14        1.91162  -0.00004  -0.00347   0.00911   0.00565   1.91727
   A15        2.07315  -0.00017  -0.01079   0.02375   0.01300   2.08614
   A16        1.88667   0.00048  -0.00089   0.00132   0.00045   1.88713
   A17        2.04202   0.00015  -0.00910   0.00399  -0.00510   2.03692
   A18        1.83904  -0.00029   0.00080   0.00899   0.00979   1.84883
   A19        1.86033   0.00011   0.00052  -0.00127  -0.00074   1.85959
   A20        1.82594   0.00042   0.00275   0.00179   0.00453   1.83047
   A21        2.16915  -0.00010  -0.00789   0.01400   0.00610   2.17525
   A22        1.85436   0.00000  -0.00331   0.00451   0.00119   1.85555
   A23        3.11699  -0.00017  -0.00780   0.00822   0.00042   3.11741
   A24        2.98178  -0.00068   0.00344   0.00801   0.01145   2.99323
   A25        2.94304  -0.00032   0.00747  -0.00522   0.00225   2.94529
   A26        2.94012   0.00008  -0.00426   0.01553   0.01127   2.95139
   A27        3.12116  -0.00012  -0.00719   0.01471   0.00753   3.12868
   A28        3.27604   0.00023  -0.00890   0.00537  -0.00353   3.27251
   A29        3.04980  -0.00032   0.00969  -0.01023  -0.00055   3.04925
   A30        3.29723   0.00052  -0.00317   0.01831   0.01514   3.31237
    D1        0.09441  -0.00042  -0.00770  -0.00025  -0.00795   0.08646
    D2       -3.06373  -0.00053  -0.00769  -0.00085  -0.00855  -3.07227
    D3       -0.30378   0.00005   0.03286   0.00605   0.03891  -0.26488
    D4       -2.40058  -0.00013   0.03276   0.00621   0.03898  -2.36160
    D5        1.77670  -0.00001   0.03379   0.00637   0.04016   1.81687
    D6        2.85284   0.00015   0.03289   0.00659   0.03947   2.89231
    D7        0.75605  -0.00003   0.03279   0.00675   0.03954   0.79559
    D8       -1.34986   0.00009   0.03382   0.00691   0.04073  -1.30913
    D9        0.18286  -0.00070   0.01137  -0.00952   0.00186   0.18472
   D10        2.35108  -0.00027  -0.00435   0.02402   0.01967   2.37075
   D11        1.26367  -0.00031  -0.01568  -0.00277  -0.01846   1.24521
   D12       -1.01738  -0.00041   0.00398  -0.04636  -0.04237  -1.05974
   D13       -0.62881  -0.00004  -0.02551   0.00782  -0.01771  -0.64652
   D14       -2.90986  -0.00014  -0.00585  -0.03577  -0.04162  -2.95148
   D15       -1.94835  -0.00006   0.01523   0.01222   0.02744  -1.92091
   D16        0.08218  -0.00013   0.01434   0.01705   0.03138   0.11356
   D17        2.51496   0.00004  -0.00165   0.02566   0.02401   2.53897
   D18       -1.73769  -0.00003  -0.00255   0.03050   0.02795  -1.70974
   D19        0.52651  -0.00031  -0.00745  -0.02130  -0.02875   0.49776
   D20        2.62192   0.00006  -0.01758   0.00382  -0.01375   2.60817
   D21        2.66968  -0.00032  -0.01626  -0.01828  -0.03455   2.63513
   D22       -1.51810   0.00004  -0.02639   0.00684  -0.01955  -1.53765
         Item               Value     Threshold  Converged?
 Maximum Force            0.001868     0.000015     NO 
 RMS     Force            0.000361     0.000010     NO 
 Maximum Displacement     0.101380     0.000060     NO 
 RMS     Displacement     0.023702     0.000040     NO 
 Predicted change in Energy=-2.873011D-05
 GradGradGradGradGradGradGradGradGradGradGradGradGradGradGradGradGradGrad

                          Input orientation:                          
 ---------------------------------------------------------------------
 Center     Atomic      Atomic             Coordinates (Angstroms)
 Number     Number       Type             X           Y           Z
 ---------------------------------------------------------------------
      1          6           0       -0.272647   -0.501775   -1.131923
      2          8           0       -0.927585    0.523659   -1.160265
      3          8           0        0.871235   -0.701269   -0.567994
      4          1           0        1.193454    0.117367   -0.028722
      5          6           0       -0.786051   -1.774630   -1.854702
      6          9           0       -2.084270   -1.644735   -2.158008
      7          9           0       -0.646022   -2.863817   -1.094473
      8          9           0       -0.108224   -1.962219   -2.994353
      9          8           0       -0.461512    2.884192    0.674887
     10          1           0       -1.245298    2.595287    1.190732
     11          1           0       -0.689017    2.669974   -0.237232
     12          8           0        1.627399    1.297338    0.775787
     13          1           0        0.875149    1.948044    0.855836
     14          1           0        2.000062    1.162594    1.650248
     15          8           0       -2.766224    1.933663    1.822543
     16          1           0       -3.389919    2.562946    2.192170
     17          1           0       -3.213489    1.512879    1.060071
     18          8           0       -3.661976    0.859882   -0.544478
     19          1           0       -2.815601    0.675437   -0.984163
     20          1           0       -4.212716    0.085957   -0.684083
 ---------------------------------------------------------------------
                    Distance matrix (angstroms):
                    1          2          3          4          5
     1  C    0.000000
     2  O    1.217070   0.000000
     3  O    1.290845   2.255434   0.000000
     4  H    1.936451   2.438087   1.031893   0.000000
     5  C    1.551178   2.405079   2.356760   3.291245   0.000000
     6  F    2.375118   2.652422   3.486156   4.287463   1.339492
     7  F    2.391664   3.399794   2.693671   3.661551   1.335621
     8  F    2.372462   3.196063   2.904574   3.848897   1.339195
     9  O    3.842526   3.026075   4.022002   3.299895   5.311193
    10  H    3.991562   3.149567   4.294195   3.684382   5.346190
    11  H    3.321721   2.348526   3.729487   3.178518   4.730765
    12  O    3.238262   3.297699   2.524275   1.492607   4.709692
    13  H    3.357117   3.056696   3.007685   2.057946   4.895396
    14  H    3.959269   4.108325   3.109475   2.135897   5.354847
    15  O    4.569261   3.777016   5.088088   4.733409   5.585217
    16  H    5.491766   4.632559   6.035813   5.649826   6.478570
    17  H    4.184760   3.336736   4.923212   4.749113   5.019569
    18  O    3.699561   2.822966   4.794554   4.938880   4.114400
    19  H    2.806114   1.902276   3.957433   4.158946   3.298445
    20  H    4.008757   3.348197   5.145849   5.445839   4.071139
                    6          7          8          9         10
     6  F    0.000000
     7  F    2.164677   0.000000
     8  F    2.169107   2.170634   0.000000
     9  O    5.582994   6.017000   6.088993   0.000000
    10  H    5.467698   5.948371   6.291163   0.981775   0.000000
    11  H    4.924716   5.599961   5.421831   0.964162   1.534310
    12  O    5.571305   5.097208   5.277410   2.625231   3.179502
    13  H    5.545221   5.410330   5.575045   1.641883   2.242181
    14  H    6.250254   5.545020   5.981776   3.158255   3.577167
    15  O    5.395811   6.001670   6.741316   2.744507   1.774866
    16  H    6.191393   6.912362   7.625396   3.313746   2.367134
    17  H    4.647762   5.512660   6.177162   3.098749   2.249990
    18  O    3.371312   4.823319   5.157063   3.978398   3.444259
    19  H    2.701102   4.152777   4.281119   3.629433   3.298764
    20  H    3.114167   4.646600   5.136072   4.873238   4.314770
                   11         12         13         14         15
    11  H    0.000000
    12  O    2.876824   0.000000
    13  H    2.040244   0.997850   0.000000
    14  H    3.614681   0.960060   1.585386   0.000000
    15  O    3.016557   4.561198   3.767536   4.831327   0.000000
    16  H    3.634325   5.364828   4.511618   5.595226   0.960009
    17  H    3.065098   4.854016   4.116800   5.258529   0.979013
    18  O    3.494184   5.469182   4.871394   6.080060   2.749211
    19  H    3.009726   4.819174   4.315874   5.510722   3.076226
    20  H    4.392411   6.140489   5.632503   6.723605   3.433587
                   16         17         18         19         20
    16  H    0.000000
    17  H    1.554161   0.000000
    18  O    3.234762   1.789447   0.000000
    19  H    3.739201   2.244664   0.971439   0.000000
    20  H    3.883980   2.465083   0.960086   1.545789   0.000000
 Stoichiometry    C2H9F3O6
 Framework group  C1[X(C2H9F3O6)]
 Deg. of freedom    54
 Full point group                 C1      NOp   1
 Largest Abelian subgroup         C1      NOp   1
 Largest concise Abelian subgroup C1      NOp   1
                         Standard orientation:                         
 ---------------------------------------------------------------------
 Center     Atomic      Atomic             Coordinates (Angstroms)
 Number     Number       Type             X           Y           Z
 ---------------------------------------------------------------------
      1          6           0       -0.743692   -0.513264   -0.162226
      2          8           0        0.150683    0.060813   -0.755345
      3          8           0       -0.734246   -1.705151    0.333350
      4          1           0        0.189458   -2.158218    0.253944
      5          6           0       -2.110394    0.187671    0.054496
      6          9           0       -2.000950    1.501712   -0.181211
      7          9           0       -2.554273    0.027276    1.303948
      8          9           0       -3.023327   -0.312568   -0.787976
      9          8           0        3.043677   -0.826370   -0.730393
     10          1           0        3.225925   -0.100786   -0.094630
     11          1           0        2.370645   -0.461299   -1.316363
     12          8           0        1.541117   -2.784845    0.163209
     13          1           0        2.213631   -2.101360   -0.112975
     14          1           0        1.893062   -3.262056    0.918272
     15          8           0        3.282743    1.365072    0.904461
     16          1           0        4.089594    1.883707    0.864114
     17          1           0        2.563531    1.942300    0.575813
     18          8           0        1.165978    2.652869   -0.286775
     19          1           0        0.641686    1.890511   -0.582784
     20          1           0        0.544314    3.273868    0.100082
 ---------------------------------------------------------------------
 Rotational constants (GHZ):           1.0159051           0.5308331           0.3940172
 Standard basis: 6-31++G(d,p) (6D, 7F)
 There are   263 symmetry adapted cartesian basis functions of A   symmetry.
 There are   263 symmetry adapted basis functions of A   symmetry.
   263 basis functions,   424 primitive gaussians,   263 cartesian basis functions
    48 alpha electrons       48 beta electrons
       nuclear repulsion energy       740.2427134353 Hartrees.
 NAtoms=   20 NActive=   20 NUniq=   20 SFac= 1.00D+00 NAtFMM=   60 NAOKFM=F Big=F
 Integral buffers will be    131072 words long.
 Raffenetti 2 integral format.
 Two-electron integral symmetry is turned on.
 Nuclear repulsion after empirical dispersion term =      740.2336455570 Hartrees.
 One-electron integrals computed using PRISM.
 NBasis=   263 RedAO= T EigKep=  4.85D-05  NBF=   263
 NBsUse=   263 1.00D-06 EigRej= -1.00D+00 NBFU=   263
 Initial guess from the checkpoint file:  "/local_scratch/slurm.5620294/Gau-750304.chk"
 B after Tr=     0.000000    0.000000   -0.000000
         Rot=    0.999996    0.002894   -0.000336    0.000321 Ang=   0.34 deg.
 ExpMin= 3.60D-02 ExpMax= 7.00D+03 ExpMxC= 1.05D+03 IAcc=3 IRadAn=         5 AccDes= 0.00D+00
 Harris functional with IExCor= 4639 and IRadAn=       5 diagonalized for initial guess.
 HarFok:  IExCor= 4639 AccDes= 0.00D+00 IRadAn=         5 IDoV= 1 UseB2=F ITyADJ=14
 ICtDFT=  3500011 ScaDFX=  1.000000  1.000000  1.000000  1.000000
 FoFCou: FMM=F IPFlag=           0 FMFlag=      100000 FMFlg1=           0
         NFxFlg=           0 DoJE=T BraDBF=F KetDBF=T FulRan=T
         wScrn=  0.000000 ICntrl=       500 IOpCl=  0 I1Cent=   200000004 NGrid=           0
         NMat0=    1 NMatS0=      1 NMatT0=    0 NMatD0=    1 NMtDS0=    0 NMtDT0=    0
 Petite list used in FoFCou.
 Requested convergence on RMS density matrix=1.00D-10 within 128 cycles.
 Requested convergence on MAX density matrix=1.00D-08.
 Requested convergence on             energy=1.00D-08.
 No special actions if energy rises.
 SCF Done:  E(RwB97XD) =  -832.385553867     A.U. after   15 cycles
            NFock= 15  Conv=0.63D-10     -V/T= 2.0082
 Calling FoFJK, ICntrl=      2127 FMM=F ISym2X=0 I1Cent= 0 IOpClX= 0 NMat=1 NMatS=1 NMatT=0.
 ***** Axes restored to original set *****
 -------------------------------------------------------------------
 Center     Atomic                   Forces (Hartrees/Bohr)
 Number     Number              X              Y              Z
 -------------------------------------------------------------------
      1        6          -0.000284028   -0.000550646   -0.000254568
      2        8          -0.000583551    0.000565987    0.000119022
      3        8           0.000324567   -0.000423802    0.000262525
      4        1           0.000237399    0.000470284   -0.000144773
      5        6          -0.000159341    0.000036854    0.000010928
      6        9          -0.000039983    0.000055802   -0.000027893
      7        9           0.000082802   -0.000041724    0.000116063
      8        9           0.000117396    0.000035150   -0.000097351
      9        8           0.000095867    0.000026244    0.000179672
     10        1           0.000020695    0.000033289   -0.000063727
     11        1          -0.000162339   -0.000000767   -0.000131511
     12        8          -0.000454511    0.000025321    0.000222549
     13        1           0.000140233    0.000021274   -0.000143099
     14        1           0.000231163   -0.000154585    0.000021640
     15        8          -0.000082950   -0.000047613   -0.000044644
     16        1           0.000015799    0.000099049    0.000010982
     17        1           0.000022701   -0.000081753    0.000045499
     18        8           0.000283766    0.000040112   -0.000055344
     19        1           0.000213428   -0.000048910   -0.000034724
     20        1          -0.000019112   -0.000059565    0.000008754
 -------------------------------------------------------------------
 Cartesian Forces:  Max     0.000583551 RMS     0.000203735

 GradGradGradGradGradGradGradGradGradGradGradGradGradGradGradGradGradGrad
 Berny optimization.
 Using GEDIIS/GDIIS optimizer.
 FormGI is forming the generalized inverse of G from B-inverse, IUseBI=4.
 Internal  Forces:  Max     0.001852030 RMS     0.000568685
 Search for a local minimum.
 Step number   9 out of a maximum of  120
 All quantities printed in internal units (Hartrees-Bohrs-Radians)
 Mixed Optimization -- En-DIIS/RFO-DIIS
 Swapping is turned off.
 Update second derivatives using D2CorX and points    5    7    8    9
 DE= -2.67D-05 DEPred=-2.87D-05 R= 9.31D-01
 TightC=F SS=  1.41D+00  RLast= 1.45D-01 DXNew= 7.1352D-01 4.3405D-01
 Trust test= 9.31D-01 RLast= 1.45D-01 DXMaxT set to 4.34D-01
 ITU=  1  1  0  0  0  0 -1  1  0
     Eigenvalues ---    0.00064   0.00149   0.00259   0.00383   0.00801
     Eigenvalues ---    0.00876   0.01297   0.01457   0.01655   0.01871
     Eigenvalues ---    0.02087   0.02294   0.02595   0.02667   0.02703
     Eigenvalues ---    0.03120   0.03347   0.03629   0.04179   0.04847
     Eigenvalues ---    0.05163   0.05734   0.05848   0.07468   0.07706
     Eigenvalues ---    0.08229   0.08812   0.10048   0.12132   0.13094
     Eigenvalues ---    0.13787   0.21553   0.21922   0.22599   0.24396
     Eigenvalues ---    0.25627   0.30187   0.37343   0.38506   0.39734
     Eigenvalues ---    0.41567   0.46845   0.48525   0.49819   0.53359
     Eigenvalues ---    0.55839   0.56486   0.56916   0.57172   0.59546
     Eigenvalues ---    0.63785   0.95210   1.65308   4.91546
 En-DIIS/RFO-DIIS/Sim-DIIS IScMMF=       -3 using points:     9    8    7
 RFO step:  Lambda=-2.47178481D-05.
 DidBck=F Rises=F RFO-DIIS coefs:    1.34600   -0.15879   -0.18721
 Iteration  1 RMS(Cart)=  0.00869777 RMS(Int)=  0.00006559
 Iteration  2 RMS(Cart)=  0.00009028 RMS(Int)=  0.00004108
 Iteration  3 RMS(Cart)=  0.00000000 RMS(Int)=  0.00004108
 Variable       Old X    -DE/DX   Delta X   Delta X   Delta X     New X
                                 (Linear)    (Quad)   (Total)
    R1        2.29993   0.00079  -0.00010   0.00056   0.00046   2.30039
    R2        2.43934   0.00082  -0.00015   0.00024   0.00009   2.43944
    R3        2.93130  -0.00007  -0.00001  -0.00014  -0.00015   2.93115
    R4        1.95000   0.00037   0.00097   0.00234   0.00331   1.95331
    R5        2.82062  -0.00001  -0.00132  -0.00397  -0.00528   2.81533
    R6        2.53127   0.00005  -0.00005  -0.00010  -0.00015   2.53113
    R7        2.52396   0.00011   0.00008   0.00001   0.00009   2.52404
    R8        2.53071   0.00014  -0.00002   0.00027   0.00025   2.53096
    R9        1.85529  -0.00043   0.00013  -0.00009   0.00004   1.85532
   R10        1.82200   0.00016  -0.00002   0.00012   0.00010   1.82210
   R11        3.10271  -0.00029  -0.00089   0.00035  -0.00054   3.10217
   R12        3.35401  -0.00038  -0.00140   0.00117  -0.00023   3.35378
   R13        1.88566  -0.00043   0.00013  -0.00026  -0.00014   1.88553
   R14        1.81425   0.00013  -0.00009   0.00004  -0.00006   1.81419
   R15        1.81415   0.00006  -0.00001   0.00006   0.00005   1.81420
   R16        1.85007  -0.00014  -0.00002   0.00019   0.00016   1.85023
   R17        3.38157  -0.00002  -0.00092  -0.00104  -0.00196   3.37960
   R18        1.83575   0.00021  -0.00024   0.00047   0.00023   1.83598
   R19        1.81430   0.00006  -0.00004   0.00002  -0.00003   1.81427
    A1        2.23603   0.00013   0.00039  -0.00097  -0.00058   2.23546
    A2        2.09718  -0.00006   0.00008   0.00063   0.00071   2.09789
    A3        1.94985  -0.00007  -0.00047   0.00032  -0.00015   1.94970
    A4        1.96320   0.00004   0.00061  -0.00221  -0.00160   1.96160
    A5        1.92486  -0.00001   0.00029   0.00055   0.00083   1.92569
    A6        1.94900  -0.00013  -0.00007  -0.00030  -0.00037   1.94863
    A7        1.92191  -0.00011  -0.00010  -0.00052  -0.00062   1.92129
    A8        1.88554   0.00012  -0.00016   0.00039   0.00023   1.88578
    A9        1.88750   0.00006   0.00003  -0.00010  -0.00007   1.88743
   A10        1.89345   0.00009   0.00001  -0.00001   0.00001   1.89346
   A11        1.81657  -0.00010  -0.00077  -0.00051  -0.00128   1.81529
   A12        2.00892  -0.00115   0.00023   0.00117   0.00140   2.01032
   A13        1.74130   0.00018  -0.00379   0.00337  -0.00041   1.74089
   A14        1.91727  -0.00113   0.00302   0.00149   0.00437   1.92165
   A15        2.08614   0.00009   0.00780  -0.00176   0.00590   2.09205
   A16        1.88713   0.00096   0.00043   0.00312   0.00337   1.89050
   A17        2.03692   0.00031   0.00103  -0.00300  -0.00199   2.03493
   A18        1.84883  -0.00165   0.00314  -0.00691  -0.00379   1.84504
   A19        1.85959   0.00097  -0.00042   0.00092   0.00047   1.86006
   A20        1.83047   0.00004   0.00073   0.00245   0.00310   1.83358
   A21        2.17525   0.00007   0.00453  -0.00116   0.00332   2.17857
   A22        1.85555   0.00022   0.00143  -0.00031   0.00102   1.85657
   A23        3.11741  -0.00064   0.00254  -0.00485  -0.00234   3.11507
   A24        2.99323  -0.00180   0.00291  -0.00356  -0.00065   2.99258
   A25        2.94529  -0.00185  -0.00151  -0.00118  -0.00269   2.94259
   A26        2.95139  -0.00168   0.00521  -0.00314   0.00205   2.95343
   A27        3.12868  -0.00033   0.00481  -0.00460   0.00019   3.12887
   A28        3.27251   0.00036   0.00151   0.00427   0.00578   3.27829
   A29        3.04925  -0.00035  -0.00316   0.00179  -0.00135   3.04790
   A30        3.31237   0.00032   0.00621  -0.00500   0.00121   3.31358
    D1        0.08646  -0.00029  -0.00039  -0.00514  -0.00553   0.08094
    D2       -3.07227  -0.00021  -0.00060  -0.00600  -0.00660  -3.07887
    D3       -0.26488   0.00006   0.00339   0.00153   0.00491  -0.25996
    D4       -2.36160   0.00000   0.00344   0.00086   0.00430  -2.35730
    D5        1.81687   0.00006   0.00354   0.00142   0.00496   1.82183
    D6        2.89231  -0.00001   0.00357   0.00233   0.00591   2.89822
    D7        0.79559  -0.00007   0.00363   0.00167   0.00530   0.80088
    D8       -1.30913  -0.00001   0.00372   0.00223   0.00595  -1.30318
    D9        0.18472  -0.00062  -0.00284   0.00930   0.00636   0.19108
   D10        2.37075  -0.00048   0.00814   0.01153   0.01977   2.39052
   D11        1.24521  -0.00089  -0.00158  -0.00072  -0.00228   1.24293
   D12       -1.05974  -0.00048  -0.01588  -0.00120  -0.01710  -1.07685
   D13       -0.64652  -0.00020   0.00169  -0.00211  -0.00039  -0.64692
   D14       -2.95148   0.00021  -0.01261  -0.00259  -0.01521  -2.96669
   D15       -1.92091  -0.00001   0.00483   0.00571   0.01053  -1.91039
   D16        0.11356  -0.00000   0.00646  -0.00072   0.00575   0.11931
   D17        2.53897   0.00073   0.00882   0.00346   0.01227   2.55124
   D18       -1.70974   0.00073   0.01045  -0.00297   0.00749  -1.70225
   D19        0.49776   0.00014  -0.00766   0.01114   0.00344   0.50120
   D20        2.60817  -0.00004   0.00063   0.01128   0.01194   2.62010
   D21        2.63513   0.00006  -0.00697   0.00569  -0.00130   2.63382
   D22       -1.53765  -0.00012   0.00133   0.00583   0.00719  -1.53045
         Item               Value     Threshold  Converged?
 Maximum Force            0.001852     0.000015     NO 
 RMS     Force            0.000569     0.000010     NO 
 Maximum Displacement     0.026821     0.000060     NO 
 RMS     Displacement     0.008733     0.000040     NO 
 Predicted change in Energy=-1.233102D-05
 GradGradGradGradGradGradGradGradGradGradGradGradGradGradGradGradGradGrad

                          Input orientation:                          
 ---------------------------------------------------------------------
 Center     Atomic      Atomic             Coordinates (Angstroms)
 Number     Number       Type             X           Y           Z
 ---------------------------------------------------------------------
      1          6           0       -0.276122   -0.502818   -1.128392
      2          8           0       -0.930166    0.523559   -1.153511
      3          8           0        0.868132   -0.704223   -0.565782
      4          1           0        1.192825    0.117074   -0.028689
      5          6           0       -0.789834   -1.773340   -1.854876
      6          9           0       -2.086305   -1.640592   -2.164019
      7          9           0       -0.655110   -2.863695   -1.095284
      8          9           0       -0.107092   -1.960751   -2.991773
      9          8           0       -0.464392    2.882471    0.679327
     10          1           0       -1.246842    2.593660    1.197284
     11          1           0       -0.695019    2.666832   -0.231727
     12          8           0        1.625453    1.297523    0.770630
     13          1           0        0.873780    1.948131    0.855816
     14          1           0        2.014255    1.170283    1.639135
     15          8           0       -2.770836    1.935374    1.824830
     16          1           0       -3.396330    2.568304    2.185143
     17          1           0       -3.211507    1.511626    1.060053
     18          8           0       -3.649689    0.856570   -0.545345
     19          1           0       -2.801980    0.666755   -0.980420
     20          1           0       -4.206473    0.088030   -0.690522
 ---------------------------------------------------------------------
                    Distance matrix (angstroms):
                    1          2          3          4          5
     1  C    0.000000
     2  O    1.217314   0.000000
     3  O    1.290895   2.255382   0.000000
     4  H    1.936858   2.436708   1.033646   0.000000
     5  C    1.551098   2.405691   2.356613   3.292349   0.000000
     6  F    2.375672   2.653551   3.487097   4.289723   1.339414
     7  F    2.391332   3.398902   2.695173   3.665716   1.335667
     8  F    2.371988   3.198195   2.900923   3.845388   1.339326
     9  O    3.842327   3.023361   4.023716   3.300769   5.310808
    10  H    3.992398   3.148308   4.296225   3.686254   5.347451
    11  H    3.320567   2.344910   3.730824   3.179064   4.728502
    12  O    3.234733   3.291281   2.523196   1.489811   4.707132
    13  H    3.356561   3.053035   3.009311   2.058375   4.895386
    14  H    3.962865   4.109348   3.112721   2.136734   5.360592
    15  O    4.570547   3.775156   5.091619   4.738392   5.587412
    16  H    5.490628   4.627047   6.038431   5.654195   6.478075
    17  H    4.178967   3.328763   4.919022   4.746397   5.015209
    18  O    3.683590   2.806523   4.779874   4.925824   4.100009
    19  H    2.787428   1.885247   3.939699   4.143237   3.281382
    20  H    3.998561   3.337399   5.137590   5.439787   4.061261
                    6          7          8          9         10
     6  F    0.000000
     7  F    2.164832   0.000000
     8  F    2.169093   2.170784   0.000000
     9  O    5.583307   6.016980   6.087810   0.000000
    10  H    5.471010   5.948844   6.292050   0.981794   0.000000
    11  H    4.921720   5.597683   5.420151   0.964214   1.533602
    12  O    5.569725   5.098857   5.270079   2.624472   3.179951
    13  H    5.546209   5.412759   5.571840   1.641598   2.242843
    14  H    6.259361   5.556576   5.979029   3.161726   3.585525
    15  O    5.400651   6.002868   6.743514   2.743876   1.774743
    16  H    6.192429   6.912460   7.624427   3.310958   2.365757
    17  H    4.647279   5.506731   6.173499   3.093673   2.247118
    18  O    3.361561   4.807318   5.145124   3.968655   3.439173
    19  H    2.690157   4.133561   4.267523   3.623324   3.297547
    20  H    3.107159   4.635590   5.128175   4.867089   4.312935
                   11         12         13         14         15
    11  H    0.000000
    12  O    2.874773   0.000000
    13  H    2.039709   0.997778   0.000000
    14  H    3.616622   0.960031   1.587237   0.000000
    15  O    3.012220   4.565693   3.771256   4.849427   0.000000
    16  H    3.626023   5.369734   4.515037   5.614892   0.960036
    17  H    3.055472   4.850340   4.113614   5.268818   0.979100
    18  O    3.479293   5.454664   4.859684   6.078703   2.748442
    19  H    3.000022   4.802730   4.304056   5.505609   3.078927
    20  H    4.380755   6.132634   5.626731   6.730232   3.435219
                   16         17         18         19         20
    16  H    0.000000
    17  H    1.554527   0.000000
    18  O    3.232614   1.788408   0.000000
    19  H    3.740311   2.246119   0.971561   0.000000
    20  H    3.882981   2.465988   0.960072   1.546468   0.000000
 Stoichiometry    C2H9F3O6
 Framework group  C1[X(C2H9F3O6)]
 Deg. of freedom    54
 Full point group                 C1      NOp   1
 Largest Abelian subgroup         C1      NOp   1
 Largest concise Abelian subgroup C1      NOp   1
                         Standard orientation:                         
 ---------------------------------------------------------------------
 Center     Atomic      Atomic             Coordinates (Angstroms)
 Number     Number       Type             X           Y           Z
 ---------------------------------------------------------------------
      1          6           0       -0.742041   -0.512392   -0.158534
      2          8           0        0.154063    0.060908   -0.750293
      3          8           0       -0.733565   -1.704068    0.337697
      4          1           0        0.191070   -2.158586    0.254706
      5          6           0       -2.109645    0.187896    0.053977
      6          9           0       -2.003005    1.500781   -0.188904
      7          9           0       -2.553491    0.033088    1.304193
      8          9           0       -3.021294   -0.318929   -0.786153
      9          8           0        3.045355   -0.822600   -0.726760
     10          1           0        3.228213   -0.098127   -0.089876
     11          1           0        2.371680   -0.455457   -1.310778
     12          8           0        1.540856   -2.781919    0.159469
     13          1           0        2.215434   -2.099147   -0.113163
     14          1           0        1.893780   -3.274094    0.904363
     15          8           0        3.284484    1.371645    0.903260
     16          1           0        4.088497    1.893844    0.852870
     17          1           0        2.559931    1.941997    0.574079
     18          8           0        1.157774    2.640805   -0.288490
     19          1           0        0.632383    1.876225   -0.577130
     20          1           0        0.537493    3.267690    0.090990
 ---------------------------------------------------------------------
 Rotational constants (GHZ):           1.0187614           0.5310986           0.3944257
 Standard basis: 6-31++G(d,p) (6D, 7F)
 There are   263 symmetry adapted cartesian basis functions of A   symmetry.
 There are   263 symmetry adapted basis functions of A   symmetry.
   263 basis functions,   424 primitive gaussians,   263 cartesian basis functions
    48 alpha electrons       48 beta electrons
       nuclear repulsion energy       740.6234597729 Hartrees.
 NAtoms=   20 NActive=   20 NUniq=   20 SFac= 1.00D+00 NAtFMM=   60 NAOKFM=F Big=F
 Integral buffers will be    131072 words long.
 Raffenetti 2 integral format.
 Two-electron integral symmetry is turned on.
 Nuclear repulsion after empirical dispersion term =      740.6143744686 Hartrees.
 One-electron integrals computed using PRISM.
 NBasis=   263 RedAO= T EigKep=  4.81D-05  NBF=   263
 NBsUse=   263 1.00D-06 EigRej= -1.00D+00 NBFU=   263
 Initial guess from the checkpoint file:  "/local_scratch/slurm.5620294/Gau-750304.chk"
 B after Tr=    -0.000000   -0.000000   -0.000000
         Rot=    1.000000    0.000634   -0.000001   -0.000391 Ang=   0.09 deg.
 ExpMin= 3.60D-02 ExpMax= 7.00D+03 ExpMxC= 1.05D+03 IAcc=3 IRadAn=         5 AccDes= 0.00D+00
 Harris functional with IExCor= 4639 and IRadAn=       5 diagonalized for initial guess.
 HarFok:  IExCor= 4639 AccDes= 0.00D+00 IRadAn=         5 IDoV= 1 UseB2=F ITyADJ=14
 ICtDFT=  3500011 ScaDFX=  1.000000  1.000000  1.000000  1.000000
 FoFCou: FMM=F IPFlag=           0 FMFlag=      100000 FMFlg1=           0
         NFxFlg=           0 DoJE=T BraDBF=F KetDBF=T FulRan=T
         wScrn=  0.000000 ICntrl=       500 IOpCl=  0 I1Cent=   200000004 NGrid=           0
         NMat0=    1 NMatS0=      1 NMatT0=    0 NMatD0=    1 NMtDS0=    0 NMtDT0=    0
 Petite list used in FoFCou.
 Requested convergence on RMS density matrix=1.00D-10 within 128 cycles.
 Requested convergence on MAX density matrix=1.00D-08.
 Requested convergence on             energy=1.00D-08.
 No special actions if energy rises.
 SCF Done:  E(RwB97XD) =  -832.385564854     A.U. after   14 cycles
            NFock= 14  Conv=0.47D-10     -V/T= 2.0082
 Calling FoFJK, ICntrl=      2127 FMM=F ISym2X=0 I1Cent= 0 IOpClX= 0 NMat=1 NMatS=1 NMatT=0.
 ***** Axes restored to original set *****
 -------------------------------------------------------------------
 Center     Atomic                   Forces (Hartrees/Bohr)
 Number     Number              X              Y              Z
 -------------------------------------------------------------------
      1        6           0.000068640   -0.000483636   -0.000167464
      2        8          -0.000266689    0.000279582   -0.000005214
      3        8           0.000334762    0.000376186    0.000418841
      4        1          -0.000070277   -0.000230163   -0.000317841
      5        6          -0.000047889   -0.000041352   -0.000056494
      6        9          -0.000026863    0.000089701    0.000031300
      7        9           0.000045238   -0.000012826    0.000088220
      8        9           0.000044587    0.000032541   -0.000008409
      9        8           0.000102601   -0.000015191    0.000149991
     10        1           0.000002673    0.000077496   -0.000007146
     11        1          -0.000085059    0.000031139   -0.000139863
     12        8          -0.000175937   -0.000017355    0.000055914
     13        1           0.000001039    0.000027152   -0.000057837
     14        1           0.000086192   -0.000121751    0.000005463
     15        8          -0.000010356   -0.000065708   -0.000037262
     16        1           0.000003394    0.000047195   -0.000035986
     17        1          -0.000059498   -0.000042554    0.000086025
     18        8          -0.000083472    0.000027385    0.000053194
     19        1           0.000141877    0.000064994   -0.000078052
     20        1          -0.000004963   -0.000022837    0.000022620
 -------------------------------------------------------------------
 Cartesian Forces:  Max     0.000483636 RMS     0.000142943

 GradGradGradGradGradGradGradGradGradGradGradGradGradGradGradGradGradGrad
 Berny optimization.
 Using GEDIIS/GDIIS optimizer.
 FormGI is forming the generalized inverse of G from B-inverse, IUseBI=4.
 Internal  Forces:  Max     0.000509226 RMS     0.000158085
 Search for a local minimum.
 Step number  10 out of a maximum of  120
 All quantities printed in internal units (Hartrees-Bohrs-Radians)
 Mixed Optimization -- En-DIIS/RFO-DIIS
 Swapping is turned off.
 Update second derivatives using D2CorX and points    5    7    8    9   10
 DE= -1.10D-05 DEPred=-1.23D-05 R= 8.91D-01
 TightC=F SS=  1.41D+00  RLast= 4.44D-02 DXNew= 7.2998D-01 1.3315D-01
 Trust test= 8.91D-01 RLast= 4.44D-02 DXMaxT set to 4.34D-01
 ITU=  1  1  1  0  0  0  0 -1  1  0
     Eigenvalues ---    0.00063   0.00136   0.00251   0.00509   0.00694
     Eigenvalues ---    0.00889   0.01294   0.01509   0.01684   0.01841
     Eigenvalues ---    0.02088   0.02268   0.02571   0.02656   0.02757
     Eigenvalues ---    0.03093   0.03366   0.03627   0.04185   0.04833
     Eigenvalues ---    0.05247   0.05719   0.05917   0.07494   0.07715
     Eigenvalues ---    0.08076   0.08742   0.09951   0.12110   0.13151
     Eigenvalues ---    0.13811   0.21542   0.22297   0.22660   0.24493
     Eigenvalues ---    0.26056   0.29996   0.37345   0.38506   0.39810
     Eigenvalues ---    0.41547   0.47702   0.49779   0.50071   0.53937
     Eigenvalues ---    0.55861   0.56494   0.56924   0.57205   0.60281
     Eigenvalues ---    0.63899   0.91371   1.72960   4.90353
 En-DIIS/RFO-DIIS/Sim-DIIS IScMMF=       -3 using points:    10    9    8    7
 RFO step:  Lambda=-9.35588071D-06.
 DidBck=T Rises=F RFO-DIIS coefs:    0.56071    0.71951   -0.12745   -0.15276
 Iteration  1 RMS(Cart)=  0.00749302 RMS(Int)=  0.00004395
 Iteration  2 RMS(Cart)=  0.00004883 RMS(Int)=  0.00003676
 Iteration  3 RMS(Cart)=  0.00000001 RMS(Int)=  0.00003676
 Variable       Old X    -DE/DX   Delta X   Delta X   Delta X     New X
                                 (Linear)    (Quad)   (Total)
    R1        2.30039   0.00038  -0.00028   0.00057   0.00029   2.30068
    R2        2.43944   0.00019  -0.00017   0.00067   0.00051   2.43995
    R3        2.93115  -0.00009   0.00006  -0.00044  -0.00038   2.93077
    R4        1.95331  -0.00040  -0.00066   0.00033  -0.00033   1.95297
    R5        2.81533  -0.00003   0.00123  -0.00120   0.00004   2.81537
    R6        2.53113   0.00003   0.00003  -0.00002   0.00001   2.53113
    R7        2.52404   0.00006   0.00003   0.00007   0.00009   2.52414
    R8        2.53096   0.00003  -0.00012   0.00025   0.00013   2.53109
    R9        1.85532  -0.00001   0.00009   0.00003   0.00011   1.85543
   R10        1.82210   0.00014  -0.00006  -0.00005  -0.00011   1.82199
   R11        3.10217   0.00005  -0.00051   0.00270   0.00220   3.10437
   R12        3.35378   0.00002  -0.00104   0.00030  -0.00074   3.35304
   R13        1.88553   0.00007   0.00017  -0.00060  -0.00043   1.88510
   R14        1.81419   0.00006  -0.00005   0.00012   0.00007   1.81426
   R15        1.81420   0.00002  -0.00003   0.00011   0.00008   1.81428
   R16        1.85023  -0.00007  -0.00009   0.00015   0.00006   1.85029
   R17        3.37960  -0.00004   0.00011  -0.00098  -0.00087   3.37873
   R18        1.83598   0.00015  -0.00030   0.00052   0.00023   1.83621
   R19        1.81427   0.00002  -0.00002   0.00006   0.00003   1.81431
    A1        2.23546   0.00006   0.00057  -0.00134  -0.00076   2.23469
    A2        2.09789  -0.00008  -0.00025   0.00049   0.00024   2.09813
    A3        1.94970   0.00001  -0.00031   0.00084   0.00052   1.95022
    A4        1.96160   0.00043   0.00120  -0.00272  -0.00151   1.96009
    A5        1.92569  -0.00013  -0.00014  -0.00010  -0.00024   1.92546
    A6        1.94863  -0.00009   0.00011  -0.00024  -0.00013   1.94850
    A7        1.92129  -0.00004   0.00019  -0.00033  -0.00014   1.92115
    A8        1.88578   0.00011  -0.00023   0.00048   0.00025   1.88603
    A9        1.88743   0.00009   0.00005   0.00011   0.00016   1.88759
   A10        1.89346   0.00007   0.00001   0.00010   0.00011   1.89357
   A11        1.81529  -0.00009  -0.00007   0.00032   0.00027   1.81556
   A12        2.01032   0.00009  -0.00043  -0.00268  -0.00311   2.00721
   A13        1.74089   0.00011  -0.00291   0.00805   0.00514   1.74603
   A14        1.92165   0.00050   0.00053   0.00312   0.00354   1.92518
   A15        2.09205  -0.00033   0.00375  -0.00433  -0.00070   2.09134
   A16        1.89050   0.00001  -0.00113   0.00205   0.00075   1.89125
   A17        2.03493   0.00004   0.00172  -0.00516  -0.00345   2.03148
   A18        1.84504  -0.00013   0.00421  -0.00251   0.00170   1.84674
   A19        1.86006   0.00000  -0.00055   0.00055   0.00001   1.86007
   A20        1.83358  -0.00000  -0.00078  -0.00063  -0.00147   1.83211
   A21        2.17857  -0.00001   0.00223  -0.00243  -0.00024   2.17833
   A22        1.85657   0.00007   0.00071  -0.00033   0.00029   1.85686
   A23        3.11507   0.00034   0.00310  -0.00342  -0.00035   3.11472
   A24        2.99258  -0.00015   0.00264   0.00060   0.00323   2.99580
   A25        2.94259   0.00040  -0.00005   0.00378   0.00373   2.94632
   A26        2.95343  -0.00010   0.00332  -0.00515  -0.00184   2.95159
   A27        3.12887  -0.00051   0.00382  -0.00636  -0.00256   3.12631
   A28        3.27829   0.00006  -0.00130  -0.00467  -0.00598   3.27231
   A29        3.04790  -0.00007  -0.00198   0.00403   0.00206   3.04996
   A30        3.31358   0.00021   0.00450  -0.00104   0.00346   3.31704
    D1        0.08094  -0.00001   0.00213  -0.00001   0.00211   0.08305
    D2       -3.07887   0.00003   0.00243  -0.00030   0.00213  -3.07675
    D3       -0.25996   0.00002   0.00052  -0.00177  -0.00124  -0.26121
    D4       -2.35730   0.00003   0.00083  -0.00215  -0.00132  -2.35862
    D5        1.82183   0.00002   0.00062  -0.00190  -0.00128   1.82055
    D6        2.89822  -0.00003   0.00024  -0.00148  -0.00124   2.89698
    D7        0.80088  -0.00002   0.00055  -0.00187  -0.00132   0.79957
    D8       -1.30318  -0.00002   0.00034  -0.00161  -0.00128  -1.30445
    D9        0.19108  -0.00018  -0.00512  -0.00645  -0.01167   0.17941
   D10        2.39052   0.00005  -0.00208  -0.00629  -0.00828   2.38224
   D11        1.24293   0.00004  -0.00025  -0.00036  -0.00060   1.24233
   D12       -1.07685  -0.00004  -0.00535   0.00244  -0.00293  -1.07977
   D13       -0.64692  -0.00002   0.00159  -0.00523  -0.00362  -0.65053
   D14       -2.96669  -0.00010  -0.00351  -0.00242  -0.00595  -2.97264
   D15       -1.91039   0.00002  -0.00075   0.01094   0.01020  -1.90018
   D16        0.11931  -0.00003   0.00268   0.00845   0.01113   0.13044
   D17        2.55124  -0.00000   0.00175   0.00155   0.00331   2.55455
   D18       -1.70225  -0.00006   0.00518  -0.00094   0.00423  -1.69801
   D19        0.50120  -0.00004  -0.00770   0.00978   0.00204   0.50323
   D20        2.62010  -0.00001  -0.00470   0.00523   0.00055   2.62065
   D21        2.63382  -0.00007  -0.00504   0.00308  -0.00198   2.63184
   D22       -1.53045  -0.00005  -0.00203  -0.00147  -0.00346  -1.53392
         Item               Value     Threshold  Converged?
 Maximum Force            0.000509     0.000015     NO 
 RMS     Force            0.000158     0.000010     NO 
 Maximum Displacement     0.035523     0.000060     NO 
 RMS     Displacement     0.007507     0.000040     NO 
 Predicted change in Energy=-4.175002D-06
 GradGradGradGradGradGradGradGradGradGradGradGradGradGradGradGradGradGrad

                          Input orientation:                          
 ---------------------------------------------------------------------
 Center     Atomic      Atomic             Coordinates (Angstroms)
 Number     Number       Type             X           Y           Z
 ---------------------------------------------------------------------
      1          6           0       -0.275281   -0.507325   -1.129594
      2          8           0       -0.932227    0.517466   -1.150773
      3          8           0        0.871334   -0.705910   -0.570183
      4          1           0        1.192404    0.115469   -0.031379
      5          6           0       -0.787259   -1.777757   -1.857024
      6          9           0       -2.085345   -1.648504   -2.160840
      7          9           0       -0.645735   -2.869366   -1.100389
      8          9           0       -0.108061   -1.959973   -2.996964
      9          8           0       -0.463927    2.889521    0.680301
     10          1           0       -1.248081    2.598427    1.194502
     11          1           0       -0.694798    2.685630   -0.233329
     12          8           0        1.619734    1.294082    0.773515
     13          1           0        0.870279    1.947286    0.855658
     14          1           0        2.004306    1.164074    1.643532
     15          8           0       -2.768870    1.936944    1.825343
     16          1           0       -3.393016    2.571028    2.186073
     17          1           0       -3.211786    1.512087    1.062439
     18          8           0       -3.649894    0.858492   -0.543059
     19          1           0       -2.801388    0.669857   -0.977362
     20          1           0       -4.205643    0.089248   -0.688588
 ---------------------------------------------------------------------
                    Distance matrix (angstroms):
                    1          2          3          4          5
     1  C    0.000000
     2  O    1.217466   0.000000
     3  O    1.291163   2.255342   0.000000
     4  H    1.935988   2.434893   1.033469   0.000000
     5  C    1.550895   2.405797   2.357064   3.291862   0.000000
     6  F    2.375309   2.653553   3.487209   4.288339   1.339417
     7  F    2.391094   3.399301   2.695025   3.664802   1.335715
     8  F    2.371754   3.197714   2.901923   3.846214   1.339393
     9  O    3.853552   3.032949   4.034074   3.308366   5.322222
    10  H    3.999181   3.151265   4.304029   3.691047   5.354918
    11  H    3.342790   2.366223   3.750838   3.195004   4.750449
    12  O    3.233878   3.289152   2.523012   1.489830   4.706330
    13  H    3.358369   3.052733   3.012054   2.060619   4.897144
    14  H    3.959838   4.104811   3.111430   2.136372   5.357341
    15  O    4.574285   3.774313   5.096499   4.738869   5.593354
    16  H    5.494559   4.626784   6.043173   5.654462   6.484484
    17  H    4.184029   3.329259   4.925122   4.748039   5.022417
    18  O    3.687478   2.805588   4.784307   4.925622   4.107431
    19  H    2.791084   1.883363   3.943022   4.141571   3.289580
    20  H    3.999766   3.333502   5.140232   5.437971   4.066485
                    6          7          8          9         10
     6  F    0.000000
     7  F    2.165073   0.000000
     8  F    2.169278   2.170964   0.000000
     9  O    5.594171   6.030646   6.096434   0.000000
    10  H    5.476837   5.960378   6.296589   0.981853   0.000000
    11  H    4.943039   5.622471   5.437239   0.964154   1.533762
    12  O    5.567482   5.096877   5.271684   2.625977   3.178507
    13  H    5.546592   5.415215   5.573734   1.642761   2.241929
    14  H    6.253726   5.551618   5.979630   3.161828   3.582878
    15  O    5.404840   6.014002   6.746888   2.744319   1.774351
    16  H    6.197589   6.924325   7.627894   3.308829   2.363199
    17  H    4.652712   5.519020   6.177949   3.097432   2.248046
    18  O    3.368984   4.820012   5.148783   3.971407   3.437324
    19  H    2.699654   4.145851   4.271862   3.624704   3.293803
    20  H    3.111747   4.647141   5.130115   4.869890   4.311517
                   11         12         13         14         15
    11  H    0.000000
    12  O    2.882221   0.000000
    13  H    2.044630   0.997550   0.000000
    14  H    3.622555   0.960067   1.587508   0.000000
    15  O    3.016693   4.558449   3.766139   4.838759   0.000000
    16  H    3.625881   5.362235   4.509406   5.604012   0.960077
    17  H    3.064547   4.845058   4.110403   5.259885   0.979132
    18  O    3.488116   5.449044   4.855290   6.069970   2.747469
    19  H    3.009095   4.795993   4.298015   5.496184   3.075991
    20  H    4.390273   6.125715   5.621564   6.719933   3.434842
                   16         17         18         19         20
    16  H    0.000000
    17  H    1.554591   0.000000
    18  O    3.232171   1.787946   0.000000
    19  H    3.737886   2.244675   0.971681   0.000000
    20  H    3.883719   2.465425   0.960090   1.546747   0.000000
 Stoichiometry    C2H9F3O6
 Framework group  C1[X(C2H9F3O6)]
 Deg. of freedom    54
 Full point group                 C1      NOp   1
 Largest Abelian subgroup         C1      NOp   1
 Largest concise Abelian subgroup C1      NOp   1
                         Standard orientation:                         
 ---------------------------------------------------------------------
 Center     Atomic      Atomic             Coordinates (Angstroms)
 Number     Number       Type             X           Y           Z
 ---------------------------------------------------------------------
      1          6           0       -0.745397   -0.511182   -0.157891
      2          8           0        0.153073    0.063700   -0.744821
      3          8           0       -0.738489   -1.705142    0.333551
      4          1           0        0.187217   -2.157390    0.252324
      5          6           0       -2.112979    0.189070    0.053393
      6          9           0       -2.004125    1.503040   -0.182556
      7          9           0       -2.561196    0.028151    1.301329
      8          9           0       -3.022032   -0.312866   -0.792572
      9          8           0        3.052403   -0.826493   -0.729873
     10          1           0        3.232089   -0.100085   -0.094201
     11          1           0        2.387298   -0.458645   -1.323098
     12          8           0        1.538848   -2.777682    0.163306
     13          1           0        2.214320   -2.097594   -0.112959
     14          1           0        1.890168   -3.266346    0.911310
     15          8           0        3.288639    1.365912    0.903785
     16          1           0        4.094267    1.885697    0.853442
     17          1           0        2.565425    1.939280    0.576816
     18          8           0        1.165536    2.639874   -0.287031
     19          1           0        0.640632    1.875035   -0.576273
     20          1           0        0.544936    3.266447    0.092488
 ---------------------------------------------------------------------
 Rotational constants (GHZ):           1.0200839           0.5295932           0.3937738
 Standard basis: 6-31++G(d,p) (6D, 7F)
 There are   263 symmetry adapted cartesian basis functions of A   symmetry.
 There are   263 symmetry adapted basis functions of A   symmetry.
   263 basis functions,   424 primitive gaussians,   263 cartesian basis functions
    48 alpha electrons       48 beta electrons
       nuclear repulsion energy       740.3227478463 Hartrees.
 NAtoms=   20 NActive=   20 NUniq=   20 SFac= 1.00D+00 NAtFMM=   60 NAOKFM=F Big=F
 Integral buffers will be    131072 words long.
 Raffenetti 2 integral format.
 Two-electron integral symmetry is turned on.
 Nuclear repulsion after empirical dispersion term =      740.3136785776 Hartrees.
 One-electron integrals computed using PRISM.
 NBasis=   263 RedAO= T EigKep=  4.83D-05  NBF=   263
 NBsUse=   263 1.00D-06 EigRej= -1.00D+00 NBFU=   263
 Initial guess from the checkpoint file:  "/local_scratch/slurm.5620294/Gau-750304.chk"
 B after Tr=    -0.000000    0.000000    0.000000
         Rot=    1.000000   -0.000495    0.000286    0.000505 Ang=  -0.09 deg.
 ExpMin= 3.60D-02 ExpMax= 7.00D+03 ExpMxC= 1.05D+03 IAcc=3 IRadAn=         5 AccDes= 0.00D+00
 Harris functional with IExCor= 4639 and IRadAn=       5 diagonalized for initial guess.
 HarFok:  IExCor= 4639 AccDes= 0.00D+00 IRadAn=         5 IDoV= 1 UseB2=F ITyADJ=14
 ICtDFT=  3500011 ScaDFX=  1.000000  1.000000  1.000000  1.000000
 FoFCou: FMM=F IPFlag=           0 FMFlag=      100000 FMFlg1=           0
         NFxFlg=           0 DoJE=T BraDBF=F KetDBF=T FulRan=T
         wScrn=  0.000000 ICntrl=       500 IOpCl=  0 I1Cent=   200000004 NGrid=           0
         NMat0=    1 NMatS0=      1 NMatT0=    0 NMatD0=    1 NMtDS0=    0 NMtDT0=    0
 Petite list used in FoFCou.
 Requested convergence on RMS density matrix=1.00D-10 within 128 cycles.
 Requested convergence on MAX density matrix=1.00D-08.
 Requested convergence on             energy=1.00D-08.
 No special actions if energy rises.
 SCF Done:  E(RwB97XD) =  -832.385569606     A.U. after   14 cycles
            NFock= 14  Conv=0.67D-10     -V/T= 2.0082
 Calling FoFJK, ICntrl=      2127 FMM=F ISym2X=0 I1Cent= 0 IOpClX= 0 NMat=1 NMatS=1 NMatT=0.
 ***** Axes restored to original set *****
 -------------------------------------------------------------------
 Center     Atomic                   Forces (Hartrees/Bohr)
 Number     Number              X              Y              Z
 -------------------------------------------------------------------
      1        6           0.000032559   -0.000090392   -0.000042292
      2        8          -0.000050869    0.000013708   -0.000015478
      3        8           0.000098452    0.000349885    0.000286199
      4        1          -0.000055120   -0.000245005   -0.000258982
      5        6          -0.000041116   -0.000008218   -0.000024032
      6        9           0.000027968    0.000024206    0.000018584
      7        9           0.000009924   -0.000000310    0.000014188
      8        9           0.000001223   -0.000003194    0.000009017
      9        8           0.000028726   -0.000015871    0.000038609
     10        1           0.000028757   -0.000012941    0.000065133
     11        1          -0.000009953    0.000052731   -0.000064141
     12        8          -0.000018255   -0.000023243    0.000014121
     13        1          -0.000087450    0.000014716   -0.000007614
     14        1           0.000013874   -0.000056687   -0.000025133
     15        8          -0.000022029    0.000030499   -0.000029951
     16        1           0.000000538    0.000002568   -0.000031196
     17        1          -0.000001552   -0.000026394    0.000047608
     18        8          -0.000071879    0.000069922    0.000026894
     19        1           0.000071888   -0.000062342   -0.000024450
     20        1           0.000044313   -0.000013638    0.000002914
 -------------------------------------------------------------------
 Cartesian Forces:  Max     0.000349885 RMS     0.000083598

 GradGradGradGradGradGradGradGradGradGradGradGradGradGradGradGradGradGrad
 Berny optimization.
 Using GEDIIS/GDIIS optimizer.
 FormGI is forming the generalized inverse of G from B-inverse, IUseBI=4.
 Internal  Forces:  Max     0.000378028 RMS     0.000072557
 Search for a local minimum.
 Step number  11 out of a maximum of  120
 All quantities printed in internal units (Hartrees-Bohrs-Radians)
 Mixed Optimization -- En-DIIS/RFO-DIIS
 Swapping is turned off.
 Update second derivatives using D2CorX and points    5    7    8    9   10
                                                     11
 DE= -4.75D-06 DEPred=-4.18D-06 R= 1.14D+00
 TightC=F SS=  1.41D+00  RLast= 2.69D-02 DXNew= 7.2998D-01 8.0587D-02
 Trust test= 1.14D+00 RLast= 2.69D-02 DXMaxT set to 4.34D-01
 ITU=  1  1  1  1  0  0  0  0 -1  1  0
     Eigenvalues ---    0.00056   0.00106   0.00236   0.00497   0.00863
     Eigenvalues ---    0.01000   0.01303   0.01465   0.01581   0.01876
     Eigenvalues ---    0.02064   0.02328   0.02582   0.02647   0.02848
     Eigenvalues ---    0.03152   0.03351   0.03533   0.04188   0.04837
     Eigenvalues ---    0.05236   0.05721   0.05917   0.07326   0.07774
     Eigenvalues ---    0.08061   0.08756   0.10121   0.12227   0.13119
     Eigenvalues ---    0.13778   0.21524   0.22344   0.22711   0.24655
     Eigenvalues ---    0.26971   0.31229   0.37376   0.38505   0.39798
     Eigenvalues ---    0.41534   0.47668   0.49810   0.50847   0.54005
     Eigenvalues ---    0.55824   0.56528   0.56918   0.57188   0.59858
     Eigenvalues ---    0.64027   0.90952   1.78388   4.87148
 En-DIIS/RFO-DIIS/Sim-DIIS IScMMF=       -3 using points:    11   10    9    8    7
 RFO step:  Lambda=-9.15089428D-06.
 DidBck=F Rises=F RFO-DIIS coefs:    2.62099   -1.21253   -0.15776   -0.21066   -0.04004
 Iteration  1 RMS(Cart)=  0.01296579 RMS(Int)=  0.00008669
 Iteration  2 RMS(Cart)=  0.00013310 RMS(Int)=  0.00003265
 Iteration  3 RMS(Cart)=  0.00000001 RMS(Int)=  0.00003265
 Variable       Old X    -DE/DX   Delta X   Delta X   Delta X     New X
                                 (Linear)    (Quad)   (Total)
    R1        2.30068   0.00004   0.00055  -0.00029   0.00026   2.30094
    R2        2.43995   0.00003   0.00107  -0.00033   0.00074   2.44068
    R3        2.93077  -0.00002  -0.00076   0.00032  -0.00045   2.93032
    R4        1.95297  -0.00038   0.00144  -0.00178  -0.00034   1.95264
    R5        2.81537  -0.00003  -0.00131   0.00067  -0.00064   2.81473
    R6        2.53113  -0.00003  -0.00011   0.00003  -0.00008   2.53105
    R7        2.52414   0.00001   0.00035  -0.00008   0.00026   2.52440
    R8        2.53109  -0.00001   0.00031  -0.00019   0.00012   2.53121
    R9        1.85543  -0.00001   0.00023   0.00010   0.00033   1.85577
   R10        1.82199   0.00005  -0.00019  -0.00007  -0.00026   1.82172
   R11        3.10437  -0.00004   0.00474  -0.00417   0.00057   3.10494
   R12        3.35304  -0.00003  -0.00173  -0.00176  -0.00350   3.34954
   R13        1.88510   0.00004  -0.00110   0.00074  -0.00036   1.88474
   R14        1.81426  -0.00001   0.00006  -0.00005   0.00001   1.81427
   R15        1.81428  -0.00001   0.00016  -0.00008   0.00009   1.81437
   R16        1.85029  -0.00005   0.00011   0.00001   0.00012   1.85041
   R17        3.37873  -0.00001  -0.00249   0.00020  -0.00229   3.37644
   R18        1.83621   0.00009   0.00023   0.00013   0.00035   1.83656
   R19        1.81431  -0.00002   0.00004  -0.00002   0.00003   1.81433
    A1        2.23469   0.00004  -0.00135   0.00023  -0.00111   2.23358
    A2        2.09813  -0.00005   0.00117  -0.00034   0.00083   2.09896
    A3        1.95022   0.00001   0.00016   0.00012   0.00029   1.95051
    A4        1.96009   0.00020  -0.00351   0.00086  -0.00265   1.95744
    A5        1.92546  -0.00005   0.00035  -0.00032   0.00004   1.92549
    A6        1.94850  -0.00002  -0.00071   0.00016  -0.00055   1.94795
    A7        1.92115   0.00001  -0.00052   0.00051  -0.00001   1.92115
    A8        1.88603   0.00003   0.00046  -0.00017   0.00028   1.88631
    A9        1.88759   0.00002   0.00026  -0.00008   0.00018   1.88777
   A10        1.89357   0.00000   0.00020  -0.00011   0.00009   1.89366
   A11        1.81556   0.00003  -0.00041   0.00135   0.00093   1.81648
   A12        2.00721  -0.00009  -0.00451   0.00530   0.00079   2.00800
   A13        1.74603  -0.00000   0.00739   0.00123   0.00862   1.75465
   A14        1.92518   0.00009   0.00916  -0.00312   0.00593   1.93111
   A15        2.09134  -0.00009   0.00524  -0.00401   0.00109   2.09243
   A16        1.89125   0.00003   0.00276  -0.00092   0.00170   1.89294
   A17        2.03148   0.00000  -0.00708   0.00250  -0.00460   2.02688
   A18        1.84674  -0.00009   0.00361  -0.00127   0.00234   1.84908
   A19        1.86007   0.00008  -0.00001  -0.00015  -0.00015   1.85992
   A20        1.83211   0.00001  -0.00016   0.00145   0.00124   1.83335
   A21        2.17833  -0.00001   0.00301  -0.00355  -0.00057   2.17775
   A22        1.85686  -0.00001   0.00140  -0.00120   0.00015   1.85701
   A23        3.11472   0.00004  -0.00091  -0.00126  -0.00219   3.11253
   A24        2.99580  -0.00006   0.00761  -0.00068   0.00693   3.00273
   A25        2.94632   0.00001   0.00502   0.00277   0.00778   2.95410
   A26        2.95159  -0.00017   0.00095   0.00030   0.00125   2.95284
   A27        3.12631  -0.00024  -0.00171  -0.00085  -0.00257   3.12374
   A28        3.27231   0.00005  -0.00763   0.00654  -0.00109   3.27122
   A29        3.04996  -0.00005   0.00201  -0.00197   0.00006   3.05002
   A30        3.31704   0.00000   0.01011  -0.00678   0.00332   3.32036
    D1        0.08305   0.00002  -0.00032   0.00050   0.00018   0.08323
    D2       -3.07675   0.00003  -0.00089   0.00137   0.00048  -3.07627
    D3       -0.26121   0.00001   0.00759  -0.00282   0.00477  -0.25644
    D4       -2.35862   0.00001   0.00724  -0.00249   0.00475  -2.35387
    D5        1.82055   0.00001   0.00781  -0.00280   0.00501   1.82555
    D6        2.89698  -0.00001   0.00814  -0.00361   0.00453   2.90150
    D7        0.79957  -0.00000   0.00779  -0.00329   0.00451   0.80407
    D8       -1.30445  -0.00001   0.00835  -0.00359   0.00476  -1.29969
    D9        0.17941  -0.00001  -0.01659   0.00825  -0.00842   0.17099
   D10        2.38224   0.00001  -0.00013  -0.00015  -0.00021   2.38203
   D11        1.24233  -0.00001  -0.00550   0.00103  -0.00445   1.23788
   D12       -1.07977   0.00000  -0.02261   0.00871  -0.01393  -1.09370
   D13       -0.65053  -0.00002  -0.00879  -0.00309  -0.01186  -0.66240
   D14       -2.97264  -0.00001  -0.02590   0.00459  -0.02134  -2.99398
   D15       -1.90018   0.00004   0.02672   0.00864   0.03537  -1.86482
   D16        0.13044   0.00006   0.02732   0.00716   0.03447   0.16492
   D17        2.55455   0.00007   0.01650   0.00609   0.02260   2.57714
   D18       -1.69801   0.00010   0.01709   0.00462   0.02171  -1.67631
   D19        0.50323   0.00004  -0.00201  -0.00384  -0.00589   0.49734
   D20        2.62065  -0.00003   0.00347  -0.00726  -0.00378   2.61688
   D21        2.63184   0.00004  -0.01134  -0.00008  -0.01143   2.62042
   D22       -1.53392  -0.00003  -0.00585  -0.00350  -0.00932  -1.54323
         Item               Value     Threshold  Converged?
 Maximum Force            0.000378     0.000015     NO 
 RMS     Force            0.000073     0.000010     NO 
 Maximum Displacement     0.054820     0.000060     NO 
 RMS     Displacement     0.012979     0.000040     NO 
 Predicted change in Energy=-4.281825D-06
 GradGradGradGradGradGradGradGradGradGradGradGradGradGradGradGradGradGrad

                          Input orientation:                          
 ---------------------------------------------------------------------
 Center     Atomic      Atomic             Coordinates (Angstroms)
 Number     Number       Type             X           Y           Z
 ---------------------------------------------------------------------
      1          6           0       -0.272997   -0.514108   -1.132846
      2          8           0       -0.933381    0.508768   -1.146165
      3          8           0        0.876929   -0.710482   -0.578577
      4          1           0        1.194242    0.110937   -0.037956
      5          6           0       -0.782992   -1.783100   -1.863670
      6          9           0       -2.081334   -1.655178   -2.166768
      7          9           0       -0.639119   -2.876352   -1.109608
      8          9           0       -0.103573   -1.961081   -3.004221
      9          8           0       -0.463088    2.895064    0.691210
     10          1           0       -1.250726    2.602737    1.199692
     11          1           0       -0.696304    2.714640   -0.226603
     12          8           0        1.613315    1.287859    0.773099
     13          1           0        0.864904    1.941793    0.856659
     14          1           0        2.000830    1.156784    1.641653
     15          8           0       -2.775030    1.950334    1.826290
     16          1           0       -3.398555    2.592287    2.174065
     17          1           0       -3.214940    1.517295    1.066173
     18          8           0       -3.648585    0.854417   -0.535379
     19          1           0       -2.799359    0.664322   -0.968049
     20          1           0       -4.203491    0.083840   -0.677121
 ---------------------------------------------------------------------
                    Distance matrix (angstroms):
                    1          2          3          4          5
     1  C    0.000000
     2  O    1.217604   0.000000
     3  O    1.291553   2.255206   0.000000
     4  H    1.934492   2.431703   1.033291   0.000000
     5  C    1.550658   2.406260   2.357395   3.290907   0.000000
     6  F    2.375104   2.653693   3.487997   4.287238   1.339375
     7  F    2.390561   3.398082   2.696551   3.665181   1.335855
     8  F    2.371598   3.200173   2.899851   3.843998   1.339457
     9  O    3.871146   3.048202   4.050675   3.321112   5.339941
    10  H    4.013902   3.160452   4.320483   3.703877   5.370151
    11  H    3.380130   2.401598   3.785553   3.223200   4.787188
    12  O    3.230772   3.282715   2.522432   1.489489   4.703789
    13  H    3.359226   3.049376   3.015727   2.064178   4.898018
    14  H    3.957274   4.098957   3.111150   2.136694   5.355359
    15  O    4.592400   3.782231   5.118607   4.755409   5.614495
    16  H    5.509489   4.630557   6.063422   5.669561   6.502960
    17  H    4.197298   3.334228   4.940809   4.757923   5.038944
    18  O    3.691128   2.804437   4.788639   4.924751   4.114909
    19  H    2.792555   1.880903   3.944220   4.137652   3.295110
    20  H    4.001751   3.330793   5.143086   5.435512   4.073472
                    6          7          8          9         10
     6  F    0.000000
     7  F    2.165373   0.000000
     8  F    2.169433   2.171196   0.000000
     9  O    5.611725   6.048403   6.112905   0.000000
    10  H    5.491157   5.977236   6.310093   0.982030   0.000000
    11  H    4.977736   5.660580   5.470727   0.964014   1.534348
    12  O    5.563696   5.094968   5.269864   2.627025   3.180191
    13  H    5.546137   5.416901   5.574654   1.643064   2.242857
    14  H    6.251021   5.550221   5.977771   3.161622   3.585907
    15  O    5.424523   6.039745   6.765330   2.743355   1.772500
    16  H    6.214408   6.950037   7.642298   3.302651   2.358534
    17  H    4.669213   5.538322   6.192561   3.100248   2.248143
    18  O    3.378724   4.827553   5.156483   3.976953   3.437561
    19  H    2.707872   4.150067   4.278551   3.631462   3.294665
    20  H    3.121984   4.653443   5.138718   4.875031   4.311159
                   11         12         13         14         15
    11  H    0.000000
    12  O    2.892999   0.000000
    13  H    2.051370   0.997361   0.000000
    14  H    3.632056   0.960070   1.588327   0.000000
    15  O    3.019873   4.561321   3.766879   4.844858   0.000000
    16  H    3.616675   5.364986   4.509522   5.612263   0.960122
    17  H    3.073830   4.842580   4.107216   5.259792   0.979195
    18  O    3.503104   5.439447   4.846828   6.061913   2.746200
    19  H    3.029255   4.784567   4.288160   5.485880   3.076159
    20  H    4.407316   6.114575   5.611872   6.709808   3.433857
                   16         17         18         19         20
    16  H    0.000000
    17  H    1.554589   0.000000
    18  O    3.228590   1.786735   0.000000
    19  H    3.734831   2.244622   0.971867   0.000000
    20  H    3.881944   2.463960   0.960104   1.546992   0.000000
 Stoichiometry    C2H9F3O6
 Framework group  C1[X(C2H9F3O6)]
 Deg. of freedom    54
 Full point group                 C1      NOp   1
 Largest Abelian subgroup         C1      NOp   1
 Largest concise Abelian subgroup C1      NOp   1
                         Standard orientation:                         
 ---------------------------------------------------------------------
 Center     Atomic      Atomic             Coordinates (Angstroms)
 Number     Number       Type             X           Y           Z
 ---------------------------------------------------------------------
      1          6           0       -0.752174   -0.509218   -0.156193
      2          8           0        0.151498    0.064825   -0.736202
      3          8           0       -0.750760   -1.705700    0.330159
      4          1           0        0.175020   -2.157642    0.250342
      5          6           0       -2.118411    0.194125    0.051759
      6          9           0       -2.005861    1.507869   -0.183472
      7          9           0       -2.569689    0.033459    1.298773
      8          9           0       -3.026590   -0.305606   -0.796547
      9          8           0        3.062585   -0.839058   -0.725922
     10          1           0        3.241209   -0.108638   -0.094287
     11          1           0        2.415027   -0.468190   -1.336208
     12          8           0        1.527965   -2.775084    0.167391
     13          1           0        2.206840   -2.098683   -0.108906
     14          1           0        1.875884   -3.267199    0.914725
     15          8           0        3.308466    1.360970    0.894392
     16          1           0        4.114412    1.878577    0.828303
     17          1           0        2.581688    1.933903    0.574449
     18          8           0        1.177985    2.634575   -0.280595
     19          1           0        0.650052    1.870549   -0.567084
     20          1           0        0.560722    3.262158    0.102713
 ---------------------------------------------------------------------
 Rotational constants (GHZ):           1.0222793           0.5268940           0.3922013
 Standard basis: 6-31++G(d,p) (6D, 7F)
 There are   263 symmetry adapted cartesian basis functions of A   symmetry.
 There are   263 symmetry adapted basis functions of A   symmetry.
   263 basis functions,   424 primitive gaussians,   263 cartesian basis functions
    48 alpha electrons       48 beta electrons
       nuclear repulsion energy       739.7776227800 Hartrees.
 NAtoms=   20 NActive=   20 NUniq=   20 SFac= 1.00D+00 NAtFMM=   60 NAOKFM=F Big=F
 Integral buffers will be    131072 words long.
 Raffenetti 2 integral format.
 Two-electron integral symmetry is turned on.
 Nuclear repulsion after empirical dispersion term =      739.7685837829 Hartrees.
 One-electron integrals computed using PRISM.
 NBasis=   263 RedAO= T EigKep=  4.83D-05  NBF=   263
 NBsUse=   263 1.00D-06 EigRej= -1.00D+00 NBFU=   263
 Initial guess from the checkpoint file:  "/local_scratch/slurm.5620294/Gau-750304.chk"
 B after Tr=    -0.000000   -0.000000   -0.000000
         Rot=    0.999999    0.000197    0.000146    0.001524 Ang=   0.18 deg.
 ExpMin= 3.60D-02 ExpMax= 7.00D+03 ExpMxC= 1.05D+03 IAcc=3 IRadAn=         5 AccDes= 0.00D+00
 Harris functional with IExCor= 4639 and IRadAn=       5 diagonalized for initial guess.
 HarFok:  IExCor= 4639 AccDes= 0.00D+00 IRadAn=         5 IDoV= 1 UseB2=F ITyADJ=14
 ICtDFT=  3500011 ScaDFX=  1.000000  1.000000  1.000000  1.000000
 FoFCou: FMM=F IPFlag=           0 FMFlag=      100000 FMFlg1=           0
         NFxFlg=           0 DoJE=T BraDBF=F KetDBF=T FulRan=T
         wScrn=  0.000000 ICntrl=       500 IOpCl=  0 I1Cent=   200000004 NGrid=           0
         NMat0=    1 NMatS0=      1 NMatT0=    0 NMatD0=    1 NMtDS0=    0 NMtDT0=    0
 Petite list used in FoFCou.
 Requested convergence on RMS density matrix=1.00D-10 within 128 cycles.
 Requested convergence on MAX density matrix=1.00D-08.
 Requested convergence on             energy=1.00D-08.
 No special actions if energy rises.
 SCF Done:  E(RwB97XD) =  -832.385573048     A.U. after   14 cycles
            NFock= 14  Conv=0.83D-10     -V/T= 2.0082
 Calling FoFJK, ICntrl=      2127 FMM=F ISym2X=0 I1Cent= 0 IOpClX= 0 NMat=1 NMatS=1 NMatT=0.
 ***** Axes restored to original set *****
 -------------------------------------------------------------------
 Center     Atomic                   Forces (Hartrees/Bohr)
 Number     Number              X              Y              Z
 -------------------------------------------------------------------
      1        6           0.000072689    0.000346317    0.000126242
      2        8           0.000118402   -0.000343623   -0.000033446
      3        8          -0.000166207    0.000365047    0.000067169
      4        1          -0.000086386   -0.000305945   -0.000140973
      5        6           0.000000023    0.000027524   -0.000015867
      6        9           0.000076113   -0.000037708    0.000029017
      7        9          -0.000038195    0.000005251   -0.000060857
      8        9          -0.000059652   -0.000043913    0.000042937
      9        8          -0.000053243    0.000021669   -0.000034456
     10        1           0.000060870   -0.000065519    0.000063668
     11        1           0.000071916    0.000030783    0.000027016
     12        8           0.000181038   -0.000030721   -0.000060396
     13        1          -0.000141488   -0.000005491    0.000061548
     14        1          -0.000089959    0.000034224   -0.000042488
     15        8          -0.000024104    0.000076619   -0.000024764
     16        1           0.000001290   -0.000045878   -0.000012116
     17        1           0.000034048    0.000009012    0.000015269
     18        8          -0.000027354    0.000025106   -0.000025547
     19        1           0.000012326   -0.000065143    0.000024749
     20        1           0.000057874    0.000002390   -0.000006705
 -------------------------------------------------------------------
 Cartesian Forces:  Max     0.000365047 RMS     0.000107950

 GradGradGradGradGradGradGradGradGradGradGradGradGradGradGradGradGradGrad
 Berny optimization.
 Using GEDIIS/GDIIS optimizer.
 FormGI is forming the generalized inverse of G from B-inverse, IUseBI=4.
 Internal  Forces:  Max     0.000352466 RMS     0.000109437
 Search for a local minimum.
 Step number  12 out of a maximum of  120
 All quantities printed in internal units (Hartrees-Bohrs-Radians)
 Mixed Optimization -- En-DIIS/RFO-DIIS
 Swapping is turned off.
 Update second derivatives using D2CorX and points    5    7    8    9   10
                                                     11   12
 DE= -3.44D-06 DEPred=-4.28D-06 R= 8.04D-01
 TightC=F SS=  1.41D+00  RLast= 7.08D-02 DXNew= 7.2998D-01 2.1231D-01
 Trust test= 8.04D-01 RLast= 7.08D-02 DXMaxT set to 4.34D-01
 ITU=  1  1  1  1  1  0  0  0  0 -1  1  0
     Eigenvalues ---    0.00055   0.00123   0.00238   0.00494   0.00838
     Eigenvalues ---    0.00884   0.01295   0.01429   0.01580   0.01891
     Eigenvalues ---    0.02057   0.02369   0.02628   0.02640   0.02818
     Eigenvalues ---    0.03122   0.03334   0.03423   0.04206   0.04831
     Eigenvalues ---    0.05232   0.05748   0.05901   0.07303   0.07758
     Eigenvalues ---    0.08222   0.08879   0.09919   0.12185   0.13159
     Eigenvalues ---    0.13775   0.21517   0.22340   0.22709   0.24625
     Eigenvalues ---    0.26329   0.31085   0.37369   0.38505   0.39834
     Eigenvalues ---    0.41559   0.47521   0.49793   0.50429   0.53630
     Eigenvalues ---    0.55826   0.56513   0.56900   0.57170   0.59727
     Eigenvalues ---    0.63653   0.87999   1.84141   4.80292
 En-DIIS/RFO-DIIS/Sim-DIIS IScMMF=       -3 using points:    12   11   10    9    8    7
 RFO step:  Lambda=-2.22438980D-06.
 DidBck=F Rises=F RFO-DIIS coefs:    1.35460   -0.53733    0.11018    0.10662   -0.07345
                  RFO-DIIS coefs:    0.03938
 Iteration  1 RMS(Cart)=  0.00464499 RMS(Int)=  0.00001387
 Iteration  2 RMS(Cart)=  0.00002328 RMS(Int)=  0.00000644
 Iteration  3 RMS(Cart)=  0.00000000 RMS(Int)=  0.00000644
 Variable       Old X    -DE/DX   Delta X   Delta X   Delta X     New X
                                 (Linear)    (Quad)   (Total)
    R1        2.30094  -0.00035  -0.00002  -0.00023  -0.00025   2.30069
    R2        2.44068  -0.00020   0.00034  -0.00035  -0.00001   2.44067
    R3        2.93032   0.00005  -0.00012   0.00023   0.00011   2.93043
    R4        1.95264  -0.00033  -0.00025  -0.00072  -0.00097   1.95167
    R5        2.81473   0.00001   0.00107  -0.00001   0.00106   2.81579
    R6        2.53105  -0.00008  -0.00004  -0.00012  -0.00016   2.53090
    R7        2.52440  -0.00004   0.00014  -0.00000   0.00014   2.52454
    R8        2.53121  -0.00006   0.00001  -0.00011  -0.00010   2.53111
    R9        1.85577  -0.00006   0.00007   0.00001   0.00009   1.85586
   R10        1.82172  -0.00005  -0.00010  -0.00003  -0.00013   1.82159
   R11        3.10494  -0.00011   0.00099  -0.00152  -0.00053   3.10442
   R12        3.34954  -0.00006  -0.00088  -0.00039  -0.00126   3.34828
   R13        1.88474   0.00000  -0.00029   0.00036   0.00007   1.88481
   R14        1.81427  -0.00008   0.00001  -0.00006  -0.00005   1.81422
   R15        1.81437  -0.00004   0.00003  -0.00004  -0.00002   1.81435
   R16        1.85041  -0.00003  -0.00000   0.00002   0.00002   1.85043
   R17        3.37644   0.00001  -0.00036  -0.00001  -0.00037   3.37607
   R18        1.83656   0.00001   0.00001   0.00012   0.00012   1.83669
   R19        1.81433  -0.00003   0.00002  -0.00003  -0.00001   1.81432
    A1        2.23358   0.00012  -0.00027   0.00014  -0.00013   2.23345
    A2        2.09896  -0.00010   0.00047  -0.00011   0.00036   2.09932
    A3        1.95051  -0.00002  -0.00020  -0.00002  -0.00022   1.95029
    A4        1.95744   0.00017  -0.00100   0.00080  -0.00021   1.95723
    A5        1.92549   0.00000   0.00014  -0.00010   0.00004   1.92553
    A6        1.94795   0.00007  -0.00033  -0.00000  -0.00033   1.94762
    A7        1.92115   0.00009   0.00008   0.00036   0.00044   1.92159
    A8        1.88631  -0.00007   0.00006  -0.00016  -0.00009   1.88622
    A9        1.88777  -0.00004   0.00004  -0.00002   0.00003   1.88780
   A10        1.89366  -0.00007   0.00002  -0.00009  -0.00008   1.89358
   A11        1.81648   0.00007   0.00044   0.00021   0.00063   1.81712
   A12        2.00800  -0.00025   0.00065  -0.00004   0.00060   2.00860
   A13        1.75465  -0.00004   0.00296  -0.00045   0.00250   1.75715
   A14        1.93111  -0.00019   0.00111  -0.00011   0.00102   1.93214
   A15        2.09243   0.00005  -0.00017   0.00008  -0.00006   2.09237
   A16        1.89294   0.00002   0.00018  -0.00042  -0.00022   1.89272
   A17        2.02688   0.00005  -0.00162   0.00127  -0.00034   2.02654
   A18        1.84908  -0.00019   0.00118  -0.00063   0.00055   1.84963
   A19        1.85992   0.00013  -0.00008  -0.00010  -0.00018   1.85974
   A20        1.83335  -0.00001   0.00082  -0.00087  -0.00005   1.83330
   A21        2.17775   0.00002  -0.00070  -0.00055  -0.00125   2.17651
   A22        1.85701  -0.00001  -0.00025   0.00001  -0.00023   1.85678
   A23        3.11253  -0.00008  -0.00103  -0.00022  -0.00124   3.11129
   A24        3.00273  -0.00020   0.00253  -0.00041   0.00211   3.00485
   A25        2.95410  -0.00025   0.00283   0.00066   0.00349   2.95759
   A26        2.95284  -0.00023   0.00074  -0.00008   0.00066   2.95350
   A27        3.12374  -0.00006  -0.00067  -0.00032  -0.00099   3.12276
   A28        3.27122   0.00008  -0.00041   0.00214   0.00173   3.27295
   A29        3.05002  -0.00008   0.00035  -0.00101  -0.00066   3.04935
   A30        3.32036  -0.00003   0.00077  -0.00163  -0.00086   3.31950
    D1        0.08323   0.00002  -0.00069   0.00208   0.00140   0.08463
    D2       -3.07627   0.00005  -0.00053   0.00246   0.00193  -3.07434
    D3       -0.25644   0.00000   0.00501   0.00086   0.00586  -0.25057
    D4       -2.35387   0.00003   0.00505   0.00112   0.00618  -2.34769
    D5        1.82555   0.00001   0.00520   0.00100   0.00620   1.83175
    D6        2.90150  -0.00003   0.00487   0.00051   0.00538   2.90689
    D7        0.80407  -0.00000   0.00492   0.00078   0.00569   0.80977
    D8       -1.29969  -0.00002   0.00506   0.00066   0.00572  -1.29397
    D9        0.17099   0.00003  -0.00052  -0.00058  -0.00109   0.16990
   D10        2.38203  -0.00012   0.00039  -0.00136  -0.00097   2.38106
   D11        1.23788  -0.00014  -0.00294   0.00023  -0.00271   1.23517
   D12       -1.09370  -0.00003  -0.00435   0.00009  -0.00425  -1.09795
   D13       -0.66240  -0.00008  -0.00577   0.00016  -0.00562  -0.66801
   D14       -2.99398   0.00004  -0.00717   0.00002  -0.00715  -3.00113
   D15       -1.86482  -0.00001   0.01183   0.00019   0.01202  -1.85279
   D16        0.16492   0.00002   0.01177  -0.00022   0.01154   0.17646
   D17        2.57714   0.00014   0.00723   0.00102   0.00825   2.58539
   D18       -1.67631   0.00017   0.00717   0.00061   0.00777  -1.66854
   D19        0.49734   0.00005  -0.00417   0.00092  -0.00325   0.49409
   D20        2.61688  -0.00005  -0.00391  -0.00064  -0.00455   2.61233
   D21        2.62042   0.00008  -0.00582   0.00254  -0.00328   2.61714
   D22       -1.54323  -0.00001  -0.00556   0.00099  -0.00458  -1.54781
         Item               Value     Threshold  Converged?
 Maximum Force            0.000352     0.000015     NO 
 RMS     Force            0.000109     0.000010     NO 
 Maximum Displacement     0.019680     0.000060     NO 
 RMS     Displacement     0.004645     0.000040     NO 
 Predicted change in Energy=-1.082574D-06
 GradGradGradGradGradGradGradGradGradGradGradGradGradGradGradGradGradGrad

                          Input orientation:                          
 ---------------------------------------------------------------------
 Center     Atomic      Atomic             Coordinates (Angstroms)
 Number     Number       Type             X           Y           Z
 ---------------------------------------------------------------------
      1          6           0       -0.272635   -0.514733   -1.134912
      2          8           0       -0.933839    0.507479   -1.146397
      3          8           0        0.878728   -0.710144   -0.583307
      4          1           0        1.195548    0.110660   -0.042439
      5          6           0       -0.783163   -1.784480   -1.864173
      6          9           0       -2.080570   -1.655147   -2.170296
      7          9           0       -0.642834   -2.876129   -1.106994
      8          9           0       -0.101681   -1.966673   -3.002764
      9          8           0       -0.462810    2.896184    0.697630
     10          1           0       -1.251164    2.602349    1.204221
     11          1           0       -0.696950    2.725054   -0.221653
     12          8           0        1.612670    1.287178    0.771235
     13          1           0        0.863539    1.940067    0.856953
     14          1           0        2.001207    1.155005    1.639136
     15          8           0       -2.777656    1.952587    1.826327
     16          1           0       -3.401646    2.595916    2.170682
     17          1           0       -3.215673    1.518459    1.065723
     18          8           0       -3.647115    0.852941   -0.535112
     19          1           0       -2.797209    0.663610   -0.966930
     20          1           0       -4.200001    0.080593   -0.675052
 ---------------------------------------------------------------------
                    Distance matrix (angstroms):
                    1          2          3          4          5
     1  C    0.000000
     2  O    1.217472   0.000000
     3  O    1.291546   2.255011   0.000000
     4  H    1.933953   2.431148   1.032779   0.000000
     5  C    1.550715   2.406446   2.357265   3.290223   0.000000
     6  F    2.375120   2.653358   3.488411   4.287050   1.339292
     7  F    2.390401   3.396327   2.698312   3.665219   1.335930
     8  F    2.371966   3.203125   2.897212   3.842087   1.339403
     9  O    3.876690   3.054213   4.055383   3.325207   5.345472
    10  H    4.018117   3.164583   4.324848   3.707975   5.373857
    11  H    3.392684   2.414314   3.796596   3.232448   4.800126
    12  O    3.230271   3.281760   2.522449   1.490050   4.703240
    13  H    3.359235   3.048982   3.016322   2.065397   4.897796
    14  H    3.956479   4.097924   3.110948   2.137157   5.354107
    15  O    4.596926   3.784849   5.124999   4.761442   5.618136
    16  H    5.513057   4.631917   6.069275   5.675262   6.505719
    17  H    4.199778   3.335014   4.944704   4.761176   5.040913
    18  O    3.690177   2.802656   4.788404   4.923931   4.113954
    19  H    2.791090   1.878492   3.942953   4.135522   3.294628
    20  H    3.998760   3.327493   5.140736   5.432592   4.070293
                    6          7          8          9         10
     6  F    0.000000
     7  F    2.165292   0.000000
     8  F    2.169344   2.171152   0.000000
     9  O    5.617540   6.050509   6.121332   0.000000
    10  H    5.495594   5.977081   6.316328   0.982077   0.000000
    11  H    4.989768   5.670979   5.486459   0.963943   1.534707
    12  O    5.563264   5.093934   5.269688   2.627154   3.180990
    13  H    5.545952   5.414978   5.575991   1.642786   2.243030
    14  H    6.250570   5.548172   5.976139   3.160620   3.586345
    15  O    5.429058   6.039729   6.770639   2.742780   1.771831
    16  H    6.217787   6.949638   7.646668   3.301030   2.357681
    17  H    4.672479   5.536479   6.196424   3.100302   2.247954
    18  O    3.379112   4.822728   5.158452   3.979232   3.438937
    19  H    2.708930   4.146167   4.281224   3.633808   3.295885
    20  H    3.120983   4.645665   5.138654   4.876310   4.311213
                   11         12         13         14         15
    11  H    0.000000
    12  O    2.896145   0.000000
    13  H    2.052978   0.997401   0.000000
    14  H    3.634231   0.960044   1.588213   0.000000
    15  O    3.019978   4.564094   3.768043   4.848578   0.000000
    16  H    3.613215   5.367924   4.510856   5.616901   0.960113
    17  H    3.075252   4.842841   4.106253   5.260868   0.979205
    18  O    3.508068   5.436951   4.844140   6.059879   2.746192
    19  H    3.035799   4.780908   4.284503   5.482503   3.076381
    20  H    4.412495   6.110216   5.607506   6.705580   3.432830
                   16         17         18         19         20
    16  H    0.000000
    17  H    1.554488   0.000000
    18  O    3.227931   1.786541   0.000000
    19  H    3.734134   2.244450   0.971933   0.000000
    20  H    3.881034   2.463059   0.960098   1.546909   0.000000
 Stoichiometry    C2H9F3O6
 Framework group  C1[X(C2H9F3O6)]
 Deg. of freedom    54
 Full point group                 C1      NOp   1
 Largest Abelian subgroup         C1      NOp   1
 Largest concise Abelian subgroup C1      NOp   1
                         Standard orientation:                         
 ---------------------------------------------------------------------
 Center     Atomic      Atomic             Coordinates (Angstroms)
 Number     Number       Type             X           Y           Z
 ---------------------------------------------------------------------
      1          6           0       -0.753593   -0.509292   -0.157455
      2          8           0        0.150879    0.064823   -0.735869
      3          8           0       -0.753466   -1.706634    0.326759
      4          1           0        0.171929   -2.158342    0.247784
      5          6           0       -2.119268    0.194867    0.051850
      6          9           0       -2.007184    1.507836   -0.187425
      7          9           0       -2.566961    0.037941    1.300711
      8          9           0       -3.030083   -0.307088   -0.792223
      9          8           0        3.067456   -0.841588   -0.721278
     10          1           0        3.244055   -0.109779   -0.090610
     11          1           0        2.426671   -0.470516   -1.338439
     12          8           0        1.526219   -2.774559    0.167625
     13          1           0        2.205792   -2.097978   -0.106651
     14          1           0        1.872617   -3.267179    0.915299
     15          8           0        3.311464    1.362928    0.892231
     16          1           0        4.116698    1.881125    0.822328
     17          1           0        2.583395    1.934143    0.572117
     18          8           0        1.177852    2.632617   -0.281295
     19          1           0        0.650743    1.867713   -0.567180
     20          1           0        0.560092    3.258458    0.104041
 ---------------------------------------------------------------------
 Rotational constants (GHZ):           1.0227317           0.5263782           0.3918514
 Standard basis: 6-31++G(d,p) (6D, 7F)
 There are   263 symmetry adapted cartesian basis functions of A   symmetry.
 There are   263 symmetry adapted basis functions of A   symmetry.
   263 basis functions,   424 primitive gaussians,   263 cartesian basis functions
    48 alpha electrons       48 beta electrons
       nuclear repulsion energy       739.6738803697 Hartrees.
 NAtoms=   20 NActive=   20 NUniq=   20 SFac= 1.00D+00 NAtFMM=   60 NAOKFM=F Big=F
 Integral buffers will be    131072 words long.
 Raffenetti 2 integral format.
 Two-electron integral symmetry is turned on.
 Nuclear repulsion after empirical dispersion term =      739.6648469906 Hartrees.
 One-electron integrals computed using PRISM.
 NBasis=   263 RedAO= T EigKep=  4.84D-05  NBF=   263
 NBsUse=   263 1.00D-06 EigRej= -1.00D+00 NBFU=   263
 Initial guess from the checkpoint file:  "/local_scratch/slurm.5620294/Gau-750304.chk"
 B after Tr=     0.000000    0.000000    0.000000
         Rot=    1.000000    0.000378   -0.000062    0.000131 Ang=   0.05 deg.
 Requested convergence on RMS density matrix=1.00D-10 within 128 cycles.
 Requested convergence on MAX density matrix=1.00D-08.
 Requested convergence on             energy=1.00D-08.
 No special actions if energy rises.
 SCF Done:  E(RwB97XD) =  -832.385574849     A.U. after   14 cycles
            NFock= 14  Conv=0.37D-10     -V/T= 2.0082
 Calling FoFJK, ICntrl=      2127 FMM=F ISym2X=0 I1Cent= 0 IOpClX= 0 NMat=1 NMatS=1 NMatT=0.
 ***** Axes restored to original set *****
 -------------------------------------------------------------------
 Center     Atomic                   Forces (Hartrees/Bohr)
 Number     Number              X              Y              Z
 -------------------------------------------------------------------
      1        6           0.000068638    0.000236235    0.000076904
      2        8           0.000091410   -0.000239668   -0.000021169
      3        8          -0.000148362    0.000152903   -0.000014727
      4        1          -0.000048697   -0.000137118   -0.000022719
      5        6           0.000012133    0.000027635   -0.000020663
      6        9           0.000033150   -0.000023148    0.000021145
      7        9          -0.000023334    0.000002797   -0.000035169
      8        9          -0.000043048   -0.000027918    0.000035247
      9        8          -0.000037472    0.000021262   -0.000022163
     10        1           0.000035373   -0.000058373    0.000018520
     11        1           0.000059249    0.000037835    0.000045067
     12        8           0.000138303    0.000004233   -0.000065503
     13        1          -0.000079316   -0.000025939    0.000047371
     14        1          -0.000071412    0.000036048   -0.000020821
     15        8          -0.000018904    0.000074028   -0.000035256
     16        1           0.000000714   -0.000033880    0.000010845
     17        1           0.000029023   -0.000022137   -0.000002371
     18        8          -0.000021749    0.000029522   -0.000018550
     19        1          -0.000010930   -0.000057146    0.000029629
     20        1           0.000035232    0.000002827   -0.000005616
 -------------------------------------------------------------------
 Cartesian Forces:  Max     0.000239668 RMS     0.000068285

 GradGradGradGradGradGradGradGradGradGradGradGradGradGradGradGradGradGrad
 Berny optimization.
 Using GEDIIS/GDIIS optimizer.
 FormGI is forming the generalized inverse of G from B-inverse, IUseBI=4.
 Internal  Forces:  Max     0.000250646 RMS     0.000061118
 Search for a local minimum.
 Step number  13 out of a maximum of  120
 All quantities printed in internal units (Hartrees-Bohrs-Radians)
 Mixed Optimization -- En-DIIS/RFO-DIIS
 Swapping is turned off.
 Update second derivatives using D2CorX and points    5    7    8    9   10
                                                     11   12   13
 DE= -1.80D-06 DEPred=-1.08D-06 R= 1.66D+00
 TightC=F SS=  1.41D+00  RLast= 2.88D-02 DXNew= 7.2998D-01 8.6375D-02
 Trust test= 1.66D+00 RLast= 2.88D-02 DXMaxT set to 4.34D-01
 ITU=  1  1  1  1  1  1  0  0  0  0 -1  1  0
     Eigenvalues ---    0.00031   0.00118   0.00229   0.00490   0.00811
     Eigenvalues ---    0.00878   0.01282   0.01457   0.01639   0.01898
     Eigenvalues ---    0.02053   0.02309   0.02590   0.02637   0.02854
     Eigenvalues ---    0.03135   0.03274   0.03354   0.04207   0.04871
     Eigenvalues ---    0.05250   0.05800   0.05909   0.07379   0.07753
     Eigenvalues ---    0.08326   0.08656   0.09956   0.12200   0.12813
     Eigenvalues ---    0.13723   0.21568   0.22284   0.22596   0.24613
     Eigenvalues ---    0.25630   0.30401   0.37381   0.38509   0.40231
     Eigenvalues ---    0.41539   0.47773   0.49688   0.50249   0.53615
     Eigenvalues ---    0.56065   0.56514   0.56913   0.57218   0.59975
     Eigenvalues ---    0.63510   0.86440   1.79895   4.77525
 En-DIIS/RFO-DIIS/Sim-DIIS IScMMF=       -3 using points:    13   12   11   10    9    8    7
 RFO step:  Lambda=-3.95037695D-06.
 DidBck=F Rises=F RFO-DIIS coefs:    3.00000   -1.95717    0.09229   -0.17376    0.08060
                  RFO-DIIS coefs:   -0.06394    0.02199
 Iteration  1 RMS(Cart)=  0.01494507 RMS(Int)=  0.00013343
 Iteration  2 RMS(Cart)=  0.00025195 RMS(Int)=  0.00000653
 Iteration  3 RMS(Cart)=  0.00000003 RMS(Int)=  0.00000653
 Variable       Old X    -DE/DX   Delta X   Delta X   Delta X     New X
                                 (Linear)    (Quad)   (Total)
    R1        2.30069  -0.00025  -0.00049   0.00001  -0.00048   2.30021
    R2        2.44067  -0.00015   0.00020   0.00015   0.00035   2.44102
    R3        2.93043   0.00002   0.00012  -0.00016  -0.00005   2.93038
    R4        1.95167  -0.00012  -0.00204   0.00005  -0.00199   1.94968
    R5        2.81579   0.00001   0.00296   0.00005   0.00301   2.81880
    R6        2.53090  -0.00004  -0.00033  -0.00001  -0.00033   2.53056
    R7        2.52454  -0.00003   0.00036   0.00025   0.00062   2.52516
    R8        2.53111  -0.00005  -0.00018  -0.00014  -0.00032   2.53078
    R9        1.85586  -0.00002   0.00019   0.00012   0.00031   1.85616
   R10        1.82159  -0.00006  -0.00032  -0.00022  -0.00054   1.82105
   R11        3.10442  -0.00006   0.00014   0.00042   0.00056   3.10498
   R12        3.34828  -0.00002  -0.00267  -0.00113  -0.00380   3.34447
   R13        1.88481  -0.00001  -0.00011  -0.00012  -0.00022   1.88459
   R14        1.81422  -0.00005  -0.00008   0.00005  -0.00003   1.81419
   R15        1.81435  -0.00002  -0.00001   0.00001  -0.00000   1.81435
   R16        1.85043   0.00000   0.00003   0.00011   0.00013   1.85056
   R17        3.37607   0.00000  -0.00080  -0.00048  -0.00128   3.37479
   R18        1.83669  -0.00001   0.00023   0.00009   0.00032   1.83701
   R19        1.81432  -0.00002  -0.00001   0.00002   0.00001   1.81433
    A1        2.23345   0.00006  -0.00041  -0.00012  -0.00053   2.23292
    A2        2.09932  -0.00007   0.00097   0.00025   0.00122   2.10053
    A3        1.95029   0.00001  -0.00054  -0.00012  -0.00066   1.94963
    A4        1.95723   0.00006  -0.00099  -0.00046  -0.00145   1.95579
    A5        1.92553  -0.00000   0.00014   0.00010   0.00023   1.92577
    A6        1.94762   0.00004  -0.00084  -0.00059  -0.00143   1.94618
    A7        1.92159   0.00006   0.00089   0.00036   0.00125   1.92283
    A8        1.88622  -0.00004  -0.00014  -0.00007  -0.00021   1.88601
    A9        1.88780  -0.00002   0.00009   0.00016   0.00025   1.88805
   A10        1.89358  -0.00004  -0.00013   0.00005  -0.00008   1.89350
   A11        1.81712   0.00005   0.00140  -0.00015   0.00122   1.81834
   A12        2.00860  -0.00014   0.00070   0.00039   0.00108   2.00968
   A13        1.75715  -0.00003   0.00655   0.00205   0.00859   1.76574
   A14        1.93214  -0.00013   0.00272   0.00068   0.00341   1.93555
   A15        2.09237   0.00004  -0.00024  -0.00044  -0.00066   2.09171
   A16        1.89272  -0.00002  -0.00041  -0.00073  -0.00113   1.89160
   A17        2.02654   0.00000  -0.00182   0.00044  -0.00137   2.02517
   A18        1.84963  -0.00002   0.00202   0.00234   0.00437   1.85400
   A19        1.85974   0.00006  -0.00039   0.00033  -0.00006   1.85968
   A20        1.83330  -0.00001  -0.00008  -0.00130  -0.00138   1.83191
   A21        2.17651   0.00001  -0.00270  -0.00026  -0.00297   2.17354
   A22        1.85678  -0.00002  -0.00052  -0.00029  -0.00082   1.85597
   A23        3.11129  -0.00006  -0.00280   0.00041  -0.00239   3.10890
   A24        3.00485  -0.00004   0.00559   0.00232   0.00792   3.01276
   A25        2.95759  -0.00013   0.00828   0.00277   0.01105   2.96864
   A26        2.95350  -0.00007   0.00136   0.00107   0.00243   2.95593
   A27        3.12276  -0.00001  -0.00238  -0.00063  -0.00301   3.11975
   A28        3.27295   0.00002   0.00191   0.00097   0.00288   3.27583
   A29        3.04935  -0.00003  -0.00067   0.00029  -0.00038   3.04898
   A30        3.31950  -0.00005  -0.00064  -0.00042  -0.00107   3.31843
    D1        0.08463   0.00002   0.00269  -0.00005   0.00265   0.08728
    D2       -3.07434   0.00005   0.00379   0.00082   0.00461  -3.06974
    D3       -0.25057  -0.00000   0.01439   0.00591   0.02030  -0.23027
    D4       -2.34769   0.00003   0.01503   0.00632   0.02134  -2.32635
    D5        1.83175   0.00001   0.01515   0.00640   0.02155   1.85330
    D6        2.90689  -0.00003   0.01340   0.00512   0.01853   2.92541
    D7        0.80977  -0.00000   0.01404   0.00553   0.01957   0.82934
    D8       -1.29397  -0.00002   0.01416   0.00561   0.01977  -1.27420
    D9        0.16990   0.00005  -0.00388  -0.00119  -0.00507   0.16484
   D10        2.38106  -0.00008  -0.00317  -0.00196  -0.00513   2.37593
   D11        1.23517  -0.00009  -0.00695  -0.00394  -0.01088   1.22429
   D12       -1.09795  -0.00001  -0.01046  -0.00373  -0.01418  -1.11213
   D13       -0.66801  -0.00006  -0.01388  -0.00551  -0.01941  -0.68742
   D14       -3.00113   0.00002  -0.01739  -0.00531  -0.02271  -3.02384
   D15       -1.85279  -0.00001   0.02823   0.00924   0.03747  -1.81533
   D16        0.17646   0.00004   0.02768   0.01123   0.03891   0.21537
   D17        2.58539   0.00006   0.01839   0.00631   0.02471   2.61010
   D18       -1.66854   0.00010   0.01784   0.00831   0.02615  -1.64239
   D19        0.49409   0.00003  -0.00808  -0.00308  -0.01116   0.48293
   D20        2.61233  -0.00003  -0.01086  -0.00486  -0.01571   2.59662
   D21        2.61714   0.00007  -0.00930  -0.00111  -0.01041   2.60673
   D22       -1.54781   0.00000  -0.01207  -0.00289  -0.01496  -1.56277
         Item               Value     Threshold  Converged?
 Maximum Force            0.000251     0.000015     NO 
 RMS     Force            0.000061     0.000010     NO 
 Maximum Displacement     0.069969     0.000060     NO 
 RMS     Displacement     0.014959     0.000040     NO 
 Predicted change in Energy=-1.974818D-06
 GradGradGradGradGradGradGradGradGradGradGradGradGradGradGradGradGradGrad

                          Input orientation:                          
 ---------------------------------------------------------------------
 Center     Atomic      Atomic             Coordinates (Angstroms)
 Number     Number       Type             X           Y           Z
 ---------------------------------------------------------------------
      1          6           0       -0.271465   -0.517568   -1.140993
      2          8           0       -0.935507    0.502551   -1.145716
      3          8           0        0.884018   -0.710479   -0.596740
      4          1           0        1.198682    0.109055   -0.054699
      5          6           0       -0.782596   -1.788619   -1.867505
      6          9           0       -2.076261   -1.654064   -2.186187
      7          9           0       -0.655717   -2.875613   -1.100742
      8          9           0       -0.091866   -1.983476   -2.998197
      9          8           0       -0.460272    2.902253    0.716439
     10          1           0       -1.251648    2.603090    1.215460
     11          1           0       -0.696642    2.762080   -0.207205
     12          8           0        1.610596    1.284161    0.766551
     13          1           0        0.860640    1.935251    0.857227
     14          1           0        1.999997    1.148276    1.633474
     15          8           0       -2.783965    1.960616    1.824964
     16          1           0       -3.408873    2.608000    2.159922
     17          1           0       -3.217984    1.521077    1.065086
     18          8           0       -3.646679    0.846251   -0.531827
     19          1           0       -2.795238    0.660256   -0.962452
     20          1           0       -4.192473    0.067677   -0.664980
 ---------------------------------------------------------------------
                    Distance matrix (angstroms):
                    1          2          3          4          5
     1  C    0.000000
     2  O    1.217217   0.000000
     3  O    1.291731   2.254659   0.000000
     4  H    1.932362   2.428974   1.031726   0.000000
     5  C    1.550691   2.407036   2.356869   3.288296   0.000000
     6  F    2.375151   2.652337   3.489978   4.286850   1.339116
     7  F    2.389486   3.390029   2.704183   3.666230   1.336256
     8  F    2.372835   3.213059   2.887883   3.835151   1.339232
     9  O    3.896265   3.074417   4.072271   3.338973   5.365160
    10  H    4.031394   3.176060   4.338765   3.719897   5.386260
    11  H    3.436398   2.458318   3.835218   3.264055   4.844878
    12  O    3.229104   3.278768   2.522909   1.491643   4.701872
    13  H    3.360188   3.048040   3.019015   2.069027   4.898121
    14  H    3.953764   4.093658   3.110344   2.138227   5.350237
    15  O    4.609876   3.790473   5.143297   4.777330   5.629970
    16  H    5.523454   4.634404   6.086083   5.690240   6.515194
    17  H    4.207712   3.336877   4.956606   4.770185   5.048297
    18  O    3.690956   2.800972   4.791121   4.924290   4.114554
    19  H    2.790802   1.875381   3.943296   4.132702   3.296489
    20  H    3.992919   3.320851   5.136239   5.425745   4.064378
                    6          7          8          9         10
     6  F    0.000000
     7  F    2.165252   0.000000
     8  F    2.169261   2.171215   0.000000
     9  O    5.638855   6.060039   6.148544   0.000000
    10  H    5.511311   5.977969   6.335345   0.982240   0.000000
    11  H    5.032102   5.708210   5.538564   0.963659   1.535345
    12  O    5.562800   5.091824   5.267747   2.628541   3.183322
    13  H    5.547155   5.410858   5.579246   1.643084   2.244126
    14  H    6.249704   5.542602   5.969602   3.157580   3.586700
    15  O    5.445741   6.039727   6.787204   2.741360   1.769820
    16  H    6.231349   6.948511   7.660965   3.296130   2.354921
    17  H    4.685706   5.530543   6.210055   3.103897   2.249409
    18  O    3.384479   4.808512   5.169820   3.992305   3.446108
    19  H    2.714873   4.135099   4.294391   3.646545   3.301601
    20  H    3.123591   4.621849   5.144522   4.885946   4.314258
                   11         12         13         14         15
    11  H    0.000000
    12  O    2.907885   0.000000
    13  H    2.059560   0.997283   0.000000
    14  H    3.642022   0.960028   1.587458   0.000000
    15  O    3.021419   4.570557   3.770981   4.856218   0.000000
    16  H    3.603225   5.374858   4.514238   5.627061   0.960111
    17  H    3.084799   4.843598   4.104865   5.262070   0.979276
    18  O    3.532492   5.432908   4.840590   6.055138   2.746005
    19  H    3.064664   4.773896   4.278116   5.474602   3.075833
    20  H    4.437365   6.099568   5.598115   6.693077   3.430297
                   16         17         18         19         20
    16  H    0.000000
    17  H    1.554511   0.000000
    18  O    3.225805   1.785861   0.000000
    19  H    3.730881   2.242909   0.972103   0.000000
    20  H    3.879090   2.460718   0.960104   1.546579   0.000000
 Stoichiometry    C2H9F3O6
 Framework group  C1[X(C2H9F3O6)]
 Deg. of freedom    54
 Full point group                 C1      NOp   1
 Largest Abelian subgroup         C1      NOp   1
 Largest concise Abelian subgroup C1      NOp   1
                         Standard orientation:                         
 ---------------------------------------------------------------------
 Center     Atomic      Atomic             Coordinates (Angstroms)
 Number     Number       Type             X           Y           Z
 ---------------------------------------------------------------------
      1          6           0       -0.758250   -0.509223   -0.160222
      2          8           0        0.149315    0.065247   -0.732871
      3          8           0       -0.761925   -1.709011    0.318385
      4          1           0        0.163093   -2.159511    0.241901
      5          6           0       -2.122689    0.196688    0.051058
      6          9           0       -2.013330    1.506766   -0.203833
      7          9           0       -2.559082    0.053818    1.305940
      8          9           0       -3.040815   -0.315164   -0.778756
      9          8           0        3.083948   -0.850951   -0.709422
     10          1           0        3.252953   -0.113773   -0.082683
     11          1           0        2.465846   -0.480100   -1.348998
     12          8           0        1.520957   -2.772711    0.169854
     13          1           0        2.202620   -2.096847   -0.100548
     14          1           0        1.863390   -3.264765    0.919705
     15          8           0        3.320915    1.367423    0.883599
     16          1           0        4.124415    1.886732    0.802858
     17          1           0        2.588789    1.935060    0.566171
     18          8           0        1.178176    2.630701   -0.279734
     19          1           0        0.653566    1.863786   -0.565409
     20          1           0        0.558927    3.250248    0.113320
 ---------------------------------------------------------------------
 Rotational constants (GHZ):           1.0235990           0.5245401           0.3905396
 Standard basis: 6-31++G(d,p) (6D, 7F)
 There are   263 symmetry adapted cartesian basis functions of A   symmetry.
 There are   263 symmetry adapted basis functions of A   symmetry.
   263 basis functions,   424 primitive gaussians,   263 cartesian basis functions
    48 alpha electrons       48 beta electrons
       nuclear repulsion energy       739.2023530290 Hartrees.
 NAtoms=   20 NActive=   20 NUniq=   20 SFac= 1.00D+00 NAtFMM=   60 NAOKFM=F Big=F
 Integral buffers will be    131072 words long.
 Raffenetti 2 integral format.
 Two-electron integral symmetry is turned on.
 Nuclear repulsion after empirical dispersion term =      739.1933458535 Hartrees.
 One-electron integrals computed using PRISM.
 NBasis=   263 RedAO= T EigKep=  4.87D-05  NBF=   263
 NBsUse=   263 1.00D-06 EigRej= -1.00D+00 NBFU=   263
 Initial guess from the checkpoint file:  "/local_scratch/slurm.5620294/Gau-750304.chk"
 B after Tr=     0.000000   -0.000000    0.000000
         Rot=    0.999999    0.001313   -0.000158    0.000371 Ang=   0.16 deg.
 ExpMin= 3.60D-02 ExpMax= 7.00D+03 ExpMxC= 1.05D+03 IAcc=3 IRadAn=         5 AccDes= 0.00D+00
 Harris functional with IExCor= 4639 and IRadAn=       5 diagonalized for initial guess.
 HarFok:  IExCor= 4639 AccDes= 0.00D+00 IRadAn=         5 IDoV= 1 UseB2=F ITyADJ=14
 ICtDFT=  3500011 ScaDFX=  1.000000  1.000000  1.000000  1.000000
 FoFCou: FMM=F IPFlag=           0 FMFlag=      100000 FMFlg1=           0
         NFxFlg=           0 DoJE=T BraDBF=F KetDBF=T FulRan=T
         wScrn=  0.000000 ICntrl=       500 IOpCl=  0 I1Cent=   200000004 NGrid=           0
         NMat0=    1 NMatS0=      1 NMatT0=    0 NMatD0=    1 NMtDS0=    0 NMtDT0=    0
 Petite list used in FoFCou.
 Requested convergence on RMS density matrix=1.00D-10 within 128 cycles.
 Requested convergence on MAX density matrix=1.00D-08.
 Requested convergence on             energy=1.00D-08.
 No special actions if energy rises.
 SCF Done:  E(RwB97XD) =  -832.385576051     A.U. after   15 cycles
            NFock= 15  Conv=0.32D-10     -V/T= 2.0082
 Calling FoFJK, ICntrl=      2127 FMM=F ISym2X=0 I1Cent= 0 IOpClX= 0 NMat=1 NMatS=1 NMatT=0.
 ***** Axes restored to original set *****
 -------------------------------------------------------------------
 Center     Atomic                   Forces (Hartrees/Bohr)
 Number     Number              X              Y              Z
 -------------------------------------------------------------------
      1        6           0.000039982    0.000171933    0.000052580
      2        8           0.000074975   -0.000113093    0.000029628
      3        8          -0.000180060   -0.000157580   -0.000198655
      4        1           0.000026000    0.000115580    0.000213506
      5        6           0.000023652    0.000022905   -0.000007369
      6        9          -0.000004641   -0.000016224    0.000005043
      7        9          -0.000007537    0.000000415   -0.000027455
      8        9          -0.000040864   -0.000021716    0.000018230
      9        8          -0.000045382    0.000012901    0.000048874
     10        1           0.000006354   -0.000039351   -0.000054261
     11        1           0.000058214    0.000004578   -0.000009691
     12        8           0.000093497    0.000046004   -0.000041744
     13        1          -0.000028418   -0.000024953    0.000003849
     14        1          -0.000027911    0.000035121   -0.000012991
     15        8          -0.000000722    0.000052872   -0.000058877
     16        1          -0.000003795   -0.000039595    0.000037219
     17        1           0.000026459   -0.000033735   -0.000016587
     18        8           0.000065118    0.000000127   -0.000040783
     19        1          -0.000051060   -0.000034212    0.000056506
     20        1          -0.000023860    0.000018020    0.000002976
 -------------------------------------------------------------------
 Cartesian Forces:  Max     0.000213506 RMS     0.000066868

 GradGradGradGradGradGradGradGradGradGradGradGradGradGradGradGradGradGrad
 Berny optimization.
 Using GEDIIS/GDIIS optimizer.
 FormGI is forming the generalized inverse of G from B-inverse, IUseBI=4.
 Internal  Forces:  Max     0.000416188 RMS     0.000106127
 Search for a local minimum.
 Step number  14 out of a maximum of  120
 All quantities printed in internal units (Hartrees-Bohrs-Radians)
 Mixed Optimization -- En-DIIS/RFO-DIIS
 Swapping is turned off.
 Update second derivatives using D2CorX and points    5    7    8    9   10
                                                     11   12   13   14
 DE= -1.20D-06 DEPred=-1.97D-06 R= 6.09D-01
 TightC=F SS=  1.41D+00  RLast= 9.50D-02 DXNew= 7.2998D-01 2.8511D-01
 Trust test= 6.09D-01 RLast= 9.50D-02 DXMaxT set to 4.34D-01
 ITU=  1  1  1  1  1  1  1  0  0  0  0 -1  1  0
     Eigenvalues ---    0.00048   0.00119   0.00248   0.00474   0.00717
     Eigenvalues ---    0.00825   0.01287   0.01478   0.01622   0.01863
     Eigenvalues ---    0.02048   0.02258   0.02581   0.02609   0.02845
     Eigenvalues ---    0.03093   0.03277   0.03329   0.04198   0.04864
     Eigenvalues ---    0.05260   0.05815   0.05860   0.07401   0.07727
     Eigenvalues ---    0.08293   0.08554   0.09919   0.12187   0.12747
     Eigenvalues ---    0.13716   0.21545   0.22277   0.22556   0.24626
     Eigenvalues ---    0.25473   0.30112   0.37385   0.38509   0.40093
     Eigenvalues ---    0.41562   0.47766   0.49633   0.50180   0.53686
     Eigenvalues ---    0.56048   0.56503   0.56905   0.57220   0.60138
     Eigenvalues ---    0.63195   0.85846   1.83840   4.73223
 En-DIIS/RFO-DIIS/Sim-DIIS IScMMF=       -3 using points:    14   13   12   11   10    9    8    7
 RFO step:  Lambda=-2.41645899D-06.
 DidBck=T Rises=F RFO-DIIS coefs:    0.61738    0.69823   -0.55157    0.19576    0.04544
                  RFO-DIIS coefs:   -0.00972    0.00430    0.00018
 Iteration  1 RMS(Cart)=  0.00740615 RMS(Int)=  0.00002899
 Iteration  2 RMS(Cart)=  0.00004801 RMS(Int)=  0.00000298
 Iteration  3 RMS(Cart)=  0.00000000 RMS(Int)=  0.00000298
 Variable       Old X    -DE/DX   Delta X   Delta X   Delta X     New X
                                 (Linear)    (Quad)   (Total)
    R1        2.30021  -0.00014   0.00004   0.00011   0.00015   2.30036
    R2        2.44102  -0.00010  -0.00034   0.00004  -0.00029   2.44072
    R3        2.93038   0.00003   0.00017  -0.00010   0.00007   2.93046
    R4        1.94968   0.00019   0.00056   0.00019   0.00074   1.95042
    R5        2.81880  -0.00003  -0.00072  -0.00051  -0.00122   2.81757
    R6        2.53056   0.00000   0.00010   0.00003   0.00012   2.53069
    R7        2.52516  -0.00002  -0.00026   0.00004  -0.00022   2.52494
    R8        2.53078  -0.00003   0.00006  -0.00002   0.00004   2.53082
    R9        1.85616  -0.00003  -0.00017   0.00000  -0.00017   1.85600
   R10        1.82105  -0.00001   0.00023   0.00005   0.00028   1.82134
   R11        3.10498  -0.00005  -0.00064  -0.00020  -0.00085   3.10413
   R12        3.34447  -0.00001   0.00191   0.00005   0.00197   3.34644
   R13        1.88459  -0.00006   0.00022   0.00003   0.00025   1.88484
   R14        1.81419  -0.00003  -0.00001   0.00002   0.00001   1.81420
   R15        1.81435  -0.00001  -0.00003   0.00000  -0.00003   1.81432
   R16        1.85056   0.00001  -0.00007   0.00002  -0.00005   1.85051
   R17        3.37479  -0.00001   0.00094  -0.00026   0.00068   3.37547
   R18        1.83701  -0.00006  -0.00017   0.00001  -0.00016   1.83685
   R19        1.81433  -0.00000  -0.00002   0.00001  -0.00000   1.81433
    A1        2.23292  -0.00006   0.00045  -0.00006   0.00039   2.23332
    A2        2.10053  -0.00002  -0.00057  -0.00008  -0.00064   2.09989
    A3        1.94963   0.00008   0.00011   0.00014   0.00024   1.94987
    A4        1.95579  -0.00031   0.00118  -0.00014   0.00104   1.95682
    A5        1.92577   0.00000  -0.00008  -0.00003  -0.00011   1.92566
    A6        1.94618   0.00003   0.00058  -0.00008   0.00050   1.94668
    A7        1.92283   0.00006  -0.00033   0.00000  -0.00033   1.92250
    A8        1.88601  -0.00003  -0.00003   0.00003   0.00001   1.88602
    A9        1.88805  -0.00003  -0.00014   0.00005  -0.00009   1.88796
   A10        1.89350  -0.00004  -0.00002   0.00004   0.00002   1.89352
   A11        1.81834   0.00005  -0.00050  -0.00012  -0.00060   1.81774
   A12        2.00968  -0.00014  -0.00027   0.00007  -0.00020   2.00948
   A13        1.76574  -0.00004  -0.00474  -0.00026  -0.00498   1.76076
   A14        1.93555  -0.00042  -0.00253  -0.00012  -0.00264   1.93291
   A15        2.09171   0.00014  -0.00003  -0.00053  -0.00055   2.09117
   A16        1.89160   0.00013  -0.00005   0.00010   0.00005   1.89165
   A17        2.02517  -0.00001   0.00165   0.00043   0.00208   2.02725
   A18        1.85400   0.00006  -0.00218   0.00110  -0.00108   1.85292
   A19        1.85968   0.00002   0.00001   0.00015   0.00016   1.85984
   A20        1.83191  -0.00002   0.00028  -0.00061  -0.00033   1.83158
   A21        2.17354  -0.00001   0.00088  -0.00045   0.00043   2.17397
   A22        1.85597  -0.00001   0.00019  -0.00009   0.00011   1.85607
   A23        3.10890  -0.00030   0.00104   0.00009   0.00112   3.11002
   A24        3.01276  -0.00004  -0.00418   0.00017  -0.00401   3.00876
   A25        2.96864  -0.00036  -0.00513  -0.00007  -0.00520   2.96344
   A26        2.95593   0.00002  -0.00098   0.00001  -0.00097   2.95496
   A27        3.11975   0.00027   0.00151  -0.00037   0.00114   3.12089
   A28        3.27583  -0.00004  -0.00002  -0.00032  -0.00033   3.27550
   A29        3.04898  -0.00003  -0.00016  -0.00060  -0.00077   3.04821
   A30        3.31843  -0.00005  -0.00085   0.00060  -0.00024   3.31819
    D1        0.08728  -0.00002  -0.00070  -0.00049  -0.00119   0.08609
    D2       -3.06974   0.00001  -0.00135  -0.00030  -0.00165  -3.07139
    D3       -0.23027   0.00000  -0.00713  -0.00007  -0.00720  -0.23747
    D4       -2.32635   0.00002  -0.00743  -0.00004  -0.00746  -2.33381
    D5        1.85330   0.00000  -0.00756  -0.00003  -0.00759   1.84571
    D6        2.92541  -0.00003  -0.00654  -0.00024  -0.00679   2.91863
    D7        0.82934  -0.00002  -0.00684  -0.00021  -0.00705   0.82229
    D8       -1.27420  -0.00003  -0.00698  -0.00020  -0.00718  -1.28138
    D9        0.16484   0.00002   0.00408   0.00062   0.00470   0.16954
   D10        2.37593  -0.00012   0.00205   0.00014   0.00219   2.37812
   D11        1.22429  -0.00016   0.00445  -0.00117   0.00327   1.22755
   D12       -1.11213  -0.00003   0.00759  -0.00063   0.00696  -1.10517
   D13       -0.68742  -0.00008   0.00867  -0.00087   0.00780  -0.67962
   D14       -3.02384   0.00004   0.01181  -0.00033   0.01149  -3.01235
   D15       -1.81533  -0.00003  -0.01936  -0.00101  -0.02037  -1.83570
   D16        0.21537   0.00002  -0.01993   0.00026  -0.01967   0.19569
   D17        2.61010   0.00002  -0.01236  -0.00075  -0.01311   2.59699
   D18       -1.64239   0.00007  -0.01293   0.00051  -0.01242  -1.65481
   D19        0.48293   0.00003   0.00470  -0.00002   0.00468   0.48761
   D20        2.59662   0.00001   0.00556  -0.00104   0.00452   2.60115
   D21        2.60673   0.00006   0.00587   0.00100   0.00687   2.61360
   D22       -1.56277   0.00004   0.00673  -0.00002   0.00671  -1.55605
         Item               Value     Threshold  Converged?
 Maximum Force            0.000416     0.000015     NO 
 RMS     Force            0.000106     0.000010     NO 
 Maximum Displacement     0.033956     0.000060     NO 
 RMS     Displacement     0.007400     0.000040     NO 
 Predicted change in Energy=-1.179981D-06
 GradGradGradGradGradGradGradGradGradGradGradGradGradGradGradGradGradGrad

                          Input orientation:                          
 ---------------------------------------------------------------------
 Center     Atomic      Atomic             Coordinates (Angstroms)
 Number     Number       Type             X           Y           Z
 ---------------------------------------------------------------------
      1          6           0       -0.272497   -0.514550   -1.137995
      2          8           0       -0.934747    0.506803   -1.146524
      3          8           0        0.881069   -0.708870   -0.590555
      4          1           0        1.197638    0.111209   -0.049698
      5          6           0       -0.784517   -1.785511   -1.864121
      6          9           0       -2.079356   -1.651894   -2.178680
      7          9           0       -0.654121   -2.873395   -1.099418
      8          9           0       -0.097119   -1.977973   -2.997277
      9          8           0       -0.460770    2.898909    0.708978
     10          1           0       -1.250624    2.601339    1.211175
     11          1           0       -0.695622    2.744112   -0.212873
     12          8           0        1.613437    1.286895    0.767577
     13          1           0        0.863159    1.937944    0.857336
     14          1           0        2.002468    1.151808    1.634798
     15          8           0       -2.780867    1.954364    1.824141
     16          1           0       -3.405993    2.598123    2.165576
     17          1           0       -3.216746    1.518327    1.063347
     18          8           0       -3.647171    0.848849   -0.535753
     19          1           0       -2.796101    0.662293   -0.966683
     20          1           0       -4.194774    0.071992   -0.671473
 ---------------------------------------------------------------------
                    Distance matrix (angstroms):
                    1          2          3          4          5
     1  C    0.000000
     2  O    1.217296   0.000000
     3  O    1.291575   2.254806   0.000000
     4  H    1.933200   2.430347   1.032119   0.000000
     5  C    1.550730   2.406703   2.356969   3.289166   0.000000
     6  F    2.375145   2.652442   3.489348   4.287164   1.339182
     7  F    2.389827   3.392154   2.702021   3.665894   1.336138
     8  F    2.372613   3.209520   2.891329   3.837876   1.339254
     9  O    3.885674   3.064264   4.062682   3.331243   5.354386
    10  H    4.022946   3.169480   4.329876   3.712753   5.377653
    11  H    3.413761   2.436069   3.814666   3.247035   4.822033
    12  O    3.230040   3.281093   2.522690   1.490995   4.702733
    13  H    3.359433   3.048948   3.017007   2.066773   4.897477
    14  H    3.954820   4.096219   3.109960   2.137318   5.351408
    15  O    4.600185   3.785293   5.131603   4.768332   5.619195
    16  H    5.515534   4.631488   6.075472   5.682041   6.505908
    17  H    4.200845   3.333801   4.948524   4.765043   5.039956
    18  O    3.689170   2.801300   4.788992   4.924686   4.110864
    19  H    2.789782   1.876475   3.942479   4.134550   3.292964
    20  H    3.993236   3.323028   5.136193   5.428282   4.062337
                    6          7          8          9         10
     6  F    0.000000
     7  F    2.165217   0.000000
     8  F    2.169261   2.171152   0.000000
     9  O    5.627451   6.052039   6.136167   0.000000
    10  H    5.501627   5.972215   6.325483   0.982150   0.000000
    11  H    5.010387   5.687184   5.514453   0.963809   1.535032
    12  O    5.563599   5.092691   5.268728   2.627615   3.182356
    13  H    5.546415   5.411100   5.578045   1.642635   2.243518
    14  H    6.250171   5.543975   5.971592   3.158646   3.586530
    15  O    5.433211   6.031376   6.775828   2.742008   1.770861
    16  H    6.220544   6.940496   7.651428   3.299468   2.357224
    17  H    4.674901   5.525561   6.200392   3.102739   2.249534
    18  O    3.378013   4.809487   5.162644   3.988139   3.444766
    19  H    2.708896   4.136035   4.287053   3.641987   3.300222
    20  H    3.117443   4.625437   5.138337   4.882611   4.313928
                   11         12         13         14         15
    11  H    0.000000
    12  O    2.901124   0.000000
    13  H    2.055493   0.997416   0.000000
    14  H    3.637170   0.960034   1.587602   0.000000
    15  O    3.020162   4.568561   3.770133   4.853889   0.000000
    16  H    3.608940   5.372932   4.513644   5.623610   0.960097
    17  H    3.080154   4.844761   4.106597   5.263182   0.979248
    18  O    3.522486   5.437329   4.844574   6.059826   2.746223
    19  H    3.051920   4.779311   4.283050   5.480291   3.075447
    20  H    4.426579   6.105913   5.603724   6.700052   3.430822
                   16         17         18         19         20
    16  H    0.000000
    17  H    1.554568   0.000000
    18  O    3.227275   1.786221   0.000000
    19  H    3.732352   2.242935   0.972020   0.000000
    20  H    3.879737   2.461305   0.960102   1.546574   0.000000
 Stoichiometry    C2H9F3O6
 Framework group  C1[X(C2H9F3O6)]
 Deg. of freedom    54
 Full point group                 C1      NOp   1
 Largest Abelian subgroup         C1      NOp   1
 Largest concise Abelian subgroup C1      NOp   1
                         Standard orientation:                         
 ---------------------------------------------------------------------
 Center     Atomic      Atomic             Coordinates (Angstroms)
 Number     Number       Type             X           Y           Z
 ---------------------------------------------------------------------
      1          6           0       -0.754670   -0.510149   -0.159920
      2          8           0        0.150721    0.064605   -0.735884
      3          8           0       -0.755739   -1.708652    0.321490
      4          1           0        0.169406   -2.159549    0.243594
      5          6           0       -2.119745    0.194509    0.051726
      6          9           0       -2.010353    1.505562   -0.198437
      7          9           0       -2.558687    0.047155    1.305074
      8          9           0       -3.035972   -0.314729   -0.781823
      9          8           0        3.076879   -0.844671   -0.712898
     10          1           0        3.247577   -0.109682   -0.084190
     11          1           0        2.447581   -0.474918   -1.342337
     12          8           0        1.525738   -2.774109    0.167777
     13          1           0        2.205985   -2.096668   -0.102736
     14          1           0        1.869541   -3.265852    0.917212
     15          8           0        3.311309    1.368876    0.888307
     16          1           0        4.115020    1.888996    0.815440
     17          1           0        2.580983    1.937339    0.568310
     18          8           0        1.172836    2.633049   -0.282394
     19          1           0        0.648824    1.866007   -0.568542
     20          1           0        0.552729    3.253482    0.107897
 ---------------------------------------------------------------------
 Rotational constants (GHZ):           1.0225742           0.5260332           0.3914215
 Standard basis: 6-31++G(d,p) (6D, 7F)
 There are   263 symmetry adapted cartesian basis functions of A   symmetry.
 There are   263 symmetry adapted basis functions of A   symmetry.
   263 basis functions,   424 primitive gaussians,   263 cartesian basis functions
    48 alpha electrons       48 beta electrons
       nuclear repulsion energy       739.5274123045 Hartrees.
 NAtoms=   20 NActive=   20 NUniq=   20 SFac= 1.00D+00 NAtFMM=   60 NAOKFM=F Big=F
 Integral buffers will be    131072 words long.
 Raffenetti 2 integral format.
 Two-electron integral symmetry is turned on.
 Nuclear repulsion after empirical dispersion term =      739.5183878233 Hartrees.
 One-electron integrals computed using PRISM.
 NBasis=   263 RedAO= T EigKep=  4.86D-05  NBF=   263
 NBsUse=   263 1.00D-06 EigRej= -1.00D+00 NBFU=   263
 Initial guess from the checkpoint file:  "/local_scratch/slurm.5620294/Gau-750304.chk"
 B after Tr=     0.000000    0.000000    0.000000
         Rot=    1.000000   -0.000423    0.000035   -0.000636 Ang=  -0.09 deg.
 ExpMin= 3.60D-02 ExpMax= 7.00D+03 ExpMxC= 1.05D+03 IAcc=3 IRadAn=         5 AccDes= 0.00D+00
 Harris functional with IExCor= 4639 and IRadAn=       5 diagonalized for initial guess.
 HarFok:  IExCor= 4639 AccDes= 0.00D+00 IRadAn=         5 IDoV= 1 UseB2=F ITyADJ=14
 ICtDFT=  3500011 ScaDFX=  1.000000  1.000000  1.000000  1.000000
 FoFCou: FMM=F IPFlag=           0 FMFlag=      100000 FMFlg1=           0
         NFxFlg=           0 DoJE=T BraDBF=F KetDBF=T FulRan=T
         wScrn=  0.000000 ICntrl=       500 IOpCl=  0 I1Cent=   200000004 NGrid=           0
         NMat0=    1 NMatS0=      1 NMatT0=    0 NMatD0=    1 NMtDS0=    0 NMtDT0=    0
 Petite list used in FoFCou.
 Requested convergence on RMS density matrix=1.00D-10 within 128 cycles.
 Requested convergence on MAX density matrix=1.00D-08.
 Requested convergence on             energy=1.00D-08.
 No special actions if energy rises.
 SCF Done:  E(RwB97XD) =  -832.385576857     A.U. after   14 cycles
            NFock= 14  Conv=0.54D-10     -V/T= 2.0082
 Calling FoFJK, ICntrl=      2127 FMM=F ISym2X=0 I1Cent= 0 IOpClX= 0 NMat=1 NMatS=1 NMatT=0.
 ***** Axes restored to original set *****
 -------------------------------------------------------------------
 Center     Atomic                   Forces (Hartrees/Bohr)
 Number     Number              X              Y              Z
 -------------------------------------------------------------------
      1        6           0.000009277    0.000133562    0.000041328
      2        8           0.000078336   -0.000112305   -0.000000397
      3        8          -0.000117918   -0.000082361   -0.000130089
      4        1           0.000011854    0.000053340    0.000130726
      5        6           0.000028356    0.000005862    0.000009088
      6        9          -0.000005763   -0.000012653    0.000000209
      7        9          -0.000007241    0.000001172   -0.000023686
      8        9          -0.000028836   -0.000016490    0.000009853
      9        8          -0.000030397   -0.000004940    0.000009733
     10        1          -0.000001630   -0.000033862   -0.000040619
     11        1           0.000039196    0.000051163    0.000035134
     12        8           0.000049449    0.000040059   -0.000023470
     13        1          -0.000006279   -0.000025378   -0.000001846
     14        1          -0.000018281    0.000022751   -0.000008977
     15        8           0.000000464    0.000035758   -0.000034209
     16        1          -0.000002005   -0.000024746    0.000016673
     17        1           0.000022026   -0.000022334   -0.000011023
     18        8           0.000019721    0.000004347   -0.000018540
     19        1          -0.000025885   -0.000025609    0.000038460
     20        1          -0.000014443    0.000012665    0.000001651
 -------------------------------------------------------------------
 Cartesian Forces:  Max     0.000133562 RMS     0.000045245

 GradGradGradGradGradGradGradGradGradGradGradGradGradGradGradGradGradGrad
 Berny optimization.
 Using GEDIIS/GDIIS optimizer.
 FormGI is forming the generalized inverse of G from B-inverse, IUseBI=4.
 Internal  Forces:  Max     0.000136750 RMS     0.000042401
 Search for a local minimum.
 Step number  15 out of a maximum of  120
 All quantities printed in internal units (Hartrees-Bohrs-Radians)
 Mixed Optimization -- En-DIIS/RFO-DIIS
 Swapping is turned off.
 Update second derivatives using D2CorX and points    5    7    8    9   10
                                                     11   12   13   14   15
 DE= -8.06D-07 DEPred=-1.18D-06 R= 6.83D-01
 TightC=F SS=  1.41D+00  RLast= 4.42D-02 DXNew= 7.2998D-01 1.3259D-01
 Trust test= 6.83D-01 RLast= 4.42D-02 DXMaxT set to 4.34D-01
 ITU=  1  1  1  1  1  1  1  1  0  0  0  0 -1  1  0
     Eigenvalues ---    0.00057   0.00133   0.00276   0.00533   0.00649
     Eigenvalues ---    0.00897   0.01280   0.01486   0.01560   0.01862
     Eigenvalues ---    0.01956   0.02283   0.02570   0.02650   0.02821
     Eigenvalues ---    0.03109   0.03295   0.03400   0.04278   0.04857
     Eigenvalues ---    0.05239   0.05389   0.05855   0.07313   0.07749
     Eigenvalues ---    0.08121   0.08633   0.09943   0.12105   0.12486
     Eigenvalues ---    0.13678   0.21535   0.22236   0.22470   0.24632
     Eigenvalues ---    0.25936   0.29766   0.37383   0.38507   0.40201
     Eigenvalues ---    0.41584   0.47712   0.49808   0.51145   0.53981
     Eigenvalues ---    0.56108   0.56537   0.56979   0.57197   0.60041
     Eigenvalues ---    0.62886   0.86775   1.44400   4.77929
 En-DIIS/RFO-DIIS/Sim-DIIS IScMMF=       -3 using points:    15   14   13   12   11   10    9    8    7
 RFO step:  Lambda=-7.94220738D-07.
 DIIS inversion failure, remove point   9.
 DIIS inversion failure, remove point   8.
 RFO-DIIS uses    7 points instead of    9
 DidBck=F Rises=F RFO-DIIS coefs:    1.72682    0.19478   -2.00000    0.92451    0.44907
                  RFO-DIIS coefs:   -0.25443   -0.04075    0.00000    0.00000
 Iteration  1 RMS(Cart)=  0.00508566 RMS(Int)=  0.00001499
 Iteration  2 RMS(Cart)=  0.00002301 RMS(Int)=  0.00000472
 Iteration  3 RMS(Cart)=  0.00000000 RMS(Int)=  0.00000472
 Variable       Old X    -DE/DX   Delta X   Delta X   Delta X     New X
                                 (Linear)    (Quad)   (Total)
    R1        2.30036  -0.00014  -0.00000  -0.00004  -0.00005   2.30031
    R2        2.44072  -0.00008   0.00016  -0.00004   0.00012   2.44085
    R3        2.93046   0.00002  -0.00016   0.00011  -0.00005   2.93041
    R4        1.95042   0.00013  -0.00016   0.00020   0.00003   1.95046
    R5        2.81757   0.00001   0.00063  -0.00055   0.00009   2.81766
    R6        2.53069   0.00000  -0.00004   0.00002  -0.00002   2.53066
    R7        2.52494  -0.00002   0.00024  -0.00000   0.00024   2.52517
    R8        2.53082  -0.00002  -0.00013  -0.00000  -0.00013   2.53069
    R9        1.85600  -0.00001   0.00005   0.00003   0.00008   1.85607
   R10        1.82134  -0.00005  -0.00013   0.00000  -0.00013   1.82121
   R11        3.10413  -0.00001   0.00101  -0.00051   0.00050   3.10463
   R12        3.34644   0.00000  -0.00040  -0.00056  -0.00096   3.34548
   R13        1.88484  -0.00002  -0.00018   0.00012  -0.00006   1.88479
   R14        1.81420  -0.00002   0.00005  -0.00001   0.00004   1.81424
   R15        1.81432  -0.00001   0.00001  -0.00002  -0.00001   1.81431
   R16        1.85051   0.00000   0.00007  -0.00000   0.00007   1.85058
   R17        3.37547  -0.00001  -0.00028  -0.00051  -0.00079   3.37468
   R18        1.83685  -0.00003   0.00007  -0.00001   0.00006   1.83691
   R19        1.81433  -0.00000   0.00003  -0.00000   0.00002   1.81435
    A1        2.23332  -0.00002  -0.00014   0.00004  -0.00010   2.23321
    A2        2.09989  -0.00001   0.00024   0.00009   0.00033   2.10022
    A3        1.94987   0.00003  -0.00009  -0.00013  -0.00022   1.94965
    A4        1.95682  -0.00008  -0.00046   0.00010  -0.00036   1.95647
    A5        1.92566   0.00000   0.00005   0.00004   0.00009   1.92575
    A6        1.94668   0.00002  -0.00057   0.00001  -0.00056   1.94612
    A7        1.92250   0.00004   0.00037   0.00008   0.00045   1.92295
    A8        1.88602  -0.00002  -0.00004  -0.00003  -0.00007   1.88595
    A9        1.88796  -0.00002   0.00016  -0.00007   0.00008   1.88804
   A10        1.89352  -0.00003   0.00004  -0.00003   0.00001   1.89353
   A11        1.81774   0.00002  -0.00011   0.00011   0.00002   1.81776
   A12        2.00948  -0.00006  -0.00079  -0.00007  -0.00085   2.00863
   A13        1.76076  -0.00001   0.00177   0.00007   0.00185   1.76260
   A14        1.93291  -0.00011   0.00043  -0.00027   0.00016   1.93307
   A15        2.09117   0.00003  -0.00108  -0.00047  -0.00156   2.08961
   A16        1.89165   0.00001  -0.00067  -0.00002  -0.00069   1.89096
   A17        2.02725  -0.00003   0.00023   0.00063   0.00085   2.02810
   A18        1.85292   0.00009   0.00263   0.00081   0.00344   1.85635
   A19        1.85984  -0.00001   0.00030  -0.00002   0.00028   1.86012
   A20        1.83158  -0.00002  -0.00196  -0.00056  -0.00252   1.82906
   A21        2.17397  -0.00000  -0.00093  -0.00009  -0.00102   2.17294
   A22        1.85607  -0.00001  -0.00032  -0.00005  -0.00038   1.85570
   A23        3.11002  -0.00008   0.00009   0.00010   0.00020   3.11022
   A24        3.00876   0.00004   0.00196   0.00033   0.00230   3.01106
   A25        2.96344  -0.00006   0.00244   0.00043   0.00287   2.96631
   A26        2.95496   0.00005   0.00017   0.00030   0.00047   2.95543
   A27        3.12089   0.00008  -0.00123   0.00038  -0.00085   3.12005
   A28        3.27550  -0.00004  -0.00081  -0.00006  -0.00087   3.27462
   A29        3.04821   0.00002   0.00035  -0.00019   0.00016   3.04837
   A30        3.31819  -0.00005   0.00033  -0.00052  -0.00019   3.31799
    D1        0.08609   0.00001   0.00044   0.00030   0.00074   0.08683
    D2       -3.07139   0.00003   0.00125   0.00027   0.00151  -3.06988
    D3       -0.23747  -0.00000   0.00625   0.00142   0.00767  -0.22980
    D4       -2.33381   0.00001   0.00664   0.00143   0.00807  -2.32574
    D5        1.84571  -0.00000   0.00671   0.00141   0.00811   1.85382
    D6        2.91863  -0.00001   0.00551   0.00145   0.00696   2.92559
    D7        0.82229  -0.00001   0.00591   0.00146   0.00736   0.82965
    D8       -1.28138  -0.00002   0.00597   0.00144   0.00741  -1.27397
    D9        0.16954   0.00003  -0.00197   0.00001  -0.00195   0.16758
   D10        2.37812  -0.00004  -0.00369  -0.00060  -0.00429   2.37383
   D11        1.22755  -0.00006  -0.00431  -0.00123  -0.00555   1.22201
   D12       -1.10517  -0.00001  -0.00285  -0.00048  -0.00334  -1.10851
   D13       -0.67962  -0.00006  -0.00542  -0.00143  -0.00684  -0.68646
   D14       -3.01235  -0.00000  -0.00395  -0.00069  -0.00463  -3.01698
   D15       -1.83570  -0.00000   0.00476   0.00082   0.00558  -1.83012
   D16        0.19569   0.00003   0.00732   0.00169   0.00901   0.20470
   D17        2.59699  -0.00001   0.00234   0.00059   0.00293   2.59992
   D18       -1.65481   0.00002   0.00491   0.00146   0.00637  -1.64844
   D19        0.48761   0.00002  -0.00174  -0.00073  -0.00247   0.48514
   D20        2.60115   0.00001  -0.00505  -0.00145  -0.00651   2.59464
   D21        2.61360   0.00004   0.00005   0.00060   0.00066   2.61426
   D22       -1.55605   0.00002  -0.00326  -0.00012  -0.00338  -1.55943
         Item               Value     Threshold  Converged?
 Maximum Force            0.000137     0.000015     NO 
 RMS     Force            0.000042     0.000010     NO 
 Maximum Displacement     0.023443     0.000060     NO 
 RMS     Displacement     0.005079     0.000040     NO 
 Predicted change in Energy=-2.330062D-07
 GradGradGradGradGradGradGradGradGradGradGradGradGradGradGradGradGradGrad

                          Input orientation:                          
 ---------------------------------------------------------------------
 Center     Atomic      Atomic             Coordinates (Angstroms)
 Number     Number       Type             X           Y           Z
 ---------------------------------------------------------------------
      1          6           0       -0.273289   -0.513831   -1.138699
      2          8           0       -0.936062    0.507167   -1.145381
      3          8           0        0.881422   -0.707791   -0.593393
      4          1           0        1.197838    0.112092   -0.052115
      5          6           0       -0.786046   -1.785148   -1.863626
      6          9           0       -2.079262   -1.648806   -2.183594
      7          9           0       -0.661823   -2.871080   -1.094910
      8          9           0       -0.094790   -1.983164   -2.993392
      9          8           0       -0.458390    2.902393    0.713404
     10          1           0       -1.249372    2.601839    1.212119
     11          1           0       -0.692609    2.756517   -0.209991
     12          8           0        1.613822    1.286725    0.766664
     13          1           0        0.863766    1.937865    0.857287
     14          1           0        2.000946    1.149078    1.634356
     15          8           0       -2.779948    1.953304    1.821127
     16          1           0       -3.405884    2.595448    2.164104
     17          1           0       -3.216230    1.516237    1.061110
     18          8           0       -3.648443    0.845299   -0.536426
     19          1           0       -2.796663    0.661309   -0.967128
     20          1           0       -4.192235    0.065321   -0.669637
 ---------------------------------------------------------------------
                    Distance matrix (angstroms):
                    1          2          3          4          5
     1  C    0.000000
     2  O    1.217272   0.000000
     3  O    1.291641   2.254787   0.000000
     4  H    1.933044   2.429989   1.032137   0.000000
     5  C    1.550705   2.406884   2.356828   3.288903   0.000000
     6  F    2.375187   2.651983   3.489971   4.287580   1.339169
     7  F    2.389456   3.389736   2.704246   3.666752   1.336265
     8  F    2.372907   3.213197   2.887830   3.835634   1.339185
     9  O    3.890390   3.069260   4.066478   3.333901   5.359243
    10  H    4.023243   3.169166   4.330566   3.712946   5.377781
    11  H    3.425420   2.448223   3.824395   3.254489   4.834248
    12  O    3.230108   3.281088   2.522748   1.491042   4.702573
    13  H    3.359712   3.049091   3.017329   2.066897   4.897558
    14  H    3.953131   4.094509   3.108723   2.136471   5.349101
    15  O    4.596810   3.780396   5.130006   4.766748   5.615075
    16  H    5.512646   4.627485   6.074221   5.680928   6.501982
    17  H    4.197766   3.329563   4.947164   4.763916   5.035774
    18  O    3.688039   2.800387   4.789051   4.925301   4.107801
    19  H    2.788872   1.875465   3.942388   4.134602   3.291115
    20  H    3.989182   3.320274   5.132787   5.425533   4.056102
                    6          7          8          9         10
     6  F    0.000000
     7  F    2.165252   0.000000
     8  F    2.169262   2.171210   0.000000
     9  O    5.633226   6.053460   6.143387   0.000000
    10  H    5.503414   5.968286   6.327846   0.982193   0.000000
    11  H    5.022428   5.696830   5.528949   0.963741   1.535027
    12  O    5.564192   5.092284   5.267784   2.628172   3.182112
    13  H    5.547304   5.409662   5.578622   1.642898   2.243239
    14  H    6.249239   5.540839   5.968174   3.157627   3.585160
    15  O    5.431754   6.021993   6.773879   2.741797   1.770353
    16  H    6.219010   6.930653   7.650280   3.299465   2.357299
    17  H    4.673147   5.515611   6.199047   3.106125   2.251636
    18  O    3.375804   4.800341   5.163849   3.996267   3.449403
    19  H    2.707598   4.129363   4.289418   3.648859   3.302860
    20  H    3.113673   4.611628   5.136651   4.889108   4.316870
                   11         12         13         14         15
    11  H    0.000000
    12  O    2.904095   0.000000
    13  H    2.057080   0.997387   0.000000
    14  H    3.638780   0.960053   1.587199   0.000000
    15  O    3.021188   4.567432   3.769068   4.851661   0.000000
    16  H    3.608896   5.372434   4.513324   5.621960   0.960092
    17  H    3.085881   4.844459   4.106785   5.261402   0.979283
    18  O    3.535006   5.439149   4.847284   6.059717   2.745909
    19  H    3.064343   4.780122   4.284487   5.479297   3.073092
    20  H    4.438602   6.104514   5.603665   6.696148   3.429714
                   16         17         18         19         20
    16  H    0.000000
    17  H    1.554754   0.000000
    18  O    3.227184   1.785801   0.000000
    19  H    3.730503   2.240689   0.972052   0.000000
    20  H    3.879429   2.460330   0.960115   1.546390   0.000000
 Stoichiometry    C2H9F3O6
 Framework group  C1[X(C2H9F3O6)]
 Deg. of freedom    54
 Full point group                 C1      NOp   1
 Largest Abelian subgroup         C1      NOp   1
 Largest concise Abelian subgroup C1      NOp   1
                         Standard orientation:                         
 ---------------------------------------------------------------------
 Center     Atomic      Atomic             Coordinates (Angstroms)
 Number     Number       Type             X           Y           Z
 ---------------------------------------------------------------------
      1          6           0       -0.753838   -0.510917   -0.160880
      2          8           0        0.151755    0.065118   -0.735193
      3          8           0       -0.754446   -1.710031    0.319182
      4          1           0        0.171475   -2.159537    0.242235
      5          6           0       -2.119452    0.192495    0.051243
      6          9           0       -2.013095    1.502483   -0.205648
      7          9           0       -2.553726    0.050591    1.306980
      8          9           0       -3.037729   -0.322336   -0.776484
      9          8           0        3.083088   -0.844294   -0.710415
     10          1           0        3.248310   -0.106908   -0.082987
     11          1           0        2.459553   -0.476892   -1.346823
     12          8           0        1.528718   -2.772500    0.168927
     13          1           0        2.208614   -2.094575   -0.101147
     14          1           0        1.871532   -3.261329    0.920743
     15          8           0        3.306154    1.373247    0.886521
     16          1           0        4.108869    1.895196    0.815835
     17          1           0        2.574790    1.940867    0.567288
     18          8           0        1.165881    2.635773   -0.281929
     19          1           0        0.645123    1.866896   -0.569198
     20          1           0        0.543218    3.251666    0.111499
 ---------------------------------------------------------------------
 Rotational constants (GHZ):           1.0223084           0.5262082           0.3913997
 Standard basis: 6-31++G(d,p) (6D, 7F)
 There are   263 symmetry adapted cartesian basis functions of A   symmetry.
 There are   263 symmetry adapted basis functions of A   symmetry.
   263 basis functions,   424 primitive gaussians,   263 cartesian basis functions
    48 alpha electrons       48 beta electrons
       nuclear repulsion energy       739.5093127614 Hartrees.
 NAtoms=   20 NActive=   20 NUniq=   20 SFac= 1.00D+00 NAtFMM=   60 NAOKFM=F Big=F
 Integral buffers will be    131072 words long.
 Raffenetti 2 integral format.
 Two-electron integral symmetry is turned on.
 Nuclear repulsion after empirical dispersion term =      739.5002908919 Hartrees.
 One-electron integrals computed using PRISM.
 NBasis=   263 RedAO= T EigKep=  4.87D-05  NBF=   263
 NBsUse=   263 1.00D-06 EigRej= -1.00D+00 NBFU=   263
 Initial guess from the checkpoint file:  "/local_scratch/slurm.5620294/Gau-750304.chk"
 B after Tr=     0.000000    0.000000   -0.000000
         Rot=    1.000000    0.000488    0.000003   -0.000652 Ang=   0.09 deg.
 ExpMin= 3.60D-02 ExpMax= 7.00D+03 ExpMxC= 1.05D+03 IAcc=3 IRadAn=         5 AccDes= 0.00D+00
 Harris functional with IExCor= 4639 and IRadAn=       5 diagonalized for initial guess.
 HarFok:  IExCor= 4639 AccDes= 0.00D+00 IRadAn=         5 IDoV= 1 UseB2=F ITyADJ=14
 ICtDFT=  3500011 ScaDFX=  1.000000  1.000000  1.000000  1.000000
 FoFCou: FMM=F IPFlag=           0 FMFlag=      100000 FMFlg1=           0
         NFxFlg=           0 DoJE=T BraDBF=F KetDBF=T FulRan=T
         wScrn=  0.000000 ICntrl=       500 IOpCl=  0 I1Cent=   200000004 NGrid=           0
         NMat0=    1 NMatS0=      1 NMatT0=    0 NMatD0=    1 NMtDS0=    0 NMtDT0=    0
 Petite list used in FoFCou.
 Requested convergence on RMS density matrix=1.00D-10 within 128 cycles.
 Requested convergence on MAX density matrix=1.00D-08.
 Requested convergence on             energy=1.00D-08.
 No special actions if energy rises.
 SCF Done:  E(RwB97XD) =  -832.385577662     A.U. after   14 cycles
            NFock= 14  Conv=0.40D-10     -V/T= 2.0082
 Calling FoFJK, ICntrl=      2127 FMM=F ISym2X=0 I1Cent= 0 IOpClX= 0 NMat=1 NMatS=1 NMatT=0.
 ***** Axes restored to original set *****
 -------------------------------------------------------------------
 Center     Atomic                   Forces (Hartrees/Bohr)
 Number     Number              X              Y              Z
 -------------------------------------------------------------------
      1        6           0.000000309    0.000159489    0.000057265
      2        8           0.000127520   -0.000123634    0.000000032
      3        8          -0.000138953   -0.000059760   -0.000129037
      4        1           0.000019618    0.000029241    0.000120780
      5        6           0.000027856    0.000000079    0.000014350
      6        9           0.000006650   -0.000020797   -0.000001524
      7        9          -0.000007423    0.000006905   -0.000035593
      8        9          -0.000036873   -0.000020040    0.000010533
      9        8          -0.000039648   -0.000027393    0.000009175
     10        1          -0.000010757   -0.000033832   -0.000039774
     11        1           0.000037233    0.000050694    0.000019977
     12        8           0.000020329    0.000037044    0.000008761
     13        1          -0.000009579   -0.000008919   -0.000022366
     14        1           0.000005003    0.000022006   -0.000015883
     15        8           0.000015334    0.000021889   -0.000009857
     16        1          -0.000003991   -0.000030315    0.000001714
     17        1           0.000024397    0.000001594   -0.000015748
     18        8           0.000016915   -0.000012481   -0.000015449
     19        1          -0.000019839   -0.000017701    0.000037033
     20        1          -0.000034101    0.000025930    0.000005613
 -------------------------------------------------------------------
 Cartesian Forces:  Max     0.000159489 RMS     0.000048381

 GradGradGradGradGradGradGradGradGradGradGradGradGradGradGradGradGradGrad
 Berny optimization.
 Using GEDIIS/GDIIS optimizer.
 FormGI is forming the generalized inverse of G from B-inverse, IUseBI=4.
 Internal  Forces:  Max     0.000172967 RMS     0.000053625
 Search for a local minimum.
 Step number  16 out of a maximum of  120
 All quantities printed in internal units (Hartrees-Bohrs-Radians)
 Mixed Optimization -- En-DIIS/RFO-DIIS
 Swapping is turned off.
 Update second derivatives using D2CorX and points    5    7    8    9   10
                                                     11   12   13   14   15
                                                     16
 DE= -8.05D-07 DEPred=-2.33D-07 R= 3.46D+00
 Trust test= 3.46D+00 RLast= 2.74D-02 DXMaxT set to 4.34D-01
 ITU=  0  1  1  1  1  1  1  1  1  0  0  0  0 -1  1  0
     Eigenvalues ---    0.00051   0.00143   0.00261   0.00469   0.00622
     Eigenvalues ---    0.00884   0.01265   0.01433   0.01548   0.01774
     Eigenvalues ---    0.01954   0.02270   0.02583   0.02660   0.02705
     Eigenvalues ---    0.03052   0.03288   0.03358   0.04276   0.04696
     Eigenvalues ---    0.05175   0.05307   0.05839   0.07321   0.07757
     Eigenvalues ---    0.08247   0.08763   0.09977   0.12039   0.12457
     Eigenvalues ---    0.13656   0.21541   0.22356   0.22449   0.24633
     Eigenvalues ---    0.25691   0.29319   0.37372   0.38501   0.39664
     Eigenvalues ---    0.41436   0.46207   0.48076   0.49879   0.53014
     Eigenvalues ---    0.56016   0.56531   0.56873   0.57126   0.58732
     Eigenvalues ---    0.63742   0.87929   1.26989   5.09113
 En-DIIS/RFO-DIIS/Sim-DIIS IScMMF=       -3 using points:    16   15   14   13   12   11   10    9    8    7
 RFO step:  Lambda=-4.99344872D-07.
 DIIS inversion failure, remove point  10.
 DIIS inversion failure, remove point   9.
 DIIS inversion failure, remove point   8.
 DIIS inversion failure, remove point   7.
 RFO-DIIS uses    6 points instead of   10
 DidBck=F Rises=F RFO-DIIS coefs:    1.66297   -0.33786   -0.30277   -0.20261    0.38727
                  RFO-DIIS coefs:   -0.20700    0.00000    0.00000    0.00000    0.00000
 Iteration  1 RMS(Cart)=  0.00291410 RMS(Int)=  0.00000451
 Iteration  2 RMS(Cart)=  0.00000782 RMS(Int)=  0.00000235
 Iteration  3 RMS(Cart)=  0.00000000 RMS(Int)=  0.00000235
 Variable       Old X    -DE/DX   Delta X   Delta X   Delta X     New X
                                 (Linear)    (Quad)   (Total)
    R1        2.30031  -0.00017   0.00011  -0.00011  -0.00000   2.30031
    R2        2.44085  -0.00012   0.00015  -0.00008   0.00007   2.44091
    R3        2.93041   0.00004  -0.00012   0.00011  -0.00002   2.93039
    R4        1.95046   0.00010   0.00032   0.00002   0.00035   1.95080
    R5        2.81766   0.00000  -0.00060   0.00012  -0.00047   2.81719
    R6        2.53066  -0.00001   0.00003  -0.00000   0.00002   2.53069
    R7        2.52517  -0.00003   0.00013  -0.00004   0.00009   2.52526
    R8        2.53069  -0.00002  -0.00004  -0.00001  -0.00004   2.53065
    R9        1.85607   0.00000   0.00006   0.00002   0.00008   1.85615
   R10        1.82121  -0.00004  -0.00004  -0.00004  -0.00007   1.82113
   R11        3.10463  -0.00000   0.00028  -0.00027   0.00001   3.10463
   R12        3.34548   0.00001  -0.00058  -0.00055  -0.00112   3.34436
   R13        1.88479  -0.00001  -0.00005   0.00004  -0.00001   1.88478
   R14        1.81424  -0.00001   0.00004  -0.00001   0.00003   1.81426
   R15        1.81431  -0.00002   0.00001  -0.00001  -0.00001   1.81430
   R16        1.85058  -0.00000   0.00005  -0.00001   0.00004   1.85062
   R17        3.37468  -0.00001  -0.00074  -0.00027  -0.00101   3.37367
   R18        1.83691  -0.00003   0.00005  -0.00003   0.00002   1.83693
   R19        1.81435  -0.00000   0.00002  -0.00001   0.00001   1.81436
    A1        2.23321  -0.00006  -0.00016   0.00009  -0.00007   2.23315
    A2        2.10022   0.00002   0.00015  -0.00001   0.00013   2.10036
    A3        1.94965   0.00004   0.00002  -0.00008  -0.00006   1.94959
    A4        1.95647  -0.00013  -0.00044   0.00024  -0.00020   1.95627
    A5        1.92575   0.00002   0.00003  -0.00001   0.00001   1.92576
    A6        1.94612   0.00003  -0.00029   0.00009  -0.00020   1.94592
    A7        1.92295   0.00005   0.00014   0.00006   0.00020   1.92315
    A8        1.88595  -0.00003   0.00003  -0.00005  -0.00003   1.88592
    A9        1.88804  -0.00004   0.00006  -0.00005   0.00002   1.88806
   A10        1.89353  -0.00004   0.00005  -0.00004   0.00000   1.89354
   A11        1.81776   0.00003  -0.00007  -0.00005  -0.00013   1.81763
   A12        2.00863   0.00000  -0.00055   0.00011  -0.00044   2.00819
   A13        1.76260  -0.00001   0.00113  -0.00026   0.00086   1.76347
   A14        1.93307  -0.00009   0.00036  -0.00048  -0.00012   1.93294
   A15        2.08961   0.00004  -0.00099   0.00002  -0.00097   2.08864
   A16        1.89096   0.00001  -0.00007  -0.00011  -0.00019   1.89077
   A17        2.02810  -0.00004   0.00032   0.00012   0.00044   2.02854
   A18        1.85635   0.00013   0.00241   0.00038   0.00278   1.85913
   A19        1.86012  -0.00006   0.00023  -0.00002   0.00021   1.86033
   A20        1.82906  -0.00003  -0.00154  -0.00026  -0.00181   1.82726
   A21        2.17294  -0.00001  -0.00050   0.00040  -0.00010   2.17284
   A22        1.85570  -0.00001  -0.00016   0.00013  -0.00004   1.85566
   A23        3.11022  -0.00011   0.00021   0.00016   0.00038   3.11060
   A24        3.01106   0.00013   0.00145   0.00052   0.00197   3.01303
   A25        2.96631  -0.00001   0.00144  -0.00002   0.00141   2.96772
   A26        2.95543   0.00012   0.00019   0.00021   0.00040   2.95583
   A27        3.12005   0.00012  -0.00061   0.00067   0.00006   3.12010
   A28        3.27462  -0.00005  -0.00116   0.00006  -0.00110   3.27352
   A29        3.04837   0.00005  -0.00002  -0.00003  -0.00005   3.04832
   A30        3.31799  -0.00006   0.00061  -0.00025   0.00036   3.31836
    D1        0.08683   0.00002  -0.00005   0.00066   0.00061   0.08744
    D2       -3.06988   0.00003   0.00032   0.00063   0.00095  -3.06893
    D3       -0.22980  -0.00001   0.00313  -0.00035   0.00278  -0.22703
    D4       -2.32574  -0.00000   0.00327  -0.00033   0.00294  -2.32281
    D5        1.85382  -0.00001   0.00331  -0.00038   0.00293   1.85675
    D6        2.92559  -0.00001   0.00279  -0.00032   0.00247   2.92806
    D7        0.82965  -0.00000   0.00293  -0.00030   0.00263   0.83228
    D8       -1.27397  -0.00001   0.00298  -0.00035   0.00263  -1.27134
    D9        0.16758   0.00005  -0.00143  -0.00037  -0.00180   0.16578
   D10        2.37383   0.00001  -0.00211  -0.00083  -0.00294   2.37089
   D11        1.22201  -0.00001  -0.00329  -0.00028  -0.00356   1.21844
   D12       -1.10851   0.00001  -0.00239   0.00021  -0.00218  -1.11069
   D13       -0.68646  -0.00004  -0.00387  -0.00011  -0.00398  -0.69044
   D14       -3.01698  -0.00001  -0.00297   0.00038  -0.00260  -3.01958
   D15       -1.83012   0.00001   0.00307  -0.00008   0.00299  -1.82713
   D16        0.20470   0.00003   0.00550   0.00021   0.00572   0.21042
   D17        2.59992  -0.00004   0.00143   0.00004   0.00147   2.60139
   D18       -1.64844  -0.00003   0.00386   0.00033   0.00420  -1.64424
   D19        0.48514   0.00002  -0.00100  -0.00064  -0.00164   0.48350
   D20        2.59464   0.00003  -0.00316  -0.00039  -0.00355   2.59109
   D21        2.61426   0.00003   0.00066  -0.00027   0.00040   2.61465
   D22       -1.55943   0.00003  -0.00149  -0.00002  -0.00151  -1.56095
         Item               Value     Threshold  Converged?
 Maximum Force            0.000173     0.000015     NO 
 RMS     Force            0.000054     0.000010     NO 
 Maximum Displacement     0.012399     0.000060     NO 
 RMS     Displacement     0.002911     0.000040     NO 
 Predicted change in Energy=-2.329465D-07
 GradGradGradGradGradGradGradGradGradGradGradGradGradGradGradGradGradGrad

                          Input orientation:                          
 ---------------------------------------------------------------------
 Center     Atomic      Atomic             Coordinates (Angstroms)
 Number     Number       Type             X           Y           Z
 ---------------------------------------------------------------------
      1          6           0       -0.273660   -0.513080   -1.138554
      2          8           0       -0.936727    0.507735   -1.143647
      3          8           0        0.881728   -0.707104   -0.594622
      4          1           0        1.198066    0.112471   -0.052486
      5          6           0       -0.786892   -1.784161   -1.863540
      6          9           0       -2.079698   -1.646769   -2.184767
      7          9           0       -0.664439   -2.869810   -1.094059
      8          9           0       -0.094792   -1.983491   -2.992530
      9          8           0       -0.456364    2.904170    0.715305
     10          1           0       -1.248465    2.602053    1.211377
     11          1           0       -0.689474    2.763078   -0.209074
     12          8           0        1.614279    1.286199    0.767017
     13          1           0        0.864444    1.937574    0.857724
     14          1           0        1.999991    1.146941    1.635096
     15          8           0       -2.779244    1.953559    1.818184
     16          1           0       -3.405494    2.595204    2.161511
     17          1           0       -3.216097    1.514813    1.059434
     18          8           0       -3.650166    0.841974   -0.536203
     19          1           0       -2.798064    0.658972   -0.966713
     20          1           0       -4.192187    0.060446   -0.667572
 ---------------------------------------------------------------------
                    Distance matrix (angstroms):
                    1          2          3          4          5
     1  C    0.000000
     2  O    1.217271   0.000000
     3  O    1.291676   2.254781   0.000000
     4  H    1.933089   2.429857   1.032320   0.000000
     5  C    1.550697   2.406967   2.356798   3.288949   0.000000
     6  F    2.375202   2.651830   3.490210   4.287806   1.339182
     7  F    2.389323   3.388866   2.705063   3.667124   1.336312
     8  F    2.373043   3.214566   2.886645   3.835153   1.339162
     9  O    3.892014   3.070724   4.067886   3.334700   5.360983
    10  H    4.021999   3.166936   4.330112   3.712261   5.376527
    11  H    3.430750   2.453799   3.828771   3.257767   4.839848
    12  O    3.230003   3.280895   2.522687   1.490791   4.702400
    13  H    3.359481   3.048629   3.017272   2.066588   4.897296
    14  H    3.951999   4.093202   3.107996   2.135684   5.347760
    15  O    4.593970   3.775939   5.128692   4.765292   5.612051
    16  H    5.510012   4.623462   6.073036   5.679657   6.498996
    17  H    4.195407   3.326154   4.946209   4.763167   5.032698
    18  O    3.687790   2.800617   4.789688   4.926612   4.105697
    19  H    2.788521   1.875834   3.942776   4.135641   3.289074
    20  H    3.988184   3.320351   5.132159   5.425482   4.053264
                    6          7          8          9         10
     6  F    0.000000
     7  F    2.165278   0.000000
     8  F    2.169266   2.171233   0.000000
     9  O    5.635306   6.054415   6.145569   0.000000
    10  H    5.502475   5.966357   6.327007   0.982235   0.000000
    11  H    5.028204   5.702040   5.534546   0.963703   1.534952
    12  O    5.564242   5.092011   5.267447   2.628320   3.181859
    13  H    5.547273   5.409056   5.578472   1.642902   2.242986
    14  H    6.248202   5.539113   5.966796   3.157143   3.584599
    15  O    5.429120   6.018177   6.771235   2.741491   1.769759
    16  H    6.216285   6.926651   7.647832   3.299142   2.357027
    17  H    4.670315   5.511208   6.196700   3.108836   2.253165
    18  O    3.373125   4.796156   5.163088   4.002411   3.452547
    19  H    2.704837   4.125636   4.288849   3.654265   3.304678
    20  H    3.111121   4.605789   5.135343   4.894434   4.319226
                   11         12         13         14         15
    11  H    0.000000
    12  O    2.905375   0.000000
    13  H    2.057711   0.997381   0.000000
    14  H    3.639517   0.960067   1.587096   0.000000
    15  O    3.021959   4.566549   3.768183   4.850283   0.000000
    16  H    3.608963   5.371799   4.512727   5.620840   0.960088
    17  H    3.090485   4.844616   4.107339   5.260636   0.979306
    18  O    3.544481   5.441516   4.850265   6.060678   2.745408
    19  H    3.073667   4.782050   4.286882   5.479859   3.071150
    20  H    4.447857   6.105371   5.605324   6.695208   3.429179
                   16         17         18         19         20
    16  H    0.000000
    17  H    1.554892   0.000000
    18  O    3.226660   1.785269   0.000000
    19  H    3.728773   2.238859   0.972063   0.000000
    20  H    3.879123   2.459773   0.960120   1.546382   0.000000
 Stoichiometry    C2H9F3O6
 Framework group  C1[X(C2H9F3O6)]
 Deg. of freedom    54
 Full point group                 C1      NOp   1
 Largest Abelian subgroup         C1      NOp   1
 Largest concise Abelian subgroup C1      NOp   1
                         Standard orientation:                         
 ---------------------------------------------------------------------
 Center     Atomic      Atomic             Coordinates (Angstroms)
 Number     Number       Type             X           Y           Z
 ---------------------------------------------------------------------
      1          6           0       -0.752926   -0.511557   -0.161027
      2          8           0        0.153014    0.065274   -0.733991
      3          8           0       -0.753427   -1.711047    0.318192
      4          1           0        0.173181   -2.159735    0.242295
      5          6           0       -2.118981    0.191108    0.050671
      6          9           0       -2.013759    1.500821   -0.208155
      7          9           0       -2.552304    0.050702    1.306954
      8          9           0       -3.037430   -0.325580   -0.775669
      9          8           0        3.085857   -0.844219   -0.709526
     10          1           0        3.247715   -0.104965   -0.083355
     11          1           0        2.465124   -0.478860   -1.349780
     12          8           0        1.530660   -2.771723    0.170338
     13          1           0        2.210162   -2.093482   -0.099913
     14          1           0        1.873000   -3.258607    0.923648
     15          8           0        3.302894    1.375945    0.884068
     16          1           0        4.104987    1.898915    0.813933
     17          1           0        2.570520    1.943349    0.566701
     18          8           0        1.160904    2.638505   -0.280014
     19          1           0        0.641730    1.868668   -0.567618
     20          1           0        0.537233    3.252035    0.115517
 ---------------------------------------------------------------------
 Rotational constants (GHZ):           1.0219781           0.5264842           0.3914223
 Standard basis: 6-31++G(d,p) (6D, 7F)
 There are   263 symmetry adapted cartesian basis functions of A   symmetry.
 There are   263 symmetry adapted basis functions of A   symmetry.
   263 basis functions,   424 primitive gaussians,   263 cartesian basis functions
    48 alpha electrons       48 beta electrons
       nuclear repulsion energy       739.5243023032 Hartrees.
 NAtoms=   20 NActive=   20 NUniq=   20 SFac= 1.00D+00 NAtFMM=   60 NAOKFM=F Big=F
 Integral buffers will be    131072 words long.
 Raffenetti 2 integral format.
 Two-electron integral symmetry is turned on.
 Nuclear repulsion after empirical dispersion term =      739.5152812776 Hartrees.
 One-electron integrals computed using PRISM.
 NBasis=   263 RedAO= T EigKep=  4.87D-05  NBF=   263
 NBsUse=   263 1.00D-06 EigRej= -1.00D+00 NBFU=   263
 Initial guess from the checkpoint file:  "/local_scratch/slurm.5620294/Gau-750304.chk"
 B after Tr=    -0.000000   -0.000000   -0.000000
         Rot=    1.000000    0.000171    0.000050   -0.000416 Ang=   0.05 deg.
 Requested convergence on RMS density matrix=1.00D-10 within 128 cycles.
 Requested convergence on MAX density matrix=1.00D-08.
 Requested convergence on             energy=1.00D-08.
 No special actions if energy rises.
 SCF Done:  E(RwB97XD) =  -832.385577957     A.U. after   13 cycles
            NFock= 13  Conv=0.71D-10     -V/T= 2.0082
 Calling FoFJK, ICntrl=      2127 FMM=F ISym2X=0 I1Cent= 0 IOpClX= 0 NMat=1 NMatS=1 NMatT=0.
 ***** Axes restored to original set *****
 -------------------------------------------------------------------
 Center     Atomic                   Forces (Hartrees/Bohr)
 Number     Number              X              Y              Z
 -------------------------------------------------------------------
      1        6           0.000011588    0.000183415    0.000076297
      2        8           0.000125593   -0.000150179   -0.000006016
      3        8          -0.000144806   -0.000003994   -0.000084741
      4        1           0.000012037   -0.000024583    0.000060809
      5        6           0.000035390    0.000001515    0.000013161
      6        9           0.000011739   -0.000028865   -0.000002616
      7        9          -0.000010922    0.000009063   -0.000042306
      8        9          -0.000042287   -0.000021310    0.000013686
      9        8          -0.000053450   -0.000033008    0.000007763
     10        1          -0.000005072   -0.000028723   -0.000026378
     11        1           0.000037369    0.000043350    0.000003128
     12        8           0.000016486    0.000011069    0.000020825
     13        1          -0.000020740    0.000009363   -0.000021833
     14        1           0.000008655    0.000030873   -0.000019667
     15        8           0.000025086    0.000003555    0.000022382
     16        1          -0.000006877   -0.000034297   -0.000011171
     17        1           0.000025770    0.000033442   -0.000020200
     18        8           0.000022638   -0.000028945   -0.000016329
     19        1          -0.000013217   -0.000001086    0.000029502
     20        1          -0.000034978    0.000029344    0.000003703
 -------------------------------------------------------------------
 Cartesian Forces:  Max     0.000183415 RMS     0.000048118

 GradGradGradGradGradGradGradGradGradGradGradGradGradGradGradGradGradGrad
 Berny optimization.
 Using GEDIIS/GDIIS optimizer.
 FormGI is forming the generalized inverse of G from B-inverse, IUseBI=4.
 Internal  Forces:  Max     0.000194111 RMS     0.000041734
 Search for a local minimum.
 Step number  17 out of a maximum of  120
 All quantities printed in internal units (Hartrees-Bohrs-Radians)
 Mixed Optimization -- En-DIIS/RFO-DIIS
 Swapping is turned off.
 Update second derivatives using D2CorX and points    5    7    8    9   10
                                                     11   12   13   14   15
                                                     16   17
 DE= -2.95D-07 DEPred=-2.33D-07 R= 1.27D+00
 Trust test= 1.27D+00 RLast= 1.42D-02 DXMaxT set to 4.34D-01
 ITU=  0  0  1  1  1  1  1  1  1  1  0  0  0  0 -1  1  0
     Eigenvalues ---    0.00061   0.00143   0.00258   0.00430   0.00648
     Eigenvalues ---    0.00868   0.01190   0.01417   0.01578   0.01768
     Eigenvalues ---    0.01955   0.02278   0.02580   0.02638   0.02726
     Eigenvalues ---    0.03035   0.03296   0.03389   0.04338   0.04605
     Eigenvalues ---    0.05271   0.05311   0.05989   0.07271   0.07772
     Eigenvalues ---    0.08264   0.08639   0.10164   0.12046   0.12415
     Eigenvalues ---    0.13644   0.21548   0.22321   0.22413   0.24636
     Eigenvalues ---    0.25643   0.28840   0.37315   0.38498   0.39112
     Eigenvalues ---    0.41211   0.43537   0.47901   0.49905   0.52878
     Eigenvalues ---    0.56109   0.56537   0.56779   0.57100   0.58212
     Eigenvalues ---    0.63314   0.81274   1.17167   4.94997
 En-DIIS/RFO-DIIS/Sim-DIIS IScMMF=       -3 using points:    17   16   15   14   13   12   11   10    9    8
 RFO step:  Lambda=-2.48204595D-07.
 DIIS inversion failure, remove point  10.
 DIIS inversion failure, remove point   9.
 DIIS inversion failure, remove point   8.
 DIIS inversion failure, remove point   7.
 DIIS inversion failure, remove point   6.
 RFO-DIIS uses    5 points instead of   10
 DidBck=F Rises=F RFO-DIIS coefs:    1.34420   -0.50280   -0.07309   -0.09664    0.32832
                  RFO-DIIS coefs:    0.00000    0.00000    0.00000    0.00000    0.00000
 Iteration  1 RMS(Cart)=  0.00346420 RMS(Int)=  0.00000679
 Iteration  2 RMS(Cart)=  0.00001191 RMS(Int)=  0.00000208
 Iteration  3 RMS(Cart)=  0.00000000 RMS(Int)=  0.00000208
 Variable       Old X    -DE/DX   Delta X   Delta X   Delta X     New X
                                 (Linear)    (Quad)   (Total)
    R1        2.30031  -0.00019   0.00013  -0.00008   0.00005   2.30035
    R2        2.44091  -0.00014  -0.00004  -0.00007  -0.00011   2.44080
    R3        2.93039   0.00004   0.00000   0.00003   0.00003   2.93042
    R4        1.95080   0.00003   0.00059  -0.00039   0.00021   1.95101
    R5        2.81719   0.00001  -0.00088   0.00047  -0.00042   2.81677
    R6        2.53069  -0.00001   0.00009  -0.00002   0.00007   2.53076
    R7        2.52526  -0.00003  -0.00016  -0.00002  -0.00017   2.52509
    R8        2.53065  -0.00003   0.00010  -0.00003   0.00007   2.53072
    R9        1.85615  -0.00001  -0.00005   0.00001  -0.00004   1.85611
   R10        1.82113  -0.00002   0.00011  -0.00001   0.00009   1.82123
   R11        3.10463  -0.00001  -0.00006  -0.00021  -0.00028   3.10436
   R12        3.34436  -0.00001   0.00056  -0.00015   0.00041   3.34476
   R13        1.88478   0.00001   0.00002   0.00008   0.00010   1.88488
   R14        1.81426  -0.00002   0.00001  -0.00001  -0.00000   1.81426
   R15        1.81430  -0.00002   0.00001  -0.00001  -0.00000   1.81430
   R16        1.85062  -0.00001  -0.00003  -0.00000  -0.00003   1.85059
   R17        3.37367  -0.00001   0.00004   0.00021   0.00025   3.37392
   R18        1.83693  -0.00002  -0.00007   0.00002  -0.00006   1.83688
   R19        1.81436  -0.00000  -0.00000  -0.00001  -0.00001   1.81435
    A1        2.23315  -0.00002   0.00008   0.00004   0.00012   2.23327
    A2        2.10036   0.00001  -0.00026  -0.00007  -0.00032   2.10003
    A3        1.94959   0.00001   0.00017   0.00003   0.00020   1.94979
    A4        1.95627  -0.00007   0.00022   0.00008   0.00030   1.95657
    A5        1.92576   0.00003  -0.00006  -0.00005  -0.00011   1.92565
    A6        1.94592   0.00004   0.00037   0.00005   0.00042   1.94634
    A7        1.92315   0.00005  -0.00034   0.00006  -0.00028   1.92287
    A8        1.88592  -0.00004   0.00007  -0.00004   0.00003   1.88595
    A9        1.88806  -0.00004  -0.00007   0.00000  -0.00007   1.88799
   A10        1.89354  -0.00004   0.00002  -0.00002   0.00000   1.89354
   A11        1.81763   0.00002  -0.00031   0.00019  -0.00012   1.81751
   A12        2.00819  -0.00001  -0.00032  -0.00028  -0.00060   2.00759
   A13        1.76347   0.00001  -0.00166   0.00011  -0.00155   1.76191
   A14        1.93294  -0.00004  -0.00058  -0.00018  -0.00076   1.93219
   A15        2.08864   0.00002   0.00026  -0.00003   0.00022   2.08886
   A16        1.89077   0.00000   0.00040  -0.00027   0.00014   1.89090
   A17        2.02854  -0.00001  -0.00002   0.00014   0.00013   2.02866
   A18        1.85913   0.00004  -0.00077  -0.00032  -0.00109   1.85805
   A19        1.86033  -0.00005   0.00001  -0.00008  -0.00006   1.86027
   A20        1.82726  -0.00003   0.00031  -0.00009   0.00022   1.82748
   A21        2.17284   0.00000   0.00100  -0.00010   0.00091   2.17376
   A22        1.85566   0.00001   0.00029  -0.00008   0.00022   1.85588
   A23        3.11060  -0.00007   0.00062  -0.00021   0.00041   3.11100
   A24        3.01303   0.00007  -0.00136   0.00005  -0.00131   3.01173
   A25        2.96772   0.00003  -0.00239   0.00057  -0.00182   2.96591
   A26        2.95583   0.00009  -0.00051  -0.00030  -0.00081   2.95502
   A27        3.12010   0.00008   0.00088   0.00006   0.00093   3.12104
   A28        3.27352  -0.00001  -0.00111   0.00020  -0.00091   3.27261
   A29        3.04832   0.00005   0.00026   0.00000   0.00026   3.04858
   A30        3.31836  -0.00002   0.00056  -0.00047   0.00009   3.31845
    D1        0.08744   0.00001  -0.00050   0.00028  -0.00022   0.08722
    D2       -3.06893   0.00001  -0.00104   0.00035  -0.00069  -3.06962
    D3       -0.22703  -0.00001  -0.00526  -0.00037  -0.00562  -0.23265
    D4       -2.32281  -0.00000  -0.00555  -0.00031  -0.00586  -2.32866
    D5        1.85675  -0.00001  -0.00559  -0.00036  -0.00595   1.85080
    D6        2.92806  -0.00001  -0.00476  -0.00043  -0.00519   2.92287
    D7        0.83228  -0.00000  -0.00505  -0.00037  -0.00543   0.82685
    D8       -1.27134  -0.00001  -0.00510  -0.00042  -0.00552  -1.27686
    D9        0.16578   0.00003   0.00026  -0.00002   0.00024   0.16603
   D10        2.37089   0.00001   0.00084  -0.00067   0.00017   2.37106
   D11        1.21844  -0.00001   0.00247  -0.00016   0.00231   1.22076
   D12       -1.11069   0.00000   0.00282   0.00017   0.00299  -1.10770
   D13       -0.69044  -0.00005   0.00428  -0.00046   0.00382  -0.68662
   D14       -3.01958  -0.00003   0.00463  -0.00013   0.00450  -3.01508
   D15       -1.82713   0.00002  -0.00744   0.00026  -0.00718  -1.83431
   D16        0.21042  -0.00001  -0.00768  -0.00003  -0.00771   0.20271
   D17        2.60139  -0.00002  -0.00503   0.00012  -0.00491   2.59648
   D18       -1.64424  -0.00005  -0.00527  -0.00017  -0.00544  -1.64968
   D19        0.48350   0.00002   0.00241   0.00010   0.00251   0.48601
   D20        2.59109   0.00003   0.00392  -0.00037   0.00355   2.59463
   D21        2.61465   0.00001   0.00186   0.00021   0.00207   2.61672
   D22       -1.56095   0.00003   0.00337  -0.00026   0.00311  -1.55784
         Item               Value     Threshold  Converged?
 Maximum Force            0.000194     0.000015     NO 
 RMS     Force            0.000042     0.000010     NO 
 Maximum Displacement     0.013117     0.000060     NO 
 RMS     Displacement     0.003464     0.000040     NO 
 Predicted change in Energy=-1.186894D-08
 GradGradGradGradGradGradGradGradGradGradGradGradGradGradGradGradGradGrad

                          Input orientation:                          
 ---------------------------------------------------------------------
 Center     Atomic      Atomic             Coordinates (Angstroms)
 Number     Number       Type             X           Y           Z
 ---------------------------------------------------------------------
      1          6           0       -0.273924   -0.512592   -1.137131
      2          8           0       -0.936411    0.508622   -1.143479
      3          8           0        0.880641   -0.707172   -0.591795
      4          1           0        1.197288    0.112414   -0.049648
      5          6           0       -0.787119   -1.783269   -1.862885
      6          9           0       -2.081188   -1.647463   -2.179837
      7          9           0       -0.660327   -2.870396   -1.096359
      8          9           0       -0.098188   -1.978757   -2.994528
      9          8           0       -0.456912    2.903188    0.711070
     10          1           0       -1.248443    2.602019    1.208581
     11          1           0       -0.689443    2.756137   -0.212577
     12          8           0        1.614281    1.286563    0.768453
     13          1           0        0.864607    1.938422    0.857569
     14          1           0        1.999179    1.148215    1.637039
     15          8           0       -2.777662    1.952066    1.818381
     16          1           0       -3.403656    2.592994    2.163504
     17          1           0       -3.215393    1.514427    1.059519
     18          8           0       -3.649662    0.843090   -0.536844
     19          1           0       -2.797738    0.659384   -0.967340
     20          1           0       -4.193185    0.062883   -0.669816
 ---------------------------------------------------------------------
                    Distance matrix (angstroms):
                    1          2          3          4          5
     1  C    0.000000
     2  O    1.217295   0.000000
     3  O    1.291616   2.254814   0.000000
     4  H    1.933317   2.430251   1.032429   0.000000
     5  C    1.550713   2.406782   2.356922   3.289273   0.000000
     6  F    2.375158   2.652028   3.489764   4.287572   1.339222
     7  F    2.389604   3.390605   2.703461   3.666537   1.336220
     8  F    2.372857   3.211861   2.889319   3.837131   1.339200
     9  O    3.888044   3.066467   4.064628   3.332189   5.356974
    10  H    4.019060   3.164152   4.327250   3.709834   5.373776
    11  H    3.422286   2.445178   3.821449   3.252010   4.831073
    12  O    3.230097   3.281267   2.522595   1.490570   4.702610
    13  H    3.358950   3.048309   3.016633   2.065919   4.896943
    14  H    3.952378   4.093660   3.108262   2.135609   5.348507
    15  O    4.591110   3.774434   5.124809   4.761730   5.609520
    16  H    5.507638   4.622558   6.069428   5.676266   6.496903
    17  H    4.193604   3.325447   4.943665   4.761054   5.031080
    18  O    3.686981   2.800286   4.788525   4.925867   4.104912
    19  H    2.787830   1.875711   3.941951   4.135404   3.288031
    20  H    3.988754   3.321086   5.132521   5.426256   4.053761
                    6          7          8          9         10
     6  F    0.000000
     7  F    2.165256   0.000000
     8  F    2.169277   2.171191   0.000000
     9  O    5.630635   6.053300   6.139506   0.000000
    10  H    5.498449   5.967072   6.322398   0.982212   0.000000
    11  H    5.019837   5.695593   5.523410   0.963753   1.534901
    12  O    5.563939   5.092315   5.268292   2.628043   3.181089
    13  H    5.546361   5.409989   5.577626   1.642756   2.242443
    14  H    6.247700   5.540187   5.968947   3.157488   3.583877
    15  O    5.424707   6.019547   6.767204   2.741651   1.769973
    16  H    6.212488   6.928288   7.644103   3.299862   2.357309
    17  H    4.666627   5.513877   6.193109   3.107940   2.252547
    18  O    3.370816   4.799912   5.159070   3.999368   3.450535
    19  H    2.702802   4.128500   4.284489   3.651190   3.302844
    20  H    3.109016   4.611632   5.132405   4.892230   4.318227
                   11         12         13         14         15
    11  H    0.000000
    12  O    2.903310   0.000000
    13  H    2.056439   0.997433   0.000000
    14  H    3.638019   0.960067   1.587216   0.000000
    15  O    3.021916   4.564472   3.766891   4.847398   0.000000
    16  H    3.611001   5.369602   4.511319   5.617400   0.960087
    17  H    3.088769   4.843799   4.106940   5.259220   0.979290
    18  O    3.539462   5.441467   4.850027   6.060386   2.745414
    19  H    3.067727   4.782494   4.287074   5.480161   3.071103
    20  H    4.442847   6.106773   5.606407   6.696633   3.429846
                   16         17         18         19         20
    16  H    0.000000
    17  H    1.554841   0.000000
    18  O    3.227159   1.785401   0.000000
    19  H    3.729365   2.239128   0.972034   0.000000
    20  H    3.879757   2.460418   0.960115   1.546481   0.000000
 Stoichiometry    C2H9F3O6
 Framework group  C1[X(C2H9F3O6)]
 Deg. of freedom    54
 Full point group                 C1      NOp   1
 Largest Abelian subgroup         C1      NOp   1
 Largest concise Abelian subgroup C1      NOp   1
                         Standard orientation:                         
 ---------------------------------------------------------------------
 Center     Atomic      Atomic             Coordinates (Angstroms)
 Number     Number       Type             X           Y           Z
 ---------------------------------------------------------------------
      1          6           0       -0.751877   -0.511663   -0.160312
      2          8           0        0.153416    0.065233   -0.734283
      3          8           0       -0.751553   -1.710685    0.319916
      4          1           0        0.175159   -2.159381    0.243848
      5          6           0       -2.118275    0.190555    0.050774
      6          9           0       -2.012008    1.501200   -0.203062
      7          9           0       -2.555126    0.045726    1.305233
      8          9           0       -3.034584   -0.322863   -0.780032
      9          8           0        3.082575   -0.841835   -0.712443
     10          1           0        3.245715   -0.103623   -0.085411
     11          1           0        2.457347   -0.476601   -1.348458
     12          8           0        1.532222   -2.771561    0.170264
     13          1           0        2.210968   -2.092994   -0.101256
     14          1           0        1.875814   -3.257993    0.923295
     15          8           0        3.300800    1.375070    0.885793
     16          1           0        4.103187    1.897862    0.817751
     17          1           0        2.569215    1.943191    0.567941
     18          8           0        1.160230    2.638471   -0.280000
     19          1           0        0.640759    1.868832   -0.567498
     20          1           0        0.536696    3.253255    0.113787
 ---------------------------------------------------------------------
 Rotational constants (GHZ):           1.0220265           0.5268647           0.3917273
 Standard basis: 6-31++G(d,p) (6D, 7F)
 There are   263 symmetry adapted cartesian basis functions of A   symmetry.
 There are   263 symmetry adapted basis functions of A   symmetry.
   263 basis functions,   424 primitive gaussians,   263 cartesian basis functions
    48 alpha electrons       48 beta electrons
       nuclear repulsion energy       739.6473198485 Hartrees.
 NAtoms=   20 NActive=   20 NUniq=   20 SFac= 1.00D+00 NAtFMM=   60 NAOKFM=F Big=F
 Integral buffers will be    131072 words long.
 Raffenetti 2 integral format.
 Two-electron integral symmetry is turned on.
 Nuclear repulsion after empirical dispersion term =      739.6382921037 Hartrees.
 One-electron integrals computed using PRISM.
 NBasis=   263 RedAO= T EigKep=  4.87D-05  NBF=   263
 NBsUse=   263 1.00D-06 EigRej= -1.00D+00 NBFU=   263
 Initial guess from the checkpoint file:  "/local_scratch/slurm.5620294/Gau-750304.chk"
 B after Tr=    -0.000000    0.000000   -0.000000
         Rot=    1.000000   -0.000374    0.000071   -0.000124 Ang=  -0.05 deg.
 Requested convergence on RMS density matrix=1.00D-10 within 128 cycles.
 Requested convergence on MAX density matrix=1.00D-08.
 Requested convergence on             energy=1.00D-08.
 No special actions if energy rises.
 SCF Done:  E(RwB97XD) =  -832.385578060     A.U. after   13 cycles
            NFock= 13  Conv=0.81D-10     -V/T= 2.0082
 Calling FoFJK, ICntrl=      2127 FMM=F ISym2X=0 I1Cent= 0 IOpClX= 0 NMat=1 NMatS=1 NMatT=0.
 ***** Axes restored to original set *****
 -------------------------------------------------------------------
 Center     Atomic                   Forces (Hartrees/Bohr)
 Number     Number              X              Y              Z
 -------------------------------------------------------------------
      1        6           0.000015650    0.000154919    0.000067221
      2        8           0.000123674   -0.000147098   -0.000020531
      3        8          -0.000134690    0.000003431   -0.000055860
      4        1           0.000014793   -0.000023653    0.000027376
      5        6           0.000033709   -0.000002613    0.000012238
      6        9           0.000011372   -0.000028091   -0.000005106
      7        9          -0.000010267    0.000008933   -0.000036985
      8        9          -0.000036324   -0.000018306    0.000012542
      9        8          -0.000043948   -0.000030558   -0.000004004
     10        1          -0.000000895   -0.000031171   -0.000015870
     11        1           0.000032287    0.000060768    0.000022537
     12        8           0.000008748    0.000011635    0.000018314
     13        1          -0.000014993    0.000002474   -0.000013761
     14        1           0.000004419    0.000028688   -0.000018354
     15        8           0.000015159    0.000012772    0.000022655
     16        1          -0.000005450   -0.000028738   -0.000009159
     17        1           0.000028449    0.000021462   -0.000022373
     18        8          -0.000010272   -0.000011051   -0.000005396
     19        1          -0.000010202   -0.000008776    0.000021647
     20        1          -0.000021218    0.000024973    0.000002868
 -------------------------------------------------------------------
 Cartesian Forces:  Max     0.000154919 RMS     0.000043132

 GradGradGradGradGradGradGradGradGradGradGradGradGradGradGradGradGradGrad
 Berny optimization.
 Using GEDIIS/GDIIS optimizer.
 FormGI is forming the generalized inverse of G from B-inverse, IUseBI=4.
 Internal  Forces:  Max     0.000200326 RMS     0.000057744
 Search for a local minimum.
 Step number  18 out of a maximum of  120
 All quantities printed in internal units (Hartrees-Bohrs-Radians)
 Mixed Optimization -- En-DIIS/RFO-DIIS
 Swapping is turned off.
 Update second derivatives using D2CorX and points    5    7    8    9   10
                                                     11   12   13   14   15
                                                     16   17   18
 DE= -1.03D-07 DEPred=-1.19D-08 R= 8.67D+00
 Trust test= 8.67D+00 RLast= 2.12D-02 DXMaxT set to 4.34D-01
 ITU=  0  0  0  1  1  1  1  1  1  1  1  0  0  0  0 -1  1  0
     Eigenvalues ---    0.00058   0.00162   0.00255   0.00383   0.00653
     Eigenvalues ---    0.00845   0.01133   0.01393   0.01600   0.01800
     Eigenvalues ---    0.02024   0.02300   0.02582   0.02637   0.02749
     Eigenvalues ---    0.03071   0.03314   0.03430   0.04360   0.04434
     Eigenvalues ---    0.05273   0.05400   0.05894   0.07221   0.07779
     Eigenvalues ---    0.08119   0.08574   0.09431   0.12004   0.12302
     Eigenvalues ---    0.13543   0.21459   0.22047   0.22457   0.24671
     Eigenvalues ---    0.25560   0.28374   0.37325   0.38512   0.40111
     Eigenvalues ---    0.41126   0.42108   0.47804   0.49927   0.52866
     Eigenvalues ---    0.56167   0.56545   0.56617   0.57081   0.57716
     Eigenvalues ---    0.63568   0.79618   1.07153   5.41694
 En-DIIS/RFO-DIIS/Sim-DIIS IScMMF=       -3 using points:    18   17   16   15   14   13   12   11   10    9
 RFO step:  Lambda=-3.36529947D-07.
 DIIS inversion failure, remove point  10.
 DIIS inversion failure, remove point   9.
 DIIS inversion failure, remove point   8.
 DIIS inversion failure, remove point   7.
 DIIS inversion failure, remove point   6.
 RFO-DIIS uses    5 points instead of   10
 DidBck=F Rises=F RFO-DIIS coefs:    1.55357    0.29727   -0.99704   -0.18115    0.32735
                  RFO-DIIS coefs:    0.00000    0.00000    0.00000    0.00000    0.00000
 Iteration  1 RMS(Cart)=  0.00233699 RMS(Int)=  0.00000342
 Iteration  2 RMS(Cart)=  0.00000634 RMS(Int)=  0.00000101
 Iteration  3 RMS(Cart)=  0.00000000 RMS(Int)=  0.00000101
 Variable       Old X    -DE/DX   Delta X   Delta X   Delta X     New X
                                 (Linear)    (Quad)   (Total)
    R1        2.30035  -0.00019  -0.00002  -0.00003  -0.00005   2.30031
    R2        2.44080  -0.00014   0.00007   0.00000   0.00007   2.44087
    R3        2.93042   0.00004  -0.00001  -0.00001  -0.00002   2.93040
    R4        1.95101   0.00004   0.00016  -0.00024  -0.00008   1.95093
    R5        2.81677   0.00004  -0.00025   0.00047   0.00023   2.81700
    R6        2.53076  -0.00001   0.00003  -0.00001   0.00001   2.53078
    R7        2.52509  -0.00003   0.00002  -0.00000   0.00002   2.52511
    R8        2.53072  -0.00003   0.00001  -0.00000   0.00001   2.53073
    R9        1.85611   0.00001   0.00009  -0.00001   0.00008   1.85619
   R10        1.82123  -0.00004  -0.00008   0.00000  -0.00008   1.82115
   R11        3.10436   0.00001   0.00006   0.00011   0.00017   3.10453
   R12        3.34476   0.00000  -0.00123   0.00016  -0.00108   3.34369
   R13        1.88488   0.00003  -0.00003   0.00001  -0.00002   1.88486
   R14        1.81426  -0.00002   0.00001  -0.00000   0.00001   1.81427
   R15        1.81430  -0.00002   0.00000   0.00000   0.00000   1.81430
   R16        1.85059  -0.00000   0.00003  -0.00000   0.00002   1.85061
   R17        3.37392  -0.00001  -0.00082   0.00037  -0.00045   3.37347
   R18        1.83688  -0.00002   0.00003  -0.00000   0.00003   1.83691
   R19        1.81435  -0.00001   0.00000   0.00000   0.00000   1.81436
    A1        2.23327  -0.00000  -0.00010   0.00000  -0.00010   2.23316
    A2        2.10003   0.00002   0.00010  -0.00001   0.00008   2.10011
    A3        1.94979  -0.00001   0.00001   0.00001   0.00002   1.94981
    A4        1.95657   0.00006  -0.00029  -0.00003  -0.00032   1.95625
    A5        1.92565   0.00003  -0.00002  -0.00000  -0.00003   1.92562
    A6        1.94634   0.00003  -0.00002   0.00002  -0.00000   1.94634
    A7        1.92287   0.00004   0.00006  -0.00002   0.00004   1.92290
    A8        1.88595  -0.00003  -0.00000  -0.00001  -0.00001   1.88594
    A9        1.88799  -0.00004  -0.00001   0.00001   0.00001   1.88800
   A10        1.89354  -0.00003  -0.00000   0.00000  -0.00000   1.89354
   A11        1.81751   0.00001   0.00002   0.00015   0.00017   1.81768
   A12        2.00759   0.00005  -0.00052  -0.00023  -0.00075   2.00684
   A13        1.76191   0.00001   0.00124   0.00026   0.00150   1.76341
   A14        1.93219   0.00013   0.00032  -0.00001   0.00031   1.93250
   A15        2.08886  -0.00003  -0.00030   0.00002  -0.00028   2.08858
   A16        1.89090  -0.00008  -0.00000  -0.00018  -0.00018   1.89072
   A17        2.02866  -0.00002  -0.00036   0.00009  -0.00027   2.02840
   A18        1.85805   0.00010   0.00162  -0.00032   0.00130   1.85935
   A19        1.86027  -0.00007   0.00005  -0.00004   0.00002   1.86029
   A20        1.82748  -0.00002  -0.00094   0.00011  -0.00082   1.82666
   A21        2.17376  -0.00000   0.00043  -0.00025   0.00018   2.17393
   A22        1.85588  -0.00001   0.00011  -0.00009   0.00003   1.85590
   A23        3.11100   0.00006   0.00015  -0.00013   0.00002   3.11102
   A24        3.01173   0.00015   0.00193  -0.00015   0.00178   3.01350
   A25        2.96591   0.00020   0.00148   0.00044   0.00192   2.96783
   A26        2.95502   0.00015   0.00014  -0.00023  -0.00008   2.95494
   A27        3.12104  -0.00003   0.00031  -0.00010   0.00022   3.12125
   A28        3.27261  -0.00001  -0.00121   0.00005  -0.00115   3.27145
   A29        3.04858   0.00008   0.00033   0.00010   0.00043   3.04901
   A30        3.31845  -0.00003   0.00047  -0.00026   0.00021   3.31865
    D1        0.08722   0.00003   0.00068  -0.00025   0.00042   0.08764
    D2       -3.06962   0.00002   0.00074  -0.00027   0.00047  -3.06915
    D3       -0.23265  -0.00001   0.00049  -0.00020   0.00029  -0.23236
    D4       -2.32866  -0.00001   0.00052  -0.00020   0.00032  -2.32834
    D5        1.85080  -0.00001   0.00050  -0.00020   0.00030   1.85111
    D6        2.92287  -0.00000   0.00043  -0.00019   0.00025   2.92312
    D7        0.82685   0.00000   0.00046  -0.00019   0.00028   0.82713
    D8       -1.27686  -0.00000   0.00044  -0.00019   0.00026  -1.27660
    D9        0.16603   0.00005  -0.00265   0.00029  -0.00236   0.16367
   D10        2.37106   0.00005  -0.00250  -0.00003  -0.00252   2.36854
   D11        1.22076   0.00004  -0.00201  -0.00012  -0.00213   1.21863
   D12       -1.10770   0.00002  -0.00198  -0.00003  -0.00201  -1.10971
   D13       -0.68662  -0.00003  -0.00283  -0.00046  -0.00329  -0.68991
   D14       -3.01508  -0.00005  -0.00280  -0.00038  -0.00318  -3.01825
   D15       -1.83431   0.00002   0.00442   0.00026   0.00467  -1.82964
   D16        0.20271   0.00000   0.00572   0.00002   0.00574   0.20845
   D17        2.59648  -0.00006   0.00239   0.00000   0.00239   2.59887
   D18       -1.64968  -0.00008   0.00369  -0.00023   0.00346  -1.64622
   D19        0.48601   0.00001  -0.00118   0.00007  -0.00111   0.48490
   D20        2.59463   0.00003  -0.00159  -0.00026  -0.00185   2.59279
   D21        2.61672   0.00001  -0.00086   0.00009  -0.00077   2.61595
   D22       -1.55784   0.00002  -0.00127  -0.00024  -0.00151  -1.55935
         Item               Value     Threshold  Converged?
 Maximum Force            0.000200     0.000015     NO 
 RMS     Force            0.000058     0.000010     NO 
 Maximum Displacement     0.012679     0.000060     NO 
 RMS     Displacement     0.002336     0.000040     NO 
 Predicted change in Energy=-1.499065D-07
 GradGradGradGradGradGradGradGradGradGradGradGradGradGradGradGradGradGrad

                          Input orientation:                          
 ---------------------------------------------------------------------
 Center     Atomic      Atomic             Coordinates (Angstroms)
 Number     Number       Type             X           Y           Z
 ---------------------------------------------------------------------
      1          6           0       -0.274041   -0.513106   -1.137109
      2          8           0       -0.936921    0.507831   -1.142040
      3          8           0        0.881026   -0.707615   -0.592721
      4          1           0        1.197177    0.111625   -0.049844
      5          6           0       -0.787180   -1.783388   -1.863571
      6          9           0       -2.081458   -1.647729   -2.179760
      7          9           0       -0.659685   -2.871056   -1.097915
      8          9           0       -0.098764   -1.977836   -2.995709
      9          8           0       -0.455895    2.905077    0.712281
     10          1           0       -1.248230    2.602865    1.207959
     11          1           0       -0.688008    2.762846   -0.212180
     12          8           0        1.613469    1.285584    0.769106
     13          1           0        0.864065    1.937834    0.857512
     14          1           0        1.996974    1.146689    1.638227
     15          8           0       -2.777226    1.953320    1.817099
     16          1           0       -3.403241    2.594557    2.161613
     17          1           0       -3.215223    1.514393    1.059120
     18          8           0       -3.649943    0.841035   -0.536002
     19          1           0       -2.797756    0.657947   -0.966275
     20          1           0       -4.192393    0.059900   -0.667912
 ---------------------------------------------------------------------
                    Distance matrix (angstroms):
                    1          2          3          4          5
     1  C    0.000000
     2  O    1.217270   0.000000
     3  O    1.291655   2.254771   0.000000
     4  H    1.933110   2.429865   1.032386   0.000000
     5  C    1.550701   2.406805   2.356959   3.289126   0.000000
     6  F    2.375131   2.652031   3.489817   4.287344   1.339229
     7  F    2.389600   3.390529   2.703606   3.666439   1.336228
     8  F    2.372878   3.212030   2.889257   3.837113   1.339203
     9  O    3.890667   3.068662   4.067177   3.334195   5.359708
    10  H    4.019660   3.163634   4.328447   3.710574   5.374577
    11  H    3.429100   2.451875   3.827634   3.257184   4.837889
    12  O    3.229804   3.280529   2.522675   1.490690   4.702413
    13  H    3.358706   3.047403   3.016929   2.066228   4.896773
    14  H    3.951572   4.092159   3.108200   2.135560   5.347845
    15  O    4.590919   3.772620   5.125486   4.761637   5.609866
    16  H    5.507361   4.620745   6.070060   5.676208   6.497097
    17  H    4.193415   3.323993   4.944204   4.760969   5.031189
    18  O    3.686699   2.799785   4.788655   4.925745   4.104320
    19  H    2.787416   1.875136   3.941794   4.134949   3.287502
    20  H    3.987727   3.320171   5.131697   5.425140   4.052503
                    6          7          8          9         10
     6  F    0.000000
     7  F    2.165262   0.000000
     8  F    2.169291   2.171198   0.000000
     9  O    5.633330   6.056571   6.141627   0.000000
    10  H    5.498951   5.968857   6.322573   0.982254   0.000000
    11  H    5.026554   5.703173   5.528952   0.963709   1.535004
    12  O    5.563508   5.092215   5.268348   2.628356   3.180746
    13  H    5.545934   5.410261   5.577349   1.642847   2.242068
    14  H    6.246551   5.539547   5.968931   3.156876   3.582866
    15  O    5.424622   6.021286   6.766925   2.741357   1.769403
    16  H    6.212215   6.929974   7.643580   3.299065   2.356607
    17  H    4.666345   5.515046   6.192707   3.109372   2.252995
    18  O    3.369871   4.799689   5.158204   4.002553   3.451619
    19  H    2.702178   4.128261   4.283750   3.653965   3.303185
    20  H    3.107688   4.610361   5.131161   4.895037   4.318989
                   11         12         13         14         15
    11  H    0.000000
    12  O    2.905516   0.000000
    13  H    2.057624   0.997423   0.000000
    14  H    3.639381   0.960072   1.587107   0.000000
    15  O    3.022935   4.563153   3.765640   4.845165   0.000000
    16  H    3.610499   5.368413   4.510195   5.615387   0.960088
    17  H    3.092192   4.842802   4.106158   5.257144   0.979302
    18  O    3.545600   5.440996   4.849858   6.058743   2.745159
    19  H    3.074134   4.781672   4.286402   5.478296   3.070112
    20  H    4.449081   6.105355   5.605473   6.693852   3.429726
                   16         17         18         19         20
    16  H    0.000000
    17  H    1.554862   0.000000
    18  O    3.226891   1.785163   0.000000
    19  H    3.728371   2.238304   0.972049   0.000000
    20  H    3.879879   2.460295   0.960117   1.546510   0.000000
 Stoichiometry    C2H9F3O6
 Framework group  C1[X(C2H9F3O6)]
 Deg. of freedom    54
 Full point group                 C1      NOp   1
 Largest Abelian subgroup         C1      NOp   1
 Largest concise Abelian subgroup C1      NOp   1
                         Standard orientation:                         
 ---------------------------------------------------------------------
 Center     Atomic      Atomic             Coordinates (Angstroms)
 Number     Number       Type             X           Y           Z
 ---------------------------------------------------------------------
      1          6           0       -0.751941   -0.511781   -0.159950
      2          8           0        0.153856    0.065579   -0.732606
      3          8           0       -0.751834   -1.711152    0.319509
      4          1           0        0.175237   -2.159152    0.244307
      5          6           0       -2.118663    0.190043    0.050261
      6          9           0       -2.012428    1.500823   -0.202929
      7          9           0       -2.556542    0.044610    1.304301
      8          9           0       -3.034184   -0.323201   -0.781526
      9          8           0        3.085079   -0.842282   -0.712526
     10          1           0        3.246188   -0.102867   -0.086320
     11          1           0        2.463068   -0.477944   -1.352131
     12          8           0        1.532932   -2.770331    0.171624
     13          1           0        2.211338   -2.091773   -0.100731
     14          1           0        1.876728   -3.255273    0.925530
     15          8           0        3.300708    1.375729    0.884024
     16          1           0        4.102831    1.898840    0.815305
     17          1           0        2.568484    1.943855    0.567617
     18          8           0        1.158487    2.639098   -0.278167
     19          1           0        0.639843    1.868949   -0.565845
     20          1           0        0.534486    3.252581    0.116910
 ---------------------------------------------------------------------
 Rotational constants (GHZ):           1.0222865           0.5267061           0.3916192
 Standard basis: 6-31++G(d,p) (6D, 7F)
 There are   263 symmetry adapted cartesian basis functions of A   symmetry.
 There are   263 symmetry adapted basis functions of A   symmetry.
   263 basis functions,   424 primitive gaussians,   263 cartesian basis functions
    48 alpha electrons       48 beta electrons
       nuclear repulsion energy       739.6168594240 Hartrees.
 NAtoms=   20 NActive=   20 NUniq=   20 SFac= 1.00D+00 NAtFMM=   60 NAOKFM=F Big=F
 Integral buffers will be    131072 words long.
 Raffenetti 2 integral format.
 Two-electron integral symmetry is turned on.
 Nuclear repulsion after empirical dispersion term =      739.6078339588 Hartrees.
 One-electron integrals computed using PRISM.
 NBasis=   263 RedAO= T EigKep=  4.87D-05  NBF=   263
 NBsUse=   263 1.00D-06 EigRej= -1.00D+00 NBFU=   263
 Initial guess from the checkpoint file:  "/local_scratch/slurm.5620294/Gau-750304.chk"
 B after Tr=     0.000000   -0.000000    0.000000
         Rot=    1.000000   -0.000002    0.000079   -0.000135 Ang=  -0.02 deg.
 Requested convergence on RMS density matrix=1.00D-10 within 128 cycles.
 Requested convergence on MAX density matrix=1.00D-08.
 Requested convergence on             energy=1.00D-08.
 No special actions if energy rises.
 SCF Done:  E(RwB97XD) =  -832.385578305     A.U. after   13 cycles
            NFock= 13  Conv=0.52D-10     -V/T= 2.0082
 Calling FoFJK, ICntrl=      2127 FMM=F ISym2X=0 I1Cent= 0 IOpClX= 0 NMat=1 NMatS=1 NMatT=0.
 ***** Axes restored to original set *****
 -------------------------------------------------------------------
 Center     Atomic                   Forces (Hartrees/Bohr)
 Number     Number              X              Y              Z
 -------------------------------------------------------------------
      1        6           0.000028650    0.000156100    0.000073800
      2        8           0.000128468   -0.000144150   -0.000022835
      3        8          -0.000153984   -0.000006031   -0.000051502
      4        1           0.000025118   -0.000009584    0.000019973
      5        6           0.000036742   -0.000003331    0.000009496
      6        9           0.000013594   -0.000032095   -0.000007665
      7        9          -0.000010738    0.000010381   -0.000038929
      8        9          -0.000040046   -0.000019087    0.000014685
      9        8          -0.000048176   -0.000025678    0.000000746
     10        1           0.000004434   -0.000032840   -0.000014218
     11        1           0.000033344    0.000046355    0.000016837
     12        8           0.000000689    0.000003348    0.000020821
     13        1          -0.000014473    0.000007534   -0.000012738
     14        1           0.000006414    0.000033092   -0.000021100
     15        8           0.000010381    0.000015639    0.000028540
     16        1          -0.000005561   -0.000031299   -0.000006569
     17        1           0.000035810    0.000021994   -0.000030709
     18        8          -0.000021150   -0.000005443   -0.000002932
     19        1          -0.000011184   -0.000012963    0.000022034
     20        1          -0.000018332    0.000028056    0.000002266
 -------------------------------------------------------------------
 Cartesian Forces:  Max     0.000156100 RMS     0.000044761

 GradGradGradGradGradGradGradGradGradGradGradGradGradGradGradGradGradGrad
 Berny optimization.
 Using GEDIIS/GDIIS optimizer.
 FormGI is forming the generalized inverse of G from B-inverse, IUseBI=4.
 Internal  Forces:  Max     0.000226271 RMS     0.000065838
 Search for a local minimum.
 Step number  19 out of a maximum of  120
 All quantities printed in internal units (Hartrees-Bohrs-Radians)
 Mixed Optimization -- En-DIIS/RFO-DIIS
 Swapping is turned off.
 Update second derivatives using D2CorX and points    5    7    8    9   10
                                                     11   12   13   14   15
                                                     16   17   18   19
 DE= -2.45D-07 DEPred=-1.50D-07 R= 1.63D+00
 Trust test= 1.63D+00 RLast= 1.17D-02 DXMaxT set to 4.34D-01
 ITU=  0  0  0  0  1  1  1  1  1  1  1  1  0  0  0  0 -1  1  0
     Eigenvalues ---    0.00055   0.00113   0.00277   0.00446   0.00620
     Eigenvalues ---    0.00907   0.01105   0.01379   0.01550   0.01784
     Eigenvalues ---    0.02033   0.02289   0.02560   0.02679   0.02777
     Eigenvalues ---    0.03118   0.03305   0.03463   0.04184   0.04372
     Eigenvalues ---    0.05224   0.05354   0.05711   0.07103   0.07677
     Eigenvalues ---    0.08010   0.08621   0.08902   0.11915   0.12264
     Eigenvalues ---    0.13514   0.21317   0.21908   0.22547   0.24703
     Eigenvalues ---    0.25623   0.28030   0.37361   0.38508   0.39968
     Eigenvalues ---    0.41338   0.41650   0.47751   0.49885   0.52826
     Eigenvalues ---    0.56177   0.56442   0.56571   0.57064   0.57508
     Eigenvalues ---    0.62925   0.78221   1.01463   5.50038
 En-DIIS/RFO-DIIS/Sim-DIIS IScMMF=       -3 using points:    19   18   17   16   15   14   13   12   11   10
 RFO step:  Lambda=-2.57820162D-07.
 DIIS inversion failure, remove point  10.
 DIIS inversion failure, remove point   9.
 DIIS inversion failure, remove point   8.
 DIIS inversion failure, remove point   7.
 DIIS inversion failure, remove point   6.
 RFO-DIIS uses    5 points instead of   10
 DidBck=F Rises=F RFO-DIIS coefs:    1.53213   -0.41674    0.53872   -1.27582    0.62171
                  RFO-DIIS coefs:    0.00000    0.00000    0.00000    0.00000    0.00000
 Iteration  1 RMS(Cart)=  0.00197082 RMS(Int)=  0.00000320
 Iteration  2 RMS(Cart)=  0.00000319 RMS(Int)=  0.00000134
 Iteration  3 RMS(Cart)=  0.00000000 RMS(Int)=  0.00000134
 Variable       Old X    -DE/DX   Delta X   Delta X   Delta X     New X
                                 (Linear)    (Quad)   (Total)
    R1        2.30031  -0.00019   0.00001  -0.00002  -0.00001   2.30030
    R2        2.44087  -0.00015  -0.00001  -0.00001  -0.00002   2.44085
    R3        2.93040   0.00005   0.00001  -0.00000   0.00001   2.93041
    R4        1.95093   0.00004   0.00019  -0.00019  -0.00001   1.95092
    R5        2.81700   0.00003  -0.00029   0.00033   0.00004   2.81704
    R6        2.53078  -0.00001   0.00005  -0.00000   0.00004   2.53082
    R7        2.52511  -0.00003  -0.00010  -0.00000  -0.00011   2.52500
    R8        2.53073  -0.00003   0.00006  -0.00000   0.00006   2.53079
    R9        1.85619   0.00001   0.00004  -0.00002   0.00002   1.85621
   R10        1.82115  -0.00003  -0.00000   0.00000  -0.00000   1.82115
   R11        3.10453   0.00001  -0.00025   0.00014  -0.00010   3.10443
   R12        3.34369   0.00001  -0.00066   0.00023  -0.00044   3.34325
   R13        1.88486   0.00003   0.00003  -0.00001   0.00002   1.88487
   R14        1.81427  -0.00002  -0.00000  -0.00000  -0.00000   1.81427
   R15        1.81430  -0.00002   0.00000  -0.00000   0.00000   1.81430
   R16        1.85061   0.00000  -0.00000  -0.00000  -0.00001   1.85061
   R17        3.37347  -0.00001  -0.00038   0.00027  -0.00011   3.37336
   R18        1.83691  -0.00002  -0.00001   0.00001  -0.00001   1.83690
   R19        1.81436  -0.00001  -0.00001   0.00000  -0.00001   1.81435
    A1        2.23316  -0.00001  -0.00002   0.00001  -0.00001   2.23316
    A2        2.10011   0.00002  -0.00011  -0.00001  -0.00012   2.09999
    A3        1.94981  -0.00002   0.00013  -0.00000   0.00012   1.94993
    A4        1.95625   0.00007  -0.00005   0.00001  -0.00003   1.95621
    A5        1.92562   0.00004  -0.00007   0.00000  -0.00007   1.92555
    A6        1.94634   0.00003   0.00026   0.00002   0.00028   1.94662
    A7        1.92290   0.00004  -0.00016  -0.00002  -0.00018   1.92272
    A8        1.88594  -0.00004   0.00002  -0.00001   0.00002   1.88595
    A9        1.88800  -0.00004  -0.00005   0.00000  -0.00004   1.88796
   A10        1.89354  -0.00004  -0.00001   0.00000  -0.00001   1.89353
   A11        1.81768   0.00001  -0.00002   0.00010   0.00007   1.81776
   A12        2.00684   0.00009  -0.00023  -0.00015  -0.00038   2.00645
   A13        1.76341   0.00000   0.00004   0.00009   0.00013   1.76354
   A14        1.93250   0.00015  -0.00010   0.00002  -0.00008   1.93242
   A15        2.08858  -0.00003   0.00021   0.00005   0.00026   2.08883
   A16        1.89072  -0.00009   0.00022  -0.00019   0.00004   1.89076
   A17        2.02840  -0.00003  -0.00037   0.00012  -0.00024   2.02815
   A18        1.85935   0.00011   0.00025  -0.00033  -0.00008   1.85927
   A19        1.86029  -0.00008  -0.00003  -0.00003  -0.00005   1.86023
   A20        1.82666  -0.00002  -0.00003   0.00003   0.00001   1.82667
   A21        2.17393  -0.00000   0.00077  -0.00022   0.00055   2.17449
   A22        1.85590  -0.00001   0.00025  -0.00011   0.00014   1.85605
   A23        3.11102   0.00006   0.00018  -0.00010   0.00008   3.11111
   A24        3.01350   0.00018   0.00066  -0.00016   0.00050   3.01400
   A25        2.96783   0.00023  -0.00004   0.00024   0.00020   2.96803
   A26        2.95494   0.00018  -0.00017  -0.00004  -0.00021   2.95473
   A27        3.12125  -0.00003   0.00079  -0.00018   0.00060   3.12186
   A28        3.27145  -0.00000  -0.00090   0.00029  -0.00061   3.27085
   A29        3.04901   0.00008   0.00013   0.00010   0.00022   3.04924
   A30        3.31865  -0.00003   0.00048  -0.00019   0.00029   3.31894
    D1        0.08764   0.00003   0.00014  -0.00026  -0.00012   0.08752
    D2       -3.06915   0.00001  -0.00015  -0.00029  -0.00044  -3.06959
    D3       -0.23236  -0.00001  -0.00345  -0.00013  -0.00358  -0.23593
    D4       -2.32834  -0.00001  -0.00360  -0.00013  -0.00373  -2.33208
    D5        1.85111  -0.00002  -0.00365  -0.00014  -0.00379   1.84732
    D6        2.92312   0.00000  -0.00318  -0.00010  -0.00329   2.91983
    D7        0.82713   0.00000  -0.00334  -0.00011  -0.00345   0.82369
    D8       -1.27660   0.00000  -0.00339  -0.00011  -0.00350  -1.28010
    D9        0.16367   0.00007  -0.00119   0.00050  -0.00069   0.16298
   D10        2.36854   0.00007  -0.00058   0.00023  -0.00035   2.36819
   D11        1.21863   0.00006   0.00025  -0.00022   0.00003   1.21866
   D12       -1.10971   0.00003  -0.00007  -0.00018  -0.00025  -1.10996
   D13       -0.68991  -0.00002   0.00034  -0.00039  -0.00005  -0.68996
   D14       -3.01825  -0.00006   0.00001  -0.00035  -0.00033  -3.01859
   D15       -1.82964   0.00002   0.00014   0.00011   0.00026  -1.82938
   D16        0.20845  -0.00001   0.00030  -0.00015   0.00015   0.20860
   D17        2.59887  -0.00007  -0.00016   0.00010  -0.00006   2.59881
   D18       -1.64622  -0.00009  -0.00000  -0.00017  -0.00017  -1.64639
   D19        0.48490   0.00002   0.00016   0.00014   0.00030   0.48521
   D20        2.59279   0.00003   0.00115  -0.00022   0.00093   2.59371
   D21        2.61595   0.00001  -0.00032   0.00017  -0.00015   2.61580
   D22       -1.55935   0.00002   0.00067  -0.00019   0.00047  -1.55888
         Item               Value     Threshold  Converged?
 Maximum Force            0.000226     0.000015     NO 
 RMS     Force            0.000066     0.000010     NO 
 Maximum Displacement     0.007052     0.000060     NO 
 RMS     Displacement     0.001971     0.000040     NO 
 Predicted change in Energy=-9.029050D-08
 GradGradGradGradGradGradGradGradGradGradGradGradGradGradGradGradGradGrad

                          Input orientation:                          
 ---------------------------------------------------------------------
 Center     Atomic      Atomic             Coordinates (Angstroms)
 Number     Number       Type             X           Y           Z
 ---------------------------------------------------------------------
      1          6           0       -0.274054   -0.513519   -1.136410
      2          8           0       -0.936893    0.507439   -1.141167
      3          8           0        0.880836   -0.708258   -0.591753
      4          1           0        1.196872    0.110832   -0.048593
      5          6           0       -0.786974   -1.783296   -1.863917
      6          9           0       -2.082233   -1.648982   -2.176746
      7          9           0       -0.655953   -2.872325   -1.100892
      8          9           0       -0.100992   -1.974318   -2.998153
      9          8           0       -0.455789    2.905213    0.711238
     10          1           0       -1.248298    2.603140    1.206746
     11          1           0       -0.687554    2.762794   -0.213281
     12          8           0        1.613016    1.285095    0.770037
     13          1           0        0.863736    1.937627    0.857515
     14          1           0        1.996032    1.146766    1.639462
     15          8           0       -2.776899    1.954126    1.816772
     16          1           0       -3.402722    2.595804    2.160813
     17          1           0       -3.215110    1.514725    1.059195
     18          8           0       -3.649823    0.840717   -0.535591
     19          1           0       -2.797645    0.657205   -0.965693
     20          1           0       -4.192805    0.059989   -0.667707
 ---------------------------------------------------------------------
                    Distance matrix (angstroms):
                    1          2          3          4          5
     1  C    0.000000
     2  O    1.217265   0.000000
     3  O    1.291645   2.254754   0.000000
     4  H    1.933076   2.429809   1.032381   0.000000
     5  C    1.550705   2.406722   2.357053   3.289189   0.000000
     6  F    2.375097   2.652240   3.489547   4.287016   1.339253
     7  F    2.389785   3.391659   2.702615   3.665995   1.336172
     8  F    2.372756   3.210334   2.890960   3.838255   1.339235
     9  O    3.890316   3.067928   4.067127   3.334246   5.359405
    10  H    4.019091   3.162536   4.328183   3.710301   5.374255
    11  H    3.428903   2.451483   3.827701   3.257467   4.837501
    12  O    3.229642   3.280166   2.522700   1.490713   4.702413
    13  H    3.358336   3.046709   3.016850   2.066203   4.896561
    14  H    3.951620   4.091783   3.108552   2.135730   5.348275
    15  O    4.590728   3.771992   5.125261   4.761110   5.610311
    16  H    5.507098   4.620027   6.069787   5.675634   6.497469
    17  H    4.193360   3.323626   4.944094   4.760641   5.031637
    18  O    3.686564   2.799605   4.788460   4.925480   4.104363
    19  H    2.787158   1.874999   3.941515   4.134702   3.287195
    20  H    3.988132   3.320442   5.132037   5.425358   4.053184
                    6          7          8          9         10
     6  F    0.000000
     7  F    2.165249   0.000000
     8  F    2.169302   2.171174   0.000000
     9  O    5.632624   6.058368   6.139648   0.000000
    10  H    5.497636   5.971330   6.320649   0.982266   0.000000
    11  H    5.026339   5.704684   5.526282   0.963709   1.535057
    12  O    5.563021   5.092419   5.268856   2.628344   3.180421
    13  H    5.545199   5.411141   5.576754   1.642791   2.241775
    14  H    6.245950   5.540366   5.970439   3.156764   3.582450
    15  O    5.423387   6.025429   6.765844   2.741226   1.769172
    16  H    6.210983   6.934255   7.642144   3.298699   2.356234
    17  H    4.665165   5.519191   6.191383   3.109403   2.252725
    18  O    3.368876   4.803072   5.155854   4.002323   3.450971
    19  H    2.701288   4.130702   4.281091   3.653756   3.302519
    20  H    3.106814   4.614698   5.129553   4.895108   4.318717
                   11         12         13         14         15
    11  H    0.000000
    12  O    2.905707   0.000000
    13  H    2.057670   0.997433   0.000000
    14  H    3.639483   0.960071   1.587135   0.000000
    15  O    3.023312   4.562303   3.764925   4.843979   0.000000
    16  H    3.610588   5.367480   4.509373   5.614095   0.960089
    17  H    3.092800   4.842226   4.105668   5.256245   0.979298
    18  O    3.545886   5.440553   4.849348   6.058069   2.745048
    19  H    3.074429   4.781311   4.285940   5.477759   3.069942
    20  H    4.449544   6.105371   5.605393   6.693715   3.430041
                   16         17         18         19         20
    16  H    0.000000
    17  H    1.554829   0.000000
    18  O    3.226761   1.785107   0.000000
    19  H    3.728180   2.238256   0.972045   0.000000
    20  H    3.880092   2.460556   0.960114   1.546587   0.000000
 Stoichiometry    C2H9F3O6
 Framework group  C1[X(C2H9F3O6)]
 Deg. of freedom    54
 Full point group                 C1      NOp   1
 Largest Abelian subgroup         C1      NOp   1
 Largest concise Abelian subgroup C1      NOp   1
                         Standard orientation:                         
 ---------------------------------------------------------------------
 Center     Atomic      Atomic             Coordinates (Angstroms)
 Number     Number       Type             X           Y           Z
 ---------------------------------------------------------------------
      1          6           0       -0.751836   -0.511718   -0.159197
      2          8           0        0.154075    0.065682   -0.731619
      3          8           0       -0.751749   -1.711040    0.320359
      4          1           0        0.175373   -2.158958    0.245363
      5          6           0       -2.118778    0.189975    0.050044
      6          9           0       -2.011485    1.501429   -0.199306
      7          9           0       -2.559762    0.041249    1.302550
      8          9           0       -3.032476   -0.320639   -0.785409
      9          8           0        3.084566   -0.842111   -0.713650
     10          1           0        3.245741   -0.102654   -0.087492
     11          1           0        2.462318   -0.477938   -1.353119
     12          8           0        1.533129   -2.769986    0.172089
     13          1           0        2.211210   -2.091402   -0.101047
     14          1           0        1.877627   -3.254704    0.925817
     15          8           0        3.301200    1.375176    0.883545
     16          1           0        4.103383    1.898123    0.814272
     17          1           0        2.568872    1.943582    0.567896
     18          8           0        1.158549    2.639042   -0.277049
     19          1           0        0.639646    1.868987   -0.564497
     20          1           0        0.534850    3.252974    0.117800
 ---------------------------------------------------------------------
 Rotational constants (GHZ):           1.0224747           0.5266772           0.3916247
 Standard basis: 6-31++G(d,p) (6D, 7F)
 There are   263 symmetry adapted cartesian basis functions of A   symmetry.
 There are   263 symmetry adapted basis functions of A   symmetry.
   263 basis functions,   424 primitive gaussians,   263 cartesian basis functions
    48 alpha electrons       48 beta electrons
       nuclear repulsion energy       739.6317469870 Hartrees.
 NAtoms=   20 NActive=   20 NUniq=   20 SFac= 1.00D+00 NAtFMM=   60 NAOKFM=F Big=F
 Integral buffers will be    131072 words long.
 Raffenetti 2 integral format.
 Two-electron integral symmetry is turned on.
 Nuclear repulsion after empirical dispersion term =      739.6227207559 Hartrees.
 One-electron integrals computed using PRISM.
 NBasis=   263 RedAO= T EigKep=  4.87D-05  NBF=   263
 NBsUse=   263 1.00D-06 EigRej= -1.00D+00 NBFU=   263
 Initial guess from the checkpoint file:  "/local_scratch/slurm.5620294/Gau-750304.chk"
 B after Tr=    -0.000000    0.000000    0.000000
         Rot=    1.000000   -0.000237    0.000087    0.000016 Ang=  -0.03 deg.
 Requested convergence on RMS density matrix=1.00D-10 within 128 cycles.
 Requested convergence on MAX density matrix=1.00D-08.
 Requested convergence on             energy=1.00D-08.
 No special actions if energy rises.
 SCF Done:  E(RwB97XD) =  -832.385578437     A.U. after   12 cycles
            NFock= 12  Conv=0.72D-10     -V/T= 2.0082
 Calling FoFJK, ICntrl=      2127 FMM=F ISym2X=0 I1Cent= 0 IOpClX= 0 NMat=1 NMatS=1 NMatT=0.
 ***** Axes restored to original set *****
 -------------------------------------------------------------------
 Center     Atomic                   Forces (Hartrees/Bohr)
 Number     Number              X              Y              Z
 -------------------------------------------------------------------
      1        6           0.000035317    0.000141791    0.000069315
      2        8           0.000118456   -0.000139324   -0.000029029
      3        8          -0.000151245   -0.000014756   -0.000040425
      4        1           0.000029220    0.000004067    0.000009855
      5        6           0.000037681   -0.000003757    0.000006336
      6        9           0.000012480   -0.000031639   -0.000009037
      7        9          -0.000010689    0.000009365   -0.000035285
      8        9          -0.000038460   -0.000017965    0.000015203
      9        8          -0.000043763   -0.000019217   -0.000001432
     10        1           0.000007532   -0.000030727   -0.000011372
     11        1           0.000031696    0.000044427    0.000024230
     12        8          -0.000000269   -0.000003768    0.000016388
     13        1          -0.000013700    0.000009396   -0.000007026
     14        1           0.000003579    0.000033451   -0.000021063
     15        8           0.000004031    0.000016936    0.000029351
     16        1          -0.000004900   -0.000029550   -0.000002285
     17        1           0.000038606    0.000018242   -0.000035647
     18        8          -0.000034300    0.000003954    0.000000282
     19        1          -0.000011646   -0.000016500    0.000020491
     20        1          -0.000009627    0.000025575    0.000001150
 -------------------------------------------------------------------
 Cartesian Forces:  Max     0.000151245 RMS     0.000042705

 GradGradGradGradGradGradGradGradGradGradGradGradGradGradGradGradGradGrad
 Berny optimization.
 Using GEDIIS/GDIIS optimizer.
 FormGI is forming the generalized inverse of G from B-inverse, IUseBI=4.
 Internal  Forces:  Max     0.000286386 RMS     0.000077263
 Search for a local minimum.
 Step number  20 out of a maximum of  120
 All quantities printed in internal units (Hartrees-Bohrs-Radians)
 Mixed Optimization -- En-DIIS/RFO-DIIS
 Swapping is turned off.
 Update second derivatives using D2CorX and points    5    7    8    9   10
                                                     11   12   13   14   15
                                                     16   17   18   19   20
 DE= -1.31D-07 DEPred=-9.03D-08 R= 1.45D+00
 Trust test= 1.45D+00 RLast= 8.97D-03 DXMaxT set to 4.34D-01
 ITU=  0  0  0  0  0  1  1  1  1  1  1  1  1  0  0  0  0 -1  1  0
     Eigenvalues ---    0.00045   0.00101   0.00280   0.00415   0.00622
     Eigenvalues ---    0.00850   0.01139   0.01399   0.01515   0.01784
     Eigenvalues ---    0.02006   0.02291   0.02540   0.02658   0.02736
     Eigenvalues ---    0.03082   0.03311   0.03475   0.03998   0.04343
     Eigenvalues ---    0.05099   0.05345   0.05446   0.06951   0.07554
     Eigenvalues ---    0.08111   0.08726   0.08972   0.11919   0.12238
     Eigenvalues ---    0.13504   0.21176   0.21874   0.22576   0.24703
     Eigenvalues ---    0.25593   0.28174   0.37361   0.38503   0.39757
     Eigenvalues ---    0.41243   0.41905   0.47674   0.49865   0.52853
     Eigenvalues ---    0.56175   0.56560   0.56585   0.57043   0.57437
     Eigenvalues ---    0.62389   0.88296   0.97380   5.13906
 En-DIIS/RFO-DIIS/Sim-DIIS IScMMF=       -3 using points:    20   19   18   17   16   15   14   13   12   11
 RFO step:  Lambda=-3.51697252D-07.
 DIIS inversion failure, remove point  10.
 DIIS inversion failure, remove point   9.
 DIIS inversion failure, remove point   8.
 DIIS inversion failure, remove point   7.
 DIIS inversion failure, remove point   6.
 RFO-DIIS uses    5 points instead of   10
 DidBck=F Rises=F RFO-DIIS coefs:    2.84466   -2.00000   -0.27406    0.55455   -0.12516
                  RFO-DIIS coefs:    0.00000    0.00000    0.00000    0.00000    0.00000
 Iteration  1 RMS(Cart)=  0.00364158 RMS(Int)=  0.00000876
 Iteration  2 RMS(Cart)=  0.00000977 RMS(Int)=  0.00000017
 Iteration  3 RMS(Cart)=  0.00000000 RMS(Int)=  0.00000017
 Variable       Old X    -DE/DX   Delta X   Delta X   Delta X     New X
                                 (Linear)    (Quad)   (Total)
    R1        2.30030  -0.00018  -0.00003  -0.00003  -0.00006   2.30024
    R2        2.44085  -0.00015   0.00001  -0.00000   0.00001   2.44086
    R3        2.93041   0.00005   0.00000   0.00001   0.00002   2.93043
    R4        1.95092   0.00005  -0.00005  -0.00009  -0.00014   1.95077
    R5        2.81704   0.00004   0.00016   0.00022   0.00038   2.81742
    R6        2.53082  -0.00001   0.00005   0.00002   0.00007   2.53089
    R7        2.52500  -0.00003  -0.00011  -0.00005  -0.00016   2.52484
    R8        2.53079  -0.00003   0.00007   0.00003   0.00010   2.53089
    R9        1.85621   0.00001   0.00006   0.00002   0.00007   1.85629
   R10        1.82115  -0.00004  -0.00004  -0.00002  -0.00006   1.82109
   R11        3.10443   0.00002  -0.00010   0.00000  -0.00010   3.10433
   R12        3.34325   0.00002  -0.00095  -0.00021  -0.00116   3.34209
   R13        1.88487   0.00004  -0.00001   0.00001   0.00001   1.88488
   R14        1.81427  -0.00002  -0.00000  -0.00000  -0.00001   1.81427
   R15        1.81430  -0.00002   0.00000  -0.00000   0.00000   1.81430
   R16        1.85061   0.00000   0.00000   0.00000   0.00001   1.85061
   R17        3.37336  -0.00001  -0.00036  -0.00004  -0.00040   3.37296
   R18        1.83690  -0.00002   0.00001   0.00000   0.00001   1.83691
   R19        1.81435  -0.00002  -0.00001  -0.00000  -0.00001   1.81435
    A1        2.23316   0.00001  -0.00005  -0.00002  -0.00007   2.23309
    A2        2.09999   0.00002  -0.00008  -0.00004  -0.00012   2.09987
    A3        1.94993  -0.00003   0.00013   0.00006   0.00019   1.95012
    A4        1.95621   0.00013  -0.00017  -0.00007  -0.00023   1.95598
    A5        1.92555   0.00004  -0.00007  -0.00004  -0.00011   1.92544
    A6        1.94662   0.00003   0.00031   0.00015   0.00046   1.94709
    A7        1.92272   0.00004  -0.00020  -0.00008  -0.00028   1.92243
    A8        1.88595  -0.00004   0.00002   0.00000   0.00002   1.88597
    A9        1.88796  -0.00004  -0.00005  -0.00003  -0.00008   1.88788
   A10        1.89353  -0.00003  -0.00001  -0.00001  -0.00002   1.89351
   A11        1.81776   0.00000   0.00014   0.00011   0.00025   1.81801
   A12        2.00645   0.00010  -0.00039  -0.00025  -0.00064   2.00582
   A13        1.76354   0.00000   0.00078   0.00042   0.00119   1.76473
   A14        1.93242   0.00022   0.00012   0.00007   0.00019   1.93261
   A15        2.08883  -0.00005   0.00031  -0.00001   0.00029   2.08913
   A16        1.89076  -0.00012   0.00001  -0.00004  -0.00003   1.89073
   A17        2.02815  -0.00003  -0.00041  -0.00010  -0.00051   2.02765
   A18        1.85927   0.00012   0.00047  -0.00012   0.00034   1.85961
   A19        1.86023  -0.00009  -0.00005  -0.00004  -0.00009   1.86014
   A20        1.82667  -0.00002  -0.00018  -0.00002  -0.00020   1.82646
   A21        2.17449  -0.00000   0.00059  -0.00006   0.00053   2.17501
   A22        1.85605  -0.00002   0.00016  -0.00000   0.00016   1.85620
   A23        3.11111   0.00012   0.00002  -0.00002   0.00000   3.11111
   A24        3.01400   0.00019   0.00145   0.00028   0.00172   3.01572
   A25        2.96803   0.00029   0.00103   0.00047   0.00150   2.96953
   A26        2.95473   0.00020   0.00003   0.00009   0.00011   2.95484
   A27        3.12186  -0.00008   0.00069   0.00005   0.00073   3.12259
   A28        3.27085   0.00000  -0.00068  -0.00015  -0.00083   3.27001
   A29        3.04924   0.00009   0.00022   0.00021   0.00043   3.04967
   A30        3.31894  -0.00002   0.00051  -0.00006   0.00045   3.31939
    D1        0.08752   0.00003  -0.00011  -0.00021  -0.00032   0.08720
    D2       -3.06959   0.00001  -0.00046  -0.00037  -0.00083  -3.07042
    D3       -0.23593  -0.00001  -0.00388  -0.00187  -0.00574  -0.24168
[truncated: 1,321,920 more chars]
