# Supplementary material for: The Hydration of Trifluoroacetic Acid from 0 to 298 K
Source: J Phys Chem A. 2026 Jan 20;130(4):927–35. doi: 10.1021/acs.jpca.5c08151 (PMC12862820; doi:10.1021/acs.jpca.5c08151)
Supplement: Supplementary file 1 [file jp5c08151_si_001.zip › TFA_SI/within1kcal-hightemps/4-H2O/20K-1-331-7562-wb97xd.log]

 Entering Gaussian System, Link 0=g16
 Initial command:
 /software/commercial/MERCURY/GAUSSIAN/AVX2/g16/l1.exe "/local_scratch/slurm.5620328/Gau-2388322.inp" -scrdir="/local_scratch/slurm.5620328/"
 Entering Link 1 = /software/commercial/MERCURY/GAUSSIAN/AVX2/g16/l1.exe PID=   2388323.
  
 Copyright (c) 1988-2019, Gaussian, Inc.  All Rights Reserved.
  
 This is part of the Gaussian(R) 16 program.  It is based on
 the Gaussian(R) 09 system (copyright 2009, Gaussian, Inc.),
 the Gaussian(R) 03 system (copyright 2003, Gaussian, Inc.),
 the Gaussian(R) 98 system (copyright 1998, Gaussian, Inc.),
 the Gaussian(R) 94 system (copyright 1995, Gaussian, Inc.),
 the Gaussian 92(TM) system (copyright 1992, Gaussian, Inc.),
 the Gaussian 90(TM) system (copyright 1990, Gaussian, Inc.),
 the Gaussian 88(TM) system (copyright 1988, Gaussian, Inc.),
 the Gaussian 86(TM) system (copyright 1986, Carnegie Mellon
 University), and the Gaussian 82(TM) system (copyright 1983,
 Carnegie Mellon University). Gaussian is a federally registered
 trademark of Gaussian, Inc.
  
 This software contains proprietary and confidential information,
 including trade secrets, belonging to Gaussian, Inc.
  
 This software is provided under written license and may be
 used, copied, transmitted, or stored only in accord with that
 written license.
  
 The following legend is applicable only to US Government
 contracts under FAR:
  
                    RESTRICTED RIGHTS LEGEND
  
 Use, reproduction and disclosure by the US Government is
 subject to restrictions as set forth in subparagraphs (a)
 and (c) of the Commercial Computer Software - Restricted
 Rights clause in FAR 52.227-19.
  
 Gaussian, Inc.
 340 Quinnipiac St., Bldg. 40, Wallingford CT 06492
  
  
 ---------------------------------------------------------------
 Warning -- This program may not be used in any manner that
 competes with the business of Gaussian, Inc. or will provide
 assistance to any competitor of Gaussian, Inc.  The licensee
 of this program is prohibited from giving any competitor of
 Gaussian, Inc. access to this program.  By using this program,
 the user acknowledges that Gaussian, Inc. is engaged in the
 business of creating and licensing software in the field of
 computational chemistry and represents and warrants to the
 licensee that it is not a competitor of Gaussian, Inc. and that
 it will not use this program in any manner prohibited above.
 ---------------------------------------------------------------
  

 Cite this work as:
 Gaussian 16, Revision C.01,
 M. J. Frisch, G. W. Trucks, H. B. Schlegel, G. E. Scuseria, 
 M. A. Robb, J. R. Cheeseman, G. Scalmani, V. Barone, 
 G. A. Petersson, H. Nakatsuji, X. Li, M. Caricato, A. V. Marenich, 
 J. Bloino, B. G. Janesko, R. Gomperts, B. Mennucci, H. P. Hratchian, 
 J. V. Ortiz, A. F. Izmaylov, J. L. Sonnenberg, D. Williams-Young, 
 F. Ding, F. Lipparini, F. Egidi, J. Goings, B. Peng, A. Petrone, 
 T. Henderson, D. Ranasinghe, V. G. Zakrzewski, J. Gao, N. Rega, 
 G. Zheng, W. Liang, M. Hada, M. Ehara, K. Toyota, R. Fukuda, 
 J. Hasegawa, M. Ishida, T. Nakajima, Y. Honda, O. Kitao, H. Nakai, 
 T. Vreven, K. Throssell, J. A. Montgomery, Jr., J. E. Peralta, 
 F. Ogliaro, M. J. Bearpark, J. J. Heyd, E. N. Brothers, K. N. Kudin, 
 V. N. Staroverov, T. A. Keith, R. Kobayashi, J. Normand, 
 K. Raghavachari, A. P. Rendell, J. C. Burant, S. S. Iyengar, 
 J. Tomasi, M. Cossi, J. M. Millam, M. Klene, C. Adamo, R. Cammi, 
 J. W. Ochterski, R. L. Martin, K. Morokuma, O. Farkas, 
 J. B. Foresman, and D. J. Fox, Gaussian, Inc., Wallingford CT, 2019.
 
 ******************************************
 Gaussian 16:  ES64L-G16RevC.01  3-Jul-2019
                19-Sep-2025 
 ******************************************
 %nproc=20
 Will use up to   20 processors via shared memory.
 %mem=18gb
 ----------------------------------------------------------------------
 # wb97xd/6-31++g** scf(conver=10) opt(tight,maxcycles=300,calcfc) freq
 ----------------------------------------------------------------------
 1/6=300,7=10,10=4,18=20,19=15,26=3,38=1/1,3;
 2/9=110,12=2,17=6,18=5,40=1/2;
 3/5=1,6=6,7=1111,11=2,25=1,30=1,71=2,74=-58,140=1/1,2,3;
 4//1;
 5/5=2,6=10,38=5/2;
 8/6=4,10=90,11=11/1;
 11/6=1,8=1,9=11,15=111,16=1/1,2,10;
 10/6=1,13=1/2;
 6/7=2,8=2,9=2,10=2,28=1/1;
 7/10=1,25=1/1,2,3,16;
 1/6=300,7=10,10=4,18=20,19=15,26=3/3(2);
 2/9=110/2;
 99//99;
 2/9=110/2;
 3/5=1,6=6,7=1111,11=2,25=1,30=1,71=1,74=-58/1,2,3;
 4/5=5,16=3,69=1/1;
 5/5=2,6=10,38=5/2;
 7//1,2,3,16;
 1/6=300,7=10,18=20,19=15,26=3/3(-5);
 2/9=110/2;
 6/7=2,8=2,9=2,10=2,19=2,28=1/1;
 99/9=1/99;
 --------------
 20K-1-331-7562
 --------------
 Symbolic Z-matrix:
 Charge =  0 Multiplicity = 1
 C                     1.30185   0.03932  -0.3002 
 O                     0.16611  -0.33241  -0.4347 
 O                     1.85157   0.57984   0.72628 
 H                     1.19064   0.70749   1.54517 
 C                     2.32334  -0.1      -1.47535 
 F                     3.3795   -0.84356  -1.12619 
 F                     2.78709   1.09681  -1.8595 
 F                     1.76428  -0.67189  -2.54385 
 O                    -1.62432   2.48179   1.71001 
 H                    -1.99511   3.27437   2.10027 
 H                    -2.39244   1.91437   1.45974 
 O                    -3.69611   0.89654   1.17755 
 H                    -3.36843   0.27166   0.49478 
 H                    -3.97562   0.34999   1.91356 
 O                     0.30924   1.00154   2.69155 
 H                     0.78366   1.57575   3.29718 
 H                    -0.44305   1.53354   2.32083 
 O                    -2.61851  -0.85787  -0.55175 
 H                    -1.66469  -0.77057  -0.41868 
 H                    -2.76362  -0.77816  -1.49611 
 
 Add virtual bond connecting atoms O15        and H4         Dist= 2.79D+00.
 Add virtual bond connecting atoms H17        and O9         Dist= 3.09D+00.
 Add virtual bond connecting atoms O12        and H11        Dist= 3.17D+00.
 Add virtual bond connecting atoms O18        and H13        Dist= 3.24D+00.

 GradGradGradGradGradGradGradGradGradGradGradGradGradGradGradGradGradGrad
 Berny optimization.
 Initialization pass.
                           ----------------------------
                           !    Initial Parameters    !
                           ! (Angstroms and Degrees)  !
 --------------------------                            --------------------------
 ! Name  Definition              Value          Derivative Info.                !
 --------------------------------------------------------------------------------
 ! R1    R(1,2)                  1.2026         calculate D2E/DX2 analytically  !
 ! R2    R(1,3)                  1.2838         calculate D2E/DX2 analytically  !
 ! R3    R(1,5)                  1.5633         calculate D2E/DX2 analytically  !
 ! R4    R(3,4)                  1.0601         calculate D2E/DX2 analytically  !
 ! R5    R(4,15)                 1.4756         calculate D2E/DX2 analytically  !
 ! R6    R(5,6)                  1.338          calculate D2E/DX2 analytically  !
 ! R7    R(5,7)                  1.3398         calculate D2E/DX2 analytically  !
 ! R8    R(5,8)                  1.3347         calculate D2E/DX2 analytically  !
 ! R9    R(9,10)                 0.9581         calculate D2E/DX2 analytically  !
 ! R10   R(9,11)                 0.9872         calculate D2E/DX2 analytically  !
 ! R11   R(9,17)                 1.6333         calculate D2E/DX2 analytically  !
 ! R12   R(11,12)                1.6778         calculate D2E/DX2 analytically  !
 ! R13   R(12,13)                0.9818         calculate D2E/DX2 analytically  !
 ! R14   R(12,14)                0.9584         calculate D2E/DX2 analytically  !
 ! R15   R(13,18)                1.7127         calculate D2E/DX2 analytically  !
 ! R16   R(15,16)                0.96           calculate D2E/DX2 analytically  !
 ! R17   R(15,17)                0.9932         calculate D2E/DX2 analytically  !
 ! R18   R(18,19)                0.967          calculate D2E/DX2 analytically  !
 ! R19   R(18,20)                0.9588         calculate D2E/DX2 analytically  !
 ! A1    A(2,1,3)              128.6091         calculate D2E/DX2 analytically  !
 ! A2    A(2,1,5)              120.3639         calculate D2E/DX2 analytically  !
 ! A3    A(3,1,5)              111.0255         calculate D2E/DX2 analytically  !
 ! A4    A(1,3,4)              113.6653         calculate D2E/DX2 analytically  !
 ! A5    A(1,5,6)              111.663          calculate D2E/DX2 analytically  !
 ! A6    A(1,5,7)              111.23           calculate D2E/DX2 analytically  !
 ! A7    A(1,5,8)              111.4873         calculate D2E/DX2 analytically  !
 ! A8    A(6,5,7)              107.3383         calculate D2E/DX2 analytically  !
 ! A9    A(6,5,8)              107.5444         calculate D2E/DX2 analytically  !
 ! A10   A(7,5,8)              107.3498         calculate D2E/DX2 analytically  !
 ! A11   A(10,9,11)            106.1178         calculate D2E/DX2 analytically  !
 ! A12   A(10,9,17)            127.433          calculate D2E/DX2 analytically  !
 ! A13   A(11,9,17)            108.895          calculate D2E/DX2 analytically  !
 ! A14   A(11,12,13)           104.1058         calculate D2E/DX2 analytically  !
 ! A15   A(11,12,14)           116.3198         calculate D2E/DX2 analytically  !
 ! A16   A(13,12,14)           105.5709         calculate D2E/DX2 analytically  !
 ! A17   A(4,15,16)            108.3074         calculate D2E/DX2 analytically  !
 ! A18   A(4,15,17)            105.6154         calculate D2E/DX2 analytically  !
 ! A19   A(16,15,17)           106.8231         calculate D2E/DX2 analytically  !
 ! A20   A(13,18,19)           106.7534         calculate D2E/DX2 analytically  !
 ! A21   A(13,18,20)           118.7344         calculate D2E/DX2 analytically  !
 ! A22   A(19,18,20)           106.1009         calculate D2E/DX2 analytically  !
 ! A23   L(3,4,15,18,-1)       182.8955         calculate D2E/DX2 analytically  !
 ! A24   L(9,11,12,1,-1)       181.1575         calculate D2E/DX2 analytically  !
 ! A25   L(12,13,18,3,-1)      173.5785         calculate D2E/DX2 analytically  !
 ! A26   L(9,17,15,1,-1)       180.0969         calculate D2E/DX2 analytically  !
 ! A27   L(3,4,15,18,-2)       183.808          calculate D2E/DX2 analytically  !
 ! A28   L(9,11,12,1,-2)       174.6461         calculate D2E/DX2 analytically  !
 ! A29   L(12,13,18,3,-2)      175.3325         calculate D2E/DX2 analytically  !
 ! A30   L(9,17,15,1,-2)       176.5748         calculate D2E/DX2 analytically  !
 ! D1    D(2,1,3,4)             -0.3983         calculate D2E/DX2 analytically  !
 ! D2    D(5,1,3,4)            179.1574         calculate D2E/DX2 analytically  !
 ! D3    D(2,1,5,6)           -121.2745         calculate D2E/DX2 analytically  !
 ! D4    D(2,1,5,7)            118.8372         calculate D2E/DX2 analytically  !
 ! D5    D(2,1,5,8)             -0.9472         calculate D2E/DX2 analytically  !
 ! D6    D(3,1,5,6)             59.1279         calculate D2E/DX2 analytically  !
 ! D7    D(3,1,5,7)            -60.7604         calculate D2E/DX2 analytically  !
 ! D8    D(3,1,5,8)            179.4552         calculate D2E/DX2 analytically  !
 ! D9    D(1,3,15,16)         -167.4747         calculate D2E/DX2 analytically  !
 ! D10   D(1,3,15,17)          -54.2526         calculate D2E/DX2 analytically  !
 ! D11   D(10,9,12,13)         159.1262         calculate D2E/DX2 analytically  !
 ! D12   D(10,9,12,14)         -85.6414         calculate D2E/DX2 analytically  !
 ! D13   D(17,9,12,13)         -62.5315         calculate D2E/DX2 analytically  !
 ! D14   D(17,9,12,14)          52.7009         calculate D2E/DX2 analytically  !
 ! D15   D(10,9,15,4)         -135.9718         calculate D2E/DX2 analytically  !
 ! D16   D(10,9,15,16)         -21.697          calculate D2E/DX2 analytically  !
 ! D17   D(11,9,15,4)           94.0031         calculate D2E/DX2 analytically  !
 ! D18   D(11,9,15,16)        -151.7221         calculate D2E/DX2 analytically  !
 ! D19   D(11,12,18,19)         20.2227         calculate D2E/DX2 analytically  !
 ! D20   D(11,12,18,20)        -99.1177         calculate D2E/DX2 analytically  !
 ! D21   D(14,12,18,19)       -100.6766         calculate D2E/DX2 analytically  !
 ! D22   D(14,12,18,20)        139.983          calculate D2E/DX2 analytically  !
 --------------------------------------------------------------------------------
 Trust Radius=3.00D-01 FncErr=1.00D-07 GrdErr=1.00D-06 EigMax=2.50D+02 EigMin=1.00D-04
 Number of steps in this run=    120 maximum allowed number of steps=    120.
 GradGradGradGradGradGradGradGradGradGradGradGradGradGradGradGradGradGrad

                          Input orientation:                          
 ---------------------------------------------------------------------
 Center     Atomic      Atomic             Coordinates (Angstroms)
 Number     Number       Type             X           Y           Z
 ---------------------------------------------------------------------
      1          6           0        1.301847    0.039315   -0.300200
      2          8           0        0.166114   -0.332414   -0.434704
      3          8           0        1.851572    0.579841    0.726280
      4          1           0        1.190636    0.707485    1.545170
      5          6           0        2.323337   -0.100002   -1.475346
      6          9           0        3.379501   -0.843556   -1.126186
      7          9           0        2.787089    1.096806   -1.859500
      8          9           0        1.764275   -0.671886   -2.543854
      9          8           0       -1.624315    2.481793    1.710009
     10          1           0       -1.995106    3.274368    2.100275
     11          1           0       -2.392439    1.914367    1.459741
     12          8           0       -3.696111    0.896535    1.177551
     13          1           0       -3.368425    0.271664    0.494777
     14          1           0       -3.975621    0.349986    1.913562
     15          8           0        0.309244    1.001536    2.691555
     16          1           0        0.783664    1.575746    3.297176
     17          1           0       -0.443051    1.533542    2.320825
     18          8           0       -2.618507   -0.857871   -0.551751
     19          1           0       -1.664690   -0.770568   -0.418680
     20          1           0       -2.763620   -0.778162   -1.496107
 ---------------------------------------------------------------------
                    Distance matrix (angstroms):
                    1          2          3          4          5
     1  C    0.000000
     2  O    1.202565   0.000000
     3  O    1.283755   2.240728   0.000000
     4  H    1.965759   2.459865   1.060053   0.000000
     5  C    1.563273   2.406360   2.352001   3.325443   0.000000
     6  F    2.403822   3.326450   2.791461   3.785895   1.338009
     7  F    2.399094   3.307904   2.797982   3.780478   1.339772
     8  F    2.398673   2.667935   3.502601   4.353372   1.334657
     9  O    4.309183   3.965500   4.082516   3.331560   5.691758
    10  H    5.205549   4.909773   4.893390   4.128678   6.543729
    11  H    4.501217   3.896555   4.508942   3.781836   5.908550
    12  O    5.281870   4.361933   5.575010   4.904200   6.653173
    13  H    4.743144   3.704296   5.234209   4.698756   6.034541
    14  H    5.731397   4.809780   5.951357   5.191698   7.166872
    15  O    3.295713   3.401970   2.533556   1.475640   4.757417
    16  H    3.945915   4.236670   2.956647   1.997254   5.287314
    17  H    3.485277   3.383166   2.952527   1.988201   4.973157
    18  O    4.029565   2.836180   4.866414   4.621362   5.084213
    19  H    3.077384   1.882572   3.936831   3.767524   4.179781
    20  H    4.315841   3.147794   5.299356   5.205061   5.132004
                    6          7          8          9         10
     6  F    0.000000
     7  F    2.157245   0.000000
     8  F    2.155970   2.154706   0.000000
     9  O    6.643803   5.841240   6.286778   0.000000
    10  H    7.500249   6.579589   7.160572   0.958107   0.000000
    11  H    6.899887   6.205907   6.324219   0.987228   1.554915
    12  O    7.641950   7.162100   6.791510   2.662497   3.065768
    13  H    7.028921   6.641825   6.038888   3.066493   3.671494
    14  H    8.047510   7.779973   7.338881   3.180357   3.536851
    15  O    5.235072   5.182750   5.685680   2.625498   3.290198
    16  H    5.670760   5.552874   6.334909   3.022976   3.469792
    17  H    5.669601   5.300912   5.779386   1.633297   2.342646
    18  O    6.025469   5.895035   4.817867   4.154194   4.949472
    19  H    5.094090   5.037995   4.035332   3.887261   4.776591
    20  H    6.154596   5.870088   4.648753   4.712165   5.472438
                   11         12         13         14         15
    11  H    0.000000
    12  O    1.677849   0.000000
    13  H    2.140603   0.981847   0.000000
    14  H    2.271499   0.958413   1.545242   0.000000
    15  O    3.106399   4.283235   4.345549   4.403391   0.000000
    16  H    3.684896   5.002252   5.176284   5.105650   0.959983
    17  H    2.164857   3.506459   3.672139   3.747761   0.993186
    18  O    3.432566   2.688802   1.712730   3.062424   4.748490
    19  H    3.356630   3.074713   2.196216   3.469207   4.087827
    20  H    4.015536   3.289771   2.330566   3.790449   5.490567
                   16         17         18         19         20
    16  H    0.000000
    17  H    1.568398   0.000000
    18  O    5.684321   4.324715   0.000000
    19  H    5.030628   3.782356   0.967004   0.000000
    20  H    6.410902   5.029710   0.958759   1.539010   0.000000
 Stoichiometry    C2H9F3O6
 Framework group  C1[X(C2H9F3O6)]
 Deg. of freedom    54
 Full point group                 C1      NOp   1
 Largest Abelian subgroup         C1      NOp   1
 Largest concise Abelian subgroup C1      NOp   1
                         Standard orientation:                         
 ---------------------------------------------------------------------
 Center     Atomic      Atomic             Coordinates (Angstroms)
 Number     Number       Type             X           Y           Z
 ---------------------------------------------------------------------
      1          6           0        0.987423   -0.166988   -0.236989
      2          8           0        0.155035    0.690014   -0.374248
      3          8           0        0.858143   -1.437533   -0.367484
      4          1           0       -0.124388   -1.741050   -0.624822
      5          6           0        2.451065    0.209755    0.162559
      6          9           0        3.335526   -0.209262   -0.749812
      7          9           0        2.792300   -0.344681    1.333520
      8          9           0        2.598744    1.530145    0.289334
      9          8           0       -2.964551   -1.295027    1.058575
     10          1           0       -3.626721   -1.771326    1.561207
     11          1           0       -3.388129   -0.447508    0.781246
     12          8           0       -4.164323    0.917293    0.189623
     13          1           0       -3.432516    1.539414   -0.013959
     14          1           0       -4.646362    0.809523   -0.631705
     15          8           0       -1.485398   -2.245092   -0.891482
     16          1           0       -1.484365   -3.196885   -0.766355
     17          1           0       -2.057463   -1.861709   -0.175816
     18          8           0       -2.064772    2.451209   -0.494950
     19          1           0       -1.330403    1.827959   -0.580730
     20          1           0       -1.752785    3.152250    0.079876
 ---------------------------------------------------------------------
 Rotational constants (GHZ):           1.1642164           0.4006293           0.3340698
 Standard basis: 6-31++G(d,p) (6D, 7F)
 There are   263 symmetry adapted cartesian basis functions of A   symmetry.
 There are   263 symmetry adapted basis functions of A   symmetry.
   263 basis functions,   424 primitive gaussians,   263 cartesian basis functions
    48 alpha electrons       48 beta electrons
       nuclear repulsion energy       716.1984794001 Hartrees.
 NAtoms=   20 NActive=   20 NUniq=   20 SFac= 1.00D+00 NAtFMM=   60 NAOKFM=F Big=F
 Integral buffers will be    131072 words long.
 Raffenetti 2 integral format.
 Two-electron integral symmetry is turned on.
 Nuclear repulsion after empirical dispersion term =      716.1909552463 Hartrees.
 One-electron integrals computed using PRISM.
 NBasis=   263 RedAO= T EigKep=  5.89D-05  NBF=   263
 NBsUse=   263 1.00D-06 EigRej= -1.00D+00 NBFU=   263
 ExpMin= 3.60D-02 ExpMax= 7.00D+03 ExpMxC= 1.05D+03 IAcc=3 IRadAn=         5 AccDes= 0.00D+00
 Harris functional with IExCor= 4639 and IRadAn=       5 diagonalized for initial guess.
 HarFok:  IExCor= 4639 AccDes= 0.00D+00 IRadAn=         5 IDoV= 1 UseB2=F ITyADJ=14
 ICtDFT=  3500011 ScaDFX=  1.000000  1.000000  1.000000  1.000000
 FoFCou: FMM=F IPFlag=           0 FMFlag=      100000 FMFlg1=           0
         NFxFlg=           0 DoJE=T BraDBF=F KetDBF=T FulRan=T
         wScrn=  0.000000 ICntrl=       500 IOpCl=  0 I1Cent=   200000004 NGrid=           0
         NMat0=    1 NMatS0=      1 NMatT0=    0 NMatD0=    1 NMtDS0=    0 NMtDT0=    0
 Petite list used in FoFCou.
 Requested convergence on RMS density matrix=1.00D-10 within 128 cycles.
 Requested convergence on MAX density matrix=1.00D-08.
 Requested convergence on             energy=1.00D-08.
 No special actions if energy rises.
 SCF Done:  E(RwB97XD) =  -832.381115068     A.U. after   17 cycles
            NFock= 17  Conv=0.38D-10     -V/T= 2.0081
 DoSCS=F DFT=T ScalE2(SS,OS)=  1.000000  1.000000
 Range of M.O.s used for correlation:     1   263
 NBasis=   263 NAE=    48 NBE=    48 NFC=     0 NFV=     0
 NROrb=    263 NOA=    48 NOB=    48 NVA=   215 NVB=   215

 **** Warning!!: The largest alpha MO coefficient is  0.29450974D+02

 Symmetrizing basis deriv contribution to polar:
 IMax=3 JMax=2 DiffMx= 0.00D+00
 G2DrvN: will do    21 centers at a time, making    1 passes.
 Calling FoFCou, ICntrl=  3107 FMM=F I1Cent=   0 AccDes= 0.00D+00.
 End of G2Drv F.D. properties file   721 does not exist.
 End of G2Drv F.D. properties file   722 does not exist.
 End of G2Drv F.D. properties file   788 does not exist.
          IDoAtm=11111111111111111111
          Differentiating once with respect to nuclear coordinates.
 Keep R1 ints in memory in canonical form, NReq=1236245053.
          There are    63 degrees of freedom in the 1st order CPHF.  IDoFFX=6 NUNeed=     0.
     57 vectors produced by pass  0 Test12= 1.64D-14 1.59D-09 XBig12= 1.51D-01 6.52D-02.
 AX will form    57 AO Fock derivatives at one time.
     57 vectors produced by pass  1 Test12= 1.64D-14 1.59D-09 XBig12= 3.37D-02 5.31D-02.
     57 vectors produced by pass  2 Test12= 1.64D-14 1.59D-09 XBig12= 1.06D-03 4.31D-03.
     57 vectors produced by pass  3 Test12= 1.64D-14 1.59D-09 XBig12= 1.20D-05 5.20D-04.
     57 vectors produced by pass  4 Test12= 1.64D-14 1.59D-09 XBig12= 9.05D-08 3.39D-05.
     57 vectors produced by pass  5 Test12= 1.64D-14 1.59D-09 XBig12= 5.43D-10 2.49D-06.
     47 vectors produced by pass  6 Test12= 1.64D-14 1.59D-09 XBig12= 3.04D-12 1.86D-07.
     15 vectors produced by pass  7 Test12= 1.64D-14 1.59D-09 XBig12= 1.51D-14 1.18D-08.
 InvSVY:  IOpt=1 It=  1 EMax= 2.22D-16
 Solved reduced A of dimension   404 with    63 vectors.
 End of Minotr F.D. properties file   721 does not exist.
 End of Minotr F.D. properties file   722 does not exist.
 End of Minotr F.D. properties file   788 does not exist.

 **********************************************************************

            Population analysis using the SCF Density.

 **********************************************************************

 Orbital symmetries:
       Occupied  (A) (A) (A) (A) (A) (A) (A) (A) (A) (A) (A) (A)
                 (A) (A) (A) (A) (A) (A) (A) (A) (A) (A) (A) (A)
                 (A) (A) (A) (A) (A) (A) (A) (A) (A) (A) (A) (A)
                 (A) (A) (A) (A) (A) (A) (A) (A) (A) (A) (A) (A)
       Virtual   (A) (A) (A) (A) (A) (A) (A) (A) (A) (A) (A) (A)
                 (A) (A) (A) (A) (A) (A) (A) (A) (A) (A) (A) (A)
                 (A) (A) (A) (A) (A) (A) (A) (A) (A) (A) (A) (A)
                 (A) (A) (A) (A) (A) (A) (A) (A) (A) (A) (A) (A)
                 (A) (A) (A) (A) (A) (A) (A) (A) (A) (A) (A) (A)
                 (A) (A) (A) (A) (A) (A) (A) (A) (A) (A) (A) (A)
                 (A) (A) (A) (A) (A) (A) (A) (A) (A) (A) (A) (A)
                 (A) (A) (A) (A) (A) (A) (A) (A) (A) (A) (A) (A)
                 (A) (A) (A) (A) (A) (A) (A) (A) (A) (A) (A) (A)
                 (A) (A) (A) (A) (A) (A) (A) (A) (A) (A) (A) (A)
                 (A) (A) (A) (A) (A) (A) (A) (A) (A) (A) (A) (A)
                 (A) (A) (A) (A) (A) (A) (A) (A) (A) (A) (A) (A)
                 (A) (A) (A) (A) (A) (A) (A) (A) (A) (A) (A) (A)
                 (A) (A) (A) (A) (A) (A) (A) (A) (A) (A) (A) (A)
                 (A) (A) (A) (A) (A) (A) (A) (A) (A) (A) (A) (A)
                 (A) (A) (A) (A) (A) (A) (A) (A) (A) (A) (A) (A)
                 (A) (A) (A) (A) (A) (A) (A) (A) (A) (A) (A) (A)
                 (A) (A) (A) (A) (A) (A) (A) (A) (A) (A) (A)
 The electronic state is 1-A.
 Alpha  occ. eigenvalues --  -24.88258 -24.88208 -24.88135 -19.33182 -19.31368
 Alpha  occ. eigenvalues --  -19.30050 -19.30015 -19.29601 -19.29205 -10.56858
 Alpha  occ. eigenvalues --  -10.47196  -1.43961  -1.34660  -1.34597  -1.24031
 Alpha  occ. eigenvalues --   -1.15906  -1.14776  -1.13930  -1.13047  -1.11692
 Alpha  occ. eigenvalues --   -0.85589  -0.76108  -0.70296  -0.70056  -0.67984
 Alpha  occ. eigenvalues --   -0.66259  -0.65240  -0.64298  -0.63413  -0.60348
 Alpha  occ. eigenvalues --   -0.58069  -0.57426  -0.56240  -0.55846  -0.54189
 Alpha  occ. eigenvalues --   -0.53213  -0.52643  -0.51912  -0.51039  -0.50451
 Alpha  occ. eigenvalues --   -0.47436  -0.46629  -0.43559  -0.42885  -0.42377
 Alpha  occ. eigenvalues --   -0.42065  -0.41341  -0.39686
 Alpha virt. eigenvalues --    0.02873   0.04512   0.04751   0.05920   0.06539
 Alpha virt. eigenvalues --    0.08522   0.09796   0.10694   0.11173   0.11884
 Alpha virt. eigenvalues --    0.12135   0.13373   0.14376   0.15304   0.15905
 Alpha virt. eigenvalues --    0.18380   0.19709   0.20301   0.21142   0.21651
 Alpha virt. eigenvalues --    0.22309   0.23402   0.24535   0.25284   0.25757
 Alpha virt. eigenvalues --    0.26147   0.26598   0.27480   0.28125   0.28775
 Alpha virt. eigenvalues --    0.29766   0.29828   0.30304   0.30458   0.31659
 Alpha virt. eigenvalues --    0.32339   0.32741   0.33178   0.33925   0.34112
 Alpha virt. eigenvalues --    0.34863   0.35711   0.36285   0.36716   0.37401
 Alpha virt. eigenvalues --    0.37707   0.38323   0.39158   0.39426   0.41027
 Alpha virt. eigenvalues --    0.41847   0.41996   0.42639   0.43537   0.44138
 Alpha virt. eigenvalues --    0.45103   0.46021   0.46775   0.47203   0.47380
 Alpha virt. eigenvalues --    0.48329   0.48730   0.50662   0.51827   0.53259
 Alpha virt. eigenvalues --    0.55639   0.57976   0.60287   0.64516   0.82178
 Alpha virt. eigenvalues --    0.83156   0.84227   0.90176   0.91124   0.93150
 Alpha virt. eigenvalues --    1.05635   1.06627   1.07334   1.08642   1.19660
 Alpha virt. eigenvalues --    1.19992   1.21509   1.21984   1.22397   1.23630
 Alpha virt. eigenvalues --    1.24325   1.24819   1.25561   1.26785   1.27352
 Alpha virt. eigenvalues --    1.27671   1.28803   1.29137   1.31498   1.33457
 Alpha virt. eigenvalues --    1.33772   1.34387   1.35540   1.36479   1.37009
 Alpha virt. eigenvalues --    1.37874   1.39708   1.44387   1.45289   1.46387
 Alpha virt. eigenvalues --    1.48387   1.53170   1.54228   1.55609   1.56042
 Alpha virt. eigenvalues --    1.58205   1.58719   1.60140   1.60926   1.61872
 Alpha virt. eigenvalues --    1.62434   1.64035   1.64762   1.66357   1.66963
 Alpha virt. eigenvalues --    1.68034   1.68314   1.69717   1.71068   1.73123
 Alpha virt. eigenvalues --    1.73967   1.74759   1.74974   1.75832   1.77631
 Alpha virt. eigenvalues --    1.77941   1.81515   1.83983   1.85606   1.86252
 Alpha virt. eigenvalues --    1.87319   1.89178   1.89786   1.90165   1.92125
 Alpha virt. eigenvalues --    1.92947   1.93888   1.94499   1.96082   2.02988
 Alpha virt. eigenvalues --    2.12201   2.12725   2.15572   2.16859   2.17454
 Alpha virt. eigenvalues --    2.19107   2.24575   2.26932   2.31261   2.32690
 Alpha virt. eigenvalues --    2.33657   2.36232   2.36737   2.38418   2.40914
 Alpha virt. eigenvalues --    2.43021   2.45619   2.48111   2.51433   2.53480
 Alpha virt. eigenvalues --    2.57104   2.60129   2.64251   2.65185   2.67633
 Alpha virt. eigenvalues --    2.68500   2.70402   2.71759   2.71847   2.75095
 Alpha virt. eigenvalues --    2.77542   2.78095   2.80536   2.81820   2.83034
 Alpha virt. eigenvalues --    2.85249   2.86623   2.90136   2.94789   2.99277
 Alpha virt. eigenvalues --    3.11492   3.12563   3.13733   3.15651   3.16463
 Alpha virt. eigenvalues --    3.23191   3.24925   3.28534   3.39327   3.40858
 Alpha virt. eigenvalues --    3.45711   3.47618   3.51704   3.56228   3.73195
 Alpha virt. eigenvalues --    3.75356   3.77808   3.79950   3.84107   4.36126
 Alpha virt. eigenvalues --    4.40327   4.42887   4.45122   4.49564   4.53730
 Alpha virt. eigenvalues --    4.79362   4.80902   5.57256   5.89138   6.62252
          Condensed to atoms (all electrons):
               1          2          3          4          5          6
     1  C    5.009032   0.368907   0.338477  -0.035309   0.153780  -0.059386
     2  O    0.368907   8.344868  -0.186275  -0.008169  -0.076287   0.002849
     3  O    0.338477  -0.186275   8.360344   0.185468  -0.205710   0.017877
     4  H   -0.035309  -0.008169   0.185468   0.286420  -0.007951   0.001540
     5  C    0.153780  -0.076287  -0.205710  -0.007951   4.698369   0.174574
     6  F   -0.059386   0.002849   0.017877   0.001540   0.174574   9.233757
     7  F   -0.057044   0.004235   0.015062   0.000519   0.174824  -0.046486
     8  F   -0.073153  -0.000759   0.012504   0.001886   0.202975  -0.038529
     9  O   -0.005451   0.004520   0.000945   0.005760  -0.003119   0.000003
    10  H    0.000718   0.000469  -0.000255   0.000421   0.000485   0.000001
    11  H   -0.001297  -0.001556   0.000011  -0.000936   0.000467  -0.000008
    12  O    0.000166   0.000433   0.000051   0.000189   0.000387   0.000000
    13  H    0.000178  -0.000149   0.000218   0.000226  -0.000517   0.000016
    14  H    0.000523   0.000277  -0.000015  -0.000028  -0.000063  -0.000002
    15  O   -0.011781   0.004407  -0.056567   0.073515  -0.009031   0.000166
    16  H    0.008116   0.001762   0.001624  -0.016902   0.003186  -0.000162
    17  H   -0.001071  -0.003235   0.004122  -0.004801  -0.002434   0.000096
    18  O    0.000510  -0.003668  -0.000210  -0.000135  -0.002477   0.000033
    19  H   -0.007352   0.051373   0.000353  -0.001690  -0.002984   0.000042
    20  H    0.000113  -0.000677  -0.000208  -0.000058   0.001548  -0.000020
               7          8          9         10         11         12
     1  C   -0.057044  -0.073153  -0.005451   0.000718  -0.001297   0.000166
     2  O    0.004235  -0.000759   0.004520   0.000469  -0.001556   0.000433
     3  O    0.015062   0.012504   0.000945  -0.000255   0.000011   0.000051
     4  H    0.000519   0.001886   0.005760   0.000421  -0.000936   0.000189
     5  C    0.174824   0.202975  -0.003119   0.000485   0.000467   0.000387
     6  F   -0.046486  -0.038529   0.000003   0.000001  -0.000008   0.000000
     7  F    9.235816  -0.038693   0.000007  -0.000004  -0.000036   0.000001
     8  F   -0.038693   9.246239   0.000008   0.000002  -0.000016  -0.000003
     9  O    0.000007   0.000008   8.422841   0.277238   0.231096  -0.060728
    10  H   -0.000004   0.000002   0.277238   0.364384  -0.021377   0.001942
    11  H   -0.000036  -0.000016   0.231096  -0.021377   0.282174   0.047673
    12  O    0.000001  -0.000003  -0.060728   0.001942   0.047673   8.379848
    13  H    0.000030   0.000014   0.004537   0.000546  -0.006060   0.243164
    14  H   -0.000003  -0.000003   0.003159  -0.000235  -0.005446   0.277681
    15  O   -0.000024   0.000060  -0.077188   0.005974   0.003533  -0.002863
    16  H   -0.000101  -0.000093   0.003401  -0.001733   0.000779  -0.000187
    17  H    0.000190   0.000057   0.043587  -0.005386  -0.002880   0.001448
    18  O    0.000078  -0.000135  -0.000736   0.000319  -0.001944  -0.055869
    19  H    0.000142   0.000208  -0.000703  -0.000070   0.001111  -0.000622
    20  H   -0.000070  -0.000067   0.000103   0.000045  -0.000260   0.004871
              13         14         15         16         17         18
     1  C    0.000178   0.000523  -0.011781   0.008116  -0.001071   0.000510
     2  O   -0.000149   0.000277   0.004407   0.001762  -0.003235  -0.003668
     3  O    0.000218  -0.000015  -0.056567   0.001624   0.004122  -0.000210
     4  H    0.000226  -0.000028   0.073515  -0.016902  -0.004801  -0.000135
     5  C   -0.000517  -0.000063  -0.009031   0.003186  -0.002434  -0.002477
     6  F    0.000016  -0.000002   0.000166  -0.000162   0.000096   0.000033
     7  F    0.000030  -0.000003  -0.000024  -0.000101   0.000190   0.000078
     8  F    0.000014  -0.000003   0.000060  -0.000093   0.000057  -0.000135
     9  O    0.004537   0.003159  -0.077188   0.003401   0.043587  -0.000736
    10  H    0.000546  -0.000235   0.005974  -0.001733  -0.005386   0.000319
    11  H   -0.006060  -0.005446   0.003533   0.000779  -0.002880  -0.001944
    12  O    0.243164   0.277681  -0.002863  -0.000187   0.001448  -0.055869
    13  H    0.292200  -0.023577   0.000299  -0.000190  -0.000202   0.038739
    14  H   -0.023577   0.368172   0.000338   0.000210  -0.001064   0.000367
    15  O    0.000299   0.000338   8.397682   0.267014   0.238544  -0.000309
    16  H   -0.000190   0.000210   0.267014   0.366279  -0.024073  -0.000297
    17  H   -0.000202  -0.001064   0.238544  -0.024073   0.261461   0.002252
    18  O    0.038739   0.000367  -0.000309  -0.000297   0.002252   8.309843
    19  H   -0.003209  -0.000591   0.000955  -0.000043  -0.000877   0.242393
    20  H   -0.006450   0.000808  -0.000021   0.000070  -0.000268   0.275041
              19         20
     1  C   -0.007352   0.000113
     2  O    0.051373  -0.000677
     3  O    0.000353  -0.000208
     4  H   -0.001690  -0.000058
     5  C   -0.002984   0.001548
     6  F    0.000042  -0.000020
     7  F    0.000142  -0.000070
     8  F    0.000208  -0.000067
     9  O   -0.000703   0.000103
    10  H   -0.000070   0.000045
    11  H    0.001111  -0.000260
    12  O   -0.000622   0.004871
    13  H   -0.003209  -0.006450
    14  H   -0.000591   0.000808
    15  O    0.000955  -0.000021
    16  H   -0.000043   0.000070
    17  H   -0.000877  -0.000268
    18  O    0.242393   0.275041
    19  H    0.286372  -0.020050
    20  H   -0.020050   0.365357
 Mulliken charges:
               1
     1  C    0.371323
     2  O   -0.503326
     3  O   -0.487816
     4  H    0.520034
     5  C    0.899978
     6  F   -0.286363
     7  F   -0.288442
     8  F   -0.312504
     9  O   -0.849280
    10  H    0.376517
    11  H    0.474974
    12  O   -0.837581
    13  H    0.460187
    14  H    0.379491
    15  O   -0.834705
    16  H    0.391340
    17  H    0.494533
    18  O   -0.803796
    19  H    0.455242
    20  H    0.380193
 Sum of Mulliken charges =  -0.00000
 Mulliken charges with hydrogens summed into heavy atoms:
               1
     1  C    0.371323
     2  O   -0.503326
     3  O    0.032218
     5  C    0.899978
     6  F   -0.286363
     7  F   -0.288442
     8  F   -0.312504
     9  O    0.002211
    12  O    0.002097
    15  O    0.051168
    18  O    0.031640
 APT charges:
               1
     1  C    0.200095
     2  O   -0.582394
     3  O   -0.401104
     4  H    0.552461
     5  C    0.366161
     6  F   -0.033604
     7  F   -0.109732
     8  F   -0.121218
     9  O   -1.682495
    10  H    1.140031
    11  H    0.486716
    12  O   -0.841824
    13  H    0.020208
    14  H    0.820082
    15  O   -1.211965
    16  H    0.878801
    17  H    0.430652
    18  O   -0.619371
    19  H    0.003688
    20  H    0.704814
 Sum of APT charges =  -0.00000
 APT charges with hydrogens summed into heavy atoms:
               1
     1  C    0.200095
     2  O   -0.582394
     3  O    0.151357
     5  C    0.366161
     6  F   -0.033604
     7  F   -0.109732
     8  F   -0.121218
     9  O   -0.055748
    12  O   -0.001534
    15  O    0.097488
    18  O    0.089130
 Electronic spatial extent (au):  <R**2>=           3148.4929
 Charge=             -0.0000 electrons
 Dipole moment (field-independent basis, Debye):
    X=             -3.6123    Y=             -1.9029    Z=              0.3031  Tot=              4.0940
 Quadrupole moment (field-independent basis, Debye-Ang):
   XX=            -61.7555   YY=            -51.9980   ZZ=            -65.9712
   XY=              7.8783   XZ=             -0.3265   YZ=              0.4634
 Traceless Quadrupole moment (field-independent basis, Debye-Ang):
   XX=             -1.8473   YY=              7.9103   ZZ=             -6.0630
   XY=              7.8783   XZ=             -0.3265   YZ=              0.4634
 Octapole moment (field-independent basis, Debye-Ang**2):
  XXX=            -47.8163  YYY=            -20.7080  ZZZ=              6.7337  XYY=            -24.4335
  XXY=            -27.6368  XXZ=             -8.8640  XZZ=             -1.1650  YZZ=             -1.7847
  YYZ=             11.5448  XYZ=              8.8288
 Hexadecapole moment (field-independent basis, Debye-Ang**3):
 XXXX=          -2250.8676 YYYY=           -553.1639 ZZZZ=           -228.9911 XXXY=            134.7477
 XXXZ=             78.3665 YYYX=             65.0043 YYYZ=             44.6522 ZZZX=            -13.8529
 ZZZY=             -8.7793 XXYY=           -504.7793 XXZZ=           -414.2828 YYZZ=           -172.2676
 XXYZ=            -61.5073 YYXZ=            -32.2187 ZZXY=             20.6144
 N-N= 7.161909552463D+02 E-N=-3.399810942028D+03  KE= 8.257152190737D+02
  Exact polarizability:       0.000       0.000       0.000       0.000       0.000       0.000
 Approx polarizability:      67.063      -3.554      74.179       0.697       0.216      57.773
 Calling FoFJK, ICntrl=    100127 FMM=F ISym2X=0 I1Cent= 0 IOpClX= 0 NMat=1 NMatS=1 NMatT=0.
 ***** Axes restored to original set *****
 -------------------------------------------------------------------
 Center     Atomic                   Forces (Hartrees/Bohr)
 Number     Number              X              Y              Z
 -------------------------------------------------------------------
      1        6           0.014409294    0.000279020   -0.010959897
      2        8          -0.018057183   -0.006147320   -0.001980488
      3        8          -0.001114216    0.006318349    0.021177508
      4        1           0.007107989   -0.002676900   -0.012065062
      5        6           0.000773911   -0.000504607   -0.004321757
      6        9           0.000652902   -0.002523377    0.004639659
      7        9          -0.001347985    0.004456607    0.002105495
      8        9          -0.003695985   -0.000851328    0.001599577
      9        8           0.000229779   -0.001493409   -0.002366240
     10        1           0.000551749    0.001651348    0.000853083
     11        1          -0.002334022    0.000667733    0.001768994
     12        8           0.001208754    0.001822227   -0.001209787
     13        1          -0.001546045   -0.002196420   -0.001868589
     14        1          -0.001163848   -0.000868993    0.001988169
     15        8           0.003775571   -0.002587341   -0.005249668
     16        1          -0.000869612    0.001146071    0.002636970
     17        1          -0.000653232    0.003602263    0.004256425
     18        8          -0.002773616   -0.000003678    0.002323666
     19        1           0.004607830    0.000036558   -0.001548241
     20        1           0.000237967   -0.000126804   -0.001779819
 -------------------------------------------------------------------
 Cartesian Forces:  Max     0.021177508 RMS     0.005247385
 FormGI is forming the generalized inverse of G from B-inverse, IUseBI=4.

 GradGradGradGradGradGradGradGradGradGradGradGradGradGradGradGradGradGrad
 Berny optimization.
 Internal  Forces:  Max     0.019175195 RMS     0.004156079
 Search for a local minimum.
 Step number   1 out of a maximum of  120
 All quantities printed in internal units (Hartrees-Bohrs-Radians)
 Mixed Optimization -- RFO/linear search
 Second derivative matrix not updated -- analytic derivatives used.
 ITU=  0
     Eigenvalues ---   -0.00095   0.00023   0.00072   0.00135   0.00412
     Eigenvalues ---    0.00445   0.00653   0.00980   0.01159   0.01403
     Eigenvalues ---    0.01507   0.01623   0.01701   0.01885   0.02135
     Eigenvalues ---    0.02336   0.02387   0.02698   0.02964   0.03289
     Eigenvalues ---    0.03654   0.03800   0.04258   0.04933   0.05066
     Eigenvalues ---    0.06791   0.08155   0.08572   0.10046   0.11697
     Eigenvalues ---    0.11877   0.13575   0.18765   0.19774   0.21226
     Eigenvalues ---    0.21687   0.23980   0.27718   0.30805   0.37261
     Eigenvalues ---    0.37582   0.38636   0.45132   0.47020   0.49035
     Eigenvalues ---    0.53002   0.55755   0.56721   0.57307   0.57409
     Eigenvalues ---    0.57474   0.59925   0.95062   2.14891
 RFO step:  Lambda=-5.04602499D-03 EMin=-9.50983241D-04
 Linear search not attempted -- first point.
 Maximum step size (   0.300) exceeded in Quadratic search.
    -- Step size scaled by   0.737
 Iteration  1 RMS(Cart)=  0.35292836 RMS(Int)=  0.02229496
 Iteration  2 RMS(Cart)=  0.09962875 RMS(Int)=  0.00190330
 Iteration  3 RMS(Cart)=  0.00421311 RMS(Int)=  0.00116663
 Iteration  4 RMS(Cart)=  0.00000351 RMS(Int)=  0.00116663
 Iteration  5 RMS(Cart)=  0.00000001 RMS(Int)=  0.00116663
 Variable       Old X    -DE/DX   Delta X   Delta X   Delta X     New X
                                 (Linear)    (Quad)   (Total)
    R1        2.27252   0.01918   0.00000   0.01108   0.01108   2.28360
    R2        2.42595   0.01253   0.00000   0.01714   0.01715   2.44309
    R3        2.95416  -0.00544   0.00000  -0.01810  -0.01810   2.93606
    R4        2.00321  -0.01477   0.00000  -0.05319  -0.05317   1.95004
    R5        2.78856  -0.00053   0.00000   0.06828   0.06829   2.85685
    R6        2.52847   0.00313   0.00000   0.00098   0.00098   2.52945
    R7        2.53180   0.00291   0.00000   0.00112   0.00112   2.53292
    R8        2.52214   0.00063   0.00000   0.00121   0.00121   2.52335
    R9        1.81056   0.00150   0.00000   0.00224   0.00224   1.81280
   R10        1.86559   0.00185   0.00000  -0.00010  -0.00014   1.86545
   R11        3.08648   0.00100   0.00000   0.04664   0.04661   3.13309
   R12        3.17067   0.00074   0.00000   0.03793   0.03795   3.20863
   R13        1.85542   0.00364   0.00000   0.00101   0.00100   1.85643
   R14        1.81114   0.00236   0.00000   0.00261   0.00261   1.81375
   R15        3.23659   0.00159   0.00000   0.03259   0.03259   3.26918
   R16        1.81411   0.00192   0.00000   0.00104   0.00104   1.81514
   R17        1.87685   0.00189   0.00000  -0.00143  -0.00141   1.87544
   R18        1.82737   0.00434   0.00000   0.00396   0.00396   1.83133
   R19        1.81179   0.00171   0.00000   0.00107   0.00107   1.81286
    A1        2.24465  -0.00005   0.00000  -0.02095  -0.02095   2.22370
    A2        2.10075   0.00013   0.00000   0.01381   0.01381   2.11455
    A3        1.93776  -0.00007   0.00000   0.00715   0.00715   1.94491
    A4        1.98383  -0.00527   0.00000  -0.04465  -0.04463   1.93920
    A5        1.94889  -0.00524   0.00000  -0.00903  -0.00908   1.93981
    A6        1.94133  -0.00486   0.00000  -0.00785  -0.00788   1.93345
    A7        1.94582  -0.00468   0.00000  -0.01237  -0.01243   1.93339
    A8        1.87341   0.00546   0.00000   0.01231   0.01229   1.88569
    A9        1.87700   0.00503   0.00000   0.00927   0.00920   1.88621
   A10        1.87361   0.00533   0.00000   0.00974   0.00969   1.88330
   A11        1.85210   0.00252   0.00000  -0.00648  -0.00643   1.84568
   A12        2.22412  -0.00127   0.00000  -0.05864  -0.06071   2.16342
   A13        1.90058  -0.00135   0.00000   0.11963   0.11937   2.01994
   A14        1.81699  -0.00102   0.00000   0.10623   0.10309   1.92008
   A15        2.03016  -0.00009   0.00000   0.00886   0.00584   2.03600
   A16        1.84256   0.00167   0.00000   0.00434  -0.00071   1.84185
   A17        1.89032   0.00310   0.00000   0.07783   0.07709   1.96741
   A18        1.84334   0.00090   0.00000   0.03394   0.03276   1.87610
   A19        1.86441  -0.00103   0.00000   0.00143  -0.00085   1.86357
   A20        1.86320   0.00244   0.00000  -0.05506  -0.05510   1.80810
   A21        2.07231   0.00029   0.00000   0.02466   0.02463   2.09694
   A22        1.85181  -0.00134   0.00000   0.01666   0.01659   1.86840
   A23        3.19213  -0.00372   0.00000  -0.05337  -0.05339   3.13874
   A24        3.16179  -0.00814   0.00000   0.07132   0.07130   3.23310
   A25        3.02952  -0.00257   0.00000   0.01084   0.01080   3.04031
   A26        3.14328  -0.00494   0.00000  -0.06544  -0.06604   3.07724
   A27        3.20805  -0.00205   0.00000  -0.05002  -0.04948   3.15857
   A28        3.04815   0.00204   0.00000   0.11757   0.11586   3.16400
   A29        3.06013   0.00199   0.00000   0.01308   0.01305   3.07318
   A30        3.08181   0.00280   0.00000  -0.04237  -0.04295   3.03886
    D1       -0.00695  -0.00022   0.00000   0.00624   0.00625  -0.00070
    D2        3.12689  -0.00003   0.00000   0.00771   0.00770   3.13458
    D3       -2.11664   0.00026   0.00000   0.00394   0.00392  -2.11271
    D4        2.07410   0.00017   0.00000  -0.00025  -0.00023   2.07387
    D5       -0.01653  -0.00015   0.00000   0.00102   0.00103  -0.01550
    D6        1.03198   0.00009   0.00000   0.00278   0.00276   1.03474
    D7       -1.06047  -0.00000   0.00000  -0.00141  -0.00140  -1.06187
    D8        3.13208  -0.00032   0.00000  -0.00013  -0.00013   3.13195
    D9       -2.92299  -0.00070   0.00000   0.11173   0.10975  -2.81324
   D10       -0.94689   0.00049   0.00000   0.17616   0.17819  -0.76870
   D11        2.77728  -0.00085   0.00000  -0.18436  -0.18783   2.58945
   D12       -1.49472  -0.00083   0.00000  -0.07770  -0.07745  -1.57217
   D13       -1.09138   0.00027   0.00000  -0.15175  -0.15198  -1.24336
   D14        0.91980   0.00029   0.00000  -0.04509  -0.04160   0.87820
   D15       -2.37316  -0.00237   0.00000  -0.17829  -0.17912  -2.55228
   D16       -0.37868   0.00129   0.00000  -0.09240  -0.09360  -0.47228
   D17        1.64066  -0.00422   0.00000  -0.28819  -0.28696   1.35371
   D18       -2.64805  -0.00056   0.00000  -0.20230  -0.20143  -2.84948
   D19        0.35295  -0.00066   0.00000   0.06146   0.06156   0.41452
   D20       -1.72993  -0.00032   0.00000   0.07167   0.07173  -1.65820
   D21       -1.75714  -0.00063   0.00000   0.00209   0.00204  -1.75510
   D22        2.44316  -0.00030   0.00000   0.01231   0.01220   2.45537
         Item               Value     Threshold  Converged?
 Maximum Force            0.019175     0.000015     NO 
 RMS     Force            0.004156     0.000010     NO 
 Maximum Displacement     0.995375     0.000060     NO 
 RMS     Displacement     0.425844     0.000040     NO 
 Predicted change in Energy=-2.741461D-03
 GradGradGradGradGradGradGradGradGradGradGradGradGradGradGradGradGradGrad

                          Input orientation:                          
 ---------------------------------------------------------------------
 Center     Atomic      Atomic             Coordinates (Angstroms)
 Number     Number       Type             X           Y           Z
 ---------------------------------------------------------------------
      1          6           0        1.252846    0.090998   -0.075997
      2          8           0        0.096875   -0.236183    0.054320
      3          8           0        1.980878    0.753428    0.762193
      4          1           0        1.445225    0.993533    1.610881
      5          6           0        2.049235   -0.265895   -1.361440
      6          9           0        3.127867   -1.003709   -1.071888
      7          9           0        2.461936    0.844395   -1.988745
      8          9           0        1.289068   -0.959635   -2.212259
      9          8           0       -1.621010    2.332423    1.894789
     10          1           0       -2.124750    3.039722    2.302489
     11          1           0       -2.287696    1.677726    1.576401
     12          8           0       -3.546866    0.656075    1.072719
     13          1           0       -3.285464    0.178215    0.255171
     14          1           0       -3.822765   -0.024267    1.690956
     15          8           0        0.653095    1.367471    2.843023
     16          1           0        1.055752    2.084351    3.339583
     17          1           0       -0.234413    1.692132    2.539931
     18          8           0       -2.654537   -0.725178   -1.078481
     19          1           0       -1.695373   -0.688604   -0.945008
     20          1           0       -2.824507   -0.438471   -1.978044
 ---------------------------------------------------------------------
                    Distance matrix (angstroms):
                    1          2          3          4          5
     1  C    0.000000
     2  O    1.208429   0.000000
     3  O    1.292829   2.242740   0.000000
     4  H    1.922794   2.398569   1.031914   0.000000
     5  C    1.553696   2.411839   2.356588   3.284156   0.000000
     6  F    2.388699   3.323305   2.786928   3.743997   1.338528
     7  F    2.384975   3.306853   2.794163   3.743428   1.340364
     8  F    2.380915   2.661220   3.501507   4.296004   1.335298
     9  O    4.143313   3.596692   4.092628   3.357831   5.552025
    10  H    5.075464   4.552080   4.945284   4.172521   6.463252
    11  H    4.217057   3.415546   4.442745   3.795261   5.587266
    12  O    4.967505   3.887173   5.537315   5.032342   6.171832
    13  H    4.551213   3.413544   5.321870   4.988197   5.591929
    14  H    5.375616   4.252889   5.928717   5.366009   6.622378
    15  O    3.241877   3.264652   2.543602   1.511778   4.721716
    16  H    3.959608   4.134885   3.044693   2.080861   5.348858
    17  H    3.408615   3.163292   2.991494   2.042635   4.926420
    18  O    4.115673   3.015398   5.202060   5.195641   4.734604
    19  H    3.170955   2.101308   4.302187   4.384690   3.791330
    20  H    4.530224   3.564533   5.658732   5.758614   4.915622
                    6          7          8          9         10
     6  F    0.000000
     7  F    2.167851   0.000000
     8  F    2.164156   2.163354   0.000000
     9  O    6.517882   5.828080   6.014487   0.000000
    10  H    7.438127   6.653708   6.930510   0.959294   0.000000
    11  H    6.597867   5.996975   5.839765   0.987152   1.552028
    12  O    7.204602   6.746386   6.065300   2.682324   3.035873
    13  H    6.654986   6.205768   5.320644   3.177950   3.704996
    14  H    7.543467   7.334319   6.499295   3.231604   3.556018
    15  O    5.203222   5.185701   5.601407   2.646098   3.287099
    16  H    5.769823   5.648533   6.335869   3.051889   3.479064
    17  H    5.622964   5.338339   5.651211   1.657961   2.333613
    18  O    5.789112   5.428668   4.110042   4.388330   5.087839
    19  H    4.835187   4.552218   3.253655   4.146876   4.962965
    20  H    6.047427   5.439884   4.153067   4.911730   5.559717
                   11         12         13         14         15
    11  H    0.000000
    12  O    1.697933   0.000000
    13  H    2.233769   0.982378   0.000000
    14  H    2.294851   0.959793   1.546341   0.000000
    15  O    3.216961   4.612996   4.860407   4.826750   0.000000
    16  H    3.801683   5.325668   5.656245   5.564546   0.960532
    17  H    2.268165   3.768087   4.101340   4.067317   0.992441
    18  O    3.599572   2.707725   1.729975   3.086391   5.540560
    19  H    3.508257   3.050805   2.172600   3.451876   4.908353
    20  H    4.171395   3.320691   2.362209   3.824872   6.212715
                   16         17         18         19         20
    16  H    0.000000
    17  H    1.567738   0.000000
    18  O    6.417086   4.979287   0.000000
    19  H    5.797904   4.466219   0.969097   0.000000
    20  H    7.049695   5.626737   0.959325   1.550701   0.000000
 Stoichiometry    C2H9F3O6
 Framework group  C1[X(C2H9F3O6)]
 Deg. of freedom    54
 Full point group                 C1      NOp   1
 Largest Abelian subgroup         C1      NOp   1
 Largest concise Abelian subgroup C1      NOp   1
                         Standard orientation:                         
 ---------------------------------------------------------------------
 Center     Atomic      Atomic             Coordinates (Angstroms)
 Number     Number       Type             X           Y           Z
 ---------------------------------------------------------------------
      1          6           0        0.901028   -0.373171   -0.210238
      2          8           0       -0.056106    0.304758   -0.501111
      3          8           0        0.949356   -1.661042   -0.107975
      4          1           0        0.030685   -2.084722   -0.311411
      5          6           0        2.278270    0.273481    0.104427
      6          9           0        3.224348   -0.175895   -0.729034
      7          9           0        2.660889   -0.008769    1.357629
      8          9           0        2.216540    1.601847   -0.016625
      9          8           0       -3.010444   -1.247528    0.839968
     10          1           0       -3.801943   -1.588140    1.261581
     11          1           0       -3.260024   -0.365053    0.474705
     12          8           0       -3.830386    1.134527   -0.081104
     13          1           0       -3.100285    1.791802   -0.084029
     14          1           0       -4.197144    1.153889   -0.967849
     15          8           0       -1.321343   -2.703597   -0.584334
     16          1           0       -1.395061   -3.598897   -0.244296
     17          1           0       -2.000364   -2.159226   -0.107333
     18          8           0       -1.707262    2.810469   -0.204933
     19          1           0       -0.973115    2.183461   -0.288832
     20          1           0       -1.485052    3.409696    0.510508
 ---------------------------------------------------------------------
 Rotational constants (GHZ):           1.0049305           0.4617434           0.3471455
 Standard basis: 6-31++G(d,p) (6D, 7F)
 There are   263 symmetry adapted cartesian basis functions of A   symmetry.
 There are   263 symmetry adapted basis functions of A   symmetry.
   263 basis functions,   424 primitive gaussians,   263 cartesian basis functions
    48 alpha electrons       48 beta electrons
       nuclear repulsion energy       720.1177421441 Hartrees.
 NAtoms=   20 NActive=   20 NUniq=   20 SFac= 1.00D+00 NAtFMM=   60 NAOKFM=F Big=F
 Integral buffers will be    131072 words long.
 Raffenetti 2 integral format.
 Two-electron integral symmetry is turned on.
 Nuclear repulsion after empirical dispersion term =      720.1100369925 Hartrees.
 One-electron integrals computed using PRISM.
 NBasis=   263 RedAO= T EigKep=  5.35D-05  NBF=   263
 NBsUse=   263 1.00D-06 EigRej= -1.00D+00 NBFU=   263
 Initial guess from the checkpoint file:  "/local_scratch/slurm.5620328/Gau-2388323.chk"
 B after Tr=    -0.000000    0.000000    0.000000
         Rot=    0.999388    0.034303    0.006044    0.003211 Ang=   4.01 deg.
 ExpMin= 3.60D-02 ExpMax= 7.00D+03 ExpMxC= 1.05D+03 IAcc=3 IRadAn=         5 AccDes= 0.00D+00
 Harris functional with IExCor= 4639 and IRadAn=       5 diagonalized for initial guess.
 HarFok:  IExCor= 4639 AccDes= 0.00D+00 IRadAn=         5 IDoV= 1 UseB2=F ITyADJ=14
 ICtDFT=  3500011 ScaDFX=  1.000000  1.000000  1.000000  1.000000
 FoFCou: FMM=F IPFlag=           0 FMFlag=      100000 FMFlg1=           0
         NFxFlg=           0 DoJE=T BraDBF=F KetDBF=T FulRan=T
         wScrn=  0.000000 ICntrl=       500 IOpCl=  0 I1Cent=   200000004 NGrid=           0
         NMat0=    1 NMatS0=      1 NMatT0=    0 NMatD0=    1 NMtDS0=    0 NMtDT0=    0
 Petite list used in FoFCou.
 Requested convergence on RMS density matrix=1.00D-10 within 128 cycles.
 Requested convergence on MAX density matrix=1.00D-08.
 Requested convergence on             energy=1.00D-08.
 No special actions if energy rises.
 SCF Done:  E(RwB97XD) =  -832.382789228     A.U. after   17 cycles
            NFock= 17  Conv=0.53D-10     -V/T= 2.0081
 Calling FoFJK, ICntrl=      2127 FMM=F ISym2X=0 I1Cent= 0 IOpClX= 0 NMat=1 NMatS=1 NMatT=0.
 ***** Axes restored to original set *****
 -------------------------------------------------------------------
 Center     Atomic                   Forces (Hartrees/Bohr)
 Number     Number              X              Y              Z
 -------------------------------------------------------------------
      1        6           0.002650486   -0.000706045   -0.004286505
      2        8          -0.009944147   -0.002830570   -0.002190109
      3        8           0.002885353    0.002958282    0.006113804
      4        1           0.001707991   -0.001711262   -0.003156816
      5        6          -0.000281227    0.000021641    0.000095298
      6        9           0.000485561   -0.000622743    0.001105276
      7        9          -0.000055334    0.001470960    0.000071989
      8        9          -0.001173338   -0.000335850   -0.000012711
      9        8          -0.000826961   -0.000844742    0.000150754
     10        1           0.000167545    0.000631641    0.000114164
     11        1          -0.000033579    0.000769966    0.000317100
     12        8           0.000310218   -0.000684304   -0.000820851
     13        1          -0.001138014    0.000545171    0.000367978
     14        1          -0.000347267   -0.000226888    0.000805437
     15        8           0.000850809    0.000143725   -0.001443096
     16        1          -0.000346957    0.000234562    0.001041323
     17        1           0.000210775    0.001204340    0.000846685
     18        8           0.002133326    0.000029829    0.001439575
     19        1           0.002276804   -0.000241616    0.000462792
     20        1           0.000467956    0.000193903   -0.001022086
 -------------------------------------------------------------------
 Cartesian Forces:  Max     0.009944147 RMS     0.001997818

 GradGradGradGradGradGradGradGradGradGradGradGradGradGradGradGradGradGrad
 Berny optimization.
 Using GEDIIS/GDIIS optimizer.
 FormGI is forming the generalized inverse of G from B-inverse, IUseBI=4.
 Internal  Forces:  Max     0.022987364 RMS     0.006436988
 Search for a local minimum.
 Step number   2 out of a maximum of  120
 All quantities printed in internal units (Hartrees-Bohrs-Radians)
 Mixed Optimization -- RFO/linear search
 Update second derivatives using D2CorX and points    1    2
 DE= -1.67D-03 DEPred=-2.74D-03 R= 6.11D-01
 TightC=F SS=  1.41D+00  RLast= 6.07D-01 DXNew= 5.0454D-01 1.8224D+00
 Trust test= 6.11D-01 RLast= 6.07D-01 DXMaxT set to 5.05D-01
 ITU=  1  0
 Use linear search instead of GDIIS.
     Eigenvalues ---   -0.00426   0.00023   0.00072   0.00137   0.00414
     Eigenvalues ---    0.00446   0.00665   0.00799   0.01046   0.01308
     Eigenvalues ---    0.01490   0.01605   0.01653   0.01785   0.01900
     Eigenvalues ---    0.02272   0.02472   0.02646   0.02952   0.03178
     Eigenvalues ---    0.03714   0.04175   0.04409   0.05060   0.05454
     Eigenvalues ---    0.06877   0.08095   0.08376   0.10088   0.11703
     Eigenvalues ---    0.13225   0.14230   0.19255   0.19949   0.20884
     Eigenvalues ---    0.21687   0.24034   0.26146   0.28943   0.35076
     Eigenvalues ---    0.37582   0.38648   0.44798   0.46935   0.48922
     Eigenvalues ---    0.52720   0.54953   0.56683   0.57232   0.57361
     Eigenvalues ---    0.57461   0.59346   0.88631   2.31914
 RFO step:  Lambda=-1.12478081D-02 EMin=-4.26360998D-03
 Quartic linear search produced a step of -0.21977.
 Maximum step size (   0.505) exceeded in Quadratic search.
    -- Step size scaled by   0.544
 Iteration  1 RMS(Cart)=  0.33758396 RMS(Int)=  0.02866729
 Iteration  2 RMS(Cart)=  0.08416250 RMS(Int)=  0.00344677
 Iteration  3 RMS(Cart)=  0.00474184 RMS(Int)=  0.00313032
 Iteration  4 RMS(Cart)=  0.00004220 RMS(Int)=  0.00313031
 Iteration  5 RMS(Cart)=  0.00000080 RMS(Int)=  0.00313031
 Variable       Old X    -DE/DX   Delta X   Delta X   Delta X     New X
                                 (Linear)    (Quad)   (Total)
    R1        2.28360   0.01004  -0.00244   0.03333   0.03090   2.31450
    R2        2.44309   0.00980  -0.00377   0.04783   0.04404   2.48713
    R3        2.93606  -0.00169   0.00398  -0.04492  -0.04094   2.89512
    R4        1.95004  -0.00366   0.01169  -0.15131  -0.13963   1.81040
    R5        2.85685   0.00021  -0.01501   0.20247   0.18754   3.04438
    R6        2.52945   0.00097  -0.00022   0.00993   0.00972   2.53917
    R7        2.53292   0.00117  -0.00025   0.00582   0.00558   2.53850
    R8        2.52335   0.00085  -0.00027  -0.01181  -0.01208   2.51127
    R9        1.81280   0.00043  -0.00049   0.00447   0.00397   1.81678
   R10        1.86545  -0.00319   0.00003   0.00454   0.00454   1.86999
   R11        3.13309  -0.00317  -0.01024   0.06771   0.05753   3.19062
   R12        3.20863  -0.00285  -0.00834   0.04467   0.03633   3.24495
   R13        1.85643  -0.00028  -0.00022   0.00807   0.00788   1.86431
   R14        1.81375   0.00078  -0.00057   0.00755   0.00698   1.82072
   R15        3.26918   0.00111  -0.00716   0.02614   0.01894   3.28812
   R16        1.81514   0.00057  -0.00023   0.00493   0.00470   1.81984
   R17        1.87544  -0.00327   0.00031  -0.00174  -0.00154   1.87390
   R18        1.83133   0.00231  -0.00087   0.01675   0.01588   1.84721
   R19        1.81286   0.00093  -0.00024   0.00751   0.00727   1.82013
    A1        2.22370   0.00443   0.00460   0.00724   0.01184   2.23555
    A2        2.11455  -0.00239  -0.00303   0.00150  -0.00154   2.11301
    A3        1.94491  -0.00204  -0.00157  -0.00871  -0.01029   1.93463
    A4        1.93920  -0.00146   0.00981   0.03203   0.04198   1.98118
    A5        1.93981  -0.00113   0.00199  -0.03667  -0.03509   1.90472
    A6        1.93345  -0.00107   0.00173  -0.02814  -0.02674   1.90671
    A7        1.93339  -0.00105   0.00273  -0.01607  -0.01353   1.91986
    A8        1.88569   0.00123  -0.00270   0.02780   0.02453   1.91023
    A9        1.88621   0.00112  -0.00202   0.02599   0.02369   1.90990
   A10        1.88330   0.00107  -0.00213   0.03130   0.02905   1.91235
   A11        1.84568   0.00807   0.00141   0.03117   0.02769   1.87336
   A12        2.16342   0.00597   0.01334  -0.01769  -0.00031   2.16311
   A13        2.01994  -0.01715  -0.02623  -0.04390  -0.07172   1.94823
   A14        1.92008  -0.01657  -0.02266   0.03385   0.01132   1.93141
   A15        2.03600   0.00571  -0.00128  -0.01917  -0.01821   2.01780
   A16        1.84185   0.00539   0.00016   0.01418   0.01353   1.85538
   A17        1.96741   0.00642  -0.01694   0.03533   0.00881   1.97622
   A18        1.87610  -0.01460  -0.00720   0.17599   0.16510   2.04119
   A19        1.86357   0.00521   0.00019  -0.02541  -0.02330   1.84027
   A20        1.80810   0.00058   0.01211   0.11019   0.12146   1.92956
   A21        2.09694   0.00112  -0.00541  -0.00154  -0.00762   2.08932
   A22        1.86840   0.00076  -0.00365  -0.03770  -0.04264   1.82576
   A23        3.13874  -0.00926   0.01173   0.18634   0.19702   3.33576
   A24        3.23310  -0.02232  -0.01567  -0.17365  -0.19154   3.04155
   A25        3.04031  -0.01534  -0.00237  -0.07989  -0.08171   2.95860
   A26        3.07724  -0.02299   0.01451  -0.14484  -0.12977   2.94747
   A27        3.15857  -0.00115   0.01087  -0.06264  -0.05383   3.10474
   A28        3.16400  -0.00147  -0.02546  -0.00313  -0.02484   3.13917
   A29        3.07318  -0.00245  -0.00287   0.04147   0.03940   3.11258
   A30        3.03886   0.00786   0.00944   0.14484   0.15121   3.19008
    D1       -0.00070   0.00152  -0.00137  -0.03152  -0.03291  -0.03361
    D2        3.13458   0.00057  -0.00169  -0.02679  -0.02847   3.10612
    D3       -2.11271  -0.00031  -0.00086   0.00407   0.00332  -2.10940
    D4        2.07387  -0.00040   0.00005   0.01212   0.01198   2.08584
    D5       -0.01550  -0.00036  -0.00023   0.00177   0.00160  -0.01390
    D6        1.03474   0.00055  -0.00061  -0.00035  -0.00083   1.03391
    D7       -1.06187   0.00045   0.00031   0.00770   0.00783  -1.05403
    D8        3.13195   0.00050   0.00003  -0.00264  -0.00254   3.12941
    D9       -2.81324   0.00296  -0.02412  -0.10985  -0.12516  -2.93840
   D10       -0.76870   0.00402  -0.03916   0.00734  -0.04040  -0.80910
   D11        2.58945   0.00410   0.04128   0.04768   0.09285   2.68230
   D12       -1.57217  -0.00380   0.01702   0.03650   0.05925  -1.51292
   D13       -1.24336   0.00980   0.03340   0.05717   0.08477  -1.15859
   D14        0.87820   0.00190   0.00914   0.04600   0.05117   0.92937
   D15       -2.55228  -0.00321   0.03937   0.01373   0.05083  -2.50145
   D16       -0.47228  -0.00044   0.02057   0.15538   0.18658  -0.28570
   D17        1.35371  -0.00473   0.06307   0.05741   0.10951   1.46321
   D18       -2.84948  -0.00197   0.04427   0.19906   0.24525  -2.60423
   D19        0.41452  -0.00136  -0.01353  -0.03560  -0.05004   0.36448
   D20       -1.65820  -0.00073  -0.01576  -0.05756  -0.07516  -1.73336
   D21       -1.75510   0.00141  -0.00045  -0.02997  -0.02856  -1.78366
   D22        2.45537   0.00204  -0.00268  -0.05193  -0.05368   2.40169
         Item               Value     Threshold  Converged?
 Maximum Force            0.022987     0.000015     NO 
 RMS     Force            0.006437     0.000010     NO 
 Maximum Displacement     1.349176     0.000060     NO 
 RMS     Displacement     0.400391     0.000040     NO 
 Predicted change in Energy=-7.367612D-03
 GradGradGradGradGradGradGradGradGradGradGradGradGradGradGradGradGradGrad

                          Input orientation:                          
 ---------------------------------------------------------------------
 Center     Atomic      Atomic             Coordinates (Angstroms)
 Number     Number       Type             X           Y           Z
 ---------------------------------------------------------------------
      1          6           0        1.293859    0.033402   -0.436007
      2          8           0        0.109022   -0.181624   -0.659633
      3          8           0        1.836285    0.537201    0.652190
      4          1           0        1.195453    0.778242    1.322299
      5          6           0        2.366203   -0.282993   -1.483427
      6          9           0        3.239999   -1.163476   -0.967016
      7          9           0        3.012163    0.848212   -1.811461
      8          9           0        1.802347   -0.804127   -2.568084
      9          8           0       -1.839377    2.549625    1.921347
     10          1           0       -2.245179    3.305138    2.355867
     11          1           0       -2.560057    1.900909    1.723847
     12          8           0       -3.692400    0.682178    1.298269
     13          1           0       -3.368905    0.160954    0.525641
     14          1           0       -3.895789    0.042863    1.989798
     15          8           0        0.373828    1.239200    2.629139
     16          1           0        0.904722    1.746474    3.252219
     17          1           0       -0.444141    1.779148    2.478474
     18          8           0       -2.507075   -0.709146   -0.710389
     19          1           0       -1.546991   -0.537483   -0.644961
     20          1           0       -2.718576   -0.556172   -1.637519
 ---------------------------------------------------------------------
                    Distance matrix (angstroms):
                    1          2          3          4          5
     1  C    0.000000
     2  O    1.224779   0.000000
     3  O    1.316135   2.284957   0.000000
     4  H    1.912095   2.455551   0.958025   0.000000
     5  C    1.532030   2.404949   2.348274   3.220089   0.000000
     6  F    2.345623   3.295685   2.735790   3.631997   1.343670
     7  F    2.346990   3.288693   2.747544   3.622952   1.343316
     8  F    2.346438   2.626223   3.488622   4.243500   1.328908
     9  O    4.658933   4.232899   4.378481   3.564667   6.107627
    10  H    5.569884   5.176196   5.217503   4.392200   6.991403
    11  H    4.796376   4.140278   4.726094   3.940238   6.270891
    12  O    5.318966   4.362378   5.568194   4.888856   6.736175
    13  H    4.762605   3.690285   5.220304   4.674299   6.093021
    14  H    5.728618   4.807118   5.906795   5.187204   7.168125
    15  O    3.419871   3.592336   2.557324   1.611018   4.816619
    16  H    4.085223   4.433202   3.015012   2.178667   5.355465
    17  H    3.816080   3.741434   3.174600   2.242057   5.277037
    18  O    3.882495   2.669235   4.719616   4.478042   4.952578
    19  H    2.905168   1.693880   3.779431   3.622463   4.010097
    20  H    4.229760   3.015271   5.213923   5.085353   5.094444
                    6          7          8          9         10
     6  F    0.000000
     7  F    2.193601   0.000000
     8  F    2.181604   2.183199   0.000000
     9  O    6.923136   6.353433   6.683173   0.000000
    10  H    7.816473   7.144422   7.583787   0.961396   0.000000
    11  H    7.090264   6.682531   6.690924   0.989554   1.571768
    12  O    7.523039   7.392507   6.881136   2.703568   3.176929
    13  H    6.903604   6.830256   6.102816   3.161202   3.807673
    14  H    7.817767   7.925779   7.345777   3.243050   3.674365
    15  O    5.188459   5.180020   5.764284   2.667669   3.346936
    16  H    5.632341   5.557791   6.417727   3.153784   3.626949
    17  H    5.839805   5.587148   6.098177   1.688404   2.363772
    18  O    5.770713   5.839496   4.693738   4.241633   5.058161
    19  H    4.838477   4.905788   3.871378   4.025129   4.925258
    20  H    6.026858   5.902875   4.622357   4.804633   5.575030
                   11         12         13         14         15
    11  H    0.000000
    12  O    1.717156   0.000000
    13  H    2.262162   0.986548   0.000000
    14  H    2.303746   0.963485   1.560547   0.000000
    15  O    3.140875   4.314592   4.426665   4.479912   0.000000
    16  H    3.790048   5.107267   5.311495   5.247943   0.963018
    17  H    2.249753   3.625936   3.871221   3.894530   0.991624
    18  O    3.569413   2.715785   1.739999   3.128108   4.821629
    19  H    3.547296   3.141098   2.275411   3.577095   4.191166
    20  H    4.166673   3.331771   2.369907   3.860324   5.566929
                   16         17         18         19         20
    16  H    0.000000
    17  H    1.555372   0.000000
    18  O    5.776910   4.540502   0.000000
    19  H    5.139588   4.042141   0.977502   0.000000
    20  H    6.506920   5.250541   0.963174   1.535622   0.000000
 Stoichiometry    C2H9F3O6
 Framework group  C1[X(C2H9F3O6)]
 Deg. of freedom    54
 Full point group                 C1      NOp   1
 Largest Abelian subgroup         C1      NOp   1
 Largest concise Abelian subgroup C1      NOp   1
                         Standard orientation:                         
 ---------------------------------------------------------------------
 Center     Atomic      Atomic             Coordinates (Angstroms)
 Number     Number       Type             X           Y           Z
 ---------------------------------------------------------------------
      1          6           0        1.031042   -0.126125   -0.108518
      2          8           0        0.201332    0.774213   -0.075994
      3          8           0        0.828921   -1.409144   -0.321170
      4          1           0       -0.094618   -1.636785   -0.435482
      5          6           0        2.519083    0.161630    0.115195
      6          9           0        3.211002   -0.229484   -0.968191
      7          9           0        2.945793   -0.522707    1.189485
      8          9           0        2.705744    1.462398    0.313075
      9          8           0       -3.358662   -1.272873    0.950314
     10          1           0       -4.094932   -1.721097    1.376091
     11          1           0       -3.707367   -0.428119    0.570823
     12          8           0       -4.150271    1.075942   -0.129364
     13          1           0       -3.373976    1.683446   -0.169123
     14          1           0       -4.504349    1.030550   -1.024279
     15          8           0       -1.535175   -2.308257   -0.698727
     16          1           0       -1.519675   -3.270134   -0.654499
     17          1           0       -2.277028   -2.028521   -0.103143
     18          8           0       -1.835108    2.486587   -0.289319
     19          1           0       -1.105378    1.837113   -0.254823
     20          1           0       -1.594568    3.156912    0.359148
 ---------------------------------------------------------------------
 Rotational constants (GHZ):           1.1699519           0.3907527           0.3214633
 Standard basis: 6-31++G(d,p) (6D, 7F)
 There are   263 symmetry adapted cartesian basis functions of A   symmetry.
 There are   263 symmetry adapted basis functions of A   symmetry.
   263 basis functions,   424 primitive gaussians,   263 cartesian basis functions
    48 alpha electrons       48 beta electrons
       nuclear repulsion energy       711.7632588287 Hartrees.
 NAtoms=   20 NActive=   20 NUniq=   20 SFac= 1.00D+00 NAtFMM=   60 NAOKFM=F Big=F
 Integral buffers will be    131072 words long.
 Raffenetti 2 integral format.
 Two-electron integral symmetry is turned on.
 Nuclear repulsion after empirical dispersion term =      711.7559954515 Hartrees.
 One-electron integrals computed using PRISM.
 NBasis=   263 RedAO= T EigKep=  5.22D-05  NBF=   263
 NBsUse=   263 1.00D-06 EigRej= -1.00D+00 NBFU=   263
 Initial guess from the checkpoint file:  "/local_scratch/slurm.5620328/Gau-2388323.chk"
 B after Tr=     0.000000   -0.000000   -0.000000
         Rot=    0.999161   -0.038024   -0.004324    0.014575 Ang=  -4.69 deg.
 ExpMin= 3.60D-02 ExpMax= 7.00D+03 ExpMxC= 1.05D+03 IAcc=3 IRadAn=         5 AccDes= 0.00D+00
 Harris functional with IExCor= 4639 and IRadAn=       5 diagonalized for initial guess.
 HarFok:  IExCor= 4639 AccDes= 0.00D+00 IRadAn=         5 IDoV= 1 UseB2=F ITyADJ=14
 ICtDFT=  3500011 ScaDFX=  1.000000  1.000000  1.000000  1.000000
 FoFCou: FMM=F IPFlag=           0 FMFlag=      100000 FMFlg1=           0
         NFxFlg=           0 DoJE=T BraDBF=F KetDBF=T FulRan=T
         wScrn=  0.000000 ICntrl=       500 IOpCl=  0 I1Cent=   200000004 NGrid=           0
         NMat0=    1 NMatS0=      1 NMatT0=    0 NMatD0=    1 NMtDS0=    0 NMtDT0=    0
 Petite list used in FoFCou.
 Requested convergence on RMS density matrix=1.00D-10 within 128 cycles.
 Requested convergence on MAX density matrix=1.00D-08.
 Requested convergence on             energy=1.00D-08.
 No special actions if energy rises.
 SCF Done:  E(RwB97XD) =  -832.378921573     A.U. after   18 cycles
            NFock= 18  Conv=0.63D-10     -V/T= 2.0082
 Calling FoFJK, ICntrl=      2127 FMM=F ISym2X=0 I1Cent= 0 IOpClX= 0 NMat=1 NMatS=1 NMatT=0.
 ***** Axes restored to original set *****
 -------------------------------------------------------------------
 Center     Atomic                   Forces (Hartrees/Bohr)
 Number     Number              X              Y              Z
 -------------------------------------------------------------------
      1        6          -0.021011703    0.003808291    0.014919345
      2        8           0.029389354    0.006399939    0.006104720
      3        8           0.021359742   -0.017611016   -0.047017602
      4        1          -0.029063159    0.010311868    0.031569942
      5        6          -0.001396961    0.000791532    0.004921558
      6        9           0.000833008    0.002879666   -0.006619319
      7        9           0.001659336   -0.006219671   -0.002896659
      8        9           0.005730704    0.000097117   -0.002283941
      9        8          -0.002764312   -0.000118740    0.002476918
     10        1           0.000103875   -0.001852227   -0.001639164
     11        1           0.002019927    0.001792457   -0.000654002
     12        8          -0.000369973   -0.003008286    0.001004471
     13        1           0.000862318    0.001828888    0.002609035
     14        1           0.000556314    0.001733483   -0.003099259
     15        8          -0.002303739    0.006966223    0.004527618
     16        1          -0.000001874   -0.002876861   -0.000786815
     17        1           0.001369295   -0.003915813   -0.003619046
     18        8           0.001259318    0.001654733   -0.004061619
     19        1          -0.006865375   -0.001570646    0.001626934
     20        1          -0.001366094   -0.001090936    0.002916884
 -------------------------------------------------------------------
 Cartesian Forces:  Max     0.047017602 RMS     0.010780046

 GradGradGradGradGradGradGradGradGradGradGradGradGradGradGradGradGradGrad
 Berny optimization.
 Using GEDIIS/GDIIS optimizer.
 FormGI is forming the generalized inverse of G from B-inverse, IUseBI=4.
 Internal  Forces:  Max     0.049903303 RMS     0.012205953
 Search for a local minimum.
 Step number   3 out of a maximum of  120
 All quantities printed in internal units (Hartrees-Bohrs-Radians)
 Mixed Optimization -- RFO/linear search
 Update second derivatives using D2CorX and points    3    2
 DE=  3.87D-03 DEPred=-7.37D-03 R=-5.25D-01
 Trust test=-5.25D-01 RLast= 6.42D-01 DXMaxT set to 2.52D-01
 ITU= -1  1  0
 Use linear search instead of GDIIS.
     Eigenvalues ---    0.00023   0.00072   0.00136   0.00419   0.00444
     Eigenvalues ---    0.00677   0.00737   0.00989   0.01269   0.01480
     Eigenvalues ---    0.01574   0.01649   0.01780   0.01897   0.02202
     Eigenvalues ---    0.02383   0.02656   0.02826   0.03188   0.03291
     Eigenvalues ---    0.03897   0.04376   0.04531   0.05065   0.05969
     Eigenvalues ---    0.07127   0.08166   0.08534   0.10198   0.11703
     Eigenvalues ---    0.13422   0.15810   0.19714   0.21200   0.21686
     Eigenvalues ---    0.23037   0.24511   0.28963   0.36933   0.37581
     Eigenvalues ---    0.38692   0.41685   0.45616   0.47127   0.49415
     Eigenvalues ---    0.52975   0.55645   0.56698   0.57285   0.57389
     Eigenvalues ---    0.57468   0.60112   0.92677   6.60503
 RFO step:  Lambda=-1.88591793D-03 EMin= 2.26122438D-04
 Quartic linear search produced a step of -0.70556.
 Iteration  1 RMS(Cart)=  0.10574496 RMS(Int)=  0.00326677
 Iteration  2 RMS(Cart)=  0.00916136 RMS(Int)=  0.00205499
 Iteration  3 RMS(Cart)=  0.00003015 RMS(Int)=  0.00205498
 Iteration  4 RMS(Cart)=  0.00000049 RMS(Int)=  0.00205498
 Variable       Old X    -DE/DX   Delta X   Delta X   Delta X     New X
                                 (Linear)    (Quad)   (Total)
    R1        2.31450  -0.03067  -0.02180   0.00338  -0.01842   2.29608
    R2        2.48713  -0.02097  -0.03108  -0.00019  -0.03127   2.45587
    R3        2.89512   0.00999   0.02889   0.00190   0.03079   2.92591
    R4        1.81040   0.04990   0.09852   0.03526   0.13378   1.94418
    R5        3.04438   0.00470  -0.13232  -0.04873  -0.18107   2.86331
    R6        2.53917  -0.00389  -0.00686   0.00255  -0.00431   2.53486
    R7        2.53850  -0.00373  -0.00394   0.00139  -0.00254   2.53596
    R8        2.51127  -0.00061   0.00852  -0.00177   0.00675   2.51802
    R9        1.81678  -0.00224  -0.00280  -0.00033  -0.00313   1.81365
   R10        1.86999   0.00189  -0.00320  -0.00026  -0.00346   1.86652
   R11        3.19062   0.00481  -0.04059  -0.00565  -0.04627   3.14435
   R12        3.24495   0.00397  -0.02563  -0.00421  -0.02984   3.21512
   R13        1.86431  -0.00486  -0.00556   0.00037  -0.00521   1.85910
   R14        1.82072  -0.00349  -0.00492   0.00003  -0.00490   1.81583
   R15        3.28812  -0.00326  -0.01337  -0.00363  -0.01698   3.27114
   R16        1.81984  -0.00203  -0.00331   0.00046  -0.00286   1.81698
   R17        1.87390   0.00221   0.00109   0.00105   0.00219   1.87609
   R18        1.84721  -0.00691  -0.01121   0.00189  -0.00932   1.83789
   R19        1.82013  -0.00268  -0.00513   0.00075  -0.00438   1.81575
    A1        2.23555  -0.00156  -0.00836   0.01111   0.00275   2.23830
    A2        2.11301   0.00047   0.00109  -0.00762  -0.00653   2.10648
    A3        1.93463   0.00108   0.00726  -0.00349   0.00376   1.93839
    A4        1.98118   0.01550  -0.02962   0.02519  -0.00445   1.97673
    A5        1.90472   0.00795   0.02476  -0.00266   0.02221   1.92693
    A6        1.90671   0.00739   0.01887  -0.00104   0.01792   1.92463
    A7        1.91986   0.00775   0.00955   0.00432   0.01387   1.93374
    A8        1.91023  -0.00779  -0.01731  -0.00105  -0.01817   1.89206
    A9        1.90990  -0.00744  -0.01672  -0.00044  -0.01713   1.89278
   A10        1.91235  -0.00785  -0.02050   0.00083  -0.01968   1.89267
   A11        1.87336  -0.01467  -0.01953   0.00535  -0.01128   1.86208
   A12        2.16311  -0.00478   0.00022   0.02463   0.02230   2.18540
   A13        1.94823   0.02202   0.05060  -0.01587   0.03572   1.98395
   A14        1.93141   0.02234  -0.00799  -0.04819  -0.05612   1.87528
   A15        2.01780  -0.00678   0.01285   0.00816   0.01918   2.03698
   A16        1.85538  -0.00845  -0.00955   0.00595  -0.00261   1.85277
   A17        1.97622  -0.01362  -0.00622  -0.00659  -0.00634   1.96988
   A18        2.04119   0.02208  -0.11649   0.07001  -0.04456   1.99663
   A19        1.84027  -0.00247   0.01644   0.00087   0.01616   1.85643
   A20        1.92956  -0.00210  -0.08570   0.05436  -0.03054   1.89901
   A21        2.08932  -0.00117   0.00538   0.00134   0.00732   2.09664
   A22        1.82576   0.00090   0.03008  -0.01293   0.01835   1.84411
   A23        3.33576   0.02375  -0.13901   0.06598  -0.07249   3.26327
   A24        3.04155   0.03790   0.13514  -0.07955   0.05735   3.09891
   A25        2.95860   0.01867   0.05765  -0.04656   0.01070   2.96930
   A26        2.94747   0.02980   0.09156   0.02366   0.11447   3.06194
   A27        3.10474  -0.00062   0.03798  -0.01788   0.02158   3.12633
   A28        3.13917  -0.00329   0.01752  -0.02825  -0.01310   3.12607
   A29        3.11258  -0.00306  -0.02780   0.00460  -0.02378   3.08880
   A30        3.19008  -0.00628  -0.10669   0.06213  -0.04280   3.14728
    D1       -0.03361   0.00096   0.02322  -0.01312   0.01012  -0.02349
    D2        3.10612   0.00059   0.02009  -0.01460   0.00547   3.11158
    D3       -2.10940  -0.00044  -0.00234   0.00261   0.00021  -2.10919
    D4        2.08584  -0.00015  -0.00845   0.00609  -0.00227   2.08358
    D5       -0.01390   0.00010  -0.00113   0.00305   0.00191  -0.01199
    D6        1.03391  -0.00010   0.00058   0.00394   0.00445   1.03836
    D7       -1.05403   0.00019  -0.00553   0.00743   0.00198  -1.05206
    D8        3.12941   0.00044   0.00179   0.00439   0.00615   3.13556
    D9       -2.93840   0.00188   0.08831   0.05339   0.13619  -2.80221
   D10       -0.80910   0.00070   0.02851   0.09168   0.12564  -0.68346
   D11        2.68230  -0.00206  -0.06551   0.01978  -0.04817   2.63413
   D12       -1.51292   0.00655  -0.04181  -0.02495  -0.07084  -1.58376
   D13       -1.15859  -0.01107  -0.05981   0.04857  -0.00714  -1.16573
   D14        0.92937  -0.00247  -0.03610   0.00385  -0.02981   0.89956
   D15       -2.50145   0.00704  -0.03587   0.08648   0.05204  -2.44940
   D16       -0.28570   0.00379  -0.13164   0.15706   0.01842  -0.26728
   D17        1.46321   0.01177  -0.07726   0.08271   0.01252   1.47574
   D18       -2.60423   0.00852  -0.17304   0.15328  -0.02110  -2.62533
   D19        0.36448   0.00301   0.03531  -0.05561  -0.01956   0.34492
   D20       -1.73336   0.00086   0.05303  -0.08477  -0.03014  -1.76350
   D21       -1.78366  -0.00091   0.02015  -0.02933  -0.01080  -1.79447
   D22        2.40169  -0.00305   0.03787  -0.05850  -0.02139   2.38030
         Item               Value     Threshold  Converged?
 Maximum Force            0.049903     0.000015     NO 
 RMS     Force            0.012206     0.000010     NO 
 Maximum Displacement     0.275608     0.000060     NO 
 RMS     Displacement     0.101673     0.000040     NO 
 Predicted change in Energy=-1.717548D-03
 GradGradGradGradGradGradGradGradGradGradGradGradGradGradGradGradGradGrad

                          Input orientation:                          
 ---------------------------------------------------------------------
 Center     Atomic      Atomic             Coordinates (Angstroms)
 Number     Number       Type             X           Y           Z
 ---------------------------------------------------------------------
      1          6           0        1.349543    0.084678   -0.372263
      2          8           0        0.162049   -0.072750   -0.575690
      3          8           0        1.928986    0.539237    0.698508
      4          1           0        1.264923    0.806601    1.437428
      5          6           0        2.391124   -0.261139   -1.464428
      6          9           0        3.248772   -1.189701   -1.015494
      7          9           0        3.090347    0.833021   -1.803228
      8          9           0        1.792012   -0.733534   -2.556862
      9          8           0       -1.799832    2.457938    1.871746
     10          1           0       -2.201144    3.228397    2.279719
     11          1           0       -2.534085    1.828637    1.670631
     12          8           0       -3.746109    0.690816    1.308684
     13          1           0       -3.444824    0.178173    0.524930
     14          1           0       -3.948387    0.043830    1.989721
     15          8           0        0.435776    1.242552    2.628349
     16          1           0        0.914868    1.826189    3.223608
     17          1           0       -0.405609    1.713507    2.391928
     18          8           0       -2.637258   -0.718907   -0.715835
     19          1           0       -1.681339   -0.551403   -0.652162
     20          1           0       -2.864422   -0.577616   -1.638698
 ---------------------------------------------------------------------
                    Distance matrix (angstroms):
                    1          2          3          4          5
     1  C    0.000000
     2  O    1.215034   0.000000
     3  O    1.299588   2.262780   0.000000
     4  H    1.950210   2.458095   1.028818   0.000000
     5  C    1.548323   2.407098   2.352119   3.290770   0.000000
     6  F    2.375891   3.311928   2.769271   3.733324   1.341391
     7  F    2.374463   3.301848   2.773761   3.719506   1.341970
     8  F    2.374388   2.649238   3.498020   4.313258   1.332480
     9  O    4.537236   4.030298   4.354537   3.508314   6.007292
    10  H    5.433541   4.963428   5.175885   4.311400   6.876367
    11  H    4.722010   3.991286   4.746217   3.940989   6.201084
    12  O    5.399876   4.405406   5.709816   5.014023   6.801618
    13  H    4.878489   3.779399   5.388723   4.838314   6.181329
    14  H    5.800750   4.846711   6.037895   5.297683   7.225894
    15  O    3.343549   3.474307   2.539413   1.515200   4.778630
    16  H    4.018967   4.313626   3.010118   2.086274   5.339846
    17  H    3.657102   3.509943   3.113987   2.127022   5.156784
    18  O    4.081467   2.876331   4.943064   4.710704   5.104368
    19  H    3.109532   1.906053   4.006027   3.858888   4.162810
    20  H    4.449718   3.247215   5.448546   5.331988   5.267949
                    6          7          8          9         10
     6  F    0.000000
     7  F    2.176471   0.000000
     8  F    2.169343   2.169731   0.000000
     9  O    6.865117   6.329269   6.534479   0.000000
    10  H    7.751104   7.099871   7.418539   0.959740   0.000000
    11  H    7.054578   6.685296   6.568983   0.987721   1.562423
    12  O    7.607004   7.512746   6.902319   2.688449   3.125564
    13  H    7.003442   6.968329   6.144355   3.117249   3.732277
    14  H    7.896329   8.034492   7.363959   3.233902   3.643958
    15  O    5.206381   5.182021   5.712330   2.654724   3.319408
    16  H    5.701990   5.566702   6.382429   3.097780   3.544947
    17  H    5.778723   5.531392   5.942059   1.663919   2.351899
    18  O    5.912427   6.032940   4.796669   4.182009   4.974410
    19  H    4.984519   5.100056   3.965504   3.929413   4.811758
    20  H    6.175287   6.121784   4.748654   4.761423   5.502696
                   11         12         13         14         15
    11  H    0.000000
    12  O    1.701366   0.000000
    13  H    2.205926   0.983792   0.000000
    14  H    2.299480   0.960895   1.554747   0.000000
    15  O    3.175026   4.419739   4.540521   4.589735   0.000000
    16  H    3.782462   5.165339   5.385698   5.324522   0.961506
    17  H    2.250318   3.657630   3.883267   3.937114   0.992785
    18  O    3.492255   2.704727   1.731015   3.101751   4.947164
    19  H    3.433239   3.106654   2.242254   3.531763   4.296767
    20  H    4.104977   3.327664   2.364184   3.837525   5.693155
                   16         17         18         19         20
    16  H    0.000000
    17  H    1.564624   0.000000
    18  O    5.883395   4.533772   0.000000
    19  H    5.235917   4.002972   0.972571   0.000000
    20  H    6.610850   5.247947   0.960854   1.540657   0.000000
 Stoichiometry    C2H9F3O6
 Framework group  C1[X(C2H9F3O6)]
 Deg. of freedom    54
 Full point group                 C1      NOp   1
 Largest Abelian subgroup         C1      NOp   1
 Largest concise Abelian subgroup C1      NOp   1
                         Standard orientation:                         
 ---------------------------------------------------------------------
 Center     Atomic      Atomic             Coordinates (Angstroms)
 Number     Number       Type             X           Y           Z
 ---------------------------------------------------------------------
      1          6           0        1.032475   -0.176964   -0.108119
      2          8           0        0.150822    0.656707   -0.044966
      3          8           0        0.919913   -1.451062   -0.338196
      4          1           0       -0.054837   -1.757754   -0.457653
      5          6           0        2.513392    0.221154    0.105633
      6          9           0        3.240805   -0.083209   -0.979523
      7          9           0        3.024857   -0.437522    1.157029
      8          9           0        2.623387    1.529361    0.333666
      9          8           0       -3.243019   -1.286778    0.928689
     10          1           0       -3.950077   -1.742908    1.390333
     11          1           0       -3.633646   -0.458126    0.559446
     12          8           0       -4.242161    0.979231   -0.117578
     13          1           0       -3.500818    1.624917   -0.154277
     14          1           0       -4.591235    0.921866   -1.010985
     15          8           0       -1.421313   -2.379142   -0.663694
     16          1           0       -1.424026   -3.330469   -0.524182
     17          1           0       -2.132749   -2.008600   -0.078734
     18          8           0       -2.026098    2.518074   -0.308809
     19          1           0       -1.278287    1.897338   -0.271942
     20          1           0       -1.816117    3.214681    0.318796
 ---------------------------------------------------------------------
 Rotational constants (GHZ):           1.1560819           0.3875122           0.3173783
 Standard basis: 6-31++G(d,p) (6D, 7F)
 There are   263 symmetry adapted cartesian basis functions of A   symmetry.
 There are   263 symmetry adapted basis functions of A   symmetry.
   263 basis functions,   424 primitive gaussians,   263 cartesian basis functions
    48 alpha electrons       48 beta electrons
       nuclear repulsion energy       709.5736793198 Hartrees.
 NAtoms=   20 NActive=   20 NUniq=   20 SFac= 1.00D+00 NAtFMM=   60 NAOKFM=F Big=F
 Integral buffers will be    131072 words long.
 Raffenetti 2 integral format.
 Two-electron integral symmetry is turned on.
 Nuclear repulsion after empirical dispersion term =      709.5664459471 Hartrees.
 One-electron integrals computed using PRISM.
 NBasis=   263 RedAO= T EigKep=  5.41D-05  NBF=   263
 NBsUse=   263 1.00D-06 EigRej= -1.00D+00 NBFU=   263
 Lowest energy guess from the checkpoint file:  "/local_scratch/slurm.5620328/Gau-2388323.chk"
 B after Tr=     0.000000   -0.000000   -0.000000
         Rot=    0.999409   -0.033694   -0.006588   -0.001808 Ang=  -3.94 deg.
 B after Tr=     0.000000    0.000000    0.000000
         Rot=    0.999875    0.002199   -0.001694   -0.015590 Ang=   1.81 deg.
 Requested convergence on RMS density matrix=1.00D-10 within 128 cycles.
 Requested convergence on MAX density matrix=1.00D-08.
 Requested convergence on             energy=1.00D-08.
 No special actions if energy rises.
 SCF Done:  E(RwB97XD) =  -832.383716032     A.U. after   17 cycles
            NFock= 17  Conv=0.50D-10     -V/T= 2.0082
 Calling FoFJK, ICntrl=      2127 FMM=F ISym2X=0 I1Cent= 0 IOpClX= 0 NMat=1 NMatS=1 NMatT=0.
 ***** Axes restored to original set *****
 -------------------------------------------------------------------
 Center     Atomic                   Forces (Hartrees/Bohr)
 Number     Number              X              Y              Z
 -------------------------------------------------------------------
      1        6          -0.005108573    0.000553652    0.001941591
      2        8           0.004006624    0.000568706    0.001910419
      3        8          -0.003211706   -0.000063715   -0.000851949
      4        1           0.002157818   -0.001691798   -0.002534320
      5        6          -0.000477781    0.000136098    0.001028399
      6        9           0.000139754    0.000621751   -0.001213728
      7        9           0.000221217   -0.001278066   -0.000543001
      8        9           0.001194119    0.000112459   -0.000093130
      9        8          -0.001027497   -0.000276306    0.000814780
     10        1           0.000307747   -0.000097505   -0.000440330
     11        1           0.000393355    0.000422797    0.000293660
     12        8           0.000146142   -0.000446647   -0.000321025
     13        1           0.000040982    0.000158177    0.001176371
     14        1          -0.000044330    0.000283809   -0.000700505
     15        8          -0.000928211    0.002785468    0.000334805
     16        1           0.000092290   -0.001108602    0.000371115
     17        1           0.000500681   -0.000995844   -0.000732582
     18        8           0.002879214    0.000972186   -0.000793738
     19        1          -0.001029486   -0.000338948   -0.000074309
     20        1          -0.000252358   -0.000317671    0.000427478
 -------------------------------------------------------------------
 Cartesian Forces:  Max     0.005108573 RMS     0.001353360

 GradGradGradGradGradGradGradGradGradGradGradGradGradGradGradGradGradGrad
 Berny optimization.
 Using GEDIIS/GDIIS optimizer.
 FormGI is forming the generalized inverse of G from B-inverse, IUseBI=4.
 Internal  Forces:  Max     0.009490425 RMS     0.002614460
 Search for a local minimum.
 Step number   4 out of a maximum of  120
 All quantities printed in internal units (Hartrees-Bohrs-Radians)
 Mixed Optimization -- RFO/linear search
 Update second derivatives using D2CorX and points    1    3    2    4
 DE= -9.27D-04 DEPred=-1.72D-03 R= 5.40D-01
 TightC=F SS=  1.41D+00  RLast= 4.92D-01 DXNew= 4.2426D-01 1.4758D+00
 Trust test= 5.40D-01 RLast= 4.92D-01 DXMaxT set to 4.24D-01
 ITU=  1 -1  1  0
 Use linear search instead of GDIIS.
     Eigenvalues ---    0.00023   0.00072   0.00137   0.00429   0.00501
     Eigenvalues ---    0.00689   0.00829   0.01066   0.01221   0.01508
     Eigenvalues ---    0.01587   0.01631   0.01805   0.01894   0.02306
     Eigenvalues ---    0.02506   0.02682   0.02880   0.03228   0.03279
     Eigenvalues ---    0.03943   0.04456   0.04685   0.05081   0.05967
     Eigenvalues ---    0.07357   0.08161   0.08596   0.10207   0.11710
     Eigenvalues ---    0.13439   0.15688   0.19721   0.21280   0.21687
     Eigenvalues ---    0.22859   0.24481   0.28781   0.37579   0.38508
     Eigenvalues ---    0.38750   0.41810   0.45563   0.47124   0.49294
     Eigenvalues ---    0.53090   0.55822   0.56709   0.57330   0.57428
     Eigenvalues ---    0.57483   0.62052   0.96772   6.33634
 RFO step:  Lambda=-6.09302662D-04 EMin= 2.26114396D-04
 Quartic linear search produced a step of -0.37783.
 Iteration  1 RMS(Cart)=  0.15043352 RMS(Int)=  0.00689625
 Iteration  2 RMS(Cart)=  0.00844714 RMS(Int)=  0.00080594
 Iteration  3 RMS(Cart)=  0.00004510 RMS(Int)=  0.00080560
 Iteration  4 RMS(Cart)=  0.00000021 RMS(Int)=  0.00080560
 Variable       Old X    -DE/DX   Delta X   Delta X   Delta X     New X
                                 (Linear)    (Quad)   (Total)
    R1        2.29608  -0.00431  -0.00472  -0.00248  -0.00720   2.28888
    R2        2.45587  -0.00272  -0.00483  -0.00084  -0.00566   2.45020
    R3        2.92591   0.00140   0.00384   0.00321   0.00705   2.93295
    R4        1.94418  -0.00381   0.00221  -0.00109   0.00112   1.94531
    R5        2.86331   0.00001  -0.00244   0.02823   0.02578   2.88910
    R6        2.53486  -0.00075  -0.00204  -0.00032  -0.00236   2.53250
    R7        2.53596  -0.00079  -0.00115  -0.00017  -0.00132   2.53464
    R8        2.51802  -0.00050   0.00201  -0.00032   0.00169   2.51971
    R9        1.81365  -0.00039  -0.00032   0.00009  -0.00023   1.81341
   R10        1.86652  -0.00204  -0.00041  -0.00116  -0.00157   1.86495
   R11        3.14435  -0.00118  -0.00425   0.00913   0.00486   3.14921
   R12        3.21512  -0.00137  -0.00245   0.01172   0.00927   3.22439
   R13        1.85910  -0.00033  -0.00101  -0.00139  -0.00240   1.85669
   R14        1.81583  -0.00068  -0.00079  -0.00066  -0.00145   1.81438
   R15        3.27114   0.00089  -0.00074   0.00290   0.00216   3.27330
   R16        1.81698  -0.00040  -0.00070  -0.00071  -0.00140   1.81558
   R17        1.87609  -0.00189  -0.00025  -0.00181  -0.00204   1.87405
   R18        1.83789  -0.00108  -0.00248  -0.00122  -0.00370   1.83419
   R19        1.81575  -0.00040  -0.00109  -0.00019  -0.00128   1.81447
    A1        2.23830  -0.00159  -0.00551   0.00264  -0.00288   2.23542
    A2        2.10648   0.00102   0.00305  -0.00055   0.00250   2.10898
    A3        1.93839   0.00058   0.00247  -0.00210   0.00037   1.93876
    A4        1.97673  -0.00562  -0.01418   0.00785  -0.00633   1.97039
    A5        1.92693   0.00142   0.00487   0.00161   0.00648   1.93340
    A6        1.92463   0.00142   0.00333   0.00122   0.00456   1.92919
    A7        1.93374   0.00131  -0.00013   0.00133   0.00119   1.93493
    A8        1.89206  -0.00151  -0.00240  -0.00167  -0.00407   1.88799
    A9        1.89278  -0.00135  -0.00248  -0.00116  -0.00364   1.88913
   A10        1.89267  -0.00144  -0.00354  -0.00148  -0.00502   1.88765
   A11        1.86208   0.00339  -0.00620  -0.00187  -0.00792   1.85416
   A12        2.18540   0.00131  -0.00831  -0.01322  -0.02403   2.16138
   A13        1.98395  -0.00518   0.01360  -0.03835  -0.02521   1.95874
   A14        1.87528  -0.00579   0.01693   0.02674   0.04333   1.91862
   A15        2.03698   0.00180  -0.00037   0.01057   0.00958   2.04655
   A16        1.85277   0.00198  -0.00413  -0.00055  -0.00510   1.84767
   A17        1.96988   0.00345  -0.00093  -0.00857  -0.00717   1.96271
   A18        1.99663  -0.00614  -0.04554   0.02256  -0.02225   1.97438
   A19        1.85643   0.00206   0.00270   0.01148   0.01387   1.87030
   A20        1.89901   0.00044  -0.03435   0.00588  -0.02831   1.87070
   A21        2.09664   0.00011   0.00011  -0.00225  -0.00202   2.09462
   A22        1.84411   0.00040   0.00918  -0.00253   0.00689   1.85100
   A23        3.26327  -0.00769  -0.04705   0.03593  -0.01098   3.25229
   A24        3.09891  -0.00949   0.05070   0.01063   0.06195   3.16086
   A25        2.96930  -0.00383   0.02683   0.00832   0.03509   3.00439
   A26        3.06194  -0.00599   0.00578  -0.03098  -0.02536   3.03658
   A27        3.12633   0.00094   0.01218  -0.01015   0.00250   3.12883
   A28        3.12607   0.00129   0.01433  -0.00890   0.00418   3.13025
   A29        3.08880   0.00130  -0.00590   0.00169  -0.00434   3.08446
   A30        3.14728   0.00108  -0.04096   0.03526  -0.00524   3.14204
    D1       -0.02349  -0.00036   0.00861   0.01795   0.02656   0.00307
    D2        3.11158  -0.00002   0.00869   0.01670   0.02539   3.13697
    D3       -2.10919   0.00008  -0.00133  -0.00721  -0.00855  -2.11774
    D4        2.08358   0.00015  -0.00367  -0.00694  -0.01060   2.07298
    D5       -0.01199   0.00017  -0.00133  -0.00675  -0.00808  -0.02006
    D6        1.03836  -0.00021  -0.00137  -0.00609  -0.00746   1.03090
    D7       -1.05206  -0.00014  -0.00371  -0.00581  -0.00951  -1.06157
    D8        3.13556  -0.00012  -0.00137  -0.00562  -0.00699   3.12858
    D9       -2.80221  -0.00167  -0.00416  -0.12183  -0.12773  -2.92995
   D10       -0.68346  -0.00019  -0.03220  -0.09962  -0.13010  -0.81356
   D11        2.63413   0.00034  -0.01688   0.08654   0.06790   2.70203
   D12       -1.58376  -0.00218   0.00438   0.11325   0.11600  -1.46777
   D13       -1.16573   0.00315  -0.02933   0.01664  -0.01105  -1.17678
   D14        0.89956   0.00063  -0.00807   0.04335   0.03705   0.93661
   D15       -2.44940  -0.00203  -0.03887  -0.13499  -0.17341  -2.62282
   D16       -0.26728  -0.00042  -0.07746  -0.11162  -0.19150  -0.45878
   D17        1.47574  -0.00361  -0.04611  -0.05595  -0.09958   1.37616
   D18       -2.62533  -0.00200  -0.08469  -0.03257  -0.11767  -2.74299
   D19        0.34492  -0.00029   0.02630   0.06429   0.09071   0.43563
   D20       -1.76350  -0.00043   0.03979   0.06502   0.10510  -1.65840
   D21       -1.79447   0.00021   0.01487   0.03694   0.05151  -1.74295
   D22        2.38030   0.00006   0.02836   0.03767   0.06591   2.44621
         Item               Value     Threshold  Converged?
 Maximum Force            0.009490     0.000015     NO 
 RMS     Force            0.002614     0.000010     NO 
 Maximum Displacement     0.444420     0.000060     NO 
 RMS     Displacement     0.150376     0.000040     NO 
 Predicted change in Energy=-6.214480D-05
 GradGradGradGradGradGradGradGradGradGradGradGradGradGradGradGradGradGrad

                          Input orientation:                          
 ---------------------------------------------------------------------
 Center     Atomic      Atomic             Coordinates (Angstroms)
 Number     Number       Type             X           Y           Z
 ---------------------------------------------------------------------
      1          6           0        1.297074    0.056924   -0.297955
      2          8           0        0.118646   -0.207288   -0.390509
      3          8           0        1.910491    0.643661    0.682152
      4          1           0        1.279856    0.895749    1.455744
      5          6           0        2.284183   -0.297979   -1.441864
      6          9           0        3.256101   -1.106505   -0.997299
      7          9           0        2.855170    0.812334   -1.931960
      8          9           0        1.651834   -0.915369   -2.440289
      9          8           0       -1.776413    2.480865    1.940398
     10          1           0       -2.249056    3.159551    2.427079
     11          1           0       -2.452349    1.815458    1.667831
     12          8           0       -3.640348    0.672235    1.228432
     13          1           0       -3.353149    0.182059    0.426816
     14          1           0       -3.867934    0.002765    1.877941
     15          8           0        0.483257    1.308552    2.693640
     16          1           0        0.979734    1.894434    3.270979
     17          1           0       -0.368257    1.766904    2.473831
     18          8           0       -2.621058   -0.704874   -0.868467
     19          1           0       -1.659538   -0.620468   -0.766278
     20          1           0       -2.812850   -0.470481   -1.779629
 ---------------------------------------------------------------------
                    Distance matrix (angstroms):
                    1          2          3          4          5
     1  C    0.000000
     2  O    1.211225   0.000000
     3  O    1.296592   2.255088   0.000000
     4  H    1.944063   2.444125   1.029413   0.000000
     5  C    1.552053   2.408967   2.353248   3.290864   0.000000
     6  F    2.383366   3.319700   2.773860   3.732557   1.340141
     7  F    2.380815   3.302160   2.784682   3.736992   1.341274
     8  F    2.379244   2.655869   3.499588   4.312491   1.333375
     9  O    4.509106   4.031196   4.307176   3.476819   5.970771
    10  H    5.443082   4.988028   5.164911   4.303663   6.890101
    11  H    4.584205   3.865007   4.623748   3.849702   6.047442
    12  O    5.204479   4.186236   5.577728   4.930521   6.570530
    13  H    4.708028   3.587892   5.290007   4.799248   5.958348
    14  H    5.604887   4.591602   5.935558   5.241699   6.997149
    15  O    3.343428   3.455819   2.554439   1.528844   4.788180
    16  H    4.026715   4.308735   3.022046   2.093448   5.359025
    17  H    3.657889   3.512684   3.108774   2.124074   5.160605
    18  O    4.032068   2.825246   4.975731   4.814673   4.955374
    19  H    3.069160   1.863830   4.054760   3.984512   4.014144
    20  H    4.400567   3.254627   5.441657   5.393001   5.111124
                    6          7          8          9         10
     6  F    0.000000
     7  F    2.171699   0.000000
     8  F    2.166200   2.165958   0.000000
     9  O    6.842915   6.263443   6.517492   0.000000
    10  H    7.760950   7.110821   7.450717   0.959617   0.000000
    11  H    6.944580   6.491111   6.417039   0.986888   1.557039
    12  O    7.461823   7.224920   6.632284   2.693007   3.091793
    13  H    6.882636   6.671154   5.871498   3.171992   3.753069
    14  H    7.762046   7.769870   7.068091   3.243353   3.589933
    15  O    5.210008   5.221913   5.715647   2.654769   3.311010
    16  H    5.692598   5.635492   6.400413   3.116199   3.569002
    17  H    5.782835   5.541902   5.951800   1.666492   2.340739
    18  O    5.892274   5.781177   4.557690   4.330367   5.092425
    19  H    4.945009   4.877943   3.722159   4.118012   4.983333
    20  H    6.152132   5.813370   4.535174   4.860375   5.584925
                   11         12         13         14         15
    11  H    0.000000
    12  O    1.706274   0.000000
    13  H    2.240435   0.982520   0.000000
    14  H    2.309520   0.960129   1.550133   0.000000
    15  O    3.150718   4.422199   4.596247   4.615550   0.000000
    16  H    3.788867   5.197203   5.458513   5.386915   0.960764
    17  H    2.235047   3.668228   3.951149   3.964216   0.991704
    18  O    3.579573   2.707835   1.732156   3.098098   5.136074
    19  H    3.533719   3.094117   2.221675   3.501046   4.503745
    20  H    4.152163   3.322497   2.363499   3.836010   5.834330
                   16         17         18         19         20
    16  H    0.000000
    17  H    1.571237   0.000000
    18  O    6.071006   4.728187   0.000000
    19  H    5.439663   4.226731   0.970611   0.000000
    20  H    6.744268   5.392017   0.960177   1.542564   0.000000
 Stoichiometry    C2H9F3O6
 Framework group  C1[X(C2H9F3O6)]
 Deg. of freedom    54
 Full point group                 C1      NOp   1
 Largest Abelian subgroup         C1      NOp   1
 Largest concise Abelian subgroup C1      NOp   1
                         Standard orientation:                         
 ---------------------------------------------------------------------
 Center     Atomic      Atomic             Coordinates (Angstroms)
 Number     Number       Type             X           Y           Z
 ---------------------------------------------------------------------
      1          6           0        0.982745   -0.226601   -0.146435
      2          8           0        0.102434    0.599769   -0.242512
      3          8           0        0.879459   -1.517083   -0.218138
      4          1           0       -0.086800   -1.833148   -0.379814
      5          6           0        2.453037    0.202737    0.104116
      6          9           0        3.251057   -0.238596   -0.877907
      7          9           0        2.899212   -0.301440    1.264180
      8          9           0        2.556787    1.530848    0.161075
      9          8           0       -3.275429   -1.284683    0.893015
     10          1           0       -4.074004   -1.693247    1.233923
     11          1           0       -3.548526   -0.411427    0.523163
     12          8           0       -4.054149    1.083318   -0.126032
     13          1           0       -3.304617    1.718570   -0.127355
     14          1           0       -4.396820    1.079848   -1.022922
     15          8           0       -1.456803   -2.457996   -0.644428
     16          1           0       -1.462792   -3.406774   -0.493262
     17          1           0       -2.177216   -2.068090   -0.085451
     18          8           0       -1.845241    2.646310   -0.226777
     19          1           0       -1.107882    2.016830   -0.273076
     20          1           0       -1.621711    3.266232    0.471556
 ---------------------------------------------------------------------
 Rotational constants (GHZ):           1.1037363           0.4071201           0.3248002
 Standard basis: 6-31++G(d,p) (6D, 7F)
 There are   263 symmetry adapted cartesian basis functions of A   symmetry.
 There are   263 symmetry adapted basis functions of A   symmetry.
   263 basis functions,   424 primitive gaussians,   263 cartesian basis functions
    48 alpha electrons       48 beta electrons
       nuclear repulsion energy       712.1235975094 Hartrees.
 NAtoms=   20 NActive=   20 NUniq=   20 SFac= 1.00D+00 NAtFMM=   60 NAOKFM=F Big=F
 Integral buffers will be    131072 words long.
 Raffenetti 2 integral format.
 Two-electron integral symmetry is turned on.
 Nuclear repulsion after empirical dispersion term =      712.1163044347 Hartrees.
 One-electron integrals computed using PRISM.
 NBasis=   263 RedAO= T EigKep=  5.61D-05  NBF=   263
 NBsUse=   263 1.00D-06 EigRej= -1.00D+00 NBFU=   263
 Initial guess from the checkpoint file:  "/local_scratch/slurm.5620328/Gau-2388323.chk"
 B after Tr=     0.000000   -0.000000    0.000000
         Rot=    0.999868    0.012600    0.003553    0.009577 Ang=   1.86 deg.
 ExpMin= 3.60D-02 ExpMax= 7.00D+03 ExpMxC= 1.05D+03 IAcc=3 IRadAn=         5 AccDes= 0.00D+00
 Harris functional with IExCor= 4639 and IRadAn=       5 diagonalized for initial guess.
 HarFok:  IExCor= 4639 AccDes= 0.00D+00 IRadAn=         5 IDoV= 1 UseB2=F ITyADJ=14
 ICtDFT=  3500011 ScaDFX=  1.000000  1.000000  1.000000  1.000000
 FoFCou: FMM=F IPFlag=           0 FMFlag=      100000 FMFlg1=           0
         NFxFlg=           0 DoJE=T BraDBF=F KetDBF=T FulRan=T
         wScrn=  0.000000 ICntrl=       500 IOpCl=  0 I1Cent=   200000004 NGrid=           0
         NMat0=    1 NMatS0=      1 NMatT0=    0 NMatD0=    1 NMtDS0=    0 NMtDT0=    0
 Petite list used in FoFCou.
 Requested convergence on RMS density matrix=1.00D-10 within 128 cycles.
 Requested convergence on MAX density matrix=1.00D-08.
 Requested convergence on             energy=1.00D-08.
 No special actions if energy rises.
 SCF Done:  E(RwB97XD) =  -832.383949531     A.U. after   16 cycles
            NFock= 16  Conv=0.67D-10     -V/T= 2.0082
 Calling FoFJK, ICntrl=      2127 FMM=F ISym2X=0 I1Cent= 0 IOpClX= 0 NMat=1 NMatS=1 NMatT=0.
 ***** Axes restored to original set *****
 -------------------------------------------------------------------
 Center     Atomic                   Forces (Hartrees/Bohr)
 Number     Number              X              Y              Z
 -------------------------------------------------------------------
      1        6           0.000563507    0.000121508   -0.001247211
      2        8          -0.001015664    0.000108339    0.001086374
      3        8          -0.002423028    0.000962088    0.003257107
      4        1           0.002431345   -0.001652433   -0.002719309
      5        6           0.000021933   -0.000192732   -0.000182018
      6        9          -0.000087526   -0.000000552    0.000218738
      7        9          -0.000089325    0.000179140    0.000195128
      8        9          -0.000140177    0.000081908    0.000247900
      9        8          -0.000162964   -0.000780705    0.000814444
     10        1           0.000162119    0.000323682   -0.000342406
     11        1          -0.000489128    0.000403816    0.000159520
     12        8           0.000072894    0.000021657    0.000080298
     13        1           0.000136788    0.000016987   -0.000209749
     14        1          -0.000196576   -0.000034845    0.000148784
     15        8           0.000829023    0.000664783   -0.001213832
     16        1          -0.000387299   -0.000099705    0.000630087
     17        1           0.000025092   -0.000049217   -0.000492288
     18        8           0.000568976    0.000280422   -0.000308301
     19        1           0.000610494   -0.000135384   -0.000069729
     20        1          -0.000430484   -0.000218758   -0.000053536
 -------------------------------------------------------------------
 Cartesian Forces:  Max     0.003257107 RMS     0.000861129

 GradGradGradGradGradGradGradGradGradGradGradGradGradGradGradGradGradGrad
 Berny optimization.
 Using GEDIIS/GDIIS optimizer.
 FormGI is forming the generalized inverse of G from B-inverse, IUseBI=4.
 Internal  Forces:  Max     0.004934186 RMS     0.001355302
 Search for a local minimum.
 Step number   5 out of a maximum of  120
 All quantities printed in internal units (Hartrees-Bohrs-Radians)
 Mixed Optimization -- RFO/linear search
 Update second derivatives using D2CorX and points    1    3    2    4    5
 DE= -2.33D-04 DEPred=-6.21D-05 R= 3.76D+00
 TightC=F SS=  1.41D+00  RLast= 4.28D-01 DXNew= 7.1352D-01 1.2843D+00
 Trust test= 3.76D+00 RLast= 4.28D-01 DXMaxT set to 7.14D-01
 ITU=  1  1 -1  1  0
 Use linear search instead of GDIIS.
     Eigenvalues ---    0.00023   0.00069   0.00125   0.00406   0.00437
     Eigenvalues ---    0.00639   0.00823   0.00911   0.01080   0.01474
     Eigenvalues ---    0.01569   0.01645   0.01862   0.01888   0.02130
     Eigenvalues ---    0.02351   0.02675   0.02839   0.03161   0.03318
     Eigenvalues ---    0.03894   0.04489   0.04896   0.05182   0.05771
     Eigenvalues ---    0.07382   0.08179   0.08658   0.10214   0.11710
     Eigenvalues ---    0.13402   0.15155   0.19736   0.21563   0.21690
     Eigenvalues ---    0.22725   0.24369   0.28920   0.37576   0.38248
     Eigenvalues ---    0.38748   0.42734   0.46238   0.47396   0.50225
     Eigenvalues ---    0.53490   0.56599   0.56905   0.57329   0.57461
     Eigenvalues ---    0.58017   0.61171   1.02561   6.25332
 RFO step:  Lambda=-6.03699684D-04 EMin= 2.26423505D-04
 Quartic linear search produced a step of -0.07803.
 Iteration  1 RMS(Cart)=  0.15806459 RMS(Int)=  0.00460082
 Iteration  2 RMS(Cart)=  0.01593203 RMS(Int)=  0.00109727
 Iteration  3 RMS(Cart)=  0.00003995 RMS(Int)=  0.00109707
 Iteration  4 RMS(Cart)=  0.00000014 RMS(Int)=  0.00109707
 Variable       Old X    -DE/DX   Delta X   Delta X   Delta X     New X
                                 (Linear)    (Quad)   (Total)
    R1        2.28888   0.00088   0.00056  -0.00370  -0.00314   2.28575
    R2        2.45020  -0.00001   0.00044  -0.00194  -0.00149   2.44871
    R3        2.93295  -0.00056  -0.00055   0.00179   0.00124   2.93420
    R4        1.94531  -0.00493  -0.00009  -0.00710  -0.00720   1.93811
    R5        2.88910  -0.00097  -0.00201   0.01852   0.01650   2.90560
    R6        2.53250   0.00001   0.00018  -0.00150  -0.00131   2.53119
    R7        2.53464   0.00004   0.00010  -0.00153  -0.00142   2.53322
    R8        2.51971  -0.00016  -0.00013   0.00236   0.00223   2.52195
    R9        1.81341  -0.00002   0.00002  -0.00123  -0.00121   1.81220
   R10        1.86495  -0.00034   0.00012  -0.00217  -0.00205   1.86290
   R11        3.14921  -0.00036  -0.00038   0.01113   0.01080   3.16001
   R12        3.22439  -0.00037  -0.00072   0.00810   0.00737   3.23176
   R13        1.85669   0.00081   0.00019  -0.00195  -0.00177   1.85493
   R14        1.81438   0.00017   0.00011  -0.00083  -0.00072   1.81366
   R15        3.27330   0.00067  -0.00017   0.01302   0.01285   3.28615
   R16        1.81558   0.00012   0.00011  -0.00149  -0.00138   1.81420
   R17        1.87405  -0.00029   0.00016  -0.00394  -0.00384   1.87021
   R18        1.83419   0.00059   0.00029  -0.00180  -0.00151   1.83268
   R19        1.81447   0.00008   0.00010  -0.00102  -0.00092   1.81355
    A1        2.23542  -0.00174   0.00022  -0.00830  -0.00808   2.22734
    A2        2.10898   0.00098  -0.00020   0.00510   0.00491   2.11389
    A3        1.93876   0.00076  -0.00003   0.00322   0.00319   1.94195
    A4        1.97039  -0.00453   0.00049  -0.02254  -0.02207   1.94832
    A5        1.93340  -0.00028  -0.00051   0.00241   0.00191   1.93531
    A6        1.92919  -0.00035  -0.00036   0.00436   0.00400   1.93319
    A7        1.93493  -0.00029  -0.00009  -0.00121  -0.00130   1.93363
    A8        1.88799   0.00030   0.00032  -0.00126  -0.00095   1.88705
    A9        1.88913   0.00031   0.00028  -0.00195  -0.00167   1.88747
   A10        1.88765   0.00035   0.00039  -0.00260  -0.00221   1.88544
   A11        1.85416   0.00147   0.00062   0.00149  -0.00316   1.85100
   A12        2.16138   0.00033   0.00187   0.05984   0.05925   2.22062
   A13        1.95874  -0.00168   0.00197   0.04687   0.04460   2.00334
   A14        1.91862  -0.00173  -0.00338   0.02980   0.02612   1.94474
   A15        2.04655   0.00040  -0.00075   0.00845   0.00759   2.05414
   A16        1.84767   0.00100   0.00040  -0.00105  -0.00117   1.84649
   A17        1.96271   0.00197   0.00056   0.05126   0.05162   2.01433
   A18        1.97438  -0.00255   0.00174  -0.02856  -0.02658   1.94780
   A19        1.87030   0.00056  -0.00108   0.00712   0.00671   1.87701
   A20        1.87070   0.00048   0.00221  -0.04495  -0.04279   1.82791
   A21        2.09462  -0.00005   0.00016   0.00900   0.00912   2.10374
   A22        1.85100   0.00014  -0.00054   0.01166   0.01104   1.86205
   A23        3.25229  -0.00482   0.00086  -0.06494  -0.06418   3.18811
   A24        3.16086  -0.00422  -0.00483   0.04305   0.03740   3.19826
   A25        3.00439  -0.00099  -0.00274   0.01269   0.00999   3.01438
   A26        3.03658  -0.00229   0.00198  -0.02963  -0.02653   3.01005
   A27        3.12883   0.00035  -0.00019   0.00785   0.00734   3.13617
   A28        3.13025   0.00053  -0.00033   0.02860   0.02918   3.15943
   A29        3.08446   0.00049   0.00034  -0.00642  -0.00601   3.07844
   A30        3.14204   0.00064   0.00041  -0.03000  -0.02836   3.11368
    D1        0.00307  -0.00014  -0.00207  -0.00277  -0.00483  -0.00176
    D2        3.13697   0.00000  -0.00198   0.00113  -0.00086   3.13611
    D3       -2.11774   0.00006   0.00067   0.02590   0.02658  -2.09116
    D4        2.07298   0.00010   0.00083   0.02306   0.02389   2.09686
    D5       -0.02006   0.00007   0.00063   0.02425   0.02488   0.00482
    D6        1.03090  -0.00006   0.00058   0.02239   0.02297   1.05388
    D7       -1.06157  -0.00003   0.00074   0.01955   0.02029  -1.04128
    D8        3.12858  -0.00005   0.00055   0.02074   0.02128  -3.13333
    D9       -2.92995  -0.00023   0.00997   0.01029   0.02109  -2.90886
   D10       -0.81356   0.00050   0.01015   0.04464   0.05390  -0.75966
   D11        2.70203  -0.00026  -0.00530  -0.15532  -0.15953   2.54250
   D12       -1.46777  -0.00096  -0.00905  -0.11176  -0.11924  -1.58701
   D13       -1.17678   0.00108   0.00086  -0.02754  -0.02825  -1.20503
   D14        0.93661   0.00038  -0.00289   0.01602   0.01204   0.94865
   D15       -2.62282  -0.00106   0.01353   0.07891   0.09418  -2.52864
   D16       -0.45878   0.00019   0.01494   0.11715   0.13459  -0.32419
   D17        1.37616  -0.00188   0.00777  -0.06382  -0.05865   1.31751
   D18       -2.74299  -0.00063   0.00918  -0.02557  -0.01824  -2.76123
   D19        0.43563   0.00000  -0.00708  -0.01970  -0.02686   0.40877
   D20       -1.65840  -0.00033  -0.00820  -0.00452  -0.01286  -1.67126
   D21       -1.74295   0.00004  -0.00402  -0.04833  -0.05220  -1.79516
   D22        2.44621  -0.00029  -0.00514  -0.03314  -0.03820   2.40801
         Item               Value     Threshold  Converged?
 Maximum Force            0.004934     0.000015     NO 
 RMS     Force            0.001355     0.000010     NO 
 Maximum Displacement     0.556378     0.000060     NO 
 RMS     Displacement     0.166795     0.000040     NO 
 Predicted change in Energy=-3.247894D-04
 GradGradGradGradGradGradGradGradGradGradGradGradGradGradGradGradGradGrad

                          Input orientation:                          
 ---------------------------------------------------------------------
 Center     Atomic      Atomic             Coordinates (Angstroms)
 Number     Number       Type             X           Y           Z
 ---------------------------------------------------------------------
      1          6           0        1.238910    0.100775   -0.177056
      2          8           0        0.056282   -0.150026   -0.137824
      3          8           0        1.950933    0.698992    0.725311
      4          1           0        1.385219    0.964600    1.538504
      5          6           0        2.101766   -0.290438   -1.407237
      6          9           0        3.087717   -1.125015   -1.052980
      7          9           0        2.655189    0.795982   -1.964382
      8          9           0        1.357412   -0.896401   -2.334483
      9          8           0       -1.701594    2.406648    1.950211
     10          1           0       -2.218678    3.128153    2.313105
     11          1           0       -2.352139    1.733721    1.640739
     12          8           0       -3.554695    0.631989    1.126210
     13          1           0       -3.277733    0.151270    0.316449
     14          1           0       -3.836223   -0.043220    1.747459
     15          8           0        0.597999    1.378207    2.792838
     16          1           0        1.048142    1.991894    3.378007
     17          1           0       -0.277191    1.776603    2.558810
     18          8           0       -2.574971   -0.739941   -1.001064
     19          1           0       -1.617383   -0.656632   -0.872139
     20          1           0       -2.753568   -0.488634   -1.909884
 ---------------------------------------------------------------------
                    Distance matrix (angstroms):
                    1          2          3          4          5
     1  C    0.000000
     2  O    1.209566   0.000000
     3  O    1.295804   2.248452   0.000000
     4  H    1.926330   2.412165   1.025603   0.000000
     5  C    1.552711   2.411458   2.355734   3.281150   0.000000
     6  F    2.384930   3.313263   2.789552   3.739088   1.339447
     7  F    2.384050   3.314448   2.782056   3.729808   1.340521
     8  F    2.379683   2.659948   3.501412   4.296990   1.334556
     9  O    4.299870   3.739866   4.213956   3.431825   5.745631
    10  H    5.226934   4.682836   5.080115   4.274230   6.647852
    11  H    4.343561   3.537270   4.519414   3.817046   5.764082
    12  O    4.995932   3.904931   5.520611   4.968236   6.266161
    13  H    4.543805   3.378283   5.273150   4.888562   5.666146
    14  H    5.429684   4.326349   5.923414   5.321919   6.728516
    15  O    3.295888   3.349289   2.562505   1.537576   4.763016
    16  H    4.031278   4.234699   3.086004   2.133711   5.405342
    17  H    3.548511   3.330907   3.080179   2.112814   5.065730
    18  O    3.991425   2.831373   5.053187   5.003795   4.715813
    19  H    3.035658   1.896582   4.137928   4.177944   3.775248
    20  H    4.392036   3.339178   5.521507   5.579680   4.885305
                    6          7          8          9         10
     6  F    0.000000
     7  F    2.169784   0.000000
     8  F    2.165288   2.164570   0.000000
     9  O    6.665531   6.074524   6.215002   0.000000
    10  H    7.588004   6.891335   7.112350   0.958977   0.000000
    11  H    6.709734   6.240960   6.039925   0.985805   1.553811
    12  O    7.208160   6.938394   6.200094   2.694879   3.069935
    13  H    6.634998   6.388850   5.441472   3.200018   3.737655
    14  H    7.546767   7.524656   6.660631   3.255703   3.604721
    15  O    5.220645   5.215569   5.660386   2.656284   3.350542
    16  H    5.788664   5.705605   6.408622   3.125968   3.619008
    17  H    5.725996   5.479027   5.810438   1.672206   2.378325
    18  O    5.676003   5.535487   4.155252   4.401571   5.106154
    19  H    4.731813   4.643055   3.323454   4.166105   4.983165
    20  H    5.938003   5.559484   4.152916   4.938586   5.585776
                   11         12         13         14         15
    11  H    0.000000
    12  O    1.710174   0.000000
    13  H    2.261552   0.981586   0.000000
    14  H    2.317631   0.959747   1.548395   0.000000
    15  O    3.187011   4.536448   4.760166   4.772379   0.000000
    16  H    3.827096   5.301513   5.610189   5.536912   0.960032
    17  H    2.269384   3.755598   4.083275   4.078817   0.989670
    18  O    3.625986   2.714285   1.738957   3.103313   5.380333
    19  H    3.545167   3.067102   2.195953   3.487380   4.741366
    20  H    4.207960   3.333986   2.375034   3.840142   6.069077
                   16         17         18         19         20
    16  H    0.000000
    17  H    1.572877   0.000000
    18  O    6.306039   4.928030   0.000000
    19  H    5.673046   4.414539   0.969812   0.000000
    20  H    6.969061   5.588646   0.959691   1.547919   0.000000
 Stoichiometry    C2H9F3O6
 Framework group  C1[X(C2H9F3O6)]
 Deg. of freedom    54
 Full point group                 C1      NOp   1
 Largest Abelian subgroup         C1      NOp   1
 Largest concise Abelian subgroup C1      NOp   1
                         Standard orientation:                         
 ---------------------------------------------------------------------
 Center     Atomic      Atomic             Coordinates (Angstroms)
 Number     Number       Type             X           Y           Z
 ---------------------------------------------------------------------
      1          6           0        0.908333   -0.328007   -0.160989
      2          8           0       -0.028494    0.418935   -0.326763
      3          8           0        0.897524   -1.623751   -0.167198
      4          1           0       -0.044261   -1.993161   -0.335836
      5          6           0        2.336223    0.221994    0.102717
      6          9           0        3.187438   -0.183738   -0.848563
      7          9           0        2.799010   -0.205225    1.286063
      8          9           0        2.334594    1.556470    0.117255
      9          8           0       -3.172722   -1.228993    0.849997
     10          1           0       -3.964507   -1.526239    1.302059
     11          1           0       -3.387928   -0.341741    0.478135
     12          8           0       -3.850324    1.192760   -0.118682
     13          1           0       -3.095394    1.820128   -0.117988
     14          1           0       -4.223396    1.233894   -1.001994
     15          8           0       -1.427142   -2.612270   -0.597532
     16          1           0       -1.500708   -3.550759   -0.409148
     17          1           0       -2.136487   -2.148830   -0.086162
     18          8           0       -1.630536    2.751222   -0.223954
     19          1           0       -0.921944    2.091111   -0.275764
     20          1           0       -1.388538    3.360875    0.476594
 ---------------------------------------------------------------------
 Rotational constants (GHZ):           1.0404726           0.4444876           0.3407562
 Standard basis: 6-31++G(d,p) (6D, 7F)
 There are   263 symmetry adapted cartesian basis functions of A   symmetry.
 There are   263 symmetry adapted basis functions of A   symmetry.
   263 basis functions,   424 primitive gaussians,   263 cartesian basis functions
    48 alpha electrons       48 beta electrons
       nuclear repulsion energy       718.1966196280 Hartrees.
 NAtoms=   20 NActive=   20 NUniq=   20 SFac= 1.00D+00 NAtFMM=   60 NAOKFM=F Big=F
 Integral buffers will be    131072 words long.
 Raffenetti 2 integral format.
 Two-electron integral symmetry is turned on.
 Nuclear repulsion after empirical dispersion term =      718.1890579337 Hartrees.
 One-electron integrals computed using PRISM.
 NBasis=   263 RedAO= T EigKep=  5.39D-05  NBF=   263
 NBsUse=   263 1.00D-06 EigRej= -1.00D+00 NBFU=   263
 Initial guess from the checkpoint file:  "/local_scratch/slurm.5620328/Gau-2388323.chk"
 B after Tr=    -0.000000    0.000000   -0.000000
         Rot=    0.999946    0.009698    0.000982    0.003475 Ang=   1.19 deg.
 ExpMin= 3.60D-02 ExpMax= 7.00D+03 ExpMxC= 1.05D+03 IAcc=3 IRadAn=         5 AccDes= 0.00D+00
 Harris functional with IExCor= 4639 and IRadAn=       5 diagonalized for initial guess.
 HarFok:  IExCor= 4639 AccDes= 0.00D+00 IRadAn=         5 IDoV= 1 UseB2=F ITyADJ=14
 ICtDFT=  3500011 ScaDFX=  1.000000  1.000000  1.000000  1.000000
 FoFCou: FMM=F IPFlag=           0 FMFlag=      100000 FMFlg1=           0
         NFxFlg=           0 DoJE=T BraDBF=F KetDBF=T FulRan=T
         wScrn=  0.000000 ICntrl=       500 IOpCl=  0 I1Cent=   200000004 NGrid=           0
         NMat0=    1 NMatS0=      1 NMatT0=    0 NMatD0=    1 NMtDS0=    0 NMtDT0=    0
 Petite list used in FoFCou.
 Requested convergence on RMS density matrix=1.00D-10 within 128 cycles.
 Requested convergence on MAX density matrix=1.00D-08.
 Requested convergence on             energy=1.00D-08.
 No special actions if energy rises.
 SCF Done:  E(RwB97XD) =  -832.384419313     A.U. after   16 cycles
            NFock= 16  Conv=0.63D-10     -V/T= 2.0082
 Calling FoFJK, ICntrl=      2127 FMM=F ISym2X=0 I1Cent= 0 IOpClX= 0 NMat=1 NMatS=1 NMatT=0.
 ***** Axes restored to original set *****
 -------------------------------------------------------------------
 Center     Atomic                   Forces (Hartrees/Bohr)
 Number     Number              X              Y              Z
 -------------------------------------------------------------------
      1        6           0.002795639   -0.000202525   -0.002532925
      2        8          -0.004796316   -0.001072278    0.000096874
      3        8          -0.000430835    0.001338032    0.003509152
      4        1           0.001449639   -0.000932093   -0.001406117
      5        6           0.000194934    0.000031469   -0.000334544
      6        9           0.000004642   -0.000248290    0.000741051
      7        9          -0.000175104    0.000662355    0.000358656
      8        9          -0.000771948   -0.000088172    0.000188547
      9        8          -0.000423671   -0.000647240    0.000439565
     10        1           0.000347371    0.000626373    0.000260266
     11        1          -0.000254468   -0.000040929   -0.000146831
     12        8          -0.000387410    0.000125635   -0.000002216
     13        1           0.000233119    0.000087086   -0.000402137
     14        1          -0.000121838   -0.000172532    0.000537298
     15        8           0.001217850   -0.000538258   -0.001045264
     16        1          -0.000260199    0.000306015    0.000422639
     17        1          -0.000327955    0.000636355   -0.000661686
     18        8          -0.000331389   -0.000186895    0.000035758
     19        1           0.002091108    0.000347371    0.000302147
     20        1          -0.000053168   -0.000031476   -0.000360233
 -------------------------------------------------------------------
 Cartesian Forces:  Max     0.004796316 RMS     0.001086860

 GradGradGradGradGradGradGradGradGradGradGradGradGradGradGradGradGradGrad
 Berny optimization.
 Using GEDIIS/GDIIS optimizer.
 FormGI is forming the generalized inverse of G from B-inverse, IUseBI=4.
 Internal  Forces:  Max     0.009231809 RMS     0.002503601
 Search for a local minimum.
 Step number   6 out of a maximum of  120
 All quantities printed in internal units (Hartrees-Bohrs-Radians)
 Mixed Optimization -- RFO/linear search
 Update second derivatives using D2CorX and points    3    2    4    5    6
 DE= -4.70D-04 DEPred=-3.25D-04 R= 1.45D+00
 TightC=F SS=  1.41D+00  RLast= 3.23D-01 DXNew= 1.2000D+00 9.6841D-01
 Trust test= 1.45D+00 RLast= 3.23D-01 DXMaxT set to 9.68D-01
 ITU=  1  1  1 -1  1  0
 Use linear search instead of GDIIS.
     Eigenvalues ---    0.00023   0.00063   0.00115   0.00330   0.00494
     Eigenvalues ---    0.00580   0.00826   0.00937   0.01159   0.01479
     Eigenvalues ---    0.01533   0.01639   0.01828   0.01916   0.02121
     Eigenvalues ---    0.02267   0.02639   0.02772   0.03106   0.03261
     Eigenvalues ---    0.03816   0.04337   0.04505   0.05074   0.05437
     Eigenvalues ---    0.07189   0.08122   0.08675   0.10219   0.11710
     Eigenvalues ---    0.13298   0.14400   0.19767   0.21530   0.21689
     Eigenvalues ---    0.22453   0.24177   0.28572   0.35581   0.37585
     Eigenvalues ---    0.38711   0.41395   0.45935   0.47231   0.49548
     Eigenvalues ---    0.53747   0.56586   0.56838   0.57324   0.57460
     Eigenvalues ---    0.58069   0.61962   1.09379   4.46951
 RFO step:  Lambda=-5.95941078D-04 EMin= 2.25276128D-04
 Quartic linear search produced a step of  0.19348.
 Iteration  1 RMS(Cart)=  0.13540861 RMS(Int)=  0.00311410
 Iteration  2 RMS(Cart)=  0.01279846 RMS(Int)=  0.00114248
 Iteration  3 RMS(Cart)=  0.00001824 RMS(Int)=  0.00114243
 Iteration  4 RMS(Cart)=  0.00000002 RMS(Int)=  0.00114243
 Variable       Old X    -DE/DX   Delta X   Delta X   Delta X     New X
                                 (Linear)    (Quad)   (Total)
    R1        2.28575   0.00492  -0.00061   0.00281   0.00220   2.28795
    R2        2.44871   0.00299  -0.00029   0.00171   0.00143   2.45015
    R3        2.93420  -0.00126   0.00024  -0.00364  -0.00340   2.93080
    R4        1.93811  -0.00349  -0.00139  -0.00277  -0.00417   1.93394
    R5        2.90560  -0.00127   0.00319   0.00606   0.00925   2.91485
    R6        2.53119   0.00035  -0.00025  -0.00053  -0.00078   2.53041
    R7        2.53322   0.00032  -0.00028  -0.00035  -0.00063   2.53259
    R8        2.52195   0.00034   0.00043   0.00118   0.00162   2.52356
    R9        1.81220   0.00038  -0.00023  -0.00054  -0.00077   1.81143
   R10        1.86290  -0.00084  -0.00040  -0.00156  -0.00196   1.86094
   R11        3.16001  -0.00114   0.00209   0.01728   0.01941   3.17942
   R12        3.23176  -0.00114   0.00143   0.02143   0.02286   3.25462
   R13        1.85493   0.00080  -0.00034  -0.00047  -0.00081   1.85412
   R14        1.81366   0.00050  -0.00014  -0.00013  -0.00026   1.81339
   R15        3.28615   0.00063   0.00249   0.01504   0.01752   3.30368
   R16        1.81420   0.00033  -0.00027  -0.00107  -0.00134   1.81286
   R17        1.87021  -0.00039  -0.00074  -0.00195  -0.00274   1.86746
   R18        1.83268   0.00213  -0.00029   0.00340   0.00311   1.83579
   R19        1.81355   0.00034  -0.00018  -0.00004  -0.00022   1.81333
    A1        2.22734   0.00004  -0.00156  -0.00553  -0.00709   2.22025
    A2        2.11389  -0.00014   0.00095   0.00165   0.00260   2.11649
    A3        1.94195   0.00009   0.00062   0.00388   0.00449   1.94644
    A4        1.94832  -0.00329  -0.00427  -0.01214  -0.01643   1.93189
    A5        1.93531  -0.00082   0.00037  -0.00054  -0.00017   1.93514
    A6        1.93319  -0.00084   0.00077  -0.00114  -0.00037   1.93282
    A7        1.93363  -0.00090  -0.00025  -0.00176  -0.00202   1.93162
    A8        1.88705   0.00091  -0.00018   0.00175   0.00156   1.88861
    A9        1.88747   0.00087  -0.00032   0.00093   0.00060   1.88807
   A10        1.88544   0.00090  -0.00043   0.00093   0.00050   1.88595
   A11        1.85100   0.00378  -0.00061   0.00275  -0.00209   1.84891
   A12        2.22062   0.00127   0.01146   0.04285   0.05147   2.27210
   A13        2.00334  -0.00550   0.00863   0.01691   0.02176   2.02510
   A14        1.94474  -0.00641   0.00505   0.03529   0.03948   1.98422
   A15        2.05414   0.00188   0.00147   0.01399   0.01460   2.06874
   A16        1.84649   0.00268  -0.00023   0.00424   0.00276   1.84925
   A17        2.01433   0.00327   0.00999   0.07162   0.07840   2.09273
   A18        1.94780  -0.00544  -0.00514   0.03455   0.02664   1.97444
   A19        1.87701   0.00135   0.00130   0.01048   0.00830   1.88531
   A20        1.82791   0.00003  -0.00828  -0.01711  -0.02537   1.80254
   A21        2.10374   0.00036   0.00177   0.01390   0.01568   2.11942
   A22        1.86205   0.00035   0.00214   0.00380   0.00597   1.86801
   A23        3.18811  -0.00627  -0.01242  -0.03119  -0.04355   3.14456
   A24        3.19826  -0.00923   0.00724  -0.00116   0.00542   3.20367
   A25        3.01438  -0.00519   0.00193  -0.00383  -0.00190   3.01248
   A26        3.01005  -0.00671  -0.00513  -0.04262  -0.04704   2.96301
   A27        3.13617   0.00005   0.00142  -0.01016  -0.00819   3.12797
   A28        3.15943   0.00018   0.00565   0.01396   0.02003   3.17946
   A29        3.07844   0.00020  -0.00116  -0.00081  -0.00199   3.07646
   A30        3.11368   0.00187  -0.00549   0.01995   0.01511   3.12879
    D1       -0.00176  -0.00005  -0.00093  -0.01244  -0.01337  -0.01513
    D2        3.13611  -0.00011  -0.00017  -0.01117  -0.01134   3.12477
    D3       -2.09116   0.00003   0.00514  -0.00492   0.00023  -2.09094
    D4        2.09686  -0.00002   0.00462  -0.00601  -0.00139   2.09548
    D5        0.00482  -0.00002   0.00481  -0.00528  -0.00046   0.00436
    D6        1.05388   0.00009   0.00445  -0.00608  -0.00164   1.05224
    D7       -1.04128   0.00004   0.00392  -0.00717  -0.00325  -1.04453
    D8       -3.13333   0.00004   0.00412  -0.00644  -0.00232  -3.13565
    D9       -2.90886   0.00030   0.00408  -0.06315  -0.06074  -2.96960
   D10       -0.75966   0.00048   0.01043   0.03979   0.05184  -0.70782
   D11        2.54250   0.00072  -0.03087  -0.04433  -0.07484   2.46765
   D12       -1.58701  -0.00200  -0.02307   0.00631  -0.01557  -1.60258
   D13       -1.20503   0.00342  -0.00547   0.05326   0.04660  -1.15842
   D14        0.94865   0.00069   0.00233   0.10390   0.10588   1.05453
   D15       -2.52864  -0.00167   0.01822   0.03081   0.04979  -2.47885
   D16       -0.32419  -0.00036   0.02604   0.15890   0.18683  -0.13736
   D17        1.31751  -0.00276  -0.01135  -0.07329  -0.08664   1.23087
   D18       -2.76123  -0.00145  -0.00353   0.05479   0.05040  -2.71083
   D19        0.40877  -0.00073  -0.00520  -0.03871  -0.04390   0.36487
   D20       -1.67126  -0.00040  -0.00249  -0.03738  -0.03984  -1.71110
   D21       -1.79516   0.00023  -0.01010  -0.07950  -0.08963  -1.88479
   D22        2.40801   0.00056  -0.00739  -0.07817  -0.08557   2.32243
         Item               Value     Threshold  Converged?
 Maximum Force            0.009232     0.000015     NO 
 RMS     Force            0.002504     0.000010     NO 
 Maximum Displacement     0.505031     0.000060     NO 
 RMS     Displacement     0.145916     0.000040     NO 
 Predicted change in Energy=-4.113361D-04
 GradGradGradGradGradGradGradGradGradGradGradGradGradGradGradGradGradGrad

                          Input orientation:                          
 ---------------------------------------------------------------------
 Center     Atomic      Atomic             Coordinates (Angstroms)
 Number     Number       Type             X           Y           Z
 ---------------------------------------------------------------------
      1          6           0        1.160813    0.140903   -0.118262
      2          8           0       -0.029152   -0.048500   -0.000032
      3          8           0        1.953552    0.706799    0.737540
      4          1           0        1.435031    1.006718    1.567312
      5          6           0        1.923146   -0.300025   -1.394883
      6          9           0        2.885906   -1.181139   -1.095311
      7          9           0        2.492339    0.754085   -1.995698
      8          9           0        1.090160   -0.873556   -2.266960
      9          8           0       -1.681682    2.394214    1.999595
     10          1           0       -2.235219    3.123919    2.282405
     11          1           0       -2.296035    1.708375    1.650364
     12          8           0       -3.459877    0.596112    1.038346
     13          1           0       -3.163314    0.117618    0.234752
     14          1           0       -3.809351   -0.073554    1.630174
     15          8           0        0.660318    1.441436    2.828289
     16          1           0        1.086286    1.998336    3.483056
     17          1           0       -0.224858    1.830924    2.624975
     18          8           0       -2.420427   -0.774505   -1.072360
     19          1           0       -1.469781   -0.654071   -0.912680
     20          1           0       -2.582462   -0.545562   -1.990028
 ---------------------------------------------------------------------
                    Distance matrix (angstroms):
                    1          2          3          4          5
     1  C    0.000000
     2  O    1.210730   0.000000
     3  O    1.296561   2.246242   0.000000
     4  H    1.914678   2.390372   1.023395   0.000000
     5  C    1.550913   2.412539   2.358357   3.274207   0.000000
     6  F    2.382932   3.313619   2.791584   3.739160   1.339034
     7  F    2.381956   3.314324   2.786237   3.725153   1.340188
     8  F    2.377188   2.659425   3.502855   4.284391   1.335411
     9  O    4.200299   3.563175   4.201795   3.438883   5.637038
    10  H    5.118068   4.487816   5.076896   4.297049   6.522104
    11  H    4.187458   3.308954   4.460425   3.797377   5.577517
    12  O    4.784949   3.641926   5.422910   4.940498   5.974998
    13  H    4.338576   3.147331   5.175157   4.869393   5.357445
    14  H    5.273097   4.116808   5.883604   5.354856   6.485660
    15  O    3.259455   3.270271   2.565809   1.542472   4.739473
    16  H    4.052790   4.191138   3.155641   2.185178   5.456838
    17  H    3.507365   3.234378   3.093791   2.133823   5.031315
    18  O    3.817532   2.719406   4.960009   5.000517   4.381299
    19  H    2.860614   1.809712   4.036633   4.164915   3.445261
    20  H    4.241090   3.275141   5.439068   5.586097   4.551373
                    6          7          8          9         10
     6  F    0.000000
     7  F    2.170410   0.000000
     8  F    2.166119   2.165388   0.000000
     9  O    6.574531   6.006234   6.046895   0.000000
    10  H    7.494559   6.802064   6.909029   0.958568   0.000000
    11  H    6.537625   6.093682   5.786028   0.984768   1.551431
    12  O    6.926766   6.682758   5.812729   2.705392   3.072015
    13  H    6.328421   6.112807   5.033194   3.239259   3.753943
    14  H    7.313104   7.317324   6.311329   3.279227   3.623139
    15  O    5.217833   5.205727   5.612977   2.660730   3.393062
    16  H    5.857400   5.791535   6.427322   3.165284   3.706871
    17  H    5.708758   5.467482   5.742345   1.682478   2.414692
    18  O    5.321940   5.227275   3.709596   4.474755   5.146500
    19  H    4.391260   4.342145   2.904402   4.221173   5.006763
    20  H    5.577412   5.238580   3.697625   5.036942   5.642637
                   11         12         13         14         15
    11  H    0.000000
    12  O    1.722272   0.000000
    13  H    2.299269   0.981157   0.000000
    14  H    2.337906   0.959607   1.549552   0.000000
    15  O    3.193555   4.571048   4.806152   4.869150   0.000000
    16  H    3.857841   5.348872   5.669893   5.629668   0.959326
    17  H    2.292305   3.808871   4.157296   4.179145   0.988218
    18  O    3.686922   2.722890   1.748230   3.118354   5.442099
    19  H    3.582324   3.054496   2.186358   3.503812   4.787831
    20  H    4.291238   3.353256   2.393082   3.851481   6.138400
                   16         17         18         19         20
    16  H    0.000000
    17  H    1.575890   0.000000
    18  O    6.382593   5.027829   0.000000
    19  H    5.735089   4.498894   0.971457   0.000000
    20  H    7.062986   5.701248   0.959575   1.552582   0.000000
 Stoichiometry    C2H9F3O6
 Framework group  C1[X(C2H9F3O6)]
 Deg. of freedom    54
 Full point group                 C1      NOp   1
 Largest Abelian subgroup         C1      NOp   1
 Largest concise Abelian subgroup C1      NOp   1
                         Standard orientation:                         
 ---------------------------------------------------------------------
 Center     Atomic      Atomic             Coordinates (Angstroms)
 Number     Number       Type             X           Y           Z
 ---------------------------------------------------------------------
      1          6           0        0.828532   -0.408604   -0.149423
      2          8           0       -0.132158    0.310675   -0.309366
      3          8           0        0.847418   -1.705002   -0.157451
      4          1           0       -0.092955   -2.079376   -0.308712
      5          6           0        2.241321    0.179474    0.102615
      6          9           0        3.095513   -0.204015   -0.854622
      7          9           0        2.723162   -0.232388    1.283421
      8          9           0        2.201102    1.514224    0.114788
      9          8           0       -3.198774   -1.116736    0.810717
     10          1           0       -3.994821   -1.298179    1.312952
     11          1           0       -3.312162   -0.210515    0.442377
     12          8           0       -3.605461    1.389924   -0.122240
     13          1           0       -2.806619    1.959585   -0.124838
     14          1           0       -4.014026    1.504633   -0.982916
     15          8           0       -1.505552   -2.646866   -0.557197
     16          1           0       -1.669779   -3.585740   -0.448337
     17          1           0       -2.212342   -2.154686   -0.072654
     18          8           0       -1.267525    2.780747   -0.239683
     19          1           0       -0.627071    2.050977   -0.271059
     20          1           0       -0.970913    3.385771    0.443508
 ---------------------------------------------------------------------
 Rotational constants (GHZ):           1.0190464           0.4799422           0.3576142
 Standard basis: 6-31++G(d,p) (6D, 7F)
 There are   263 symmetry adapted cartesian basis functions of A   symmetry.
 There are   263 symmetry adapted basis functions of A   symmetry.
   263 basis functions,   424 primitive gaussians,   263 cartesian basis functions
    48 alpha electrons       48 beta electrons
       nuclear repulsion energy       726.0137864045 Hartrees.
 NAtoms=   20 NActive=   20 NUniq=   20 SFac= 1.00D+00 NAtFMM=   60 NAOKFM=F Big=F
 Integral buffers will be    131072 words long.
 Raffenetti 2 integral format.
 Two-electron integral symmetry is turned on.
 Nuclear repulsion after empirical dispersion term =      726.0058259504 Hartrees.
 One-electron integrals computed using PRISM.
 NBasis=   263 RedAO= T EigKep=  5.17D-05  NBF=   263
 NBsUse=   263 1.00D-06 EigRej= -1.00D+00 NBFU=   263
 Initial guess from the checkpoint file:  "/local_scratch/slurm.5620328/Gau-2388323.chk"
 B after Tr=    -0.000000   -0.000000    0.000000
         Rot=    0.999798    0.003847    0.001280    0.019707 Ang=   2.31 deg.
 ExpMin= 3.60D-02 ExpMax= 7.00D+03 ExpMxC= 1.05D+03 IAcc=3 IRadAn=         5 AccDes= 0.00D+00
 Harris functional with IExCor= 4639 and IRadAn=       5 diagonalized for initial guess.
 HarFok:  IExCor= 4639 AccDes= 0.00D+00 IRadAn=         5 IDoV= 1 UseB2=F ITyADJ=14
 ICtDFT=  3500011 ScaDFX=  1.000000  1.000000  1.000000  1.000000
 FoFCou: FMM=F IPFlag=           0 FMFlag=      100000 FMFlg1=           0
         NFxFlg=           0 DoJE=T BraDBF=F KetDBF=T FulRan=T
         wScrn=  0.000000 ICntrl=       500 IOpCl=  0 I1Cent=   200000004 NGrid=           0
         NMat0=    1 NMatS0=      1 NMatT0=    0 NMatD0=    1 NMtDS0=    0 NMtDT0=    0
 Petite list used in FoFCou.
 Requested convergence on RMS density matrix=1.00D-10 within 128 cycles.
 Requested convergence on MAX density matrix=1.00D-08.
 Requested convergence on             energy=1.00D-08.
 No special actions if energy rises.
 SCF Done:  E(RwB97XD) =  -832.384501090     A.U. after   16 cycles
            NFock= 16  Conv=0.44D-10     -V/T= 2.0082
 Calling FoFJK, ICntrl=      2127 FMM=F ISym2X=0 I1Cent= 0 IOpClX= 0 NMat=1 NMatS=1 NMatT=0.
 ***** Axes restored to original set *****
 -------------------------------------------------------------------
 Center     Atomic                   Forces (Hartrees/Bohr)
 Number     Number              X              Y              Z
 -------------------------------------------------------------------
      1        6           0.002590959    0.000060793   -0.000505026
      2        8          -0.001519967   -0.000824988   -0.000150365
      3        8          -0.001004422    0.001229623    0.002176930
      4        1           0.001360950   -0.000557242   -0.000671080
      5        6           0.001034032    0.000351231   -0.000042838
      6        9          -0.000201910   -0.000069402    0.000423231
      7        9          -0.000249537    0.000246746    0.000320131
      8        9          -0.000925578   -0.000133642    0.000031664
      9        8          -0.000754712   -0.000589315    0.000624242
     10        1           0.000541112    0.000978673    0.000565221
     11        1           0.000268857   -0.000836636   -0.000790144
     12        8          -0.001136211    0.000578962    0.000254032
     13        1           0.000924051    0.000066658   -0.000458402
     14        1           0.000147978   -0.000239744    0.000401766
     15        8           0.000779106   -0.000723192   -0.000103361
     16        1           0.000234886    0.000453414    0.000004215
     17        1          -0.000545875    0.000139554   -0.001706830
     18        8          -0.002289915   -0.001008314   -0.001150927
     19        1           0.000845386    0.000975458    0.000972603
     20        1          -0.000099190   -0.000098635   -0.000195062
 -------------------------------------------------------------------
 Cartesian Forces:  Max     0.002590959 RMS     0.000861575

 GradGradGradGradGradGradGradGradGradGradGradGradGradGradGradGradGradGrad
 Berny optimization.
 Using GEDIIS/GDIIS optimizer.
 FormGI is forming the generalized inverse of G from B-inverse, IUseBI=4.
 Internal  Forces:  Max     0.010279927 RMS     0.002163460
 Search for a local minimum.
 Step number   7 out of a maximum of  120
 All quantities printed in internal units (Hartrees-Bohrs-Radians)
 Mixed Optimization -- RFO/linear search
 Update second derivatives using D2CorX and points    2    4    6    7
 DE= -8.18D-05 DEPred=-4.11D-04 R= 1.99D-01
 Trust test= 1.99D-01 RLast= 3.34D-01 DXMaxT set to 9.68D-01
 ITU=  0  1  1  1 -1  1  0
 Use linear search instead of GDIIS.
     Eigenvalues ---    0.00023   0.00069   0.00124   0.00389   0.00529
     Eigenvalues ---    0.00678   0.00837   0.00944   0.01022   0.01423
     Eigenvalues ---    0.01582   0.01633   0.01854   0.01890   0.02228
     Eigenvalues ---    0.02453   0.02540   0.02892   0.03216   0.03466
     Eigenvalues ---    0.03952   0.04435   0.04921   0.05385   0.05464
     Eigenvalues ---    0.07168   0.08076   0.08642   0.10147   0.11712
     Eigenvalues ---    0.13342   0.15474   0.19803   0.21639   0.21696
     Eigenvalues ---    0.22526   0.24145   0.28838   0.34027   0.37584
     Eigenvalues ---    0.38724   0.41173   0.45567   0.47192   0.49463
     Eigenvalues ---    0.53565   0.56532   0.56781   0.57328   0.57465
     Eigenvalues ---    0.57891   0.61382   1.06970   4.42168
 RFO step:  Lambda=-4.11048883D-04 EMin= 2.25594511D-04
 Quartic linear search produced a step of -0.41420.
 Iteration  1 RMS(Cart)=  0.08326943 RMS(Int)=  0.00136707
 Iteration  2 RMS(Cart)=  0.00478041 RMS(Int)=  0.00048374
 Iteration  3 RMS(Cart)=  0.00000839 RMS(Int)=  0.00048372
 Iteration  4 RMS(Cart)=  0.00000001 RMS(Int)=  0.00048372
 Variable       Old X    -DE/DX   Delta X   Delta X   Delta X     New X
                                 (Linear)    (Quad)   (Total)
    R1        2.28795   0.00161  -0.00091   0.00285   0.00193   2.28988
    R2        2.45015  -0.00035  -0.00059   0.00061   0.00002   2.45016
    R3        2.93080  -0.00088   0.00141  -0.00296  -0.00156   2.92925
    R4        1.93394  -0.00219   0.00173  -0.00817  -0.00644   1.92750
    R5        2.91485  -0.00081  -0.00383  -0.01400  -0.01783   2.89702
    R6        2.53041  -0.00000   0.00032   0.00008   0.00040   2.53081
    R7        2.53259  -0.00006   0.00026  -0.00080  -0.00054   2.53205
    R8        2.52356   0.00061  -0.00067   0.00101   0.00034   2.52390
    R9        1.81143   0.00060   0.00032  -0.00030   0.00002   1.81145
   R10        1.86094   0.00155   0.00081   0.00006   0.00088   1.86182
   R11        3.17942   0.00119  -0.00804  -0.00578  -0.01384   3.16558
   R12        3.25462   0.00097  -0.00947  -0.00205  -0.01152   3.24310
   R13        1.85412   0.00053   0.00034   0.00055   0.00088   1.85500
   R14        1.81339   0.00036   0.00011   0.00064   0.00075   1.81414
   R15        3.30368  -0.00031  -0.00726   0.01047   0.00322   3.30689
   R16        1.81286   0.00037   0.00055   0.00036   0.00092   1.81378
   R17        1.86746   0.00216   0.00114   0.00097   0.00214   1.86960
   R18        1.83579   0.00111  -0.00129   0.00266   0.00137   1.83716
   R19        1.81333   0.00018   0.00009   0.00020   0.00029   1.81362
    A1        2.22025   0.00067   0.00294   0.00133   0.00427   2.22452
    A2        2.11649  -0.00053  -0.00108  -0.00217  -0.00325   2.11325
    A3        1.94644  -0.00014  -0.00186   0.00084  -0.00102   1.94542
    A4        1.93189   0.00227   0.00680   0.00044   0.00726   1.93915
    A5        1.93514  -0.00044   0.00007  -0.00206  -0.00199   1.93315
    A6        1.93282  -0.00047   0.00015   0.00057   0.00072   1.93354
    A7        1.93162  -0.00106   0.00083  -0.00215  -0.00132   1.93030
    A8        1.88861   0.00067  -0.00065   0.00171   0.00107   1.88968
    A9        1.88807   0.00069  -0.00025   0.00102   0.00077   1.88884
   A10        1.88595   0.00069  -0.00021   0.00108   0.00087   1.88682
   A11        1.84891  -0.00172   0.00086  -0.00123   0.00065   1.84956
   A12        2.27210  -0.00321  -0.02132   0.02231   0.00093   2.27303
   A13        2.02510   0.00569  -0.00901   0.03992   0.03172   2.05682
   A14        1.98422   0.00297  -0.01635  -0.02341  -0.03997   1.94424
   A15        2.06874  -0.00153  -0.00605  -0.00422  -0.01073   2.05801
   A16        1.84925  -0.00108  -0.00114   0.00229   0.00092   1.85018
   A17        2.09273  -0.00290  -0.03247   0.01328  -0.01824   2.07449
   A18        1.97444   0.00575  -0.01103   0.00065  -0.00957   1.96487
   A19        1.88531  -0.00231  -0.00344  -0.00328  -0.00557   1.87974
   A20        1.80254  -0.00188   0.01051  -0.00388   0.00647   1.80901
   A21        2.11942   0.00029  -0.00650   0.02237   0.01578   2.13520
   A22        1.86801   0.00034  -0.00247   0.00028  -0.00242   1.86560
   A23        3.14456   0.00404   0.01804  -0.02150  -0.00346   3.14110
   A24        3.20367   0.00673  -0.00224  -0.01001  -0.01156   3.19211
   A25        3.01248   0.00307   0.00079  -0.00361  -0.00294   3.00954
   A26        2.96301   0.01028   0.01948   0.05102   0.06985   3.03286
   A27        3.12797   0.00074   0.00339   0.01651   0.01973   3.14771
   A28        3.17946   0.00057  -0.00830   0.01896   0.00977   3.18923
   A29        3.07646   0.00035   0.00082  -0.01855  -0.01779   3.05866
   A30        3.12879  -0.00166  -0.00626  -0.00751  -0.01436   3.11442
    D1       -0.01513  -0.00052   0.00554  -0.01274  -0.00721  -0.02234
    D2        3.12477  -0.00044   0.00470  -0.01031  -0.00561   3.11916
    D3       -2.09094   0.00019  -0.00009   0.02720   0.02710  -2.06384
    D4        2.09548  -0.00005   0.00057   0.02602   0.02660   2.12208
    D5        0.00436   0.00008   0.00019   0.02571   0.02590   0.03026
    D6        1.05224   0.00013   0.00068   0.02493   0.02561   1.07785
    D7       -1.04453  -0.00012   0.00135   0.02376   0.02510  -1.01943
    D8       -3.13565   0.00001   0.00096   0.02344   0.02440  -3.11125
    D9       -2.96960  -0.00037   0.02516   0.05185   0.07764  -2.89196
   D10       -0.70782  -0.00107  -0.02147   0.05660   0.03453  -0.67329
   D11        2.46765  -0.00084   0.03100  -0.02124   0.00866   2.47632
   D12       -1.60258   0.00095   0.00645  -0.04438  -0.03904  -1.64162
   D13       -1.15842  -0.00242  -0.01930   0.09059   0.07239  -1.08603
   D14        1.05453  -0.00063  -0.04385   0.06745   0.02469   1.07922
   D15       -2.47885   0.00102  -0.02062   0.10836   0.08697  -2.39188
   D16       -0.13736   0.00043  -0.07738   0.12635   0.04788  -0.08948
   D17        1.23087   0.00132   0.03589  -0.01730   0.01973   1.25060
   D18       -2.71083   0.00073  -0.02087   0.00069  -0.01936  -2.73019
   D19        0.36487  -0.00034   0.01818  -0.09478  -0.07633   0.28854
   D20       -1.71110   0.00003   0.01650  -0.10879  -0.09219  -1.80328
   D21       -1.88479  -0.00036   0.03713  -0.06993  -0.03290  -1.91769
   D22        2.32243   0.00001   0.03544  -0.08394  -0.04876   2.27367
         Item               Value     Threshold  Converged?
 Maximum Force            0.010280     0.000015     NO 
 RMS     Force            0.002163     0.000010     NO 
 Maximum Displacement     0.224218     0.000060     NO 
 RMS     Displacement     0.083794     0.000040     NO 
 Predicted change in Energy=-3.220003D-04
 GradGradGradGradGradGradGradGradGradGradGradGradGradGradGradGradGradGrad

                          Input orientation:                          
 ---------------------------------------------------------------------
 Center     Atomic      Atomic             Coordinates (Angstroms)
 Number     Number       Type             X           Y           Z
 ---------------------------------------------------------------------
      1          6           0        1.213429    0.130790   -0.140357
      2          8           0        0.023643   -0.079865   -0.048809
      3          8           0        1.985008    0.690556    0.738518
      4          1           0        1.456565    0.974458    1.563458
      5          6           0        2.002503   -0.275178   -1.411314
      6          9           0        2.950893   -1.173044   -1.114705
      7          9           0        2.593179    0.792249   -1.965424
      8          9           0        1.185313   -0.815310   -2.319206
      9          8           0       -1.695821    2.351693    1.999744
     10          1           0       -2.204515    3.118388    2.268592
     11          1           0       -2.350028    1.697367    1.661287
     12          8           0       -3.562917    0.647819    1.050871
     13          1           0       -3.246900    0.155468    0.262639
     14          1           0       -3.928002   -0.011221    1.645836
     15          8           0        0.660374    1.409340    2.799243
     16          1           0        1.067905    2.013438    3.423920
     17          1           0       -0.231137    1.771142    2.568774
     18          8           0       -2.466145   -0.780038   -0.993352
     19          1           0       -1.518518   -0.633921   -0.832742
     20          1           0       -2.619436   -0.615605   -1.926379
 ---------------------------------------------------------------------
                    Distance matrix (angstroms):
                    1          2          3          4          5
     1  C    0.000000
     2  O    1.211754   0.000000
     3  O    1.296570   2.249529   0.000000
     4  H    1.916735   2.400889   1.019989   0.000000
     5  C    1.550090   2.410488   2.356847   3.272446   0.000000
     6  F    2.380782   3.301510   2.800068   3.743974   1.339248
     7  F    2.381619   3.322125   2.773359   3.711886   1.339902
     8  F    2.375558   2.654253   3.500974   4.283914   1.335593
     9  O    4.239833   3.614637   4.230670   3.467659   5.675682
    10  H    5.139175   4.534739   5.078149   4.300833   6.538884
    11  H    4.289325   3.423053   4.545074   3.875863   5.681226
    12  O    4.949730   3.821287   5.556875   5.056149   6.155337
    13  H    4.478566   3.293757   5.280685   4.948278   5.526645
    14  H    5.444719   4.300237   6.023239   5.474661   6.677329
    15  O    3.252969   3.276363   2.553016   1.533038   4.729450
    16  H    4.033561   4.187153   3.130891   2.166069   5.430536
    17  H    3.480937   3.216036   3.070635   2.119836   5.001767
    18  O    3.885419   2.753444   4.997478   5.000319   4.516458
    19  H    2.920225   1.816532   4.061747   4.144849   3.586228
    20  H    4.293930   3.286055   5.478014   5.596521   4.662993
                    6          7          8          9         10
     6  F    0.000000
     7  F    2.171189   0.000000
     8  F    2.167041   2.165986   0.000000
     9  O    6.611772   6.045656   6.081461   0.000000
    10  H    7.512745   6.808502   6.929127   0.958577   0.000000
    11  H    6.636653   6.197384   5.886977   0.985232   1.552190
    12  O    7.101760   6.856852   6.003654   2.699925   3.071126
    13  H    6.486499   6.283016   5.220426   3.201060   3.726836
    14  H    7.502641   7.497505   6.520284   3.269747   3.626663
    15  O    5.218637   5.178667   5.605635   2.660617   3.377873
    16  H    5.856487   5.732608   6.403053   3.127439   3.642037
    17  H    5.688723   5.430834   5.708626   1.675152   2.408195
    18  O    5.432632   5.386444   3.884878   4.399974   5.089839
    19  H    4.510632   4.496998   3.090822   4.119260   4.916166
    20  H    5.656688   5.399532   3.830185   5.007232   5.631398
                   11         12         13         14         15
    11  H    0.000000
    12  O    1.716176   0.000000
    13  H    2.266726   0.981624   0.000000
    14  H    2.325836   0.960002   1.550780   0.000000
    15  O    3.231164   4.633887   4.824246   4.939792   0.000000
    16  H    3.858632   5.379665   5.662446   5.676260   0.959812
    17  H    2.306225   3.829706   4.125953   4.206596   0.989348
    18  O    3.632923   2.724066   1.749933   3.113426   5.380732
    19  H    3.513757   3.061114   2.193239   3.512366   4.702531
    20  H    4.277121   3.369037   2.404176   3.852057   6.098283
                   16         17         18         19         20
    16  H    0.000000
    17  H    1.574005   0.000000
    18  O    6.309146   4.918590   0.000000
    19  H    5.640680   4.360274   0.972185   0.000000
    20  H    7.009569   5.622005   0.959727   1.551902   0.000000
 Stoichiometry    C2H9F3O6
 Framework group  C1[X(C2H9F3O6)]
 Deg. of freedom    54
 Full point group                 C1      NOp   1
 Largest Abelian subgroup         C1      NOp   1
 Largest concise Abelian subgroup C1      NOp   1
                         Standard orientation:                         
 ---------------------------------------------------------------------
 Center     Atomic      Atomic             Coordinates (Angstroms)
 Number     Number       Type             X           Y           Z
 ---------------------------------------------------------------------
      1          6           0        0.878917   -0.376968   -0.158491
      2          8           0       -0.088640    0.335038   -0.317323
      3          8           0        0.916855   -1.672756   -0.182691
      4          1           0       -0.011781   -2.064519   -0.339326
      5          6           0        2.280997    0.226600    0.111056
      6          9           0        3.137186   -0.108173   -0.862830
      7          9           0        2.774144   -0.217706    1.274987
      8          9           0        2.215499    1.559297    0.169695
      9          8           0       -3.172645   -1.191899    0.788564
     10          1           0       -3.924471   -1.434697    1.331405
     11          1           0       -3.366917   -0.289390    0.444444
     12          8           0       -3.777935    1.297681   -0.063031
     13          1           0       -2.988516    1.880454   -0.090942
     14          1           0       -4.212260    1.399390   -0.913102
     15          8           0       -1.409116   -2.653154   -0.565535
     16          1           0       -1.550657   -3.587730   -0.398882
     17          1           0       -2.114632   -2.151890   -0.086171
     18          8           0       -1.464649    2.719709   -0.280005
     19          1           0       -0.808073    2.002861   -0.293385
     20          1           0       -1.154605    3.370019    0.354066
 ---------------------------------------------------------------------
 Rotational constants (GHZ):           1.0320124           0.4621764           0.3491521
 Standard basis: 6-31++G(d,p) (6D, 7F)
 There are   263 symmetry adapted cartesian basis functions of A   symmetry.
 There are   263 symmetry adapted basis functions of A   symmetry.
   263 basis functions,   424 primitive gaussians,   263 cartesian basis functions
    48 alpha electrons       48 beta electrons
       nuclear repulsion energy       722.5544321108 Hartrees.
 NAtoms=   20 NActive=   20 NUniq=   20 SFac= 1.00D+00 NAtFMM=   60 NAOKFM=F Big=F
 Integral buffers will be    131072 words long.
 Raffenetti 2 integral format.
 Two-electron integral symmetry is turned on.
 Nuclear repulsion after empirical dispersion term =      722.5466636566 Hartrees.
 One-electron integrals computed using PRISM.
 NBasis=   263 RedAO= T EigKep=  5.21D-05  NBF=   263
 NBsUse=   263 1.00D-06 EigRej= -1.00D+00 NBFU=   263
 Initial guess from the checkpoint file:  "/local_scratch/slurm.5620328/Gau-2388323.chk"
 B after Tr=     0.000000    0.000000   -0.000000
         Rot=    0.999871   -0.003653   -0.000894   -0.015643 Ang=  -1.84 deg.
 ExpMin= 3.60D-02 ExpMax= 7.00D+03 ExpMxC= 1.05D+03 IAcc=3 IRadAn=         5 AccDes= 0.00D+00
 Harris functional with IExCor= 4639 and IRadAn=       5 diagonalized for initial guess.
 HarFok:  IExCor= 4639 AccDes= 0.00D+00 IRadAn=         5 IDoV= 1 UseB2=F ITyADJ=14
 ICtDFT=  3500011 ScaDFX=  1.000000  1.000000  1.000000  1.000000
 FoFCou: FMM=F IPFlag=           0 FMFlag=      100000 FMFlg1=           0
         NFxFlg=           0 DoJE=T BraDBF=F KetDBF=T FulRan=T
         wScrn=  0.000000 ICntrl=       500 IOpCl=  0 I1Cent=   200000004 NGrid=           0
         NMat0=    1 NMatS0=      1 NMatT0=    0 NMatD0=    1 NMtDS0=    0 NMtDT0=    0
 Petite list used in FoFCou.
 Requested convergence on RMS density matrix=1.00D-10 within 128 cycles.
 Requested convergence on MAX density matrix=1.00D-08.
 Requested convergence on             energy=1.00D-08.
 No special actions if energy rises.
 SCF Done:  E(RwB97XD) =  -832.384808373     A.U. after   16 cycles
            NFock= 16  Conv=0.27D-10     -V/T= 2.0082
 Calling FoFJK, ICntrl=      2127 FMM=F ISym2X=0 I1Cent= 0 IOpClX= 0 NMat=1 NMatS=1 NMatT=0.
 ***** Axes restored to original set *****
 -------------------------------------------------------------------
 Center     Atomic                   Forces (Hartrees/Bohr)
 Number     Number              X              Y              Z
 -------------------------------------------------------------------
      1        6           0.000735460   -0.000299656   -0.000762660
      2        8          -0.000391204    0.000143895    0.000773334
      3        8           0.000588037   -0.000134918   -0.000714423
      4        1          -0.000553813    0.000262365    0.001172748
      5        6           0.000082120    0.000035814   -0.000400661
      6        9           0.000005583   -0.000103548    0.000241510
      7        9          -0.000031705    0.000159873    0.000149972
      8        9          -0.000193185   -0.000010313    0.000139139
      9        8          -0.001112045   -0.000665525    0.000247862
     10        1           0.000725577    0.000969637    0.000537451
     11        1           0.000291208   -0.000475421   -0.000538063
     12        8          -0.000358557    0.000276278   -0.000006651
     13        1           0.000155124   -0.000319569   -0.000151764
     14        1           0.000156038   -0.000146910    0.000020075
     15        8           0.000248173   -0.000358194   -0.000089078
     16        1          -0.000093351    0.000191627   -0.000031728
     17        1          -0.000024598    0.000464078   -0.000362458
     18        8          -0.000799680    0.000061723   -0.000142550
     19        1           0.000646269   -0.000077451   -0.000062468
     20        1          -0.000075451    0.000026216   -0.000019589
 -------------------------------------------------------------------
 Cartesian Forces:  Max     0.001172748 RMS     0.000430887

 GradGradGradGradGradGradGradGradGradGradGradGradGradGradGradGradGradGrad
 Berny optimization.
 Using GEDIIS/GDIIS optimizer.
 FormGI is forming the generalized inverse of G from B-inverse, IUseBI=4.
 Internal  Forces:  Max     0.001988838 RMS     0.000604283
 Search for a local minimum.
 Step number   8 out of a maximum of  120
 All quantities printed in internal units (Hartrees-Bohrs-Radians)
 Mixed Optimization -- En-DIIS/RFO-DIIS
 Update second derivatives using D2CorX and points    4    6    7    8
 DE= -3.07D-04 DEPred=-3.22D-04 R= 9.54D-01
 TightC=F SS=  1.41D+00  RLast= 2.40D-01 DXNew= 1.6287D+00 7.1917D-01
 Trust test= 9.54D-01 RLast= 2.40D-01 DXMaxT set to 9.68D-01
 ITU=  1  0  1  1  1 -1  1  0
 Use linear search instead of GDIIS.
     Eigenvalues ---    0.00022   0.00066   0.00080   0.00332   0.00546
     Eigenvalues ---    0.00728   0.00781   0.00889   0.01096   0.01410
     Eigenvalues ---    0.01579   0.01711   0.01804   0.01890   0.02093
     Eigenvalues ---    0.02401   0.02557   0.02806   0.03231   0.03325
     Eigenvalues ---    0.03803   0.04472   0.04903   0.05178   0.05653
     Eigenvalues ---    0.07228   0.07895   0.08696   0.10150   0.11715
     Eigenvalues ---    0.13375   0.17245   0.19922   0.20930   0.21683
     Eigenvalues ---    0.21892   0.24034   0.29209   0.36056   0.37582
     Eigenvalues ---    0.38755   0.41764   0.45535   0.47267   0.49415
     Eigenvalues ---    0.53478   0.56511   0.56769   0.57329   0.57501
     Eigenvalues ---    0.57771   0.61838   1.08843   4.47940
 RFO step:  Lambda=-4.64748484D-04 EMin= 2.20231701D-04
 Quartic linear search produced a step of  0.01893.
 Iteration  1 RMS(Cart)=  0.18354713 RMS(Int)=  0.00662039
 Iteration  2 RMS(Cart)=  0.01398997 RMS(Int)=  0.00123120
 Iteration  3 RMS(Cart)=  0.00005053 RMS(Int)=  0.00123096
 Iteration  4 RMS(Cart)=  0.00000007 RMS(Int)=  0.00123096
 Variable       Old X    -DE/DX   Delta X   Delta X   Delta X     New X
                                 (Linear)    (Quad)   (Total)
    R1        2.28988   0.00042   0.00004   0.00122   0.00126   2.29114
    R2        2.45016  -0.00019   0.00000  -0.00198  -0.00198   2.44818
    R3        2.92925  -0.00020  -0.00003  -0.00240  -0.00243   2.92681
    R4        1.92750   0.00094  -0.00012  -0.00315  -0.00326   1.92424
    R5        2.89702  -0.00037  -0.00034  -0.02039  -0.02071   2.87631
    R6        2.53081   0.00013   0.00001  -0.00146  -0.00146   2.52936
    R7        2.53205   0.00005  -0.00001  -0.00276  -0.00277   2.52928
    R8        2.52390   0.00003   0.00001   0.00429   0.00430   2.52820
    R9        1.81145   0.00054   0.00000  -0.00014  -0.00014   1.81131
   R10        1.86182   0.00073   0.00002  -0.00110  -0.00107   1.86075
   R11        3.16558   0.00024  -0.00026  -0.00720  -0.00750   3.15808
   R12        3.24310   0.00043  -0.00022   0.01565   0.01543   3.25854
   R13        1.85500   0.00043   0.00002  -0.00038  -0.00036   1.85464
   R14        1.81414   0.00005   0.00001   0.00019   0.00020   1.81435
   R15        3.30689   0.00005   0.00006   0.01892   0.01898   3.32588
   R16        1.81378   0.00006   0.00002  -0.00069  -0.00067   1.81311
   R17        1.86960   0.00050   0.00004   0.00202   0.00206   1.87166
   R18        1.83716   0.00061   0.00003   0.00320   0.00323   1.84039
   R19        1.81362   0.00004   0.00001  -0.00061  -0.00061   1.81301
    A1        2.22452  -0.00122   0.00008  -0.00830  -0.00822   2.21630
    A2        2.11325   0.00054  -0.00006   0.00153   0.00146   2.11471
    A3        1.94542   0.00068  -0.00002   0.00677   0.00675   1.95217
    A4        1.93915  -0.00166   0.00014  -0.02429  -0.02412   1.91503
    A5        1.93315  -0.00029  -0.00004   0.00000  -0.00004   1.93311
    A6        1.93354  -0.00023   0.00001   0.00482   0.00484   1.93838
    A7        1.93030  -0.00029  -0.00002  -0.00470  -0.00473   1.92557
    A8        1.88968   0.00028   0.00002   0.00137   0.00138   1.89106
    A9        1.88884   0.00026   0.00001  -0.00046  -0.00045   1.88839
   A10        1.88682   0.00031   0.00002  -0.00106  -0.00104   1.88578
   A11        1.84956   0.00072   0.00001   0.00815   0.00340   1.85295
   A12        2.27303  -0.00162   0.00002  -0.01335  -0.01889   2.25414
   A13        2.05682   0.00118   0.00060   0.08087   0.07675   2.13357
   A14        1.94424   0.00130  -0.00076   0.00979   0.00904   1.95328
   A15        2.05801  -0.00055  -0.00020  -0.00779  -0.00765   2.05036
   A16        1.85018  -0.00040   0.00002  -0.00350  -0.00360   1.84657
   A17        2.07449  -0.00007  -0.00035   0.05583   0.05563   2.13012
   A18        1.96487   0.00068  -0.00018  -0.02222  -0.02186   1.94301
   A19        1.87974  -0.00056  -0.00011   0.00730   0.00831   1.88804
   A20        1.80901   0.00032   0.00012  -0.04487  -0.04461   1.76440
   A21        2.13520  -0.00019   0.00030   0.02866   0.02904   2.16424
   A22        1.86560  -0.00016  -0.00005   0.01031   0.01046   1.87606
   A23        3.14110  -0.00102  -0.00007  -0.09364  -0.09365   3.04745
   A24        3.19211   0.00108  -0.00022   0.04071   0.04185   3.23396
   A25        3.00954   0.00136  -0.00006   0.02179   0.02186   3.03139
   A26        3.03286   0.00199   0.00132   0.04980   0.05023   3.08309
   A27        3.14771  -0.00003   0.00037   0.01966   0.01975   3.16746
   A28        3.18923   0.00037   0.00018   0.04676   0.04500   3.23423
   A29        3.05866   0.00050  -0.00034  -0.01946  -0.01969   3.03897
   A30        3.11442  -0.00024  -0.00027  -0.02425  -0.02554   3.08889
    D1       -0.02234  -0.00012  -0.00014  -0.00975  -0.00987  -0.03221
    D2        3.11916  -0.00009  -0.00011  -0.00626  -0.00638   3.11278
    D3       -2.06384   0.00005   0.00051   0.05357   0.05409  -2.00975
    D4        2.12208   0.00004   0.00050   0.04867   0.04917   2.17124
    D5        0.03026  -0.00001   0.00049   0.04992   0.05042   0.08068
    D6        1.07785   0.00002   0.00048   0.05035   0.05083   1.12867
    D7       -1.01943   0.00001   0.00048   0.04544   0.04591  -0.97352
    D8       -3.11125  -0.00003   0.00046   0.04670   0.04716  -3.06409
    D9       -2.89196  -0.00018   0.00147   0.02262   0.02515  -2.86681
   D10       -0.67329  -0.00033   0.00065   0.06012   0.05981  -0.61347
   D11        2.47632  -0.00053   0.00016  -0.04091  -0.04288   2.43344
   D12       -1.64162  -0.00004  -0.00074  -0.02485  -0.02741  -1.66903
   D13       -1.08603  -0.00059   0.00137   0.10363   0.10683  -0.97920
   D14        1.07922  -0.00010   0.00047   0.11970   0.12229   1.20151
   D15       -2.39188  -0.00003   0.00165   0.06565   0.06609  -2.32579
   D16       -0.08948   0.00010   0.00091   0.12550   0.12575   0.03626
   D17        1.25060  -0.00045   0.00037  -0.12318  -0.12203   1.12857
   D18       -2.73019  -0.00032  -0.00037  -0.06333  -0.06237  -2.79256
   D19        0.28854   0.00021  -0.00144  -0.06929  -0.07105   0.21748
   D20       -1.80328   0.00003  -0.00174  -0.06751  -0.06943  -1.87271
   D21       -1.91769  -0.00002  -0.00062  -0.06435  -0.06480  -1.98249
   D22        2.27367  -0.00021  -0.00092  -0.06257  -0.06317   2.21050
         Item               Value     Threshold  Converged?
 Maximum Force            0.001989     0.000015     NO 
 RMS     Force            0.000604     0.000010     NO 
 Maximum Displacement     0.583717     0.000060     NO 
 RMS     Displacement     0.186104     0.000040     NO 
 Predicted change in Energy=-2.678232D-04
 GradGradGradGradGradGradGradGradGradGradGradGradGradGradGradGradGradGrad

                          Input orientation:                          
 ---------------------------------------------------------------------
 Center     Atomic      Atomic             Coordinates (Angstroms)
 Number     Number       Type             X           Y           Z
 ---------------------------------------------------------------------
      1          6           0        1.189937    0.165813    0.002046
      2          8           0        0.027719   -0.063588    0.260080
      3          8           0        2.050647    0.772871    0.756391
      4          1           0        1.600518    1.072097    1.619355
      5          6           0        1.814057   -0.275389   -1.345025
      6          9           0        2.769633   -1.191600   -1.147663
      7          9           0        2.355269    0.766049   -1.988380
      8          9           0        0.878615   -0.811331   -2.137241
      9          8           0       -1.639220    2.224129    2.048827
     10          1           0       -2.152381    3.000793    2.277267
     11          1           0       -2.273297    1.583341    1.652713
     12          8           0       -3.514584    0.637379    0.919419
     13          1           0       -3.190583    0.159952    0.125505
     14          1           0       -3.947314   -0.024436    1.463989
     15          8           0        0.798561    1.509561    2.836816
     16          1           0        1.130664    2.161055    3.457960
     17          1           0       -0.125566    1.763716    2.587086
     18          8           0       -2.425706   -0.794256   -1.140186
     19          1           0       -1.483566   -0.650609   -0.939681
     20          1           0       -2.548008   -0.637020   -2.078684
 ---------------------------------------------------------------------
                    Distance matrix (angstroms):
                    1          2          3          4          5
     1  C    0.000000
     2  O    1.212418   0.000000
     3  O    1.295522   2.244599   0.000000
     4  H    1.898845   2.368777   1.018262   0.000000
     5  C    1.548802   2.410856   2.360249   3.263260   0.000000
     6  F    2.379042   3.282110   2.828694   3.761322   1.338477
     7  F    2.383291   3.340862   2.761631   3.698521   1.338435
     8  F    2.372400   2.651470   3.500923   4.263854   1.337868
     9  O    4.053407   3.348426   4.170331   3.465189   5.448940
    10  H    4.938100   4.267588   4.994211   4.270476   6.291820
    11  H    4.089998   3.153804   4.489627   3.907548   5.398868
    12  O    4.816271   3.670694   5.569267   5.181039   5.861337
    13  H    4.382264   3.228862   5.314525   5.100809   5.234348
    14  H    5.344607   4.153531   6.091956   5.657293   6.414588
    15  O    3.161448   3.115857   2.537440   1.522079   4.658871
    16  H    3.990970   4.048698   3.173625   2.187936   5.428808
    17  H    3.311536   2.962683   3.011498   2.096237   4.835451
    18  O    3.911432   2.917862   5.107899   5.225784   4.276304
    19  H    2.949748   2.016929   4.170565   4.362104   3.343562
    20  H    4.352725   3.526048   5.583285   5.814365   4.438090
                    6          7          8          9         10
     6  F    0.000000
     7  F    2.170459   0.000000
     8  F    2.167906   2.165824   0.000000
     9  O    6.428278   5.863530   5.751233   0.000000
    10  H    7.316593   6.596114   6.573211   0.958501   0.000000
    11  H    6.401059   5.945515   5.480215   0.984668   1.553660
    12  O    6.863628   6.551872   5.544559   2.703762   3.047142
    13  H    6.242742   5.965931   4.756236   3.219740   3.711917
    14  H    7.300711   7.229541   6.072697   3.274963   3.610432
    15  O    5.201680   5.124321   5.489462   2.659758   3.353345
    16  H    5.927755   5.753982   6.340732   3.108358   3.588534
    17  H    5.573547   5.299506   5.473437   1.671182   2.394645
    18  O    5.210517   5.100167   3.451514   4.460831   5.114303
    19  H    4.292509   4.224138   2.653277   4.149642   4.912108
    20  H    5.426939   5.100871   3.431554   5.103765   5.688982
                   11         12         13         14         15
    11  H    0.000000
    12  O    1.724343   0.000000
    13  H    2.280310   0.981434   0.000000
    14  H    2.328711   0.960110   1.548606   0.000000
    15  O    3.293001   4.800035   5.008585   5.173116   0.000000
    16  H    3.896103   5.508549   5.812301   5.876917   0.959456
    17  H    2.349114   3.941471   4.245676   4.366302   0.990440
    18  O    3.671033   2.734448   1.759978   3.112819   5.614269
    19  H    3.512081   3.039770   2.169225   3.498539   4.912878
    20  H    4.350723   3.398085   2.430332   3.857959   6.322142
                   16         17         18         19         20
    16  H    0.000000
    17  H    1.579371   0.000000
    18  O    6.521087   5.072122   0.000000
    19  H    5.837713   4.484552   0.973892   0.000000
    20  H    7.212231   5.779374   0.959406   1.559022   0.000000
 Stoichiometry    C2H9F3O6
 Framework group  C1[X(C2H9F3O6)]
 Deg. of freedom    54
 Full point group                 C1      NOp   1
 Largest Abelian subgroup         C1      NOp   1
 Largest concise Abelian subgroup C1      NOp   1
                         Standard orientation:                         
 ---------------------------------------------------------------------
 Center     Atomic      Atomic             Coordinates (Angstroms)
 Number     Number       Type             X           Y           Z
 ---------------------------------------------------------------------
      1          6           0        0.824670   -0.496010   -0.180432
      2          8           0       -0.190351    0.107914   -0.454229
      3          8           0        0.966734   -1.780470   -0.089009
      4          1           0        0.072170   -2.237802   -0.254720
      5          6           0        2.150502    0.252301    0.104147
      6          9           0        3.067292   -0.035829   -0.827517
      7          9           0        2.645711   -0.084771    1.301043
      8          9           0        1.948574    1.574821    0.096655
      9          8           0       -3.085611   -1.147324    0.665505
     10          1           0       -3.828373   -1.346101    1.237796
     11          1           0       -3.221639   -0.224430    0.350334
     12          8           0       -3.592434    1.417421   -0.024092
     13          1           0       -2.788390    1.979965   -0.040503
     14          1           0       -4.049827    1.590969   -0.850218
     15          8           0       -1.329257   -2.792307   -0.467440
     16          1           0       -1.558096   -3.696976   -0.244365
     17          1           0       -2.016114   -2.194720   -0.077456
     18          8           0       -1.253612    2.816998   -0.243860
     19          1           0       -0.632950    2.066912   -0.268665
     20          1           0       -0.905769    3.458602    0.378883
 ---------------------------------------------------------------------
 Rotational constants (GHZ):           0.9743955           0.5092686           0.3651882
 Standard basis: 6-31++G(d,p) (6D, 7F)
 There are   263 symmetry adapted cartesian basis functions of A   symmetry.
 There are   263 symmetry adapted basis functions of A   symmetry.
   263 basis functions,   424 primitive gaussians,   263 cartesian basis functions
    48 alpha electrons       48 beta electrons
       nuclear repulsion energy       729.2648606469 Hartrees.
 NAtoms=   20 NActive=   20 NUniq=   20 SFac= 1.00D+00 NAtFMM=   60 NAOKFM=F Big=F
 Integral buffers will be    131072 words long.
 Raffenetti 2 integral format.
 Two-electron integral symmetry is turned on.
 Nuclear repulsion after empirical dispersion term =      729.2566553515 Hartrees.
 One-electron integrals computed using PRISM.
 NBasis=   263 RedAO= T EigKep=  4.96D-05  NBF=   263
 NBsUse=   263 1.00D-06 EigRej= -1.00D+00 NBFU=   263
 Initial guess from the checkpoint file:  "/local_scratch/slurm.5620328/Gau-2388323.chk"
 B after Tr=     0.000000   -0.000000    0.000000
         Rot=    0.999950    0.009590    0.002473    0.001295 Ang=   1.14 deg.
 ExpMin= 3.60D-02 ExpMax= 7.00D+03 ExpMxC= 1.05D+03 IAcc=3 IRadAn=         5 AccDes= 0.00D+00
 Harris functional with IExCor= 4639 and IRadAn=       5 diagonalized for initial guess.
 HarFok:  IExCor= 4639 AccDes= 0.00D+00 IRadAn=         5 IDoV= 1 UseB2=F ITyADJ=14
 ICtDFT=  3500011 ScaDFX=  1.000000  1.000000  1.000000  1.000000
 FoFCou: FMM=F IPFlag=           0 FMFlag=      100000 FMFlg1=           0
         NFxFlg=           0 DoJE=T BraDBF=F KetDBF=T FulRan=T
         wScrn=  0.000000 ICntrl=       500 IOpCl=  0 I1Cent=   200000004 NGrid=           0
         NMat0=    1 NMatS0=      1 NMatT0=    0 NMatD0=    1 NMtDS0=    0 NMtDT0=    0
 Petite list used in FoFCou.
 Requested convergence on RMS density matrix=1.00D-10 within 128 cycles.
 Requested convergence on MAX density matrix=1.00D-08.
 Requested convergence on             energy=1.00D-08.
 No special actions if energy rises.
 SCF Done:  E(RwB97XD) =  -832.383676243     A.U. after   16 cycles
            NFock= 16  Conv=0.95D-10     -V/T= 2.0082
 Calling FoFJK, ICntrl=      2127 FMM=F ISym2X=0 I1Cent= 0 IOpClX= 0 NMat=1 NMatS=1 NMatT=0.
 ***** Axes restored to original set *****
 -------------------------------------------------------------------
 Center     Atomic                   Forces (Hartrees/Bohr)
 Number     Number              X              Y              Z
 -------------------------------------------------------------------
      1        6          -0.002446146   -0.000619523    0.000648379
      2        8          -0.003148281   -0.001753237   -0.004600539
      3        8           0.004267312    0.000024618   -0.001276340
      4        1          -0.001199701    0.001044275    0.001718179
      5        6           0.000126251    0.000593937    0.000864918
      6        9           0.000233421   -0.000392386   -0.000067272
      7        9           0.000200596    0.000323483   -0.000379253
      8        9          -0.000236678   -0.000354526   -0.000711150
      9        8          -0.000910865   -0.000446117    0.000409560
     10        1           0.000256480    0.000696452    0.000238782
     11        1           0.000655175    0.000215852   -0.000531233
     12        8          -0.000002710   -0.000431005   -0.000777471
     13        1          -0.000820009    0.000229365    0.000794550
     14        1           0.000207797   -0.000138555    0.000106758
     15        8          -0.000291755   -0.000539431    0.000829292
     16        1          -0.000346698    0.000386096   -0.000359569
     17        1           0.000580483    0.000517817    0.000589427
     18        8           0.003789273    0.001140881    0.002452480
     19        1          -0.001840070   -0.000909137    0.000473200
     20        1           0.000926126    0.000411141   -0.000422700
 -------------------------------------------------------------------
 Cartesian Forces:  Max     0.004600539 RMS     0.001310725

 GradGradGradGradGradGradGradGradGradGradGradGradGradGradGradGradGradGrad
 Berny optimization.
 Using GEDIIS/GDIIS optimizer.
 FormGI is forming the generalized inverse of G from B-inverse, IUseBI=4.
 Internal  Forces:  Max     0.014301124 RMS     0.004697159
 Search for a local minimum.
 Step number   9 out of a maximum of  120
 All quantities printed in internal units (Hartrees-Bohrs-Radians)
 Mixed Optimization -- RFO/linear search
 Update second derivatives using D2CorX and points    4    6    7    9    8
 DE=  1.13D-03 DEPred=-2.68D-04 R=-4.23D+00
 Trust test=-4.23D+00 RLast= 3.70D-01 DXMaxT set to 4.84D-01
 ITU= -1  1  0  1  1  1 -1  1  0
 Use linear search instead of GDIIS.
     Eigenvalues ---    0.00023   0.00067   0.00122   0.00324   0.00550
     Eigenvalues ---    0.00724   0.00757   0.00916   0.01172   0.01477
     Eigenvalues ---    0.01646   0.01675   0.01735   0.01888   0.02364
     Eigenvalues ---    0.02521   0.02652   0.03141   0.03243   0.03656
     Eigenvalues ---    0.04154   0.04596   0.04948   0.05464   0.07069
     Eigenvalues ---    0.07295   0.07833   0.08847   0.10598   0.11720
     Eigenvalues ---    0.13512   0.19726   0.20598   0.21444   0.21686
     Eigenvalues ---    0.23584   0.24829   0.33374   0.37571   0.37741
     Eigenvalues ---    0.39261   0.41665   0.45595   0.47247   0.49956
     Eigenvalues ---    0.53834   0.56661   0.56968   0.57332   0.57431
     Eigenvalues ---    0.58043   0.62242   1.10304   4.76861
 RFO step:  Lambda=-2.21991173D-04 EMin= 2.25944233D-04
 Quartic linear search produced a step of -0.83807.
 Iteration  1 RMS(Cart)=  0.18185343 RMS(Int)=  0.00693576
 Iteration  2 RMS(Cart)=  0.01102481 RMS(Int)=  0.00098757
 Iteration  3 RMS(Cart)=  0.00006187 RMS(Int)=  0.00098698
 Iteration  4 RMS(Cart)=  0.00000003 RMS(Int)=  0.00098698
 Variable       Old X    -DE/DX   Delta X   Delta X   Delta X     New X
                                 (Linear)    (Quad)   (Total)
    R1        2.29114   0.00237  -0.00105   0.00212   0.00107   2.29221
    R2        2.44818   0.00703   0.00166   0.00048   0.00213   2.45031
    R3        2.92681   0.00034   0.00204  -0.00151   0.00053   2.92734
    R4        1.92424   0.00479   0.00273   0.00721   0.00994   1.93418
    R5        2.87631   0.00214   0.01736  -0.02263  -0.00527   2.87104
    R6        2.52936   0.00043   0.00122   0.00215   0.00337   2.53273
    R7        2.52928   0.00051   0.00232  -0.00217   0.00016   2.52943
    R8        2.52820   0.00073  -0.00360   0.00080  -0.00280   2.52540
    R9        1.81131   0.00048   0.00012   0.00014   0.00026   1.81157
   R10        1.86075  -0.00294   0.00089   0.00020   0.00107   1.86183
   R11        3.15808  -0.00267   0.00629  -0.00965  -0.00334   3.15473
   R12        3.25854  -0.00294  -0.01293   0.00038  -0.01255   3.24599
   R13        1.85464  -0.00240   0.00030   0.00080   0.00110   1.85575
   R14        1.81435   0.00006  -0.00017   0.00031   0.00014   1.81449
   R15        3.32588  -0.00090  -0.01591  -0.00167  -0.01758   3.30830
   R16        1.81311  -0.00009   0.00056   0.00015   0.00072   1.81383
   R17        1.87166  -0.00313  -0.00173   0.00203   0.00028   1.87194
   R18        1.84039  -0.00182  -0.00270   0.00173  -0.00098   1.83941
   R19        1.81301   0.00036   0.00051   0.00017   0.00068   1.81369
    A1        2.21630   0.00840   0.00689  -0.00048   0.00640   2.22270
    A2        2.11471  -0.00354  -0.00123  -0.00061  -0.00184   2.11287
    A3        1.95217  -0.00486  -0.00565   0.00107  -0.00459   1.94758
    A4        1.91503   0.01166   0.02022   0.00002   0.02022   1.93525
    A5        1.93311   0.00006   0.00003  -0.00761  -0.00757   1.92554
    A6        1.93838   0.00013  -0.00405   0.00611   0.00205   1.94043
    A7        1.92557   0.00062   0.00396  -0.00108   0.00287   1.92844
    A8        1.89106  -0.00010  -0.00116   0.00130   0.00014   1.89120
    A9        1.88839  -0.00038   0.00038   0.00011   0.00050   1.88888
   A10        1.88578  -0.00036   0.00087   0.00127   0.00213   1.88791
   A11        1.85295   0.00621  -0.00285   0.01986   0.02017   1.87312
   A12        2.25414   0.00566   0.01583  -0.02606  -0.00593   2.24820
   A13        2.13357  -0.01251  -0.06432   0.03172  -0.02931   2.10426
   A14        1.95328  -0.01368  -0.00757  -0.01042  -0.01809   1.93519
   A15        2.05036   0.00535   0.00641  -0.00444   0.00190   2.05226
   A16        1.84657   0.00396   0.00302   0.00150   0.00437   1.85094
   A17        2.13012   0.00117  -0.04662   0.01115  -0.03571   2.09441
   A18        1.94301  -0.00494   0.01832   0.02345   0.04178   1.98479
   A19        1.88804   0.00224  -0.00696  -0.00383  -0.01074   1.87730
   A20        1.76440   0.00002   0.03739   0.02011   0.05745   1.82185
   A21        2.16424   0.00099  -0.02434   0.00579  -0.01858   2.14566
   A22        1.87606   0.00094  -0.00877  -0.00119  -0.01003   1.86603
   A23        3.04745   0.00534   0.07848  -0.00399   0.07447   3.12192
   A24        3.23396  -0.01430  -0.03508  -0.02907  -0.06554   3.16842
   A25        3.03139  -0.01278  -0.01832   0.00702  -0.01131   3.02009
   A26        3.08309  -0.01288  -0.04210   0.03967  -0.00157   3.08152
   A27        3.16746  -0.00012  -0.01655   0.00330  -0.01339   3.15407
   A28        3.23423  -0.00358  -0.03771   0.00260  -0.03320   3.20103
   A29        3.03897  -0.00354   0.01650   0.00236   0.01888   3.05785
   A30        3.08889   0.00456   0.02140   0.00648   0.02858   3.11746
    D1       -0.03221   0.00125   0.00827  -0.00255   0.00570  -0.02651
    D2        3.11278   0.00055   0.00535   0.00651   0.01188   3.12466
    D3       -2.00975  -0.00030  -0.04533   0.11357   0.06823  -1.94151
    D4        2.17124  -0.00030  -0.04121   0.11295   0.07174   2.24299
    D5        0.08068  -0.00033  -0.04226   0.10811   0.06584   0.14652
    D6        1.12867   0.00038  -0.04260   0.10511   0.06252   1.19119
    D7       -0.97352   0.00038  -0.03847   0.10449   0.06603  -0.90749
    D8       -3.06409   0.00035  -0.03952   0.09965   0.06013  -3.00396
    D9       -2.86681   0.00256  -0.02108   0.01014  -0.01071  -2.87752
   D10       -0.61347   0.00244  -0.05013   0.04006  -0.01034  -0.62381
   D11        2.43344   0.00465   0.03593  -0.01891   0.01905   2.45249
   D12       -1.66903  -0.00186   0.02297  -0.03671  -0.01161  -1.68064
   D13       -0.97920   0.00690  -0.08953   0.07283  -0.01883  -0.99803
   D14        1.20151   0.00039  -0.10249   0.05503  -0.04948   1.15203
   D15       -2.32579   0.00045  -0.05539   0.05120  -0.00324  -2.32903
   D16        0.03626   0.00059  -0.10538   0.08875  -0.01530   0.02096
   D17        1.12857  -0.00031   0.10227  -0.04065   0.06022   1.18879
   D18       -2.79256  -0.00018   0.05227  -0.00311   0.04816  -2.74439
   D19        0.21748  -0.00043   0.05955   0.02068   0.08025   0.29774
   D20       -1.87271   0.00003   0.05819  -0.00043   0.05773  -1.81499
   D21       -1.98249   0.00160   0.05431   0.02928   0.08362  -1.89887
   D22        2.21050   0.00206   0.05294   0.00817   0.06110   2.27160
         Item               Value     Threshold  Converged?
 Maximum Force            0.014301     0.000015     NO 
 RMS     Force            0.004697     0.000010     NO 
 Maximum Displacement     0.663262     0.000060     NO 
 RMS     Displacement     0.184112     0.000040     NO 
 Predicted change in Energy=-2.182583D-04
 GradGradGradGradGradGradGradGradGradGradGradGradGradGradGradGradGradGrad

                          Input orientation:                          
 ---------------------------------------------------------------------
 Center     Atomic      Atomic             Coordinates (Angstroms)
 Number     Number       Type             X           Y           Z
 ---------------------------------------------------------------------
      1          6           0        1.235364    0.140827   -0.136869
      2          8           0        0.047196   -0.074106   -0.021158
      3          8           0        2.017458    0.718757    0.720819
      4          1           0        1.494516    1.015963    1.548948
      5          6           0        2.006161   -0.294351   -1.408144
      6          9           0        2.857508   -1.288284   -1.118993
      7          9           0        2.706252    0.724384   -1.921643
      8          9           0        1.157237   -0.730089   -2.343765
      9          8           0       -1.734805    2.297873    2.056244
     10          1           0       -2.210748    3.086436    2.322023
     11          1           0       -2.398420    1.657744    1.709055
     12          8           0       -3.602220    0.625212    1.049327
     13          1           0       -3.262921    0.153080    0.257918
     14          1           0       -3.971912   -0.050095    1.623127
     15          8           0        0.690546    1.464437    2.757558
     16          1           0        1.067714    2.090928    3.379279
     17          1           0       -0.222641    1.777181    2.534967
     18          8           0       -2.458163   -0.750243   -1.007484
     19          1           0       -1.509668   -0.623322   -0.829418
     20          1           0       -2.593063   -0.573807   -1.941199
 ---------------------------------------------------------------------
                    Distance matrix (angstroms):
                    1          2          3          4          5
     1  C    0.000000
     2  O    1.212983   0.000000
     3  O    1.296651   2.249687   0.000000
     4  H    1.917030   2.397545   1.023522   0.000000
     5  C    1.549080   2.410349   2.357753   3.274614   0.000000
     6  F    2.374505   3.252279   2.849352   3.779578   1.340262
     7  F    2.385260   3.364521   2.730764   3.687591   1.338518
     8  F    2.373813   2.656503   3.497257   4.279681   1.336385
     9  O    4.276038   3.621797   4.284442   3.511290   5.719829
    10  H    5.157368   4.536279   5.103673   4.314334   6.567053
    11  H    4.348892   3.460344   4.621503   3.948730   5.738288
    12  O    5.004389   3.866940   5.630049   5.136052   6.191825
    13  H    4.515593   3.329621   5.330729   5.004452   5.544293
    14  H    5.499979   4.342521   6.105559   5.569903   6.707132
    15  O    3.229006   3.240722   2.542644   1.519287   4.709273
    16  H    4.024214   4.158341   3.138834   2.165137   5.430438
    17  H    3.455740   3.167625   3.070739   2.121394   4.980655
    18  O    3.897964   2.776117   5.017587   5.027774   4.505392
    19  H    2.932362   1.838137   4.079832   4.167614   3.578296
    20  H    4.292221   3.302609   5.478500   5.605069   4.638438
                    6          7          8          9         10
     6  F    0.000000
     7  F    2.172086   0.000000
     8  F    2.168541   2.166362   0.000000
     9  O    6.635661   6.166234   6.073923   0.000000
    10  H    7.527680   6.911213   6.904980   0.958640   0.000000
    11  H    6.655953   6.333309   5.896592   0.985236   1.565921
    12  O    7.077511   6.973759   6.000196   2.701651   3.100576
    13  H    6.436852   6.380274   5.204473   3.188927   3.737937
    14  H    7.462795   7.600203   6.519724   3.271879   3.664421
    15  O    5.225021   5.148366   5.572902   2.658719   3.352324
    16  H    5.903972   5.714195   6.381174   3.106020   3.585685
    17  H    5.677659   5.435822   5.656190   1.669412   2.389992
    18  O    5.343995   5.448063   3.854500   4.381860   5.085955
    19  H    4.426992   4.558864   3.068718   4.112312   4.917864
    20  H    5.558347   5.456044   3.775081   4.996269   5.631927
                   11         12         13         14         15
    11  H    0.000000
    12  O    1.717702   0.000000
    13  H    2.262118   0.982019   0.000000
    14  H    2.323785   0.960186   1.551691   0.000000
    15  O    3.267788   4.695764   4.857753   5.031825   0.000000
    16  H    3.871870   5.420820   5.679133   5.750294   0.959835
    17  H    2.330324   3.867262   4.131097   4.269359   0.990589
    18  O    3.630642   2.726025   1.750677   3.114765   5.384675
    19  H    3.526611   3.076896   2.204313   3.522245   4.697454
    20  H    4.282763   3.376283   2.411055   3.857450   6.083983
                   16         17         18         19         20
    16  H    0.000000
    17  H    1.573631   0.000000
    18  O    6.304582   4.892279   0.000000
    19  H    5.632333   4.328734   0.973375   0.000000
    20  H    6.986385   5.584094   0.959766   1.553143   0.000000
 Stoichiometry    C2H9F3O6
 Framework group  C1[X(C2H9F3O6)]
 Deg. of freedom    54
 Full point group                 C1      NOp   1
 Largest Abelian subgroup         C1      NOp   1
 Largest concise Abelian subgroup C1      NOp   1
                         Standard orientation:                         
 ---------------------------------------------------------------------
 Center     Atomic      Atomic             Coordinates (Angstroms)
 Number     Number       Type             X           Y           Z
 ---------------------------------------------------------------------
      1          6           0        0.892932   -0.391385   -0.147398
      2          8           0       -0.087706    0.301116   -0.320951
      3          8           0        0.951997   -1.686683   -0.151352
      4          1           0        0.025017   -2.093701   -0.301829
      5          6           0        2.284257    0.241838    0.103382
      6          9           0        3.092173    0.019839   -0.942701
      7          9           0        2.859620   -0.272494    1.197024
      8          9           0        2.173385    1.562781    0.272918
      9          8           0       -3.216680   -1.202634    0.711364
     10          1           0       -3.945248   -1.478015    1.270241
     11          1           0       -3.421781   -0.294811    0.388131
     12          8           0       -3.811619    1.313202   -0.073198
     13          1           0       -3.009444    1.879623   -0.079838
     14          1           0       -4.234012    1.441122   -0.925945
     15          8           0       -1.365151   -2.671419   -0.506543
     16          1           0       -1.531577   -3.598504   -0.321881
     17          1           0       -2.083082   -2.146260   -0.070598
     18          8           0       -1.473149    2.705166   -0.231977
     19          1           0       -0.816290    1.988011   -0.273026
     20          1           0       -1.154856    3.338699    0.414920
 ---------------------------------------------------------------------
 Rotational constants (GHZ):           1.0343116           0.4597274           0.3462440
 Standard basis: 6-31++G(d,p) (6D, 7F)
 There are   263 symmetry adapted cartesian basis functions of A   symmetry.
 There are   263 symmetry adapted basis functions of A   symmetry.
   263 basis functions,   424 primitive gaussians,   263 cartesian basis functions
    48 alpha electrons       48 beta electrons
       nuclear repulsion energy       721.8948694513 Hartrees.
 NAtoms=   20 NActive=   20 NUniq=   20 SFac= 1.00D+00 NAtFMM=   60 NAOKFM=F Big=F
 Integral buffers will be    131072 words long.
 Raffenetti 2 integral format.
 Two-electron integral symmetry is turned on.
 Nuclear repulsion after empirical dispersion term =      721.8871215775 Hartrees.
 One-electron integrals computed using PRISM.
 NBasis=   263 RedAO= T EigKep=  5.08D-05  NBF=   263
 NBsUse=   263 1.00D-06 EigRej= -1.00D+00 NBFU=   263
 Lowest energy guess from the checkpoint file:  "/local_scratch/slurm.5620328/Gau-2388323.chk"
 B after Tr=    -0.000000   -0.000000    0.000000
         Rot=    0.999976   -0.005911   -0.001243   -0.003332 Ang=  -0.79 deg.
 B after Tr=    -0.000000    0.000000    0.000000
         Rot=    0.999871   -0.014806   -0.003920   -0.004736 Ang=  -1.84 deg.
 Requested convergence on RMS density matrix=1.00D-10 within 128 cycles.
 Requested convergence on MAX density matrix=1.00D-08.
 Requested convergence on             energy=1.00D-08.
 No special actions if energy rises.
 SCF Done:  E(RwB97XD) =  -832.384903880     A.U. after   16 cycles
            NFock= 16  Conv=0.34D-10     -V/T= 2.0082
 Calling FoFJK, ICntrl=      2127 FMM=F ISym2X=0 I1Cent= 0 IOpClX= 0 NMat=1 NMatS=1 NMatT=0.
 ***** Axes restored to original set *****
 -------------------------------------------------------------------
 Center     Atomic                   Forces (Hartrees/Bohr)
 Number     Number              X              Y              Z
 -------------------------------------------------------------------
      1        6          -0.000696989    0.000005162    0.000361817
      2        8           0.000419293    0.000063317   -0.000012280
      3        8           0.000012586   -0.000058757   -0.000110489
      4        1          -0.000084762   -0.000076618   -0.000221977
      5        6          -0.000396084    0.000066488   -0.000213992
      6        9           0.000149068   -0.000027996   -0.000096820
      7        9           0.000047629   -0.000160681   -0.000068352
      8        9           0.000202561   -0.000050197    0.000067576
      9        8           0.000539508   -0.000302073    0.000755089
     10        1          -0.000373675   -0.000256846   -0.000312290
     11        1          -0.000319537    0.000566843   -0.000455011
     12        8           0.000138319    0.000115689    0.000043561
     13        1          -0.000163526   -0.000102824    0.000101292
     14        1           0.000165241   -0.000072377   -0.000190335
     15        8          -0.000518342    0.000241743    0.000453543
     16        1           0.000180863   -0.000023381   -0.000164561
     17        1           0.000286142   -0.000162829   -0.000141571
     18        8           0.000795213   -0.000023629    0.000398751
     19        1          -0.000422705    0.000136853   -0.000264480
     20        1           0.000039196    0.000122112    0.000070528
 -------------------------------------------------------------------
 Cartesian Forces:  Max     0.000795213 RMS     0.000289664

 GradGradGradGradGradGradGradGradGradGradGradGradGradGradGradGradGradGrad
 Berny optimization.
 Using GEDIIS/GDIIS optimizer.
 FormGI is forming the generalized inverse of G from B-inverse, IUseBI=4.
 Internal  Forces:  Max     0.002725302 RMS     0.000719496
 Search for a local minimum.
 Step number  10 out of a maximum of  120
 All quantities printed in internal units (Hartrees-Bohrs-Radians)
 Mixed Optimization -- En-DIIS/RFO-DIIS
 Update second derivatives using D2CorX and points    7    9    8   10
 DE= -9.55D-05 DEPred=-2.18D-04 R= 4.38D-01
 Trust test= 4.38D-01 RLast= 3.57D-01 DXMaxT set to 4.84D-01
 ITU=  0 -1  1  0  1  1  1 -1  1  0
 Use linear search instead of GDIIS.
     Eigenvalues ---    0.00023   0.00053   0.00105   0.00300   0.00570
     Eigenvalues ---    0.00742   0.00853   0.00946   0.01250   0.01510
     Eigenvalues ---    0.01644   0.01686   0.01822   0.01892   0.02462
     Eigenvalues ---    0.02571   0.02715   0.03111   0.03263   0.03657
     Eigenvalues ---    0.04196   0.04601   0.04950   0.05588   0.07227
     Eigenvalues ---    0.07550   0.08063   0.08914   0.10605   0.11723
     Eigenvalues ---    0.13511   0.19534   0.20225   0.21471   0.21686
     Eigenvalues ---    0.23513   0.24733   0.33065   0.37582   0.38046
     Eigenvalues ---    0.39651   0.41694   0.45610   0.47243   0.49914
     Eigenvalues ---    0.53853   0.56653   0.56944   0.57331   0.57458
     Eigenvalues ---    0.58028   0.62732   1.13282   4.98251
 RFO step:  Lambda=-1.01157635D-04 EMin= 2.33121226D-04
 Quartic linear search produced a step of -0.19372.
 Iteration  1 RMS(Cart)=  0.04268686 RMS(Int)=  0.00171676
 Iteration  2 RMS(Cart)=  0.00439781 RMS(Int)=  0.00066749
 Iteration  3 RMS(Cart)=  0.00000533 RMS(Int)=  0.00066748
 Iteration  4 RMS(Cart)=  0.00000001 RMS(Int)=  0.00066748
 Variable       Old X    -DE/DX   Delta X   Delta X   Delta X     New X
                                 (Linear)    (Quad)   (Total)
    R1        2.29221  -0.00042  -0.00045   0.00118   0.00073   2.29293
    R2        2.45031   0.00018  -0.00003  -0.00008  -0.00011   2.45021
    R3        2.92734   0.00031   0.00037  -0.00093  -0.00056   2.92678
    R4        1.93418  -0.00003  -0.00129   0.00313   0.00184   1.93601
    R5        2.87104   0.00012   0.00503  -0.01713  -0.01210   2.85894
    R6        2.53273   0.00010  -0.00037  -0.00025  -0.00063   2.53210
    R7        2.52943  -0.00007   0.00051   0.00022   0.00073   2.53016
    R8        2.52540  -0.00016  -0.00029   0.00053   0.00024   2.52564
    R9        1.81157  -0.00011  -0.00002  -0.00045  -0.00047   1.81110
   R10        1.86183  -0.00052  -0.00000   0.00078   0.00077   1.86260
   R11        3.15473  -0.00034   0.00210  -0.01334  -0.01123   3.14350
   R12        3.24599  -0.00055  -0.00056  -0.01031  -0.01086   3.23512
   R13        1.85575  -0.00022  -0.00014   0.00098   0.00083   1.85658
   R14        1.81449  -0.00013  -0.00007   0.00037   0.00030   1.81479
   R15        3.30830  -0.00008  -0.00027  -0.00550  -0.00578   3.30252
   R16        1.81383  -0.00005  -0.00001   0.00029   0.00028   1.81411
   R17        1.87194  -0.00063  -0.00045   0.00030  -0.00017   1.87177
   R18        1.83941  -0.00044  -0.00044   0.00097   0.00053   1.83995
   R19        1.81369  -0.00005  -0.00001   0.00004   0.00003   1.81372
    A1        2.22270  -0.00021   0.00035  -0.00049  -0.00014   2.22257
    A2        2.11287  -0.00016   0.00007  -0.00163  -0.00155   2.11131
    A3        1.94758   0.00037  -0.00042   0.00213   0.00172   1.94929
    A4        1.93525  -0.00113   0.00076  -0.00120  -0.00045   1.93481
    A5        1.92554   0.00013   0.00147   0.00084   0.00231   1.92785
    A6        1.94043   0.00022  -0.00133  -0.00118  -0.00251   1.93792
    A7        1.92844   0.00016   0.00036  -0.00133  -0.00097   1.92747
    A8        1.89120  -0.00023  -0.00030   0.00066   0.00036   1.89157
    A9        1.88888  -0.00017  -0.00001   0.00053   0.00053   1.88941
   A10        1.88791  -0.00013  -0.00021   0.00055   0.00034   1.88825
   A11        1.87312   0.00036  -0.00457  -0.00750  -0.01509   1.85804
   A12        2.24820   0.00104   0.00481   0.03028   0.03239   2.28059
   A13        2.10426  -0.00145  -0.00919   0.03229   0.02018   2.12444
   A14        1.93519  -0.00179   0.00175  -0.01282  -0.01120   1.92400
   A15        2.05226   0.00054   0.00111  -0.01564  -0.01463   2.03763
   A16        1.85094   0.00072  -0.00015   0.00075   0.00039   1.85134
   A17        2.09441   0.00089  -0.00386   0.00114  -0.00283   2.09158
   A18        1.98479  -0.00184  -0.00386  -0.00500  -0.00886   1.97593
   A19        1.87730   0.00061   0.00047  -0.00067  -0.00017   1.87713
   A20        1.82185   0.00011  -0.00249   0.00802   0.00552   1.82737
   A21        2.14566  -0.00013  -0.00203   0.00306   0.00103   2.14669
   A22        1.86603   0.00004  -0.00008   0.00013   0.00003   1.86606
   A23        3.12192  -0.00176   0.00372  -0.01004  -0.00633   3.11560
   A24        3.16842  -0.00273   0.00459  -0.01400  -0.00997   3.15845
   A25        3.02009  -0.00157  -0.00204   0.00198  -0.00006   3.02002
   A26        3.08152  -0.00210  -0.00943   0.02493   0.01618   3.09770
   A27        3.15407  -0.00033  -0.00123   0.00195   0.00067   3.15473
   A28        3.20103  -0.00027  -0.00229  -0.00290  -0.00451   3.19652
   A29        3.05785   0.00042   0.00016  -0.00253  -0.00237   3.05547
   A30        3.11746   0.00023  -0.00059   0.00037   0.00031   3.11778
    D1       -0.02651  -0.00003   0.00081   0.00025   0.00105  -0.02546
    D2        3.12466   0.00007  -0.00107  -0.00161  -0.00267   3.12198
    D3       -1.94151  -0.00001  -0.02370  -0.01904  -0.04274  -1.98425
    D4        2.24299   0.00005  -0.02342  -0.01966  -0.04308   2.19991
    D5        0.14652  -0.00004  -0.02252  -0.01869  -0.04122   0.10530
    D6        1.19119  -0.00010  -0.02196  -0.01732  -0.03927   1.15192
    D7       -0.90749  -0.00004  -0.02169  -0.01793  -0.03962  -0.94711
    D8       -3.00396  -0.00013  -0.02078  -0.01697  -0.03775  -3.04171
    D9       -2.87752  -0.00027  -0.00280   0.01196   0.00926  -2.86825
   D10       -0.62381  -0.00026  -0.00958   0.00579  -0.00392  -0.62773
   D11        2.45249  -0.00002   0.00462  -0.12217  -0.11689   2.33560
   D12       -1.68064  -0.00086   0.00756  -0.14895  -0.14055  -1.82119
   D13       -0.99803   0.00083  -0.01705   0.03677   0.01889  -0.97914
   D14        1.15203  -0.00001  -0.01410   0.01000  -0.00478   1.14725
   D15       -2.32903  -0.00049  -0.01217   0.15132   0.13988  -2.18916
   D16        0.02096  -0.00034  -0.02140   0.14960   0.12911   0.15008
   D17        1.18879  -0.00095   0.01197  -0.02860  -0.01756   1.17124
   D18       -2.74439  -0.00080   0.00275  -0.03032  -0.02832  -2.77272
   D19        0.29774  -0.00033  -0.00178  -0.00475  -0.00654   0.29120
   D20       -1.81499   0.00002   0.00227  -0.01551  -0.01326  -1.82824
   D21       -1.89887  -0.00018  -0.00365   0.02185   0.01821  -1.88065
   D22        2.27160   0.00017   0.00040   0.01109   0.01149   2.28309
         Item               Value     Threshold  Converged?
 Maximum Force            0.002725     0.000015     NO 
 RMS     Force            0.000719     0.000010     NO 
 Maximum Displacement     0.169920     0.000060     NO 
 RMS     Displacement     0.044351     0.000040     NO 
 Predicted change in Energy=-6.085871D-05
 GradGradGradGradGradGradGradGradGradGradGradGradGradGradGradGradGradGrad

                          Input orientation:                          
 ---------------------------------------------------------------------
 Center     Atomic      Atomic             Coordinates (Angstroms)
 Number     Number       Type             X           Y           Z
 ---------------------------------------------------------------------
      1          6           0        1.224157    0.128926   -0.120807
      2          8           0        0.039833   -0.098811    0.012528
      3          8           0        2.011000    0.721234    0.722521
      4          1           0        1.495204    1.016997    1.556827
      5          6           0        1.979186   -0.301798   -1.402658
      6          9           0        2.883356   -1.248751   -1.117751
      7          9           0        2.616334    0.737094   -1.957105
      8          9           0        1.124762   -0.796277   -2.303609
      9          8           0       -1.734694    2.268082    2.079119
     10          1           0       -2.196177    3.090354    2.250634
     11          1           0       -2.405575    1.640645    1.721712
     12          8           0       -3.603504    0.622126    1.044683
     13          1           0       -3.251026    0.164685    0.249866
     14          1           0       -3.956815   -0.066623    1.613064
     15          8           0        0.697631    1.459174    2.763965
     16          1           0        1.070178    2.099962    3.374021
     17          1           0       -0.218639    1.759773    2.537739
     18          8           0       -2.425570   -0.713960   -1.015354
     19          1           0       -1.478758   -0.582620   -0.830137
     20          1           0       -2.555489   -0.531685   -1.948667
 ---------------------------------------------------------------------
                    Distance matrix (angstroms):
                    1          2          3          4          5
     1  C    0.000000
     2  O    1.213369   0.000000
     3  O    1.296593   2.249902   0.000000
     4  H    1.917445   2.397497   1.024495   0.000000
     5  C    1.548784   2.409366   2.358811   3.275975   0.000000
     6  F    2.375885   3.268870   2.833451   3.770139   1.339931
     7  F    2.383277   3.349111   2.747194   3.699053   1.338904
     8  F    2.372868   2.651041   3.499388   4.281140   1.336511
     9  O    4.262682   3.608590   4.273560   3.502890   5.702627
    10  H    5.108079   4.492174   5.064405   4.290275   6.502837
    11  H    4.342249   3.453554   4.620588   3.953757   5.723714
    12  O    4.990784   3.854738   5.624613   5.139556   6.165188
    13  H    4.490650   3.309912   5.312445   4.996126   5.504867
    14  H    5.466902   4.305340   6.085113   5.558948   6.662281
    15  O    3.220047   3.229616   2.537122   1.512886   4.701505
    16  H    4.015286   4.146787   3.133128   2.157696   5.423228
    17  H    3.436451   3.146082   3.056938   2.109777   4.960569
    18  O    3.851127   2.741015   4.976258   4.998479   4.440919
    19  H    2.883608   1.802852   4.035987   4.135314   3.516250
    20  H    4.250082   3.281671   5.436716   5.576291   4.573210
                    6          7          8          9         10
     6  F    0.000000
     7  F    2.172416   0.000000
     8  F    2.168789   2.167043   0.000000
     9  O    6.626799   6.129149   6.064246   0.000000
    10  H    7.481677   6.811986   6.846580   0.958392   0.000000
    11  H    6.662128   6.290442   5.882608   0.985645   1.557324
    12  O    7.089122   6.907266   5.964849   2.696605   3.086589
    13  H    6.441958   6.294782   5.156666   3.173280   3.698015
    14  H    7.459405   7.523188   6.457178   3.256667   3.670538
    15  O    5.213249   5.146972   5.563255   2.653214   3.361306
    16  H    5.888761   5.715672   6.373905   3.093920   3.593320
    17  H    5.660053   5.411706   5.637089   1.663470   2.400735
    18  O    5.336777   5.330408   3.777729   4.352660   5.019173
    19  H    4.422046   4.447637   2.999180   4.081149   4.847327
    20  H    5.548481   5.325187   3.706783   4.973475   5.557193
                   11         12         13         14         15
    11  H    0.000000
    12  O    1.711954   0.000000
    13  H    2.249350   0.982459   0.000000
    14  H    2.309311   0.960345   1.552401   0.000000
    15  O    3.278583   4.707052   4.856777   5.031550   0.000000
    16  H    3.875816   5.427072   5.672604   5.750280   0.959983
    17  H    2.337259   3.870500   4.119956   4.262008   0.990499
    18  O    3.610554   2.723308   1.747620   3.110038   5.362849
    19  H    3.509108   3.079109   2.205858   3.517990   4.671527
    20  H    4.267690   3.374872   2.408786   3.855635   6.062607
                   16         17         18         19         20
    16  H    0.000000
    17  H    1.573577   0.000000
    18  O    6.277342   4.859462   0.000000
    19  H    5.600738   4.291538   0.973658   0.000000
    20  H    6.957157   5.553332   0.959780   1.553401   0.000000
 Stoichiometry    C2H9F3O6
 Framework group  C1[X(C2H9F3O6)]
 Deg. of freedom    54
 Full point group                 C1      NOp   1
 Largest Abelian subgroup         C1      NOp   1
 Largest concise Abelian subgroup C1      NOp   1
                         Standard orientation:                         
 ---------------------------------------------------------------------
 Center     Atomic      Atomic             Coordinates (Angstroms)
 Number     Number       Type             X           Y           Z
 ---------------------------------------------------------------------
      1          6           0        0.884617   -0.400087   -0.156607
      2          8           0       -0.094084    0.289005   -0.355507
      3          8           0        0.942889   -1.695138   -0.132066
      4          1           0        0.016408   -2.104900   -0.284764
      5          6           0        2.271278    0.240166    0.100255
      6          9           0        3.111194   -0.042867   -0.904656
      7          9           0        2.807330   -0.215339    1.239478
      8          9           0        2.161822    1.568972    0.192756
      9          8           0       -3.219873   -1.181998    0.687335
     10          1           0       -3.898920   -1.407851    1.324831
     11          1           0       -3.423088   -0.269756    0.374261
     12          8           0       -3.792475    1.339602   -0.077741
     13          1           0       -2.977961    1.888951   -0.074544
     14          1           0       -4.194187    1.464713   -0.941012
     15          8           0       -1.369769   -2.674904   -0.490755
     16          1           0       -1.543691   -3.595446   -0.281181
     17          1           0       -2.081918   -2.132378   -0.066964
     18          8           0       -1.425926    2.680412   -0.212215
     19          1           0       -0.779859    1.952862   -0.247954
     20          1           0       -1.101354    3.310616    0.434834
 ---------------------------------------------------------------------
 Rotational constants (GHZ):           1.0391030           0.4643708           0.3491451
 Standard basis: 6-31++G(d,p) (6D, 7F)
 There are   263 symmetry adapted cartesian basis functions of A   symmetry.
 There are   263 symmetry adapted basis functions of A   symmetry.
   263 basis functions,   424 primitive gaussians,   263 cartesian basis functions
    48 alpha electrons       48 beta electrons
       nuclear repulsion energy       723.6713031107 Hartrees.
 NAtoms=   20 NActive=   20 NUniq=   20 SFac= 1.00D+00 NAtFMM=   60 NAOKFM=F Big=F
 Integral buffers will be    131072 words long.
 Raffenetti 2 integral format.
 Two-electron integral symmetry is turned on.
 Nuclear repulsion after empirical dispersion term =      723.6634724606 Hartrees.
 One-electron integrals computed using PRISM.
 NBasis=   263 RedAO= T EigKep=  5.04D-05  NBF=   263
 NBsUse=   263 1.00D-06 EigRej= -1.00D+00 NBFU=   263
 Initial guess from the checkpoint file:  "/local_scratch/slurm.5620328/Gau-2388323.chk"
 B after Tr=     0.000000    0.000000    0.000000
         Rot=    0.999982    0.005449    0.001378    0.002297 Ang=   0.70 deg.
 ExpMin= 3.60D-02 ExpMax= 7.00D+03 ExpMxC= 1.05D+03 IAcc=3 IRadAn=         5 AccDes= 0.00D+00
 Harris functional with IExCor= 4639 and IRadAn=       5 diagonalized for initial guess.
 HarFok:  IExCor= 4639 AccDes= 0.00D+00 IRadAn=         5 IDoV= 1 UseB2=F ITyADJ=14
 ICtDFT=  3500011 ScaDFX=  1.000000  1.000000  1.000000  1.000000
 FoFCou: FMM=F IPFlag=           0 FMFlag=      100000 FMFlg1=           0
         NFxFlg=           0 DoJE=T BraDBF=F KetDBF=T FulRan=T
         wScrn=  0.000000 ICntrl=       500 IOpCl=  0 I1Cent=   200000004 NGrid=           0
         NMat0=    1 NMatS0=      1 NMatT0=    0 NMatD0=    1 NMtDS0=    0 NMtDT0=    0
 Petite list used in FoFCou.
 Requested convergence on RMS density matrix=1.00D-10 within 128 cycles.
 Requested convergence on MAX density matrix=1.00D-08.
 Requested convergence on             energy=1.00D-08.
 No special actions if energy rises.
 SCF Done:  E(RwB97XD) =  -832.384925481     A.U. after   15 cycles
            NFock= 15  Conv=0.70D-10     -V/T= 2.0082
 Calling FoFJK, ICntrl=      2127 FMM=F ISym2X=0 I1Cent= 0 IOpClX= 0 NMat=1 NMatS=1 NMatT=0.
 ***** Axes restored to original set *****
 -------------------------------------------------------------------
 Center     Atomic                   Forces (Hartrees/Bohr)
 Number     Number              X              Y              Z
 -------------------------------------------------------------------
      1        6          -0.000501196    0.000268360    0.000667450
      2        8           0.001280810    0.000633106    0.000448593
      3        8          -0.000016777   -0.000643627   -0.000811086
      4        1          -0.000216342   -0.000021835   -0.000101733
      5        6          -0.000256174   -0.000153228   -0.000038182
      6        9          -0.000012159    0.000130084   -0.000215747
      7        9           0.000066986   -0.000173041   -0.000134532
      8        9           0.000416437    0.000103953    0.000001480
      9        8          -0.001516121   -0.000163513    0.000288555
     10        1           0.000607944    0.000808367    0.000283940
     11        1           0.000634895   -0.000635176   -0.000618052
     12        8           0.000185230    0.000118605   -0.000011973
     13        1          -0.000265741   -0.000273074    0.000225896
     14        1           0.000121194    0.000000137   -0.000340618
     15        8          -0.000239912    0.000244798    0.000357097
     16        1          -0.000013749   -0.000112627   -0.000145689
     17        1           0.000323135    0.000131662    0.000267175
     18        8          -0.000043482    0.000256588   -0.000381648
     19        1          -0.000361174   -0.000505293    0.000149866
     20        1          -0.000193807   -0.000014246    0.000109208
 -------------------------------------------------------------------
 Cartesian Forces:  Max     0.001516121 RMS     0.000423320

 GradGradGradGradGradGradGradGradGradGradGradGradGradGradGradGradGradGrad
 Berny optimization.
 Using GEDIIS/GDIIS optimizer.
 FormGI is forming the generalized inverse of G from B-inverse, IUseBI=4.
 Internal  Forces:  Max     0.003794339 RMS     0.000925945
 Search for a local minimum.
 Step number  11 out of a maximum of  120
 All quantities printed in internal units (Hartrees-Bohrs-Radians)
 Mixed Optimization -- En-DIIS/RFO-DIIS
 Swapping is turned off.
 Update second derivatives using D2CorX and points    9    8   10   11
 DE= -2.16D-05 DEPred=-6.09D-05 R= 3.55D-01
 Trust test= 3.55D-01 RLast= 2.91D-01 DXMaxT set to 4.84D-01
 ITU=  0  0 -1  1  0  1  1  1 -1  1  0
     Eigenvalues ---    0.00024   0.00060   0.00107   0.00247   0.00554
     Eigenvalues ---    0.00745   0.00918   0.00941   0.01290   0.01522
     Eigenvalues ---    0.01616   0.01805   0.01846   0.01927   0.02478
     Eigenvalues ---    0.02575   0.02806   0.03094   0.03255   0.03644
     Eigenvalues ---    0.04155   0.04617   0.04953   0.05598   0.07029
     Eigenvalues ---    0.07454   0.08201   0.09156   0.10832   0.11724
     Eigenvalues ---    0.13500   0.19950   0.21073   0.21685   0.22429
     Eigenvalues ---    0.24319   0.25417   0.31693   0.37595   0.37764
     Eigenvalues ---    0.39336   0.41689   0.45640   0.47384   0.49807
     Eigenvalues ---    0.53800   0.56637   0.56901   0.57328   0.57550
     Eigenvalues ---    0.57983   0.62996   1.13536   5.36068
 En-DIIS/RFO-DIIS/Sim-DIIS IScMMF=       -3 using points:    11   10
 RFO step:  Lambda=-1.01845640D-04.
 DidBck=F Rises=F RFO-DIIS coefs:    1.02948   -0.02948
 Iteration  1 RMS(Cart)=  0.02128270 RMS(Int)=  0.00024683
 Iteration  2 RMS(Cart)=  0.00126932 RMS(Int)=  0.00006907
 Iteration  3 RMS(Cart)=  0.00000040 RMS(Int)=  0.00006907
 Variable       Old X    -DE/DX   Delta X   Delta X   Delta X     New X
                                 (Linear)    (Quad)   (Total)
    R1        2.29293  -0.00132   0.00002  -0.00031  -0.00029   2.29265
    R2        2.45021  -0.00144  -0.00000   0.00045   0.00044   2.45065
    R3        2.92678   0.00045  -0.00002   0.00046   0.00044   2.92722
    R4        1.93601   0.00052   0.00005  -0.00105  -0.00099   1.93502
    R5        2.85894   0.00051  -0.00036   0.01201   0.01166   2.87060
    R6        2.53210  -0.00015  -0.00002  -0.00037  -0.00039   2.53171
    R7        2.53016  -0.00005   0.00002   0.00022   0.00024   2.53040
    R8        2.52564  -0.00031   0.00001  -0.00013  -0.00012   2.52552
    R9        1.81110   0.00045  -0.00001   0.00021   0.00019   1.81129
   R10        1.86260   0.00092   0.00002  -0.00044  -0.00042   1.86218
   R11        3.14350   0.00071  -0.00033   0.00857   0.00824   3.15174
   R12        3.23512   0.00074  -0.00032   0.00742   0.00710   3.24222
   R13        1.85658  -0.00015   0.00002  -0.00029  -0.00026   1.85632
   R14        1.81479  -0.00025   0.00001  -0.00011  -0.00010   1.81469
   R15        3.30252  -0.00006  -0.00017  -0.00014  -0.00031   3.30222
   R16        1.81411  -0.00017   0.00001  -0.00029  -0.00028   1.81383
   R17        1.87177   0.00039  -0.00001  -0.00079  -0.00080   1.87097
   R18        1.83995  -0.00039   0.00002  -0.00027  -0.00025   1.83970
   R19        1.81372  -0.00008   0.00000   0.00003   0.00003   1.81375
    A1        2.22257  -0.00098  -0.00000  -0.00151  -0.00151   2.22105
    A2        2.11131   0.00063  -0.00005   0.00052   0.00047   2.11178
    A3        1.94929   0.00035   0.00005   0.00100   0.00105   1.95034
    A4        1.93481  -0.00082  -0.00001  -0.00491  -0.00492   1.92989
    A5        1.92785   0.00021   0.00007   0.00125   0.00132   1.92918
    A6        1.93792   0.00023  -0.00007  -0.00096  -0.00103   1.93689
    A7        1.92747   0.00043  -0.00003   0.00001  -0.00002   1.92746
    A8        1.89157  -0.00030   0.00001  -0.00023  -0.00022   1.89135
    A9        1.88941  -0.00027   0.00002  -0.00000   0.00001   1.88943
   A10        1.88825  -0.00034   0.00001  -0.00009  -0.00008   1.88817
   A11        1.85804  -0.00005  -0.00044   0.01099   0.01024   1.86827
   A12        2.28059  -0.00155   0.00095  -0.01773  -0.01709   2.26350
   A13        2.12444   0.00174   0.00059   0.01323   0.01352   2.13795
   A14        1.92400   0.00336  -0.00033   0.01136   0.01105   1.93504
   A15        2.03763  -0.00068  -0.00043  -0.00610  -0.00654   2.03109
   A16        1.85134  -0.00164   0.00001  -0.00186  -0.00181   1.84952
   A17        2.09158  -0.00090  -0.00008   0.00458   0.00441   2.09599
   A18        1.97593   0.00143  -0.00026   0.01220   0.01187   1.98780
   A19        1.87713  -0.00027  -0.00001   0.00034   0.00024   1.87737
   A20        1.82737   0.00012   0.00016   0.00023   0.00038   1.82775
   A21        2.14669  -0.00024   0.00003  -0.00625  -0.00623   2.14046
   A22        1.86606   0.00001   0.00000   0.00023   0.00021   1.86628
   A23        3.11560   0.00089  -0.00019   0.00062   0.00043   3.11603
   A24        3.15845   0.00379  -0.00029  -0.00173  -0.00199   3.15646
   A25        3.02002   0.00243  -0.00000   0.00202   0.00201   3.02203
   A26        3.09770   0.00183   0.00048   0.00958   0.01004   3.10774
   A27        3.15473   0.00005   0.00002  -0.00188  -0.00184   3.15289
   A28        3.19652  -0.00008  -0.00013  -0.01655  -0.01672   3.17980
   A29        3.05547  -0.00048  -0.00007   0.00248   0.00240   3.05787
   A30        3.11778  -0.00007   0.00001   0.00608   0.00607   3.12384
    D1       -0.02546   0.00009   0.00003  -0.00295  -0.00292  -0.02838
    D2        3.12198   0.00001  -0.00008  -0.00533  -0.00541   3.11658
    D3       -1.98425  -0.00008  -0.00126  -0.02296  -0.02422  -2.00847
    D4        2.19991   0.00000  -0.00127  -0.02288  -0.02415   2.17576
    D5        0.10530  -0.00001  -0.00122  -0.02215  -0.02336   0.08194
    D6        1.15192  -0.00002  -0.00116  -0.02076  -0.02192   1.13000
    D7       -0.94711   0.00007  -0.00117  -0.02068  -0.02185  -0.96895
    D8       -3.04171   0.00006  -0.00111  -0.01995  -0.02107  -3.06278
    D9       -2.86825   0.00025   0.00027  -0.00377  -0.00354  -2.87179
   D10       -0.62773   0.00045  -0.00012   0.01510   0.01503  -0.61271
   D11        2.33560  -0.00006  -0.00345   0.01792   0.01445   2.35005
   D12       -1.82119   0.00087  -0.00414   0.01717   0.01296  -1.80823
   D13       -0.97914  -0.00094   0.00056   0.04059   0.04122  -0.93793
   D14        1.14725  -0.00001  -0.00014   0.03985   0.03973   1.18698
   D15       -2.18916   0.00061   0.00412  -0.01217  -0.00807  -2.19723
   D16        0.15008   0.00044   0.00381   0.00801   0.01182   0.16190
   D17        1.17124   0.00048  -0.00052  -0.04662  -0.04714   1.12410
   D18       -2.77272   0.00030  -0.00083  -0.02644  -0.02725  -2.79996
   D19        0.29120   0.00067  -0.00019   0.01561   0.01544   0.30664
   D20       -1.82824   0.00011  -0.00039   0.02031   0.01993  -1.80831
   D21       -1.88065   0.00023   0.00054   0.01685   0.01738  -1.86327
   D22        2.28309  -0.00033   0.00034   0.02155   0.02187   2.30496
         Item               Value     Threshold  Converged?
 Maximum Force            0.003794     0.000015     NO 
 RMS     Force            0.000926     0.000010     NO 
 Maximum Displacement     0.086037     0.000060     NO 
 RMS     Displacement     0.021385     0.000040     NO 
 Predicted change in Energy=-5.164215D-05
 GradGradGradGradGradGradGradGradGradGradGradGradGradGradGradGradGradGrad

                          Input orientation:                          
 ---------------------------------------------------------------------
 Center     Atomic      Atomic             Coordinates (Angstroms)
 Number     Number       Type             X           Y           Z
 ---------------------------------------------------------------------
      1          6           0        1.236059    0.126706   -0.121227
      2          8           0        0.050651   -0.093046    0.014474
      3          8           0        2.026169    0.718365    0.719860
      4          1           0        1.507357    1.020988    1.549177
      5          6           0        1.986906   -0.311253   -1.403366
      6          9           0        2.906615   -1.241658   -1.114684
      7          9           0        2.604895    0.729476   -1.976057
      8          9           0        1.132159   -0.828710   -2.290912
      9          8           0       -1.750968    2.261873    2.108138
     10          1           0       -2.202937    3.085937    2.296162
     11          1           0       -2.420001    1.645376    1.729471
     12          8           0       -3.611068    0.624853    1.034093
     13          1           0       -3.258616    0.166140    0.240171
     14          1           0       -3.966500   -0.063846    1.601124
     15          8           0        0.702711    1.473056    2.755704
     16          1           0        1.072546    2.112381    3.368706
     17          1           0       -0.217339    1.766277    2.537117
     18          8           0       -2.436633   -0.712814   -1.026871
     19          1           0       -1.489499   -0.598885   -0.832678
     20          1           0       -2.557113   -0.512690   -1.957807
 ---------------------------------------------------------------------
                    Distance matrix (angstroms):
                    1          2          3          4          5
     1  C    0.000000
     2  O    1.213218   0.000000
     3  O    1.296828   2.249139   0.000000
     4  H    1.914051   2.391313   1.023969   0.000000
     5  C    1.549019   2.409765   2.360031   3.274499   0.000000
     6  F    2.377002   3.278847   2.825319   3.764790   1.339723
     7  F    2.382738   3.341096   2.757357   3.703626   1.339030
     8  F    2.373004   2.650598   3.501063   4.278836   1.336448
     9  O    4.295501   3.629725   4.310046   3.531135   5.737886
    10  H    5.140770   4.515606   5.096614   4.311414   6.540811
    11  H    4.370151   3.473823   4.652644   3.980768   5.750122
    12  O    5.007750   3.868228   5.646763   5.159508   6.176959
    13  H    4.509353   3.327065   5.335167   5.015851   5.517664
    14  H    5.483560   4.319238   6.107419   5.580563   6.673172
    15  O    3.220846   3.223693   2.542786   1.519055   4.704336
    16  H    4.018616   4.142348   3.141506   2.165845   5.429800
    17  H    3.444902   3.145254   3.071461   2.122748   4.970134
    18  O    3.874745   2.766784   5.001594   5.019676   4.457656
    19  H    2.908833   1.829099   4.062689   4.156726   3.534659
    20  H    4.262629   3.296427   5.449024   5.583101   4.582149
                    6          7          8          9         10
     6  F    0.000000
     7  F    2.172181   0.000000
     8  F    2.168579   2.167032   0.000000
     9  O    6.659910   6.164611   6.100472   0.000000
    10  H    7.514618   6.849819   6.891196   0.958495   0.000000
    11  H    6.693058   6.310261   5.907827   0.985425   1.563161
    12  O    7.112054   6.907254   5.972161   2.700626   3.103641
    13  H    6.467426   6.293630   5.164785   3.186597   3.723812
    14  H    7.483487   7.523884   6.459821   3.251863   3.676189
    15  O    5.216011   5.153715   5.563352   2.657464   3.354901
    16  H    5.891874   5.729486   6.378467   3.095741   3.581474
    17  H    5.669428   5.422979   5.644906   1.667830   2.396281
    18  O    5.370073   5.328992   3.787810   4.375749   5.052492
    19  H    4.451799   4.453754   3.008713   4.111046   4.886364
    20  H    5.576251   5.309391   3.717735   4.987983   5.583172
                   11         12         13         14         15
    11  H    0.000000
    12  O    1.715709   0.000000
    13  H    2.260404   0.982320   0.000000
    14  H    2.308586   0.960293   1.551189   0.000000
    15  O    3.291531   4.721450   4.871144   5.049421   0.000000
    16  H    3.886267   5.440533   5.686347   5.766481   0.959836
    17  H    2.349176   3.883211   4.133493   4.275704   0.990076
    18  O    3.627500   2.723275   1.747459   3.109343   5.379719
    19  H    3.530885   3.079517   2.205911   3.513573   4.687772
    20  H    4.274584   3.369909   2.405000   3.854066   6.065214
                   16         17         18         19         20
    16  H    0.000000
    17  H    1.573255   0.000000
    18  O    6.294216   4.875774   0.000000
    19  H    5.618422   4.309049   0.973526   0.000000
    20  H    6.959681   5.556309   0.959794   1.553429   0.000000
 Stoichiometry    C2H9F3O6
 Framework group  C1[X(C2H9F3O6)]
 Deg. of freedom    54
 Full point group                 C1      NOp   1
 Largest Abelian subgroup         C1      NOp   1
 Largest concise Abelian subgroup C1      NOp   1
                         Standard orientation:                         
 ---------------------------------------------------------------------
 Center     Atomic      Atomic             Coordinates (Angstroms)
 Number     Number       Type             X           Y           Z
 ---------------------------------------------------------------------
      1          6           0        0.892986   -0.404975   -0.155382
      2          8           0       -0.090023    0.278772   -0.350526
      3          8           0        0.956157   -1.700019   -0.130248
      4          1           0        0.028559   -2.108438   -0.276086
      5          6           0        2.277295    0.242173    0.098290
      6          9           0        3.125807   -0.059229   -0.893698
      7          9           0        2.804671   -0.190303    1.250611
      8          9           0        2.165563    1.572320    0.163996
      9          8           0       -3.249598   -1.192133    0.663587
     10          1           0       -3.930795   -1.436012    1.292241
     11          1           0       -3.443369   -0.271510    0.370382
     12          8           0       -3.797566    1.347109   -0.074901
     13          1           0       -2.983612    1.897036   -0.071728
     14          1           0       -4.198795    1.474008   -0.938078
     15          8           0       -1.364866   -2.679494   -0.475560
     16          1           0       -1.541852   -3.599962   -0.268920
     17          1           0       -2.083291   -2.137207   -0.063199
     18          8           0       -1.433736    2.693007   -0.205615
     19          1           0       -0.786849    1.967492   -0.259632
     20          1           0       -1.108993    3.308366    0.455506
 ---------------------------------------------------------------------
 Rotational constants (GHZ):           1.0354698           0.4618405           0.3468298
 Standard basis: 6-31++G(d,p) (6D, 7F)
 There are   263 symmetry adapted cartesian basis functions of A   symmetry.
 There are   263 symmetry adapted basis functions of A   symmetry.
   263 basis functions,   424 primitive gaussians,   263 cartesian basis functions
    48 alpha electrons       48 beta electrons
       nuclear repulsion energy       722.5295925810 Hartrees.
 NAtoms=   20 NActive=   20 NUniq=   20 SFac= 1.00D+00 NAtFMM=   60 NAOKFM=F Big=F
 Integral buffers will be    131072 words long.
 Raffenetti 2 integral format.
 Two-electron integral symmetry is turned on.
 Nuclear repulsion after empirical dispersion term =      722.5218057488 Hartrees.
 One-electron integrals computed using PRISM.
 NBasis=   263 RedAO= T EigKep=  5.06D-05  NBF=   263
 NBsUse=   263 1.00D-06 EigRej= -1.00D+00 NBFU=   263
 Initial guess from the checkpoint file:  "/local_scratch/slurm.5620328/Gau-2388323.chk"
 B after Tr=    -0.000000    0.000000   -0.000000
         Rot=    0.999999    0.001308    0.000678   -0.000275 Ang=   0.17 deg.
 ExpMin= 3.60D-02 ExpMax= 7.00D+03 ExpMxC= 1.05D+03 IAcc=3 IRadAn=         5 AccDes= 0.00D+00
 Harris functional with IExCor= 4639 and IRadAn=       5 diagonalized for initial guess.
 HarFok:  IExCor= 4639 AccDes= 0.00D+00 IRadAn=         5 IDoV= 1 UseB2=F ITyADJ=14
 ICtDFT=  3500011 ScaDFX=  1.000000  1.000000  1.000000  1.000000
 FoFCou: FMM=F IPFlag=           0 FMFlag=      100000 FMFlg1=           0
         NFxFlg=           0 DoJE=T BraDBF=F KetDBF=T FulRan=T
         wScrn=  0.000000 ICntrl=       500 IOpCl=  0 I1Cent=   200000004 NGrid=           0
         NMat0=    1 NMatS0=      1 NMatT0=    0 NMatD0=    1 NMtDS0=    0 NMtDT0=    0
 Petite list used in FoFCou.
 Requested convergence on RMS density matrix=1.00D-10 within 128 cycles.
 Requested convergence on MAX density matrix=1.00D-08.
 Requested convergence on             energy=1.00D-08.
 No special actions if energy rises.
 SCF Done:  E(RwB97XD) =  -832.384979659     A.U. after   15 cycles
            NFock= 15  Conv=0.33D-10     -V/T= 2.0082
 Calling FoFJK, ICntrl=      2127 FMM=F ISym2X=0 I1Cent= 0 IOpClX= 0 NMat=1 NMatS=1 NMatT=0.
 ***** Axes restored to original set *****
 -------------------------------------------------------------------
 Center     Atomic                   Forces (Hartrees/Bohr)
 Number     Number              X              Y              Z
 -------------------------------------------------------------------
      1        6          -0.000871979    0.000100775    0.000495612
      2        8           0.000602078    0.000235479   -0.000090047
      3        8          -0.000256102   -0.000292427   -0.000351157
      4        1           0.000084543   -0.000017800   -0.000141934
      5        6          -0.000260659   -0.000250683    0.000159191
      6        9           0.000010240    0.000082564   -0.000190117
      7        9           0.000082577   -0.000044219   -0.000136949
      8        9           0.000404140    0.000136459    0.000008864
      9        8          -0.000627771    0.000052707    0.000486882
     10        1           0.000074367    0.000205736   -0.000124683
     11        1           0.000364661   -0.000295909   -0.000411182
     12        8           0.000215043    0.000082264    0.000004682
     13        1          -0.000157371   -0.000005265    0.000206763
     14        1           0.000018618    0.000026764   -0.000183891
     15        8          -0.000033500    0.000175785    0.000136420
     16        1           0.000050643   -0.000056913   -0.000110181
     17        1           0.000133739   -0.000116465    0.000140101
     18        8           0.000553596    0.000046083    0.000069448
     19        1          -0.000385479   -0.000063903   -0.000048495
     20        1          -0.000001385   -0.000001033    0.000080674
 -------------------------------------------------------------------
 Cartesian Forces:  Max     0.000871979 RMS     0.000257875

 GradGradGradGradGradGradGradGradGradGradGradGradGradGradGradGradGradGrad
 Berny optimization.
 Using GEDIIS/GDIIS optimizer.
 FormGI is forming the generalized inverse of G from B-inverse, IUseBI=4.
 Internal  Forces:  Max     0.001662055 RMS     0.000388902
 Search for a local minimum.
 Step number  12 out of a maximum of  120
 All quantities printed in internal units (Hartrees-Bohrs-Radians)
 Mixed Optimization -- En-DIIS/RFO-DIIS
 Swapping is turned off.
 Update second derivatives using D2CorX and points    9    8   10   11   12
 DE= -5.42D-05 DEPred=-5.16D-05 R= 1.05D+00
 TightC=F SS=  1.41D+00  RLast= 1.15D-01 DXNew= 8.1433D-01 3.4600D-01
 Trust test= 1.05D+00 RLast= 1.15D-01 DXMaxT set to 4.84D-01
 ITU=  1  0  0 -1  1  0  1  1  1 -1  1  0
     Eigenvalues ---    0.00019   0.00030   0.00112   0.00285   0.00565
     Eigenvalues ---    0.00743   0.00917   0.00946   0.01327   0.01563
     Eigenvalues ---    0.01640   0.01793   0.01901   0.01970   0.02424
     Eigenvalues ---    0.02656   0.02761   0.03161   0.03354   0.03645
     Eigenvalues ---    0.04059   0.04606   0.04961   0.05642   0.06919
     Eigenvalues ---    0.07257   0.08202   0.09072   0.10933   0.11748
     Eigenvalues ---    0.13571   0.20145   0.21397   0.21693   0.23219
     Eigenvalues ---    0.24117   0.25897   0.33037   0.36946   0.37674
     Eigenvalues ---    0.38905   0.41269   0.45678   0.47244   0.49697
     Eigenvalues ---    0.53741   0.56652   0.56873   0.57331   0.57408
     Eigenvalues ---    0.57928   0.62771   1.13391   5.56991
 En-DIIS/RFO-DIIS/Sim-DIIS IScMMF=       -3 using points:    12   11   10
 RFO step:  Lambda=-1.15657805D-04.
 DidBck=F Rises=F RFO-DIIS coefs:    2.18865    0.62383   -1.81248
 Iteration  1 RMS(Cart)=  0.08930964 RMS(Int)=  0.03091839
 Iteration  2 RMS(Cart)=  0.06365764 RMS(Int)=  0.00886651
 Iteration  3 RMS(Cart)=  0.00237236 RMS(Int)=  0.00873380
 Iteration  4 RMS(Cart)=  0.00001199 RMS(Int)=  0.00873380
 Iteration  5 RMS(Cart)=  0.00000025 RMS(Int)=  0.00873380
 Variable       Old X    -DE/DX   Delta X   Delta X   Delta X     New X
                                 (Linear)    (Quad)   (Total)
    R1        2.29265  -0.00064   0.00098  -0.00075   0.00024   2.29288
    R2        2.45065  -0.00026   0.00033  -0.00007   0.00026   2.45091
    R3        2.92722   0.00027  -0.00048   0.00117   0.00069   2.92791
    R4        1.93502  -0.00006   0.00215  -0.00097   0.00118   1.93621
    R5        2.87060   0.00010  -0.00807   0.00984   0.00177   2.87237
    R6        2.53171  -0.00009  -0.00160   0.00167   0.00007   2.53178
    R7        2.53040   0.00006   0.00161  -0.00170  -0.00009   2.53031
    R8        2.52552  -0.00032   0.00029  -0.00029   0.00000   2.52552
    R9        1.81129   0.00012  -0.00062  -0.00019  -0.00081   1.81049
   R10        1.86218  -0.00017   0.00091  -0.00105  -0.00014   1.86204
   R11        3.15174  -0.00006  -0.01056   0.01456   0.00401   3.15575
   R12        3.24222  -0.00027  -0.01125   0.00421  -0.00705   3.23518
   R13        1.85632  -0.00023   0.00120  -0.00087   0.00032   1.85664
   R14        1.81469  -0.00013   0.00043  -0.00024   0.00018   1.81487
   R15        3.30222   0.00001  -0.01083   0.00542  -0.00542   3.29680
   R16        1.81383  -0.00009   0.00018  -0.00059  -0.00041   1.81341
   R17        1.87097  -0.00025  -0.00126  -0.00157  -0.00285   1.86812
   R18        1.83970  -0.00039   0.00067  -0.00044   0.00023   1.83993
   R19        1.81375  -0.00008   0.00008  -0.00007   0.00001   1.81376
    A1        2.22105   0.00016  -0.00204  -0.00095  -0.00301   2.21805
    A2        2.11178   0.00024  -0.00226   0.00329   0.00102   2.11281
    A3        1.95034  -0.00041   0.00436  -0.00236   0.00199   1.95233
    A4        1.92989   0.00002  -0.00666  -0.00376  -0.01043   1.91946
    A5        1.92918   0.00021   0.00576  -0.00634  -0.00058   1.92860
    A6        1.93689   0.00011  -0.00578   0.00645   0.00066   1.93755
    A7        1.92746   0.00042  -0.00178   0.00149  -0.00030   1.92716
    A8        1.89135  -0.00023   0.00040  -0.00038   0.00003   1.89138
    A9        1.88943  -0.00024   0.00097  -0.00080   0.00017   1.88959
   A10        1.88817  -0.00030   0.00052  -0.00048   0.00003   1.88820
   A11        1.86827   0.00065  -0.01518   0.01229  -0.04567   1.82260
   A12        2.26350   0.00053   0.03838  -0.01849  -0.02237   2.24113
   A13        2.13795  -0.00119   0.05264   0.03242   0.04353   2.18148
   A14        1.93504  -0.00053  -0.00716   0.01495   0.00733   1.94237
   A15        2.03109   0.00031  -0.03429  -0.00903  -0.04351   1.98757
   A16        1.84952   0.00001  -0.00144  -0.00348  -0.00588   1.84365
   A17        2.09599   0.00028   0.00011   0.01619   0.01654   2.11253
   A18        1.98780  -0.00104  -0.00195   0.01892   0.01690   2.00470
   A19        1.87737   0.00054  -0.00003  -0.00075  -0.00099   1.87638
   A20        1.82775   0.00001   0.01046  -0.00843   0.00202   1.82978
   A21        2.14046  -0.00001  -0.00554  -0.00342  -0.00896   2.13150
   A22        1.86628   0.00006   0.00031   0.00037   0.00067   1.86694
   A23        3.11603  -0.00050  -0.01095  -0.00727  -0.01824   3.09779
   A24        3.15646  -0.00076  -0.02043   0.00044  -0.02146   3.13500
   A25        3.02203  -0.00057   0.00227   0.00250   0.00483   3.02686
   A26        3.10774  -0.00166   0.04126   0.01987   0.05835   3.16609
   A27        3.15289  -0.00012  -0.00098   0.00518   0.00435   3.15724
   A28        3.17980  -0.00017  -0.02805  -0.01621  -0.04250   3.13729
   A29        3.05787  -0.00023  -0.00145  -0.00149  -0.00285   3.05502
   A30        3.12384   0.00044   0.00777   0.00556   0.01155   3.13539
    D1       -0.02838   0.00016  -0.00156  -0.00837  -0.00993  -0.03831
    D2        3.11658   0.00010  -0.01127   0.00066  -0.01061   3.10597
    D3       -2.00847  -0.00008  -0.10625   0.11519   0.00894  -1.99953
    D4        2.17576  -0.00000  -0.10678   0.11563   0.00885   2.18462
    D5        0.08194   0.00002  -0.10248   0.11107   0.00858   0.09052
    D6        1.13000  -0.00002  -0.09724   0.10680   0.00956   1.13955
    D7       -0.96895   0.00006  -0.09777   0.10724   0.00947  -0.95948
    D8       -3.06278   0.00008  -0.09347   0.10267   0.00920  -3.05358
    D9       -2.87179   0.00027   0.01259   0.03601   0.04814  -2.82365
   D10       -0.61271   0.00032   0.01076   0.07104   0.08224  -0.53047
   D11        2.35005   0.00026  -0.19468  -0.03864  -0.23182   2.11823
   D12       -1.80823  -0.00012  -0.23934  -0.04026  -0.27722  -2.08545
   D13       -0.93793   0.00046   0.08322   0.10642   0.18726  -0.75067
   D14        1.18698   0.00008   0.03856   0.10479   0.14185   1.32883
   D15       -2.19723   0.00013   0.24393   0.08983   0.33078  -1.86645
   D16        0.16190   0.00019   0.24806   0.13233   0.37692   0.53882
   D17        1.12410  -0.00037  -0.08786  -0.09501  -0.17943   0.94467
   D18       -2.79996  -0.00031  -0.08372  -0.05251  -0.13328  -2.93324
   D19        0.30664  -0.00003   0.00651  -0.03863  -0.03228   0.27436
   D20       -1.80831  -0.00001  -0.00033  -0.02942  -0.02993  -1.83824
   D21       -1.86327   0.00004   0.05367  -0.03449   0.01936  -1.84391
   D22        2.30496   0.00006   0.04682  -0.02528   0.02171   2.32667
         Item               Value     Threshold  Converged?
 Maximum Force            0.001662     0.000015     NO 
 RMS     Force            0.000389     0.000010     NO 
 Maximum Displacement     0.245041     0.000060     NO 
 RMS     Displacement     0.076329     0.000040     NO 
 Predicted change in Energy=-4.417189D-05
 GradGradGradGradGradGradGradGradGradGradGradGradGradGradGradGradGradGrad

                          Input orientation:                          
 ---------------------------------------------------------------------
 Center     Atomic      Atomic             Coordinates (Angstroms)
 Number     Number       Type             X           Y           Z
 ---------------------------------------------------------------------
      1          6           0        1.214009    0.136859   -0.111903
      2          8           0        0.026133   -0.050564    0.049415
      3          8           0        2.035238    0.706410    0.714729
      4          1           0        1.529291    1.025956    1.546417
      5          6           0        1.925958   -0.318795   -1.410399
      6          9           0        2.817969   -1.282053   -1.143169
      7          9           0        2.569104    0.703049   -1.989248
      8          9           0        1.037578   -0.801353   -2.284477
      9          8           0       -1.796048    2.190387    2.228868
     10          1           0       -2.173009    3.070753    2.201449
     11          1           0       -2.463670    1.623294    1.777645
     12          8           0       -3.614672    0.628034    0.993087
     13          1           0       -3.221719    0.172116    0.216546
     14          1           0       -3.969828   -0.069074    1.550091
     15          8           0        0.719339    1.500300    2.741972
     16          1           0        1.067790    2.160186    3.345294
     17          1           0       -0.215947    1.747594    2.538621
     18          8           0       -2.341224   -0.700472   -1.011022
     19          1           0       -1.403455   -0.579426   -0.778797
     20          1           0       -2.427443   -0.494676   -1.944528
 ---------------------------------------------------------------------
                    Distance matrix (angstroms):
                    1          2          3          4          5
     1  C    0.000000
     2  O    1.213342   0.000000
     3  O    1.296967   2.247700   0.000000
     4  H    1.907857   2.378948   1.024596   0.000000
     5  C    1.549382   2.410879   2.362024   3.272378   0.000000
     6  F    2.376869   3.276151   2.831685   3.771136   1.339762
     7  F    2.383544   3.345262   2.756178   3.699515   1.338980
     8  F    2.373068   2.652123   3.501987   4.272773   1.336448
     9  O    4.330893   3.618318   4.378762   3.588805   5.778719
    10  H    5.042938   4.382932   5.050722   4.279870   6.429309
    11  H    4.393769   3.462326   4.712816   4.044010   5.762306
    12  O    4.977793   3.821842   5.657306   5.188919   6.113250
    13  H    4.448012   3.259765   5.307472   5.006965   5.420935
    14  H    5.447642   4.268499   6.112285   5.607086   6.602057
    15  O    3.201292   3.183642   2.543927   1.519993   4.691186
    16  H    4.008422   4.103083   3.157419   2.176103   5.431245
    17  H    3.415336   3.080280   3.078714   2.133328   4.944945
    18  O    3.761545   2.674189   4.910290   4.949943   4.302793
    19  H    2.794447   1.734749   3.963408   4.072453   3.398801
    20  H    4.125230   3.192660   5.331958   5.491335   4.389570
                    6          7          8          9         10
     6  F    0.000000
     7  F    2.172192   0.000000
     8  F    2.168743   2.167016   0.000000
     9  O    6.687124   6.249739   6.111484   0.000000
    10  H    7.419114   6.756893   6.739778   0.958069   0.000000
    11  H    6.698350   6.353357   5.885447   0.985351   1.535979
    12  O    7.042080   6.865788   5.867624   2.697313   3.083084
    13  H    6.359345   6.219410   5.034320   3.186753   3.666296
    14  H    7.402645   7.475342   6.349351   3.207993   3.675777
    15  O    5.219200   5.142148   5.537515   2.658320   3.335291
    16  H    5.921017   5.730143   6.361286   3.073904   3.555319
    17  H    5.651459   5.417489   5.597387   1.669950   2.386321
    18  O    5.193551   5.199819   3.612225   4.376205   4.956854
    19  H    4.294982   4.346397   2.876625   4.107559   4.774713
    20  H    5.364371   5.138290   3.495137   5.002545   5.474134
                   11         12         13         14         15
    11  H    0.000000
    12  O    1.711981   0.000000
    13  H    2.262208   0.982491   0.000000
    14  H    2.276928   0.960390   1.547960   0.000000
    15  O    3.328153   4.754272   4.865572   5.086433   0.000000
    16  H    3.900896   5.459471   5.669337   5.793958   0.959618
    17  H    2.376299   3.897874   4.112035   4.285919   0.988567
    18  O    3.632016   2.720855   1.744593   3.100050   5.319342
    19  H    3.537149   3.080100   2.204905   3.502920   4.607312
    20  H    4.282719   3.361484   2.397025   3.843495   5.987107
                   16         17         18         19         20
    16  H    0.000000
    17  H    1.571284   0.000000
    18  O    6.227538   4.807265   0.000000
    19  H    5.533593   4.222613   0.973648   0.000000
    20  H    6.873657   5.478788   0.959802   1.553918   0.000000
 Stoichiometry    C2H9F3O6
 Framework group  C1[X(C2H9F3O6)]
 Deg. of freedom    54
 Full point group                 C1      NOp   1
 Largest Abelian subgroup         C1      NOp   1
 Largest concise Abelian subgroup C1      NOp   1
                         Standard orientation:                         
 ---------------------------------------------------------------------
 Center     Atomic      Atomic             Coordinates (Angstroms)
 Number     Number       Type             X           Y           Z
 ---------------------------------------------------------------------
      1          6           0        0.875723   -0.431420   -0.146336
      2          8           0       -0.117250    0.241848   -0.327757
      3          8           0        0.950116   -1.726120   -0.127796
      4          1           0        0.018252   -2.132167   -0.256447
      5          6           0        2.256135    0.229275    0.095592
      6          9           0        3.093038   -0.049751   -0.912723
      7          9           0        2.806042   -0.210707    1.234402
      8          9           0        2.129256    1.557043    0.179423
      9          8           0       -3.335705   -1.151874    0.561799
     10          1           0       -3.861249   -1.301471    1.348768
     11          1           0       -3.484601   -0.202512    0.343951
     12          8           0       -3.733100    1.446490   -0.043242
     13          1           0       -2.884890    1.942191   -0.053769
     14          1           0       -4.126204    1.587827   -0.908020
     15          8           0       -1.391998   -2.673848   -0.424238
     16          1           0       -1.605553   -3.579264   -0.188693
     17          1           0       -2.105608   -2.095323   -0.059085
     18          8           0       -1.294157    2.640432   -0.213870
     19          1           0       -0.692457    1.877728   -0.278909
     20          1           0       -0.927110    3.231171    0.447585
 ---------------------------------------------------------------------
 Rotational constants (GHZ):           1.0472057           0.4688866           0.3506492
 Standard basis: 6-31++G(d,p) (6D, 7F)
 There are   263 symmetry adapted cartesian basis functions of A   symmetry.
 There are   263 symmetry adapted basis functions of A   symmetry.
   263 basis functions,   424 primitive gaussians,   263 cartesian basis functions
    48 alpha electrons       48 beta electrons
       nuclear repulsion energy       725.7003059728 Hartrees.
 NAtoms=   20 NActive=   20 NUniq=   20 SFac= 1.00D+00 NAtFMM=   60 NAOKFM=F Big=F
 Integral buffers will be    131072 words long.
 Raffenetti 2 integral format.
 Two-electron integral symmetry is turned on.
 Nuclear repulsion after empirical dispersion term =      725.6923374323 Hartrees.
 One-electron integrals computed using PRISM.
 NBasis=   263 RedAO= T EigKep=  4.96D-05  NBF=   263
 NBsUse=   263 1.00D-06 EigRej= -1.00D+00 NBFU=   263
 Initial guess from the checkpoint file:  "/local_scratch/slurm.5620328/Gau-2388323.chk"
 B after Tr=     0.000000   -0.000000    0.000000
         Rot=    0.999970    0.000438    0.000355    0.007717 Ang=   0.89 deg.
 ExpMin= 3.60D-02 ExpMax= 7.00D+03 ExpMxC= 1.05D+03 IAcc=3 IRadAn=         5 AccDes= 0.00D+00
 Harris functional with IExCor= 4639 and IRadAn=       5 diagonalized for initial guess.
 HarFok:  IExCor= 4639 AccDes= 0.00D+00 IRadAn=         5 IDoV= 1 UseB2=F ITyADJ=14
 ICtDFT=  3500011 ScaDFX=  1.000000  1.000000  1.000000  1.000000
 FoFCou: FMM=F IPFlag=           0 FMFlag=      100000 FMFlg1=           0
         NFxFlg=           0 DoJE=T BraDBF=F KetDBF=T FulRan=T
         wScrn=  0.000000 ICntrl=       500 IOpCl=  0 I1Cent=   200000004 NGrid=           0
         NMat0=    1 NMatS0=      1 NMatT0=    0 NMatD0=    1 NMtDS0=    0 NMtDT0=    0
 Petite list used in FoFCou.
 Requested convergence on RMS density matrix=1.00D-10 within 128 cycles.
 Requested convergence on MAX density matrix=1.00D-08.
 Requested convergence on             energy=1.00D-08.
 No special actions if energy rises.
 SCF Done:  E(RwB97XD) =  -832.384674180     A.U. after   16 cycles
            NFock= 16  Conv=0.62D-10     -V/T= 2.0081
 Calling FoFJK, ICntrl=      2127 FMM=F ISym2X=0 I1Cent= 0 IOpClX= 0 NMat=1 NMatS=1 NMatT=0.
 ***** Axes restored to original set *****
 -------------------------------------------------------------------
 Center     Atomic                   Forces (Hartrees/Bohr)
 Number     Number              X              Y              Z
 -------------------------------------------------------------------
      1        6           0.001254956    0.000554573    0.000665836
      2        8           0.002835291    0.000680215    0.001261955
      3        8          -0.001557116   -0.000373074   -0.000662436
      4        1           0.000247616    0.000111065    0.000102146
      5        6           0.000440247   -0.000372336    0.000178537
      6        9          -0.000293520    0.000336682   -0.000161279
      7        9          -0.000209495   -0.000204660    0.000136131
      8        9           0.000198230    0.000116302    0.000053344
      9        8          -0.004548599    0.001646218   -0.000604933
     10        1           0.002241988    0.003160413    0.001234807
     11        1           0.002421637   -0.004818396   -0.000365610
     12        8           0.000054925   -0.000093314    0.000213712
     13        1           0.000239078    0.000048317   -0.000394374
     14        1          -0.000481182    0.000212058    0.000031803
     15        8           0.001317962   -0.000168036   -0.000259014
     16        1           0.000126797   -0.000106929    0.000126262
     17        1          -0.000931422   -0.000045304   -0.000093012
     18        8          -0.003008685   -0.000728560   -0.001233402
     19        1          -0.000188615    0.000294381   -0.000421091
     20        1          -0.000160095   -0.000249613    0.000190617
 -------------------------------------------------------------------
 Cartesian Forces:  Max     0.004818396 RMS     0.001294917

 GradGradGradGradGradGradGradGradGradGradGradGradGradGradGradGradGradGrad
 Berny optimization.
 Using GEDIIS/GDIIS optimizer.
 FormGI is forming the generalized inverse of G from B-inverse, IUseBI=4.
 Internal  Forces:  Max     0.021278839 RMS     0.005076823
 Search for a local minimum.
 Step number  13 out of a maximum of  120
 All quantities printed in internal units (Hartrees-Bohrs-Radians)
 Mixed Optimization -- RFO/linear search
 Update second derivatives using D2CorX and points    9    8   10   11   13
                                                     12
 DE=  3.05D-04 DEPred=-4.42D-05 R=-6.92D+00
 Trust test=-6.92D+00 RLast= 7.16D-01 DXMaxT set to 2.42D-01
 ITU= -1  1  0  0 -1  1  0  1  1  1 -1  1  0
 Use linear search instead of GDIIS.
     Eigenvalues ---    0.00031   0.00068   0.00167   0.00243   0.00568
     Eigenvalues ---    0.00803   0.00821   0.00939   0.01294   0.01545
     Eigenvalues ---    0.01616   0.01811   0.01864   0.01933   0.02470
     Eigenvalues ---    0.02583   0.02700   0.03120   0.03289   0.03645
     Eigenvalues ---    0.03872   0.04654   0.04961   0.05557   0.06714
     Eigenvalues ---    0.07371   0.08556   0.09862   0.10971   0.11746
     Eigenvalues ---    0.13504   0.19955   0.21264   0.21690   0.22297
     Eigenvalues ---    0.24133   0.24926   0.30962   0.36599   0.37641
     Eigenvalues ---    0.38889   0.41141   0.45619   0.47191   0.49397
     Eigenvalues ---    0.53625   0.56518   0.56741   0.57305   0.57348
     Eigenvalues ---    0.57872   0.62599   1.11604   5.74872
 RFO step:  Lambda=-3.83121764D-04 EMin= 3.08481897D-04
 Quartic linear search produced a step of -0.61841.
 Iteration  1 RMS(Cart)=  0.10317766 RMS(Int)=  0.00439475
 Iteration  2 RMS(Cart)=  0.00736461 RMS(Int)=  0.00404559
 Iteration  3 RMS(Cart)=  0.00001530 RMS(Int)=  0.00404558
 Iteration  4 RMS(Cart)=  0.00000004 RMS(Int)=  0.00404558
 Variable       Old X    -DE/DX   Delta X   Delta X   Delta X     New X
                                 (Linear)    (Quad)   (Total)
    R1        2.29288  -0.00271  -0.00015   0.00050   0.00036   2.29324
    R2        2.45091  -0.00452  -0.00016  -0.00048  -0.00064   2.45027
    R3        2.92791  -0.00007  -0.00042   0.00049   0.00007   2.92797
    R4        1.93621  -0.00012  -0.00073   0.00348   0.00275   1.93895
    R5        2.87237   0.00003  -0.00110  -0.00548  -0.00658   2.86579
    R6        2.53178  -0.00047  -0.00005   0.00013   0.00008   2.53187
    R7        2.53031  -0.00032   0.00006   0.00008   0.00014   2.53044
    R8        2.52552  -0.00021  -0.00000  -0.00006  -0.00006   2.52546
    R9        1.81049   0.00199   0.00050   0.00017   0.00066   1.81115
   R10        1.86204   0.00472   0.00009   0.00041   0.00050   1.86254
   R11        3.15575   0.00340  -0.00248   0.00233  -0.00015   3.15559
   R12        3.23518   0.00340   0.00436  -0.00597  -0.00161   3.23356
   R13        1.85664   0.00050  -0.00020   0.00006  -0.00014   1.85650
   R14        1.81487   0.00004  -0.00011   0.00010  -0.00001   1.81486
   R15        3.29680  -0.00032   0.00335  -0.00761  -0.00426   3.29255
   R16        1.81341   0.00005   0.00026  -0.00042  -0.00017   1.81325
   R17        1.86812   0.00431   0.00176  -0.00063   0.00114   1.86926
   R18        1.83993  -0.00025  -0.00014   0.00047   0.00032   1.84025
   R19        1.81376  -0.00023  -0.00001  -0.00001  -0.00002   1.81374
    A1        2.21805  -0.00222   0.00186   0.00048   0.00234   2.22039
    A2        2.11281   0.00141  -0.00063  -0.00036  -0.00100   2.11181
    A3        1.95233   0.00081  -0.00123  -0.00011  -0.00134   1.95099
    A4        1.91946   0.00107   0.00645   0.00421   0.01067   1.93013
    A5        1.92860   0.00014   0.00036  -0.00042  -0.00006   1.92853
    A6        1.93755  -0.00014  -0.00041   0.00002  -0.00038   1.93716
    A7        1.92716   0.00015   0.00019   0.00042   0.00060   1.92776
    A8        1.89138   0.00000  -0.00002  -0.00000  -0.00002   1.89136
    A9        1.88959  -0.00007  -0.00010  -0.00004  -0.00014   1.88945
   A10        1.88820  -0.00008  -0.00002   0.00002   0.00000   1.88820
   A11        1.82260  -0.00312   0.02824  -0.03725   0.01073   1.83333
   A12        2.24113  -0.00924   0.01383  -0.06316  -0.02960   2.21153
   A13        2.18148   0.01204  -0.02692   0.02076   0.01294   2.19442
   A14        1.94237   0.01502  -0.00453   0.02392   0.01938   1.96175
   A15        1.98757  -0.00451   0.02691  -0.01721   0.00971   1.99728
   A16        1.84365  -0.00452   0.00363  -0.00456  -0.00095   1.84269
   A17        2.11253  -0.00437  -0.01023   0.01398   0.00342   2.11594
   A18        2.00470   0.01196  -0.01045   0.03868   0.02800   2.03270
   A19        1.87638  -0.00465   0.00061  -0.00298  -0.00258   1.87380
   A20        1.82978  -0.00043  -0.00125   0.00793   0.00661   1.83639
   A21        2.13150  -0.00041   0.00554   0.00008   0.00558   2.13708
   A22        1.86694  -0.00100  -0.00041  -0.00024  -0.00076   1.86619
   A23        3.09779   0.00686   0.01128   0.01358   0.02486   3.12265
   A24        3.13500   0.02128   0.01327   0.01554   0.02967   3.16467
   A25        3.02686   0.01190  -0.00299   0.00218  -0.00081   3.02604
   A26        3.16609   0.01659  -0.03609   0.03815   0.00300   3.16910
   A27        3.15724  -0.00001  -0.00269  -0.01565  -0.01833   3.13891
   A28        3.13729   0.00236   0.02628  -0.00972   0.01504   3.15234
   A29        3.05502   0.00096   0.00176  -0.01118  -0.00939   3.04563
   A30        3.13539  -0.00438  -0.00714   0.01824   0.01182   3.14721
    D1       -0.03831  -0.00044   0.00614   0.00860   0.01475  -0.02357
    D2        3.10597  -0.00011   0.00656   0.00786   0.01442   3.12038
    D3       -1.99953   0.00012  -0.00553   0.00616   0.00063  -1.99890
    D4        2.18462   0.00012  -0.00548   0.00643   0.00095   2.18557
    D5        0.09052   0.00022  -0.00531   0.00611   0.00080   0.09132
    D6        1.13955  -0.00019  -0.00591   0.00685   0.00094   1.14050
    D7       -0.95948  -0.00019  -0.00586   0.00712   0.00127  -0.95822
    D8       -3.05358  -0.00009  -0.00569   0.00681   0.00112  -3.05246
    D9       -2.82365  -0.00220  -0.02977   0.00628  -0.02344  -2.84709
   D10       -0.53047  -0.00043  -0.05085   0.06982   0.01894  -0.51153
   D11        2.11823  -0.00336   0.14336  -0.09198   0.04994   2.16818
   D12       -2.08545   0.00296   0.17144  -0.09128   0.07876  -2.00670
   D13       -0.75067  -0.00611  -0.11580   0.18856   0.07416  -0.67651
   D14        1.32883   0.00020  -0.08772   0.18926   0.10297   1.43180
   D15       -1.86645  -0.00047  -0.20455   0.10773  -0.09570  -1.96215
   D16        0.53882  -0.00132  -0.23309   0.17213  -0.05961   0.47921
   D17        0.94467   0.00362   0.11096  -0.22404  -0.11441   0.83026
   D18       -2.93324   0.00277   0.08242  -0.15964  -0.07832  -3.01156
   D19        0.27436   0.00096   0.01996  -0.06553  -0.04555   0.22881
   D20       -1.83824   0.00046   0.01851  -0.07590  -0.05744  -1.89568
   D21       -1.84391  -0.00108  -0.01197  -0.05295  -0.06487  -1.90878
   D22        2.32667  -0.00157  -0.01343  -0.06332  -0.07677   2.24990
         Item               Value     Threshold  Converged?
 Maximum Force            0.021279     0.000015     NO 
 RMS     Force            0.005077     0.000010     NO 
 Maximum Displacement     0.299354     0.000060     NO 
 RMS     Displacement     0.107782     0.000040     NO 
 Predicted change in Energy=-2.581094D-04
 GradGradGradGradGradGradGradGradGradGradGradGradGradGradGradGradGradGrad

                          Input orientation:                          
 ---------------------------------------------------------------------
 Center     Atomic      Atomic             Coordinates (Angstroms)
 Number     Number       Type             X           Y           Z
 ---------------------------------------------------------------------
      1          6           0        1.272471    0.125409   -0.138629
      2          8           0        0.084660   -0.082203   -0.002013
      3          8           0        2.060104    0.744864    0.684262
      4          1           0        1.537429    1.078990    1.501542
      5          6           0        2.028506   -0.365217   -1.398942
      6          9           0        2.932441   -1.297956   -1.070344
      7          9           0        2.666278    0.647126   -2.000165
      8          9           0        1.174774   -0.900447   -2.276829
      9          8           0       -1.825155    2.139091    2.312919
     10          1           0       -2.226604    3.008115    2.359861
     11          1           0       -2.482109    1.579202    1.837134
     12          8           0       -3.653209    0.636907    1.019477
     13          1           0       -3.289551    0.200738    0.217818
     14          1           0       -4.033808   -0.069466    1.547228
     15          8           0        0.740984    1.560237    2.698992
     16          1           0        1.087579    2.232457    3.289493
     17          1           0       -0.212036    1.771175    2.538631
     18          8           0       -2.456385   -0.655142   -1.050666
     19          1           0       -1.508913   -0.536368   -0.859581
     20          1           0       -2.582062   -0.448988   -1.979593
 ---------------------------------------------------------------------
                    Distance matrix (angstroms):
                    1          2          3          4          5
     1  C    0.000000
     2  O    1.213532   0.000000
     3  O    1.296626   2.248864   0.000000
     4  H    1.915641   2.391565   1.026048   0.000000
     5  C    1.549417   2.410403   2.360724   3.277148   0.000000
     6  F    2.376881   3.275552   2.830676   3.769685   1.339805
     7  F    2.383318   3.345039   2.753751   3.704424   1.339052
     8  F    2.373567   2.651916   3.501273   4.280861   1.336418
     9  O    4.433992   3.733691   4.437525   3.617889   5.907636
    10  H    5.176483   4.524429   5.128918   4.315807   6.604084
    11  H    4.484866   3.568057   4.759930   4.064422   5.882057
    12  O    5.085781   3.941095   5.724157   5.231687   6.255788
    13  H    4.576546   3.393182   5.397448   5.071392   5.587123
    14  H    5.571058   4.400238   6.208350   5.688561   6.746780
    15  O    3.223865   3.228590   2.542449   1.516513   4.707245
    16  H    4.028133   4.146987   3.153722   2.174769   5.441937
    17  H    3.475634   3.158783   3.107188   2.148326   5.008861
    18  O    3.917325   2.807996   5.036731   5.046933   4.507726
    19  H    2.948527   1.865788   4.094250   4.179053   3.582392
    20  H    4.310046   3.340174   5.483713   5.605642   4.647742
                    6          7          8          9         10
     6  F    0.000000
     7  F    2.172269   0.000000
     8  F    2.168643   2.167051   0.000000
     9  O    6.774546   6.403251   6.269301   0.000000
    10  H    7.544819   6.965945   6.953065   0.958420   0.000000
    11  H    6.785928   6.488414   6.037064   0.985614   1.542828
    12  O    7.175084   7.003875   6.044709   2.696540   3.074810
    13  H    6.528294   6.371076   5.231258   3.207977   3.687760
    14  H    7.542513   7.615029   6.514850   3.215922   3.660309
    15  O    5.213410   5.159710   5.567938   2.658795   3.319328
    16  H    5.905549   5.743348   6.388006   3.073505   3.528410
    17  H    5.686124   5.490797   5.678861   1.669868   2.370752
    18  O    5.427065   5.370207   3.840437   4.418132   5.010384
    19  H    4.511104   4.487071   3.056684   4.162072   4.841822
    20  H    5.653072   5.361619   3.795520   5.069193   5.559566
                   11         12         13         14         15
    11  H    0.000000
    12  O    1.711128   0.000000
    13  H    2.274711   0.982420   0.000000
    14  H    2.282525   0.960385   1.547340   0.000000
    15  O    3.336388   4.793980   4.924396   5.175049   0.000000
    16  H    3.908806   5.493071   5.720344   5.879025   0.959530
    17  H    2.383733   3.928876   4.162156   4.356235   0.989170
    18  O    3.651349   2.717954   1.742340   3.095212   5.402870
    19  H    3.563007   3.083089   2.207892   3.519350   4.703321
    20  H    4.323303   3.364661   2.398187   3.832764   6.080195
                   16         17         18         19         20
    16  H    0.000000
    17  H    1.570214   0.000000
    18  O    6.303562   4.879260   0.000000
    19  H    5.623431   4.307492   0.973819   0.000000
    20  H    6.958425   5.564216   0.959792   1.553612   0.000000
 Stoichiometry    C2H9F3O6
 Framework group  C1[X(C2H9F3O6)]
 Deg. of freedom    54
 Full point group                 C1      NOp   1
 Largest Abelian subgroup         C1      NOp   1
 Largest concise Abelian subgroup C1      NOp   1
                         Standard orientation:                         
 ---------------------------------------------------------------------
 Center     Atomic      Atomic             Coordinates (Angstroms)
 Number     Number       Type             X           Y           Z
 ---------------------------------------------------------------------
      1          6           0        0.922243   -0.406835   -0.128465
      2          8           0       -0.066926    0.270132   -0.317998
      3          8           0        0.987693   -1.700442   -0.068980
      4          1           0        0.056122   -2.114559   -0.184986
      5          6           0        2.311319    0.249078    0.073862
      6          9           0        3.131804   -0.068625   -0.936558
      7          9           0        2.873082   -0.160512    1.218291
      8          9           0        2.197369    1.579896    0.118062
      9          8           0       -3.393572   -1.235829    0.460431
     10          1           0       -3.975610   -1.433030    1.195899
     11          1           0       -3.543651   -0.281686    0.264160
     12          8           0       -3.841345    1.373015   -0.054117
     13          1           0       -3.021290    1.913227   -0.025332
     14          1           0       -4.235407    1.547888   -0.912298
     15          8           0       -1.331736   -2.700094   -0.360513
     16          1           0       -1.524083   -3.607009   -0.113112
     17          1           0       -2.087786   -2.142818   -0.050210
     18          8           0       -1.468597    2.696275   -0.133640
     19          1           0       -0.819520    1.971722   -0.178876
     20          1           0       -1.154571    3.311518    0.532742
 ---------------------------------------------------------------------
 Rotational constants (GHZ):           1.0385017           0.4496704           0.3370679
 Standard basis: 6-31++G(d,p) (6D, 7F)
 There are   263 symmetry adapted cartesian basis functions of A   symmetry.
 There are   263 symmetry adapted basis functions of A   symmetry.
   263 basis functions,   424 primitive gaussians,   263 cartesian basis functions
    48 alpha electrons       48 beta electrons
       nuclear repulsion energy       719.1039368299 Hartrees.
 NAtoms=   20 NActive=   20 NUniq=   20 SFac= 1.00D+00 NAtFMM=   60 NAOKFM=F Big=F
 Integral buffers will be    131072 words long.
 Raffenetti 2 integral format.
 Two-electron integral symmetry is turned on.
 Nuclear repulsion after empirical dispersion term =      719.0962936722 Hartrees.
 One-electron integrals computed using PRISM.
 NBasis=   263 RedAO= T EigKep=  4.96D-05  NBF=   263
 NBsUse=   263 1.00D-06 EigRej= -1.00D+00 NBFU=   263
 Lowest energy guess from the checkpoint file:  "/local_scratch/slurm.5620328/Gau-2388323.chk"
 B after Tr=     0.000000   -0.000000   -0.000000
         Rot=    0.999999    0.000893    0.000188   -0.001234 Ang=   0.18 deg.
 B after Tr=    -0.000000   -0.000000   -0.000000
         Rot=    0.999960    0.000740   -0.000060   -0.008965 Ang=   1.03 deg.
 Requested convergence on RMS density matrix=1.00D-10 within 128 cycles.
 Requested convergence on MAX density matrix=1.00D-08.
 Requested convergence on             energy=1.00D-08.
 No special actions if energy rises.
 SCF Done:  E(RwB97XD) =  -832.384970493     A.U. after   16 cycles
            NFock= 16  Conv=0.42D-10     -V/T= 2.0082
 Calling FoFJK, ICntrl=      2127 FMM=F ISym2X=0 I1Cent= 0 IOpClX= 0 NMat=1 NMatS=1 NMatT=0.
 ***** Axes restored to original set *****
 -------------------------------------------------------------------
 Center     Atomic                   Forces (Hartrees/Bohr)
 Number     Number              X              Y              Z
 -------------------------------------------------------------------
      1        6          -0.001659469    0.000217864    0.000396920
      2        8          -0.000038124    0.000369191   -0.000856437
      3        8          -0.000685222    0.000320309    0.000937839
      4        1           0.000728333   -0.000674510   -0.001225050
      5        6          -0.000414822   -0.000411248    0.000392289
      6        9           0.000029274    0.000109386   -0.000219214
      7        9           0.000113855    0.000001666   -0.000194960
      8        9           0.000485557    0.000230931    0.000074022
      9        8          -0.003533570    0.001371909   -0.000169215
     10        1           0.001432270    0.002146452    0.000779980
     11        1           0.002185757   -0.003150300   -0.000332358
     12        8          -0.000092474   -0.000501264   -0.000380739
     13        1           0.000105508    0.000402382    0.000429133
     14        1          -0.000346299    0.000248060    0.000231191
     15        8           0.000287945    0.000527391    0.000109865
     16        1           0.000540098   -0.000175698    0.000097671
     17        1          -0.000521325   -0.000853230   -0.000371556
     18        8           0.001927198    0.000715283    0.000268390
     19        1          -0.000633342   -0.000837134    0.000090777
     20        1           0.000088848   -0.000057439   -0.000058547
 -------------------------------------------------------------------
 Cartesian Forces:  Max     0.003533570 RMS     0.000943471

 GradGradGradGradGradGradGradGradGradGradGradGradGradGradGradGradGradGrad
 Berny optimization.
 Using GEDIIS/GDIIS optimizer.
 FormGI is forming the generalized inverse of G from B-inverse, IUseBI=4.
 Internal  Forces:  Max     0.008808709 RMS     0.002352510
 Search for a local minimum.
 Step number  14 out of a maximum of  120
 All quantities printed in internal units (Hartrees-Bohrs-Radians)
 Mixed Optimization -- RFO/linear search
 Update second derivatives using D2CorX and points    9    8   10   11   14
                                                     12
 DE=  9.17D-06 DEPred=-2.58D-04 R=-3.55D-02
 Trust test=-3.55D-02 RLast= 7.32D-01 DXMaxT set to 1.21D-01
 ITU= -1 -1  1  0  0 -1  1  0  1  1  1 -1  1  0
 Use linear search instead of GDIIS.
 Energy rises -- skip Quadratic/GDIIS search.
 Quartic linear search produced a step of -0.46205.
 Iteration  1 RMS(Cart)=  0.04087350 RMS(Int)=  0.00251673
 Iteration  2 RMS(Cart)=  0.00439327 RMS(Int)=  0.00180925
 Iteration  3 RMS(Cart)=  0.00002170 RMS(Int)=  0.00180924
 Iteration  4 RMS(Cart)=  0.00000003 RMS(Int)=  0.00180924
 Variable       Old X    -DE/DX   Delta X   Delta X   Delta X     New X
                                 (Linear)    (Quad)   (Total)
    R1        2.29324  -0.00012  -0.00027   0.00000  -0.00027   2.29297
    R2        2.45027   0.00091   0.00018   0.00000   0.00018   2.45044
    R3        2.92797   0.00008  -0.00035   0.00000  -0.00035   2.92763
    R4        1.93895  -0.00180  -0.00182   0.00000  -0.00182   1.93713
    R5        2.86579  -0.00026   0.00222   0.00000   0.00222   2.86801
    R6        2.53187  -0.00011  -0.00007   0.00000  -0.00007   2.53179
    R7        2.53044   0.00014  -0.00002   0.00000  -0.00002   2.53042
    R8        2.52546  -0.00045   0.00003   0.00000   0.00003   2.52549
    R9        1.81115   0.00138   0.00007   0.00000   0.00007   1.81122
   R10        1.86254  -0.00046  -0.00017   0.00000  -0.00017   1.86237
   R11        3.15559  -0.00114  -0.00178   0.00000  -0.00178   3.15381
   R12        3.23356  -0.00098   0.00400   0.00000   0.00400   3.23756
   R13        1.85650  -0.00014  -0.00009   0.00000  -0.00009   1.85642
   R14        1.81486   0.00008  -0.00008   0.00000  -0.00008   1.81478
   R15        3.29255   0.00053   0.00447   0.00000   0.00447   3.29701
   R16        1.81325   0.00013   0.00027   0.00000   0.00027   1.81352
   R17        1.86926  -0.00077   0.00079   0.00000   0.00079   1.87005
   R18        1.84025  -0.00070  -0.00026   0.00000  -0.00026   1.84000
   R19        1.81374   0.00003   0.00000   0.00000   0.00000   1.81375
    A1        2.22039   0.00115   0.00031   0.00000   0.00031   2.22069
    A2        2.11181  -0.00018  -0.00001   0.00000  -0.00001   2.11180
    A3        1.95099  -0.00097  -0.00030   0.00000  -0.00030   1.95069
    A4        1.93013  -0.00030  -0.00011   0.00000  -0.00011   1.93002
    A5        1.92853   0.00027   0.00030   0.00000   0.00030   1.92883
    A6        1.93716   0.00012  -0.00013   0.00000  -0.00013   1.93703
    A7        1.92776   0.00041  -0.00014   0.00000  -0.00014   1.92762
    A8        1.89136  -0.00027  -0.00000   0.00000  -0.00000   1.89135
    A9        1.88945  -0.00023  -0.00001   0.00000  -0.00001   1.88944
   A10        1.88820  -0.00034  -0.00001   0.00000  -0.00001   1.88819
   A11        1.83333   0.00678   0.01615   0.00000   0.02494   1.85827
   A12        2.21153   0.00188   0.02401   0.00000   0.03268   2.24421
   A13        2.19442  -0.00868  -0.02609   0.00000  -0.01736   2.17707
   A14        1.96175  -0.00516  -0.01234   0.00000  -0.01240   1.94935
   A15        1.99728   0.00186   0.01562   0.00000   0.01559   2.01287
   A16        1.84269   0.00152   0.00316   0.00000   0.00305   1.84574
   A17        2.11594   0.00124  -0.00922   0.00000  -0.00901   2.10693
   A18        2.03270  -0.00597  -0.02075   0.00000  -0.02049   2.01221
   A19        1.87380   0.00350   0.00165   0.00000   0.00202   1.87581
   A20        1.83639   0.00056  -0.00399   0.00000  -0.00399   1.83240
   A21        2.13708   0.00033   0.00156   0.00000   0.00156   2.13864
   A22        1.86619   0.00025   0.00004   0.00000   0.00004   1.86623
   A23        3.12265  -0.00252  -0.00306   0.00000  -0.00306   3.11959
   A24        3.16467  -0.00681  -0.00379   0.00000  -0.00410   3.16057
   A25        3.02604  -0.00370  -0.00186   0.00000  -0.00185   3.02419
   A26        3.16910  -0.00881  -0.02835   0.00000  -0.02782   3.14128
   A27        3.13891   0.00027   0.00646   0.00000   0.00635   3.14526
   A28        3.15234  -0.00076   0.01269   0.00000   0.01313   3.16546
   A29        3.04563  -0.00144   0.00566   0.00000   0.00567   3.05129
   A30        3.14721   0.00182  -0.01080   0.00000  -0.01036   3.13685
    D1       -0.02357   0.00091  -0.00222   0.00000  -0.00222  -0.02579
    D2        3.12038   0.00058  -0.00176   0.00000  -0.00176   3.11863
    D3       -1.99890  -0.00022  -0.00442   0.00000  -0.00442  -2.00332
    D4        2.18557  -0.00014  -0.00453   0.00000  -0.00453   2.18104
    D5        0.09132  -0.00006  -0.00434   0.00000  -0.00434   0.08698
    D6        1.14050   0.00009  -0.00485   0.00000  -0.00485   1.13565
    D7       -0.95822   0.00016  -0.00496   0.00000  -0.00496  -0.96318
    D8       -3.05246   0.00025  -0.00477   0.00000  -0.00477  -3.05723
    D9       -2.84709   0.00199  -0.01141   0.00000  -0.01115  -2.85824
   D10       -0.51153   0.00165  -0.04675   0.00000  -0.04702  -0.55855
   D11        2.16818   0.00180   0.08404   0.00000   0.08442   2.25260
   D12       -2.00670  -0.00028   0.09170   0.00000   0.09218  -1.91451
   D13       -0.67651   0.00255  -0.12079   0.00000  -0.12127  -0.79778
   D14        1.43180   0.00047  -0.11312   0.00000  -0.11351   1.31830
   D15       -1.96215   0.00117  -0.10862   0.00000  -0.10800  -2.07015
   D16        0.47921   0.00130  -0.14661   0.00000  -0.14592   0.33329
   D17        0.83026  -0.00054   0.13577   0.00000   0.13507   0.96533
   D18       -3.01156  -0.00040   0.09777   0.00000   0.09715  -2.91442
   D19        0.22881   0.00032   0.03596   0.00000   0.03595   0.26476
   D20       -1.89568  -0.00015   0.04037   0.00000   0.04035  -1.85533
   D21       -1.90878   0.00084   0.02103   0.00000   0.02105  -1.88774
   D22        2.24990   0.00037   0.02544   0.00000   0.02545   2.27536
         Item               Value     Threshold  Converged?
 Maximum Force            0.008809     0.000015     NO 
 RMS     Force            0.002353     0.000010     NO 
 Maximum Displacement     0.171758     0.000060     NO 
 RMS     Displacement     0.043054     0.000040     NO 
 Predicted change in Energy=-6.574248D-05
 GradGradGradGradGradGradGradGradGradGradGradGradGradGradGradGradGradGrad

                          Input orientation:                          
 ---------------------------------------------------------------------
 Center     Atomic      Atomic             Coordinates (Angstroms)
 Number     Number       Type             X           Y           Z
 ---------------------------------------------------------------------
      1          6           0        1.255667    0.124921   -0.128641
      2          8           0        0.069480   -0.089122    0.010840
      3          8           0        2.045823    0.733944    0.699745
      4          1           0        1.526564    1.054675    1.523338
      5          6           0        2.006771   -0.343246   -1.400169
      6          9           0        2.919625   -1.273684   -1.090398
      7          9           0        2.633080    0.681781   -1.991854
      8          9           0        1.150960   -0.872776   -2.279507
      9          8           0       -1.793876    2.194651    2.222028
     10          1           0       -2.220064    3.045198    2.338508
     11          1           0       -2.456188    1.607213    1.788992
     12          8           0       -3.635410    0.627794    1.023887
     13          1           0       -3.275646    0.183727    0.224867
     14          1           0       -4.003549   -0.072691    1.567992
     15          8           0        0.728801    1.524062    2.726096
     16          1           0        1.086808    2.182940    3.324995
     17          1           0       -0.211075    1.771364    2.539657
     18          8           0       -2.445438   -0.678425   -1.044560
     19          1           0       -1.498424   -0.560768   -0.851221
     20          1           0       -2.568518   -0.473034   -1.974005
 ---------------------------------------------------------------------
                    Distance matrix (angstroms):
                    1          2          3          4          5
     1  C    0.000000
     2  O    1.213387   0.000000
     3  O    1.296719   2.248991   0.000000
     4  H    1.914905   2.391446   1.025087   0.000000
     5  C    1.549233   2.410109   2.360403   3.275924   0.000000
     6  F    2.376937   3.277078   2.828199   3.767425   1.339767
     7  F    2.383050   3.343220   2.755413   3.704053   1.339042
     8  F    2.373307   2.651301   3.501182   4.279927   1.336432
     9  O    4.371400   3.684707   4.381130   3.579529   5.831479
    10  H    5.166773   4.525927   5.121058   4.320174   6.582203
    11  H    4.433100   3.523972   4.713509   4.029663   5.821774
    12  O    5.050132   3.907230   5.691462   5.203619   6.217168
    13  H    4.545462   3.363053   5.370874   5.050327   5.551791
    14  H    5.529644   4.360569   6.164367   5.644032   6.708736
    15  O    3.222531   3.226403   2.542623   1.517687   4.705965
    16  H    4.023874   4.144978   3.148212   2.170791   5.436463
    17  H    3.461491   3.151989   3.091133   2.136805   4.991257
    18  O    3.896466   2.790334   5.020838   5.037314   4.478948
    19  H    2.928704   1.850384   4.079640   4.171179   3.554582
    20  H    4.288042   3.323557   5.467896   5.597767   4.612960
                    6          7          8          9         10
     6  F    0.000000
     7  F    2.172228   0.000000
     8  F    2.168614   2.167043   0.000000
     9  O    6.724477   6.296310   6.192332   0.000000
    10  H    7.538338   6.920317   6.931117   0.958455   0.000000
    11  H    6.744614   6.407174   5.976165   0.985526   1.557409
    12  O    7.145229   6.956405   6.006118   2.698486   3.094394
    13  H    6.498874   6.330479   5.194510   3.198142   3.710761
    14  H    7.512640   7.568790   6.481693   3.232841   3.673656
    15  O    5.214663   5.157012   5.565888   2.658509   3.340641
    16  H    5.899420   5.737014   6.383726   3.084641   3.556971
    17  H    5.678987   5.459945   5.663122   1.668927   2.387289
    18  O    5.398179   5.342179   3.807485   4.398828   5.036001
    19  H    4.481586   4.462544   3.025985   4.138174   4.868072
    20  H    5.616183   5.328277   3.753350   5.032227   5.576482
                   11         12         13         14         15
    11  H    0.000000
    12  O    1.713245   0.000000
    13  H    2.268107   0.982374   0.000000
    14  H    2.294612   0.960343   1.549057   0.000000
    15  O    3.321030   4.769397   4.907978   5.126984   0.000000
    16  H    3.904304   5.478404   5.713025   5.838379   0.959672
    17  H    2.372968   3.915530   4.155772   4.327532   0.989589
    18  O    3.640504   2.720425   1.744705   3.101621   5.398573
    19  H    3.547982   3.081464   2.206980   3.516598   4.701514
    20  H    4.301185   3.367111   2.401334   3.842569   6.078787
                   16         17         18         19         20
    16  H    0.000000
    17  H    1.571831   0.000000
    18  O    6.305330   4.882668   0.000000
    19  H    5.626023   4.312094   0.973684   0.000000
    20  H    6.963836   5.564890   0.959793   1.553526   0.000000
 Stoichiometry    C2H9F3O6
 Framework group  C1[X(C2H9F3O6)]
 Deg. of freedom    54
 Full point group                 C1      NOp   1
 Largest Abelian subgroup         C1      NOp   1
 Largest concise Abelian subgroup C1      NOp   1
                         Standard orientation:                         
 ---------------------------------------------------------------------
 Center     Atomic      Atomic             Coordinates (Angstroms)
 Number     Number       Type             X           Y           Z
 ---------------------------------------------------------------------
      1          6           0        0.908410   -0.407804   -0.141286
      2          8           0       -0.078502    0.270565   -0.336547
      3          8           0        0.974183   -1.701989   -0.093971
      4          1           0        0.045013   -2.115025   -0.223775
      5          6           0        2.294391    0.246508    0.084670
      6          9           0        3.129489   -0.065383   -0.915485
      7          9           0        2.839414   -0.169770    1.234756
      8          9           0        2.179846    1.577072    0.134944
      9          8           0       -3.331778   -1.214726    0.550675
     10          1           0       -3.963998   -1.436403    1.236089
     11          1           0       -3.499707   -0.274097    0.309265
     12          8           0       -3.819182    1.366507   -0.066983
     13          1           0       -3.000815    1.909586   -0.047025
     14          1           0       -4.213720    1.521079   -0.928787
     15          8           0       -1.344520   -2.696151   -0.410499
     16          1           0       -1.529215   -3.609068   -0.179327
     17          1           0       -2.084941   -2.143998   -0.055267
     18          8           0       -1.447486    2.695707   -0.161814
     19          1           0       -0.800682    1.969501   -0.210069
     20          1           0       -1.129210    3.309630    0.503770
 ---------------------------------------------------------------------
 Rotational constants (GHZ):           1.0359264           0.4556440           0.3414398
 Standard basis: 6-31++G(d,p) (6D, 7F)
 There are   263 symmetry adapted cartesian basis functions of A   symmetry.
 There are   263 symmetry adapted basis functions of A   symmetry.
   263 basis functions,   424 primitive gaussians,   263 cartesian basis functions
    48 alpha electrons       48 beta electrons
       nuclear repulsion energy       720.6623134156 Hartrees.
 NAtoms=   20 NActive=   20 NUniq=   20 SFac= 1.00D+00 NAtFMM=   60 NAOKFM=F Big=F
 Integral buffers will be    131072 words long.
 Raffenetti 2 integral format.
 Two-electron integral symmetry is turned on.
 Nuclear repulsion after empirical dispersion term =      720.6546057647 Hartrees.
 One-electron integrals computed using PRISM.
 NBasis=   263 RedAO= T EigKep=  5.00D-05  NBF=   263
 NBsUse=   263 1.00D-06 EigRej= -1.00D+00 NBFU=   263
 Lowest energy guess from the checkpoint file:  "/local_scratch/slurm.5620328/Gau-2388323.chk"
 B after Tr=     0.000000   -0.000000    0.000000
         Rot=    0.999999    0.000784    0.000301   -0.000551 Ang=   0.12 deg.
 B after Tr=     0.000000   -0.000000    0.000000
         Rot=    1.000000   -0.000125    0.000100    0.000684 Ang=  -0.08 deg.
 Requested convergence on RMS density matrix=1.00D-10 within 128 cycles.
 Requested convergence on MAX density matrix=1.00D-08.
 Requested convergence on             energy=1.00D-08.
 No special actions if energy rises.
 SCF Done:  E(RwB97XD) =  -832.385018649     A.U. after   14 cycles
            NFock= 14  Conv=0.36D-10     -V/T= 2.0082
 Calling FoFJK, ICntrl=      2127 FMM=F ISym2X=0 I1Cent= 0 IOpClX= 0 NMat=1 NMatS=1 NMatT=0.
 ***** Axes restored to original set *****
 -------------------------------------------------------------------
 Center     Atomic                   Forces (Hartrees/Bohr)
 Number     Number              X              Y              Z
 -------------------------------------------------------------------
      1        6          -0.001301328    0.000172303    0.000454777
      2        8           0.000175891    0.000319421   -0.000587921
      3        8          -0.000465500    0.000007093    0.000358852
      4        1           0.000417996   -0.000340643   -0.000724701
      5        6          -0.000320572   -0.000341415    0.000321863
      6        9           0.000013935    0.000101842   -0.000212731
      7        9           0.000103978   -0.000013030   -0.000182346
      8        9           0.000434633    0.000189949    0.000026333
      9        8          -0.001676158    0.000583041    0.000485762
     10        1           0.000495574    0.000798658    0.000010026
     11        1           0.001108887   -0.001202340   -0.000381668
     12        8           0.000088279   -0.000245850   -0.000184111
     13        1          -0.000024255    0.000228139    0.000334981
     14        1          -0.000173997    0.000149678    0.000047813
     15        8           0.000071646    0.000343939    0.000096420
     16        1           0.000273203   -0.000122014   -0.000009328
     17        1          -0.000114311   -0.000501296   -0.000119420
     18        8           0.001340380    0.000470413    0.000151311
     19        1          -0.000482842   -0.000560628    0.000113137
     20        1           0.000034563   -0.000037260    0.000000950
 -------------------------------------------------------------------
 Cartesian Forces:  Max     0.001676158 RMS     0.000495566

 GradGradGradGradGradGradGradGradGradGradGradGradGradGradGradGradGradGrad
 Berny optimization.
 Using GEDIIS/GDIIS optimizer.
 FormGI is forming the generalized inverse of G from B-inverse, IUseBI=4.
 Internal  Forces:  Max     0.005901998 RMS     0.001484863
 Search for a local minimum.
 Step number  15 out of a maximum of  120
 All quantities printed in internal units (Hartrees-Bohrs-Radians)
 Mixed Optimization -- RFO/linear search
 Update second derivatives using D2CorX and points   11   13   14   12   15
 ITU=  0 -1 -1  1  0  0 -1  1  0  1  1  1 -1  1  0
 Use linear search instead of GDIIS.
     Eigenvalues ---    0.00018   0.00032   0.00166   0.00289   0.00632
     Eigenvalues ---    0.00848   0.00854   0.01010   0.01315   0.01556
     Eigenvalues ---    0.01562   0.01767   0.01883   0.01951   0.02435
     Eigenvalues ---    0.02536   0.02692   0.03079   0.03276   0.03687
     Eigenvalues ---    0.03957   0.04588   0.04991   0.05978   0.06348
     Eigenvalues ---    0.07384   0.08950   0.10322   0.11716   0.12247
     Eigenvalues ---    0.13551   0.20188   0.21505   0.21692   0.23417
     Eigenvalues ---    0.24239   0.30706   0.36555   0.37483   0.38870
     Eigenvalues ---    0.40926   0.41511   0.46006   0.49031   0.50104
     Eigenvalues ---    0.53664   0.56607   0.56784   0.57338   0.57618
     Eigenvalues ---    0.58923   0.62429   1.11341   4.73009
 RFO step:  Lambda=-1.48051162D-04 EMin= 1.78615163D-04
 Quartic linear search produced a step of  0.01849.
 Iteration  1 RMS(Cart)=  0.04236040 RMS(Int)=  0.00278342
 Iteration  2 RMS(Cart)=  0.00473863 RMS(Int)=  0.00201578
 Iteration  3 RMS(Cart)=  0.00000758 RMS(Int)=  0.00201577
 Iteration  4 RMS(Cart)=  0.00000003 RMS(Int)=  0.00201577
 Variable       Old X    -DE/DX   Delta X   Delta X   Delta X     New X
                                 (Linear)    (Quad)   (Total)
    R1        2.29297  -0.00030   0.00001  -0.00116  -0.00115   2.29182
    R2        2.45044   0.00046  -0.00000  -0.00088  -0.00088   2.44956
    R3        2.92763   0.00017   0.00001   0.00168   0.00169   2.92932
    R4        1.93713  -0.00098   0.00004  -0.00010  -0.00006   1.93707
    R5        2.86801  -0.00010  -0.00005   0.00418   0.00413   2.87214
    R6        2.53179  -0.00011   0.00000  -0.00013  -0.00013   2.53166
    R7        2.53042   0.00012   0.00000   0.00057   0.00057   2.53099
    R8        2.52549  -0.00037  -0.00000  -0.00092  -0.00092   2.52457
    R9        1.81122   0.00049  -0.00000   0.00006   0.00006   1.81127
   R10        1.86237  -0.00058   0.00000   0.00049   0.00050   1.86287
   R11        3.15381  -0.00074   0.00004   0.00988   0.00993   3.16374
   R12        3.23756  -0.00075  -0.00009  -0.00949  -0.00958   3.22799
   R13        1.85642  -0.00021   0.00000  -0.00032  -0.00032   1.85609
   R14        1.81478  -0.00002   0.00000  -0.00016  -0.00016   1.81463
   R15        3.29701   0.00029  -0.00010  -0.00527  -0.00537   3.29165
   R16        1.81352   0.00001  -0.00001  -0.00045  -0.00045   1.81306
   R17        1.87005  -0.00073  -0.00002  -0.00147  -0.00150   1.86856
   R18        1.84000  -0.00051   0.00001  -0.00091  -0.00091   1.83909
   R19        1.81375  -0.00001  -0.00000  -0.00015  -0.00015   1.81359
    A1        2.22069   0.00082  -0.00001   0.00022   0.00022   2.22091
    A2        2.11180  -0.00004   0.00000   0.00165   0.00165   2.11345
    A3        1.95069  -0.00078   0.00001  -0.00187  -0.00187   1.94882
    A4        1.93002  -0.00003   0.00000   0.00124   0.00124   1.93126
    A5        1.92883   0.00026  -0.00001   0.00051   0.00050   1.92934
    A6        1.93703   0.00013   0.00000  -0.00028  -0.00028   1.93675
    A7        1.92762   0.00041   0.00000   0.00172   0.00172   1.92934
    A8        1.89135  -0.00026   0.00000  -0.00090  -0.00090   1.89045
    A9        1.88944  -0.00023   0.00000  -0.00034  -0.00034   1.88910
   A10        1.88819  -0.00033   0.00000  -0.00078  -0.00078   1.88741
   A11        1.85827   0.00328  -0.00019  -0.01290  -0.02307   1.83519
   A12        2.24421   0.00183  -0.00036  -0.02191  -0.03176   2.21245
   A13        2.17707  -0.00508   0.00072   0.01469   0.00592   2.18299
   A14        1.94935  -0.00323   0.00026   0.02047   0.02084   1.97020
   A15        2.01287   0.00129  -0.00034  -0.01480  -0.01512   1.99775
   A16        1.84574   0.00084  -0.00007  -0.00415  -0.00400   1.84174
   A17        2.10693   0.00084   0.00020   0.00893   0.00897   2.11590
   A18        2.01221  -0.00392   0.00045   0.01830   0.01852   2.03074
   A19        1.87581   0.00223  -0.00003   0.00086   0.00051   1.87632
   A20        1.83240   0.00031   0.00009  -0.00451  -0.00445   1.82795
   A21        2.13864   0.00020  -0.00003  -0.00659  -0.00664   2.13200
   A22        1.86623   0.00022  -0.00000   0.00049   0.00047   1.86669
   A23        3.11959  -0.00158   0.00007   0.00369   0.00375   3.12334
   A24        3.16057  -0.00427   0.00008   0.01337   0.01347   3.17404
   A25        3.02419  -0.00250   0.00004   0.00196   0.00197   3.02617
   A26        3.14128  -0.00590   0.00062   0.01478   0.01441   3.15569
   A27        3.14526   0.00009  -0.00014  -0.00856  -0.00860   3.13666
   A28        3.16546  -0.00061  -0.00027  -0.01188  -0.01206   3.15340
   A29        3.05129  -0.00108  -0.00012  -0.00393  -0.00408   3.04721
   A30        3.13685   0.00149   0.00024   0.00301   0.00246   3.13931
    D1       -0.02579   0.00063   0.00005   0.00677   0.00681  -0.01898
    D2        3.11863   0.00039   0.00004   0.00580   0.00584   3.12446
    D3       -2.00332  -0.00017   0.00010   0.00013   0.00023  -2.00310
    D4        2.18104  -0.00010   0.00010   0.00112   0.00121   2.18225
    D5        0.08698  -0.00003   0.00009   0.00114   0.00124   0.08822
    D6        1.13565   0.00006   0.00010   0.00103   0.00113   1.13678
    D7       -0.96318   0.00013   0.00011   0.00201   0.00212  -0.96106
    D8       -3.05723   0.00020   0.00010   0.00204   0.00214  -3.05509
    D9       -2.85824   0.00132   0.00025   0.02136   0.02134  -2.83690
   D10       -0.55855   0.00119   0.00100   0.05862   0.05987  -0.49867
   D11        2.25260   0.00131  -0.00180  -0.09442  -0.09607   2.15653
   D12       -1.91451  -0.00018  -0.00197  -0.09411  -0.09615  -2.01066
   D13       -0.79778   0.00181   0.00259   0.13084   0.13350  -0.66428
   D14        1.31830   0.00032   0.00243   0.13115   0.13342   1.45172
   D15       -2.07015   0.00074   0.00235   0.13504   0.13617  -1.93398
   D16        0.33329   0.00085   0.00317   0.16912   0.17096   0.50425
   D17        0.96533  -0.00054  -0.00294  -0.14580  -0.14741   0.81792
   D18       -2.91442  -0.00043  -0.00212  -0.11171  -0.11262  -3.02703
   D19        0.26476   0.00021  -0.00077  -0.06638  -0.06708   0.19768
   D20       -1.85533  -0.00012  -0.00087  -0.06018  -0.06099  -1.91632
   D21       -1.88774   0.00059  -0.00045  -0.05697  -0.05748  -1.94522
   D22        2.27536   0.00027  -0.00055  -0.05078  -0.05140   2.22396
         Item               Value     Threshold  Converged?
 Maximum Force            0.005902     0.000015     NO 
 RMS     Force            0.001485     0.000010     NO 
 Maximum Displacement     0.187218     0.000060     NO 
 RMS     Displacement     0.041379     0.000040     NO 
 Predicted change in Energy=-8.449965D-05
 GradGradGradGradGradGradGradGradGradGradGradGradGradGradGradGradGradGrad

                          Input orientation:                          
 ---------------------------------------------------------------------
 Center     Atomic      Atomic             Coordinates (Angstroms)
 Number     Number       Type             X           Y           Z
 ---------------------------------------------------------------------
      1          6           0        1.248831    0.135545   -0.138480
      2          8           0        0.058836   -0.054910   -0.002577
      3          8           0        2.045742    0.740522    0.685659
      4          1           0        1.530714    1.076236    1.505891
      5          6           0        1.999991   -0.360839   -1.400327
      6          9           0        2.894216   -1.303735   -1.074602
      7          9           0        2.649294    0.646218   -1.998728
      8          9           0        1.142397   -0.884295   -2.280825
      9          8           0       -1.824066    2.142259    2.321099
     10          1           0       -2.221791    3.013992    2.345427
     11          1           0       -2.468863    1.578444    1.833116
     12          8           0       -3.628976    0.638867    1.002934
     13          1           0       -3.261809    0.193133    0.208433
     14          1           0       -4.025452   -0.059599    1.529288
     15          8           0        0.744278    1.558667    2.713697
     16          1           0        1.097853    2.228811    3.302256
     17          1           0       -0.209322    1.770542    2.560483
     18          8           0       -2.423393   -0.675624   -1.047119
     19          1           0       -1.479284   -0.535071   -0.857310
     20          1           0       -2.553801   -0.480634   -1.977722
 ---------------------------------------------------------------------
                    Distance matrix (angstroms):
                    1          2          3          4          5
     1  C    0.000000
     2  O    1.212778   0.000000
     3  O    1.296252   2.248148   0.000000
     4  H    1.915285   2.391943   1.025056   0.000000
     5  C    1.550128   2.411510   2.359328   3.275899   0.000000
     6  F    2.378055   3.278442   2.827970   3.765946   1.339697
     7  F    2.383822   3.344648   2.753017   3.703848   1.339343
     8  F    2.375088   2.655636   3.500870   4.281787   1.335946
     9  O    4.418046   3.711111   4.428877   3.613242   5.893889
    10  H    5.147860   4.486930   5.112273   4.305927   6.575987
    11  H    4.448640   3.525177   4.732909   4.044243   5.846933
    12  O    5.034794   3.884885   5.684489   5.202562   6.201640
    13  H    4.524327   3.336576   5.357002   5.042970   5.530058
    14  H    5.535124   4.362115   6.181529   5.671125   6.706665
    15  O    3.227191   3.232894   2.544820   1.519873   4.710256
    16  H    4.030288   4.149320   3.155959   2.177780   5.443752
    17  H    3.476180   3.158078   3.108250   2.149872   5.011174
    18  O    3.868959   2.763660   4.998115   5.022135   4.448615
    19  H    2.899836   1.823989   4.053849   4.152243   3.525702
    20  H    4.268781   3.302774   5.453495   5.589514   4.591814
                    6          7          8          9         10
     6  F    0.000000
     7  F    2.171707   0.000000
     8  F    2.167896   2.166284   0.000000
     9  O    6.757800   6.396093   6.256009   0.000000
    10  H    7.517506   6.943019   6.922183   0.958485   0.000000
    11  H    6.747177   6.461239   6.002566   0.985788   1.544120
    12  O    7.116311   6.958929   5.989081   2.693594   3.069800
    13  H    6.464011   6.325977   5.172455   3.213963   3.688581
    14  H    7.497328   7.582698   6.473311   3.212670   3.655987
    15  O    5.212177   5.164165   5.574210   2.662913   3.324329
    16  H    5.904464   5.745607   6.392512   3.083468   3.542890
    17  H    5.683043   5.497472   5.684503   1.674179   2.375383
    18  O    5.354647   5.327755   3.778946   4.432218   5.016301
    19  H    4.445847   4.443358   3.003591   4.170044   4.837840
    20  H    5.583369   5.323761   3.730508   5.088413   5.568865
                   11         12         13         14         15
    11  H    0.000000
    12  O    1.708177   0.000000
    13  H    2.277596   0.982203   0.000000
    14  H    2.280015   0.960259   1.546506   0.000000
    15  O    3.331680   4.785195   4.918310   5.174161   0.000000
    16  H    3.911882   5.491604   5.720349   5.884599   0.959433
    17  H    2.381489   3.924369   4.163897   4.356103   0.988797
    18  O    3.657683   2.717358   1.741864   3.095796   5.400920
    19  H    3.561546   3.075682   2.200793   3.522059   4.698942
    20  H    4.332378   3.360594   2.394684   3.826506   6.086500
                   16         17         18         19         20
    16  H    0.000000
    17  H    1.571288   0.000000
    18  O    6.304918   4.888827   0.000000
    19  H    5.619846   4.313927   0.973204   0.000000
    20  H    6.968059   5.582085   0.959712   1.553343   0.000000
 Stoichiometry    C2H9F3O6
 Framework group  C1[X(C2H9F3O6)]
 Deg. of freedom    54
 Full point group                 C1      NOp   1
 Largest Abelian subgroup         C1      NOp   1
 Largest concise Abelian subgroup C1      NOp   1
                         Standard orientation:                         
 ---------------------------------------------------------------------
 Center     Atomic      Atomic             Coordinates (Angstroms)
 Number     Number       Type             X           Y           Z
 ---------------------------------------------------------------------
      1          6           0        0.903206   -0.411501   -0.121579
      2          8           0       -0.084938    0.269858   -0.295218
      3          8           0        0.965808   -1.705408   -0.075150
      4          1           0        0.034066   -2.116831   -0.190598
      5          6           0        2.297716    0.236201    0.075194
      6          9           0        3.110019   -0.078378   -0.942644
      7          9           0        2.865664   -0.185123    1.212630
      8          9           0        2.192955    1.566878    0.130622
      9          8           0       -3.402658   -1.211206    0.460777
     10          1           0       -3.972015   -1.389964    1.210825
     11          1           0       -3.525604   -0.252558    0.266721
     12          8           0       -3.791432    1.406036   -0.043546
     13          1           0       -2.963952    1.934954   -0.027868
     14          1           0       -4.198845    1.591347   -0.893117
     15          8           0       -1.357595   -2.701077   -0.369348
     16          1           0       -1.552029   -3.607600   -0.122526
     17          1           0       -2.111785   -2.140672   -0.061348
     18          8           0       -1.402123    2.695446   -0.156053
     19          1           0       -0.768697    1.957064   -0.182318
     20          1           0       -1.080910    3.316462    0.501373
 ---------------------------------------------------------------------
 Rotational constants (GHZ):           1.0380817           0.4551264           0.3400608
 Standard basis: 6-31++G(d,p) (6D, 7F)
 There are   263 symmetry adapted cartesian basis functions of A   symmetry.
 There are   263 symmetry adapted basis functions of A   symmetry.
   263 basis functions,   424 primitive gaussians,   263 cartesian basis functions
    48 alpha electrons       48 beta electrons
       nuclear repulsion energy       720.6764565849 Hartrees.
 NAtoms=   20 NActive=   20 NUniq=   20 SFac= 1.00D+00 NAtFMM=   60 NAOKFM=F Big=F
 Integral buffers will be    131072 words long.
 Raffenetti 2 integral format.
 Two-electron integral symmetry is turned on.
 Nuclear repulsion after empirical dispersion term =      720.6687381856 Hartrees.
 One-electron integrals computed using PRISM.
 NBasis=   263 RedAO= T EigKep=  4.95D-05  NBF=   263
 NBsUse=   263 1.00D-06 EigRej= -1.00D+00 NBFU=   263
 Initial guess from the checkpoint file:  "/local_scratch/slurm.5620328/Gau-2388323.chk"
 B after Tr=    -0.000000    0.000000   -0.000000
         Rot=    0.999992   -0.000205   -0.000299    0.003857 Ang=  -0.44 deg.
 ExpMin= 3.60D-02 ExpMax= 7.00D+03 ExpMxC= 1.05D+03 IAcc=3 IRadAn=         5 AccDes= 0.00D+00
 Harris functional with IExCor= 4639 and IRadAn=       5 diagonalized for initial guess.
 HarFok:  IExCor= 4639 AccDes= 0.00D+00 IRadAn=         5 IDoV= 1 UseB2=F ITyADJ=14
 ICtDFT=  3500011 ScaDFX=  1.000000  1.000000  1.000000  1.000000
 FoFCou: FMM=F IPFlag=           0 FMFlag=      100000 FMFlg1=           0
         NFxFlg=           0 DoJE=T BraDBF=F KetDBF=T FulRan=T
         wScrn=  0.000000 ICntrl=       500 IOpCl=  0 I1Cent=   200000004 NGrid=           0
         NMat0=    1 NMatS0=      1 NMatT0=    0 NMatD0=    1 NMtDS0=    0 NMtDT0=    0
 Petite list used in FoFCou.
 Requested convergence on RMS density matrix=1.00D-10 within 128 cycles.
 Requested convergence on MAX density matrix=1.00D-08.
 Requested convergence on             energy=1.00D-08.
 No special actions if energy rises.
 SCF Done:  E(RwB97XD) =  -832.385122866     A.U. after   15 cycles
            NFock= 15  Conv=0.84D-10     -V/T= 2.0082
 Calling FoFJK, ICntrl=      2127 FMM=F ISym2X=0 I1Cent= 0 IOpClX= 0 NMat=1 NMatS=1 NMatT=0.
 ***** Axes restored to original set *****
 -------------------------------------------------------------------
 Center     Atomic                   Forces (Hartrees/Bohr)
 Number     Number              X              Y              Z
 -------------------------------------------------------------------
      1        6           0.000127460    0.000277573   -0.000228768
      2        8          -0.000325804    0.000281498   -0.000276049
      3        8          -0.000528661    0.000323373    0.000979471
      4        1           0.000435349   -0.000482385   -0.000799559
      5        6           0.000126827   -0.000145321    0.000196429
      6        9          -0.000092256    0.000091849    0.000016440
      7        9          -0.000055294    0.000027082    0.000022858
      8        9          -0.000072469    0.000085635    0.000060627
      9        8          -0.003011710    0.001180512   -0.000052633
     10        1           0.001344632    0.001954848    0.000710699
     11        1           0.002034461   -0.002829001   -0.000171423
     12        8          -0.000369496   -0.000470297   -0.000249963
     13        1           0.000368281    0.000284816    0.000055127
     14        1          -0.000403923    0.000210393    0.000379439
     15        8           0.000547702    0.000143092   -0.000030471
     16        1           0.000390559   -0.000075147    0.000140792
     17        1          -0.000759342   -0.000488218   -0.000621318
     18        8           0.000105129    0.000559537   -0.000353583
     19        1           0.000164868   -0.000820445    0.000322885
     20        1          -0.000026314   -0.000109395   -0.000101001
 -------------------------------------------------------------------
 Cartesian Forces:  Max     0.003011710 RMS     0.000771007

 GradGradGradGradGradGradGradGradGradGradGradGradGradGradGradGradGradGrad
 Berny optimization.
 Using GEDIIS/GDIIS optimizer.
 FormGI is forming the generalized inverse of G from B-inverse, IUseBI=4.
 Internal  Forces:  Max     0.003721508 RMS     0.000828902
 Search for a local minimum.
 Step number  16 out of a maximum of  120
 All quantities printed in internal units (Hartrees-Bohrs-Radians)
 Mixed Optimization -- En-DIIS/RFO-DIIS
 Update second derivatives using D2CorX and points   13   14   15   16
 DE= -1.04D-04 DEPred=-8.45D-05 R= 1.23D+00
 TightC=F SS=  1.41D+00  RLast= 3.98D-01 DXNew= 2.0358D-01 1.1933D+00
 Trust test= 1.23D+00 RLast= 3.98D-01 DXMaxT set to 2.04D-01
 ITU=  1  0 -1 -1  1  0  0 -1  1  0  1  1  1 -1  1  0
 Use linear search instead of GDIIS.
     Eigenvalues ---    0.00020   0.00035   0.00140   0.00297   0.00624
     Eigenvalues ---    0.00780   0.00900   0.00977   0.01353   0.01563
     Eigenvalues ---    0.01633   0.01804   0.01928   0.02025   0.02431
     Eigenvalues ---    0.02675   0.02727   0.03133   0.03242   0.03724
     Eigenvalues ---    0.04017   0.04578   0.04989   0.05843   0.07052
     Eigenvalues ---    0.07452   0.08815   0.10932   0.11213   0.11753
     Eigenvalues ---    0.13731   0.20366   0.21409   0.21515   0.21720
     Eigenvalues ---    0.23483   0.24613   0.32462   0.36828   0.37643
     Eigenvalues ---    0.38955   0.41207   0.45773   0.47185   0.49749
     Eigenvalues ---    0.53761   0.56632   0.56837   0.57273   0.57370
     Eigenvalues ---    0.58130   0.62961   1.12749   3.70321
 RFO step:  Lambda=-4.03517675D-04 EMin= 1.95680382D-04
 Quartic linear search produced a step of  0.04636.
 Iteration  1 RMS(Cart)=  0.07014478 RMS(Int)=  0.00214161
 Iteration  2 RMS(Cart)=  0.00534264 RMS(Int)=  0.00100571
 Iteration  3 RMS(Cart)=  0.00001383 RMS(Int)=  0.00100568
 Iteration  4 RMS(Cart)=  0.00000006 RMS(Int)=  0.00100568
 Variable       Old X    -DE/DX   Delta X   Delta X   Delta X     New X
                                 (Linear)    (Quad)   (Total)
    R1        2.29182   0.00024  -0.00005  -0.00118  -0.00124   2.29058
    R2        2.44956   0.00002  -0.00004  -0.00081  -0.00085   2.44871
    R3        2.92932  -0.00031   0.00008   0.00036   0.00043   2.92975
    R4        1.93707  -0.00134  -0.00000  -0.00510  -0.00510   1.93197
    R5        2.87214  -0.00033   0.00019   0.00301   0.00320   2.87534
    R6        2.53166  -0.00012  -0.00001  -0.00108  -0.00109   2.53058
    R7        2.53099  -0.00002   0.00003   0.00091   0.00094   2.53193
    R8        2.52457  -0.00003  -0.00004  -0.00104  -0.00108   2.52349
    R9        1.81127   0.00124   0.00000   0.00058   0.00058   1.81185
   R10        1.86287   0.00065   0.00002   0.00016   0.00018   1.86305
   R11        3.16374  -0.00028   0.00046   0.01082   0.01128   3.17502
   R12        3.22799   0.00027  -0.00044  -0.00238  -0.00283   3.22516
   R13        1.85609   0.00033  -0.00001   0.00004   0.00002   1.85612
   R14        1.81463   0.00022  -0.00001  -0.00021  -0.00022   1.81441
   R15        3.29165   0.00040  -0.00025  -0.00076  -0.00101   3.29064
   R16        1.81306   0.00018  -0.00002  -0.00027  -0.00029   1.81277
   R17        1.86856   0.00044  -0.00007   0.00068   0.00061   1.86916
   R18        1.83909   0.00010  -0.00004  -0.00109  -0.00114   1.83795
   R19        1.81359   0.00008  -0.00001  -0.00011  -0.00011   1.81348
    A1        2.22091   0.00018   0.00001  -0.00169  -0.00168   2.21924
    A2        2.11345  -0.00010   0.00008   0.00119   0.00126   2.11471
    A3        1.94882  -0.00008  -0.00009   0.00050   0.00041   1.94924
    A4        1.93126  -0.00025   0.00006  -0.00642  -0.00637   1.92489
    A5        1.92934  -0.00001   0.00002   0.00288   0.00290   1.93224
    A6        1.93675  -0.00006  -0.00001  -0.00228  -0.00229   1.93446
    A7        1.92934  -0.00018   0.00008   0.00037   0.00044   1.92978
    A8        1.89045   0.00008  -0.00004  -0.00070  -0.00074   1.88971
    A9        1.88910   0.00012  -0.00002   0.00018   0.00016   1.88926
   A10        1.88741   0.00006  -0.00004  -0.00048  -0.00052   1.88689
   A11        1.83519   0.00372  -0.00107   0.01618   0.01011   1.84530
   A12        2.21245  -0.00077  -0.00147  -0.04391  -0.04920   2.16325
   A13        2.18299  -0.00306   0.00027  -0.01714  -0.02112   2.16186
   A14        1.97020  -0.00030   0.00097   0.00650   0.00755   1.97774
   A15        1.99775   0.00034  -0.00070  -0.00442  -0.00528   1.99248
   A16        1.84174  -0.00004  -0.00019   0.00371   0.00379   1.84553
   A17        2.11590  -0.00024   0.00042   0.01227   0.01266   2.12856
   A18        2.03074  -0.00150   0.00086   0.00548   0.00616   2.03690
   A19        1.87632   0.00146   0.00002   0.00566   0.00543   1.88175
   A20        1.82795   0.00042  -0.00021  -0.00546  -0.00577   1.82218
   A21        2.13200   0.00019  -0.00031  -0.01289  -0.01328   2.11872
   A22        1.86669   0.00005   0.00002   0.00018   0.00004   1.86673
   A23        3.12334  -0.00017   0.00017  -0.01846  -0.01830   3.10504
   A24        3.17404   0.00006   0.00062   0.00647   0.00759   3.18163
   A25        3.02617   0.00028   0.00009   0.01352   0.01352   3.03969
   A26        3.15569  -0.00215   0.00067   0.01819   0.01777   3.17347
   A27        3.13666   0.00046  -0.00040   0.00090   0.00061   3.13728
   A28        3.15340  -0.00034  -0.00056  -0.01438  -0.01557   3.13784
   A29        3.04721  -0.00117  -0.00019   0.01690   0.01663   3.06384
   A30        3.13931   0.00059   0.00011  -0.01896  -0.01962   3.11969
    D1       -0.01898   0.00055   0.00032   0.00561   0.00592  -0.01305
    D2        3.12446   0.00035   0.00027   0.00263   0.00291   3.12737
    D3       -2.00310  -0.00008   0.00001  -0.04254  -0.04253  -2.04563
    D4        2.18225  -0.00013   0.00006  -0.04207  -0.04201   2.14024
    D5        0.08822  -0.00005   0.00006  -0.04022  -0.04016   0.04806
    D6        1.13678   0.00011   0.00005  -0.03978  -0.03973   1.09705
    D7       -0.96106   0.00006   0.00010  -0.03930  -0.03920  -1.00026
    D8       -3.05509   0.00014   0.00010  -0.03746  -0.03735  -3.09244
    D9       -2.83690   0.00120   0.00099   0.02100   0.02169  -2.81520
   D10       -0.49867   0.00127   0.00278   0.05320   0.05626  -0.44241
   D11        2.15653   0.00073  -0.00445  -0.01659  -0.02157   2.13496
   D12       -2.01066   0.00063  -0.00446  -0.01205  -0.01739  -2.02805
   D13       -0.66428   0.00070   0.00619   0.11487   0.12194  -0.54234
   D14        1.45172   0.00060   0.00619   0.11941   0.12611   1.57783
   D15       -1.93398   0.00089   0.00631   0.10705   0.11196  -1.82202
   D16        0.50425   0.00077   0.00793   0.13067   0.13698   0.64122
   D17        0.81792   0.00060  -0.00683  -0.05158  -0.05682   0.76110
   D18       -3.02703   0.00048  -0.00522  -0.02797  -0.03181  -3.05884
   D19        0.19768   0.00076  -0.00311  -0.03316  -0.03603   0.16165
   D20       -1.91632  -0.00005  -0.00283  -0.01769  -0.02039  -1.93672
   D21       -1.94522   0.00075  -0.00266  -0.04182  -0.04460  -1.98982
   D22        2.22396  -0.00006  -0.00238  -0.02634  -0.02897   2.19500
         Item               Value     Threshold  Converged?
 Maximum Force            0.003722     0.000015     NO 
 RMS     Force            0.000829     0.000010     NO 
 Maximum Displacement     0.190185     0.000060     NO 
 RMS     Displacement     0.074363     0.000040     NO 
 Predicted change in Energy=-2.246447D-04
 GradGradGradGradGradGradGradGradGradGradGradGradGradGradGradGradGradGrad

                          Input orientation:                          
 ---------------------------------------------------------------------
 Center     Atomic      Atomic             Coordinates (Angstroms)
 Number     Number       Type             X           Y           Z
 ---------------------------------------------------------------------
      1          6           0        1.219575    0.171829   -0.142779
      2          8           0        0.022299    0.036664   -0.010471
      3          8           0        2.042182    0.722092    0.693661
      4          1           0        1.538311    1.058113    1.517318
      5          6           0        1.948076   -0.331932   -1.415226
      6          9           0        2.834237   -1.287303   -1.106620
      7          9           0        2.602994    0.669804   -2.017533
      8          9           0        1.072955   -0.839206   -2.287040
      9          8           0       -1.832360    2.133112    2.352544
     10          1           0       -2.162554    3.032279    2.310663
     11          1           0       -2.463387    1.591740    1.822742
     12          8           0       -3.606684    0.677263    0.945607
     13          1           0       -3.214119    0.182311    0.193501
     14          1           0       -4.074359    0.024120    1.471499
     15          8           0        0.741874    1.534301    2.723178
     16          1           0        1.087743    2.187986    3.334146
     17          1           0       -0.214420    1.737089    2.572394
     18          8           0       -2.356172   -0.747921   -1.002671
     19          1           0       -1.417640   -0.616244   -0.784101
     20          1           0       -2.453159   -0.567568   -1.940220
 ---------------------------------------------------------------------
                    Distance matrix (angstroms):
                    1          2          3          4          5
     1  C    0.000000
     2  O    1.212124   0.000000
     3  O    1.295802   2.246228   0.000000
     4  H    1.908668   2.382391   1.022354   0.000000
     5  C    1.550358   2.412015   2.359496   3.271077   0.000000
     6  F    2.380165   3.295667   2.811766   3.750393   1.339123
     7  F    2.382547   3.330037   2.769082   3.712076   1.339838
     8  F    2.375194   2.655897   3.501661   4.276624   1.335374
     9  O    4.403133   3.663154   4.444655   3.635196   5.879135
    10  H    5.063630   4.374352   5.062753   4.268855   6.488254
    11  H    4.409493   3.457972   4.725597   4.048657   5.800514
    12  O    4.973211   3.807095   5.654659   5.190652   6.119425
    13  H    4.446441   3.246109   5.307563   5.010500   5.431456
    14  H    5.536556   4.356490   6.205182   5.707303   6.688025
    15  O    3.209086   3.198990   2.543507   1.521566   4.697247
    16  H    4.021352   4.117016   3.167328   2.186433   5.444878
    17  H    3.446526   3.101398   3.106785   2.155518   4.985814
    18  O    3.790953   2.693912   4.938016   4.977861   4.343939
    19  H    2.826173   1.760175   3.993156   4.103370   3.436160
    20  H    4.155296   3.196392   5.367369   5.525327   4.438696
                    6          7          8          9         10
     6  F    0.000000
     7  F    2.171060   0.000000
     8  F    2.167094   2.165817   0.000000
     9  O    6.741082   6.396187   6.229067   0.000000
    10  H    7.436701   6.857479   6.826111   0.958792   0.000000
    11  H    6.703347   6.423854   5.941845   0.985885   1.550393
    12  O    7.039646   6.880432   5.886315   2.692061   3.081394
    13  H    6.358670   6.242205   5.057231   3.221234   3.702767
    14  H    7.489675   7.561567   6.431702   3.201663   3.661723
    15  O    5.196805   5.165797   5.553866   2.668825   3.293904
    16  H    5.903243   5.765530   6.384500   3.081162   3.510666
    17  H    5.654767   5.490387   5.648781   1.680149   2.353985
    18  O    5.219395   5.256731   3.662902   4.453336   5.030465
    19  H    4.316571   4.397814   2.917464   4.191598   4.841919
    20  H    5.400876   5.205934   3.553527   5.109490   5.577935
                   11         12         13         14         15
    11  H    0.000000
    12  O    1.706681   0.000000
    13  H    2.281341   0.982216   0.000000
    14  H    2.275090   0.960145   1.548649   0.000000
    15  O    3.329832   4.775377   4.886412   5.200332   0.000000
    16  H    3.905173   5.479511   5.691433   5.899074   0.959277
    17  H    2.375070   3.908595   4.132149   4.364099   0.989119
    18  O    3.669941   2.718587   1.741331   3.109619   5.356153
    19  H    3.572732   3.075218   2.195617   3.543439   4.646434
    20  H    4.338502   3.347868   2.386241   3.823377   6.031034
                   16         17         18         19         20
    16  H    0.000000
    17  H    1.574549   0.000000
    18  O    6.268021   4.852161   0.000000
    19  H    5.576792   4.272233   0.972602   0.000000
    20  H    6.924595   5.539592   0.959651   1.552830   0.000000
 Stoichiometry    C2H9F3O6
 Framework group  C1[X(C2H9F3O6)]
 Deg. of freedom    54
 Full point group                 C1      NOp   1
 Largest Abelian subgroup         C1      NOp   1
 Largest concise Abelian subgroup C1      NOp   1
                         Standard orientation:                         
 ---------------------------------------------------------------------
 Center     Atomic      Atomic             Coordinates (Angstroms)
 Number     Number       Type             X           Y           Z
 ---------------------------------------------------------------------
      1          6           0        0.878978   -0.428535   -0.103096
      2          8           0       -0.118422    0.249739   -0.223018
      3          8           0        0.950970   -1.722320   -0.109344
      4          1           0        0.019521   -2.128654   -0.221164
      5          6           0        2.273626    0.221868    0.085431
      6          9           0        3.081385   -0.084861   -0.937650
      7          9           0        2.849270   -0.204630    1.217641
      8          9           0        2.166467    1.551393    0.149499
      9          8           0       -3.425147   -1.177619    0.445501
     10          1           0       -3.911114   -1.353969    1.252978
     11          1           0       -3.507338   -0.207457    0.290589
     12          8           0       -3.717873    1.465051    0.023845
     13          1           0       -2.871025    1.959591   -0.031160
     14          1           0       -4.196314    1.677469   -0.781047
     15          8           0       -1.387204   -2.681828   -0.395195
     16          1           0       -1.607740   -3.588106   -0.171059
     17          1           0       -2.132053   -2.105475   -0.092914
     18          8           0       -1.297563    2.671696   -0.253327
     19          1           0       -0.692950    1.911540   -0.303959
     20          1           0       -0.928796    3.280195    0.390622
 ---------------------------------------------------------------------
 Rotational constants (GHZ):           1.0430234           0.4635132           0.3453844
 Standard basis: 6-31++G(d,p) (6D, 7F)
 There are   263 symmetry adapted cartesian basis functions of A   symmetry.
 There are   263 symmetry adapted basis functions of A   symmetry.
   263 basis functions,   424 primitive gaussians,   263 cartesian basis functions
    48 alpha electrons       48 beta electrons
       nuclear repulsion energy       723.7334042796 Hartrees.
 NAtoms=   20 NActive=   20 NUniq=   20 SFac= 1.00D+00 NAtFMM=   60 NAOKFM=F Big=F
 Integral buffers will be    131072 words long.
 Raffenetti 2 integral format.
 Two-electron integral symmetry is turned on.
 Nuclear repulsion after empirical dispersion term =      723.7255187822 Hartrees.
 One-electron integrals computed using PRISM.
 NBasis=   263 RedAO= T EigKep=  4.87D-05  NBF=   263
 NBsUse=   263 1.00D-06 EigRej= -1.00D+00 NBFU=   263
 Initial guess from the checkpoint file:  "/local_scratch/slurm.5620328/Gau-2388323.chk"
 B after Tr=     0.000000   -0.000000   -0.000000
         Rot=    0.999981   -0.000174   -0.000147    0.006153 Ang=  -0.71 deg.
 ExpMin= 3.60D-02 ExpMax= 7.00D+03 ExpMxC= 1.05D+03 IAcc=3 IRadAn=         5 AccDes= 0.00D+00
 Harris functional with IExCor= 4639 and IRadAn=       5 diagonalized for initial guess.
 HarFok:  IExCor= 4639 AccDes= 0.00D+00 IRadAn=         5 IDoV= 1 UseB2=F ITyADJ=14
 ICtDFT=  3500011 ScaDFX=  1.000000  1.000000  1.000000  1.000000
 FoFCou: FMM=F IPFlag=           0 FMFlag=      100000 FMFlg1=           0
         NFxFlg=           0 DoJE=T BraDBF=F KetDBF=T FulRan=T
         wScrn=  0.000000 ICntrl=       500 IOpCl=  0 I1Cent=   200000004 NGrid=           0
         NMat0=    1 NMatS0=      1 NMatT0=    0 NMatD0=    1 NMtDS0=    0 NMtDT0=    0
 Petite list used in FoFCou.
 Requested convergence on RMS density matrix=1.00D-10 within 128 cycles.
 Requested convergence on MAX density matrix=1.00D-08.
 Requested convergence on             energy=1.00D-08.
 No special actions if energy rises.
 SCF Done:  E(RwB97XD) =  -832.385080522     A.U. after   15 cycles
            NFock= 15  Conv=0.93D-10     -V/T= 2.0081
 Calling FoFJK, ICntrl=      2127 FMM=F ISym2X=0 I1Cent= 0 IOpClX= 0 NMat=1 NMatS=1 NMatT=0.
 ***** Axes restored to original set *****
 -------------------------------------------------------------------
 Center     Atomic                   Forces (Hartrees/Bohr)
 Number     Number              X              Y              Z
 -------------------------------------------------------------------
      1        6           0.002331552    0.000024169   -0.000490811
      2        8           0.000488323   -0.000138064    0.001150502
      3        8           0.000074196    0.000110758   -0.000348423
      4        1          -0.000392547    0.000289315    0.000536988
      5        6           0.000904186    0.000275445    0.000043924
      6        9          -0.000223609    0.000016973    0.000224000
      7        9          -0.000268583    0.000026024    0.000302707
      8        9          -0.000628524   -0.000209681   -0.000108872
      9        8          -0.001298034    0.001251315    0.000478416
     10        1           0.000673426    0.001125661    0.000168236
     11        1           0.001315840   -0.002222731    0.000049034
     12        8          -0.000313552   -0.000202155    0.000105094
     13        1           0.000411796    0.000129051   -0.000503224
     14        1          -0.000429419    0.000105931    0.000213275
     15        8           0.000771416   -0.000410438   -0.000134402
     16        1           0.000016522   -0.000001643    0.000188536
     17        1          -0.000856955    0.000161899   -0.000553973
     18        8          -0.002995971   -0.001423883   -0.000572818
     19        1           0.000296568    0.001190796   -0.000724751
     20        1           0.000123369   -0.000098741   -0.000023436
 -------------------------------------------------------------------
 Cartesian Forces:  Max     0.002995971 RMS     0.000791011

 GradGradGradGradGradGradGradGradGradGradGradGradGradGradGradGradGradGrad
 Berny optimization.
 Using GEDIIS/GDIIS optimizer.
 FormGI is forming the generalized inverse of G from B-inverse, IUseBI=4.
 Internal  Forces:  Max     0.016365220 RMS     0.004037259
 Search for a local minimum.
 Step number  17 out of a maximum of  120
 All quantities printed in internal units (Hartrees-Bohrs-Radians)
 Mixed Optimization -- RFO/linear search
 Update second derivatives using D2CorX and points   13   14   15   17   16
 DE=  4.23D-05 DEPred=-2.25D-04 R=-1.88D-01
 Trust test=-1.88D-01 RLast= 3.01D-01 DXMaxT set to 1.02D-01
 ITU= -1  1  0 -1 -1  1  0  0 -1  1  0  1  1  1 -1  1  0
 Use linear search instead of GDIIS.
     Eigenvalues ---    0.00017   0.00034   0.00127   0.00293   0.00627
     Eigenvalues ---    0.00816   0.00871   0.00999   0.01432   0.01565
     Eigenvalues ---    0.01601   0.01797   0.01935   0.02149   0.02558
     Eigenvalues ---    0.02650   0.02753   0.03150   0.03263   0.03760
     Eigenvalues ---    0.04084   0.04722   0.05015   0.06178   0.06836
     Eigenvalues ---    0.07885   0.08777   0.09788   0.11494   0.11757
     Eigenvalues ---    0.13764   0.20467   0.21415   0.21695   0.23203
     Eigenvalues ---    0.24158   0.27070   0.32704   0.36723   0.37694
     Eigenvalues ---    0.39006   0.41363   0.45577   0.47178   0.49716
     Eigenvalues ---    0.53967   0.56649   0.56877   0.57202   0.57353
     Eigenvalues ---    0.57979   0.63183   1.17297   5.07316
 RFO step:  Lambda=-4.16264712D-04 EMin= 1.65910403D-04
 Quartic linear search produced a step of -0.53271.
 Maximum step size (   0.102) exceeded in Quadratic search.
    -- Step size scaled by   0.907
 Iteration  1 RMS(Cart)=  0.06720391 RMS(Int)=  0.00116908
 Iteration  2 RMS(Cart)=  0.00475446 RMS(Int)=  0.00041681
 Iteration  3 RMS(Cart)=  0.00000777 RMS(Int)=  0.00041680
 Iteration  4 RMS(Cart)=  0.00000000 RMS(Int)=  0.00041680
 Variable       Old X    -DE/DX   Delta X   Delta X   Delta X     New X
                                 (Linear)    (Quad)   (Total)
    R1        2.29058  -0.00034   0.00066  -0.00108  -0.00042   2.29016
    R2        2.44871  -0.00238   0.00045  -0.00122  -0.00077   2.44794
    R3        2.92975  -0.00052  -0.00023   0.00034   0.00011   2.92986
    R4        1.93197   0.00066   0.00272  -0.00375  -0.00103   1.93094
    R5        2.87534   0.00003  -0.00170  -0.00137  -0.00308   2.87227
    R6        2.53058  -0.00011   0.00058  -0.00123  -0.00065   2.52993
    R7        2.53193  -0.00025  -0.00050   0.00139   0.00090   2.53282
    R8        2.52349   0.00056   0.00058  -0.00111  -0.00054   2.52295
    R9        1.81185   0.00082  -0.00031   0.00128   0.00097   1.81283
   R10        1.86305   0.00318  -0.00010   0.00020   0.00010   1.86315
   R11        3.17502   0.00223  -0.00601   0.00946   0.00345   3.17847
   R12        3.22516   0.00287   0.00151   0.00247   0.00397   3.22913
   R13        1.85612   0.00063  -0.00001  -0.00041  -0.00042   1.85570
   R14        1.81441   0.00025   0.00011  -0.00012  -0.00000   1.81441
   R15        3.29064  -0.00018   0.00054   0.00178   0.00232   3.29295
   R16        1.81277   0.00012   0.00016  -0.00034  -0.00018   1.81259
   R17        1.86916   0.00319  -0.00032   0.00176   0.00143   1.87060
   R18        1.83795   0.00028   0.00061  -0.00129  -0.00068   1.83727
   R19        1.81348  -0.00001   0.00006   0.00001   0.00007   1.81355
    A1        2.21924  -0.00159   0.00089   0.00106   0.00195   2.22118
    A2        2.11471   0.00067  -0.00067   0.00098   0.00030   2.11502
    A3        1.94924   0.00092  -0.00022  -0.00204  -0.00226   1.94698
    A4        1.92489   0.00065   0.00339   0.00319   0.00658   1.93147
    A5        1.93224  -0.00029  -0.00155   0.00352   0.00197   1.93421
    A6        1.93446  -0.00034   0.00122  -0.00354  -0.00232   1.93214
    A7        1.92978  -0.00051  -0.00024   0.00134   0.00111   1.93089
    A8        1.88971   0.00045   0.00040  -0.00070  -0.00031   1.88940
    A9        1.88926   0.00032  -0.00009  -0.00003  -0.00012   1.88914
   A10        1.88689   0.00043   0.00028  -0.00065  -0.00037   1.88652
   A11        1.84530  -0.00498  -0.00539   0.02043   0.01714   1.86245
   A12        2.16325  -0.00587   0.02621  -0.05196  -0.02385   2.13940
   A13        2.16186   0.01113   0.01125  -0.02431  -0.01121   2.15065
   A14        1.97774   0.01086  -0.00402   0.01915   0.01500   1.99274
   A15        1.99248  -0.00394   0.00281   0.00176   0.00441   1.99689
   A16        1.84553  -0.00310  -0.00202   0.00441   0.00219   1.84772
   A17        2.12856  -0.00334  -0.00674   0.01172   0.00478   2.13334
   A18        2.03690   0.00975  -0.00328   0.02035   0.01693   2.05383
   A19        1.88175  -0.00436  -0.00289   0.00465   0.00162   1.88338
   A20        1.82218  -0.00075   0.00308  -0.00845  -0.00533   1.81685
   A21        2.11872  -0.00021   0.00707  -0.01132  -0.00421   2.11451
   A22        1.86673  -0.00105  -0.00002  -0.00235  -0.00231   1.86442
   A23        3.10504   0.00547   0.00975   0.00373   0.01348   3.11852
   A24        3.18163   0.01637  -0.00404   0.05033   0.04631   3.22794
   A25        3.03969   0.00859  -0.00720   0.00925   0.00205   3.04174
   A26        3.17347   0.01446  -0.00947   0.00667  -0.00255   3.17092
   A27        3.13728  -0.00009  -0.00033  -0.01188  -0.01222   3.12506
   A28        3.13784   0.00248   0.00829   0.01524   0.02343   3.16127
   A29        3.06384   0.00193  -0.00886   0.01954   0.01066   3.07450
   A30        3.11969  -0.00308   0.01045  -0.00827   0.00234   3.12203
    D1       -0.01305  -0.00076  -0.00315   0.01758   0.01442   0.00137
    D2        3.12737  -0.00035  -0.00155   0.01343   0.01188   3.13925
    D3       -2.04563   0.00028   0.02266  -0.05443  -0.03177  -2.07740
    D4        2.14024   0.00013   0.02238  -0.05354  -0.03116   2.10908
    D5        0.04806   0.00015   0.02139  -0.05130  -0.02991   0.01816
    D6        1.09705  -0.00011   0.02116  -0.05057  -0.02941   1.06765
    D7       -1.00026  -0.00025   0.02088  -0.04968  -0.02880  -1.02906
    D8       -3.09244  -0.00024   0.01990  -0.04744  -0.02754  -3.11998
    D9       -2.81520  -0.00237  -0.01156   0.01532   0.00379  -2.81141
   D10       -0.44241  -0.00104  -0.02997   0.07368   0.04369  -0.39873
   D11        2.13496  -0.00283   0.01149   0.05138   0.06275   2.19771
   D12       -2.02805   0.00182   0.00926   0.08444   0.09370  -1.93435
   D13       -0.54234  -0.00462  -0.06496   0.16670   0.10175  -0.44059
   D14        1.57783   0.00003  -0.06718   0.19976   0.13270   1.71053
   D15       -1.82202  -0.00119  -0.05964   0.00831  -0.05101  -1.87303
   D16        0.64122  -0.00163  -0.07297   0.05245  -0.02007   0.62116
   D17        0.76110   0.00237   0.03027  -0.11647  -0.08665   0.67445
   D18       -3.05884   0.00193   0.01694  -0.07234  -0.05571  -3.11455
   D19        0.16165  -0.00026   0.01919  -0.11845  -0.09926   0.06239
   D20       -1.93672   0.00024   0.01086  -0.09966  -0.08875  -2.02547
   D21       -1.98982  -0.00146   0.02376  -0.14384  -0.12013  -2.10995
   D22        2.19500  -0.00096   0.01543  -0.12505  -0.10962   2.08538
         Item               Value     Threshold  Converged?
 Maximum Force            0.016365     0.000015     NO 
 RMS     Force            0.004037     0.000010     NO 
 Maximum Displacement     0.232482     0.000060     NO 
 RMS     Displacement     0.070256     0.000040     NO 
 Predicted change in Energy=-3.183602D-04
 GradGradGradGradGradGradGradGradGradGradGradGradGradGradGradGradGradGrad

                          Input orientation:                          
 ---------------------------------------------------------------------
 Center     Atomic      Atomic             Coordinates (Angstroms)
 Number     Number       Type             X           Y           Z
 ---------------------------------------------------------------------
      1          6           0        1.253381    0.184995   -0.161673
      2          8           0        0.051601    0.066702   -0.059509
      3          8           0        2.061933    0.738221    0.685813
      4          1           0        1.549915    1.084457    1.499477
      5          6           0        2.009172   -0.345215   -1.407243
      6          9           0        2.902966   -1.279358   -1.059623
      7          9           0        2.660617    0.649787   -2.025325
      8          9           0        1.156184   -0.887136   -2.279710
      9          8           0       -1.840828    2.090534    2.409099
     10          1           0       -2.180576    2.987645    2.403533
     11          1           0       -2.450681    1.552969    1.851270
     12          8           0       -3.621244    0.703063    0.941666
     13          1           0       -3.251729    0.188875    0.191079
     14          1           0       -4.146260    0.082011    1.452085
     15          8           0        0.761666    1.565810    2.706612
     16          1           0        1.107084    2.222516    3.314437
     17          1           0       -0.204504    1.742856    2.584022
     18          8           0       -2.435530   -0.764881   -1.017504
     19          1           0       -1.491590   -0.609071   -0.844427
     20          1           0       -2.576184   -0.606254   -1.953485
 ---------------------------------------------------------------------
                    Distance matrix (angstroms):
                    1          2          3          4          5
     1  C    0.000000
     2  O    1.211902   0.000000
     3  O    1.295395   2.246749   0.000000
     4  H    1.912167   2.389814   1.021807   0.000000
     5  C    1.550415   2.412084   2.357436   3.271682   0.000000
     6  F    2.381549   3.307928   2.797233   3.737293   1.338779
     7  F    2.381080   3.318341   2.777861   3.721133   1.340312
     8  F    2.375919   2.656916   3.500928   4.280708   1.335090
     9  O    4.451301   3.710958   4.475490   3.651951   5.943050
    10  H    5.121249   4.425053   5.099937   4.284391   6.571450
    11  H    4.432085   3.481592   4.731363   4.043271   5.840488
    12  O    5.024712   3.859676   5.689043   5.215123   6.190141
    13  H    4.518901   3.315073   5.364844   5.056655   5.524216
    14  H    5.636573   4.461748   6.289631   5.783906   6.800561
    15  O    3.221101   3.225359   2.541501   1.519938   4.704476
    16  H    4.031902   4.140663   3.166154   2.187546   5.449887
    17  H    3.477241   3.140595   3.122375   2.165113   5.019024
    18  O    3.904200   2.791971   5.038629   5.063499   4.481450
    19  H    2.937951   1.858548   4.096872   4.196746   3.555519
    20  H    4.301422   3.308363   5.503239   5.639693   4.625150
                    6          7          8          9         10
     6  F    0.000000
     7  F    2.170925   0.000000
     8  F    2.166494   2.165679   0.000000
     9  O    6.774348   6.480963   6.311381   0.000000
    10  H    7.486198   6.965452   6.934022   0.959306   0.000000
    11  H    6.719889   6.478357   6.002382   0.985936   1.560847
    12  O    7.106368   6.947493   5.977443   2.692270   3.071138
    13  H    6.449824   6.330934   5.166458   3.244467   3.724974
    14  H    7.606155   7.664746   6.556025   3.203913   3.634814
    15  O    5.183114   5.180380   5.570996   2.671483   3.281807
    16  H    5.883937   5.779273   6.400533   3.086623   3.496266
    17  H    5.662711   5.536226   5.694227   1.681974   2.342422
    18  O    5.363394   5.384024   3.809005   4.499852   5.084283
    19  H    4.450585   4.496673   3.024577   4.242083   4.894927
    20  H    5.592239   5.385804   3.757112   5.181269   5.661820
                   11         12         13         14         15
    11  H    0.000000
    12  O    1.708783   0.000000
    13  H    2.293178   0.981994   0.000000
    14  H    2.279925   0.960143   1.549756   0.000000
    15  O    3.324297   4.803048   4.932666   5.278564   0.000000
    16  H    3.904721   5.504168   5.735008   5.970573   0.959181
    17  H    2.370295   3.930982   4.174520   4.424606   0.989877
    18  O    3.688160   2.720133   1.742556   3.121328   5.433527
    19  H    3.586232   3.073638   2.192505   3.577546   4.734675
    20  H    4.376546   3.344900   2.384899   3.812709   6.129894
                   16         17         18         19         20
    16  H    0.000000
    17  H    1.576021   0.000000
    18  O    6.343529   4.923130   0.000000
    19  H    5.662785   4.352288   0.972243   0.000000
    20  H    7.022777   5.633130   0.959691   1.551245   0.000000
 Stoichiometry    C2H9F3O6
 Framework group  C1[X(C2H9F3O6)]
 Deg. of freedom    54
 Full point group                 C1      NOp   1
 Largest Abelian subgroup         C1      NOp   1
 Largest concise Abelian subgroup C1      NOp   1
                         Standard orientation:                         
 ---------------------------------------------------------------------
 Center     Atomic      Atomic             Coordinates (Angstroms)
 Number     Number       Type             X           Y           Z
 ---------------------------------------------------------------------
      1          6           0        0.903826   -0.414566   -0.080277
      2          8           0       -0.097409    0.262302   -0.170199
      3          8           0        0.980054   -1.707667   -0.091607
      4          1           0        0.051723   -2.122758   -0.191561
      5          6           0        2.302142    0.237105    0.074068
      6          9           0        3.097273   -0.094088   -0.950826
      7          9           0        2.890176   -0.166116    1.208997
      8          9           0        2.199604    1.567756    0.110381
      9          8           0       -3.446466   -1.240357    0.374818
     10          1           0       -3.956688   -1.445046    1.160976
     11          1           0       -3.514291   -0.266249    0.238498
     12          8           0       -3.775479    1.411712    0.048328
     13          1           0       -2.951648    1.941739   -0.020132
     14          1           0       -4.303335    1.646777   -0.718476
     15          8           0       -1.340362   -2.707498   -0.365888
     16          1           0       -1.545253   -3.616862   -0.139824
     17          1           0       -2.111311   -2.146551   -0.099744
     18          8           0       -1.411685    2.724313   -0.249465
     19          1           0       -0.772521    1.991734   -0.256743
     20          1           0       -1.085178    3.371567    0.379392
 ---------------------------------------------------------------------
 Rotational constants (GHZ):           1.0306453           0.4536524           0.3375290
 Standard basis: 6-31++G(d,p) (6D, 7F)
 There are   263 symmetry adapted cartesian basis functions of A   symmetry.
 There are   263 symmetry adapted basis functions of A   symmetry.
   263 basis functions,   424 primitive gaussians,   263 cartesian basis functions
    48 alpha electrons       48 beta electrons
       nuclear repulsion energy       719.6554859811 Hartrees.
 NAtoms=   20 NActive=   20 NUniq=   20 SFac= 1.00D+00 NAtFMM=   60 NAOKFM=F Big=F
 Integral buffers will be    131072 words long.
 Raffenetti 2 integral format.
 Two-electron integral symmetry is turned on.
 Nuclear repulsion after empirical dispersion term =      719.6477950526 Hartrees.
 One-electron integrals computed using PRISM.
 NBasis=   263 RedAO= T EigKep=  4.88D-05  NBF=   263
 NBsUse=   263 1.00D-06 EigRej= -1.00D+00 NBFU=   263
 Lowest energy guess from the checkpoint file:  "/local_scratch/slurm.5620328/Gau-2388323.chk"
 B after Tr=     0.000000   -0.000000    0.000000
         Rot=    1.000000    0.000529   -0.000547   -0.000477 Ang=   0.10 deg.
 B after Tr=    -0.000000    0.000000    0.000000
         Rot=    0.999978    0.000585   -0.000460   -0.006647 Ang=   0.77 deg.
 Requested convergence on RMS density matrix=1.00D-10 within 128 cycles.
 Requested convergence on MAX density matrix=1.00D-08.
 Requested convergence on             energy=1.00D-08.
 No special actions if energy rises.
 SCF Done:  E(RwB97XD) =  -832.385278674     A.U. after   16 cycles
            NFock= 16  Conv=0.46D-10     -V/T= 2.0082
 Calling FoFJK, ICntrl=      2127 FMM=F ISym2X=0 I1Cent= 0 IOpClX= 0 NMat=1 NMatS=1 NMatT=0.
 ***** Axes restored to original set *****
 -------------------------------------------------------------------
 Center     Atomic                   Forces (Hartrees/Bohr)
 Number     Number              X              Y              Z
 -------------------------------------------------------------------
      1        6           0.000809203   -0.000372055   -0.001002472
      2        8          -0.002146713   -0.000866802   -0.000310284
      3        8           0.001184209    0.000424752    0.000406108
      4        1          -0.000444776    0.000139291    0.000188891
      5        6           0.000468172    0.000483642    0.000112428
      6        9           0.000009958   -0.000208931    0.000266419
      7        9          -0.000072201    0.000166304    0.000119892
      8        9          -0.000671544   -0.000278188   -0.000209655
      9        8           0.000639362    0.000572563    0.001271268
     10        1          -0.000321267   -0.000302240   -0.000792230
     11        1           0.000352657    0.000221768    0.000315632
     12        8          -0.000273923   -0.000527153   -0.000175699
     13        1           0.000178573    0.000313738   -0.000106691
     14        1          -0.000247913    0.000044869    0.000222660
     15        8          -0.000122155   -0.000181922    0.000153976
     16        1           0.000053485   -0.000006553    0.000162527
     17        1          -0.000325065   -0.000022517   -0.000660386
     18        8           0.000191345   -0.000217454    0.000287841
     19        1           0.000574261    0.000580253   -0.000017968
     20        1           0.000164335    0.000036633   -0.000232257
 -------------------------------------------------------------------
 Cartesian Forces:  Max     0.002146713 RMS     0.000518019

 GradGradGradGradGradGradGradGradGradGradGradGradGradGradGradGradGradGrad
 Berny optimization.
 Using GEDIIS/GDIIS optimizer.
 FormGI is forming the generalized inverse of G from B-inverse, IUseBI=4.
 Internal  Forces:  Max     0.006354689 RMS     0.001596302
 Search for a local minimum.
 Step number  18 out of a maximum of  120
 All quantities printed in internal units (Hartrees-Bohrs-Radians)
 Mixed Optimization -- RFO/linear search
 Update second derivatives using D2CorX and points   17   16   18
 DE= -1.56D-04 DEPred=-3.18D-04 R= 4.89D-01
 Trust test= 4.89D-01 RLast= 5.49D-01 DXMaxT set to 1.02D-01
 ITU=  0 -1  1  0 -1 -1  1  0  0 -1  1  0  1  1  1 -1  1  0
 Use linear search instead of GDIIS.
     Eigenvalues ---    0.00014   0.00035   0.00215   0.00286   0.00619
     Eigenvalues ---    0.00766   0.00926   0.01005   0.01436   0.01556
     Eigenvalues ---    0.01695   0.01831   0.01965   0.02122   0.02491
     Eigenvalues ---    0.02743   0.02981   0.03087   0.03249   0.03759
     Eigenvalues ---    0.04080   0.04533   0.05012   0.06156   0.06806
     Eigenvalues ---    0.08193   0.08936   0.09837   0.11748   0.12112
     Eigenvalues ---    0.13802   0.20476   0.21545   0.21696   0.23640
     Eigenvalues ---    0.24373   0.26664   0.32689   0.37041   0.37681
     Eigenvalues ---    0.39069   0.41365   0.45486   0.47182   0.49705
     Eigenvalues ---    0.53959   0.56653   0.56883   0.57179   0.57352
     Eigenvalues ---    0.57942   0.62944   1.15288   5.48379
 RFO step:  Lambda=-2.56868464D-04 EMin= 1.37490600D-04
 Quartic linear search produced a step of -0.28613.
 Maximum step size (   0.102) exceeded in Quadratic search.
    -- Step size scaled by   0.803
 Iteration  1 RMS(Cart)=  0.06407334 RMS(Int)=  0.00142571
 Iteration  2 RMS(Cart)=  0.00454477 RMS(Int)=  0.00055394
 Iteration  3 RMS(Cart)=  0.00001369 RMS(Int)=  0.00055393
 Iteration  4 RMS(Cart)=  0.00000004 RMS(Int)=  0.00055393
 Variable       Old X    -DE/DX   Delta X   Delta X   Delta X     New X
                                 (Linear)    (Quad)   (Total)
    R1        2.29016   0.00219   0.00047   0.00044   0.00091   2.29107
    R2        2.44794   0.00212   0.00046  -0.00047  -0.00001   2.44794
    R3        2.92986  -0.00042  -0.00016  -0.00069  -0.00084   2.92902
    R4        1.93094   0.00051   0.00176   0.00018   0.00194   1.93287
    R5        2.87227   0.00005  -0.00004  -0.00596  -0.00600   2.86627
    R6        2.52993   0.00022   0.00050  -0.00067  -0.00017   2.52976
    R7        2.53282   0.00003  -0.00052   0.00021  -0.00032   2.53251
    R8        2.52295   0.00068   0.00046   0.00052   0.00098   2.52393
    R9        1.81283  -0.00016  -0.00044   0.00075   0.00031   1.81313
   R10        1.86315  -0.00099  -0.00008  -0.00029  -0.00038   1.86277
   R11        3.17847  -0.00115  -0.00421   0.00008  -0.00413   3.17434
   R12        3.22913  -0.00050  -0.00033   0.00508   0.00475   3.23389
   R13        1.85570   0.00010   0.00011  -0.00063  -0.00051   1.85519
   R14        1.81441   0.00023   0.00006  -0.00004   0.00002   1.81443
   R15        3.29295   0.00019  -0.00037   0.00615   0.00577   3.29873
   R16        1.81259   0.00012   0.00014  -0.00022  -0.00008   1.81251
   R17        1.87060  -0.00080  -0.00058   0.00156   0.00098   1.87158
   R18        1.83727   0.00065   0.00052   0.00012   0.00064   1.83792
   R19        1.81355   0.00021   0.00001   0.00005   0.00006   1.81362
    A1        2.22118   0.00095  -0.00008   0.00059   0.00051   2.22170
    A2        2.11502  -0.00074  -0.00045   0.00002  -0.00043   2.11459
    A3        1.94698  -0.00021   0.00053  -0.00061  -0.00008   1.94690
    A4        1.93147   0.00015  -0.00006   0.00230   0.00223   1.93370
    A5        1.93421  -0.00027  -0.00139   0.00110  -0.00029   1.93391
    A6        1.93214  -0.00018   0.00132  -0.00100   0.00032   1.93247
    A7        1.93089  -0.00049  -0.00044  -0.00020  -0.00064   1.93025
    A8        1.88940   0.00034   0.00030   0.00033   0.00063   1.89003
    A9        1.88914   0.00027  -0.00001  -0.00002  -0.00003   1.88911
   A10        1.88652   0.00036   0.00025  -0.00021   0.00005   1.88657
   A11        1.86245   0.00157  -0.00780  -0.01140  -0.02097   1.84147
   A12        2.13940   0.00324   0.02090  -0.04067  -0.02251   2.11690
   A13        2.15065  -0.00528   0.00925  -0.05066  -0.04307   2.10758
   A14        1.99274  -0.00476  -0.00645   0.02112   0.01443   2.00717
   A15        1.99689   0.00118   0.00025   0.00635   0.00670   2.00359
   A16        1.84772   0.00226  -0.00171   0.00275   0.00048   1.84820
   A17        2.13334   0.00143  -0.00499   0.00918   0.00418   2.13752
   A18        2.05383  -0.00296  -0.00661   0.02167   0.01512   2.06895
   A19        1.88338   0.00092  -0.00202   0.00128  -0.00067   1.88270
   A20        1.81685  -0.00022   0.00318  -0.01130  -0.00805   1.80879
   A21        2.11451   0.00032   0.00501   0.00435   0.00940   2.12391
   A22        1.86442   0.00019   0.00065  -0.00065   0.00010   1.86452
   A23        3.11852  -0.00154   0.00138   0.00728   0.00865   3.12717
   A24        3.22794  -0.00635  -0.01542   0.04058   0.02451   3.25244
   A25        3.04174  -0.00368  -0.00445   0.00382  -0.00052   3.04121
   A26        3.17092  -0.00396  -0.00436   0.01958   0.01546   3.18638
   A27        3.12506  -0.00007   0.00332  -0.00812  -0.00488   3.12018
   A28        3.16127   0.00037  -0.00225   0.02930   0.02799   3.18926
   A29        3.07450   0.00087  -0.00781   0.00929   0.00166   3.07616
   A30        3.12203   0.00102   0.00494   0.02171   0.02681   3.14884
    D1        0.00137  -0.00040  -0.00582   0.00919   0.00337   0.00474
    D2        3.13925  -0.00023  -0.00423   0.00839   0.00415  -3.13978
    D3       -2.07740   0.00018   0.02126  -0.01238   0.00888  -2.06852
    D4        2.10908   0.00005   0.02094  -0.01286   0.00807   2.11715
    D5        0.01816   0.00003   0.02005  -0.01182   0.00822   0.02638
    D6        1.06765   0.00002   0.01978  -0.01164   0.00814   1.07579
    D7       -1.02906  -0.00012   0.01946  -0.01212   0.00734  -1.02172
    D8       -3.11998  -0.00014   0.01857  -0.01108   0.00749  -3.11249
    D9       -2.81141  -0.00036  -0.00729   0.00010  -0.00709  -2.81850
   D10       -0.39873  -0.00101  -0.02860   0.05259   0.02385  -0.37488
   D11        2.19771  -0.00064  -0.01178  -0.08754  -0.09854   2.09917
   D12       -1.93435  -0.00140  -0.02184  -0.04765  -0.06800  -2.00235
   D13       -0.44059   0.00084  -0.06400   0.11584   0.05037  -0.39023
   D14        1.71053   0.00009  -0.07406   0.15574   0.08090   1.79144
   D15       -1.87303  -0.00004  -0.01744   0.07258   0.05542  -1.81762
   D16        0.62116   0.00024  -0.03345   0.12701   0.09398   0.71513
   D17        0.67445  -0.00151   0.04105  -0.13442  -0.09383   0.58062
   D18       -3.11455  -0.00122   0.02504  -0.07999  -0.05526   3.11337
   D19        0.06239  -0.00058   0.03871  -0.04990  -0.01151   0.05088
   D20       -2.02547   0.00009   0.03123  -0.04146  -0.01048  -2.03595
   D21       -2.10995  -0.00039   0.04713  -0.07767  -0.03028  -2.14023
   D22        2.08538   0.00028   0.03965  -0.06922  -0.02925   2.05613
         Item               Value     Threshold  Converged?
 Maximum Force            0.006355     0.000015     NO 
 RMS     Force            0.001596     0.000010     NO 
 Maximum Displacement     0.182464     0.000060     NO 
 RMS     Displacement     0.066535     0.000040     NO 
 Predicted change in Energy=-1.631487D-04
 GradGradGradGradGradGradGradGradGradGradGradGradGradGradGradGradGradGrad

                          Input orientation:                          
 ---------------------------------------------------------------------
 Center     Atomic      Atomic             Coordinates (Angstroms)
 Number     Number       Type             X           Y           Z
 ---------------------------------------------------------------------
      1          6           0        1.242130    0.170514   -0.163454
      2          8           0        0.040762    0.046772   -0.057243
      3          8           0        2.047613    0.753202    0.667034
      4          1           0        1.535796    1.117513    1.474195
      5          6           0        2.000520   -0.390841   -1.393140
      6          9           0        2.893063   -1.316028   -1.019663
      7          9           0        2.652958    0.587926   -2.035266
      8          9           0        1.148567   -0.955084   -2.253172
      9          8           0       -1.866013    2.056655    2.495505
     10          1           0       -2.216996    2.947106    2.428514
     11          1           0       -2.442052    1.502225    1.918914
     12          8           0       -3.594736    0.669360    0.966969
     13          1           0       -3.226332    0.193388    0.191397
     14          1           0       -4.121690    0.024703    1.445129
     15          8           0        0.761712    1.622330    2.676910
     16          1           0        1.108920    2.292872    3.268322
     17          1           0       -0.212301    1.775017    2.582716
     18          8           0       -2.408646   -0.696180   -1.068450
     19          1           0       -1.467023   -0.523227   -0.897128
     20          1           0       -2.560859   -0.509698   -1.997495
 ---------------------------------------------------------------------
                    Distance matrix (angstroms):
                    1          2          3          4          5
     1  C    0.000000
     2  O    1.212385   0.000000
     3  O    1.295392   2.247459   0.000000
     4  H    1.914403   2.393097   1.022833   0.000000
     5  C    1.549968   2.411799   2.356984   3.273027   0.000000
     6  F    2.380857   3.304405   2.800259   3.739468   1.338690
     7  F    2.380830   3.320993   2.774201   3.720864   1.340145
     8  F    2.375426   2.655758   3.500590   4.282390   1.335608
     9  O    4.504236   3.767220   4.512068   3.673876   6.005154
    10  H    5.137442   4.437161   5.109101   4.282708   6.598058
    11  H    4.436543   3.491119   4.720734   4.021076   5.855753
    12  O    4.992191   3.827986   5.650937   5.174986   6.164498
    13  H    4.482587   3.279820   5.324858   5.017712   5.492910
    14  H    5.601728   4.425338   6.260706   5.762137   6.760910
    15  O    3.225871   3.236935   2.539395   1.516763   4.706677
    16  H    4.037231   4.152747   3.165190   2.186912   5.452201
    17  H    3.497320   3.165479   3.133872   2.171859   5.039340
    18  O    3.859837   2.752112   4.997085   5.031217   4.431636
    19  H    2.891204   1.817614   4.053213   4.163186   3.505340
    20  H    4.276578   3.292821   5.471074   5.610974   4.602776
                    6          7          8          9         10
     6  F    0.000000
     7  F    2.171208   0.000000
     8  F    2.166816   2.166000   0.000000
     9  O    6.810301   6.565528   6.380298   0.000000
    10  H    7.495128   7.014807   6.962204   0.959468   0.000000
    11  H    6.711277   6.513879   6.028036   0.985734   1.548555
    12  O    7.069654   6.932080   5.958780   2.692489   3.036842
    13  H    6.418099   6.299186   5.141464   3.260544   3.688687
    14  H    7.555099   7.637161   6.512528   3.212507   3.624271
    15  O    5.180855   5.181835   5.576597   2.669547   3.269470
    16  H    5.881679   5.780912   6.406067   3.082737   3.492137
    17  H    5.672299   5.562792   5.717624   1.679788   2.327310
    18  O    5.338044   5.310697   3.758240   4.535894   5.053614
    19  H    4.433272   4.416363   2.977695   4.280764   4.864726
    20  H    5.599249   5.328236   3.744807   5.220732   5.626482
                   11         12         13         14         15
    11  H    0.000000
    12  O    1.711299   0.000000
    13  H    2.304878   0.981724   0.000000
    14  H    2.286641   0.960156   1.549827   0.000000
    15  O    3.294403   4.776054   4.911633   5.283684   0.000000
    16  H    3.880133   5.482372   5.715742   5.985641   0.959139
    17  H    2.342400   3.908194   4.159848   4.431820   0.990398
    18  O    3.709238   2.722947   1.745611   3.126063   5.427189
    19  H    3.603225   3.069899   2.189427   3.582408   4.726988
    20  H    4.404567   3.353674   2.393415   3.817518   6.118422
                   16         17         18         19         20
    16  H    0.000000
    17  H    1.576025   0.000000
    18  O    6.333664   4.925623   0.000000
    19  H    5.649501   4.354947   0.972584   0.000000
    20  H    7.003607   5.631517   0.959724   1.551602   0.000000
 Stoichiometry    C2H9F3O6
 Framework group  C1[X(C2H9F3O6)]
 Deg. of freedom    54
 Full point group                 C1      NOp   1
 Largest Abelian subgroup         C1      NOp   1
 Largest concise Abelian subgroup C1      NOp   1
                         Standard orientation:                         
 ---------------------------------------------------------------------
 Center     Atomic      Atomic             Coordinates (Angstroms)
 Number     Number       Type             X           Y           Z
 ---------------------------------------------------------------------
      1          6           0        0.895563   -0.417542   -0.072571
      2          8           0       -0.094861    0.274338   -0.173753
      3          8           0        0.950050   -1.711590   -0.049973
      4          1           0        0.014468   -2.115959   -0.135754
      5          6           0        2.305421    0.213917    0.053778
      6          9           0        3.083169   -0.149929   -0.973264
      7          9           0        2.899531   -0.175959    1.190007
      8          9           0        2.223886    1.546990    0.064615
      9          8           0       -3.521310   -1.218101    0.299557
     10          1           0       -4.013451   -1.364159    1.110139
     11          1           0       -3.531583   -0.242772    0.157083
     12          8           0       -3.733767    1.449460    0.002108
     13          1           0       -2.899750    1.967001   -0.016559
     14          1           0       -4.232414    1.726386   -0.770267
     15          8           0       -1.378404   -2.694748   -0.295384
     16          1           0       -1.592261   -3.597082   -0.050424
     17          1           0       -2.156309   -2.125553   -0.067857
     18          8           0       -1.336253    2.730510   -0.156871
     19          1           0       -0.714198    1.982951   -0.145783
     20          1           0       -1.023306    3.362076    0.494481
 ---------------------------------------------------------------------
 Rotational constants (GHZ):           1.0373848           0.4539094           0.3372320
 Standard basis: 6-31++G(d,p) (6D, 7F)
 There are   263 symmetry adapted cartesian basis functions of A   symmetry.
 There are   263 symmetry adapted basis functions of A   symmetry.
   263 basis functions,   424 primitive gaussians,   263 cartesian basis functions
    48 alpha electrons       48 beta electrons
       nuclear repulsion energy       720.1741483547 Hartrees.
 NAtoms=   20 NActive=   20 NUniq=   20 SFac= 1.00D+00 NAtFMM=   60 NAOKFM=F Big=F
 Integral buffers will be    131072 words long.
 Raffenetti 2 integral format.
 Two-electron integral symmetry is turned on.
 Nuclear repulsion after empirical dispersion term =      720.1664292683 Hartrees.
 One-electron integrals computed using PRISM.
 NBasis=   263 RedAO= T EigKep=  4.86D-05  NBF=   263
 NBsUse=   263 1.00D-06 EigRej= -1.00D+00 NBFU=   263
 Initial guess from the checkpoint file:  "/local_scratch/slurm.5620328/Gau-2388323.chk"
 B after Tr=     0.000000   -0.000000   -0.000000
         Rot=    0.999975    0.001476    0.000081    0.006857 Ang=   0.80 deg.
 ExpMin= 3.60D-02 ExpMax= 7.00D+03 ExpMxC= 1.05D+03 IAcc=3 IRadAn=         5 AccDes= 0.00D+00
 Harris functional with IExCor= 4639 and IRadAn=       5 diagonalized for initial guess.
 HarFok:  IExCor= 4639 AccDes= 0.00D+00 IRadAn=         5 IDoV= 1 UseB2=F ITyADJ=14
 ICtDFT=  3500011 ScaDFX=  1.000000  1.000000  1.000000  1.000000
 FoFCou: FMM=F IPFlag=           0 FMFlag=      100000 FMFlg1=           0
         NFxFlg=           0 DoJE=T BraDBF=F KetDBF=T FulRan=T
         wScrn=  0.000000 ICntrl=       500 IOpCl=  0 I1Cent=   200000004 NGrid=           0
         NMat0=    1 NMatS0=      1 NMatT0=    0 NMatD0=    1 NMtDS0=    0 NMtDT0=    0
 Petite list used in FoFCou.
 Requested convergence on RMS density matrix=1.00D-10 within 128 cycles.
 Requested convergence on MAX density matrix=1.00D-08.
 Requested convergence on             energy=1.00D-08.
 No special actions if energy rises.
 SCF Done:  E(RwB97XD) =  -832.385379656     A.U. after   15 cycles
            NFock= 15  Conv=0.64D-10     -V/T= 2.0082
 Calling FoFJK, ICntrl=      2127 FMM=F ISym2X=0 I1Cent= 0 IOpClX= 0 NMat=1 NMatS=1 NMatT=0.
 ***** Axes restored to original set *****
 -------------------------------------------------------------------
 Center     Atomic                   Forces (Hartrees/Bohr)
 Number     Number              X              Y              Z
 -------------------------------------------------------------------
      1        6           0.001092105   -0.000027476   -0.000660145
      2        8          -0.001043176    0.000149645    0.000074579
      3        8           0.000516400    0.000106779    0.000406722
      4        1          -0.000231186    0.000005692    0.000031619
      5        6           0.000200987    0.000035010   -0.000336053
      6        9          -0.000018576   -0.000054693    0.000256918
      7        9          -0.000025103    0.000172285    0.000107999
      8        9          -0.000370673   -0.000010203    0.000013849
      9        8           0.000197593    0.000753226   -0.000018817
     10        1           0.000183485    0.000482683    0.000002200
     11        1           0.000246041   -0.000630850    0.000467895
     12        8          -0.000381457   -0.000520768   -0.000209523
     13        1           0.000275925    0.000085308   -0.000304299
     14        1          -0.000159537    0.000080094    0.000253462
     15        8          -0.000122430    0.000123446   -0.000148611
     16        1           0.000196138   -0.000060805    0.000205686
     17        1          -0.000514187   -0.000390019   -0.000142449
     18        8          -0.000575377    0.000425539   -0.000444810
     19        1           0.000729002   -0.000642300    0.000567537
     20        1          -0.000195974   -0.000082592   -0.000123760
 -------------------------------------------------------------------
 Cartesian Forces:  Max     0.001092105 RMS     0.000377287

 GradGradGradGradGradGradGradGradGradGradGradGradGradGradGradGradGradGrad
 Berny optimization.
 Using GEDIIS/GDIIS optimizer.
 FormGI is forming the generalized inverse of G from B-inverse, IUseBI=4.
 Internal  Forces:  Max     0.001070864 RMS     0.000475140
 Search for a local minimum.
 Step number  19 out of a maximum of  120
 All quantities printed in internal units (Hartrees-Bohrs-Radians)
 Mixed Optimization -- En-DIIS/RFO-DIIS
 Update second derivatives using D2CorX and points   17   18   19
 DE= -1.01D-04 DEPred=-1.63D-04 R= 6.19D-01
 TightC=F SS=  1.41D+00  RLast= 2.37D-01 DXNew= 1.7119D-01 7.1150D-01
 Trust test= 6.19D-01 RLast= 2.37D-01 DXMaxT set to 1.71D-01
 ITU=  1  0 -1  1  0 -1 -1  1  0  0 -1  1  0  1  1  1 -1  1  0
 Use linear search instead of GDIIS.
     Eigenvalues ---    0.00021   0.00036   0.00203   0.00296   0.00579
     Eigenvalues ---    0.00791   0.00976   0.01004   0.01445   0.01565
     Eigenvalues ---    0.01722   0.01869   0.02027   0.02075   0.02484
     Eigenvalues ---    0.02760   0.02967   0.03117   0.03246   0.03820
     Eigenvalues ---    0.04208   0.04555   0.05014   0.06133   0.06812
     Eigenvalues ---    0.08448   0.08877   0.10153   0.11743   0.12048
     Eigenvalues ---    0.13802   0.20475   0.21542   0.21695   0.23668
     Eigenvalues ---    0.24751   0.28489   0.32484   0.36997   0.37676
     Eigenvalues ---    0.38967   0.41371   0.45491   0.47381   0.49750
     Eigenvalues ---    0.54104   0.56652   0.56901   0.57216   0.57367
     Eigenvalues ---    0.57990   0.62831   1.13791   5.21923
 RFO step:  Lambda=-7.48282058D-05 EMin= 2.14646278D-04
 Quartic linear search produced a step of -0.23330.
 Iteration  1 RMS(Cart)=  0.03071399 RMS(Int)=  0.00044175
 Iteration  2 RMS(Cart)=  0.00056789 RMS(Int)=  0.00018622
 Iteration  3 RMS(Cart)=  0.00000016 RMS(Int)=  0.00018622
 Variable       Old X    -DE/DX   Delta X   Delta X   Delta X     New X
                                 (Linear)    (Quad)   (Total)
    R1        2.29107   0.00102  -0.00021   0.00141   0.00120   2.29227
    R2        2.44794   0.00033   0.00000   0.00071   0.00071   2.44865
    R3        2.92902  -0.00019   0.00020  -0.00106  -0.00086   2.92815
    R4        1.93287   0.00015  -0.00045   0.00150   0.00105   1.93392
    R5        2.86627   0.00002   0.00140  -0.00573  -0.00433   2.86193
    R6        2.52976   0.00010   0.00004   0.00050   0.00054   2.53030
    R7        2.53251   0.00006   0.00007  -0.00100  -0.00092   2.53158
    R8        2.52393   0.00023  -0.00023   0.00113   0.00090   2.52484
    R9        1.81313   0.00038  -0.00007   0.00025   0.00018   1.81332
   R10        1.86277   0.00064   0.00009  -0.00058  -0.00049   1.86228
   R11        3.17434  -0.00033   0.00096  -0.00922  -0.00825   3.16609
   R12        3.23389   0.00067  -0.00111   0.01426   0.01315   3.24703
   R13        1.85519   0.00043   0.00012   0.00004   0.00016   1.85535
   R14        1.81443   0.00016  -0.00001   0.00008   0.00008   1.81451
   R15        3.29873   0.00013  -0.00135   0.00516   0.00381   3.30254
   R16        1.81251   0.00015   0.00002   0.00010   0.00012   1.81263
   R17        1.87158   0.00012  -0.00023   0.00108   0.00085   1.87243
   R18        1.83792   0.00069  -0.00015   0.00096   0.00081   1.83873
   R19        1.81362   0.00014  -0.00001   0.00015   0.00014   1.81375
    A1        2.22170  -0.00035  -0.00012  -0.00115  -0.00127   2.22043
    A2        2.11459  -0.00010   0.00010  -0.00104  -0.00094   2.11365
    A3        1.94690   0.00044   0.00002   0.00219   0.00221   1.94911
    A4        1.93370  -0.00041  -0.00052  -0.00465  -0.00517   1.92854
    A5        1.93391  -0.00029   0.00007  -0.00194  -0.00188   1.93204
    A6        1.93247  -0.00019  -0.00007   0.00182   0.00174   1.93421
    A7        1.93025  -0.00040   0.00015  -0.00154  -0.00140   1.92885
    A8        1.89003   0.00028  -0.00015   0.00089   0.00074   1.89077
    A9        1.88911   0.00033   0.00001   0.00017   0.00017   1.88929
   A10        1.88657   0.00030  -0.00001   0.00069   0.00068   1.88725
   A11        1.84147   0.00087   0.00489  -0.00105   0.00468   1.84615
   A12        2.11690  -0.00063   0.00525   0.00120   0.00741   2.12431
   A13        2.10758  -0.00024   0.01005  -0.01043   0.00035   2.10792
   A14        2.00717   0.00070  -0.00337  -0.00411  -0.00743   1.99974
   A15        2.00359  -0.00000  -0.00156   0.00628   0.00475   2.00835
   A16        1.84820  -0.00032  -0.00011   0.00217   0.00214   1.85034
   A17        2.13752  -0.00052  -0.00097   0.00554   0.00461   2.14213
   A18        2.06895   0.00001  -0.00353   0.00091  -0.00259   2.06636
   A19        1.88270   0.00054   0.00016   0.00037   0.00057   1.88328
   A20        1.80879   0.00026   0.00188  -0.00324  -0.00137   1.80743
   A21        2.12391   0.00002  -0.00219   0.00607   0.00388   2.12779
   A22        1.86452   0.00018  -0.00002   0.00033   0.00030   1.86482
   A23        3.12717   0.00045  -0.00202  -0.00776  -0.00978   3.11740
   A24        3.25244   0.00033  -0.00572  -0.00583  -0.01141   3.24103
   A25        3.04121   0.00082   0.00012   0.00241   0.00253   3.04374
   A26        3.18638  -0.00012  -0.00361   0.01690   0.01331   3.19969
   A27        3.12018   0.00067   0.00114   0.00844   0.00958   3.12975
   A28        3.18926  -0.00065  -0.00653   0.01768   0.01093   3.20019
   A29        3.07616  -0.00107  -0.00039   0.00430   0.00390   3.08006
   A30        3.14884  -0.00006  -0.00625  -0.00118  -0.00742   3.14142
    D1        0.00474   0.00021  -0.00079  -0.00668  -0.00746  -0.00273
    D2       -3.13978  -0.00001  -0.00097  -0.00408  -0.00505   3.13836
    D3       -2.06852  -0.00005  -0.00207   0.02775   0.02568  -2.04285
    D4        2.11715  -0.00009  -0.00188   0.02672   0.02483   2.14199
    D5        0.02638  -0.00008  -0.00192   0.02568   0.02376   0.05014
    D6        1.07579   0.00015  -0.00190   0.02533   0.02343   1.09922
    D7       -1.02172   0.00011  -0.00171   0.02430   0.02259  -0.99913
    D8       -3.11249   0.00012  -0.00175   0.02326   0.02151  -3.09098
    D9       -2.81850   0.00092   0.00165   0.01337   0.01504  -2.80346
   D10       -0.37488   0.00090  -0.00556   0.02049   0.01491  -0.35997
   D11        2.09917   0.00060   0.02299  -0.01633   0.00645   2.10563
   D12       -2.00235   0.00061   0.01586  -0.00773   0.00785  -1.99450
   D13       -0.39023   0.00027  -0.01175   0.00527  -0.00620  -0.39643
   D14        1.79144   0.00029  -0.01887   0.01387  -0.00480   1.78663
   D15       -1.81762   0.00072  -0.01293   0.01838   0.00550  -1.81211
   D16        0.71513   0.00057  -0.02193   0.02983   0.00794   0.72308
   D17        0.58062   0.00101   0.02189   0.00733   0.02919   0.60982
   D18        3.11337   0.00086   0.01289   0.01878   0.03164  -3.13818
   D19        0.05088   0.00074   0.00269  -0.00025   0.00245   0.05333
   D20       -2.03595  -0.00007   0.00244  -0.00114   0.00131  -2.03463
   D21       -2.14023   0.00071   0.00707  -0.00933  -0.00227  -2.14250
   D22        2.05613  -0.00010   0.00682  -0.01022  -0.00341   2.05272
         Item               Value     Threshold  Converged?
 Maximum Force            0.001071     0.000015     NO 
 RMS     Force            0.000475     0.000010     NO 
 Maximum Displacement     0.122447     0.000060     NO 
 RMS     Displacement     0.030650     0.000040     NO 
 Predicted change in Energy=-5.032634D-05
 GradGradGradGradGradGradGradGradGradGradGradGradGradGradGradGradGradGrad

                          Input orientation:                          
 ---------------------------------------------------------------------
 Center     Atomic      Atomic             Coordinates (Angstroms)
 Number     Number       Type             X           Y           Z
 ---------------------------------------------------------------------
      1          6           0        1.241880    0.181114   -0.158984
      2          8           0        0.038906    0.070335   -0.049453
      3          8           0        2.056803    0.741790    0.678011
      4          1           0        1.545976    1.104277    1.487318
      5          6           0        1.987249   -0.374033   -1.398832
      6          9           0        2.846631   -1.337007   -1.042456
      7          9           0        2.674234    0.596693   -2.015616
      8          9           0        1.119941   -0.890288   -2.274266
      9          8           0       -1.857348    2.069127    2.475353
     10          1           0       -2.203064    2.961238    2.401980
     11          1           0       -2.441398    1.508384    1.913555
     12          8           0       -3.599030    0.668626    0.961139
     13          1           0       -3.222718    0.182708    0.195490
     14          1           0       -4.136072    0.033036    1.440295
     15          8           0        0.760749    1.613222    2.678121
     16          1           0        1.100501    2.281899    3.276043
     17          1           0       -0.212085    1.767178    2.570072
     18          8           0       -2.395082   -0.719469   -1.051627
     19          1           0       -1.454471   -0.547842   -0.871208
     20          1           0       -2.536208   -0.542461   -1.984345
 ---------------------------------------------------------------------
                    Distance matrix (angstroms):
                    1          2          3          4          5
     1  C    0.000000
     2  O    1.213019   0.000000
     3  O    1.295769   2.247657   0.000000
     4  H    1.911809   2.387878   1.023386   0.000000
     5  C    1.549512   2.411291   2.358639   3.272611   0.000000
     6  F    2.379167   3.293931   2.811624   3.748510   1.338977
     7  F    2.381476   3.329835   2.767291   3.714991   1.339657
     8  F    2.374276   2.653530   3.501046   4.278938   1.336086
     9  O    4.484366   3.737057   4.506977   3.672841   5.979906
    10  H    5.114222   4.403780   5.103380   4.282547   6.567262
    11  H    4.429854   3.474665   4.727373   4.030401   5.841945
    12  O    4.992670   3.822804   5.663388   5.190158   6.153301
    13  H    4.478648   3.272739   5.330923   5.025788   5.476822
    14  H    5.612664   4.432966   6.279739   5.782338   6.761761
    15  O    3.214279   3.215777   2.537635   1.514470   4.698407
    16  H    4.028983   4.132424   3.168000   2.187414   5.449290
    17  H    3.475250   3.131164   3.127167   2.168542   5.017376
    18  O    3.851669   2.748171   4.994618   5.030331   4.409615
    19  H    2.882525   1.813174   4.048738   4.158704   3.486264
    20  H    4.257869   3.278801   5.461977   5.606105   4.564302
                    6          7          8          9         10
     6  F    0.000000
     7  F    2.171625   0.000000
     8  F    2.167572   2.166527   0.000000
     9  O    6.790004   6.547679   6.338870   0.000000
    10  H    7.472514   6.992443   6.909696   0.959565   0.000000
    11  H    6.693094   6.514542   5.997884   0.985476   1.551175
    12  O    7.041555   6.944068   5.930156   2.699574   3.046442
    13  H    6.378012   6.311451   5.109766   3.258924   3.691682
    14  H    7.536525   7.657761   6.502013   3.226390   3.638093
    15  O    5.186275   5.169712   5.560820   2.665220   3.267658
    16  H    5.898719   5.772193   6.392893   3.071685   3.484111
    17  H    5.660572   5.543411   5.683664   1.675421   2.327666
    18  O    5.277973   5.325366   3.725509   4.528246   5.050928
    19  H    4.376253   4.434618   2.951854   4.267354   4.856727
    20  H    5.522084   5.333606   3.684083   5.212499   5.623765
                   11         12         13         14         15
    11  H    0.000000
    12  O    1.718255   0.000000
    13  H    2.306431   0.981807   0.000000
    14  H    2.296203   0.960198   1.551179   0.000000
    15  O    3.293827   4.779954   4.906917   5.292264   0.000000
    16  H    3.872951   5.481516   5.708470   5.987408   0.959204
    17  H    2.338338   3.907285   4.148867   4.436364   0.990850
    18  O    3.709148   2.725349   1.747629   3.131611   5.414031
    19  H    3.599583   3.071876   2.190490   3.587680   4.709048
    20  H    4.405517   3.357409   2.397675   3.823470   6.103727
                   16         17         18         19         20
    16  H    0.000000
    17  H    1.576773   0.000000
    18  O    6.321079   4.905670   0.000000
    19  H    5.633383   4.329579   0.973014   0.000000
    20  H    6.991019   5.610588   0.959797   1.552178   0.000000
 Stoichiometry    C2H9F3O6
 Framework group  C1[X(C2H9F3O6)]
 Deg. of freedom    54
 Full point group                 C1      NOp   1
 Largest Abelian subgroup         C1      NOp   1
 Largest concise Abelian subgroup C1      NOp   1
                         Standard orientation:                         
 ---------------------------------------------------------------------
 Center     Atomic      Atomic             Coordinates (Angstroms)
 Number     Number       Type             X           Y           Z
 ---------------------------------------------------------------------
      1          6           0        0.893510   -0.425449   -0.073857
      2          8           0       -0.103836    0.259306   -0.162315
      3          8           0        0.958456   -1.719588   -0.075848
      4          1           0        0.022908   -2.125206   -0.162701
      5          6           0        2.296705    0.217795    0.061301
      6          9           0        3.064596   -0.096494   -0.989614
      7          9           0        2.910317   -0.207370    1.173684
      8          9           0        2.197616    1.548730    0.123917
      9          8           0       -3.502721   -1.216834    0.321616
     10          1           0       -3.985763   -1.363678    1.137626
     11          1           0       -3.526008   -0.243703    0.167871
     12          8           0       -3.730713    1.455032    0.010403
     13          1           0       -2.892958    1.965872   -0.023576
     14          1           0       -4.242368    1.734173   -0.752663
     15          8           0       -1.374094   -2.691286   -0.309522
     16          1           0       -1.596138   -3.593151   -0.069922
     17          1           0       -2.143672   -2.114497   -0.071094
     18          8           0       -1.325159    2.721079   -0.184426
     19          1           0       -0.708185    1.968688   -0.181697
     20          1           0       -0.997324    3.351961    0.460340
 ---------------------------------------------------------------------
 Rotational constants (GHZ):           1.0372386           0.4564502           0.3389024
 Standard basis: 6-31++G(d,p) (6D, 7F)
 There are   263 symmetry adapted cartesian basis functions of A   symmetry.
 There are   263 symmetry adapted basis functions of A   symmetry.
   263 basis functions,   424 primitive gaussians,   263 cartesian basis functions
    48 alpha electrons       48 beta electrons
       nuclear repulsion energy       720.9173706590 Hartrees.
 NAtoms=   20 NActive=   20 NUniq=   20 SFac= 1.00D+00 NAtFMM=   60 NAOKFM=F Big=F
 Integral buffers will be    131072 words long.
 Raffenetti 2 integral format.
 Two-electron integral symmetry is turned on.
 Nuclear repulsion after empirical dispersion term =      720.9096072787 Hartrees.
 One-electron integrals computed using PRISM.
 NBasis=   263 RedAO= T EigKep=  4.83D-05  NBF=   263
 NBsUse=   263 1.00D-06 EigRej= -1.00D+00 NBFU=   263
 Initial guess from the checkpoint file:  "/local_scratch/slurm.5620328/Gau-2388323.chk"
 B after Tr=    -0.000000    0.000000    0.000000
         Rot=    0.999995   -0.002925   -0.000575   -0.000601 Ang=  -0.35 deg.
 ExpMin= 3.60D-02 ExpMax= 7.00D+03 ExpMxC= 1.05D+03 IAcc=3 IRadAn=         5 AccDes= 0.00D+00
 Harris functional with IExCor= 4639 and IRadAn=       5 diagonalized for initial guess.
 HarFok:  IExCor= 4639 AccDes= 0.00D+00 IRadAn=         5 IDoV= 1 UseB2=F ITyADJ=14
 ICtDFT=  3500011 ScaDFX=  1.000000  1.000000  1.000000  1.000000
 FoFCou: FMM=F IPFlag=           0 FMFlag=      100000 FMFlg1=           0
         NFxFlg=           0 DoJE=T BraDBF=F KetDBF=T FulRan=T
         wScrn=  0.000000 ICntrl=       500 IOpCl=  0 I1Cent=   200000004 NGrid=           0
         NMat0=    1 NMatS0=      1 NMatT0=    0 NMatD0=    1 NMtDS0=    0 NMtDT0=    0
 Petite list used in FoFCou.
 Requested convergence on RMS density matrix=1.00D-10 within 128 cycles.
 Requested convergence on MAX density matrix=1.00D-08.
 Requested convergence on             energy=1.00D-08.
 No special actions if energy rises.
 SCF Done:  E(RwB97XD) =  -832.385436668     A.U. after   15 cycles
            NFock= 15  Conv=0.33D-10     -V/T= 2.0082
 Calling FoFJK, ICntrl=      2127 FMM=F ISym2X=0 I1Cent= 0 IOpClX= 0 NMat=1 NMatS=1 NMatT=0.
 ***** Axes restored to original set *****
 -------------------------------------------------------------------
 Center     Atomic                   Forces (Hartrees/Bohr)
 Number     Number              X              Y              Z
 -------------------------------------------------------------------
      1        6           0.000515736    0.000057745   -0.000112411
      2        8          -0.000105187    0.000039201    0.000129829
      3        8           0.000016157   -0.000064872   -0.000052613
      4        1          -0.000092831    0.000160553   -0.000017733
      5        6           0.000067438   -0.000000363   -0.000189940
      6        9          -0.000023955    0.000002735    0.000074725
      7        9          -0.000035862    0.000018229    0.000064126
      8        9          -0.000049107    0.000000616    0.000026780
      9        8          -0.000042892    0.000464945    0.000261107
     10        1           0.000128389    0.000155411   -0.000256527
     11        1           0.000134433   -0.000245594    0.000131678
     12        8          -0.000058529   -0.000366376    0.000085320
     13        1           0.000062100    0.000083220   -0.000293766
     14        1          -0.000066726    0.000048004    0.000062912
     15        8          -0.000154581   -0.000062040   -0.000094463
     16        1           0.000095063   -0.000120045    0.000129086
     17        1          -0.000141596   -0.000089308    0.000073392
     18        8          -0.000445424    0.000060539   -0.000177916
     19        1           0.000278014   -0.000119349    0.000139907
     20        1          -0.000080640   -0.000023250    0.000016505
 -------------------------------------------------------------------
 Cartesian Forces:  Max     0.000515736 RMS     0.000163933

 GradGradGradGradGradGradGradGradGradGradGradGradGradGradGradGradGradGrad
 Berny optimization.
 Using GEDIIS/GDIIS optimizer.
 FormGI is forming the generalized inverse of G from B-inverse, IUseBI=4.
 Internal  Forces:  Max     0.001475255 RMS     0.000400664
 Search for a local minimum.
 Step number  20 out of a maximum of  120
 All quantities printed in internal units (Hartrees-Bohrs-Radians)
 Mixed Optimization -- En-DIIS/RFO-DIIS
 Swapping is turned off.
 Update second derivatives using D2CorX and points   17   18   19   20
 DE= -5.70D-05 DEPred=-5.03D-05 R= 1.13D+00
 TightC=F SS=  1.41D+00  RLast= 8.51D-02 DXNew= 2.8791D-01 2.5542D-01
 Trust test= 1.13D+00 RLast= 8.51D-02 DXMaxT set to 2.55D-01
 ITU=  1  1  0 -1  1  0 -1 -1  1  0  0 -1  1  0  1  1  1 -1  1  0
     Eigenvalues ---    0.00017   0.00035   0.00218   0.00298   0.00606
     Eigenvalues ---    0.00803   0.00983   0.01033   0.01471   0.01564
     Eigenvalues ---    0.01736   0.01866   0.02030   0.02158   0.02495
     Eigenvalues ---    0.02648   0.02946   0.03136   0.03224   0.03797
     Eigenvalues ---    0.04103   0.04588   0.05013   0.06132   0.06820
     Eigenvalues ---    0.08326   0.08895   0.09442   0.11720   0.12052
     Eigenvalues ---    0.13846   0.20379   0.21531   0.21696   0.23676
     Eigenvalues ---    0.24905   0.28513   0.32666   0.36706   0.37687
     Eigenvalues ---    0.38894   0.41386   0.45522   0.47222   0.49726
     Eigenvalues ---    0.53912   0.56652   0.56888   0.57172   0.57366
     Eigenvalues ---    0.57931   0.62668   1.13365   5.87251
 En-DIIS/RFO-DIIS/Sim-DIIS IScMMF=       -3 using points:    20   19
 RFO step:  Lambda=-1.31368366D-05.
 DidBck=F Rises=F RFO-DIIS coefs:    0.81367    0.18633
 Iteration  1 RMS(Cart)=  0.01084524 RMS(Int)=  0.00014120
 Iteration  2 RMS(Cart)=  0.00030628 RMS(Int)=  0.00004976
 Iteration  3 RMS(Cart)=  0.00000004 RMS(Int)=  0.00004976
 Variable       Old X    -DE/DX   Delta X   Delta X   Delta X     New X
                                 (Linear)    (Quad)   (Total)
    R1        2.29227   0.00011  -0.00022   0.00082   0.00060   2.29287
    R2        2.44865  -0.00028  -0.00013   0.00017   0.00004   2.44869
    R3        2.92815  -0.00001   0.00016  -0.00010   0.00006   2.92822
    R4        1.93392   0.00022  -0.00019   0.00136   0.00116   1.93508
    R5        2.86193   0.00014   0.00081  -0.00251  -0.00170   2.86023
    R6        2.53030   0.00000  -0.00010   0.00008  -0.00002   2.53028
    R7        2.53158  -0.00003   0.00017  -0.00012   0.00006   2.53164
    R8        2.52484   0.00001  -0.00017   0.00023   0.00006   2.52490
    R9        1.81332   0.00012  -0.00003   0.00017   0.00014   1.81345
   R10        1.86228   0.00044   0.00009  -0.00036  -0.00027   1.86201
   R11        3.16609   0.00010   0.00154  -0.00808  -0.00654   3.15954
   R12        3.24703   0.00046  -0.00245   0.00962   0.00717   3.25420
   R13        1.85535   0.00017  -0.00003   0.00030   0.00028   1.85562
   R14        1.81451   0.00004  -0.00001   0.00005   0.00003   1.81454
   R15        3.30254  -0.00006  -0.00071  -0.00031  -0.00102   3.30152
   R16        1.81263   0.00003  -0.00002   0.00000  -0.00002   1.81261
   R17        1.87243   0.00022  -0.00016   0.00067   0.00051   1.87294
   R18        1.83873   0.00027  -0.00015   0.00068   0.00053   1.83926
   R19        1.81375  -0.00001  -0.00003   0.00006   0.00003   1.81378
    A1        2.22043  -0.00022   0.00024  -0.00053  -0.00029   2.22013
    A2        2.11365   0.00008   0.00017  -0.00043  -0.00025   2.11340
    A3        1.94911   0.00014  -0.00041   0.00096   0.00055   1.94965
    A4        1.92854   0.00029   0.00096  -0.00110  -0.00014   1.92840
    A5        1.93204  -0.00011   0.00035  -0.00018   0.00016   1.93220
    A6        1.93421  -0.00008  -0.00032  -0.00041  -0.00074   1.93347
    A7        1.92885  -0.00005   0.00026  -0.00026  -0.00000   1.92885
    A8        1.89077   0.00009  -0.00014   0.00037   0.00023   1.89099
    A9        1.88929   0.00008  -0.00003   0.00017   0.00013   1.88942
   A10        1.88725   0.00008  -0.00013   0.00037   0.00024   1.88749
   A11        1.84615  -0.00023  -0.00087  -0.00451  -0.00564   1.84052
   A12        2.12431  -0.00060  -0.00138  -0.01746  -0.01905   2.10526
   A13        2.10792   0.00091  -0.00007  -0.00026  -0.00053   2.10739
   A14        1.99974   0.00120   0.00138  -0.00113   0.00025   1.99999
   A15        2.00835  -0.00034  -0.00089  -0.00083  -0.00172   2.00663
   A16        1.85034  -0.00038  -0.00040   0.00176   0.00136   1.85170
   A17        2.14213  -0.00055  -0.00086   0.00152   0.00065   2.14278
   A18        2.06636   0.00093   0.00048   0.00196   0.00244   2.06880
   A19        1.88328  -0.00023  -0.00011   0.00115   0.00103   1.88431
   A20        1.80743   0.00005   0.00025  -0.00008   0.00017   1.80760
   A21        2.12779  -0.00007  -0.00072  -0.00034  -0.00106   2.12673
   A22        1.86482  -0.00000  -0.00006   0.00008   0.00003   1.86485
   A23        3.11740   0.00092   0.00182  -0.00060   0.00122   3.11861
   A24        3.24103   0.00148   0.00213  -0.00463  -0.00251   3.23852
   A25        3.04374   0.00094  -0.00047   0.00002  -0.00045   3.04329
   A26        3.19969   0.00108  -0.00248   0.00815   0.00563   3.20532
   A27        3.12975   0.00021  -0.00178   0.00477   0.00298   3.13274
   A28        3.20019  -0.00017  -0.00204   0.00171  -0.00033   3.19986
   A29        3.08006  -0.00021  -0.00073   0.00177   0.00104   3.08110
   A30        3.14142  -0.00027   0.00138  -0.00130   0.00004   3.14146
    D1       -0.00273  -0.00004   0.00139  -0.00522  -0.00383  -0.00655
    D2        3.13836  -0.00005   0.00094  -0.00547  -0.00453   3.13383
    D3       -2.04285  -0.00000  -0.00478  -0.00485  -0.00963  -2.05248
    D4        2.14199   0.00000  -0.00463  -0.00491  -0.00954   2.13245
    D5        0.05014  -0.00001  -0.00443  -0.00493  -0.00936   0.04078
    D6        1.09922   0.00001  -0.00437  -0.00461  -0.00898   1.09024
    D7       -0.99913   0.00002  -0.00421  -0.00468  -0.00889  -1.00802
    D8       -3.09098  -0.00000  -0.00401  -0.00470  -0.00871  -3.09969
    D9       -2.80346   0.00001  -0.00280   0.01407   0.01127  -2.79219
   D10       -0.35997   0.00014  -0.00278   0.01988   0.01710  -0.34287
   D11        2.10563  -0.00010  -0.00120  -0.02103  -0.02224   2.08339
   D12       -1.99450   0.00032  -0.00146  -0.02094  -0.02241  -2.01691
   D13       -0.39643  -0.00033   0.00116   0.01735   0.01851  -0.37792
   D14        1.78663   0.00009   0.00089   0.01744   0.01833   1.80497
   D15       -1.81211   0.00028  -0.00103   0.02656   0.02546  -1.78666
   D16        0.72308   0.00014  -0.00148   0.03328   0.03173   0.75481
   D17        0.60982   0.00060  -0.00544  -0.00807  -0.01344   0.59637
   D18       -3.13818   0.00046  -0.00589  -0.00135  -0.00717   3.13784
   D19        0.05333   0.00024  -0.00046  -0.00765  -0.00811   0.04522
   D20       -2.03463   0.00002  -0.00024  -0.00711  -0.00735  -2.04198
   D21       -2.14250   0.00010   0.00042  -0.00792  -0.00750  -2.15000
   D22        2.05272  -0.00013   0.00064  -0.00738  -0.00674   2.04598
         Item               Value     Threshold  Converged?
 Maximum Force            0.001475     0.000015     NO 
 RMS     Force            0.000401     0.000010     NO 
 Maximum Displacement     0.032562     0.000060     NO 
 RMS     Displacement     0.010972     0.000040     NO 
 Predicted change in Energy=-6.646375D-06
 GradGradGradGradGradGradGradGradGradGradGradGradGradGradGradGradGradGrad

                          Input orientation:                          
 ---------------------------------------------------------------------
 Center     Atomic      Atomic             Coordinates (Angstroms)
 Number     Number       Type             X           Y           Z
 ---------------------------------------------------------------------
      1          6           0        1.243295    0.182924   -0.161917
      2          8           0        0.038630    0.080674   -0.059404
      3          8           0        2.057798    0.731668    0.683385
      4          1           0        1.544415    1.095872    1.491079
      5          6           0        1.990463   -0.368758   -1.402271
      6          9           0        2.849183   -1.332942   -1.047611
      7          9           0        2.678349    0.604281   -2.014454
      8          9           0        1.124343   -0.882006   -2.280692
      9          8           0       -1.858199    2.065604    2.483209
     10          1           0       -2.185833    2.962321    2.385957
[truncated: 853,403 more chars]
