# Supplementary material for: The Hydration of Trifluoroacetic Acid from 0 to 298 K
Source: J Phys Chem A. 2026 Jan 20;130(4):927–35. doi: 10.1021/acs.jpca.5c08151 (PMC12862820; doi:10.1021/acs.jpca.5c08151)
Supplement: Supplementary file 1 [file jp5c08151_si_001.zip › TFA_SI/within1kcal-hightemps/4-H2O/20K-386-20557-wb97xd.log]

 Entering Gaussian System, Link 0=g16
 Initial command:
 /software/commercial/MERCURY/GAUSSIAN/AVX2/g16/l1.exe "/local_scratch/slurm.5620339/Gau-3114039.inp" -scrdir="/local_scratch/slurm.5620339/"
 Entering Link 1 = /software/commercial/MERCURY/GAUSSIAN/AVX2/g16/l1.exe PID=   3114040.
  
 Copyright (c) 1988-2019, Gaussian, Inc.  All Rights Reserved.
  
 This is part of the Gaussian(R) 16 program.  It is based on
 the Gaussian(R) 09 system (copyright 2009, Gaussian, Inc.),
 the Gaussian(R) 03 system (copyright 2003, Gaussian, Inc.),
 the Gaussian(R) 98 system (copyright 1998, Gaussian, Inc.),
 the Gaussian(R) 94 system (copyright 1995, Gaussian, Inc.),
 the Gaussian 92(TM) system (copyright 1992, Gaussian, Inc.),
 the Gaussian 90(TM) system (copyright 1990, Gaussian, Inc.),
 the Gaussian 88(TM) system (copyright 1988, Gaussian, Inc.),
 the Gaussian 86(TM) system (copyright 1986, Carnegie Mellon
 University), and the Gaussian 82(TM) system (copyright 1983,
 Carnegie Mellon University). Gaussian is a federally registered
 trademark of Gaussian, Inc.
  
 This software contains proprietary and confidential information,
 including trade secrets, belonging to Gaussian, Inc.
  
 This software is provided under written license and may be
 used, copied, transmitted, or stored only in accord with that
 written license.
  
 The following legend is applicable only to US Government
 contracts under FAR:
  
                    RESTRICTED RIGHTS LEGEND
  
 Use, reproduction and disclosure by the US Government is
 subject to restrictions as set forth in subparagraphs (a)
 and (c) of the Commercial Computer Software - Restricted
 Rights clause in FAR 52.227-19.
  
 Gaussian, Inc.
 340 Quinnipiac St., Bldg. 40, Wallingford CT 06492
  
  
 ---------------------------------------------------------------
 Warning -- This program may not be used in any manner that
 competes with the business of Gaussian, Inc. or will provide
 assistance to any competitor of Gaussian, Inc.  The licensee
 of this program is prohibited from giving any competitor of
 Gaussian, Inc. access to this program.  By using this program,
 the user acknowledges that Gaussian, Inc. is engaged in the
 business of creating and licensing software in the field of
 computational chemistry and represents and warrants to the
 licensee that it is not a competitor of Gaussian, Inc. and that
 it will not use this program in any manner prohibited above.
 ---------------------------------------------------------------
  

 Cite this work as:
 Gaussian 16, Revision C.01,
 M. J. Frisch, G. W. Trucks, H. B. Schlegel, G. E. Scuseria, 
 M. A. Robb, J. R. Cheeseman, G. Scalmani, V. Barone, 
 G. A. Petersson, H. Nakatsuji, X. Li, M. Caricato, A. V. Marenich, 
 J. Bloino, B. G. Janesko, R. Gomperts, B. Mennucci, H. P. Hratchian, 
 J. V. Ortiz, A. F. Izmaylov, J. L. Sonnenberg, D. Williams-Young, 
 F. Ding, F. Lipparini, F. Egidi, J. Goings, B. Peng, A. Petrone, 
 T. Henderson, D. Ranasinghe, V. G. Zakrzewski, J. Gao, N. Rega, 
 G. Zheng, W. Liang, M. Hada, M. Ehara, K. Toyota, R. Fukuda, 
 J. Hasegawa, M. Ishida, T. Nakajima, Y. Honda, O. Kitao, H. Nakai, 
 T. Vreven, K. Throssell, J. A. Montgomery, Jr., J. E. Peralta, 
 F. Ogliaro, M. J. Bearpark, J. J. Heyd, E. N. Brothers, K. N. Kudin, 
 V. N. Staroverov, T. A. Keith, R. Kobayashi, J. Normand, 
 K. Raghavachari, A. P. Rendell, J. C. Burant, S. S. Iyengar, 
 J. Tomasi, M. Cossi, J. M. Millam, M. Klene, C. Adamo, R. Cammi, 
 J. W. Ochterski, R. L. Martin, K. Morokuma, O. Farkas, 
 J. B. Foresman, and D. J. Fox, Gaussian, Inc., Wallingford CT, 2019.
 
 ******************************************
 Gaussian 16:  ES64L-G16RevC.01  3-Jul-2019
                19-Sep-2025 
 ******************************************
 %nproc=20
 Will use up to   20 processors via shared memory.
 %mem=18gb
 ----------------------------------------------------------------------
 # wb97xd/6-31++g** scf(conver=10) opt(tight,maxcycles=300,calcfc) freq
 ----------------------------------------------------------------------
 1/6=300,7=10,10=4,18=20,19=15,26=3,38=1/1,3;
 2/9=110,12=2,17=6,18=5,40=1/2;
 3/5=1,6=6,7=1111,11=2,25=1,30=1,71=2,74=-58,140=1/1,2,3;
 4//1;
 5/5=2,6=10,38=5/2;
 8/6=4,10=90,11=11/1;
 11/6=1,8=1,9=11,15=111,16=1/1,2,10;
 10/6=1,13=1/2;
 6/7=2,8=2,9=2,10=2,28=1/1;
 7/10=1,25=1/1,2,3,16;
 1/6=300,7=10,10=4,18=20,19=15,26=3/3(2);
 2/9=110/2;
 99//99;
 2/9=110/2;
 3/5=1,6=6,7=1111,11=2,25=1,30=1,71=1,74=-58/1,2,3;
 4/5=5,16=3,69=1/1;
 5/5=2,6=10,38=5/2;
 7//1,2,3,16;
 1/6=300,7=10,18=20,19=15,26=3/3(-5);
 2/9=110/2;
 6/7=2,8=2,9=2,10=2,19=2,28=1/1;
 99/9=1/99;
 -------------
 20K-386-20557
 -------------
 Symbolic Z-matrix:
 Charge =  0 Multiplicity = 1
 C                    -1.12005   3.42512  -1.5988 
 O                    -0.23024   2.78974  -2.10982 
 O                    -1.06338   4.19533  -0.57664 
 H                    -0.08421   4.21475  -0.13992 
 C                    -2.5757    3.32281  -2.16707 
 F                    -3.03828   4.50146  -2.59446 
 F                    -3.42469   2.86852  -1.23586 
 F                    -2.62489   2.46911  -3.19684 
 O                     1.22031   4.12201   0.47574 
 H                     1.42977   3.1534    0.55932 
 H                     1.23995   4.48521   1.36496 
 O                     0.37244   0.11422  -2.65428 
 H                    -0.24224  -0.26045  -3.29453 
 H                     0.15953   1.05672  -2.59212 
 O                     1.63618   1.54979   0.75407 
 H                     0.92393   0.92088   0.85664 
 H                     2.1707    1.22162  -0.00897 
 O                     2.79257   0.63357  -1.4769 
 H                     3.07189   1.33978  -2.06453 
 H                     2.0187    0.23183  -1.90394 
 
 Add virtual bond connecting atoms O9         and H4         Dist= 2.73D+00.
 Add virtual bond connecting atoms O15        and H10        Dist= 3.08D+00.
 Add virtual bond connecting atoms O18        and H17        Dist= 3.21D+00.
 Add virtual bond connecting atoms O2         and H14        Dist= 3.48D+00.
 Add virtual bond connecting atoms H20        and O12        Dist= 3.43D+00.

 GradGradGradGradGradGradGradGradGradGradGradGradGradGradGradGradGradGrad
 Berny optimization.
 Initialization pass.
                           ----------------------------
                           !    Initial Parameters    !
                           ! (Angstroms and Degrees)  !
 --------------------------                            --------------------------
 ! Name  Definition              Value          Derivative Info.                !
 --------------------------------------------------------------------------------
 ! R1    R(1,2)                  1.2069         calculate D2E/DX2 analytically  !
 ! R2    R(1,3)                  1.2811         calculate D2E/DX2 analytically  !
 ! R3    R(1,5)                  1.566          calculate D2E/DX2 analytically  !
 ! R4    R(2,14)                 1.8406         calculate D2E/DX2 analytically  !
 ! R5    R(3,4)                  1.0723         calculate D2E/DX2 analytically  !
 ! R6    R(4,9)                  1.4455         calculate D2E/DX2 analytically  !
 ! R7    R(5,6)                  1.3364         calculate D2E/DX2 analytically  !
 ! R8    R(5,7)                  1.3395         calculate D2E/DX2 analytically  !
 ! R9    R(5,8)                  1.3385         calculate D2E/DX2 analytically  !
 ! R10   R(9,10)                 0.9945         calculate D2E/DX2 analytically  !
 ! R11   R(9,11)                 0.9607         calculate D2E/DX2 analytically  !
 ! R12   R(10,15)                1.6285         calculate D2E/DX2 analytically  !
 ! R13   R(12,13)                0.9634         calculate D2E/DX2 analytically  !
 ! R14   R(12,14)                0.9682         calculate D2E/DX2 analytically  !
 ! R15   R(12,20)                1.813          calculate D2E/DX2 analytically  !
 ! R16   R(15,16)                0.9557         calculate D2E/DX2 analytically  !
 ! R17   R(15,17)                0.9877         calculate D2E/DX2 analytically  !
 ! R18   R(17,18)                1.6992         calculate D2E/DX2 analytically  !
 ! R19   R(18,19)                0.9602         calculate D2E/DX2 analytically  !
 ! R20   R(18,20)                0.9709         calculate D2E/DX2 analytically  !
 ! A1    A(2,1,3)              128.4418         calculate D2E/DX2 analytically  !
 ! A2    A(2,1,5)              119.8205         calculate D2E/DX2 analytically  !
 ! A3    A(3,1,5)              111.7112         calculate D2E/DX2 analytically  !
 ! A4    A(1,2,14)             139.7076         calculate D2E/DX2 analytically  !
 ! A5    A(1,3,4)              112.1001         calculate D2E/DX2 analytically  !
 ! A6    A(1,5,6)              112.3459         calculate D2E/DX2 analytically  !
 ! A7    A(1,5,7)              111.0412         calculate D2E/DX2 analytically  !
 ! A8    A(1,5,8)              110.7936         calculate D2E/DX2 analytically  !
 ! A9    A(6,5,7)              107.5813         calculate D2E/DX2 analytically  !
 ! A10   A(6,5,8)              107.6831         calculate D2E/DX2 analytically  !
 ! A11   A(7,5,8)              107.1713         calculate D2E/DX2 analytically  !
 ! A12   A(4,9,10)             106.7597         calculate D2E/DX2 analytically  !
 ! A13   A(4,9,11)             112.8554         calculate D2E/DX2 analytically  !
 ! A14   A(10,9,11)            106.6252         calculate D2E/DX2 analytically  !
 ! A15   A(13,12,14)           106.316          calculate D2E/DX2 analytically  !
 ! A16   A(13,12,20)           151.5971         calculate D2E/DX2 analytically  !
 ! A17   A(14,12,20)            96.3128         calculate D2E/DX2 analytically  !
 ! A18   A(10,15,16)           124.4981         calculate D2E/DX2 analytically  !
 ! A19   A(10,15,17)           107.6596         calculate D2E/DX2 analytically  !
 ! A20   A(16,15,17)           105.5199         calculate D2E/DX2 analytically  !
 ! A21   A(17,18,19)           112.3711         calculate D2E/DX2 analytically  !
 ! A22   A(17,18,20)           103.3833         calculate D2E/DX2 analytically  !
 ! A23   A(19,18,20)           105.486          calculate D2E/DX2 analytically  !
 ! A24   A(12,20,18)           158.8496         calculate D2E/DX2 analytically  !
 ! A25   L(3,4,9,12,-1)        176.5917         calculate D2E/DX2 analytically  !
 ! A26   L(9,10,15,1,-1)       177.6147         calculate D2E/DX2 analytically  !
 ! A27   L(2,14,12,15,-1)      169.5757         calculate D2E/DX2 analytically  !
 ! A28   L(15,17,18,1,-1)      170.4734         calculate D2E/DX2 analytically  !
 ! A29   L(3,4,9,12,-2)        183.5054         calculate D2E/DX2 analytically  !
 ! A30   L(9,10,15,1,-2)       184.8708         calculate D2E/DX2 analytically  !
 ! A31   L(2,14,12,15,-2)      175.0212         calculate D2E/DX2 analytically  !
 ! A32   L(15,17,18,1,-2)      186.3659         calculate D2E/DX2 analytically  !
 ! D1    D(3,1,2,14)           125.1408         calculate D2E/DX2 analytically  !
 ! D2    D(5,1,2,14)           -52.8198         calculate D2E/DX2 analytically  !
 ! D3    D(2,1,3,4)             -2.2037         calculate D2E/DX2 analytically  !
 ! D4    D(5,1,3,4)            175.8918         calculate D2E/DX2 analytically  !
 ! D5    D(2,1,5,6)           -119.4931         calculate D2E/DX2 analytically  !
 ! D6    D(2,1,5,7)            119.9731         calculate D2E/DX2 analytically  !
 ! D7    D(2,1,5,8)              0.9972         calculate D2E/DX2 analytically  !
 ! D8    D(3,1,5,6)             62.2262         calculate D2E/DX2 analytically  !
 ! D9    D(3,1,5,7)            -58.3077         calculate D2E/DX2 analytically  !
 ! D10   D(3,1,5,8)           -177.2836         calculate D2E/DX2 analytically  !
 ! D11   D(1,2,12,13)           65.7104         calculate D2E/DX2 analytically  !
 ! D12   D(1,2,12,20)         -129.1571         calculate D2E/DX2 analytically  !
 ! D13   D(1,3,9,10)           -48.3902         calculate D2E/DX2 analytically  !
 ! D14   D(1,3,9,11)          -164.1884         calculate D2E/DX2 analytically  !
 ! D15   D(4,9,15,16)          -27.9346         calculate D2E/DX2 analytically  !
 ! D16   D(4,9,15,17)           96.1386         calculate D2E/DX2 analytically  !
 ! D17   D(11,9,15,16)          91.3691         calculate D2E/DX2 analytically  !
 ! D18   D(11,9,15,17)        -144.5577         calculate D2E/DX2 analytically  !
 ! D19   D(13,12,20,18)        145.4877         calculate D2E/DX2 analytically  !
 ! D20   D(14,12,20,18)          2.4731         calculate D2E/DX2 analytically  !
 ! D21   D(10,15,18,19)          8.641          calculate D2E/DX2 analytically  !
 ! D22   D(10,15,18,20)       -102.6056         calculate D2E/DX2 analytically  !
 ! D23   D(16,15,18,19)        140.0005         calculate D2E/DX2 analytically  !
 ! D24   D(16,15,18,20)         28.754          calculate D2E/DX2 analytically  !
 ! D25   D(17,18,20,12)         61.3674         calculate D2E/DX2 analytically  !
 ! D26   D(19,18,20,12)        -56.7894         calculate D2E/DX2 analytically  !
 --------------------------------------------------------------------------------
 Trust Radius=3.00D-01 FncErr=1.00D-07 GrdErr=1.00D-06 EigMax=2.50D+02 EigMin=1.00D-04
 Number of steps in this run=    120 maximum allowed number of steps=    120.
 GradGradGradGradGradGradGradGradGradGradGradGradGradGradGradGradGradGrad

                          Input orientation:                          
 ---------------------------------------------------------------------
 Center     Atomic      Atomic             Coordinates (Angstroms)
 Number     Number       Type             X           Y           Z
 ---------------------------------------------------------------------
      1          6           0       -1.120054    3.425117   -1.598804
      2          8           0       -0.230245    2.789737   -2.109815
      3          8           0       -1.063381    4.195333   -0.576645
      4          1           0       -0.084214    4.214751   -0.139925
      5          6           0       -2.575700    3.322809   -2.167066
      6          9           0       -3.038283    4.501456   -2.594457
      7          9           0       -3.424692    2.868518   -1.235861
      8          9           0       -2.624890    2.469111   -3.196841
      9          8           0        1.220313    4.122007    0.475740
     10          1           0        1.429770    3.153396    0.559320
     11          1           0        1.239950    4.485213    1.364964
     12          8           0        0.372443    0.114225   -2.654282
     13          1           0       -0.242239   -0.260451   -3.294526
     14          1           0        0.159532    1.056720   -2.592122
     15          8           0        1.636180    1.549792    0.754073
     16          1           0        0.923935    0.920878    0.856640
     17          1           0        2.170699    1.221625   -0.008968
     18          8           0        2.792571    0.633572   -1.476898
     19          1           0        3.071887    1.339776   -2.064528
     20          1           0        2.018696    0.231830   -1.903941
 ---------------------------------------------------------------------
                    Distance matrix (angstroms):
                    1          2          3          4          5
     1  C    0.000000
     2  O    1.206897   0.000000
     3  O    1.281115   2.240631   0.000000
     4  H    1.955714   2.435664   1.072319   0.000000
     5  C    1.565980   2.405952   2.361747   3.333522   0.000000
     6  F    2.414422   3.324145   2.839986   3.851423   1.336359
     7  F    2.398518   3.312778   2.787615   3.764601   1.339519
     8  F    2.394201   2.649292   3.504794   4.341317   1.338528
     9  O    3.204170   3.250255   2.515580   1.445487   4.693917
    10  H    3.351557   3.164203   2.931185   1.976756   4.848265
    11  H    3.934126   4.136448   3.026418   2.022684   5.327814
    12  O    3.782009   2.796077   4.799335   4.831650   4.384512
    13  H    4.150837   3.272206   5.283481   5.477583   4.422212
    14  H    2.869377   1.840623   3.925373   4.005726   3.577335
    15  O    4.080404   3.636325   4.007159   3.295602   5.423705
    16  H    4.059349   3.691155   4.089717   3.585960   5.211479
    17  H    4.267553   3.554865   4.429951   3.749745   5.621446
    18  O    4.807933   3.766570   5.325877   4.784165   6.043729
    19  H    4.705095   3.606732   5.241035   4.683007   5.986500
    20  H    4.487977   3.412185   5.193290   4.837111   5.543632
                    6          7          8          9         10
     6  F    0.000000
     7  F    2.159070   0.000000
     8  F    2.159673   2.155146   0.000000
     9  O    5.263623   5.106553   5.568258   0.000000
    10  H    5.632679   5.183593   5.569314   0.994517   0.000000
    11  H    5.829285   5.580043   6.309652   0.960741   1.568065
    12  O    5.557376   4.900641   3.850177   5.155409   4.547718
    13  H    5.566302   4.914932   3.624510   5.963213   5.413141
    14  H    4.700237   4.238953   3.180179   4.464641   3.992636
    15  O    6.463403   5.595650   5.883160   2.620440   1.628521
    16  H    6.358442   5.204077   5.605523   3.237307   2.308335
    17  H    6.676491   5.960362   5.892064   3.090371   2.145616
    18  O    7.085783   6.611161   5.972963   4.295809   3.514672
    19  H    6.900089   6.725272   5.916993   4.197869   3.587526
    20  H    6.654288   6.085140   5.314123   4.629662   3.866527
                   11         12         13         14         15
    11  H    0.000000
    12  O    6.001037   0.000000
    13  H    6.813887   0.963394   0.000000
    14  H    5.346063   0.968242   1.545876   0.000000
    15  O    3.024381   3.908294   4.816284   3.690614   0.000000
    16  H    3.614241   3.644366   4.470758   3.535071   0.955691
    17  H    3.661282   3.384929   4.337477   3.277906   0.987743
    18  O    5.032091   2.740981   3.648715   2.890618   2.674683
    19  H    5.001118   3.022712   3.880342   2.973263   3.170153
    20  H    5.420649   1.813006   2.699610   2.147214   2.991384
                   16         17         18         19         20
    16  H    0.000000
    17  H    1.547303   0.000000
    18  O    3.003289   1.699220   0.000000
    19  H    3.649986   2.247537   0.960234   0.000000
    20  H    3.048622   2.143296   0.970899   1.537057   0.000000
 Stoichiometry    C2H9F3O6
 Framework group  C1[X(C2H9F3O6)]
 Deg. of freedom    54
 Full point group                 C1      NOp   1
 Largest Abelian subgroup         C1      NOp   1
 Largest concise Abelian subgroup C1      NOp   1
                         Standard orientation:                         
 ---------------------------------------------------------------------
 Center     Atomic      Atomic             Coordinates (Angstroms)
 Number     Number       Type             X           Y           Z
 ---------------------------------------------------------------------
      1          6           0       -0.832413    0.402585   -0.309174
      2          8           0        0.049451   -0.320563   -0.704109
      3          8           0       -0.793833    1.666442   -0.103183
      4          1           0        0.179280    2.076185   -0.290343
      5          6           0       -2.227158   -0.203070    0.065210
      6          9           0       -3.216093    0.300363   -0.679383
      7          9           0       -2.525889    0.034991    1.349109
      8          9           0       -2.228598   -1.531218   -0.101152
      9          8           0        1.531939    2.560611   -0.448714
     10          1           0        2.119095    1.945362    0.066826
     11          1           0        1.659991    3.437691   -0.078100
     12          8           0        1.471423   -2.554199    0.194173
     13          1           0        0.898476   -3.324123    0.278296
     14          1           0        0.933033   -1.857123   -0.207965
     15          8           0        2.984497    0.952360    1.024484
     16          1           0        2.637722    0.505167    1.794621
     17          1           0        3.363258    0.240671    0.453806
     18          8           0        3.719514   -1.136382   -0.475795
     19          1           0        3.519119   -1.010932   -1.406469
     20          1           0        3.078740   -1.793375   -0.158914
 ---------------------------------------------------------------------
 Rotational constants (GHZ):           1.0958793           0.4792583           0.3743099
 Standard basis: 6-31++G(d,p) (6D, 7F)
 There are   263 symmetry adapted cartesian basis functions of A   symmetry.
 There are   263 symmetry adapted basis functions of A   symmetry.
   263 basis functions,   424 primitive gaussians,   263 cartesian basis functions
    48 alpha electrons       48 beta electrons
       nuclear repulsion energy       732.8486141404 Hartrees.
 NAtoms=   20 NActive=   20 NUniq=   20 SFac= 1.00D+00 NAtFMM=   60 NAOKFM=F Big=F
 Integral buffers will be    131072 words long.
 Raffenetti 2 integral format.
 Two-electron integral symmetry is turned on.
 Nuclear repulsion after empirical dispersion term =      732.8401606698 Hartrees.
 One-electron integrals computed using PRISM.
 NBasis=   263 RedAO= T EigKep=  6.12D-05  NBF=   263
 NBsUse=   263 1.00D-06 EigRej= -1.00D+00 NBFU=   263
 ExpMin= 3.60D-02 ExpMax= 7.00D+03 ExpMxC= 1.05D+03 IAcc=3 IRadAn=         5 AccDes= 0.00D+00
 Harris functional with IExCor= 4639 and IRadAn=       5 diagonalized for initial guess.
 HarFok:  IExCor= 4639 AccDes= 0.00D+00 IRadAn=         5 IDoV= 1 UseB2=F ITyADJ=14
 ICtDFT=  3500011 ScaDFX=  1.000000  1.000000  1.000000  1.000000
 FoFCou: FMM=F IPFlag=           0 FMFlag=      100000 FMFlg1=           0
         NFxFlg=           0 DoJE=T BraDBF=F KetDBF=T FulRan=T
         wScrn=  0.000000 ICntrl=       500 IOpCl=  0 I1Cent=   200000004 NGrid=           0
         NMat0=    1 NMatS0=      1 NMatT0=    0 NMatD0=    1 NMtDS0=    0 NMtDT0=    0
 Petite list used in FoFCou.
 Requested convergence on RMS density matrix=1.00D-10 within 128 cycles.
 Requested convergence on MAX density matrix=1.00D-08.
 Requested convergence on             energy=1.00D-08.
 No special actions if energy rises.
 SCF Done:  E(RwB97XD) =  -832.379608927     A.U. after   17 cycles
            NFock= 17  Conv=0.93D-10     -V/T= 2.0081
 DoSCS=F DFT=T ScalE2(SS,OS)=  1.000000  1.000000
 Range of M.O.s used for correlation:     1   263
 NBasis=   263 NAE=    48 NBE=    48 NFC=     0 NFV=     0
 NROrb=    263 NOA=    48 NOB=    48 NVA=   215 NVB=   215

 **** Warning!!: The largest alpha MO coefficient is  0.37616535D+02

 Symmetrizing basis deriv contribution to polar:
 IMax=3 JMax=2 DiffMx= 0.00D+00
 G2DrvN: will do    21 centers at a time, making    1 passes.
 Calling FoFCou, ICntrl=  3107 FMM=F I1Cent=   0 AccDes= 0.00D+00.
 End of G2Drv F.D. properties file   721 does not exist.
 End of G2Drv F.D. properties file   722 does not exist.
 End of G2Drv F.D. properties file   788 does not exist.
          IDoAtm=11111111111111111111
          Differentiating once with respect to nuclear coordinates.
 Keep R1 ints in memory in canonical form, NReq=1236245053.
          There are    63 degrees of freedom in the 1st order CPHF.  IDoFFX=6 NUNeed=     0.
     57 vectors produced by pass  0 Test12= 1.64D-14 1.59D-09 XBig12= 1.38D-01 9.40D-02.
 AX will form    57 AO Fock derivatives at one time.
     57 vectors produced by pass  1 Test12= 1.64D-14 1.59D-09 XBig12= 2.77D-02 3.45D-02.
     57 vectors produced by pass  2 Test12= 1.64D-14 1.59D-09 XBig12= 9.12D-04 3.81D-03.
     57 vectors produced by pass  3 Test12= 1.64D-14 1.59D-09 XBig12= 9.42D-06 5.43D-04.
     57 vectors produced by pass  4 Test12= 1.64D-14 1.59D-09 XBig12= 6.80D-08 3.46D-05.
     57 vectors produced by pass  5 Test12= 1.64D-14 1.59D-09 XBig12= 4.15D-10 1.94D-06.
     50 vectors produced by pass  6 Test12= 1.64D-14 1.59D-09 XBig12= 2.39D-12 1.38D-07.
     14 vectors produced by pass  7 Test12= 1.64D-14 1.59D-09 XBig12= 1.24D-14 1.06D-08.
 InvSVY:  IOpt=1 It=  1 EMax= 2.22D-16
 Solved reduced A of dimension   406 with    63 vectors.
 End of Minotr F.D. properties file   721 does not exist.
 End of Minotr F.D. properties file   722 does not exist.
 End of Minotr F.D. properties file   788 does not exist.

 **********************************************************************

            Population analysis using the SCF Density.

 **********************************************************************

 Orbital symmetries:
       Occupied  (A) (A) (A) (A) (A) (A) (A) (A) (A) (A) (A) (A)
                 (A) (A) (A) (A) (A) (A) (A) (A) (A) (A) (A) (A)
                 (A) (A) (A) (A) (A) (A) (A) (A) (A) (A) (A) (A)
                 (A) (A) (A) (A) (A) (A) (A) (A) (A) (A) (A) (A)
       Virtual   (A) (A) (A) (A) (A) (A) (A) (A) (A) (A) (A) (A)
                 (A) (A) (A) (A) (A) (A) (A) (A) (A) (A) (A) (A)
                 (A) (A) (A) (A) (A) (A) (A) (A) (A) (A) (A) (A)
                 (A) (A) (A) (A) (A) (A) (A) (A) (A) (A) (A) (A)
                 (A) (A) (A) (A) (A) (A) (A) (A) (A) (A) (A) (A)
                 (A) (A) (A) (A) (A) (A) (A) (A) (A) (A) (A) (A)
                 (A) (A) (A) (A) (A) (A) (A) (A) (A) (A) (A) (A)
                 (A) (A) (A) (A) (A) (A) (A) (A) (A) (A) (A) (A)
                 (A) (A) (A) (A) (A) (A) (A) (A) (A) (A) (A) (A)
                 (A) (A) (A) (A) (A) (A) (A) (A) (A) (A) (A) (A)
                 (A) (A) (A) (A) (A) (A) (A) (A) (A) (A) (A) (A)
                 (A) (A) (A) (A) (A) (A) (A) (A) (A) (A) (A) (A)
                 (A) (A) (A) (A) (A) (A) (A) (A) (A) (A) (A) (A)
                 (A) (A) (A) (A) (A) (A) (A) (A) (A) (A) (A) (A)
                 (A) (A) (A) (A) (A) (A) (A) (A) (A) (A) (A) (A)
                 (A) (A) (A) (A) (A) (A) (A) (A) (A) (A) (A) (A)
                 (A) (A) (A) (A) (A) (A) (A) (A) (A) (A) (A) (A)
                 (A) (A) (A) (A) (A) (A) (A) (A) (A) (A) (A)
 The electronic state is 1-A.
 Alpha  occ. eigenvalues --  -24.89033 -24.88934 -24.88930 -19.33642 -19.31662
 Alpha  occ. eigenvalues --  -19.30539 -19.29855 -19.29681 -19.29535 -10.57570
 Alpha  occ. eigenvalues --  -10.47741  -1.44659  -1.35442  -1.35307  -1.24513
 Alpha  occ. eigenvalues --   -1.16233  -1.15057  -1.13981  -1.12964  -1.11971
 Alpha  occ. eigenvalues --   -0.86132  -0.76613  -0.70957  -0.70766  -0.68483
 Alpha  occ. eigenvalues --   -0.66317  -0.65793  -0.63928  -0.63763  -0.60471
 Alpha  occ. eigenvalues --   -0.58676  -0.58139  -0.56943  -0.56444  -0.54580
 Alpha  occ. eigenvalues --   -0.54012  -0.53385  -0.51816  -0.51720  -0.50495
 Alpha  occ. eigenvalues --   -0.47872  -0.47109  -0.43775  -0.43379  -0.42479
 Alpha  occ. eigenvalues --   -0.41976  -0.41299  -0.40138
 Alpha virt. eigenvalues --    0.03198   0.03804   0.04622   0.06336   0.06622
 Alpha virt. eigenvalues --    0.08147   0.09784   0.10669   0.10949   0.11553
 Alpha virt. eigenvalues --    0.12790   0.13084   0.14215   0.14855   0.15740
 Alpha virt. eigenvalues --    0.17225   0.19549   0.19675   0.20687   0.21949
 Alpha virt. eigenvalues --    0.22130   0.22830   0.23207   0.24791   0.25396
 Alpha virt. eigenvalues --    0.26138   0.27450   0.27631   0.28250   0.28697
 Alpha virt. eigenvalues --    0.29382   0.29507   0.29893   0.30243   0.31372
 Alpha virt. eigenvalues --    0.32014   0.32291   0.32517   0.32908   0.34028
 Alpha virt. eigenvalues --    0.34884   0.35101   0.36023   0.36817   0.37434
 Alpha virt. eigenvalues --    0.37754   0.38179   0.38658   0.39366   0.40002
 Alpha virt. eigenvalues --    0.41521   0.41830   0.43374   0.43571   0.44478
 Alpha virt. eigenvalues --    0.44881   0.45732   0.46011   0.46443   0.47480
 Alpha virt. eigenvalues --    0.49353   0.49793   0.50945   0.52012   0.54702
 Alpha virt. eigenvalues --    0.56276   0.56911   0.58660   0.62027   0.82054
 Alpha virt. eigenvalues --    0.82854   0.87704   0.88310   0.91461   0.92531
 Alpha virt. eigenvalues --    1.06088   1.07497   1.08497   1.09228   1.18809
 Alpha virt. eigenvalues --    1.19110   1.20556   1.21150   1.21621   1.22847
 Alpha virt. eigenvalues --    1.23632   1.24250   1.24547   1.25732   1.26411
 Alpha virt. eigenvalues --    1.27736   1.29240   1.29963   1.30374   1.32084
 Alpha virt. eigenvalues --    1.33238   1.34305   1.34743   1.36182   1.36455
 Alpha virt. eigenvalues --    1.37308   1.41044   1.41814   1.44754   1.48160
 Alpha virt. eigenvalues --    1.49111   1.51768   1.54207   1.54803   1.56054
 Alpha virt. eigenvalues --    1.57556   1.59631   1.60142   1.61001   1.61981
 Alpha virt. eigenvalues --    1.62853   1.63639   1.64812   1.66101   1.67777
 Alpha virt. eigenvalues --    1.68494   1.68824   1.69155   1.70483   1.72582
 Alpha virt. eigenvalues --    1.73531   1.74438   1.74996   1.75929   1.77006
 Alpha virt. eigenvalues --    1.78022   1.79575   1.81475   1.83433   1.84233
 Alpha virt. eigenvalues --    1.86469   1.89237   1.89644   1.90817   1.91730
 Alpha virt. eigenvalues --    1.93043   1.93724   1.95142   1.97441   2.00298
 Alpha virt. eigenvalues --    2.11268   2.12416   2.14589   2.15950   2.16572
 Alpha virt. eigenvalues --    2.17172   2.23146   2.28009   2.29582   2.31716
 Alpha virt. eigenvalues --    2.33024   2.34156   2.36332   2.37974   2.39782
 Alpha virt. eigenvalues --    2.42621   2.44142   2.46330   2.50124   2.53190
 Alpha virt. eigenvalues --    2.55848   2.60276   2.62915   2.64534   2.67363
 Alpha virt. eigenvalues --    2.68024   2.71022   2.71624   2.73199   2.74003
 Alpha virt. eigenvalues --    2.77660   2.78099   2.80502   2.80996   2.82156
 Alpha virt. eigenvalues --    2.85939   2.88587   2.89202   2.94324   2.97562
 Alpha virt. eigenvalues --    3.11583   3.12523   3.13412   3.16433   3.17076
 Alpha virt. eigenvalues --    3.22675   3.23860   3.26399   3.37531   3.39037
 Alpha virt. eigenvalues --    3.44486   3.47857   3.52654   3.56176   3.71640
 Alpha virt. eigenvalues --    3.73832   3.76960   3.79583   3.83637   4.32606
 Alpha virt. eigenvalues --    4.35182   4.39025   4.44621   4.47205   4.56644
 Alpha virt. eigenvalues --    4.76617   4.81732   5.61270   5.88192   6.58913
          Condensed to atoms (all electrons):
               1          2          3          4          5          6
     1  C    4.988814   0.414369   0.313500  -0.030065   0.174553  -0.074247
     2  O    0.414369   8.308703  -0.150269  -0.004484  -0.087415   0.004906
     3  O    0.313500  -0.150269   8.339236   0.182485  -0.198946   0.016189
     4  H   -0.030065  -0.004484   0.182485   0.269296  -0.004866   0.000479
     5  C    0.174553  -0.087415  -0.198946  -0.004866   4.669966   0.189023
     6  F   -0.074247   0.004906   0.016189   0.000479   0.189023   9.227008
     7  F   -0.054341   0.003252   0.015669   0.001021   0.169550  -0.046899
     8  F   -0.082657   0.007327   0.014169   0.001399   0.188609  -0.037488
     9  O   -0.005532  -0.002306  -0.056481   0.067145  -0.002504   0.000131
    10  H   -0.002491  -0.003631   0.006008  -0.004853  -0.001169   0.000112
    11  H    0.007909   0.002173   0.000518  -0.013230   0.001399  -0.000107
    12  O   -0.011278  -0.008295  -0.001188  -0.001440   0.012581   0.000026
    13  H   -0.000420  -0.001948  -0.000456  -0.000146   0.001740  -0.000089
    14  H   -0.011569   0.036478   0.005472  -0.000263  -0.010475   0.000328
    15  O    0.008045  -0.004928  -0.001322   0.001627  -0.003610  -0.000002
    16  H   -0.001766  -0.002247   0.000246  -0.000342   0.001873  -0.000013
    17  H   -0.001719   0.002262  -0.000246   0.000570  -0.000417  -0.000003
    18  O    0.003478   0.000359  -0.000289   0.000680   0.001648  -0.000001
    19  H    0.001143  -0.001304  -0.000070  -0.000350  -0.000125   0.000000
    20  H   -0.001041   0.000012   0.000120   0.000188   0.000411   0.000015
               7          8          9         10         11         12
     1  C   -0.054341  -0.082657  -0.005532  -0.002491   0.007909  -0.011278
     2  O    0.003252   0.007327  -0.002306  -0.003631   0.002173  -0.008295
     3  O    0.015669   0.014169  -0.056481   0.006008   0.000518  -0.001188
     4  H    0.001021   0.001399   0.067145  -0.004853  -0.013230  -0.001440
     5  C    0.169550   0.188609  -0.002504  -0.001169   0.001399   0.012581
     6  F   -0.046899  -0.037488   0.000131   0.000112  -0.000107   0.000026
     7  F    9.231897  -0.035624  -0.000055   0.000211  -0.000142  -0.000306
     8  F   -0.035624   9.261435   0.000127   0.000052  -0.000084   0.000837
     9  O   -0.000055   0.000127   8.393889   0.230781   0.267921  -0.000007
    10  H    0.000211   0.000052   0.230781   0.267696  -0.023138   0.000065
    11  H   -0.000142  -0.000084   0.267921  -0.023138   0.359716   0.000071
    12  O   -0.000306   0.000837  -0.000007   0.000065   0.000071   8.326721
    13  H   -0.000185  -0.000863   0.000049  -0.000327   0.000070   0.273978
    14  H    0.001238   0.002754  -0.000087   0.000554  -0.000232   0.238933
    15  O   -0.000038   0.000032  -0.070453   0.046796   0.001901  -0.001498
    16  H   -0.000036   0.000011   0.004544  -0.003857  -0.000249   0.001320
    17  H   -0.000013  -0.000011   0.005152  -0.002500  -0.000314  -0.000823
    18  O    0.000006   0.000021  -0.001999   0.000005   0.000053  -0.022320
    19  H   -0.000004  -0.000028   0.000617  -0.002952   0.000289  -0.000684
    20  H   -0.000018   0.000094  -0.000345   0.001622  -0.000199   0.026264
              13         14         15         16         17         18
     1  C   -0.000420  -0.011569   0.008045  -0.001766  -0.001719   0.003478
     2  O   -0.001948   0.036478  -0.004928  -0.002247   0.002262   0.000359
     3  O   -0.000456   0.005472  -0.001322   0.000246  -0.000246  -0.000289
     4  H   -0.000146  -0.000263   0.001627  -0.000342   0.000570   0.000680
     5  C    0.001740  -0.010475  -0.003610   0.001873  -0.000417   0.001648
     6  F   -0.000089   0.000328  -0.000002  -0.000013  -0.000003  -0.000001
     7  F   -0.000185   0.001238  -0.000038  -0.000036  -0.000013   0.000006
     8  F   -0.000863   0.002754   0.000032   0.000011  -0.000011   0.000021
     9  O    0.000049  -0.000087  -0.070453   0.004544   0.005152  -0.001999
    10  H   -0.000327   0.000554   0.046796  -0.003857  -0.002500   0.000005
    11  H    0.000070  -0.000232   0.001901  -0.000249  -0.000314   0.000053
    12  O    0.273978   0.238933  -0.001498   0.001320  -0.000823  -0.022320
    13  H    0.341363  -0.016685  -0.000099   0.000108   0.000097   0.004668
    14  H   -0.016685   0.323656   0.002072  -0.000221   0.000945  -0.003648
    15  O   -0.000099   0.002072   8.387672   0.280672   0.242901  -0.045633
    16  H    0.000108  -0.000221   0.280672   0.358086  -0.021307  -0.001033
    17  H    0.000097   0.000945   0.242901  -0.021307   0.273351   0.036957
    18  O    0.004668  -0.003648  -0.045633  -0.001033   0.036957   8.297972
    19  H   -0.000136  -0.001027  -0.000938   0.001650  -0.002896   0.288603
    20  H   -0.000768  -0.002427   0.001886  -0.001945  -0.003928   0.264579
              19         20
     1  C    0.001143  -0.001041
     2  O   -0.001304   0.000012
     3  O   -0.000070   0.000120
     4  H   -0.000350   0.000188
     5  C   -0.000125   0.000411
     6  F    0.000000   0.000015
     7  F   -0.000004  -0.000018
     8  F   -0.000028   0.000094
     9  O    0.000617  -0.000345
    10  H   -0.002952   0.001622
    11  H    0.000289  -0.000199
    12  O   -0.000684   0.026264
    13  H   -0.000136  -0.000768
    14  H   -0.001027  -0.002427
    15  O   -0.000938   0.001886
    16  H    0.001650  -0.001945
    17  H   -0.002896  -0.003928
    18  O    0.288603   0.264579
    19  H    0.357045  -0.027305
    20  H   -0.027305   0.292532
 Mulliken charges:
               1
     1  C    0.365314
     2  O   -0.513013
     3  O   -0.484347
     4  H    0.535150
     5  C    0.898174
     6  F   -0.279369
     7  F   -0.285184
     8  F   -0.320112
     9  O   -0.830586
    10  H    0.491015
    11  H    0.395674
    12  O   -0.832957
    13  H    0.400051
    14  H    0.434205
    15  O   -0.845082
    16  H    0.384508
    17  H    0.471941
    18  O   -0.824105
    19  H    0.388472
    20  H    0.450254
 Sum of Mulliken charges =  -0.00000
 Mulliken charges with hydrogens summed into heavy atoms:
               1
     1  C    0.365314
     2  O   -0.513013
     3  O    0.050803
     5  C    0.898174
     6  F   -0.279369
     7  F   -0.285184
     8  F   -0.320112
     9  O    0.056103
    12  O    0.001299
    15  O    0.011366
    18  O    0.014620
 APT charges:
               1
     1  C    0.226121
     2  O   -0.554613
     3  O   -0.390839
     4  H    0.574215
     5  C    0.347418
     6  F   -0.018803
     7  F   -0.123771
     8  F   -0.162587
     9  O   -1.236025
    10  H    0.322516
    11  H    0.948537
    12  O   -0.848760
    13  H    0.769374
    14  H    0.086070
    15  O   -0.747104
    16  H    0.353932
    17  H    0.419213
    18  O   -0.466737
    19  H    0.385247
    20  H    0.116597
 Sum of APT charges =  -0.00000
 APT charges with hydrogens summed into heavy atoms:
               1
     1  C    0.226121
     2  O   -0.554613
     3  O    0.183376
     5  C    0.347418
     6  F   -0.018803
     7  F   -0.123771
     8  F   -0.162587
     9  O    0.035028
    12  O    0.006683
    15  O    0.026041
    18  O    0.035107
 Electronic spatial extent (au):  <R**2>=           2828.3248
 Charge=              0.0000 electrons
 Dipole moment (field-independent basis, Debye):
    X=              0.5820    Y=              0.3464    Z=              0.3332  Tot=              0.7549
 Quadrupole moment (field-independent basis, Debye-Ang):
   XX=            -78.4136   YY=            -53.2610   ZZ=            -61.8068
   XY=              4.3637   XZ=             -0.8718   YZ=              1.5842
 Traceless Quadrupole moment (field-independent basis, Debye-Ang):
   XX=            -13.9198   YY=             11.2328   ZZ=              2.6870
   XY=              4.3637   XZ=             -0.8718   YZ=              1.5842
 Octapole moment (field-independent basis, Debye-Ang**2):
  XXX=            -53.2596  YYY=              8.8089  ZZZ=              4.0574  XYY=              5.4433
  XXY=              7.5370  XXZ=            -11.4853  XZZ=              8.9387  YZZ=             -6.1933
  YYZ=              6.4261  XYZ=              3.8272
 Hexadecapole moment (field-independent basis, Debye-Ang**3):
 XXXX=          -2323.9668 YYYY=           -588.1952 ZZZZ=           -186.2974 XXXY=             52.6189
 XXXZ=            -55.8071 YYYX=             81.6305 YYYZ=              4.1733 ZZZX=             -1.3267
 ZZZY=             10.2031 XXYY=           -510.9295 XXZZ=           -337.8424 YYZZ=           -192.4188
 XXYZ=             -2.9879 YYXZ=              2.0386 ZZXY=            -13.7969
 N-N= 7.328401606698D+02 E-N=-3.432693219987D+03  KE= 8.256867927586D+02
  Exact polarizability:       0.000       0.000       0.000       0.000       0.000       0.000
 Approx polarizability:      66.259      -3.740      73.812      -2.810       2.082      60.310
 Calling FoFJK, ICntrl=    100127 FMM=F ISym2X=0 I1Cent= 0 IOpClX= 0 NMat=1 NMatS=1 NMatT=0.
 ***** Axes restored to original set *****
 -------------------------------------------------------------------
 Center     Atomic                   Forces (Hartrees/Bohr)
 Number     Number              X              Y              Z
 -------------------------------------------------------------------
      1        6          -0.018488233   -0.002266237   -0.004931783
      2        8           0.013245609   -0.006900586   -0.005573601
      3        8           0.013549614    0.009809293    0.014838086
      4        1          -0.012138801   -0.001839070   -0.007419713
      5        6          -0.001311894   -0.002675612   -0.001776594
      6        9           0.003007253    0.003871540    0.000125966
      7        9           0.001039335   -0.000678495    0.004350598
      8        9           0.003233709    0.000005586   -0.000301437
      9        8          -0.003208596    0.002089805   -0.000943347
     10        1          -0.001788657   -0.001787080    0.002002452
     11        1           0.001594749    0.000722283    0.000941953
     12        8          -0.001420410   -0.001779123   -0.001733215
     13        1           0.004100478    0.000230621    0.002586072
     14        1          -0.004968238    0.003358737   -0.000185412
     15        8           0.007418459    0.002610773   -0.001183632
     16        1          -0.004888034   -0.001859465    0.001038554
     17        1          -0.001195472   -0.000888205    0.000904524
     18        8           0.003013280    0.001000040    0.002943207
     19        1           0.000853677    0.000123275   -0.000928989
     20        1          -0.001647827   -0.003148080   -0.004753688
 -------------------------------------------------------------------
 Cartesian Forces:  Max     0.018488233 RMS     0.005238014
 FormGI is forming the generalized inverse of G from B-inverse, IUseBI=4.

 GradGradGradGradGradGradGradGradGradGradGradGradGradGradGradGradGradGrad
 Berny optimization.
 Internal  Forces:  Max     0.014621767 RMS     0.003429342
 Search for a local minimum.
 Step number   1 out of a maximum of  120
 All quantities printed in internal units (Hartrees-Bohrs-Radians)
 Mixed Optimization -- RFO/linear search
 Second derivative matrix not updated -- analytic derivatives used.
 ITU=  0
     Eigenvalues ---   -0.00057  -0.00026  -0.00001   0.00069   0.00116
     Eigenvalues ---    0.00146   0.00214   0.00469   0.00520   0.00624
     Eigenvalues ---    0.00712   0.01067   0.01171   0.01381   0.01435
     Eigenvalues ---    0.01594   0.01719   0.01823   0.01925   0.02285
     Eigenvalues ---    0.02494   0.02600   0.02989   0.03124   0.03699
     Eigenvalues ---    0.03933   0.04638   0.06707   0.07292   0.07809
     Eigenvalues ---    0.08560   0.09067   0.11732   0.13316   0.19720
     Eigenvalues ---    0.20530   0.21400   0.23626   0.25873   0.28569
     Eigenvalues ---    0.36623   0.37629   0.38231   0.43995   0.46324
     Eigenvalues ---    0.52122   0.52600   0.55391   0.55437   0.56448
     Eigenvalues ---    0.56683   0.58425   0.59838   0.91488
 RFO step:  Lambda=-6.24540795D-03 EMin=-5.68280107D-04
 Linear search not attempted -- first point.
 Maximum step size (   0.300) exceeded in Quadratic search.
    -- Step size scaled by   0.543
 Iteration  1 RMS(Cart)=  0.14714833 RMS(Int)=  0.00674460
 Iteration  2 RMS(Cart)=  0.00892593 RMS(Int)=  0.00172862
 Iteration  3 RMS(Cart)=  0.00007624 RMS(Int)=  0.00172773
 Iteration  4 RMS(Cart)=  0.00000036 RMS(Int)=  0.00172773
 Variable       Old X    -DE/DX   Delta X   Delta X   Delta X     New X
                                 (Linear)    (Quad)   (Total)
    R1        2.28070   0.01462   0.00000   0.00494   0.00438   2.28509
    R2        2.42096   0.01165   0.00000   0.01617   0.01591   2.43686
    R3        2.95927  -0.00645   0.00000  -0.01651  -0.01651   2.94276
    R4        3.47827  -0.00062   0.00000  -0.00401  -0.00465   3.47363
    R5        2.02639  -0.01442   0.00000  -0.06171  -0.06131   1.96508
    R6        2.73158  -0.00028   0.00000   0.08831   0.08872   2.82029
    R7        2.52535   0.00233   0.00000   0.00284   0.00284   2.52819
    R8        2.53132   0.00260   0.00000   0.00243   0.00243   2.53375
    R9        2.52945   0.00011   0.00000  -0.00654  -0.00654   2.52291
   R10        1.87937   0.00277   0.00000  -0.00186  -0.00113   1.87823
   R11        1.81554   0.00118   0.00000  -0.00003  -0.00003   1.81551
   R12        3.07746   0.00100   0.00000   0.02455   0.02527   3.10273
   R13        1.82055  -0.00442   0.00000  -0.00495  -0.00495   1.81560
   R14        1.82971   0.00360   0.00000   0.00234   0.00165   1.83136
   R15        3.42609   0.00041   0.00000  -0.04913  -0.04948   3.37660
   R16        1.80599   0.00498   0.00000   0.00421   0.00421   1.81020
   R17        1.86656   0.00120   0.00000  -0.00164  -0.00136   1.86521
   R18        3.21106   0.00217   0.00000   0.02312   0.02336   3.23442
   R19        1.81458   0.00091   0.00000   0.00014   0.00014   1.81472
   R20        1.83473   0.00451   0.00000   0.00754   0.00741   1.84214
    A1        2.24173  -0.00121   0.00000  -0.00598  -0.00863   2.23310
    A2        2.09126   0.00185   0.00000   0.01223   0.01350   2.10476
    A3        1.94973  -0.00061   0.00000  -0.00582  -0.00455   1.94518
    A4        2.43836   0.00051   0.00000   0.14389   0.14249   2.58085
    A5        1.95652  -0.00094   0.00000   0.00337   0.00061   1.95712
    A6        1.96081  -0.00590   0.00000  -0.01430  -0.01436   1.94645
    A7        1.93803  -0.00409   0.00000  -0.00797  -0.00802   1.93002
    A8        1.93371  -0.00312   0.00000   0.00081   0.00081   1.93452
    A9        1.87765   0.00500   0.00000   0.00641   0.00632   1.88397
   A10        1.87942   0.00426   0.00000   0.00677   0.00676   1.88619
   A11        1.87049   0.00478   0.00000   0.00992   0.00992   1.88042
   A12        1.86331   0.00207   0.00000   0.05171   0.05228   1.91559
   A13        1.96970   0.00058   0.00000   0.02905   0.02710   1.99680
   A14        1.86096  -0.00043   0.00000   0.00122   0.00018   1.86114
   A15        1.85556   0.00077   0.00000   0.01254   0.01724   1.87280
   A16        2.64587  -0.00238   0.00000  -0.12953  -0.12795   2.51792
   A17        1.68098   0.00161   0.00000   0.12916   0.12796   1.80894
   A18        2.17290  -0.00262   0.00000  -0.04009  -0.03951   2.13339
   A19        1.87901   0.00248   0.00000   0.02939   0.02756   1.90658
   A20        1.84167   0.00046   0.00000   0.00836   0.00865   1.85032
   A21        1.96125   0.00050   0.00000   0.03435   0.03285   1.99410
   A22        1.80438   0.00009   0.00000   0.00886   0.00681   1.81119
   A23        1.84108  -0.00040   0.00000  -0.00133  -0.00077   1.84031
   A24        2.77245  -0.00127   0.00000   0.05361   0.05094   2.82339
   A25        3.08211   0.00229   0.00000   0.04743   0.04624   3.12835
   A26        3.09996   0.00061   0.00000   0.01479   0.01544   3.11540
   A27        2.95965  -0.00218   0.00000   0.01265   0.00757   2.96722
   A28        2.97532   0.00150   0.00000   0.01377   0.01063   2.98595
   A29        3.20277  -0.00101   0.00000  -0.01889  -0.02078   3.18200
   A30        3.22660  -0.00210   0.00000  -0.03555  -0.03731   3.18930
   A31        3.05470   0.00353   0.00000   0.03777   0.03825   3.09294
   A32        3.25270  -0.00113   0.00000  -0.02747  -0.02892   3.22378
    D1        2.18412   0.00118   0.00000  -0.11036  -0.11154   2.07258
    D2       -0.92188  -0.00004   0.00000  -0.12676  -0.12731  -1.04919
    D3       -0.03846  -0.00030   0.00000   0.01525   0.01610  -0.02237
    D4        3.06989   0.00088   0.00000   0.03088   0.03100   3.10089
    D5       -2.08555   0.00054   0.00000  -0.03991  -0.04015  -2.12570
    D6        2.09392   0.00108   0.00000  -0.03266  -0.03296   2.06096
    D7        0.01740  -0.00023   0.00000  -0.04044  -0.04071  -0.02330
    D8        1.08605  -0.00046   0.00000  -0.05366  -0.05336   1.03269
    D9       -1.01766   0.00007   0.00000  -0.04641  -0.04618  -1.06384
   D10       -3.09418  -0.00123   0.00000  -0.05419  -0.05392   3.13508
   D11        1.14686   0.00092   0.00000   0.16555   0.16062   1.30748
   D12       -2.25422  -0.00035   0.00000   0.14003   0.14645  -2.10777
   D13       -0.84457   0.00075   0.00000  -0.03206  -0.03004  -0.87461
   D14       -2.86563  -0.00073   0.00000  -0.08829  -0.08837  -2.95399
   D15       -0.48755  -0.00147   0.00000  -0.03731  -0.03842  -0.52597
   D16        1.67794  -0.00076   0.00000  -0.03202  -0.03381   1.64412
   D17        1.59469   0.00063   0.00000   0.03296   0.03407   1.62877
   D18       -2.52301   0.00135   0.00000   0.03825   0.03869  -2.48432
   D19        2.53924   0.00061   0.00000   0.02498   0.02077   2.56001
   D20        0.04316  -0.00086   0.00000  -0.09147  -0.09212  -0.04895
   D21        0.15081   0.00090   0.00000   0.18955   0.18902   0.33983
   D22       -1.79080   0.00085   0.00000   0.16934   0.16950  -1.62130
   D23        2.44347  -0.00019   0.00000   0.16696   0.16638   2.60985
   D24        0.50185  -0.00025   0.00000   0.14675   0.14687   0.64872
   D25        1.07106  -0.00044   0.00000  -0.00771  -0.01153   1.05954
   D26       -0.99116  -0.00087   0.00000  -0.04949  -0.05120  -1.04237
         Item               Value     Threshold  Converged?
 Maximum Force            0.014622     0.000015     NO 
 RMS     Force            0.003429     0.000010     NO 
 Maximum Displacement     0.420159     0.000060     NO 
 RMS     Displacement     0.147806     0.000040     NO 
 Predicted change in Energy=-2.850016D-03
 GradGradGradGradGradGradGradGradGradGradGradGradGradGradGradGradGradGrad

                          Input orientation:                          
 ---------------------------------------------------------------------
 Center     Atomic      Atomic             Coordinates (Angstroms)
 Number     Number       Type             X           Y           Z
 ---------------------------------------------------------------------
      1          6           0       -1.254718    3.419541   -1.621432
      2          8           0       -0.408216    2.727500   -2.137876
      3          8           0       -1.130107    4.193426   -0.597485
      4          1           0       -0.170211    4.164029   -0.198646
      5          6           0       -2.712067    3.431191   -2.170070
      6          9           0       -3.090143    4.662184   -2.532826
      7          9           0       -3.570292    2.993475   -1.237543
      8          9           0       -2.825421    2.632761   -3.234053
      9          8           0        1.189390    4.073119    0.410110
     10          1           0        1.431312    3.119442    0.550989
     11          1           0        1.272133    4.506800    1.263378
     12          8           0        0.487908    0.133783   -2.678499
     13          1           0       -0.019900   -0.302802   -3.367422
     14          1           0        0.151878    1.039623   -2.602865
     15          8           0        1.752669    1.530990    0.814369
     16          1           0        1.061599    0.893408    0.997445
     17          1           0        2.259862    1.170396    0.048247
     18          8           0        2.875809    0.546751   -1.421849
     19          1           0        3.246131    1.211304   -2.007871
     20          1           0        2.084661    0.208495   -1.880044
 ---------------------------------------------------------------------
                    Distance matrix (angstroms):
                    1          2          3          4          5
     1  C    0.000000
     2  O    1.209215   0.000000
     3  O    1.289533   2.245634   0.000000
     4  H    1.937715   2.425051   1.039873   0.000000
     5  C    1.557243   2.409139   2.357250   3.299181   0.000000
     6  F    2.396577   3.330423   2.794104   3.771280   1.337863
     7  F    2.385536   3.298494   2.793575   3.743001   1.340803
     8  F    2.384675   2.655835   3.501608   4.313771   1.335066
     9  O    3.244687   3.294733   2.531755   1.492435   4.721310
    10  H    3.467598   3.281384   3.005545   2.053774   4.966784
    11  H    3.986131   4.190228   3.054795   2.082153   5.368366
    12  O    3.866568   2.796905   4.840382   4.777622   4.622905
    13  H    4.292912   3.293220   5.396404   5.478714   4.756482
    14  H    2.933553   1.838165   3.951141   3.955493   3.756207
    15  O    4.306290   3.849261   4.170407   3.414170   5.696623
    16  H    4.313374   3.918480   4.270538   3.693907   5.542026
    17  H    4.494303   3.784488   4.587763   3.863683   5.895101
    18  O    5.035277   4.006642   5.479523   4.884584   6.332787
    19  H    5.028250   3.958536   5.480302   4.864491   6.360373
    20  H    4.639952   3.553351   5.278198   4.853638   5.786060
                    6          7          8          9         10
     6  F    0.000000
     7  F    2.166308   0.000000
     8  F    2.163413   2.161250   0.000000
     9  O    5.227070   5.151210   5.610103   0.000000
    10  H    5.686257   5.313263   5.716920   0.993917   0.000000
    11  H    5.784873   5.656310   6.366228   0.960726   1.567673
    12  O    5.773222   5.169447   4.187085   5.054695   4.498196
    13  H    5.896950   5.292174   4.062790   5.905998   5.401085
    14  H    4.861950   4.419976   3.435228   4.399608   3.988659
    15  O    6.667902   5.889237   6.209873   2.634981   1.641895
    16  H    6.625968   5.555166   6.003320   3.236025   2.300270
    17  H    6.890361   6.242401   6.226725   3.114908   2.176701
    18  O    7.332369   6.897292   6.335577   4.316868   3.549282
    19  H    7.234122   7.087536   6.355140   4.273968   3.671829
    20  H    6.858577   6.336199   5.640861   4.580571   3.848429
                   11         12         13         14         15
    11  H    0.000000
    12  O    5.939418   0.000000
    13  H    6.800436   0.960776   0.000000
    14  H    5.312639   0.969114   1.554400   0.000000
    15  O    3.047617   3.968871   4.898181   3.805452   0.000000
    16  H    3.629277   3.797198   4.653238   3.716343   0.957917
    17  H    3.685614   3.413141   4.362846   3.389557   0.987024
    18  O    5.046208   2.729795   3.590561   3.009572   2.689022
    19  H    5.045596   3.036213   3.848098   3.155614   3.208998
    20  H    5.386719   1.786822   2.627337   2.224612   3.019781
                   16         17         18         19         20
    16  H    0.000000
    17  H    1.553555   0.000000
    18  O    3.043766   1.711580   0.000000
    19  H    3.728963   2.280794   0.960307   0.000000
    20  H    3.129809   2.162003   0.974820   1.539798   0.000000
 Stoichiometry    C2H9F3O6
 Framework group  C1[X(C2H9F3O6)]
 Deg. of freedom    54
 Full point group                 C1      NOp   1
 Largest Abelian subgroup         C1      NOp   1
 Largest concise Abelian subgroup C1      NOp   1
                         Standard orientation:                         
 ---------------------------------------------------------------------
 Center     Atomic      Atomic             Coordinates (Angstroms)
 Number     Number       Type             X           Y           Z
 ---------------------------------------------------------------------
      1          6           0       -0.914691    0.324394   -0.263949
      2          8           0       -0.029905   -0.429107   -0.598000
      3          8           0       -0.852825    1.603879   -0.115669
      4          1           0        0.101073    1.974119   -0.300972
      5          6           0       -2.334030   -0.220066    0.073758
      6          9           0       -3.270175    0.332966   -0.705770
      7          9           0       -2.649389    0.045269    1.349649
      8          9           0       -2.386652   -1.543826   -0.091444
      9          8           0        1.484337    2.495592   -0.505935
     10          1           0        2.127714    1.961677    0.031534
     11          1           0        1.605070    3.413048   -0.247687
     12          8           0        1.679674   -2.512589    0.149746
     13          1           0        1.234433   -3.362227    0.204220
     14          1           0        1.032245   -1.868102   -0.173760
     15          8           0        3.136055    1.083781    0.984618
     16          1           0        2.848223    0.695428    1.811624
     17          1           0        3.521492    0.344563    0.456213
     18          8           0        3.922022   -1.066245   -0.426227
     19          1           0        3.811790   -0.981762   -1.376438
     20          1           0        3.251371   -1.714879   -0.143779
 ---------------------------------------------------------------------
 Rotational constants (GHZ):           1.1243639           0.4407013           0.3516774
 Standard basis: 6-31++G(d,p) (6D, 7F)
 There are   263 symmetry adapted cartesian basis functions of A   symmetry.
 There are   263 symmetry adapted basis functions of A   symmetry.
   263 basis functions,   424 primitive gaussians,   263 cartesian basis functions
    48 alpha electrons       48 beta electrons
       nuclear repulsion energy       723.9904700430 Hartrees.
 NAtoms=   20 NActive=   20 NUniq=   20 SFac= 1.00D+00 NAtFMM=   60 NAOKFM=F Big=F
 Integral buffers will be    131072 words long.
 Raffenetti 2 integral format.
 Two-electron integral symmetry is turned on.
 Nuclear repulsion after empirical dispersion term =      723.9825409608 Hartrees.
 One-electron integrals computed using PRISM.
 NBasis=   263 RedAO= T EigKep=  5.86D-05  NBF=   263
 NBsUse=   263 1.00D-06 EigRej= -1.00D+00 NBFU=   263
 Initial guess from the checkpoint file:  "/local_scratch/slurm.5620339/Gau-3114040.chk"
 B after Tr=    -0.000000    0.000000    0.000000
         Rot=    0.999923    0.008716   -0.001070   -0.008735 Ang=   1.42 deg.
 ExpMin= 3.60D-02 ExpMax= 7.00D+03 ExpMxC= 1.05D+03 IAcc=3 IRadAn=         5 AccDes= 0.00D+00
 Harris functional with IExCor= 4639 and IRadAn=       5 diagonalized for initial guess.
 HarFok:  IExCor= 4639 AccDes= 0.00D+00 IRadAn=         5 IDoV= 1 UseB2=F ITyADJ=14
 ICtDFT=  3500011 ScaDFX=  1.000000  1.000000  1.000000  1.000000
 FoFCou: FMM=F IPFlag=           0 FMFlag=      100000 FMFlg1=           0
         NFxFlg=           0 DoJE=T BraDBF=F KetDBF=T FulRan=T
         wScrn=  0.000000 ICntrl=       500 IOpCl=  0 I1Cent=   200000004 NGrid=           0
         NMat0=    1 NMatS0=      1 NMatT0=    0 NMatD0=    1 NMtDS0=    0 NMtDT0=    0
 Petite list used in FoFCou.
 Requested convergence on RMS density matrix=1.00D-10 within 128 cycles.
 Requested convergence on MAX density matrix=1.00D-08.
 Requested convergence on             energy=1.00D-08.
 No special actions if energy rises.
 SCF Done:  E(RwB97XD) =  -832.382374549     A.U. after   16 cycles
            NFock= 16  Conv=0.66D-10     -V/T= 2.0081
 Calling FoFJK, ICntrl=      2127 FMM=F ISym2X=0 I1Cent= 0 IOpClX= 0 NMat=1 NMatS=1 NMatT=0.
 ***** Axes restored to original set *****
 -------------------------------------------------------------------
 Center     Atomic                   Forces (Hartrees/Bohr)
 Number     Number              X              Y              Z
 -------------------------------------------------------------------
      1        6          -0.008673875   -0.000197635   -0.001863149
      2        8           0.006326701   -0.004178195   -0.002975610
      3        8           0.004694207    0.004742187    0.006198002
      4        1          -0.004224477   -0.000647433   -0.003054517
      5        6          -0.000738394   -0.000934283   -0.000668570
      6        9           0.001515159    0.001603411    0.000079687
      7        9           0.000511982   -0.000423905    0.001951879
      8        9           0.001504010   -0.000207888   -0.000347176
      9        8          -0.001826845    0.000443161    0.000291202
     10        1          -0.001189565   -0.000555485    0.000942817
     11        1           0.001196861    0.000563712    0.000276453
     12        8           0.000050660   -0.000984760   -0.000000414
     13        1           0.001832731    0.000576415    0.001212334
     14        1          -0.003512279    0.001273402   -0.000577570
     15        8           0.004224772    0.001430631   -0.000923795
     16        1          -0.002271244   -0.000883242    0.000662514
     17        1          -0.000874244   -0.000424682    0.000634723
     18        8           0.000939113   -0.000145835    0.002086231
     19        1           0.000710446   -0.000039790   -0.000328926
     20        1          -0.000195718   -0.001009788   -0.003596117
 -------------------------------------------------------------------
 Cartesian Forces:  Max     0.008673875 RMS     0.002400873

 GradGradGradGradGradGradGradGradGradGradGradGradGradGradGradGradGradGrad
 Berny optimization.
 Using GEDIIS/GDIIS optimizer.
 FormGI is forming the generalized inverse of G from B-inverse, IUseBI=4.
 Internal  Forces:  Max     0.007497533 RMS     0.001610798
 Search for a local minimum.
 Step number   2 out of a maximum of  120
 All quantities printed in internal units (Hartrees-Bohrs-Radians)
 Mixed Optimization -- RFO/linear search
 Update second derivatives using D2CorX and points    1    2
 DE= -2.77D-03 DEPred=-2.85D-03 R= 9.70D-01
 TightC=F SS=  1.41D+00  RLast= 5.61D-01 DXNew= 5.0454D-01 1.6839D+00
 Trust test= 9.70D-01 RLast= 5.61D-01 DXMaxT set to 5.05D-01
 ITU=  1  0
 Use linear search instead of GDIIS.
     Eigenvalues ---   -0.00062  -0.00026  -0.00001   0.00069   0.00115
     Eigenvalues ---    0.00146   0.00214   0.00474   0.00522   0.00625
     Eigenvalues ---    0.00710   0.01065   0.01167   0.01371   0.01417
     Eigenvalues ---    0.01599   0.01755   0.01867   0.01901   0.02265
     Eigenvalues ---    0.02493   0.02661   0.02989   0.03124   0.03704
     Eigenvalues ---    0.03923   0.04626   0.06704   0.07303   0.07805
     Eigenvalues ---    0.08534   0.09041   0.11727   0.13327   0.19790
     Eigenvalues ---    0.20580   0.21401   0.23666   0.26034   0.29834
     Eigenvalues ---    0.35896   0.37630   0.38241   0.44017   0.46322
     Eigenvalues ---    0.51965   0.52493   0.55172   0.55396   0.56443
     Eigenvalues ---    0.56678   0.58282   0.59546   0.89490
 RFO step:  Lambda=-1.22808164D-03 EMin=-6.22152741D-04
 Quartic linear search produced a step of  0.94526.
 Iteration  1 RMS(Cart)=  0.17672096 RMS(Int)=  0.03754957
 Iteration  2 RMS(Cart)=  0.05915562 RMS(Int)=  0.00637328
 Iteration  3 RMS(Cart)=  0.00738306 RMS(Int)=  0.00536575
 Iteration  4 RMS(Cart)=  0.00006327 RMS(Int)=  0.00536567
 Iteration  5 RMS(Cart)=  0.00000063 RMS(Int)=  0.00536567
 Variable       Old X    -DE/DX   Delta X   Delta X   Delta X     New X
                                 (Linear)    (Quad)   (Total)
    R1        2.28509   0.00750   0.00414   0.00964   0.01723   2.30232
    R2        2.43686   0.00574   0.01504  -0.00112   0.01615   2.45302
    R3        2.94276  -0.00297  -0.01561  -0.00145  -0.01706   2.92570
    R4        3.47363  -0.00036  -0.00439  -0.04546  -0.04753   3.42610
    R5        1.96508  -0.00478  -0.05796   0.03630  -0.02320   1.94187
    R6        2.82029   0.00029   0.08386  -0.06892   0.01337   2.83366
    R7        2.52819   0.00103   0.00269   0.00105   0.00374   2.53193
    R8        2.53375   0.00117   0.00229  -0.00578  -0.00349   2.53026
    R9        2.52291   0.00027  -0.00618   0.00661   0.00043   2.52333
   R10        1.87823   0.00110  -0.00107   0.00307  -0.00018   1.87805
   R11        1.81551   0.00060  -0.00003  -0.00050  -0.00052   1.81499
   R12        3.10273   0.00064   0.02389  -0.02638  -0.00464   3.09809
   R13        1.81560  -0.00210  -0.00468  -0.00036  -0.00504   1.81057
   R14        1.83136   0.00189   0.00156   0.00715   0.01263   1.84399
   R15        3.37660   0.00034  -0.04677   0.05017   0.00415   3.38075
   R16        1.81020   0.00235   0.00398   0.00192   0.00589   1.81609
   R17        1.86521   0.00048  -0.00128  -0.00148  -0.00535   1.85985
   R18        3.23442   0.00122   0.02208   0.00969   0.02933   3.26375
   R19        1.81472   0.00045   0.00013   0.00111   0.00124   1.81596
   R20        1.84214   0.00225   0.00700  -0.00097   0.00597   1.84811
    A1        2.23310  -0.00020  -0.00816   0.00509   0.00574   2.23885
    A2        2.10476   0.00056   0.01276  -0.00998  -0.00194   2.10282
    A3        1.94518  -0.00035  -0.00430   0.00520  -0.00374   1.94144
    A4        2.58085   0.00063   0.13469  -0.08522   0.04528   2.62613
    A5        1.95712  -0.00077   0.00057  -0.01236  -0.00473   1.95240
    A6        1.94645  -0.00269  -0.01357  -0.00860  -0.02229   1.92416
    A7        1.93002  -0.00189  -0.00758   0.01386   0.00624   1.93626
    A8        1.93452  -0.00154   0.00077  -0.00606  -0.00538   1.92915
    A9        1.88397   0.00229   0.00597   0.00276   0.00866   1.89263
   A10        1.88619   0.00193   0.00639  -0.00223   0.00400   1.89019
   A11        1.88042   0.00224   0.00938   0.00045   0.00982   1.89024
   A12        1.91559   0.00123   0.04942   0.01877   0.05606   1.97165
   A13        1.99680   0.00046   0.02562   0.05627   0.07790   2.07470
   A14        1.86114  -0.00014   0.00017   0.00537   0.00217   1.86331
   A15        1.87280   0.00001   0.01629  -0.00942  -0.00331   1.86949
   A16        2.51792  -0.00125  -0.12095  -0.05962  -0.18548   2.33244
   A17        1.80894   0.00131   0.12096  -0.03522   0.09062   1.89956
   A18        2.13339  -0.00152  -0.03734  -0.08238  -0.11774   2.01565
   A19        1.90658   0.00145   0.02605   0.01420   0.02552   1.93210
   A20        1.85032   0.00009   0.00818  -0.01773  -0.00613   1.84419
   A21        1.99410   0.00013   0.03105  -0.07313  -0.04456   1.94954
   A22        1.81119   0.00007   0.00644   0.00864   0.01707   1.82826
   A23        1.84031  -0.00018  -0.00073  -0.00136  -0.00283   1.83748
   A24        2.82339  -0.00045   0.04815  -0.00909   0.04189   2.86528
   A25        3.12835   0.00097   0.04371  -0.04151   0.00220   3.13055
   A26        3.11540   0.00042   0.01460   0.02332   0.02894   3.14435
   A27        2.96722  -0.00144   0.00715  -0.18651  -0.18144   2.78578
   A28        2.98595   0.00077   0.01004   0.02040   0.02180   3.00775
   A29        3.18200  -0.00069  -0.01964  -0.03053  -0.04112   3.14087
   A30        3.18930  -0.00117  -0.03526   0.00012  -0.03934   3.14996
   A31        3.09294   0.00221   0.03615   0.19378   0.21170   3.30464
   A32        3.22378  -0.00061  -0.02733   0.00505  -0.03261   3.19118
    D1        2.07258   0.00065  -0.10543   0.49305   0.38075   2.45333
    D2       -1.04919   0.00005  -0.12034   0.47233   0.34617  -0.70302
    D3       -0.02237  -0.00007   0.01522  -0.00542   0.00575  -0.01662
    D4        3.10089   0.00049   0.02931   0.01360   0.03772   3.13861
    D5       -2.12570   0.00033  -0.03795   0.16384   0.12543  -2.00027
    D6        2.06096   0.00049  -0.03116   0.15673   0.12511   2.18608
    D7       -0.02330  -0.00008  -0.03848   0.15109   0.11225   0.08895
    D8        1.03269  -0.00018  -0.05044   0.14625   0.09620   1.12890
    D9       -1.06384  -0.00002  -0.04365   0.13914   0.09589  -0.96794
   D10        3.13508  -0.00059  -0.05097   0.13351   0.08303  -3.06507
   D11        1.30748   0.00061   0.15183  -0.30379  -0.14858   1.15890
   D12       -2.10777  -0.00012   0.13843  -0.55021  -0.42746  -2.53523
   D13       -0.87461   0.00068  -0.02840   0.23497   0.21009  -0.66451
   D14       -2.95399  -0.00053  -0.08353   0.17037   0.08588  -2.86811
   D15       -0.52597  -0.00099  -0.03632  -0.06787  -0.10383  -0.62980
   D16        1.64412  -0.00077  -0.03196  -0.14470  -0.17836   1.46576
   D17        1.62877   0.00062   0.03221   0.01615   0.05054   1.67930
   D18       -2.48432   0.00083   0.03657  -0.06068  -0.02399  -2.50831
   D19        2.56001   0.00019   0.01963  -0.10575  -0.07937   2.48064
   D20       -0.04895  -0.00041  -0.08707   0.20547   0.10324   0.05428
   D21        0.33983   0.00072   0.17867  -0.14944   0.03016   0.36999
   D22       -1.62130   0.00068   0.16022  -0.12609   0.03722  -1.58408
   D23        2.60985   0.00002   0.15727  -0.25109  -0.09497   2.51488
   D24        0.64872  -0.00003   0.13883  -0.22774  -0.08791   0.56081
   D25        1.05954  -0.00052  -0.01090  -0.13011  -0.14535   0.91419
   D26       -1.04237  -0.00062  -0.04840  -0.05092  -0.10160  -1.14397
         Item               Value     Threshold  Converged?
 Maximum Force            0.007498     0.000015     NO 
 RMS     Force            0.001611     0.000010     NO 
 Maximum Displacement     0.703663     0.000060     NO 
 RMS     Displacement     0.197836     0.000040     NO 
 Predicted change in Energy=-1.851006D-03
 GradGradGradGradGradGradGradGradGradGradGradGradGradGradGradGradGradGrad

                          Input orientation:                          
 ---------------------------------------------------------------------
 Center     Atomic      Atomic             Coordinates (Angstroms)
 Number     Number       Type             X           Y           Z
 ---------------------------------------------------------------------
      1          6           0       -1.281866    3.351278   -1.542355
      2          8           0       -0.474044    2.522974   -1.924032
      3          8           0       -1.149691    4.224604   -0.591121
      4          1           0       -0.234525    4.152027   -0.129433
      5          6           0       -2.666443    3.470588   -2.224764
      6          9           0       -2.778839    4.654661   -2.841624
      7          9           0       -3.653470    3.365837   -1.326092
      8          9           0       -2.824379    2.506791   -3.135342
      9          8           0        1.104296    4.032607    0.535268
     10          1           0        1.405520    3.090714    0.634170
     11          1           0        1.239166    4.457307    1.386093
     12          8           0        0.431487    0.036442   -2.637267
     13          1           0        0.091152   -0.402630   -3.417884
     14          1           0       -0.086645    0.854850   -2.519260
     15          8           0        1.897600    1.536779    0.809948
     16          1           0        1.202236    0.902093    1.002902
     17          1           0        2.331241    1.214015   -0.012495
     18          8           0        2.872354    0.676411   -1.562029
     19          1           0        3.129988    1.412514   -2.123480
     20          1           0        2.077139    0.295552   -1.985142
 ---------------------------------------------------------------------
                    Distance matrix (angstroms):
                    1          2          3          4          5
     1  C    0.000000
     2  O    1.218335   0.000000
     3  O    1.298081   2.264662   0.000000
     4  H    1.932478   2.435522   1.027595   0.000000
     5  C    1.548216   2.407286   2.353268   3.281615   0.000000
     6  F    2.372306   3.270802   2.811376   3.752620   1.339842
     7  F    2.381489   3.343157   2.747103   3.706652   1.338957
     8  F    2.372787   2.644166   3.496931   4.295304   1.335291
     9  O    3.236432   3.289119   2.527068   1.499510   4.706604
    10  H    3.468025   3.224824   3.052237   2.097433   4.989860
    11  H    4.019292   4.199245   3.109688   2.135832   5.409777
    12  O    3.888772   2.740717   4.922148   4.865269   4.643349
    13  H    4.415270   3.333197   5.562516   5.627155   4.902009
    14  H    2.935140   1.813012   4.025299   4.074864   3.685672
    15  O    4.351407   3.751256   4.298068   3.502559   5.812021
    16  H    4.318287   3.742207   4.371676   3.729415   5.655234
    17  H    4.467987   3.638265   4.638463   3.902402   5.912961
    18  O    4.940935   3.839169   5.450613   4.876980   6.238984
    19  H    4.853964   3.776499   5.345243   4.775050   6.151792
    20  H    4.562503   3.387282   5.271923   4.864139   5.713129
                    6          7          8          9         10
     6  F    0.000000
     7  F    2.173219   0.000000
     8  F    2.168338   2.167657   0.000000
     9  O    5.183540   5.152241   5.588916   0.000000
    10  H    5.660030   5.432468   5.695809   0.993821   0.000000
    11  H    5.835829   5.699574   6.384379   0.960449   1.568642
    12  O    5.628135   5.430555   4.117204   5.146551   4.580351
    13  H    5.843382   5.709565   4.128545   6.027039   5.509098
    14  H    4.668018   4.522273   3.256326   4.565810   4.143642
    15  O    6.702556   6.222741   6.229232   2.633238   1.639438
    16  H    6.686636   5.922173   5.992808   3.166764   2.228755
    17  H    6.779007   6.494047   6.164728   3.122483   2.190236
    18  O    7.028500   7.062227   6.186952   4.334597   3.578233
    19  H    6.778015   7.103985   6.138061   4.247029   3.659888
    20  H    6.581483   6.534591   5.498856   4.611342   3.889061
                   11         12         13         14         15
    11  H    0.000000
    12  O    6.031900   0.000000
    13  H    6.929294   0.958110   0.000000
    14  H    5.476062   0.975796   1.555761   0.000000
    15  O    3.048764   4.035318   4.989903   3.935211   0.000000
    16  H    3.575996   3.820240   4.741325   3.750876   0.961034
    17  H    3.696974   3.447488   4.384999   3.501292   0.984192
    18  O    5.064968   2.742905   3.513348   3.115093   2.704931
    19  H    5.016281   3.072370   3.768919   3.288519   3.184215
    20  H    5.421036   1.789015   2.546439   2.297837   3.063562
                   16         17         18         19         20
    16  H    0.000000
    17  H    1.550154   0.000000
    18  O    3.069054   1.727100   0.000000
    19  H    3.708236   2.265757   0.960963   0.000000
    20  H    3.172027   2.190771   0.977980   1.541178   0.000000
 Stoichiometry    C2H9F3O6
 Framework group  C1[X(C2H9F3O6)]
 Deg. of freedom    54
 Full point group                 C1      NOp   1
 Largest Abelian subgroup         C1      NOp   1
 Largest concise Abelian subgroup C1      NOp   1
                         Standard orientation:                         
 ---------------------------------------------------------------------
 Center     Atomic      Atomic             Coordinates (Angstroms)
 Number     Number       Type             X           Y           Z
 ---------------------------------------------------------------------
      1          6           0       -0.897397    0.331286   -0.137858
      2          8           0        0.041548   -0.430120   -0.289457
      3          8           0       -0.884220    1.629043   -0.111987
      4          1           0        0.065679    2.004425   -0.224822
      5          6           0       -2.334027   -0.218545    0.037508
      6          9           0       -3.098944    0.143160   -1.001361
      7          9           0       -2.893044    0.252460    1.159319
      8          9           0       -2.320250   -1.552118    0.103789
      9          8           0        1.457878    2.536768   -0.388903
     10          1           0        2.140349    1.989756    0.083000
     11          1           0        1.633377    3.453665   -0.163152
     12          8           0        1.667333   -2.561852    0.279815
     13          1           0        1.339819   -3.459422    0.208561
     14          1           0        0.909509   -1.966622    0.126257
     15          8           0        3.265581    1.095840    0.872001
     16          1           0        2.984193    0.725430    1.712956
     17          1           0        3.546635    0.328032    0.324175
     18          8           0        3.808170   -1.098376   -0.613820
     19          1           0        3.566162   -0.967497   -1.534555
     20          1           0        3.162643   -1.746157   -0.267238
 ---------------------------------------------------------------------
 Rotational constants (GHZ):           1.1087754           0.4445496           0.3498710
 Standard basis: 6-31++G(d,p) (6D, 7F)
 There are   263 symmetry adapted cartesian basis functions of A   symmetry.
 There are   263 symmetry adapted basis functions of A   symmetry.
   263 basis functions,   424 primitive gaussians,   263 cartesian basis functions
    48 alpha electrons       48 beta electrons
       nuclear repulsion energy       723.9013484304 Hartrees.
 NAtoms=   20 NActive=   20 NUniq=   20 SFac= 1.00D+00 NAtFMM=   60 NAOKFM=F Big=F
 Integral buffers will be    131072 words long.
 Raffenetti 2 integral format.
 Two-electron integral symmetry is turned on.
 Nuclear repulsion after empirical dispersion term =      723.8933947216 Hartrees.
 One-electron integrals computed using PRISM.
 NBasis=   263 RedAO= T EigKep=  5.03D-05  NBF=   263
 NBsUse=   263 1.00D-06 EigRej= -1.00D+00 NBFU=   263
 Initial guess from the checkpoint file:  "/local_scratch/slurm.5620339/Gau-3114040.chk"
 B after Tr=     0.000000   -0.000000   -0.000000
         Rot=    0.999874    0.015385    0.003658    0.000998 Ang=   1.82 deg.
 ExpMin= 3.60D-02 ExpMax= 7.00D+03 ExpMxC= 1.05D+03 IAcc=3 IRadAn=         5 AccDes= 0.00D+00
 Harris functional with IExCor= 4639 and IRadAn=       5 diagonalized for initial guess.
 HarFok:  IExCor= 4639 AccDes= 0.00D+00 IRadAn=         5 IDoV= 1 UseB2=F ITyADJ=14
 ICtDFT=  3500011 ScaDFX=  1.000000  1.000000  1.000000  1.000000
 FoFCou: FMM=F IPFlag=           0 FMFlag=      100000 FMFlg1=           0
         NFxFlg=           0 DoJE=T BraDBF=F KetDBF=T FulRan=T
         wScrn=  0.000000 ICntrl=       500 IOpCl=  0 I1Cent=   200000004 NGrid=           0
         NMat0=    1 NMatS0=      1 NMatT0=    0 NMatD0=    1 NMtDS0=    0 NMtDT0=    0
 Petite list used in FoFCou.
 Requested convergence on RMS density matrix=1.00D-10 within 128 cycles.
 Requested convergence on MAX density matrix=1.00D-08.
 Requested convergence on             energy=1.00D-08.
 No special actions if energy rises.
 SCF Done:  E(RwB97XD) =  -832.383764435     A.U. after   18 cycles
            NFock= 18  Conv=0.52D-10     -V/T= 2.0082
 Calling FoFJK, ICntrl=      2127 FMM=F ISym2X=0 I1Cent= 0 IOpClX= 0 NMat=1 NMatS=1 NMatT=0.
 ***** Axes restored to original set *****
 -------------------------------------------------------------------
 Center     Atomic                   Forces (Hartrees/Bohr)
 Number     Number              X              Y              Z
 -------------------------------------------------------------------
      1        6           0.003100732   -0.002209105   -0.001361503
      2        8          -0.003741131    0.006767789    0.005853542
      3        8           0.000337022   -0.003467103   -0.003151548
      4        1           0.000634894   -0.000066244   -0.000604724
      5        6           0.000278214   -0.000412361   -0.000302378
      6        9          -0.000577027    0.000084954   -0.000173905
      7        9          -0.000332219    0.000019664   -0.000269625
      8        9          -0.000637984    0.000312393    0.000114199
      9        8          -0.000697036    0.000587499    0.001126739
     10        1           0.000871185   -0.001137992   -0.000236159
     11        1           0.000130805    0.000816182   -0.000222509
     12        8          -0.003345974    0.003173096    0.001499011
     13        1           0.000334734   -0.001213290   -0.001065447
     14        1           0.003501229   -0.002981508   -0.000448318
     15        8          -0.001243816    0.000012615    0.001766690
     16        1           0.000489076    0.000070020    0.000189338
     17        1           0.000859417   -0.000599096   -0.001669261
     18        8          -0.000396972   -0.000421395    0.000702044
     19        1           0.000369362   -0.000365124   -0.000029209
     20        1           0.000065489    0.001029007   -0.001716977
 -------------------------------------------------------------------
 Cartesian Forces:  Max     0.006767789 RMS     0.001830875

 GradGradGradGradGradGradGradGradGradGradGradGradGradGradGradGradGradGrad
 Berny optimization.
 Using GEDIIS/GDIIS optimizer.
 FormGI is forming the generalized inverse of G from B-inverse, IUseBI=4.
 Internal  Forces:  Max     0.007413314 RMS     0.001280106
 Search for a local minimum.
 Step number   3 out of a maximum of  120
 All quantities printed in internal units (Hartrees-Bohrs-Radians)
 Mixed Optimization -- RFO/linear search
 Update second derivatives using D2CorX and points    2    3
 DE= -1.39D-03 DEPred=-1.85D-03 R= 7.51D-01
 TightC=F SS=  1.41D+00  RLast= 9.31D-01 DXNew= 8.4853D-01 2.7930D+00
 Trust test= 7.51D-01 RLast= 9.31D-01 DXMaxT set to 8.49D-01
 ITU=  1  1  0
 Use linear search instead of GDIIS.
     Eigenvalues ---   -0.00083  -0.00027  -0.00001   0.00067   0.00111
     Eigenvalues ---    0.00158   0.00207   0.00509   0.00520   0.00633
     Eigenvalues ---    0.00703   0.01071   0.01141   0.01227   0.01415
     Eigenvalues ---    0.01549   0.01726   0.01823   0.01905   0.02262
     Eigenvalues ---    0.02503   0.02648   0.02981   0.03120   0.03712
     Eigenvalues ---    0.03911   0.04662   0.06695   0.07316   0.07807
     Eigenvalues ---    0.08648   0.08996   0.11733   0.13309   0.19620
     Eigenvalues ---    0.20459   0.21398   0.23740   0.25983   0.30078
     Eigenvalues ---    0.37198   0.37625   0.38233   0.43955   0.46342
     Eigenvalues ---    0.51953   0.52766   0.55185   0.55509   0.56438
     Eigenvalues ---    0.56682   0.58273   0.59844   0.94341
 RFO step:  Lambda=-1.15906286D-03 EMin=-8.32930086D-04
 Quartic linear search produced a step of -0.11075.
 Iteration  1 RMS(Cart)=  0.16916006 RMS(Int)=  0.06114553
 Iteration  2 RMS(Cart)=  0.09446036 RMS(Int)=  0.00797415
 Iteration  3 RMS(Cart)=  0.00632131 RMS(Int)=  0.00373242
 Iteration  4 RMS(Cart)=  0.00007768 RMS(Int)=  0.00373183
 Iteration  5 RMS(Cart)=  0.00000054 RMS(Int)=  0.00373183
 Variable       Old X    -DE/DX   Delta X   Delta X   Delta X     New X
                                 (Linear)    (Quad)   (Total)
    R1        2.30232  -0.00741  -0.00191  -0.01251  -0.01322   2.28910
    R2        2.45302  -0.00424  -0.00179   0.00469   0.00381   2.45683
    R3        2.92570   0.00141   0.00189  -0.00365  -0.00177   2.92394
    R4        3.42610   0.00144   0.00526   0.06090   0.06646   3.49255
    R5        1.94187   0.00100   0.00257  -0.03015  -0.02798   1.91389
    R6        2.83366   0.00069  -0.00148   0.08653   0.08463   2.91829
    R7        2.53193   0.00020  -0.00041   0.00188   0.00146   2.53340
    R8        2.53026   0.00006   0.00039   0.00386   0.00425   2.53451
    R9        2.52333  -0.00023  -0.00005  -0.00500  -0.00504   2.51829
   R10        1.87805   0.00156   0.00002  -0.00052  -0.00016   1.87789
   R11        1.81499   0.00018   0.00006  -0.00081  -0.00076   1.81423
   R12        3.09809   0.00024   0.00051   0.05369   0.05456   3.15265
   R13        1.81057   0.00130   0.00056  -0.00072  -0.00016   1.81040
   R14        1.84399  -0.00296  -0.00140  -0.01143  -0.01197   1.83201
   R15        3.38075  -0.00028  -0.00046  -0.10552  -0.10573   3.27502
   R16        1.81609  -0.00036  -0.00065   0.00108   0.00043   1.81652
   R17        1.85985   0.00182   0.00059   0.00554   0.00442   1.86427
   R18        3.26375  -0.00014  -0.00325   0.02624   0.02137   3.28512
   R19        1.81596  -0.00016  -0.00014  -0.00165  -0.00179   1.81417
   R20        1.84811  -0.00009  -0.00066   0.00540   0.00494   1.85306
    A1        2.23885  -0.00233  -0.00064  -0.03345  -0.03334   2.20551
    A2        2.10282   0.00131   0.00021   0.02441   0.02425   2.12708
    A3        1.94144   0.00102   0.00041   0.00907   0.00914   1.95057
    A4        2.62613  -0.00072  -0.00502   0.08899   0.08686   2.71299
    A5        1.95240   0.00118   0.00052  -0.02284  -0.02323   1.92917
    A6        1.92416   0.00074   0.00247  -0.00017   0.00229   1.92645
    A7        1.93626   0.00033  -0.00069  -0.00950  -0.01019   1.92607
    A8        1.92915   0.00094   0.00060   0.00401   0.00461   1.93376
    A9        1.89263  -0.00067  -0.00096   0.00019  -0.00078   1.89185
   A10        1.89019  -0.00066  -0.00044   0.00246   0.00202   1.89221
   A11        1.89024  -0.00076  -0.00109   0.00327   0.00219   1.89243
   A12        1.97165  -0.00022  -0.00621   0.08955   0.08061   2.05226
   A13        2.07470   0.00011  -0.00863   0.02443   0.01547   2.09017
   A14        1.86331   0.00067  -0.00024  -0.00380  -0.00560   1.85771
   A15        1.86949   0.00065   0.00037   0.03176   0.03700   1.90648
   A16        2.33244  -0.00137   0.02054  -0.13693  -0.12083   2.21161
   A17        1.89956   0.00034  -0.01004   0.12919   0.11913   2.01869
   A18        2.01565   0.00016   0.01304  -0.01286   0.00363   2.01928
   A19        1.93210  -0.00093  -0.00283   0.07091   0.05853   1.99063
   A20        1.84419   0.00037   0.00068   0.00648   0.00697   1.85116
   A21        1.94954   0.00055   0.00494   0.09406   0.09502   2.04455
   A22        1.82826  -0.00077  -0.00189  -0.00034  -0.00933   1.81892
   A23        1.83748  -0.00000   0.00031   0.01731   0.01884   1.85632
   A24        2.86528   0.00014  -0.00464   0.11701   0.11046   2.97574
   A25        3.13055   0.00089  -0.00024   0.04906   0.04484   3.17540
   A26        3.14435  -0.00109  -0.00321   0.02563   0.02209   3.16644
   A27        2.78578   0.00195   0.02009   0.05544   0.06597   2.85175
   A28        3.00775  -0.00073  -0.00241   0.02859   0.01420   3.02195
   A29        3.14087   0.00135   0.00455  -0.02184  -0.01497   3.12591
   A30        3.14996   0.00053   0.00436  -0.00590  -0.00355   3.14640
   A31        3.30464  -0.00152  -0.02345  -0.08601  -0.11209   3.19255
   A32        3.19118   0.00014   0.00361   0.01620   0.01622   3.20740
    D1        2.45333   0.00036  -0.04217  -0.21930  -0.26488   2.18844
    D2       -0.70302   0.00026  -0.03834  -0.21703  -0.25877  -0.96179
    D3       -0.01662  -0.00056  -0.00064   0.00573   0.00154  -0.01508
    D4        3.13861  -0.00047  -0.00418   0.00348  -0.00420   3.13441
    D5       -2.00027  -0.00007  -0.01389  -0.08999  -0.10395  -2.10422
    D6        2.18608   0.00007  -0.01386  -0.08395  -0.09789   2.08818
    D7        0.08895   0.00019  -0.01243  -0.08447  -0.09698  -0.00803
    D8        1.12890  -0.00018  -0.01065  -0.08844  -0.09902   1.02988
    D9       -0.96794  -0.00005  -0.01062  -0.08241  -0.09296  -1.06090
   D10       -3.06507   0.00007  -0.00920  -0.08293  -0.09205   3.12607
   D11        1.15890  -0.00029   0.01646   0.35633   0.36030   1.51920
   D12       -2.53523  -0.00084   0.04734   0.34763   0.40160  -2.13362
   D13       -0.66451  -0.00041  -0.02327  -0.09770  -0.12328  -0.78780
   D14       -2.86811  -0.00082  -0.00951  -0.21298  -0.22418  -3.09230
   D15       -0.62980  -0.00009   0.01150  -0.11627  -0.10736  -0.73717
   D16        1.46576  -0.00047   0.01975  -0.05608  -0.04079   1.42498
   D17        1.67930   0.00021  -0.00560  -0.01251  -0.01775   1.66155
   D18       -2.50831  -0.00017   0.00266   0.04767   0.04883  -2.45949
   D19        2.48064   0.00015   0.00879   0.03407   0.03135   2.51200
   D20        0.05428   0.00035  -0.01143  -0.05055  -0.06452  -0.01024
   D21        0.36999   0.00043  -0.00334   0.44864   0.44436   0.81435
   D22       -1.58408   0.00076  -0.00412   0.38378   0.37836  -1.20572
   D23        2.51488   0.00014   0.01052   0.47992   0.48854   3.00343
   D24        0.56081   0.00047   0.00974   0.41507   0.42254   0.98335
   D25        0.91419   0.00016   0.01610  -0.10608  -0.10008   0.81411
   D26       -1.14397  -0.00011   0.01125  -0.21962  -0.21300  -1.35697
         Item               Value     Threshold  Converged?
 Maximum Force            0.007413     0.000015     NO 
 RMS     Force            0.001280     0.000010     NO 
 Maximum Displacement     0.959101     0.000060     NO 
 RMS     Displacement     0.244569     0.000040     NO 
 Predicted change in Energy=-1.444098D-03
 GradGradGradGradGradGradGradGradGradGradGradGradGradGradGradGradGradGrad

                          Input orientation:                          
 ---------------------------------------------------------------------
 Center     Atomic      Atomic             Coordinates (Angstroms)
 Number     Number       Type             X           Y           Z
 ---------------------------------------------------------------------
      1          6           0       -1.445185    3.417617   -1.600066
      2          8           0       -0.624047    2.645910   -2.044532
      3          8           0       -1.283055    4.217173   -0.587803
      4          1           0       -0.358140    4.104635   -0.190809
      5          6           0       -2.854556    3.559069   -2.222759
      6          9           0       -3.058487    4.818295   -2.635083
      7          9           0       -3.796825    3.251761   -1.319142
      8          9           0       -2.993256    2.745747   -3.269253
      9          8           0        1.053490    3.989643    0.424755
     10          1           0        1.417401    3.077094    0.574221
     11          1           0        1.276091    4.502146    1.205450
     12          8           0        0.532839    0.181989   -2.657547
     13          1           0        0.299858   -0.269096   -3.469985
     14          1           0        0.014293    0.997917   -2.585280
     15          8           0        2.053026    1.560478    0.855499
     16          1           0        1.443021    0.914326    1.222115
     17          1           0        2.452148    1.137610    0.058552
     18          8           0        2.935702    0.384463   -1.431754
     19          1           0        3.476563    0.904979   -2.030221
     20          1           0        2.091394    0.213659   -1.900299
 ---------------------------------------------------------------------
                    Distance matrix (angstroms):
                    1          2          3          4          5
     1  C    0.000000
     2  O    1.211342   0.000000
     3  O    1.300097   2.241700   0.000000
     4  H    1.907791   2.373789   1.012786   0.000000
     5  C    1.547282   2.416774   2.361312   3.264744   0.000000
     6  F    2.374006   3.315797   2.775764   3.711558   1.340616
     7  F    2.374161   3.310555   2.790326   3.718210   1.341206
     8  F    2.373630   2.668907   3.504291   4.274018   1.332622
     9  O    3.266572   3.273702   2.556655   1.544294   4.739994
    10  H    3.610800   3.348327   3.153179   2.189443   5.128841
    11  H    4.056164   4.197441   3.137864   2.185924   5.450160
    12  O    3.937021   2.790176   4.885081   4.718665   4.802932
    13  H    4.487050   3.373837   5.562300   5.505949   5.114757
    14  H    2.992602   1.848179   4.004577   3.940038   3.862799
    15  O    4.660069   4.093294   4.502286   3.658035   6.128164
    16  H    4.751095   4.235815   4.649310   3.926653   6.109908
    17  H    4.810264   4.020062   4.883975   4.094281   6.263301
    18  O    5.331090   4.261626   5.761929   5.121428   6.650632
    19  H    5.542742   4.454890   5.975379   5.322235   6.867629
    20  H    4.781514   3.648324   5.397932   4.905331   5.979813
                    6          7          8          9         10
     6  F    0.000000
     7  F    2.175057   0.000000
     8  F    2.168382   2.169034   0.000000
     9  O    5.192074   5.206842   5.618641   0.000000
    10  H    5.776244   5.550089   5.859691   0.993739   0.000000
    11  H    5.799846   5.802715   6.429248   0.960050   1.564989
    12  O    5.864594   5.473648   4.402316   4.926448   4.428139
    13  H    6.152811   5.814239   4.469247   5.820121   5.366702
    14  H    4.903035   4.605165   3.545149   4.369286   4.034122
    15  O    6.994648   6.466086   6.624455   2.661851   1.668310
    16  H    7.098065   6.275156   6.573207   3.200795   2.257872
    17  H    7.153335   6.739239   6.581247   3.197567   2.257922
    18  O    7.552296   7.318539   6.641130   4.470645   3.685029
    19  H    7.641125   7.675624   6.839750   4.627455   3.967537
    20  H    6.947220   6.651236   5.842873   4.554248   3.844058
                   11         12         13         14         15
    11  H    0.000000
    12  O    5.842853   0.000000
    13  H    6.751108   0.958025   0.000000
    14  H    5.314263   0.969459   1.571487   0.000000
    15  O    3.062597   4.068501   5.013058   4.038796   0.000000
    16  H    3.591740   4.051731   4.972234   4.067494   0.961263
    17  H    3.744140   3.460369   4.365976   3.598958   0.986529
    18  O    5.163765   2.705054   3.395467   3.200247   2.719128
    19  H    5.315191   3.095443   3.680058   3.507712   3.283827
    20  H    5.357380   1.733067   2.430342   2.323490   3.067543
                   16         17         18         19         20
    16  H    0.000000
    17  H    1.556300   0.000000
    18  O    3.090610   1.738410   0.000000
    19  H    3.835762   2.338059   0.960016   0.000000
    20  H    3.265087   2.195661   0.980595   1.553544   0.000000
 Stoichiometry    C2H9F3O6
 Framework group  C1[X(C2H9F3O6)]
 Deg. of freedom    54
 Full point group                 C1      NOp   1
 Largest Abelian subgroup         C1      NOp   1
 Largest concise Abelian subgroup C1      NOp   1
                         Standard orientation:                         
 ---------------------------------------------------------------------
 Center     Atomic      Atomic             Coordinates (Angstroms)
 Number     Number       Type             X           Y           Z
 ---------------------------------------------------------------------
      1          6           0       -1.016730    0.282760   -0.157181
      2          8           0       -0.090900   -0.468161   -0.372368
      3          8           0       -0.957502    1.579699   -0.088665
      4          1           0       -0.006819    1.899760   -0.228306
      5          6           0       -2.457032   -0.238073    0.062687
      6          9           0       -3.285269    0.277324   -0.856900
      7          9           0       -2.900773    0.116025    1.277817
      8          9           0       -2.499052   -1.566773   -0.030433
      9          8           0        1.422129    2.433283   -0.469763
     10          1           0        2.169751    1.974062   -0.003186
     11          1           0        1.597013    3.374831   -0.401946
     12          8           0        1.812043   -2.436351    0.166256
     13          1           0        1.593342   -3.361364    0.046532
     14          1           0        1.030788   -1.895864   -0.027048
     15          8           0        3.447466    1.238476    0.777593
     16          1           0        3.296360    1.008261    1.698568
     17          1           0        3.766075    0.414279    0.338926
     18          8           0        4.118833   -1.131182   -0.374642
     19          1           0        4.203897   -1.163174   -1.330347
     20          1           0        3.341461   -1.684208   -0.147881
 ---------------------------------------------------------------------
 Rotational constants (GHZ):           1.1588944           0.4015009           0.3244573
 Standard basis: 6-31++G(d,p) (6D, 7F)
 There are   263 symmetry adapted cartesian basis functions of A   symmetry.
 There are   263 symmetry adapted basis functions of A   symmetry.
   263 basis functions,   424 primitive gaussians,   263 cartesian basis functions
    48 alpha electrons       48 beta electrons
       nuclear repulsion energy       714.0255260864 Hartrees.
 NAtoms=   20 NActive=   20 NUniq=   20 SFac= 1.00D+00 NAtFMM=   60 NAOKFM=F Big=F
 Integral buffers will be    131072 words long.
 Raffenetti 2 integral format.
 Two-electron integral symmetry is turned on.
 Nuclear repulsion after empirical dispersion term =      714.0180796104 Hartrees.
 One-electron integrals computed using PRISM.
 NBasis=   263 RedAO= T EigKep=  5.23D-05  NBF=   263
 NBsUse=   263 1.00D-06 EigRej= -1.00D+00 NBFU=   263
 Initial guess from the checkpoint file:  "/local_scratch/slurm.5620339/Gau-3114040.chk"
 B after Tr=     0.000000   -0.000000    0.000000
         Rot=    0.999975    0.000192   -0.003183   -0.006341 Ang=   0.81 deg.
 ExpMin= 3.60D-02 ExpMax= 7.00D+03 ExpMxC= 1.05D+03 IAcc=3 IRadAn=         5 AccDes= 0.00D+00
 Harris functional with IExCor= 4639 and IRadAn=       5 diagonalized for initial guess.
 HarFok:  IExCor= 4639 AccDes= 0.00D+00 IRadAn=         5 IDoV= 1 UseB2=F ITyADJ=14
 ICtDFT=  3500011 ScaDFX=  1.000000  1.000000  1.000000  1.000000
 FoFCou: FMM=F IPFlag=           0 FMFlag=      100000 FMFlg1=           0
         NFxFlg=           0 DoJE=T BraDBF=F KetDBF=T FulRan=T
         wScrn=  0.000000 ICntrl=       500 IOpCl=  0 I1Cent=   200000004 NGrid=           0
         NMat0=    1 NMatS0=      1 NMatT0=    0 NMatD0=    1 NMtDS0=    0 NMtDT0=    0
 Petite list used in FoFCou.
 Requested convergence on RMS density matrix=1.00D-10 within 128 cycles.
 Requested convergence on MAX density matrix=1.00D-08.
 Requested convergence on             energy=1.00D-08.
 No special actions if energy rises.
 SCF Done:  E(RwB97XD) =  -832.383952894     A.U. after   17 cycles
            NFock= 17  Conv=0.98D-10     -V/T= 2.0082
 Calling FoFJK, ICntrl=      2127 FMM=F ISym2X=0 I1Cent= 0 IOpClX= 0 NMat=1 NMatS=1 NMatT=0.
 ***** Axes restored to original set *****
 -------------------------------------------------------------------
 Center     Atomic                   Forces (Hartrees/Bohr)
 Number     Number              X              Y              Z
 -------------------------------------------------------------------
      1        6           0.004445565    0.002317402    0.003473117
      2        8          -0.001407837   -0.003051785   -0.002603074
      3        8          -0.006214682   -0.000598729   -0.003106962
      4        1           0.004357817    0.000833344    0.002259699
      5        6           0.000192952    0.001204235    0.000816008
      6        9          -0.000560878   -0.001101866    0.000049485
      7        9           0.000071858    0.000152726   -0.000985386
      8        9          -0.000390864   -0.000143853   -0.000009173
      9        8           0.000546169   -0.002425631    0.001815081
     10        1          -0.000413360    0.001205937   -0.001745783
     11        1          -0.000185497    0.000959426   -0.000207634
     12        8           0.001508386   -0.002400392    0.002031462
     13        1          -0.001926890    0.001382778   -0.000852022
     14        1          -0.000579060    0.000700267   -0.001376642
     15        8          -0.000720979   -0.000788901   -0.000414688
     16        1           0.001171672    0.000156586   -0.000249206
     17        1          -0.000357792    0.000838569    0.000495578
     18        8          -0.000603437   -0.000792572    0.002195715
     19        1          -0.000224240    0.000036475    0.000163563
     20        1           0.001291098    0.001515983   -0.001749139
 -------------------------------------------------------------------
 Cartesian Forces:  Max     0.006214682 RMS     0.001763992

 GradGradGradGradGradGradGradGradGradGradGradGradGradGradGradGradGradGrad
 Berny optimization.
 Using GEDIIS/GDIIS optimizer.
 FormGI is forming the generalized inverse of G from B-inverse, IUseBI=4.
 Internal  Forces:  Max     0.004523821 RMS     0.000995473
 Search for a local minimum.
 Step number   4 out of a maximum of  120
 All quantities printed in internal units (Hartrees-Bohrs-Radians)
 Mixed Optimization -- En-DIIS/RFO-DIIS
 Update second derivatives using D2CorX and points    3    4
 DE= -1.88D-04 DEPred=-1.44D-03 R= 1.31D-01
 Trust test= 1.31D-01 RLast= 1.23D+00 DXMaxT set to 8.49D-01
 ITU=  0  1  1  0
 Use linear search instead of GDIIS.
     Eigenvalues ---   -0.00028  -0.00001   0.00061   0.00090   0.00122
     Eigenvalues ---    0.00158   0.00217   0.00507   0.00564   0.00642
     Eigenvalues ---    0.00743   0.01118   0.01132   0.01351   0.01410
     Eigenvalues ---    0.01604   0.01763   0.01836   0.01973   0.02252
     Eigenvalues ---    0.02510   0.02713   0.03060   0.03207   0.03741
     Eigenvalues ---    0.03900   0.04731   0.06703   0.07542   0.07972
     Eigenvalues ---    0.09028   0.10001   0.11757   0.13335   0.19876
     Eigenvalues ---    0.20774   0.21421   0.24187   0.27785   0.30586
     Eigenvalues ---    0.37628   0.38236   0.39330   0.45183   0.47285
     Eigenvalues ---    0.51939   0.53750   0.55282   0.56320   0.56511
     Eigenvalues ---    0.56717   0.58344   0.61105   1.20231
 RFO step:  Lambda=-6.27988661D-04 EMin=-2.76929225D-04
 Quartic linear search produced a step of -0.40680.
 Iteration  1 RMS(Cart)=  0.20973901 RMS(Int)=  0.03151154
 Iteration  2 RMS(Cart)=  0.06331409 RMS(Int)=  0.00476518
 Iteration  3 RMS(Cart)=  0.00286989 RMS(Int)=  0.00450292
 Iteration  4 RMS(Cart)=  0.00003175 RMS(Int)=  0.00450290
 Iteration  5 RMS(Cart)=  0.00000043 RMS(Int)=  0.00450290
 Variable       Old X    -DE/DX   Delta X   Delta X   Delta X     New X
                                 (Linear)    (Quad)   (Total)
    R1        2.28910   0.00117   0.00538   0.00088   0.00360   2.29271
    R2        2.45683  -0.00117  -0.00155  -0.00021  -0.00402   2.45281
    R3        2.92394   0.00069   0.00072   0.00252   0.00323   2.92717
    R4        3.49255  -0.00087  -0.02703   0.00906  -0.01891   3.47364
    R5        1.91389   0.00452   0.01138   0.00481   0.01678   1.93067
    R6        2.91829  -0.00027  -0.03443  -0.00388  -0.03780   2.88049
    R7        2.53340  -0.00096  -0.00059  -0.00182  -0.00241   2.53099
    R8        2.53451  -0.00075  -0.00173   0.00011  -0.00161   2.53290
    R9        2.51829   0.00014   0.00205   0.00348   0.00554   2.52383
   R10        1.87789  -0.00140   0.00006  -0.00087  -0.00089   1.87701
   R11        1.81423   0.00030   0.00031  -0.00056  -0.00025   1.81398
   R12        3.15265   0.00012  -0.02220   0.01601  -0.00619   3.14646
   R13        1.81040   0.00054   0.00007   0.00084   0.00091   1.81131
   R14        1.83201  -0.00017   0.00487  -0.00030   0.00248   1.83449
   R15        3.27502   0.00091   0.04301   0.01108   0.05427   3.32929
   R16        1.81652  -0.00094  -0.00018  -0.00276  -0.00293   1.81359
   R17        1.86427  -0.00102  -0.00180  -0.00036   0.00069   1.86496
   R18        3.28512  -0.00007  -0.00869  -0.05674  -0.06235   3.22276
   R19        1.81417  -0.00021   0.00073   0.00019   0.00092   1.81509
   R20        1.85306   0.00055  -0.00201   0.00061  -0.00115   1.85190
    A1        2.20551   0.00327   0.01356   0.01543   0.01842   2.22393
    A2        2.12708  -0.00197  -0.00987  -0.00824  -0.01288   2.11420
    A3        1.95057  -0.00129  -0.00372  -0.00709  -0.00554   1.94504
    A4        2.71299   0.00052  -0.03534  -0.22556  -0.26383   2.44916
    A5        1.92917  -0.00041   0.00945   0.01082   0.00747   1.93664
    A6        1.92645   0.00123  -0.00093   0.00761   0.00668   1.93313
    A7        1.92607   0.00081   0.00415  -0.00088   0.00325   1.92932
    A8        1.93376   0.00009  -0.00188  -0.00172  -0.00359   1.93017
    A9        1.89185  -0.00082   0.00032  -0.00078  -0.00048   1.89136
   A10        1.89221  -0.00060  -0.00082  -0.00162  -0.00243   1.88977
   A11        1.89243  -0.00078  -0.00089  -0.00277  -0.00367   1.88876
   A12        2.05226  -0.00029  -0.03279  -0.01328  -0.04410   2.00816
   A13        2.09017  -0.00027  -0.00629   0.01773   0.00983   2.10000
   A14        1.85771   0.00116   0.00228   0.01526   0.02033   1.87804
   A15        1.90648  -0.00177  -0.01505   0.00247  -0.01217   1.89431
   A16        2.21161   0.00269   0.04915   0.08327   0.14153   2.35314
   A17        2.01869  -0.00108  -0.04846  -0.07282  -0.12503   1.89366
   A18        2.01928   0.00068  -0.00147   0.08250   0.07792   2.09719
   A19        1.99063   0.00007  -0.02381  -0.00638  -0.02911   1.96152
   A20        1.85116  -0.00054  -0.00283   0.02492   0.02318   1.87434
   A21        2.04455  -0.00059  -0.03865  -0.03702  -0.07305   1.97150
   A22        1.81892   0.00099   0.00380   0.16513   0.17179   1.99071
   A23        1.85632  -0.00032  -0.00766  -0.01656  -0.01836   1.83796
   A24        2.97574   0.00022  -0.04493   0.06380   0.01683   2.99257
   A25        3.17540  -0.00188  -0.01824  -0.02617  -0.04737   3.12802
   A26        3.16644   0.00040  -0.00899  -0.02328  -0.03544   3.13099
   A27        2.85175  -0.00092  -0.02684  -0.14463  -0.17058   2.68117
   A28        3.02195   0.00039  -0.00578   0.06232   0.06132   3.08327
   A29        3.12591  -0.00035   0.00609   0.04697   0.03994   3.16585
   A30        3.14640   0.00011   0.00145  -0.01598  -0.02166   3.12474
   A31        3.19255   0.00020   0.04560  -0.02245   0.02650   3.21905
   A32        3.20740   0.00049  -0.00660  -0.12539  -0.13021   3.07719
    D1        2.18844   0.00000   0.10775   0.18855   0.29816   2.48660
    D2       -0.96179   0.00042   0.10527   0.20321   0.31313  -0.64866
    D3       -0.01508   0.00066  -0.00062  -0.04194  -0.03194  -0.04702
    D4        3.13441   0.00028   0.00171  -0.05533  -0.04566   3.08875
    D5       -2.10422  -0.00010   0.04229  -0.05102  -0.00977  -2.11399
    D6        2.08818  -0.00038   0.03982  -0.05436  -0.01559   2.07259
    D7       -0.00803   0.00001   0.03945  -0.04919  -0.01079  -0.01882
    D8        1.02988   0.00029   0.04028  -0.03821   0.00313   1.03301
    D9       -1.06090   0.00000   0.03782  -0.04155  -0.00269  -1.06359
   D10        3.12607   0.00039   0.03744  -0.03638   0.00211   3.12817
   D11        1.51920   0.00028  -0.14657   0.02191  -0.11380   1.40541
   D12       -2.13362   0.00091  -0.16337   0.07083  -0.08774  -2.22136
   D13       -0.78780   0.00108   0.05015  -0.16622  -0.10345  -0.89125
   D14       -3.09230  -0.00043   0.09120  -0.17858  -0.08268   3.10821
   D15       -0.73717  -0.00045   0.04367  -0.30694  -0.26236  -0.99952
   D16        1.42498  -0.00044   0.01659  -0.21402  -0.19661   1.22837
   D17        1.66155   0.00007   0.00722  -0.27012  -0.26051   1.40104
   D18       -2.45949   0.00009  -0.01986  -0.17719  -0.19477  -2.65425
   D19        2.51200  -0.00063  -0.01275  -0.19599  -0.20177   2.31022
   D20       -0.01024   0.00041   0.02625  -0.21497  -0.18631  -0.19654
   D21        0.81435  -0.00029  -0.18077   0.28740   0.10314   0.91750
   D22       -1.20572  -0.00041  -0.15392   0.19754   0.04746  -1.15826
   D23        3.00343   0.00026  -0.19874   0.45261   0.25247  -3.02729
   D24        0.98335   0.00014  -0.17189   0.36276   0.19679   1.18015
   D25        0.81411  -0.00053   0.04071   0.15326   0.20337   1.01749
   D26       -1.35697  -0.00021   0.08665   0.11721   0.20311  -1.15386
         Item               Value     Threshold  Converged?
 Maximum Force            0.004524     0.000015     NO 
 RMS     Force            0.000995     0.000010     NO 
 Maximum Displacement     0.648009     0.000060     NO 
 RMS     Displacement     0.255512     0.000040     NO 
 Predicted change in Energy=-8.396435D-04
 GradGradGradGradGradGradGradGradGradGradGradGradGradGradGradGradGradGrad

                          Input orientation:                          
 ---------------------------------------------------------------------
 Center     Atomic      Atomic             Coordinates (Angstroms)
 Number     Number       Type             X           Y           Z
 ---------------------------------------------------------------------
      1          6           0       -1.255193    3.391452   -1.602478
      2          8           0       -0.363694    2.727868   -2.089157
      3          8           0       -1.179395    4.182968   -0.576573
      4          1           0       -0.244317    4.160081   -0.165588
      5          6           0       -2.688631    3.359946   -2.188688
      6          9           0       -3.072755    4.585147   -2.569693
      7          9           0       -3.560266    2.908849   -1.275832
      8          9           0       -2.743490    2.554136   -3.252342
      9          8           0        1.142140    4.087861    0.463682
     10          1           0        1.468132    3.170206    0.659188
     11          1           0        1.361762    4.640630    1.217109
     12          8           0        0.360353    0.225498   -2.939232
     13          1           0        0.129190   -0.165612   -3.783227
     14          1           0       -0.084690    1.085061   -2.865182
     15          8           0        2.018584    1.627206    0.956676
     16          1           0        1.512024    1.033957    1.515690
     17          1           0        2.234022    1.138474    0.126804
     18          8           0        2.597148    0.423387   -1.378263
     19          1           0        3.188520    0.957928   -1.914088
     20          1           0        1.812831    0.260372   -1.942748
 ---------------------------------------------------------------------
                    Distance matrix (angstroms):
                    1          2          3          4          5
     1  C    0.000000
     2  O    1.213248   0.000000
     3  O    1.297969   2.251798   0.000000
     4  H    1.917632   2.401167   1.021666   0.000000
     5  C    1.548993   2.411381   2.356708   3.272280   0.000000
     6  F    2.379904   3.319550   2.778324   3.736369   1.339340
     7  F    2.377597   3.303381   2.789425   3.713993   1.340352
     8  F    2.374485   2.654545   3.501318   4.284037   1.335552
     9  O    3.240557   3.260998   2.545722   1.524290   4.715902
    10  H    3.546911   3.332364   3.092279   2.143034   5.042329
    11  H    4.044622   4.191331   3.143919   2.173078   5.444748
    12  O    3.797389   2.740205   4.859480   4.851770   4.436709
    13  H    4.396008   3.388957   5.559242   5.651411   4.786672
    14  H    2.878182   1.838170   4.004139   4.095001   3.523244
    15  O    4.514360   4.020423   4.371480   3.577101   5.920606
    16  H    4.789388   4.402565   4.640859   3.960314   6.064499
    17  H    4.498994   3.766269   4.627645   3.918899   5.876134
    18  O    4.868286   3.818716   5.388824   4.848442   6.100789
    19  H    5.075995   3.972601   5.591825   5.009532   6.354998
    20  H    4.396842   3.293514   5.119239   4.753724   5.470924
                    6          7          8          9         10
     6  F    0.000000
     7  F    2.172951   0.000000
     8  F    2.167816   2.167841   0.000000
     9  O    5.216703   5.150593   5.590999   0.000000
    10  H    5.748685   5.394201   5.780776   0.993270   0.000000
    11  H    5.831628   5.782749   6.417363   0.959916   1.576305
    12  O    5.561414   5.033739   3.892870   5.206617   4.779864
    13  H    5.856179   5.417696   3.991386   6.095436   5.714499
    14  H    4.611555   4.234603   3.062236   4.647930   4.379528
    15  O    6.863411   6.144125   6.422801   2.658198   1.665036
    16  H    7.093765   6.085717   6.569207   3.251133   2.301974
    17  H    6.878410   6.218955   6.180482   3.163002   2.235611
    18  O    7.133551   6.640916   6.047701   4.351802   3.601513
    19  H    7.265679   7.054048   6.287094   4.431472   3.804689
    20  H    6.554822   6.027387   5.266541   4.570602   3.918676
                   11         12         13         14         15
    11  H    0.000000
    12  O    6.145842   0.000000
    13  H    7.044328   0.958505   0.000000
    14  H    5.603516   0.970770   1.566121   0.000000
    15  O    3.095151   4.460114   5.408390   4.395939   0.000000
    16  H    3.622129   4.671861   5.606221   4.663062   0.959711
    17  H    3.770239   3.707389   4.628099   3.785665   0.986895
    18  O    5.103653   2.734783   3.495940   3.137037   2.689954
    19  H    5.167566   3.096111   3.757064   3.410960   3.171430
    20  H    5.419854   1.761786   2.530509   2.265300   3.212044
                   16         17         18         19         20
    16  H    0.000000
    17  H    1.568824   0.000000
    18  O    3.150436   1.705413   0.000000
    19  H    3.818350   2.260288   0.960502   0.000000
    20  H    3.556643   2.287249   0.979985   1.542701   0.000000
 Stoichiometry    C2H9F3O6
 Framework group  C1[X(C2H9F3O6)]
 Deg. of freedom    54
 Full point group                 C1      NOp   1
 Largest Abelian subgroup         C1      NOp   1
 Largest concise Abelian subgroup C1      NOp   1
                         Standard orientation:                         
 ---------------------------------------------------------------------
 Center     Atomic      Atomic             Coordinates (Angstroms)
 Number     Number       Type             X           Y           Z
 ---------------------------------------------------------------------
      1          6           0       -0.887012    0.374860   -0.245168
      2          8           0       -0.007943   -0.387244   -0.589271
      3          8           0       -0.807482    1.663932   -0.115976
      4          1           0        0.141421    1.992300   -0.304550
      5          6           0       -2.302347   -0.143739    0.111570
      6          9           0       -3.226923    0.418864   -0.677397
      7          9           0       -2.601858    0.145308    1.385653
      8          9           0       -2.369909   -1.468594   -0.043002
      9          8           0        1.569325    2.466644   -0.548576
     10          1           0        2.267148    1.983212   -0.032901
     11          1           0        1.781163    3.402368   -0.517207
     12          8           0        1.321745   -2.701802    0.029983
     13          1           0        1.009392   -3.589922   -0.150045
     14          1           0        0.626689   -2.073026   -0.222869
     15          8           0        3.432802    1.148165    0.813438
     16          1           0        3.395268    1.105304    1.771456
     17          1           0        3.550457    0.226319    0.481297
     18          8           0        3.673816   -1.327457   -0.210799
     19          1           0        3.814875   -1.304412   -1.160607
     20          1           0        2.879853   -1.886973   -0.080661
 ---------------------------------------------------------------------
 Rotational constants (GHZ):           1.0675943           0.4534193           0.3505546
 Standard basis: 6-31++G(d,p) (6D, 7F)
 There are   263 symmetry adapted cartesian basis functions of A   symmetry.
 There are   263 symmetry adapted basis functions of A   symmetry.
   263 basis functions,   424 primitive gaussians,   263 cartesian basis functions
    48 alpha electrons       48 beta electrons
       nuclear repulsion energy       722.7306397491 Hartrees.
 NAtoms=   20 NActive=   20 NUniq=   20 SFac= 1.00D+00 NAtFMM=   60 NAOKFM=F Big=F
 Integral buffers will be    131072 words long.
 Raffenetti 2 integral format.
 Two-electron integral symmetry is turned on.
 Nuclear repulsion after empirical dispersion term =      722.7229053076 Hartrees.
 One-electron integrals computed using PRISM.
 NBasis=   263 RedAO= T EigKep=  5.59D-05  NBF=   263
 NBsUse=   263 1.00D-06 EigRej= -1.00D+00 NBFU=   263
 Initial guess from the checkpoint file:  "/local_scratch/slurm.5620339/Gau-3114040.chk"
 B after Tr=    -0.000000    0.000000   -0.000000
         Rot=    0.999547   -0.005124   -0.005150    0.029223 Ang=  -3.45 deg.
 ExpMin= 3.60D-02 ExpMax= 7.00D+03 ExpMxC= 1.05D+03 IAcc=3 IRadAn=         5 AccDes= 0.00D+00
 Harris functional with IExCor= 4639 and IRadAn=       5 diagonalized for initial guess.
 HarFok:  IExCor= 4639 AccDes= 0.00D+00 IRadAn=         5 IDoV= 1 UseB2=F ITyADJ=14
 ICtDFT=  3500011 ScaDFX=  1.000000  1.000000  1.000000  1.000000
 FoFCou: FMM=F IPFlag=           0 FMFlag=      100000 FMFlg1=           0
         NFxFlg=           0 DoJE=T BraDBF=F KetDBF=T FulRan=T
         wScrn=  0.000000 ICntrl=       500 IOpCl=  0 I1Cent=   200000004 NGrid=           0
         NMat0=    1 NMatS0=      1 NMatT0=    0 NMatD0=    1 NMtDS0=    0 NMtDT0=    0
 Petite list used in FoFCou.
 Requested convergence on RMS density matrix=1.00D-10 within 128 cycles.
 Requested convergence on MAX density matrix=1.00D-08.
 Requested convergence on             energy=1.00D-08.
 No special actions if energy rises.
 SCF Done:  E(RwB97XD) =  -832.384176635     A.U. after   17 cycles
            NFock= 17  Conv=0.22D-10     -V/T= 2.0082
 Calling FoFJK, ICntrl=      2127 FMM=F ISym2X=0 I1Cent= 0 IOpClX= 0 NMat=1 NMatS=1 NMatT=0.
 ***** Axes restored to original set *****
 -------------------------------------------------------------------
 Center     Atomic                   Forces (Hartrees/Bohr)
 Number     Number              X              Y              Z
 -------------------------------------------------------------------
      1        6           0.000915338    0.000044986    0.000625108
      2        8          -0.001241227    0.000450979    0.000525672
      3        8          -0.000546653   -0.000822803   -0.001223865
      4        1           0.000997216    0.000275883    0.000334556
      5        6           0.000119459    0.000334290   -0.000210158
      6        9          -0.000242178   -0.000268268   -0.000021027
      7        9          -0.000008927    0.000084885   -0.000310196
      8        9          -0.000195485    0.000065038    0.000232656
      9        8          -0.000277786   -0.000788837    0.000687458
     10        1          -0.000087572    0.000643084   -0.000378971
     11        1           0.000181843   -0.000113634   -0.000022941
     12        8          -0.000116317   -0.001066252    0.000775074
     13        1          -0.000099798    0.000389140   -0.000257611
     14        1           0.000239978    0.000576963   -0.000137208
     15        8          -0.000340153    0.001330420    0.000563274
     16        1           0.000375213   -0.000568616   -0.000714135
     17        1          -0.000278876    0.000130343   -0.000119118
     18        8          -0.000650823   -0.000581772   -0.000929558
     19        1           0.000486544   -0.000082115    0.000470412
     20        1           0.000770206   -0.000033716    0.000110579
 -------------------------------------------------------------------
 Cartesian Forces:  Max     0.001330420 RMS     0.000541042

 GradGradGradGradGradGradGradGradGradGradGradGradGradGradGradGradGradGrad
 Berny optimization.
 Using GEDIIS/GDIIS optimizer.
 FormGI is forming the generalized inverse of G from B-inverse, IUseBI=4.
 Internal  Forces:  Max     0.001012932 RMS     0.000415938
 Search for a local minimum.
 Step number   5 out of a maximum of  120
 All quantities printed in internal units (Hartrees-Bohrs-Radians)
 Mixed Optimization -- En-DIIS/RFO-DIIS
 Swapping is turned off.
 Update second derivatives using D2CorX and points    4    5
 DE= -2.24D-04 DEPred=-8.40D-04 R= 2.66D-01
 Trust test= 2.66D-01 RLast= 9.65D-01 DXMaxT set to 8.49D-01
 ITU=  0  0  1  1  0
     Eigenvalues ---   -0.00199  -0.00001   0.00060   0.00089   0.00109
     Eigenvalues ---    0.00180   0.00227   0.00447   0.00510   0.00633
     Eigenvalues ---    0.00771   0.01079   0.01132   0.01267   0.01393
     Eigenvalues ---    0.01438   0.01714   0.01846   0.01964   0.02274
     Eigenvalues ---    0.02449   0.02512   0.02977   0.03111   0.03679
     Eigenvalues ---    0.03898   0.04706   0.06762   0.07475   0.07958
     Eigenvalues ---    0.08361   0.09327   0.11745   0.13283   0.19242
     Eigenvalues ---    0.20350   0.21405   0.23908   0.25811   0.29865
     Eigenvalues ---    0.37621   0.38205   0.39403   0.44865   0.46938
     Eigenvalues ---    0.51905   0.53792   0.55052   0.56296   0.56526
     Eigenvalues ---    0.56725   0.58293   0.61034   1.20033
 Eigenvalue     2 is  -5.50D-06 should be greater than     0.000000 Eigenvector:
                          D5        D6        D7        D8        D9
   1                    0.41273   0.40931   0.39083   0.37740   0.37398
                          D10       D2        D23       D24       D1
   1                    0.35550  -0.12291   0.11636   0.10532  -0.08150
 Use linear search instead of GDIIS.
 RFO step:  Lambda=-2.86387791D-03 EMin=-1.98537101D-03
 Quartic linear search produced a step of -0.38200.
 Iteration  1 RMS(Cart)=  0.20086496 RMS(Int)=  0.06876235
 Iteration  2 RMS(Cart)=  0.06338288 RMS(Int)=  0.02261394
 Iteration  3 RMS(Cart)=  0.01775694 RMS(Int)=  0.00824302
 Iteration  4 RMS(Cart)=  0.00070412 RMS(Int)=  0.00823605
 Iteration  5 RMS(Cart)=  0.00001645 RMS(Int)=  0.00823605
 Iteration  6 RMS(Cart)=  0.00000089 RMS(Int)=  0.00823605
 Variable       Old X    -DE/DX   Delta X   Delta X   Delta X     New X
                                 (Linear)    (Quad)   (Total)
    R1        2.29271  -0.00094  -0.00138  -0.00052   0.00207   2.29477
    R2        2.45281  -0.00098   0.00154  -0.02559  -0.02227   2.43053
    R3        2.92717   0.00042  -0.00124   0.02770   0.02646   2.95364
    R4        3.47364   0.00020   0.00723  -0.04599  -0.03657   3.43707
    R5        1.93067   0.00083  -0.00641   0.10803   0.09889   2.02956
    R6        2.88049  -0.00021   0.01444  -0.18687  -0.17526   2.70523
    R7        2.53099  -0.00017   0.00092  -0.00385  -0.00293   2.52805
    R8        2.53290  -0.00023   0.00062  -0.00334  -0.00272   2.53018
    R9        2.52383  -0.00022  -0.00212   0.00630   0.00418   2.52801
   R10        1.87701  -0.00101   0.00034  -0.01195  -0.01348   1.86352
   R11        1.81398  -0.00004   0.00010  -0.00029  -0.00020   1.81378
   R12        3.14646  -0.00031   0.00236  -0.06855  -0.06792   3.07854
   R13        1.81131   0.00009  -0.00035   0.00978   0.00943   1.82075
   R14        1.83449   0.00079  -0.00095   0.00161   0.00445   1.83894
   R15        3.32929   0.00012  -0.02073   0.16468   0.14666   3.47595
   R16        1.81359  -0.00026   0.00112  -0.00598  -0.00486   1.80873
   R17        1.86496   0.00031  -0.00026  -0.00773  -0.01188   1.85308
   R18        3.22276   0.00028   0.02382   0.00396   0.02418   3.24695
   R19        1.81509  -0.00001  -0.00035  -0.00124  -0.00159   1.81350
   R20        1.85190  -0.00058   0.00044  -0.01210  -0.00972   1.84218
    A1        2.22393  -0.00006  -0.00704   0.05310   0.05426   2.27820
    A2        2.11420  -0.00005   0.00492  -0.04039  -0.03950   2.07470
    A3        1.94504   0.00011   0.00211  -0.01275  -0.01479   1.93025
    A4        2.44916   0.00049   0.10078   0.22925   0.33453   2.78369
    A5        1.93664   0.00031  -0.00285   0.05286   0.05349   1.99013
    A6        1.93313   0.00050  -0.00255   0.02048   0.01784   1.95097
    A7        1.92932   0.00021  -0.00124   0.01327   0.01196   1.94128
    A8        1.93017   0.00016   0.00137   0.00146   0.00280   1.93297
    A9        1.89136  -0.00034   0.00018  -0.01145  -0.01139   1.87997
   A10        1.88977  -0.00025   0.00093  -0.01006  -0.00918   1.88060
   A11        1.88876  -0.00032   0.00140  -0.01522  -0.01382   1.87494
   A12        2.00816  -0.00010   0.01685  -0.01091  -0.00665   2.00151
   A13        2.10000   0.00012  -0.00376   0.01569   0.01606   2.11606
   A14        1.87804   0.00018  -0.00777   0.02891   0.02558   1.90362
   A15        1.89431  -0.00045   0.00465  -0.13210  -0.13141   1.76291
   A16        2.35314  -0.00020  -0.05407   0.21023   0.12542   2.47856
   A17        1.89366   0.00041   0.04776  -0.23689  -0.17756   1.71611
   A18        2.09719   0.00030  -0.02977   0.09132   0.06484   2.16203
   A19        1.96152   0.00076   0.01112   0.00979   0.01100   1.97252
   A20        1.87434  -0.00095  -0.00886  -0.04177  -0.04766   1.82668
   A21        1.97150  -0.00026   0.02791   0.00924   0.03124   2.00274
   A22        1.99071  -0.00085  -0.06562  -0.02991  -0.08437   1.90634
   A23        1.83796   0.00060   0.00701  -0.00706   0.00102   1.83898
   A24        2.99257  -0.00049  -0.00643  -0.10994  -0.10436   2.88821
   A25        3.12802  -0.00008   0.01810  -0.05614  -0.04533   3.08270
   A26        3.13099  -0.00008   0.01354   0.03500   0.03740   3.16840
   A27        2.68117   0.00042   0.06516   0.31694   0.36632   3.04749
   A28        3.08327   0.00047  -0.02342   0.05497   0.02779   3.11107
   A29        3.16585   0.00009  -0.01526  -0.01470  -0.01093   3.15492
   A30        3.12474  -0.00006   0.00827   0.04791   0.05926   3.18401
   A31        3.21905  -0.00071  -0.01012  -0.13181  -0.15901   3.06004
   A32        3.07719   0.00081   0.04974   0.18623   0.22480   3.30199
    D1        2.48660  -0.00036  -0.11390   0.00173  -0.12449   2.36211
    D2       -0.64866  -0.00030  -0.11962   0.01188  -0.12002  -0.76868
    D3       -0.04702   0.00023   0.01220   0.07129   0.07032   0.02330
    D4        3.08875   0.00016   0.01744   0.06184   0.06604  -3.12840
    D5       -2.11399  -0.00002   0.00373   0.07025   0.07407  -2.03992
    D6        2.07259  -0.00006   0.00596   0.06251   0.06848   2.14107
    D7       -0.01882   0.00010   0.00412   0.07198   0.07618   0.05736
    D8        1.03301   0.00003  -0.00119   0.07866   0.07744   1.11045
    D9       -1.06359  -0.00000   0.00103   0.07093   0.07185  -0.99175
   D10        3.12817   0.00016  -0.00080   0.08039   0.07955  -3.07546
   D11        1.40541  -0.00029   0.04347  -0.15527  -0.14469   1.26071
   D12       -2.22136  -0.00027   0.03352  -0.24900  -0.21227  -2.43363
   D13       -0.89125   0.00074   0.03952   0.24102   0.27064  -0.62061
   D14        3.10821   0.00046   0.03158   0.18183   0.21517  -2.95980
   D15       -0.99952   0.00015   0.10022   0.03517   0.13650  -0.86303
   D16        1.22837  -0.00021   0.07511   0.08030   0.15554   1.38391
   D17        1.40104   0.00044   0.09952   0.05757   0.15692   1.55796
   D18       -2.65425   0.00008   0.07440   0.10269   0.17597  -2.47828
   D19        2.31022  -0.00053   0.07708  -0.12167  -0.05359   2.25663
   D20       -0.19654   0.00004   0.07117   0.29466   0.35775   0.16121
   D21        0.91750   0.00014  -0.03940  -0.15960  -0.19955   0.71794
   D22       -1.15826  -0.00008  -0.01813  -0.17378  -0.18708  -1.34534
   D23       -3.02729   0.00038  -0.09644  -0.08405  -0.18402   3.07188
   D24        1.18015   0.00017  -0.07518  -0.09822  -0.17155   1.00860
   D25        1.01749  -0.00052  -0.07769  -0.33762  -0.42119   0.59630
   D26       -1.15386  -0.00009  -0.07759  -0.32511  -0.40977  -1.56363
         Item               Value     Threshold  Converged?
 Maximum Force            0.001013     0.000015     NO 
 RMS     Force            0.000416     0.000010     NO 
 Maximum Displacement     0.761685     0.000060     NO 
 RMS     Displacement     0.240743     0.000040     NO 
 Predicted change in Energy=-2.943373D-03
 GradGradGradGradGradGradGradGradGradGradGradGradGradGradGradGradGradGrad

                          Input orientation:                          
 ---------------------------------------------------------------------
 Center     Atomic      Atomic             Coordinates (Angstroms)
 Number     Number       Type             X           Y           Z
 ---------------------------------------------------------------------
      1          6           0       -1.319401    3.359163   -1.536448
      2          8           0       -0.536902    2.526195   -1.946921
      3          8           0       -1.206949    4.212245   -0.580483
      4          1           0       -0.255392    4.188662   -0.083041
      5          6           0       -2.722768    3.475284   -2.214707
      6          9           0       -2.895301    4.666940   -2.797686
      7          9           0       -3.707492    3.311915   -1.322342
      8          9           0       -2.874063    2.535619   -3.154789
      9          8           0        1.022778    4.076156    0.551745
     10          1           0        1.373715    3.156463    0.610641
     11          1           0        1.213961    4.537822    1.371228
     12          8           0        0.421888    0.037146   -2.755342
     13          1           0       -0.001187   -0.122800   -3.606078
     14          1           0        0.090720    0.928334   -2.547776
     15          8           0        1.944248    1.640494    0.784660
     16          1           0        1.430658    0.914531    1.138670
     17          1           0        2.343641    1.284442   -0.037109
     18          8           0        2.857778    0.459827   -1.454119
     19          1           0        3.376763    0.990915   -2.062026
     20          1           0        2.075583    0.176062   -1.962018
 ---------------------------------------------------------------------
                    Distance matrix (angstroms):
                    1          2          3          4          5
     1  C    0.000000
     2  O    1.214343   0.000000
     3  O    1.286182   2.271317   0.000000
     4  H    1.983072   2.513383   1.073995   0.000000
     5  C    1.562997   2.398018   2.347660   3.337792   0.000000
     6  F    2.405091   3.296762   2.823698   3.816696   1.337788
     7  F    2.398136   3.325672   2.759287   3.771147   1.338913
     8  F    2.390445   2.630847   3.495339   4.361837   1.337765
     9  O    3.218762   3.328410   2.504424   1.431548   4.695042
    10  H    3.450211   3.254047   3.032042   2.049542   4.986523
    11  H    4.032585   4.257027   3.126656   2.096619   5.430078
    12  O    3.943804   2.787147   4.981423   4.983471   4.690623
    13  H    4.259709   3.171272   5.422241   5.573609   4.721136
    14  H    2.986662   1.818817   4.042060   4.101761   3.809672
    15  O    4.358070   3.795011   4.290403   3.476274   5.843261
    16  H    4.549210   3.998703   4.559317   3.880113   5.920604
    17  H    4.468822   3.672447   4.634002   3.897638   5.933821
    18  O    5.085445   4.004571   5.600525   5.047365   6.388582
    19  H    5.285716   4.205605   5.795029   5.228243   6.587844
    20  H    4.673239   3.514034   5.382790   5.006492   5.828627
                    6          7          8          9         10
     6  F    0.000000
     7  F    2.161571   0.000000
     8  F    2.161135   2.157569   0.000000
     9  O    5.188358   5.145068   5.594374   0.000000
    10  H    5.667692   5.438682   5.710300   0.986135   0.000000
    11  H    5.855130   5.742723   6.419158   0.959812   1.584982
    12  O    5.695659   5.461628   4.155144   5.254664   4.686785
    13  H    5.654291   5.545216   3.940085   5.997268   5.515853
    14  H    4.791237   4.648608   3.426626   4.514924   4.072619
    15  O    6.738977   6.259015   6.287816   2.614538   1.629095
    16  H    6.949057   6.180989   6.292245   3.241407   2.303978
    17  H    6.819722   6.509892   6.205628   3.144057   2.205629
    18  O    7.252786   7.159228   6.328918   4.524218   3.706416
    19  H    7.307062   7.491386   6.530932   4.678863   3.980572
    20  H    6.751001   6.609593   5.611525   4.757955   3.999248
                   11         12         13         14         15
    11  H    0.000000
    12  O    6.157276   0.000000
    13  H    6.926150   0.963497   0.000000
    14  H    5.445058   0.973126   1.494435   0.000000
    15  O    3.044978   4.173717   5.115906   3.879157   0.000000
    16  H    3.637207   4.117129   5.063484   3.922437   0.957141
    17  H    3.720762   3.554951   4.496231   3.392038   0.980608
    18  O    5.226353   2.793815   3.625475   3.012009   2.690844
    19  H    5.389388   3.181454   3.877500   3.322341   3.252334
    20  H    5.556786   1.839393   2.665563   2.201978   3.115453
                   16         17         18         19         20
    16  H    0.000000
    17  H    1.533893   0.000000
    18  O    2.994325   1.718210   0.000000
    19  H    3.746681   2.292115   0.959662   0.000000
    20  H    3.252005   2.237329   0.974841   1.538524   0.000000
 Stoichiometry    C2H9F3O6
 Framework group  C1[X(C2H9F3O6)]
 Deg. of freedom    54
 Full point group                 C1      NOp   1
 Largest Abelian subgroup         C1      NOp   1
 Largest concise Abelian subgroup C1      NOp   1
                         Standard orientation:                         
 ---------------------------------------------------------------------
 Center     Atomic      Atomic             Coordinates (Angstroms)
 Number     Number       Type             X           Y           Z
 ---------------------------------------------------------------------
      1          6           0       -0.905799    0.335036   -0.146278
      2          8           0        0.013037   -0.444902   -0.294821
      3          8           0       -0.912221    1.620445   -0.102161
      4          1           0        0.054684    2.067513   -0.238871
      5          6           0       -2.351342   -0.228781    0.042070
      6          9           0       -3.163107    0.143551   -0.953963
      7          9           0       -2.892492    0.198208    1.189905
      8          9           0       -2.337502   -1.565972    0.078709
      9          8           0        1.378725    2.588752   -0.395569
     10          1           0        2.087945    2.042245    0.017711
     11          1           0        1.569477    3.517060   -0.243593
     12          8           0        1.679004   -2.622945    0.204050
     13          1           0        1.151419   -3.393278   -0.033792
     14          1           0        1.070889   -1.901015   -0.032566
     15          8           0        3.270892    1.196198    0.751735
     16          1           0        3.230247    0.901326    1.661415
     17          1           0        3.545302    0.402429    0.245551
     18          8           0        3.956890   -1.128935   -0.416086
     19          1           0        4.016286   -1.150009   -1.373677
     20          1           0        3.263886   -1.774776   -0.185982
 ---------------------------------------------------------------------
 Rotational constants (GHZ):           1.0913978           0.4354169           0.3387856
 Standard basis: 6-31++G(d,p) (6D, 7F)
 There are   263 symmetry adapted cartesian basis functions of A   symmetry.
 There are   263 symmetry adapted basis functions of A   symmetry.
   263 basis functions,   424 primitive gaussians,   263 cartesian basis functions
    48 alpha electrons       48 beta electrons
       nuclear repulsion energy       719.6084987796 Hartrees.
 NAtoms=   20 NActive=   20 NUniq=   20 SFac= 1.00D+00 NAtFMM=   60 NAOKFM=F Big=F
 Integral buffers will be    131072 words long.
 Raffenetti 2 integral format.
 Two-electron integral symmetry is turned on.
 Nuclear repulsion after empirical dispersion term =      719.6008365700 Hartrees.
 One-electron integrals computed using PRISM.
 NBasis=   263 RedAO= T EigKep=  5.46D-05  NBF=   263
 NBsUse=   263 1.00D-06 EigRej= -1.00D+00 NBFU=   263
 Initial guess from the checkpoint file:  "/local_scratch/slurm.5620339/Gau-3114040.chk"
 B after Tr=     0.000000   -0.000000    0.000000
         Rot=    0.999545    0.006640    0.008591   -0.028141 Ang=   3.46 deg.
 ExpMin= 3.60D-02 ExpMax= 7.00D+03 ExpMxC= 1.05D+03 IAcc=3 IRadAn=         5 AccDes= 0.00D+00
 Harris functional with IExCor= 4639 and IRadAn=       5 diagonalized for initial guess.
 HarFok:  IExCor= 4639 AccDes= 0.00D+00 IRadAn=         5 IDoV= 1 UseB2=F ITyADJ=14
 ICtDFT=  3500011 ScaDFX=  1.000000  1.000000  1.000000  1.000000
 FoFCou: FMM=F IPFlag=           0 FMFlag=      100000 FMFlg1=           0
         NFxFlg=           0 DoJE=T BraDBF=F KetDBF=T FulRan=T
         wScrn=  0.000000 ICntrl=       500 IOpCl=  0 I1Cent=   200000004 NGrid=           0
         NMat0=    1 NMatS0=      1 NMatT0=    0 NMatD0=    1 NMtDS0=    0 NMtDT0=    0
 Petite list used in FoFCou.
 Requested convergence on RMS density matrix=1.00D-10 within 128 cycles.
 Requested convergence on MAX density matrix=1.00D-08.
 Requested convergence on             energy=1.00D-08.
 No special actions if energy rises.
 SCF Done:  E(RwB97XD) =  -832.380455688     A.U. after   18 cycles
            NFock= 18  Conv=0.48D-10     -V/T= 2.0082
 Calling FoFJK, ICntrl=      2127 FMM=F ISym2X=0 I1Cent= 0 IOpClX= 0 NMat=1 NMatS=1 NMatT=0.
 ***** Axes restored to original set *****
 -------------------------------------------------------------------
 Center     Atomic                   Forces (Hartrees/Bohr)
 Number     Number              X              Y              Z
 -------------------------------------------------------------------
      1        6          -0.013350048   -0.003426541   -0.009894011
      2        8           0.006068257    0.004320810    0.005750705
      3        8           0.018865934    0.003622224    0.011492440
      4        1          -0.014074842   -0.003580252   -0.009165692
      5        6          -0.001408626   -0.003796719   -0.001267549
      6        9           0.002757613    0.003115384   -0.000312216
      7        9          -0.000051031   -0.000161303    0.003614955
      8        9           0.001952442   -0.000029246   -0.000137364
      9        8          -0.003141385    0.009267940   -0.002874744
     10        1           0.001558970   -0.007294753    0.003480938
     11        1           0.000092419   -0.001011694    0.000211142
     12        8          -0.004911754    0.008703999   -0.005653734
     13        1           0.005051044   -0.007189169    0.000870730
     14        1          -0.000129924   -0.000810073    0.006479825
     15        8           0.001942125    0.002683455    0.000534265
     16        1          -0.003089172   -0.001042727    0.002821087
     17        1           0.002001813   -0.002344924   -0.002847215
     18        8          -0.000283290    0.000835487   -0.000419824
     19        1           0.001481563    0.000046202   -0.000459086
     20        1          -0.001332107   -0.001908102   -0.002224652
 -------------------------------------------------------------------
 Cartesian Forces:  Max     0.018865934 RMS     0.005340613

 GradGradGradGradGradGradGradGradGradGradGradGradGradGradGradGradGradGrad
 Berny optimization.
 Using GEDIIS/GDIIS optimizer.
 FormGI is forming the generalized inverse of G from B-inverse, IUseBI=4.
 Internal  Forces:  Max     0.016726745 RMS     0.003120939
 Search for a local minimum.
 Step number   6 out of a maximum of  120
 All quantities printed in internal units (Hartrees-Bohrs-Radians)
 Mixed Optimization -- RFO/linear search
 Update second derivatives using D2CorX and points    6    5
 DE=  3.72D-03 DEPred=-2.94D-03 R=-1.26D+00
 Trust test=-1.26D+00 RLast= 1.21D+00 DXMaxT set to 4.24D-01
 ITU= -1  0  0  1  1  0
 Use linear search instead of GDIIS.
     Eigenvalues ---   -0.00001   0.00060   0.00074   0.00096   0.00181
     Eigenvalues ---    0.00227   0.00351   0.00508   0.00578   0.00638
     Eigenvalues ---    0.00774   0.01117   0.01139   0.01394   0.01457
     Eigenvalues ---    0.01663   0.01780   0.01863   0.01969   0.02374
     Eigenvalues ---    0.02501   0.02705   0.03001   0.03162   0.03709
     Eigenvalues ---    0.03903   0.04738   0.06859   0.07522   0.08002
     Eigenvalues ---    0.08878   0.09897   0.11768   0.13333   0.19861
     Eigenvalues ---    0.20701   0.21412   0.24125   0.27374   0.31093
     Eigenvalues ---    0.37633   0.38232   0.39780   0.45616   0.47343
     Eigenvalues ---    0.51980   0.53909   0.55323   0.56330   0.56543
     Eigenvalues ---    0.56739   0.58377   0.61072   1.20291
 RFO step:  Lambda=-4.90599450D-04 EMin=-5.50108845D-06
 Quartic linear search produced a step of -0.85004.
 Iteration  1 RMS(Cart)=  0.11591038 RMS(Int)=  0.03195639
 Iteration  2 RMS(Cart)=  0.04418482 RMS(Int)=  0.00419716
 Iteration  3 RMS(Cart)=  0.00253120 RMS(Int)=  0.00367343
 Iteration  4 RMS(Cart)=  0.00002246 RMS(Int)=  0.00367340
 Iteration  5 RMS(Cart)=  0.00000023 RMS(Int)=  0.00367340
 Variable       Old X    -DE/DX   Delta X   Delta X   Delta X     New X
                                 (Linear)    (Quad)   (Total)
    R1        2.29477   0.00002  -0.00176  -0.00024  -0.00202   2.29275
    R2        2.43053   0.00354   0.01893   0.00291   0.02224   2.45277
    R3        2.95364  -0.00381  -0.02250  -0.00084  -0.02334   2.93030
    R4        3.43707   0.00140   0.03109   0.00130   0.03251   3.46958
    R5        2.02956  -0.01673  -0.08406  -0.00470  -0.08827   1.94129
    R6        2.70523  -0.00019   0.14898   0.00846   0.15793   2.86316
    R7        2.52805   0.00256   0.00249   0.00170   0.00420   2.53225
    R8        2.53018   0.00247   0.00231  -0.00065   0.00166   2.53184
    R9        2.52801  -0.00010  -0.00355  -0.00133  -0.00489   2.52312
   R10        1.86352   0.00749   0.01146  -0.00151   0.01026   1.87378
   R11        1.81378  -0.00029   0.00017  -0.00017  -0.00000   1.81378
   R12        3.07854  -0.00010   0.05773   0.00363   0.06167   3.14022
   R13        1.82075  -0.00179  -0.00802  -0.00037  -0.00839   1.81236
   R14        1.83894   0.00218  -0.00378   0.00143  -0.00266   1.83628
   R15        3.47595  -0.00157  -0.12466  -0.02363  -0.14877   3.32718
   R16        1.80873   0.00349   0.00413   0.00055   0.00468   1.81341
   R17        1.85308   0.00439   0.01010  -0.00242   0.00721   1.86029
   R18        3.24695   0.00010  -0.02056   0.02132   0.00033   3.24727
   R19        1.81350   0.00112   0.00135  -0.00089   0.00046   1.81395
   R20        1.84218   0.00056   0.00826  -0.00091   0.00690   1.84908
    A1        2.27820  -0.00705  -0.04613  -0.00462  -0.04935   2.22885
    A2        2.07470   0.00468   0.03358   0.00308   0.03592   2.11062
    A3        1.93025   0.00239   0.01257   0.00163   0.01346   1.94371
    A4        2.78369  -0.00218  -0.28436   0.13342  -0.15352   2.63018
    A5        1.99013   0.00062  -0.04547  -0.00299  -0.04537   1.94476
    A6        1.95097  -0.00492  -0.01516  -0.00468  -0.01985   1.93112
    A7        1.94128  -0.00291  -0.01017   0.00302  -0.00714   1.93414
    A8        1.93297  -0.00126  -0.00238   0.00055  -0.00183   1.93113
    A9        1.87997   0.00362   0.00968   0.00000   0.00969   1.88966
   A10        1.88060   0.00277   0.00780   0.00017   0.00795   1.88855
   A11        1.87494   0.00330   0.01175   0.00106   0.01281   1.88775
   A12        2.00151   0.00065   0.00565   0.02264   0.03196   2.03347
   A13        2.11606   0.00017  -0.01365   0.00799  -0.00605   2.11001
   A14        1.90362  -0.00177  -0.02174  -0.00719  -0.03031   1.87331
   A15        1.76291   0.00607   0.11170   0.02170   0.12528   1.88819
   A16        2.47856  -0.00559  -0.10661   0.01552  -0.10617   2.37240
   A17        1.71611   0.00094   0.15093   0.06202   0.20167   1.91777
   A18        2.16203  -0.00220  -0.05512  -0.00312  -0.05873   2.10330
   A19        1.97252  -0.00059  -0.00935   0.04695   0.03760   2.01012
   A20        1.82668   0.00246   0.04051  -0.01052   0.03128   1.85796
   A21        2.00274   0.00137  -0.02656   0.04928   0.02228   2.02502
   A22        1.90634  -0.00147   0.07172  -0.05300   0.01533   1.92167
   A23        1.83898   0.00059  -0.00087   0.00863   0.00684   1.84582
   A24        2.88821  -0.00034   0.08871  -0.00086   0.08762   2.97583
   A25        3.08270   0.00527   0.03853   0.01127   0.05285   3.13555
   A26        3.16840  -0.00094  -0.03180   0.02542  -0.00152   3.16688
   A27        3.04749   0.00273  -0.31139   0.09625  -0.21406   2.83343
   A28        3.11107  -0.00123  -0.02362   0.00878  -0.01858   3.09249
   A29        3.15492   0.00085   0.00929  -0.01267  -0.00556   3.14936
   A30        3.18401  -0.00045  -0.05038   0.02764  -0.02377   3.16024
   A31        3.06004   0.00188   0.13516  -0.03123   0.10864   3.16868
   A32        3.30199  -0.00154  -0.19109   0.07504  -0.11527   3.18672
    D1        2.36211   0.00066   0.10583  -0.06172   0.04530   2.40741
    D2       -0.76868  -0.00043   0.10203  -0.07273   0.03054  -0.73814
    D3        0.02330  -0.00176  -0.05977   0.01015  -0.04858  -0.02528
    D4       -3.12840  -0.00072  -0.05613   0.02046  -0.03483   3.11995
    D5       -2.03992   0.00031  -0.06296   0.05669  -0.00609  -2.04601
    D6        2.14107   0.00108  -0.05821   0.05781  -0.00021   2.14086
    D7        0.05736  -0.00033  -0.06476   0.05414  -0.01042   0.04694
    D8        1.11045  -0.00051  -0.06583   0.04780  -0.01823   1.09222
    D9       -0.99175   0.00025  -0.06107   0.04891  -0.01235  -1.00409
   D10       -3.07546  -0.00116  -0.06762   0.04524  -0.02255  -3.09802
   D11        1.26071   0.00023   0.12300  -0.06383   0.04605   1.30677
   D12       -2.43363  -0.00246   0.18044   0.01357   0.20931  -2.22432
   D13       -0.62061  -0.00238  -0.23006   0.09300  -0.13735  -0.75796
   D14       -2.95980  -0.00020  -0.18290   0.06161  -0.12266  -3.08246
   D15       -0.86303   0.00010  -0.11603  -0.03184  -0.14711  -1.01013
   D16        1.38391   0.00063  -0.13222   0.01461  -0.11995   1.26396
   D17        1.55796  -0.00067  -0.13339  -0.01463  -0.14690   1.41107
   D18       -2.47828  -0.00015  -0.14958   0.03182  -0.11974  -2.59803
   D19        2.25663   0.00487   0.04555   0.12250   0.16214   2.41877
   D20        0.16121  -0.00281  -0.30411  -0.02905  -0.33044  -0.16923
   D21        0.71794   0.00132   0.16963   0.11106   0.27919   0.99714
   D22       -1.34534   0.00123   0.15903   0.09894   0.25389  -1.09145
   D23        3.07188   0.00004   0.15642   0.11734   0.27596  -2.93534
   D24        1.00860  -0.00006   0.14582   0.10522   0.25066   1.25926
   D25        0.59630   0.00159   0.35803  -0.10902   0.24527   0.84156
   D26       -1.56363   0.00042   0.34832  -0.14348   0.20487  -1.35876
         Item               Value     Threshold  Converged?
 Maximum Force            0.016727     0.000015     NO 
 RMS     Force            0.003121     0.000010     NO 
 Maximum Displacement     0.477816     0.000060     NO 
 RMS     Displacement     0.153008     0.000040     NO 
 Predicted change in Energy=-1.666098D-04
 GradGradGradGradGradGradGradGradGradGradGradGradGradGradGradGradGradGrad

                          Input orientation:                          
 ---------------------------------------------------------------------
 Center     Atomic      Atomic             Coordinates (Angstroms)
 Number     Number       Type             X           Y           Z
 ---------------------------------------------------------------------
      1          6           0       -1.362492    3.403971   -1.578146
      2          8           0       -0.508390    2.674314   -2.036554
      3          8           0       -1.257825    4.211303   -0.567236
      4          1           0       -0.324513    4.160022   -0.141076
      5          6           0       -2.781379    3.459770   -2.201166
      6          9           0       -3.038205    4.683676   -2.682538
      7          9           0       -3.714866    3.163629   -1.286868
      8          9           0       -2.889634    2.585662   -3.204619
      9          8           0        1.049509    4.070137    0.491042
     10          1           0        1.422274    3.159316    0.612063
     11          1           0        1.263000    4.573610    1.279821
     12          8           0        0.470399    0.211481   -2.867524
     13          1           0        0.170325   -0.164214   -3.697344
     14          1           0        0.010164    1.056702   -2.733269
     15          8           0        2.058657    1.644817    0.862384
     16          1           0        1.585635    0.998959    1.391519
     17          1           0        2.355359    1.175708    0.049370
     18          8           0        2.764051    0.332305   -1.390936
     19          1           0        3.396638    0.766188   -1.967994
     20          1           0        1.963570    0.188059   -1.934872
 ---------------------------------------------------------------------
                    Distance matrix (angstroms):
                    1          2          3          4          5
     1  C    0.000000
     2  O    1.213271   0.000000
     3  O    1.297951   2.254525   0.000000
     4  H    1.927222   2.415363   1.027285   0.000000
     5  C    1.550648   2.410501   2.357063   3.281846   0.000000
     6  F    2.380198   3.294662   2.804887   3.754647   1.340009
     7  F    2.382493   3.329106   2.766322   3.714853   1.339791
     8  F    2.376386   2.653781   3.501613   4.294619   1.335179
     9  O    3.247008   3.280871   2.542375   1.515120   4.721889
    10  H    3.551308   3.313286   3.111327   2.149394   5.067073
    11  H    4.053299   4.212302   3.146020   2.170299   5.451138
    12  O    3.900510   2.777424   4.927135   4.863782   4.644294
    13  H    4.424079   3.357993   5.566178   5.620580   4.907582
    14  H    2.954347   1.836022   4.031253   4.057347   3.721636
    15  O    4.555772   4.006674   4.430543   3.607309   6.008771
    16  H    4.826432   4.352407   4.716052   3.998728   6.167154
    17  H    4.629944   3.846811   4.759217   4.015484   6.055405
    18  O    5.147673   4.075623   5.648062   5.074721   6.417890
    19  H    5.455199   4.346825   5.957765   5.357490   6.743711
    20  H    4.640262   3.507476   5.332383   4.922349   5.769709
                    6          7          8          9         10
     6  F    0.000000
     7  F    2.171706   0.000000
     8  F    2.167096   2.166293   0.000000
     9  O    5.211281   5.165461   5.601645   0.000000
    10  H    5.750995   5.476875   5.786941   0.991562   0.000000
    11  H    5.849168   5.775386   6.427014   0.959810   1.572099
    12  O    5.687270   5.360046   4.127976   5.148258   4.658682
    13  H    5.901401   5.655055   4.143422   6.020405   5.584283
    14  H    4.738150   4.517418   3.311905   4.534006   4.195984
    15  O    6.912245   6.345048   6.473892   2.653008   1.661731
    16  H    7.180180   6.320986   6.608339   3.245062   2.302473
    17  H    6.989971   6.525717   6.331379   3.205939   2.263178
    18  O    7.366739   7.071322   6.350687   4.522487   3.715422
    19  H    7.567330   7.535591   6.660100   4.740459   4.035079
    20  H    6.766634   6.443489   5.560067   4.668094   3.950727
                   11         12         13         14         15
    11  H    0.000000
    12  O    6.070984   0.000000
    13  H    6.957951   0.959058   0.000000
    14  H    5.481161   0.971719   1.563882   0.000000
    15  O    3.063519   4.299910   5.256378   4.179823   0.000000
    16  H    3.590919   4.472507   5.408567   4.415804   0.959617
    17  H    3.775314   3.604313   4.539562   3.641041   0.984423
    18  O    5.232090   2.730522   3.506204   3.148096   2.701430
    19  H    5.440328   3.111226   3.776955   3.483999   3.251649
    20  H    5.482527   1.760667   2.538923   2.282055   3.155285
                   16         17         18         19         20
    16  H    0.000000
    17  H    1.557267   0.000000
    18  O    3.094374   1.718383   0.000000
    19  H    3.823642   2.306886   0.959904   0.000000
    20  H    3.444600   2.250814   0.978491   1.545644   0.000000
 Stoichiometry    C2H9F3O6
 Framework group  C1[X(C2H9F3O6)]
 Deg. of freedom    54
 Full point group                 C1      NOp   1
 Largest Abelian subgroup         C1      NOp   1
 Largest concise Abelian subgroup C1      NOp   1
                         Standard orientation:                         
 ---------------------------------------------------------------------
 Center     Atomic      Atomic             Coordinates (Angstroms)
 Number     Number       Type             X           Y           Z
 ---------------------------------------------------------------------
      1          6           0       -0.953880    0.332869   -0.187226
      2          8           0       -0.036534   -0.417315   -0.447472
      3          8           0       -0.920486    1.627506   -0.100743
      4          1           0        0.027036    1.990088   -0.262147
      5          6           0       -2.378291   -0.215115    0.087136
      6          9           0       -3.242932    0.235187   -0.832237
      7          9           0       -2.811789    0.169149    1.295218
      8          9           0       -2.384946   -1.549695    0.047738
      9          8           0        1.429268    2.517628   -0.488057
     10          1           0        2.164708    2.025428   -0.040774
     11          1           0        1.622177    3.454458   -0.408240
     12          8           0        1.607481   -2.598820    0.054858
     13          1           0        1.275054   -3.487347   -0.085868
     14          1           0        0.893937   -1.971993   -0.150525
     15          8           0        3.415463    1.244458    0.725414
     16          1           0        3.420302    1.152699    1.680622
     17          1           0        3.643634    0.359653    0.359153
     18          8           0        3.951671   -1.226842   -0.224787
     19          1           0        4.160102   -1.298691   -1.159030
     20          1           0        3.168150   -1.795511   -0.082825
 ---------------------------------------------------------------------
 Rotational constants (GHZ):           1.0942335           0.4262768           0.3337627
 Standard basis: 6-31++G(d,p) (6D, 7F)
 There are   263 symmetry adapted cartesian basis functions of A   symmetry.
 There are   263 symmetry adapted basis functions of A   symmetry.
   263 basis functions,   424 primitive gaussians,   263 cartesian basis functions
    48 alpha electrons       48 beta electrons
       nuclear repulsion energy       716.8887952741 Hartrees.
 NAtoms=   20 NActive=   20 NUniq=   20 SFac= 1.00D+00 NAtFMM=   60 NAOKFM=F Big=F
 Integral buffers will be    131072 words long.
 Raffenetti 2 integral format.
 Two-electron integral symmetry is turned on.
 Nuclear repulsion after empirical dispersion term =      716.8813102373 Hartrees.
 One-electron integrals computed using PRISM.
 NBasis=   263 RedAO= T EigKep=  5.31D-05  NBF=   263
 NBsUse=   263 1.00D-06 EigRej= -1.00D+00 NBFU=   263
 Lowest energy guess from the checkpoint file:  "/local_scratch/slurm.5620339/Gau-3114040.chk"
 B after Tr=    -0.000000    0.000000   -0.000000
         Rot=    0.999727    0.007888    0.004017   -0.021639 Ang=   2.68 deg.
 B after Tr=    -0.000000    0.000000   -0.000000
         Rot=    0.999970    0.001312   -0.004115    0.006423 Ang=   0.89 deg.
 Requested convergence on RMS density matrix=1.00D-10 within 128 cycles.
 Requested convergence on MAX density matrix=1.00D-08.
 Requested convergence on             energy=1.00D-08.
 No special actions if energy rises.
 SCF Done:  E(RwB97XD) =  -832.384565641     A.U. after   16 cycles
            NFock= 16  Conv=0.48D-10     -V/T= 2.0082
 Calling FoFJK, ICntrl=      2127 FMM=F ISym2X=0 I1Cent= 0 IOpClX= 0 NMat=1 NMatS=1 NMatT=0.
 ***** Axes restored to original set *****
 -------------------------------------------------------------------
 Center     Atomic                   Forces (Hartrees/Bohr)
 Number     Number              X              Y              Z
 -------------------------------------------------------------------
      1        6           0.000302531    0.000114436    0.000123471
      2        8          -0.000465179    0.000864636    0.001411483
      3        8           0.002044510   -0.001202414   -0.000376985
      4        1          -0.001623510   -0.000137613   -0.001180132
      5        6          -0.000056026   -0.000286187   -0.000392444
      6        9           0.000122772    0.000125755    0.000072005
      7        9           0.000071461   -0.000000611    0.000143212
      8        9           0.000066220    0.000179131    0.000210248
      9        8          -0.000264971    0.000226308    0.000183097
     10        1          -0.000144037   -0.000567169    0.000031089
     11        1          -0.000034747    0.000257601   -0.000084444
     12        8          -0.000238415    0.000470168    0.000797860
     13        1           0.000036153    0.000557710    0.000348923
     14        1          -0.000349624   -0.000648746   -0.000633784
     15        8          -0.000013102    0.001158741    0.000925541
     16        1          -0.000007936   -0.000187659   -0.000028682
     17        1           0.000256590   -0.000705172   -0.001031906
     18        8          -0.000282964   -0.000158681    0.000721423
     19        1           0.000502198    0.000057397    0.000190473
     20        1           0.000078075   -0.000117631   -0.001430449
 -------------------------------------------------------------------
 Cartesian Forces:  Max     0.002044510 RMS     0.000618957

 GradGradGradGradGradGradGradGradGradGradGradGradGradGradGradGradGradGrad
 Berny optimization.
 Using GEDIIS/GDIIS optimizer.
 FormGI is forming the generalized inverse of G from B-inverse, IUseBI=4.
 Internal  Forces:  Max     0.002159159 RMS     0.000469335
 Search for a local minimum.
 Step number   7 out of a maximum of  120
 All quantities printed in internal units (Hartrees-Bohrs-Radians)
 Mixed Optimization -- En-DIIS/RFO-DIIS
 Update second derivatives using D2CorX and points    5    7
 DE= -3.89D-04 DEPred=-1.67D-04 R= 2.33D+00
 TightC=F SS=  1.41D+00  RLast= 5.28D-01 DXNew= 7.1352D-01 1.5830D+00
 Trust test= 2.33D+00 RLast= 5.28D-01 DXMaxT set to 7.14D-01
 ITU=  1 -1  0  0  1  1  0
 Use linear search instead of GDIIS.
     Eigenvalues ---   -0.00001   0.00057   0.00081   0.00115   0.00179
     Eigenvalues ---    0.00232   0.00323   0.00530   0.00585   0.00655
     Eigenvalues ---    0.00773   0.01116   0.01140   0.01379   0.01421
     Eigenvalues ---    0.01672   0.01826   0.01838   0.01957   0.02297
     Eigenvalues ---    0.02508   0.02775   0.02994   0.03184   0.03719
     Eigenvalues ---    0.03902   0.04743   0.06685   0.07469   0.08027
     Eigenvalues ---    0.08821   0.09867   0.11769   0.13343   0.19870
     Eigenvalues ---    0.20724   0.21412   0.24126   0.27474   0.31870
     Eigenvalues ---    0.37634   0.38234   0.40066   0.45571   0.47413
     Eigenvalues ---    0.52125   0.54112   0.55359   0.56295   0.56517
     Eigenvalues ---    0.56722   0.58386   0.61190   1.20398
 RFO step:  Lambda=-2.25572821D-04 EMin=-5.72704958D-06
 Quartic linear search produced a step of  0.05096.
 Iteration  1 RMS(Cart)=  0.05656872 RMS(Int)=  0.00323434
 Iteration  2 RMS(Cart)=  0.00302616 RMS(Int)=  0.00072662
 Iteration  3 RMS(Cart)=  0.00001982 RMS(Int)=  0.00072636
 Iteration  4 RMS(Cart)=  0.00000002 RMS(Int)=  0.00072636
 Variable       Old X    -DE/DX   Delta X   Delta X   Delta X     New X
                                 (Linear)    (Quad)   (Total)
    R1        2.29275  -0.00159   0.00000  -0.00043  -0.00017   2.29258
    R2        2.45277  -0.00186  -0.00000  -0.00070  -0.00053   2.45224
    R3        2.93030  -0.00020   0.00016  -0.00179  -0.00163   2.92866
    R4        3.46958  -0.00020  -0.00021  -0.02718  -0.02712   3.44246
    R5        1.94129  -0.00216   0.00054  -0.00970  -0.00929   1.93200
    R6        2.86316  -0.00020  -0.00088   0.00841   0.00740   2.87056
    R7        2.53225   0.00007   0.00006  -0.00023  -0.00017   2.53208
    R8        2.53184   0.00005  -0.00005   0.00102   0.00097   2.53281
    R9        2.52312  -0.00028  -0.00004  -0.00164  -0.00168   2.52144
   R10        1.87378   0.00033  -0.00016  -0.00037  -0.00077   1.87301
   R11        1.81378   0.00006  -0.00001  -0.00034  -0.00035   1.81343
   R12        3.14022  -0.00014  -0.00032  -0.00346  -0.00401   3.13621
   R13        1.81236  -0.00053   0.00005  -0.00065  -0.00060   1.81176
   R14        1.83628  -0.00071   0.00009   0.00075   0.00107   1.83735
   R15        3.32718  -0.00003  -0.00011  -0.01723  -0.01723   3.30995
   R16        1.81341   0.00011  -0.00001   0.00051   0.00050   1.81391
   R17        1.86029   0.00117  -0.00024   0.00251   0.00206   1.86235
   R18        3.24727  -0.00010   0.00125  -0.00153  -0.00049   3.24679
   R19        1.81395   0.00024  -0.00006   0.00001  -0.00005   1.81390
   R20        1.84908   0.00066  -0.00014   0.00183   0.00175   1.85083
    A1        2.22885  -0.00044   0.00025  -0.00570  -0.00525   2.22360
    A2        2.11062   0.00037  -0.00018   0.00365   0.00337   2.11399
    A3        1.94371   0.00007  -0.00007   0.00205   0.00188   1.94559
    A4        2.63018  -0.00005   0.00922   0.01793   0.02714   2.65732
    A5        1.94476   0.00025   0.00041  -0.00641  -0.00618   1.93858
    A6        1.93112  -0.00027  -0.00010   0.00034   0.00023   1.93135
    A7        1.93414  -0.00022   0.00025  -0.00403  -0.00378   1.93036
    A8        1.93113   0.00005   0.00005   0.00108   0.00113   1.93226
    A9        1.88966   0.00017  -0.00009   0.00038   0.00029   1.88995
   A10        1.88855   0.00015  -0.00006   0.00120   0.00113   1.88968
   A11        1.88775   0.00014  -0.00005   0.00116   0.00111   1.88886
   A12        2.03347  -0.00004   0.00129   0.02063   0.02102   2.05449
   A13        2.11001  -0.00010   0.00051   0.00807   0.00876   2.11876
   A14        1.87331   0.00023  -0.00024  -0.00051  -0.00117   1.87214
   A15        1.88819  -0.00068  -0.00031  -0.00991  -0.01388   1.87431
   A16        2.37240  -0.00019   0.00098  -0.07166  -0.07283   2.29956
   A17        1.91777   0.00079   0.00123   0.02161   0.02075   1.93852
   A18        2.10330   0.00003   0.00031   0.00511   0.00600   2.10931
   A19        2.01012  -0.00006   0.00248   0.01496   0.01681   2.02692
   A20        1.85796  -0.00012  -0.00083  -0.00687  -0.00802   1.84994
   A21        2.02502  -0.00017   0.00273  -0.00103   0.00205   2.02707
   A22        1.92167  -0.00044  -0.00352  -0.00779  -0.01190   1.90977
   A23        1.84582   0.00043   0.00040   0.01165   0.01239   1.85821
   A24        2.97583  -0.00043  -0.00085   0.01398   0.01326   2.98908
   A25        3.13555   0.00062   0.00038   0.00844   0.00818   3.14373
   A26        3.16688   0.00002   0.00183   0.01804   0.01926   3.18614
   A27        2.83343   0.00002   0.00776   0.00570   0.01487   2.84831
   A28        3.09249  -0.00027   0.00047   0.00936   0.00915   3.10164
   A29        3.14936   0.00018  -0.00084  -0.01783  -0.01891   3.13045
   A30        3.16024  -0.00011   0.00181  -0.01234  -0.01035   3.14988
   A31        3.16868   0.00024  -0.00257   0.01513   0.01273   3.18141
   A32        3.18672  -0.00003   0.00558   0.01165   0.01792   3.20464
    D1        2.40741   0.00015  -0.00404   0.01118   0.00775   2.41516
    D2       -0.73814   0.00002  -0.00456   0.01234   0.00818  -0.72996
    D3       -0.02528  -0.00004   0.00111   0.01039   0.01147  -0.01381
    D4        3.11995   0.00008   0.00159   0.00931   0.01108   3.13103
    D5       -2.04601  -0.00001   0.00346  -0.04838  -0.04483  -2.09084
    D6        2.14086   0.00010   0.00348  -0.04643  -0.04287   2.09799
    D7        0.04694   0.00004   0.00335  -0.04596  -0.04252   0.00442
    D8        1.09222  -0.00012   0.00302  -0.04741  -0.04448   1.04774
    D9       -1.00409  -0.00001   0.00303  -0.04546  -0.04252  -1.04661
   D10       -3.09802  -0.00007   0.00290  -0.04499  -0.04217  -3.14019
   D11        1.30677  -0.00010  -0.00503   0.07495   0.07089   1.37765
   D12       -2.22432  -0.00035  -0.00015  -0.06809  -0.06868  -2.29300
   D13       -0.75796  -0.00009   0.00679   0.03837   0.04495  -0.71301
   D14       -3.08246  -0.00020   0.00471  -0.00422  -0.00025  -3.08271
   D15       -1.01013   0.00001  -0.00054  -0.07311  -0.07407  -1.08420
   D16        1.26396  -0.00020   0.00181  -0.05448  -0.05296   1.21100
   D17        1.41107   0.00013   0.00051  -0.03476  -0.03469   1.37638
   D18       -2.59803  -0.00009   0.00287  -0.01613  -0.01358  -2.61161
   D19        2.41877  -0.00020   0.00553  -0.04626  -0.03843   2.38034
   D20       -0.16923   0.00012   0.00139   0.09506   0.09483  -0.07440
   D21        0.99714   0.00028   0.00406   0.08711   0.09157   1.08871
   D22       -1.09145   0.00025   0.00340   0.07436   0.07818  -1.01327
   D23       -2.93534   0.00008   0.00469   0.10085   0.10498  -2.83035
   D24        1.25926   0.00005   0.00403   0.08810   0.09159   1.35085
   D25        0.84156  -0.00026  -0.00897  -0.13549  -0.14408   0.69748
   D26       -1.35876  -0.00006  -0.01044  -0.13711  -0.14735  -1.50611
         Item               Value     Threshold  Converged?
 Maximum Force            0.002159     0.000015     NO 
 RMS     Force            0.000469     0.000010     NO 
 Maximum Displacement     0.231472     0.000060     NO 
 RMS     Displacement     0.057657     0.000040     NO 
 Predicted change in Energy=-1.265561D-04
 GradGradGradGradGradGradGradGradGradGradGradGradGradGradGradGradGradGrad

                          Input orientation:                          
 ---------------------------------------------------------------------
 Center     Atomic      Atomic             Coordinates (Angstroms)
 Number     Number       Type             X           Y           Z
 ---------------------------------------------------------------------
      1          6           0       -1.397417    3.401079   -1.572246
      2          8           0       -0.552951    2.641964   -1.999366
      3          8           0       -1.289231    4.216352   -0.568466
      4          1           0       -0.366276    4.144750   -0.134567
      5          6           0       -2.798819    3.491164   -2.227824
      6          9           0       -3.030287    4.731010   -2.680142
      7          9           0       -3.755050    3.181640   -1.341128
      8          9           0       -2.893937    2.646201   -3.256084
      9          8           0        1.010848    4.050695    0.499584
     10          1           0        1.409209    3.149252    0.604940
     11          1           0        1.235145    4.554748    1.284759
     12          8           0        0.454837    0.197057   -2.811170
     13          1           0        0.220560   -0.118508   -3.685651
     14          1           0       -0.021099    1.032464   -2.666542
     15          8           0        2.118469    1.666888    0.837006
     16          1           0        1.708125    1.007766    1.401406
     17          1           0        2.401698    1.188971    0.022995
     18          8           0        2.780946    0.300904   -1.398084
     19          1           0        3.429537    0.697441   -1.984131
     20          1           0        1.967969    0.173577   -1.929232
 ---------------------------------------------------------------------
                    Distance matrix (angstroms):
                    1          2          3          4          5
     1  C    0.000000
     2  O    1.213182   0.000000
     3  O    1.297670   2.251284   0.000000
     4  H    1.919172   2.402226   1.022371   0.000000
     5  C    1.549783   2.411899   2.357588   3.275083   0.000000
     6  F    2.379582   3.311308   2.784838   3.731033   1.339921
     7  F    2.379076   3.313301   2.783504   3.723863   1.340303
     8  F    2.375863   2.656986   3.501963   4.287026   1.334289
     9  O    3.242564   3.267222   2.541365   1.519034   4.718622
    10  H    3.560997   3.299973   3.130042   2.165694   5.084186
    11  H    4.052630   4.200179   3.149830   2.178791   5.453651
    12  O    3.902760   2.766267   4.922014   4.839701   4.666659
    13  H    4.412689   3.325971   5.548633   5.579422   4.926626
    14  H    2.949928   1.821670   4.018361   4.026956   3.735426
    15  O    4.601452   4.016498   4.481912   3.641113   6.074609
    16  H    4.920869   4.398672   4.812438   4.062391   6.296913
    17  H    4.676696   3.864076   4.810179   4.052547   6.116506
    18  O    5.205778   4.117884   5.708357   5.126073   6.480740
    19  H    5.547864   4.431886   6.054223   5.450966   6.830570
    20  H    4.676540   3.528865   5.367035   4.943656   5.815307
                    6          7          8          9         10
     6  F    0.000000
     7  F    2.172277   0.000000
     8  F    2.167193   2.166856   0.000000
     9  O    5.186931   5.182399   5.596873   0.000000
    10  H    5.744810   5.518858   5.803243   0.991157   0.000000
    11  H    5.826269   5.803684   6.427373   0.959624   1.570946
    12  O    5.720138   5.365809   4.172594   5.110848   4.614768
    13  H    5.924262   5.673909   4.186674   5.960118   5.522709
    14  H    4.768085   4.507557   3.347373   4.494328   4.150803
    15  O    6.947579   6.444917   6.544971   2.650134   1.659610
    16  H    7.278333   6.487950   6.749493   3.249446   2.304272
    17  H    7.025628   6.613403   6.396845   3.217307   2.272971
    18  O    7.418890   7.142907   6.415363   4.560189   3.742573
    19  H    7.647446   7.629088   6.738090   4.823195   4.098340
    20  H    6.805631   6.492091   5.613603   4.674107   3.948276
                   11         12         13         14         15
    11  H    0.000000
    12  O    6.031168   0.000000
    13  H    6.897368   0.958741   0.000000
    14  H    5.440351   0.972284   1.556187   0.000000
    15  O    3.052946   4.270510   5.219590   4.153924   0.000000
    16  H    3.580279   4.469203   5.418441   4.420297   0.959882
    17  H    3.779068   3.578638   4.496768   3.623264   0.985514
    18  O    5.261401   2.723670   3.458966   3.161585   2.701928
    19  H    5.511789   3.127814   3.722698   3.533386   3.258457
    20  H    5.482831   1.751552   2.494746   2.288602   3.147173
                   16         17         18         19         20
    16  H    0.000000
    17  H    1.553672   0.000000
    18  O    3.080218   1.718126   0.000000
    19  H    3.810699   2.307945   0.959877   0.000000
    20  H    3.443333   2.242841   0.979419   1.553586   0.000000
 Stoichiometry    C2H9F3O6
 Framework group  C1[X(C2H9F3O6)]
 Deg. of freedom    54
 Full point group                 C1      NOp   1
 Largest Abelian subgroup         C1      NOp   1
 Largest concise Abelian subgroup C1      NOp   1
                         Standard orientation:                         
 ---------------------------------------------------------------------
 Center     Atomic      Atomic             Coordinates (Angstroms)
 Number     Number       Type             X           Y           Z
 ---------------------------------------------------------------------
      1          6           0       -0.970767    0.328446   -0.157128
      2          8           0       -0.038992   -0.415435   -0.381290
      3          8           0       -0.944241    1.623454   -0.078408
      4          1           0        0.002902    1.981059   -0.220820
      5          6           0       -2.400145   -0.224738    0.072418
      6          9           0       -3.247399    0.259054   -0.846001
      7          9           0       -2.851352    0.123308    1.285550
      8          9           0       -2.409616   -1.556443   -0.010047
      9          8           0        1.407073    2.513560   -0.449319
     10          1           0        2.160226    2.020367   -0.034695
     11          1           0        1.604828    3.449708   -0.375855
     12          8           0        1.638402   -2.562974    0.094793
     13          1           0        1.327958   -3.438185   -0.143567
     14          1           0        0.914976   -1.938916   -0.085606
     15          8           0        3.461757    1.257568    0.657012
     16          1           0        3.540662    1.186208    1.610980
     17          1           0        3.683495    0.366637    0.298806
     18          8           0        3.993719   -1.236043   -0.237042
     19          1           0        4.225354   -1.334915   -1.163289
     20          1           0        3.198629   -1.788521   -0.089180
 ---------------------------------------------------------------------
 Rotational constants (GHZ):           1.1087559           0.4195760           0.3294845
 Standard basis: 6-31++G(d,p) (6D, 7F)
 There are   263 symmetry adapted cartesian basis functions of A   symmetry.
 There are   263 symmetry adapted basis functions of A   symmetry.
   263 basis functions,   424 primitive gaussians,   263 cartesian basis functions
    48 alpha electrons       48 beta electrons
       nuclear repulsion energy       715.9722701148 Hartrees.
 NAtoms=   20 NActive=   20 NUniq=   20 SFac= 1.00D+00 NAtFMM=   60 NAOKFM=F Big=F
 Integral buffers will be    131072 words long.
 Raffenetti 2 integral format.
 Two-electron integral symmetry is turned on.
 Nuclear repulsion after empirical dispersion term =      715.9648167860 Hartrees.
 One-electron integrals computed using PRISM.
 NBasis=   263 RedAO= T EigKep=  5.16D-05  NBF=   263
 NBsUse=   263 1.00D-06 EigRej= -1.00D+00 NBFU=   263
 Initial guess from the checkpoint file:  "/local_scratch/slurm.5620339/Gau-3114040.chk"
 B after Tr=     0.000000   -0.000000    0.000000
         Rot=    0.999997   -0.001989   -0.000031   -0.001725 Ang=  -0.30 deg.
 ExpMin= 3.60D-02 ExpMax= 7.00D+03 ExpMxC= 1.05D+03 IAcc=3 IRadAn=         5 AccDes= 0.00D+00
 Harris functional with IExCor= 4639 and IRadAn=       5 diagonalized for initial guess.
 HarFok:  IExCor= 4639 AccDes= 0.00D+00 IRadAn=         5 IDoV= 1 UseB2=F ITyADJ=14
 ICtDFT=  3500011 ScaDFX=  1.000000  1.000000  1.000000  1.000000
 FoFCou: FMM=F IPFlag=           0 FMFlag=      100000 FMFlg1=           0
         NFxFlg=           0 DoJE=T BraDBF=F KetDBF=T FulRan=T
         wScrn=  0.000000 ICntrl=       500 IOpCl=  0 I1Cent=   200000004 NGrid=           0
         NMat0=    1 NMatS0=      1 NMatT0=    0 NMatD0=    1 NMtDS0=    0 NMtDT0=    0
 Petite list used in FoFCou.
 Requested convergence on RMS density matrix=1.00D-10 within 128 cycles.
 Requested convergence on MAX density matrix=1.00D-08.
 Requested convergence on             energy=1.00D-08.
 No special actions if energy rises.
 SCF Done:  E(RwB97XD) =  -832.384685973     A.U. after   15 cycles
            NFock= 15  Conv=0.75D-10     -V/T= 2.0082
 Calling FoFJK, ICntrl=      2127 FMM=F ISym2X=0 I1Cent= 0 IOpClX= 0 NMat=1 NMatS=1 NMatT=0.
 ***** Axes restored to original set *****
 -------------------------------------------------------------------
 Center     Atomic                   Forces (Hartrees/Bohr)
 Number     Number              X              Y              Z
 -------------------------------------------------------------------
      1        6           0.001083020    0.000196768    0.000200172
      2        8          -0.000934862    0.000663066    0.000849885
      3        8          -0.000551708   -0.000988391   -0.001187483
      4        1           0.000538037    0.000228990    0.000124080
      5        6          -0.000064284    0.000148469    0.000120880
      6        9          -0.000011743   -0.000158072   -0.000001650
      7        9          -0.000003460    0.000004895   -0.000054019
      8        9          -0.000009481   -0.000007408    0.000008097
      9        8          -0.000219874    0.000229151    0.000360576
     10        1           0.000068515   -0.000562413   -0.000135884
     11        1          -0.000072941    0.000383811   -0.000057827
     12        8          -0.001117863    0.000661624    0.000303657
     13        1           0.000118096   -0.000379229   -0.000260440
     14        1           0.000665294   -0.000545745    0.000091477
     15        8           0.000179653   -0.000297083    0.000235278
     16        1          -0.000090580    0.000209440    0.000205478
     17        1           0.000167897    0.000005027   -0.000450490
     18        8           0.000000750   -0.000226457    0.001626587
     19        1          -0.000190082   -0.000074345   -0.000152233
     20        1           0.000445618    0.000507901   -0.001826141
 -------------------------------------------------------------------
 Cartesian Forces:  Max     0.001826141 RMS     0.000531355

 GradGradGradGradGradGradGradGradGradGradGradGradGradGradGradGradGradGrad
 Berny optimization.
 Using GEDIIS/GDIIS optimizer.
 FormGI is forming the generalized inverse of G from B-inverse, IUseBI=4.
 Internal  Forces:  Max     0.001213868 RMS     0.000288291
 Search for a local minimum.
 Step number   8 out of a maximum of  120
 All quantities printed in internal units (Hartrees-Bohrs-Radians)
 Mixed Optimization -- En-DIIS/RFO-DIIS
 Swapping is turned off.
 Update second derivatives using D2CorX and points    7    8
 DE= -1.20D-04 DEPred=-1.27D-04 R= 9.51D-01
 TightC=F SS=  1.41D+00  RLast= 3.62D-01 DXNew= 1.2000D+00 1.0855D+00
 Trust test= 9.51D-01 RLast= 3.62D-01 DXMaxT set to 1.09D+00
 ITU=  1  1 -1  0  0  1  1  0
     Eigenvalues ---   -0.00001   0.00046   0.00082   0.00118   0.00177
     Eigenvalues ---    0.00228   0.00339   0.00497   0.00584   0.00663
     Eigenvalues ---    0.00837   0.01113   0.01121   0.01369   0.01423
     Eigenvalues ---    0.01666   0.01786   0.01838   0.01939   0.02316
     Eigenvalues ---    0.02507   0.02778   0.02983   0.03205   0.03739
     Eigenvalues ---    0.03926   0.04730   0.06903   0.07573   0.08195
     Eigenvalues ---    0.08831   0.10430   0.11773   0.13374   0.19888
     Eigenvalues ---    0.20761   0.21413   0.24135   0.27641   0.32711
     Eigenvalues ---    0.37633   0.38268   0.39867   0.45640   0.47090
     Eigenvalues ---    0.51788   0.53949   0.55376   0.56322   0.56568
     Eigenvalues ---    0.56900   0.58385   0.60494   1.17796
 Eigenvalue     1 is  -5.91D-06 should be greater than     0.000000 Eigenvector:
                          D5        D6        D7        D8        D9
   1                    0.41039   0.40714   0.38848   0.37539   0.37214
                          D10       D23       D2        D24       D21
   1                    0.35349   0.12555  -0.11500   0.11295   0.08914
 Use linear search instead of GDIIS.
 RFO step:  Lambda=-1.12838840D-04 EMin=-1.00000000D-04
 Quartic linear search produced a step of  0.03144.
 Iteration  1 RMS(Cart)=  0.13261605 RMS(Int)=  0.11430336
 Iteration  2 RMS(Cart)=  0.09012869 RMS(Int)=  0.05854986
 Iteration  3 RMS(Cart)=  0.09064385 RMS(Int)=  0.00853665
 Iteration  4 RMS(Cart)=  0.00972558 RMS(Int)=  0.00089333
 Iteration  5 RMS(Cart)=  0.00009854 RMS(Int)=  0.00089100
 Iteration  6 RMS(Cart)=  0.00000002 RMS(Int)=  0.00089100
 Variable       Old X    -DE/DX   Delta X   Delta X   Delta X     New X
                                 (Linear)    (Quad)   (Total)
    R1        2.29258  -0.00121  -0.00001  -0.00222  -0.00203   2.29055
    R2        2.45224  -0.00121  -0.00002  -0.00315  -0.00302   2.44922
    R3        2.92866   0.00005  -0.00005   0.00332   0.00327   2.93193
    R4        3.44246   0.00014  -0.00085  -0.01578  -0.01645   3.42601
    R5        1.93200   0.00050  -0.00029  -0.00043  -0.00079   1.93121
    R6        2.87056  -0.00003   0.00023  -0.00233  -0.00215   2.86840
    R7        2.53208  -0.00014  -0.00001   0.01171   0.01170   2.54378
    R8        2.53281  -0.00003   0.00003  -0.01484  -0.01481   2.51800
    R9        2.52144  -0.00000  -0.00005   0.00231   0.00226   2.52370
   R10        1.87301   0.00066  -0.00002   0.00085   0.00069   1.87370
   R11        1.81343   0.00014  -0.00001  -0.00029  -0.00030   1.81313
   R12        3.13621   0.00014  -0.00013  -0.00118  -0.00145   3.13476
   R13        1.81176   0.00033  -0.00002  -0.00003  -0.00005   1.81171
   R14        1.83735  -0.00068   0.00003  -0.00207  -0.00185   1.83550
   R15        3.30995   0.00016  -0.00054  -0.02670  -0.02723   3.28272
   R16        1.81391   0.00002   0.00002  -0.00122  -0.00120   1.81271
   R17        1.86235   0.00038   0.00006   0.00360   0.00351   1.86586
   R18        3.24679  -0.00003  -0.00002  -0.03513  -0.03530   3.21148
   R19        1.81390  -0.00007  -0.00000  -0.00007  -0.00007   1.81384
   R20        1.85083   0.00072   0.00006   0.00217   0.00221   1.85305
    A1        2.22360   0.00021  -0.00016  -0.00300  -0.00394   2.21966
    A2        2.11399  -0.00008   0.00011  -0.00080  -0.00102   2.11297
    A3        1.94559  -0.00013   0.00006   0.00364   0.00337   1.94896
    A4        2.65732   0.00004   0.00085   0.01156   0.01128   2.66859
    A5        1.93858   0.00034  -0.00019   0.00156   0.00078   1.93936
    A6        1.93135   0.00010   0.00001  -0.03733  -0.03738   1.89397
    A7        1.93036   0.00006  -0.00012   0.04568   0.04558   1.97593
    A8        1.93226  -0.00003   0.00004  -0.00595  -0.00635   1.92591
    A9        1.88995  -0.00004   0.00001   0.00004   0.00043   1.89038
   A10        1.88968  -0.00005   0.00004  -0.00523  -0.00572   1.88396
   A11        1.88886  -0.00004   0.00003   0.00273   0.00245   1.89131
   A12        2.05449  -0.00017   0.00066   0.03217   0.03181   2.08631
   A13        2.11876  -0.00006   0.00028  -0.00577  -0.00609   2.11267
   A14        1.87214   0.00037  -0.00004   0.00424   0.00456   1.87670
   A15        1.87431   0.00041  -0.00044   0.00537   0.00555   1.87985
   A16        2.29956  -0.00013  -0.00229  -0.00233  -0.00478   2.29478
   A17        1.93852  -0.00026   0.00065  -0.00302  -0.00274   1.93578
   A18        2.10931  -0.00009   0.00019   0.03987   0.04064   2.14994
   A19        2.02692  -0.00030   0.00053  -0.01447  -0.01705   2.00987
   A20        1.84994   0.00030  -0.00025   0.00728   0.00753   1.85747
   A21        2.02707   0.00004   0.00006  -0.00137  -0.00223   2.02484
   A22        1.90977   0.00028  -0.00037   0.05799   0.05626   1.96603
   A23        1.85821  -0.00027   0.00039  -0.00016   0.00120   1.85941
   A24        2.98908   0.00004   0.00042   0.03357   0.03278   3.02186
   A25        3.14373  -0.00012   0.00026   0.02293   0.02262   3.16635
   A26        3.18614  -0.00014   0.00061   0.01679   0.01557   3.20170
   A27        2.84831   0.00028   0.00047  -0.00085  -0.00196   2.84634
   A28        3.10164  -0.00013   0.00029   0.02193   0.01990   3.12154
   A29        3.13045   0.00020  -0.00059  -0.01423  -0.01567   3.11478
   A30        3.14988  -0.00002  -0.00033  -0.03656  -0.03851   3.11137
   A31        3.18141  -0.00003   0.00040   0.00583   0.00412   3.18553
   A32        3.20464   0.00007   0.00056  -0.04511  -0.04641   3.15823
    D1        2.41516   0.00021   0.00024  -0.07872  -0.07948   2.33568
    D2       -0.72996   0.00022   0.00026  -0.14197  -0.14199  -0.87195
    D3       -0.01381  -0.00000   0.00036   0.04582   0.04695   0.03314
    D4        3.13103  -0.00001   0.00035   0.10400   0.10457  -3.04759
    D5       -2.09084   0.00003  -0.00141   0.64755   0.64558  -1.44526
    D6        2.09799  -0.00002  -0.00135   0.64202   0.64075   2.73874
    D7        0.00442   0.00001  -0.00134   0.61265   0.61122   0.61564
    D8        1.04774   0.00004  -0.00140   0.59355   0.59198   1.63973
    D9       -1.04661  -0.00001  -0.00134   0.58803   0.58715  -0.45946
   D10       -3.14019   0.00002  -0.00133   0.55866   0.55762  -2.58256
   D11        1.37765   0.00004   0.00223   0.08382   0.08521   1.46286
   D12       -2.29300  -0.00001  -0.00216   0.07124   0.06968  -2.22332
   D13       -0.71301  -0.00003   0.00141  -0.06670  -0.06397  -0.77698
   D14       -3.08271  -0.00030  -0.00001  -0.11662  -0.11536   3.08511
   D15       -1.08420  -0.00020  -0.00233  -0.19281  -0.19571  -1.27991
   D16        1.21100  -0.00023  -0.00167  -0.14416  -0.14629   1.06471
   D17        1.37638  -0.00002  -0.00109  -0.14532  -0.14572   1.23066
   D18       -2.61161  -0.00005  -0.00043  -0.09667  -0.09630  -2.70790
   D19        2.38034   0.00012  -0.00121  -0.05648  -0.05849   2.32185
   D20       -0.07440  -0.00007   0.00298  -0.05845  -0.05725  -0.13165
   D21        1.08871   0.00000   0.00288   0.21818   0.22023   1.30895
   D22       -1.01327   0.00013   0.00246   0.17163   0.17468  -0.83859
   D23       -2.83035  -0.00016   0.00330   0.28988   0.29233  -2.53803
   D24        1.35085  -0.00003   0.00288   0.24333   0.24678   1.59763
   D25        0.69748  -0.00009  -0.00453  -0.00132  -0.00675   0.69073
   D26       -1.50611  -0.00014  -0.00463  -0.03579  -0.04219  -1.54830
         Item               Value     Threshold  Converged?
 Maximum Force            0.001214     0.000015     NO 
 RMS     Force            0.000288     0.000010     NO 
 Maximum Displacement     1.380802     0.000060     NO 
 RMS     Displacement     0.276815     0.000040     NO 
 Predicted change in Energy=-8.354158D-05
 GradGradGradGradGradGradGradGradGradGradGradGradGradGradGradGradGradGrad

                          Input orientation:                          
 ---------------------------------------------------------------------
 Center     Atomic      Atomic             Coordinates (Angstroms)
 Number     Number       Type             X           Y           Z
 ---------------------------------------------------------------------
      1          6           0       -1.476301    3.334043   -1.531755
      2          8           0       -0.618121    2.617220   -1.999624
      3          8           0       -1.389234    4.067454   -0.466708
      4          1           0       -0.458698    4.001607   -0.049388
      5          6           0       -2.837536    3.527351   -2.250684
      6          9           0       -2.688743    4.467962   -3.202068
      7          9           0       -3.814604    3.912329   -1.430564
      8          9           0       -3.212195    2.393340   -2.848320
      9          8           0        0.929200    3.958469    0.563702
     10          1           0        1.393526    3.087865    0.661489
     11          1           0        1.147603    4.490306    1.331833
     12          8           0        0.483090    0.253617   -2.892503
     13          1           0        0.295378   -0.020528   -3.791803
     14          1           0       -0.030856    1.058618   -2.715674
     15          8           0        2.258660    1.685993    0.856586
     16          1           0        2.042440    1.022978    1.515230
     17          1           0        2.458241    1.196431    0.022679
     18          8           0        2.758584    0.345864   -1.417613
     19          1           0        3.437114    0.712188   -1.989188
     20          1           0        1.954730    0.242308   -1.969568
 ---------------------------------------------------------------------
                    Distance matrix (angstroms):
                    1          2          3          4          5
     1  C    0.000000
     2  O    1.212109   0.000000
     3  O    1.296070   2.246692   0.000000
     4  H    1.917960   2.396949   1.021954   0.000000
     5  C    1.551512   2.411882   2.360478   3.275590   0.000000
     6  F    2.354938   3.026317   3.054721   3.889727   1.346113
     7  F    2.410875   3.495517   2.614479   3.630113   1.332466
     8  F    2.373098   2.738545   3.434809   4.242910   1.335485
     9  O    3.250736   3.280822   2.539442   1.517894   4.721751
    10  H    3.620335   3.368939   3.158509   2.184263   5.155170
    11  H    4.052400   4.210087   3.138327   2.174120   5.444542
    12  O    3.896135   2.756178   4.892385   4.797676   4.706997
    13  H    4.415859   3.317244   5.532249   5.545438   4.977716
    14  H    2.944237   1.812966   3.994513   3.994160   3.766737
    15  O    4.729712   4.159446   4.552977   3.683326   6.246354
    16  H    5.196795   4.687686   4.997330   4.192369   6.653433
    17  H    4.739859   3.946182   4.825489   4.047560   6.216641
    18  O    5.184254   4.110953   5.653216   5.058400   6.490950
    19  H    5.587934   4.480422   6.072017   5.455314   6.882205
    20  H    4.639232   3.501524   5.298342   4.862516   5.816902
                    6          7          8          9         10
     6  F    0.000000
     7  F    2.171293   0.000000
     8  F    2.168685   2.163389   0.000000
     9  O    5.246916   5.146155   5.589515   0.000000
    10  H    5.787630   5.672834   5.832134   0.991520   0.000000
    11  H    5.939217   5.708624   6.393651   0.959465   1.573747
    12  O    5.283660   5.830404   4.270304   5.086285   4.636023
    13  H    5.422114   6.159121   4.361192   5.933345   5.540745
    14  H    4.350238   4.910389   3.452535   4.481646   4.189503
    15  O    6.977738   6.860916   6.645068   2.649036   1.658844
    16  H    7.516975   7.164568   6.966323   3.280521   2.326741
    17  H    6.898794   6.988319   6.467540   3.203050   2.262569
    18  O    7.060407   7.478412   6.472193   4.508123   3.701975
    19  H    7.287183   7.946092   6.912141   4.831689   4.104410
    20  H    6.398207   6.858921   5.665356   4.612920   3.915943
                   11         12         13         14         15
    11  H    0.000000
    12  O    6.019644   0.000000
    13  H    6.879357   0.958714   0.000000
    14  H    5.435766   0.971306   1.558538   0.000000
    15  O    3.053601   4.388624   5.326745   4.289117   0.000000
    16  H    3.585629   4.738312   5.683814   4.711728   0.959246
    17  H    3.779057   3.645326   4.550740   3.703130   0.987373
    18  O    5.227917   2.713242   3.440698   3.158157   2.686606
    19  H    5.526772   3.122903   3.695510   3.560142   3.230399
    20  H    5.440238   1.737141   2.478522   2.272793   3.188064
                   16         17         18         19         20
    16  H    0.000000
    17  H    1.559066   0.000000
    18  O    3.094013   1.699444   0.000000
    19  H    3.784528   2.289168   0.959840   0.000000
    20  H    3.572249   2.265595   0.980591   1.555196   0.000000
 Stoichiometry    C2H9F3O6
 Framework group  C1[X(C2H9F3O6)]
 Deg. of freedom    54
 Full point group                 C1      NOp   1
 Largest Abelian subgroup         C1      NOp   1
 Largest concise Abelian subgroup C1      NOp   1
                         Standard orientation:                         
 ---------------------------------------------------------------------
 Center     Atomic      Atomic             Coordinates (Angstroms)
 Number     Number       Type             X           Y           Z
 ---------------------------------------------------------------------
      1          6           0       -0.975921    0.320325   -0.066506
      2          8           0       -0.071284   -0.448378   -0.311322
      3          8           0       -0.899269    1.609063    0.047844
      4          1           0        0.051985    1.938396   -0.128354
      5          6           0       -2.438413   -0.180511    0.065665
      6          9           0       -2.969142   -0.280439   -1.167364
      7          9           0       -3.208513    0.632020    0.788303
      8          9           0       -2.465259   -1.393083    0.624652
      9          8           0        1.445400    2.458330   -0.431778
     10          1           0        2.234130    1.994281   -0.050105
     11          1           0        1.634111    3.399049   -0.428631
     12          8           0        1.601659   -2.595103    0.123824
     13          1           0        1.295774   -3.465751   -0.136057
     14          1           0        0.875414   -1.968726   -0.029977
     15          8           0        3.616526    1.282641    0.528096
     16          1           0        3.890889    1.337305    1.445641
     17          1           0        3.753214    0.344793    0.251215
     18          8           0        3.952984   -1.280956   -0.201712
     19          1           0        4.225804   -1.434728   -1.109025
     20          1           0        3.142793   -1.814768   -0.059601
 ---------------------------------------------------------------------
 Rotational constants (GHZ):           1.1214198           0.4110231           0.3233986
 Standard basis: 6-31++G(d,p) (6D, 7F)
 There are   263 symmetry adapted cartesian basis functions of A   symmetry.
 There are   263 symmetry adapted basis functions of A   symmetry.
   263 basis functions,   424 primitive gaussians,   263 cartesian basis functions
    48 alpha electrons       48 beta electrons
       nuclear repulsion energy       714.0901964280 Hartrees.
 NAtoms=   20 NActive=   20 NUniq=   20 SFac= 1.00D+00 NAtFMM=   60 NAOKFM=F Big=F
 Integral buffers will be    131072 words long.
 Raffenetti 2 integral format.
 Two-electron integral symmetry is turned on.
 Nuclear repulsion after empirical dispersion term =      714.0828539841 Hartrees.
 One-electron integrals computed using PRISM.
 NBasis=   263 RedAO= T EigKep=  5.30D-05  NBF=   263
 NBsUse=   263 1.00D-06 EigRej= -1.00D+00 NBFU=   263
 Initial guess from the checkpoint file:  "/local_scratch/slurm.5620339/Gau-3114040.chk"
 B after Tr=    -0.000000    0.000000   -0.000000
         Rot=    0.998926    0.045312    0.007679    0.005926 Ang=   5.31 deg.
 ExpMin= 3.60D-02 ExpMax= 7.00D+03 ExpMxC= 1.05D+03 IAcc=3 IRadAn=         5 AccDes= 0.00D+00
 Harris functional with IExCor= 4639 and IRadAn=       5 diagonalized for initial guess.
 HarFok:  IExCor= 4639 AccDes= 0.00D+00 IRadAn=         5 IDoV= 1 UseB2=F ITyADJ=14
 ICtDFT=  3500011 ScaDFX=  1.000000  1.000000  1.000000  1.000000
 FoFCou: FMM=F IPFlag=           0 FMFlag=      100000 FMFlg1=           0
         NFxFlg=           0 DoJE=T BraDBF=F KetDBF=T FulRan=T
         wScrn=  0.000000 ICntrl=       500 IOpCl=  0 I1Cent=   200000004 NGrid=           0
         NMat0=    1 NMatS0=      1 NMatT0=    0 NMatD0=    1 NMtDS0=    0 NMtDT0=    0
 Petite list used in FoFCou.
 Requested convergence on RMS density matrix=1.00D-10 within 128 cycles.
 Requested convergence on MAX density matrix=1.00D-08.
 Requested convergence on             energy=1.00D-08.
 No special actions if energy rises.
 SCF Done:  E(RwB97XD) =  -832.384120144     A.U. after   18 cycles
            NFock= 18  Conv=0.72D-10     -V/T= 2.0082
 Calling FoFJK, ICntrl=      2127 FMM=F ISym2X=0 I1Cent= 0 IOpClX= 0 NMat=1 NMatS=1 NMatT=0.
 ***** Axes restored to original set *****
 -------------------------------------------------------------------
 Center     Atomic                   Forces (Hartrees/Bohr)
 Number     Number              X              Y              Z
 -------------------------------------------------------------------
      1        6          -0.000728148    0.004330986    0.001840823
      2        8          -0.001808601   -0.001601111   -0.001082441
      3        8           0.000266454    0.000315568    0.000576382
      4        1           0.000523480   -0.000225598    0.000599675
      5        6           0.002176567   -0.000586289   -0.002706958
      6        9          -0.000690065   -0.000194605    0.000924592
      7        9           0.000461141   -0.000104931    0.000527302
      8        9          -0.000483566   -0.001611413   -0.000614774
      9        8          -0.000440124   -0.000203591    0.000311474
     10        1           0.000228493    0.000295005    0.000191585
     11        1           0.000192443    0.000125143   -0.000010331
     12        8          -0.000607518   -0.000610098    0.000292744
     13        1          -0.000056815   -0.000026848   -0.000158750
     14        1           0.000264272    0.000249755   -0.000208841
     15        8           0.000329849   -0.000343104   -0.000736294
     16        1          -0.000433215   -0.000127709    0.000271614
     17        1           0.000092651    0.000546239    0.000240213
     18        8           0.000171016   -0.000606210    0.001042152
     19        1          -0.000232129    0.000048432   -0.000088875
     20        1           0.000773815    0.000330380   -0.001211293
 -------------------------------------------------------------------
 Cartesian Forces:  Max     0.004330986 RMS     0.000958157

 GradGradGradGradGradGradGradGradGradGradGradGradGradGradGradGradGradGrad
 Berny optimization.
 Using GEDIIS/GDIIS optimizer.
 FormGI is forming the generalized inverse of G from B-inverse, IUseBI=4.
 Internal  Forces:  Max     0.004221389 RMS     0.000791859
 Search for a local minimum.
 Step number   9 out of a maximum of  120
 All quantities printed in internal units (Hartrees-Bohrs-Radians)
 Mixed Optimization -- En-DIIS/RFO-DIIS
 Update second derivatives using D2CorX and points    7    9    8
 DE=  5.66D-04 DEPred=-8.35D-05 R=-6.77D+00
 Trust test=-6.77D+00 RLast= 1.62D+00 DXMaxT set to 5.43D-01
 ITU= -1  1  1 -1  0  0  1  1  0
 Use linear search instead of GDIIS.
     Eigenvalues ---   -0.00048   0.00043   0.00081   0.00117   0.00161
     Eigenvalues ---    0.00212   0.00314   0.00353   0.00561   0.00638
     Eigenvalues ---    0.00695   0.01084   0.01122   0.01337   0.01434
     Eigenvalues ---    0.01637   0.01762   0.01839   0.01928   0.02260
     Eigenvalues ---    0.02498   0.02775   0.02916   0.03177   0.03831
     Eigenvalues ---    0.03890   0.04693   0.06438   0.07321   0.08006
     Eigenvalues ---    0.08612   0.09929   0.11922   0.13338   0.20451
     Eigenvalues ---    0.21264   0.21752   0.24208   0.27481   0.32279
     Eigenvalues ---    0.37674   0.38582   0.39723   0.45106   0.46735
     Eigenvalues ---    0.50474   0.53913   0.55373   0.56306   0.56499
     Eigenvalues ---    0.56721   0.58389   0.59928   1.12761
 RFO step:  Lambda=-7.63004821D-04 EMin=-4.80615896D-04
 Quartic linear search produced a step of -0.89379.
 Iteration  1 RMS(Cart)=  0.13295228 RMS(Int)=  0.13628559
 Iteration  2 RMS(Cart)=  0.11295759 RMS(Int)=  0.07118426
 Iteration  3 RMS(Cart)=  0.09117286 RMS(Int)=  0.01770056
 Iteration  4 RMS(Cart)=  0.02648340 RMS(Int)=  0.00439462
 Iteration  5 RMS(Cart)=  0.00074670 RMS(Int)=  0.00434497
 Iteration  6 RMS(Cart)=  0.00000056 RMS(Int)=  0.00434497
 Variable       Old X    -DE/DX   Delta X   Delta X   Delta X     New X
                                 (Linear)    (Quad)   (Total)
    R1        2.29055   0.00043   0.00181  -0.00520  -0.00343   2.28713
    R2        2.44922   0.00112   0.00270  -0.01784  -0.01506   2.43415
    R3        2.93193  -0.00073  -0.00292   0.00152  -0.00140   2.93053
    R4        3.42601   0.00034   0.01470  -0.01256   0.00201   3.42802
    R5        1.93121   0.00086   0.00070   0.03143   0.03239   1.96361
    R6        2.86840   0.00012   0.00192  -0.07984  -0.07766   2.79074
    R7        2.54378  -0.00087  -0.01046  -0.00460  -0.01506   2.52873
    R8        2.51800  -0.00004   0.01324   0.00284   0.01608   2.53408
    R9        2.52370   0.00178  -0.00202   0.00194  -0.00008   2.52362
   R10        1.87370   0.00017  -0.00061   0.01278   0.01158   1.88528
   R11        1.81313   0.00010   0.00027  -0.00080  -0.00053   1.81260
   R12        3.13476   0.00029   0.00129  -0.04471  -0.04381   3.09095
   R13        1.81171   0.00017   0.00005   0.00091   0.00095   1.81266
   R14        1.83550   0.00031   0.00165  -0.00447  -0.00185   1.83365
   R15        3.28272   0.00045   0.02434   0.07551   0.09971   3.38243
   R16        1.81271   0.00037   0.00107   0.00062   0.00169   1.81440
   R17        1.86586  -0.00011  -0.00314   0.01233   0.00924   1.87510
   R18        3.21148   0.00034   0.03155  -0.06803  -0.03637   3.17512
   R19        1.81384  -0.00009   0.00006   0.00108   0.00114   1.81498
   R20        1.85305   0.00046  -0.00198   0.00711   0.00495   1.85800
    A1        2.21966   0.00074   0.00352   0.01845   0.02601   2.24567
    A2        2.11297  -0.00422   0.00091  -0.01351  -0.01537   2.09760
    A3        1.94896   0.00353  -0.00301  -0.00332  -0.00925   1.93971
    A4        2.66859  -0.00009  -0.01008  -0.01182  -0.01846   2.65013
    A5        1.93936  -0.00023  -0.00069   0.04128   0.04812   1.98748
    A6        1.89397   0.00118   0.03341   0.01154   0.04496   1.93893
    A7        1.97593  -0.00161  -0.04074  -0.00899  -0.04973   1.92621
    A8        1.92591   0.00002   0.00567  -0.00076   0.00474   1.93065
    A9        1.89038  -0.00011  -0.00038  -0.00015  -0.00036   1.89002
   A10        1.88396   0.00018   0.00511  -0.00017   0.00478   1.88875
   A11        1.89131   0.00040  -0.00219  -0.00114  -0.00351   1.88780
   A12        2.08631  -0.00001  -0.02843   0.01036  -0.02302   2.06329
   A13        2.11267   0.00011   0.00545   0.00387   0.00859   2.12126
   A14        1.87670   0.00007  -0.00407   0.06640   0.06505   1.94175
   A15        1.87985   0.00008  -0.00496   0.02325   0.01629   1.89615
   A16        2.29478   0.00019   0.00427   0.01353   0.01162   2.30640
   A17        1.93578  -0.00026   0.00245  -0.07988  -0.07855   1.85722
   A18        2.14994  -0.00039  -0.03632  -0.07890  -0.12286   2.02708
   A19        2.00987   0.00063   0.01524  -0.00384   0.01246   2.02233
   A20        1.85747  -0.00006  -0.00673   0.03930   0.03259   1.89006
   A21        2.02484   0.00001   0.00200  -0.02900  -0.02829   1.99655
   A22        1.96603  -0.00013  -0.05028   0.20604   0.16161   2.12764
   A23        1.85941  -0.00009  -0.00107  -0.03251  -0.04047   1.81894
   A24        3.02186  -0.00026  -0.02930  -0.09856  -0.12471   2.89715
   A25        3.16635  -0.00043  -0.02022   0.01523   0.00015   3.16650
   A26        3.20170  -0.00039  -0.01391  -0.08117  -0.10176   3.09994
   A27        2.84634   0.00015   0.00176  -0.02351  -0.02754   2.81880
   A28        3.12154   0.00039  -0.01779   0.12037   0.11033   3.23187
   A29        3.11478  -0.00010   0.01401   0.03277   0.06214   3.17692
   A30        3.11137   0.00003   0.03442  -0.10253  -0.06110   3.05028
   A31        3.18553  -0.00037  -0.00368   0.05969   0.05635   3.24188
   A32        3.15823   0.00055   0.04148  -0.07858  -0.04337   3.11485
    D1        2.33568  -0.00039   0.07104   0.23286   0.29686   2.63254
    D2       -0.87195   0.00076   0.12691   0.26597   0.38691  -0.48504
    D3        0.03314   0.00004  -0.04196   0.02267  -0.02475   0.00839
    D4       -3.04759  -0.00078  -0.09346  -0.00743  -0.10787   3.12773
    D5       -1.44526  -0.00113  -0.57701  -0.12582  -0.70275  -2.14801
    D6        2.73874  -0.00077  -0.57269  -0.12789  -0.70022   2.03852
    D7        0.61564  -0.00019  -0.54630  -0.11955  -0.66564  -0.05000
    D8        1.63973  -0.00019  -0.52911  -0.09658  -0.62604   1.01368
    D9       -0.45946   0.00017  -0.52479  -0.09864  -0.62352  -1.08297
   D10       -2.58256   0.00075  -0.49839  -0.09031  -0.58893   3.11169
   D11        1.46286   0.00010  -0.07616  -0.02672  -0.10810   1.35477
   D12       -2.22332   0.00036  -0.06227  -0.13174  -0.20206  -2.42538
   D13       -0.77698   0.00041   0.05718   0.01003   0.06513  -0.71185
   D14        3.08511   0.00002   0.10311  -0.12278  -0.01425   3.07087
   D15       -1.27991  -0.00018   0.17492  -0.24044  -0.05974  -1.33965
   D16        1.06471  -0.00009   0.13075  -0.29769  -0.15823   0.90648
   D17        1.23066   0.00011   0.13025  -0.07716   0.05419   1.28485
   D18       -2.70790   0.00020   0.08607  -0.13441  -0.04430  -2.75221
   D19        2.32185   0.00000   0.05228   0.08197   0.13266   2.45451
   D20       -0.13165  -0.00000   0.05117   0.15776   0.21732   0.08568
   D21        1.30895  -0.00012  -0.19684   0.25357   0.06055   1.36949
   D22       -0.83859  -0.00007  -0.15613   0.12959  -0.02099  -0.85957
   D23       -2.53803  -0.00021  -0.26128   0.23520  -0.02181  -2.55983
   D24        1.59763  -0.00017  -0.22057   0.11123  -0.10334   1.49428
   D25        0.69073  -0.00020   0.00603  -0.34019  -0.32837   0.36237
   D26       -1.54830  -0.00005   0.03771  -0.42356  -0.38043  -1.92874
         Item               Value     Threshold  Converged?
 Maximum Force            0.004221     0.000015     NO 
 RMS     Force            0.000792     0.000010     NO 
 Maximum Displacement     1.550080     0.000060     NO 
 RMS     Displacement     0.312192     0.000040     NO 
 Predicted change in Energy=-8.201156D-04
 GradGradGradGradGradGradGradGradGradGradGradGradGradGradGradGradGradGrad

                          Input orientation:                          
 ---------------------------------------------------------------------
 Center     Atomic      Atomic             Coordinates (Angstroms)
 Number     Number       Type             X           Y           Z
 ---------------------------------------------------------------------
      1          6           0       -1.326938    3.339472   -1.569677
      2          8           0       -0.518432    2.546557   -1.996785
      3          8           0       -1.201376    4.169855   -0.593000
      4          1           0       -0.270585    4.139390   -0.132108
      5          6           0       -2.742579    3.424071   -2.197123
      6          9           0       -3.002828    4.662098   -2.633235
      7          9           0       -3.674720    3.092062   -1.292083
      8          9           0       -2.849405    2.586034   -3.231379
      9          8           0        1.022882    4.095330    0.579181
     10          1           0        1.437454    3.204017    0.749452
     11          1           0        1.231020    4.715361    1.280805
     12          8           0        0.402835    0.182343   -3.053433
     13          1           0        0.278299    0.017609   -3.990159
     14          1           0       -0.086849    0.984435   -2.811785
     15          8           0        2.158463    1.742041    0.884219
     16          1           0        1.806471    1.157395    1.559616
     17          1           0        2.250373    1.225336    0.042109
     18          8           0        2.553114    0.315477   -1.337594
     19          1           0        3.308450    0.612754   -1.850962
     20          1           0        1.856627    0.143776   -2.009999
 ---------------------------------------------------------------------
                    Distance matrix (angstroms):
                    1          2          3          4          5
     1  C    0.000000
     2  O    1.210297   0.000000
     3  O    1.288099   2.252137   0.000000
     4  H    1.955084   2.464867   1.039096   0.000000
     5  C    1.550769   2.399374   2.346212   3.299503   0.000000
     6  F    2.385184   3.324576   2.765880   3.740857   1.338145
     7  F    2.377047   3.279685   2.787075   3.745740   1.340975
     8  F    2.376305   2.638032   3.490778   4.320730   1.335441
     9  O    3.272700   3.377862   2.515330   1.476797   4.726219
    10  H    3.610895   3.435049   3.114232   2.137631   5.118926
    11  H    4.069578   4.301964   3.118537   2.140767   5.436258
    12  O    3.893728   2.748590   4.952523   4.964460   4.597359
    13  H    4.412516   3.317213   5.565185   5.672294   4.893330
    14  H    2.937151   1.814032   4.038821   4.143449   3.658216
    15  O    4.552078   4.014125   4.400565   3.560966   6.028607
    16  H    4.936820   4.470228   4.770306   4.008540   6.320187
    17  H    4.456969   3.683611   4.581280   3.857109   5.897301
    18  O    4.924755   3.853134   5.432020   4.903956   6.200525
    19  H    5.385251   4.290208   5.879963   5.310472   6.681189
    20  H    4.532267   3.378526   5.250579   4.900657   5.652261
                    6          7          8          9         10
     6  F    0.000000
     7  F    2.171437   0.000000
     8  F    2.165953   2.167505   0.000000
     9  O    5.181426   5.155156   5.638523   0.000000
    10  H    5.769287   5.505880   5.882692   0.997648   0.000000
    11  H    5.766109   5.772446   6.445440   0.959185   1.615275
    12  O    5.642988   5.309923   4.048020   5.375111   4.966174
    13  H    5.846223   5.688431   4.117656   6.169367   5.827585
    14  H    4.696809   4.429944   3.220698   4.733690   4.464577
    15  O    6.894791   6.370625   6.536758   2.630696   1.635662
    16  H    7.279581   6.474456   6.831678   3.194798   2.231861
    17  H    6.823849   6.353854   6.210874   3.167341   2.253075
    18  O    7.172188   6.818901   6.158657   4.505877   3.734182
    19  H    7.539321   7.431284   6.612001   4.822630   4.120367
    20  H    6.664680   6.309009   5.440876   4.797266   4.141901
                   11         12         13         14         15
    11  H    0.000000
    12  O    6.326118   0.000000
    13  H    7.124579   0.959220   0.000000
    14  H    5.692616   0.970328   1.567371   0.000000
    15  O    3.139755   4.584757   5.501659   4.390425   0.000000
    16  H    3.614969   4.919466   5.868086   4.766940   0.960141
    17  H    3.841057   3.752814   4.648319   3.696667   0.992261
    18  O    5.287998   2.754184   3.507080   3.096796   2.669698
    19  H    5.563728   3.173923   3.756618   3.548151   3.174741
    20  H    5.667465   1.789904   2.535365   2.264214   3.319948
                   16         17         18         19         20
    16  H    0.000000
    17  H    1.582559   0.000000
    18  O    3.108074   1.680201   0.000000
    19  H    3.766247   2.253553   0.960444   0.000000
    20  H    3.711076   2.352860   0.983210   1.533956   0.000000
 Stoichiometry    C2H9F3O6
 Framework group  C1[X(C2H9F3O6)]
 Deg. of freedom    54
 Full point group                 C1      NOp   1
 Largest Abelian subgroup         C1      NOp   1
 Largest concise Abelian subgroup C1      NOp   1
                         Standard orientation:                         
 ---------------------------------------------------------------------
 Center     Atomic      Atomic             Coordinates (Angstroms)
 Number     Number       Type             X           Y           Z
 ---------------------------------------------------------------------
      1          6           0       -0.896019    0.335056   -0.169269
      2          8           0       -0.005660   -0.464484   -0.350418
      3          8           0       -0.827971    1.620840   -0.132805
      4          1           0        0.128311    1.995983   -0.289369
      5          6           0       -2.343798   -0.155918    0.091056
      6          9           0       -3.194811    0.357389   -0.805005
      7          9           0       -2.748554    0.212809    1.315158
      8          9           0       -2.409733   -1.487522    0.014330
      9          8           0        1.479027    2.567544   -0.462034
     10          1           0        2.245699    2.108581   -0.018334
     11          1           0        1.620703    3.515069   -0.508522
     12          8           0        1.423211   -2.789010   -0.019283
     13          1           0        1.101643   -3.590220   -0.437324
     14          1           0        0.750092   -2.096891   -0.116332
     15          8           0        3.495632    1.253512    0.599657
     16          1           0        3.626125    1.320777    1.548507
     17          1           0        3.530681    0.294416    0.347688
     18          8           0        3.745276   -1.310251   -0.101832
     19          1           0        4.127622   -1.429936   -0.974724
     20          1           0        3.009782   -1.961917   -0.068937
 ---------------------------------------------------------------------
 Rotational constants (GHZ):           1.0479086           0.4433011           0.3369485
 Standard basis: 6-31++G(d,p) (6D, 7F)
 There are   263 symmetry adapted cartesian basis functions of A   symmetry.
 There are   263 symmetry adapted basis functions of A   symmetry.
   263 basis functions,   424 primitive gaussians,   263 cartesian basis functions
    48 alpha electrons       48 beta electrons
       nuclear repulsion energy       718.4619226222 Hartrees.
 NAtoms=   20 NActive=   20 NUniq=   20 SFac= 1.00D+00 NAtFMM=   60 NAOKFM=F Big=F
 Integral buffers will be    131072 words long.
 Raffenetti 2 integral format.
 Two-electron integral symmetry is turned on.
 Nuclear repulsion after empirical dispersion term =      718.4544748056 Hartrees.
 One-electron integrals computed using PRISM.
 NBasis=   263 RedAO= T EigKep=  5.50D-05  NBF=   263
 NBsUse=   263 1.00D-06 EigRej= -1.00D+00 NBFU=   263
 Lowest energy guess from the checkpoint file:  "/local_scratch/slurm.5620339/Gau-3114040.chk"
 B after Tr=    -0.000000   -0.000000   -0.000000
         Rot=    0.999866    0.002493   -0.001645    0.016101 Ang=   1.88 deg.
 B after Tr=     0.000000   -0.000000    0.000000
         Rot=    0.999014   -0.042245   -0.009138    0.010184 Ang=  -5.09 deg.
 Requested convergence on RMS density matrix=1.00D-10 within 128 cycles.
 Requested convergence on MAX density matrix=1.00D-08.
 Requested convergence on             energy=1.00D-08.
 No special actions if energy rises.
 SCF Done:  E(RwB97XD) =  -832.383196524     A.U. after   16 cycles
            NFock= 16  Conv=0.89D-10     -V/T= 2.0082
 Calling FoFJK, ICntrl=      2127 FMM=F ISym2X=0 I1Cent= 0 IOpClX= 0 NMat=1 NMatS=1 NMatT=0.
 ***** Axes restored to original set *****
 -------------------------------------------------------------------
 Center     Atomic                   Forces (Hartrees/Bohr)
 Number     Number              X              Y              Z
 -------------------------------------------------------------------
      1        6          -0.006821205   -0.002408605   -0.003123647
      2        8           0.006163050   -0.001592288    0.000640164
      3        8           0.005714604    0.005851138    0.006513805
      4        1          -0.005072152   -0.002116607   -0.002760890
      5        6           0.000354823   -0.000927539    0.000006318
      6        9          -0.000415850    0.001245285   -0.000463159
      7        9          -0.000535067   -0.000009328    0.000010627
      8        9          -0.000427195    0.000172496   -0.000046861
      9        8          -0.001566820   -0.000255329   -0.001940165
     10        1           0.001585867    0.003076081   -0.000386431
     11        1           0.001418621   -0.002705395    0.000738343
     12        8           0.002533862   -0.003785635    0.001084995
     13        1          -0.000958220    0.001449494    0.000763272
     14        1          -0.000308534    0.001552195   -0.001775880
     15        8          -0.001436470    0.001898021   -0.000900960
     16        1           0.001002281   -0.002175087   -0.002514315
     17        1          -0.000669606    0.000590566    0.004884036
     18        8          -0.000885373   -0.002420229   -0.007942087
     19        1           0.002034085    0.000533426    0.002230264
     20        1          -0.001710701    0.002027340    0.004982572
 -------------------------------------------------------------------
 Cartesian Forces:  Max     0.007942087 RMS     0.002790555

 GradGradGradGradGradGradGradGradGradGradGradGradGradGradGradGradGradGrad
 Berny optimization.
 Using GEDIIS/GDIIS optimizer.
 FormGI is forming the generalized inverse of G from B-inverse, IUseBI=4.
 Internal  Forces:  Max     0.005373365 RMS     0.001775303
 Search for a local minimum.
 Step number  10 out of a maximum of  120
 All quantities printed in internal units (Hartrees-Bohrs-Radians)
 Mixed Optimization -- RFO/linear search
 Iteration  1 RMS(Cart)=  0.10856843 RMS(Int)=  0.14480678
 Iteration  2 RMS(Cart)=  0.11676741 RMS(Int)=  0.08489987
 Iteration  3 RMS(Cart)=  0.09049075 RMS(Int)=  0.03034391
 Iteration  4 RMS(Cart)=  0.04884311 RMS(Int)=  0.00227025
 Iteration  5 RMS(Cart)=  0.00241361 RMS(Int)=  0.00000297
 Iteration  6 RMS(Cart)=  0.00000462 RMS(Int)=  0.00000000
 Iteration  7 RMS(Cart)=  0.00000000 RMS(Int)=  0.00000000
 Update second derivatives using D2CorX and points    7    9    8
 DE=  5.66D-04 DEPred=-8.20D-04 R=-6.90D-01
 Trust test=-6.90D-01 RLast= 1.62D+00 DXMaxT set to 2.71D-01
 ITU= -1 -1  1  1 -1  0  0  1  1  0
 Use linear search instead of GDIIS.
 Energy rises -- skip Quadratic/GDIIS search.
 Quartic linear search produced a step of -0.89379.
 Iteration  1 RMS(Cart)=  0.12301597 RMS(Int)=  0.09591252
 Iteration  2 RMS(Cart)=  0.09142760 RMS(Int)=  0.04092664
 Iteration  3 RMS(Cart)=  0.06682580 RMS(Int)=  0.00462840
 Iteration  4 RMS(Cart)=  0.00448884 RMS(Int)=  0.00174604
 Iteration  5 RMS(Cart)=  0.00001503 RMS(Int)=  0.00174602
 Iteration  6 RMS(Cart)=  0.00000001 RMS(Int)=  0.00174602
 Variable       Old X    -DE/DX   Delta X   Delta X   Delta X     New X
                                 (Linear)    (Quad)   (Total)
    R1        2.29055   0.00043   0.00181   0.00000  -0.00118   2.28938
    R2        2.44922   0.00112   0.00270   0.00000  -0.01240   2.43682
    R3        2.93193  -0.00073  -0.00292   0.00000  -0.00432   2.92761
    R4        3.42601   0.00034   0.01470   0.00000   0.01668   3.44269
    R5        1.93121   0.00086   0.00070   0.00000   0.03255   1.96376
    R6        2.86840   0.00012   0.00192   0.00000  -0.07621   2.79219
    R7        2.54378  -0.00087  -0.01046   0.00000  -0.02551   2.51827
    R8        2.51800  -0.00004   0.01324   0.00000   0.02932   2.54731
    R9        2.52370   0.00178  -0.00202   0.00000  -0.00210   2.52160
   R10        1.87370   0.00017  -0.00061   0.00000   0.01127   1.88497
   R11        1.81313   0.00010   0.00027   0.00000  -0.00026   1.81287
   R12        3.13476   0.00029   0.00129   0.00000  -0.04227   3.09250
   R13        1.81171   0.00017   0.00005   0.00000   0.00100   1.81271
   R14        1.83550   0.00031   0.00165   0.00000  -0.00007   1.83544
   R15        3.28272   0.00045   0.02434   0.00000   0.12444   3.40716
   R16        1.81271   0.00037   0.00107   0.00000   0.00276   1.81548
   R17        1.86586  -0.00011  -0.00314   0.00000   0.00569   1.87155
   R18        3.21148   0.00034   0.03155   0.00000  -0.00518   3.20631
   R19        1.81384  -0.00009   0.00006   0.00000   0.00120   1.81504
   R20        1.85305   0.00046  -0.00198   0.00000   0.00331   1.85636
    A1        2.21966   0.00074   0.00352   0.00000   0.02858   2.24824
    A2        2.11297  -0.00422   0.00091   0.00000  -0.01569   2.09728
    A3        1.94896   0.00353  -0.00301   0.00000  -0.01357   1.93539
    A4        2.66859  -0.00009  -0.01008   0.00000  -0.02815   2.64044
    A5        1.93936  -0.00023  -0.00069   0.00000   0.04697   1.98633
    A6        1.89397   0.00118   0.03341   0.00000   0.07820   1.97217
    A7        1.97593  -0.00161  -0.04074   0.00000  -0.09037   1.88557
    A8        1.92591   0.00002   0.00567   0.00000   0.00956   1.93547
    A9        1.89038  -0.00011  -0.00038   0.00000   0.00002   1.89040
   A10        1.88396   0.00018   0.00511   0.00000   0.00892   1.89288
   A11        1.89131   0.00040  -0.00219   0.00000  -0.00632   1.88499
   A12        2.08631  -0.00001  -0.02843   0.00000  -0.04865   2.03766
   A13        2.11267   0.00011   0.00545   0.00000   0.01810   2.13077
   A14        1.87670   0.00007  -0.00407   0.00000   0.06018   1.93688
   A15        1.87985   0.00008  -0.00496   0.00000   0.01098   1.89083
   A16        2.29478   0.00019   0.00427   0.00000   0.01479   2.30958
   A17        1.93578  -0.00026   0.00245   0.00000  -0.07294   1.86283
   A18        2.14994  -0.00039  -0.03632   0.00000  -0.15869   1.99125
   A19        2.00987   0.00063   0.01524   0.00000   0.02897   2.03884
   A20        1.85747  -0.00006  -0.00673   0.00000   0.02255   1.88002
   A21        2.02484   0.00001   0.00200   0.00000  -0.02521   1.99963
   A22        1.96603  -0.00013  -0.05028   0.00000   0.11260   2.07863
   A23        1.85941  -0.00009  -0.00107   0.00000  -0.04044   1.81897
   A24        3.02186  -0.00026  -0.02930   0.00000  -0.15077   2.87110
   A25        3.16635  -0.00043  -0.02022   0.00000  -0.02139   3.14496
   A26        3.20170  -0.00039  -0.01391   0.00000  -0.11154   3.09016
   A27        2.84634   0.00015   0.00176   0.00000  -0.02359   2.82275
   A28        3.12154   0.00039  -0.01779   0.00000   0.09184   3.21338
   A29        3.11478  -0.00010   0.01401   0.00000   0.07762   3.19240
   A30        3.11137   0.00003   0.03442   0.00000  -0.02625   3.08512
   A31        3.18553  -0.00037  -0.00368   0.00000   0.05121   3.23674
   A32        3.15823   0.00055   0.04148   0.00000   0.00111   3.15934
    D1        2.33568  -0.00039   0.07104   0.00000   0.36860   2.70428
    D2       -0.87195   0.00076   0.12691   0.00000   0.51415  -0.35780
    D3        0.03314   0.00004  -0.04196   0.00000  -0.06876  -0.03562
    D4        3.23560  -0.00078  -0.09346   0.00000  -0.20319   3.03240
    D5       -1.44526  -0.00113  -0.57701   0.00000  -1.27959  -2.72484
    D6        2.73874  -0.00077  -0.57269   0.00000  -1.27150   1.46724
    D7        0.61564  -0.00019  -0.54630   0.00000  -1.21096  -0.59533
    D8        1.63973  -0.00019  -0.52911   0.00000  -1.15668   0.48304
    D9       -0.45946   0.00017  -0.52479   0.00000  -1.14860  -1.60806
   D10        3.70062   0.00075  -0.49839   0.00000  -1.08806   2.61256
   D11        1.46286   0.00010  -0.07616   0.00000  -0.18520   1.27767
   D12       -2.22332   0.00036  -0.06227   0.00000  -0.26409  -2.48741
   D13       -0.77698   0.00041   0.05718   0.00000   0.12001  -0.65697
   D14        3.08511   0.00002   0.10311   0.00000   0.08293  -3.11514
   D15       -1.27991  -0.00018   0.17492   0.00000   0.11464  -1.16527
   D16        1.06471  -0.00009   0.13075   0.00000  -0.02745   1.03727
   D17        1.23066   0.00011   0.13025   0.00000   0.18050   1.41116
   D18       -2.70790   0.00020   0.08607   0.00000   0.03842  -2.66949
   D19        2.32185   0.00000   0.05228   0.00000   0.18463   2.50649
   D20       -0.13165  -0.00000   0.05117   0.00000   0.26614   0.13449
   D21        1.30895  -0.00012  -0.19684   0.00000  -0.13661   1.17234
   D22       -0.83859  -0.00007  -0.15613   0.00000  -0.18052  -1.01911
   D23       -2.53803  -0.00021  -0.26128   0.00000  -0.28324  -2.82127
   D24        1.59763  -0.00017  -0.22057   0.00000  -0.32715   1.27047
   D25        0.69073  -0.00020   0.00603   0.00000  -0.32649   0.36424
   D26       -1.54830  -0.00005   0.03771   0.00000  -0.34228  -1.89058
         Item               Value     Threshold  Converged?
 Maximum Force            0.005373     0.000015     NO 
 RMS     Force            0.001775     0.000010     NO 
 Maximum Displacement     1.090461     0.000060     NO 
 RMS     Displacement     0.248094     0.000040     NO 
 Predicted change in Energy=-3.853628D-04
 GradGradGradGradGradGradGradGradGradGradGradGradGradGradGradGradGradGrad

                          Input orientation:                          
 ---------------------------------------------------------------------
 Center     Atomic      Atomic             Coordinates (Angstroms)
 Number     Number       Type             X           Y           Z
 ---------------------------------------------------------------------
      1          6           0       -1.260605    3.393712   -1.609387
      2          8           0       -0.464966    2.565510   -1.995053
      3          8           0       -1.115575    4.288092   -0.691847
      4          1           0       -0.193127    4.253690   -0.214564
      5          6           0       -2.706261    3.402952   -2.166240
      6          9           0       -3.293580    4.595293   -2.070159
      7          9           0       -3.432044    2.515015   -1.457822
      8          9           0       -2.725874    3.024307   -3.445613
      9          8           0        1.085828    4.168307    0.520403
     10          1           0        1.440577    3.253378    0.699366
     11          1           0        1.301973    4.766906    1.238225
     12          8           0        0.381835    0.134327   -2.985335
     13          1           0        0.221804   -0.068955   -3.909032
     14          1           0       -0.075345    0.964145   -2.771428
     15          8           0        2.020744    1.733319    0.875125
     16          1           0        1.492948    1.176565    1.453415
     17          1           0        2.197035    1.223538    0.044521
     18          8           0        2.574261    0.275693   -1.311243
     19          1           0        3.310038    0.602660   -1.834922
     20          1           0        1.872609    0.086963   -1.972353
 ---------------------------------------------------------------------
                    Distance matrix (angstroms):
                    1          2          3          4          5
     1  C    0.000000
     2  O    1.211485   0.000000
     3  O    1.289507   2.255865   0.000000
     4  H    1.955659   2.468600   1.039179   0.000000
     5  C    1.549224   2.398753   2.342561   3.293727   0.000000
     6  F    2.406055   3.482343   2.595732   3.629427   1.332611
     7  F    2.347387   3.015744   3.016048   3.880627   1.347979
     8  F    2.378067   2.725128   3.431245   4.285542   1.334373
     9  O    3.262169   3.361761   2.515964   1.477563   4.709964
    10  H    3.556180   3.371076   3.088693   2.122471   5.042851
    11  H    4.069565   4.292121   3.130332   2.146931   5.432927
    12  O    3.900568   2.758330   4.975549   4.997690   4.570685
    13  H    4.413158   3.327969   5.578774   5.701449   4.864671
    14  H    2.942443   1.821794   4.056520   4.168037   3.638097
    15  O    4.438125   3.887058   4.338060   3.527168   5.863630
    16  H    4.677451   4.201729   4.592182   3.885061   5.974283
    17  H    4.404581   3.612063   4.572430   3.868051   5.803415
    18  O    4.951477   3.866233   5.486154   4.968461   6.196344
    19  H    5.360188   4.257826   5.871549   5.312979   6.644341
    20  H    4.569832   3.407047   5.312102   4.971791   5.656804
                    6          7          8          9         10
     6  F    0.000000
     7  F    2.172944   0.000000
     8  F    2.163830   2.170107   0.000000
     9  O    5.106129   5.201722   5.618460   0.000000
    10  H    5.646526   5.379691   5.881551   0.997482   0.000000
    11  H    5.665154   5.894964   6.418609   0.959327   1.612560
    12  O    5.852046   4.748330   4.268688   5.390621   4.942311
    13  H    6.123283   5.102542   4.297887   6.190381   5.810390
    14  H    4.902454   3.924052   3.424047   4.738262   4.425496
    15  O    6.716222   5.982189   6.547199   2.632311   1.636479
    16  H    6.856685   5.875567   6.724067   3.160186   2.210086
    17  H    6.781405   5.967535   6.297526   3.183223   2.263029
    18  O    7.325739   6.411844   6.340492   4.552231   3.767545
    19  H    7.720378   7.018189   6.700070   4.817520   4.116285
    20  H    6.857413   5.856579   5.651949   4.846672   4.165444
                   11         12         13         14         15
    11  H    0.000000
    12  O    6.336080   0.000000
    13  H    7.144688   0.959244   0.000000
    14  H    5.695201   0.971271   1.565163   0.000000
    15  O    3.138650   4.488424   5.419643   4.275811   0.000000
    16  H    3.601851   4.692902   5.650041   4.511536   0.960709
    17  H    3.844675   3.696128   4.604634   3.627749   0.990383
    18  O    5.318788   2.762118   3.521553   3.102662   2.685379
    19  H    5.551352   3.180748   3.780236   3.531081   3.207027
    20  H    5.703973   1.802992   2.549547   2.280897   3.292502
                   16         17         18         19         20
    16  H    0.000000
    17  H    1.575730   0.000000
    18  O    3.102280   1.696705   0.000000
    19  H    3.800571   2.270808   0.960477   0.000000
    20  H    3.614867   2.337699   0.982345   1.533308   0.000000
 Stoichiometry    C2H9F3O6
 Framework group  C1[X(C2H9F3O6)]
 Deg. of freedom    54
 Full point group                 C1      NOp   1
 Largest Abelian subgroup         C1      NOp   1
 Largest concise Abelian subgroup C1      NOp   1
                         Standard orientation:                         
 ---------------------------------------------------------------------
 Center     Atomic      Atomic             Coordinates (Angstroms)
 Number     Number       Type             X           Y           Z
 ---------------------------------------------------------------------
      1          6           0       -0.896929    0.341693   -0.248422
      2          8           0        0.019848   -0.434299   -0.406710
      3          8           0       -0.873529    1.630987   -0.247344
      4          1           0        0.076382    2.033415   -0.372300
      5          6           0       -2.312159   -0.185410    0.097091
      6          9           0       -3.281579    0.661906   -0.246612
      7          9           0       -2.371578   -0.378894    1.429788
      8          9           0       -2.542944   -1.356072   -0.500269
      9          8           0        1.429995    2.616618   -0.476220
     10          1           0        2.163776    2.135486   -0.001829
     11          1           0        1.578606    3.564320   -0.466975
     12          8           0        1.463854   -2.756802   -0.047255
     13          1           0        1.142274   -3.567007   -0.447634
     14          1           0        0.789697   -2.068021   -0.167513
     15          8           0        3.339834    1.249427    0.712208
     16          1           0        3.278351    1.215698    1.670354
     17          1           0        3.461797    0.322575    0.385206
     18          8           0        3.785752   -1.262806   -0.125113
     19          1           0        4.137176   -1.331538   -1.016344
     20          1           0        3.065349   -1.930089   -0.097672
 ---------------------------------------------------------------------
 Rotational constants (GHZ):           1.0386721           0.4530699           0.3437044
 Standard basis: 6-31++G(d,p) (6D, 7F)
 There are   263 symmetry adapted cartesian basis functions of A   symmetry.
 There are   263 symmetry adapted basis functions of A   symmetry.
   263 basis functions,   424 primitive gaussians,   263 cartesian basis functions
    48 alpha electrons       48 beta electrons
       nuclear repulsion energy       720.3489650965 Hartrees.
 NAtoms=   20 NActive=   20 NUniq=   20 SFac= 1.00D+00 NAtFMM=   60 NAOKFM=F Big=F
 Integral buffers will be    131072 words long.
 Raffenetti 2 integral format.
 Two-electron integral symmetry is turned on.
 Nuclear repulsion after empirical dispersion term =      720.3414391035 Hartrees.
 One-electron integrals computed using PRISM.
 NBasis=   263 RedAO= T EigKep=  6.79D-05  NBF=   263
 NBsUse=   263 1.00D-06 EigRej= -1.00D+00 NBFU=   263
 Lowest energy guess from the checkpoint file:  "/local_scratch/slurm.5620339/Gau-3114040.chk"
 B after Tr=    -0.000000   -0.000000   -0.000000
         Rot=    0.999286   -0.035393   -0.008753    0.009896 Ang=  -4.33 deg.
 B after Tr=    -0.000000    0.000000    0.000000
         Rot=    0.999255   -0.037425   -0.007124   -0.006161 Ang=  -4.42 deg.
 Requested convergence on RMS density matrix=1.00D-10 within 128 cycles.
 Requested convergence on MAX density matrix=1.00D-08.
 Requested convergence on             energy=1.00D-08.
 No special actions if energy rises.
 SCF Done:  E(RwB97XD) =  -832.382803738     A.U. after   18 cycles
            NFock= 18  Conv=0.24D-10     -V/T= 2.0082
 Calling FoFJK, ICntrl=      2127 FMM=F ISym2X=0 I1Cent= 0 IOpClX= 0 NMat=1 NMatS=1 NMatT=0.
 ***** Axes restored to original set *****
 -------------------------------------------------------------------
 Center     Atomic                   Forces (Hartrees/Bohr)
 Number     Number              X              Y              Z
 -------------------------------------------------------------------
      1        6          -0.007051814   -0.000650690    0.000159996
      2        8           0.004128324   -0.000088189   -0.000209205
      3        8           0.008008310    0.004766344    0.006277684
      4        1          -0.004961932   -0.002200856   -0.003410769
      5        6           0.000042787   -0.002551466    0.001384868
      6        9          -0.000554377    0.000291391   -0.000536419
      7        9          -0.000789202    0.001144415   -0.001012344
      8        9          -0.000002680   -0.000596504   -0.002201763
      9        8          -0.000912722    0.000054272   -0.001834128
     10        1           0.001584842    0.002426134   -0.000401220
     11        1           0.001001219   -0.002557181    0.000666675
     12        8           0.001913599   -0.002450470    0.001024060
     13        1          -0.000663319    0.001142408    0.000587675
     14        1           0.000189664    0.000579841   -0.001311256
     15        8          -0.001227405    0.001915421   -0.000113893
     16        1           0.001552424   -0.001944216   -0.002202849
     17        1          -0.001458667    0.000099891    0.003781570
     18        8          -0.001056487   -0.001889120   -0.007369897
     19        1           0.002023063    0.000458353    0.002082338
     20        1          -0.001765628    0.002050221    0.004638878
 -------------------------------------------------------------------
 Cartesian Forces:  Max     0.008008310 RMS     0.002635308

 GradGradGradGradGradGradGradGradGradGradGradGradGradGradGradGradGradGrad
 Berny optimization.
 Using GEDIIS/GDIIS optimizer.
 FormGI is forming the generalized inverse of G from B-inverse, IUseBI=4.
 Internal  Forces:  Max     0.006307025 RMS     0.001847837
 Search for a local minimum.
 Step number  11 out of a maximum of  120
 All quantities printed in internal units (Hartrees-Bohrs-Radians)
 Mixed Optimization -- RFO/linear search
 Update second derivatives using D2CorX and points    7   11    8
 ITU=  0 -1 -1  1  1 -1  0  0  1  1  0
 Use linear search instead of GDIIS.
 Energy rises -- skip Quadratic/GDIIS search.
 Quartic linear search produced a step of -0.88488.
 Iteration  1 RMS(Cart)=  0.11639526 RMS(Int)=  0.10033127
 Iteration  2 RMS(Cart)=  0.10377896 RMS(Int)=  0.04239448
 Iteration  3 RMS(Cart)=  0.06912025 RMS(Int)=  0.00459764
 Iteration  4 RMS(Cart)=  0.00479041 RMS(Int)=  0.00040821
 Iteration  5 RMS(Cart)=  0.00001566 RMS(Int)=  0.00040808
 Iteration  6 RMS(Cart)=  0.00000000 RMS(Int)=  0.00040808
 Variable       Old X    -DE/DX   Delta X   Delta X   Delta X     New X
                                 (Linear)    (Quad)   (Total)
    R1        2.28938   0.00323   0.00284   0.00000   0.00280   2.29217
    R2        2.43682   0.00439   0.01365   0.00000   0.01360   2.45042
    R3        2.92761   0.00206   0.00093   0.00000   0.00093   2.92854
    R4        3.44269   0.00045  -0.00021   0.00000  -0.00023   3.44246
    R5        1.96376  -0.00494  -0.02811   0.00000  -0.02811   1.93565
    R6        2.79219   0.00092   0.06935   0.00000   0.06934   2.86153
    R7        2.51827   0.00047   0.01222   0.00000   0.01222   2.53049
    R8        2.54731  -0.00086  -0.01284   0.00000  -0.01284   2.53448
    R9        2.52160   0.00228  -0.00014   0.00000  -0.00014   2.52146
   R10        1.88497  -0.00204  -0.01058   0.00000  -0.01050   1.87447
   R11        1.81287  -0.00087   0.00050   0.00000   0.00050   1.81336
   R12        3.09250  -0.00038   0.03868   0.00000   0.03876   3.13126
   R13        1.81271  -0.00070  -0.00084   0.00000  -0.00084   1.81187
   R14        1.83544   0.00065   0.00169   0.00000   0.00153   1.83697
   R15        3.40716  -0.00154  -0.08602   0.00000  -0.08601   3.32115
   R16        1.81548  -0.00105  -0.00138   0.00000  -0.00138   1.81409
   R17        1.87155  -0.00347  -0.00814   0.00000  -0.00813   1.86343
   R18        3.20631   0.00003   0.03582   0.00000   0.03585   3.24216
   R19        1.81504   0.00057  -0.00100   0.00000  -0.00100   1.81403
   R20        1.85636  -0.00363  -0.00489   0.00000  -0.00487   1.85149
    A1        2.24824  -0.00453  -0.02180   0.00000  -0.02224   2.22599
    A2        2.09728  -0.00171   0.01479   0.00000   0.01514   2.11242
    A3        1.93539   0.00631   0.00902   0.00000   0.00937   1.94476
    A4        2.64044  -0.00143   0.01493   0.00000   0.01452   2.65496
    A5        1.98633  -0.00244  -0.04225   0.00000  -0.04300   1.94333
    A6        1.97217   0.00052  -0.03613   0.00000  -0.03612   1.93605
    A7        1.88557   0.00264   0.03963   0.00000   0.03963   1.92520
    A8        1.93547  -0.00070  -0.00284   0.00000  -0.00280   1.93268
    A9        1.89040  -0.00128  -0.00040   0.00000  -0.00044   1.88996
   A10        1.89288  -0.00055  -0.00283   0.00000  -0.00278   1.89010
   A11        1.88499  -0.00070   0.00343   0.00000   0.00346   1.88845
   A12        2.03766   0.00209   0.01490   0.00000   0.01553   2.05319
   A13        2.13077   0.00068  -0.01062   0.00000  -0.01044   2.12033
   A14        1.93688  -0.00307  -0.05729   0.00000  -0.05760   1.87928
   A15        1.89083  -0.00165  -0.01462   0.00000  -0.01448   1.87635
   A16        2.30958  -0.00008  -0.00886   0.00000  -0.00830   2.30128
   A17        1.86283   0.00061   0.06697   0.00000   0.06713   1.92996
   A18        1.99125   0.00180   0.10446   0.00000   0.10515   2.09641
   A19        2.03884  -0.00015  -0.01055   0.00000  -0.01039   2.02846
   A20        1.88002  -0.00173  -0.02662   0.00000  -0.02666   1.85336
   A21        1.99963  -0.00073   0.02428   0.00000   0.02447   2.02410
   A22        2.07863  -0.00263  -0.14942   0.00000  -0.14989   1.92874
   A23        1.81897   0.00292   0.03473   0.00000   0.03542   1.85439
   A24        2.87110   0.00194   0.10440   0.00000   0.10467   2.97577
   A25        3.14496   0.00253  -0.00108   0.00000  -0.00152   3.14343
   A26        3.09016   0.00078   0.08493   0.00000   0.08586   3.17602
   A27        2.82275   0.00024   0.02262   0.00000   0.02333   2.84608
   A28        3.21338  -0.00080  -0.09888   0.00000  -0.09947   3.11391
   A29        3.19240  -0.00023  -0.05482   0.00000  -0.05614   3.13627
   A30        3.08512   0.00165   0.05731   0.00000   0.05690   3.14202
   A31        3.23674  -0.00131  -0.04896   0.00000  -0.04898   3.18776
   A32        3.15934  -0.00165   0.04009   0.00000   0.04085   3.20019
    D1        2.70428  -0.00010  -0.25584   0.00000  -0.25511   2.44917
    D2       -0.35780  -0.00162  -0.32932   0.00000  -0.32877  -0.68657
    D3       -0.03562  -0.00055   0.01930   0.00000   0.01971  -0.01590
    D4        3.03240   0.00061   0.08727   0.00000   0.08790   3.12030
    D5       -2.72484   0.00115   0.56102   0.00000   0.56105  -2.16380
    D6        1.46724   0.00064   0.55814   0.00000   0.55810   2.02534
    D7       -0.59533   0.00029   0.53070   0.00000   0.53069  -0.06464
    D8        0.48304   0.00029   0.49969   0.00000   0.49974   0.98278
    D9       -1.60806  -0.00022   0.49681   0.00000   0.49679  -1.11127
   D10        2.61256  -0.00057   0.46938   0.00000   0.46938   3.08194
   D11        1.27767  -0.00074   0.08847   0.00000   0.08906   1.36673
   D12       -2.48741  -0.00118   0.17203   0.00000   0.17283  -2.31458
   D13       -0.65697   0.00006  -0.04959   0.00000  -0.04956  -0.70653
   D14       -3.11514   0.00178   0.02870   0.00000   0.02808  -3.08706
   D15       -1.16527   0.00204   0.07174   0.00000   0.07132  -1.09395
   D16        1.03727   0.00115   0.15374   0.00000   0.15304   1.19031
   D17        1.41116   0.00097  -0.03078   0.00000  -0.03097   1.38020
   D18       -2.66949   0.00008   0.05122   0.00000   0.05076  -2.61873
   D19        2.50649  -0.00062  -0.11162   0.00000  -0.11133   2.39516
   D20        0.13449   0.00168  -0.18484   0.00000  -0.18540  -0.05091
   D21        1.17234   0.00069  -0.07400   0.00000  -0.07428   1.09805
   D22       -1.01911   0.00023   0.00517   0.00000   0.00460  -1.01451
   D23       -2.82127   0.00159  -0.00804   0.00000  -0.00838  -2.82965
   D24        1.27047   0.00113   0.07112   0.00000   0.07050   1.34098
   D25        0.36424   0.00068   0.29488   0.00000   0.29453   0.65877
   D26       -1.89058   0.00104   0.34021   0.00000   0.34000  -1.55058
         Item               Value     Threshold  Converged?
 Maximum Force            0.006307     0.000015     NO 
 RMS     Force            0.001848     0.000010     NO 
 Maximum Displacement     1.103241     0.000060     NO 
 RMS     Displacement     0.257441     0.000040     NO 
 Predicted change in Energy=-2.509884D-04
 GradGradGradGradGradGradGradGradGradGradGradGradGradGradGradGradGradGrad

                          Input orientation:                          
 ---------------------------------------------------------------------
 Center     Atomic      Atomic             Coordinates (Angstroms)
 Number     Number       Type             X           Y           Z
 ---------------------------------------------------------------------
      1          6           0       -1.381069    3.402241   -1.577722
      2          8           0       -0.540341    2.635967   -1.998778
      3          8           0       -1.271958    4.225342   -0.581707
      4          1           0       -0.350129    4.156546   -0.140465
      5          6           0       -2.785579    3.483047   -2.227682
      6          9           0       -3.060717    4.734069   -2.618035
      7          9           0       -3.726305    3.098825   -1.352360
      8          9           0       -2.858786    2.685598   -3.294954
      9          8           0        1.015202    4.061722    0.507495
     10          1           0        1.409301    3.158456    0.620266
     11          1           0        1.236837    4.575674    1.286946
     12          8           0        0.448383    0.191803   -2.833316
     13          1           0        0.224159   -0.108742   -3.715751
     14          1           0       -0.024810    1.026945   -2.679786
     15          8           0        2.105512    1.671730    0.845092
     16          1           0        1.681376    1.021725    1.410033
     17          1           0        2.378211    1.190391    0.028816
     18          8           0        2.758600    0.296168   -1.385119
     19          1           0        3.417301    0.685924   -1.964515
     20          1           0        1.957088    0.161985   -1.932400
 ---------------------------------------------------------------------
                    Distance matrix (angstroms):
                    1          2          3          4          5
     1  C    0.000000
     2  O    1.212967   0.000000
     3  O    1.296705   2.251548   0.000000
     4  H    1.922893   2.408665   1.024303   0.000000
     5  C    1.549718   2.410609   2.356116   3.277422   0.000000
     6  F    2.382695   3.337335   2.757733   3.717415   1.339079
     7  F    2.375496   3.283666   2.808338   3.739790   1.341187
     8  F    2.376155   2.656637   3.500078   4.290437   1.334299
     9  O    3.244250   3.276263   2.538550   1.514257   4.718262
    10  H    3.560442   3.306584   3.126042   2.161132   5.080668
    11  H    4.054220   4.209134   3.147801   2.175232   5.452181
    12  O    3.902605   2.765495   4.929376   4.858832   4.653771
    13  H    4.413041   3.326543   5.553817   5.595101   4.916688
    14  H    2.948901   1.821673   4.023314   4.043313   3.722724
    15  O    4.584861   4.002236   4.468109   3.629850   6.053560
    16  H    4.896131   4.377419   4.790863   4.044522   6.264564
    17  H    4.648164   3.836506   4.786168   4.033680   6.083813
    18  O    5.178962   4.090752   5.685884   5.110370   6.450119
    19  H    5.527417   4.412116   6.035626   5.437453   6.809469
    20  H    4.665656   3.515984   5.363020   4.948818   5.797373
                    6          7          8          9         10
     6  F    0.000000
     7  F    2.172318   0.000000
     8  F    2.166848   2.167260   0.000000
     9  O    5.180165   5.183447   5.600011   0.000000
    10  H    5.740228   5.501751   5.811120   0.991927   0.000000
    11  H    5.808868   5.812039   6.429644   0.959590   1.575662
    12  O    5.743893   5.298304   4.167672   5.143789   4.653131
    13  H    5.953840   5.610728   4.182100   5.987848   5.556995
    14  H    4.792005   4.444751   3.340805   4.522195   4.182147
    15  O    6.932611   6.393394   6.543101   2.648549   1.656989
    16  H    7.245293   6.417801   6.746736   3.240361   2.294205
    17  H    7.010379   6.543309   6.380379   3.214260   2.271978
    18  O    7.421557   7.064698   6.396239   4.560791   3.746315
    19  H    7.666764   7.564914   6.719972   4.824616   4.102020
    20  H    6.822933   6.423584   5.605160   4.695549   3.974295
                   11         12         13         14         15
    11  H    0.000000
    12  O    6.067663   0.000000
    13  H    6.927933   0.958799   0.000000
    14  H    5.469935   0.972083   1.557240   0.000000
    15  O    3.063123   4.297319   5.245080   4.168787   0.000000
    16  H    3.583757   4.496115   5.447486   4.431446   0.959977
    17  H    3.787580   3.593496   4.511039   3.624603   0.986083
    18  O    5.269712   2.728602   3.466871   3.155562   2.700469
    19  H    5.518747   3.132641   3.727530   3.532143   3.253689
    20  H    5.510318   1.757478   2.501335   2.287938   3.164778
                   16         17         18         19         20
    16  H    0.000000
    17  H    1.556210   0.000000
    18  O    3.082162   1.715675   0.000000
    19  H    3.809694   2.303814   0.959946   0.000000
    20  H    3.462229   2.254181   0.979767   1.551698   0.000000
 Stoichiometry    C2H9F3O6
 Framework group  C1[X(C2H9F3O6)]
 Deg. of freedom    54
 Full point group                 C1      NOp   1
 Largest Abelian subgroup         C1      NOp   1
 Largest concise Abelian subgroup C1      NOp   1
                         Standard orientation:                         
 ---------------------------------------------------------------------
 Center     Atomic      Atomic             Coordinates (Angstroms)
 Number     Number       Type             X           Y           Z
 ---------------------------------------------------------------------
      1          6           0       -0.962788    0.330963   -0.167147
      2          8           0       -0.031761   -0.415535   -0.384446
      3          8           0       -0.937617    1.625472   -0.096032
      4          1           0        0.010031    1.988189   -0.236015
      5          6           0       -2.390310   -0.221651    0.074562
      6          9           0       -3.263169    0.314611   -0.787803
      7          9           0       -2.796828    0.067755    1.319459
      8          9           0       -2.415134   -1.547384   -0.074331
      9          8           0        1.409076    2.526139   -0.451088
     10          1           0        2.160919    2.034091   -0.030920
     11          1           0        1.601190    3.463934   -0.384420
     12          8           0        1.618133   -2.585958    0.079318
     13          1           0        1.305265   -3.454632   -0.179171
     14          1           0        0.900870   -1.953217   -0.094227
     15          8           0        3.450379    1.257322    0.661566
     16          1           0        3.515227    1.189204    1.616925
     17          1           0        3.661016    0.361574    0.307131
     18          8           0        3.971929   -1.239677   -0.224726
     19          1           0        4.215091   -1.336119   -1.148342
     20          1           0        3.184048   -1.805825   -0.088111
 ---------------------------------------------------------------------
 Rotational constants (GHZ):           1.1001805           0.4230267           0.3308839
 Standard basis: 6-31++G(d,p) (6D, 7F)
 There are   263 symmetry adapted cartesian basis functions of A   symmetry.
 There are   263 symmetry adapted basis functions of A   symmetry.
   263 basis functions,   424 primitive gaussians,   263 cartesian basis functions
    48 alpha electrons       48 beta electrons
       nuclear repulsion energy       716.3851567915 Hartrees.
 NAtoms=   20 NActive=   20 NUniq=   20 SFac= 1.00D+00 NAtFMM=   60 NAOKFM=F Big=F
 Integral buffers will be    131072 words long.
 Raffenetti 2 integral format.
 Two-electron integral symmetry is turned on.
 Nuclear repulsion after empirical dispersion term =      716.3776983514 Hartrees.
 One-electron integrals computed using PRISM.
 NBasis=   263 RedAO= T EigKep=  5.28D-05  NBF=   263
 NBsUse=   263 1.00D-06 EigRej= -1.00D+00 NBFU=   263
 Lowest energy guess from the checkpoint file:  "/local_scratch/slurm.5620339/Gau-3114040.chk"
 B after Tr=    -0.000000   -0.000000   -0.000000
         Rot=    0.999989   -0.004484   -0.001054    0.001013 Ang=  -0.54 deg.
 B after Tr=    -0.000000    0.000000   -0.000000
         Rot=    0.999444    0.031174    0.007818   -0.008897 Ang=   3.82 deg.
 Requested convergence on RMS density matrix=1.00D-10 within 128 cycles.
 Requested convergence on MAX density matrix=1.00D-08.
 Requested convergence on             energy=1.00D-08.
 No special actions if energy rises.
 SCF Done:  E(RwB97XD) =  -832.384712533     A.U. after   15 cycles
            NFock= 15  Conv=0.55D-10     -V/T= 2.0082
 Calling FoFJK, ICntrl=      2127 FMM=F ISym2X=0 I1Cent= 0 IOpClX= 0 NMat=1 NMatS=1 NMatT=0.
 ***** Axes restored to original set *****
 -------------------------------------------------------------------
 Center     Atomic                   Forces (Hartrees/Bohr)
 Number     Number              X              Y              Z
 -------------------------------------------------------------------
      1        6           0.000389658   -0.000031776   -0.000198198
      2        8          -0.000254705    0.000487317    0.000877155
      3        8           0.000263455   -0.000407943   -0.000288955
      4        1          -0.000182491   -0.000014094   -0.000274958
      5        6          -0.000090141    0.000132433    0.000234961
      6        9          -0.000068727   -0.000102274   -0.000097542
      7        9          -0.000080169    0.000029640   -0.000092565
      8        9          -0.000022304   -0.000024866   -0.000028401
      9        8          -0.000292950    0.000165739    0.000102981
     10        1           0.000193435   -0.000184326   -0.000098812
     11        1           0.000054343    0.000030957   -0.000020019
     12        8          -0.000689338    0.000220090    0.000419403
     13        1           0.000023213   -0.000184452   -0.000170793
     14        1           0.000546519   -0.000345232   -0.000102356
     15        8           0.000022403   -0.000058749    0.000154398
     16        1           0.000125915    0.000027235   -0.000079186
     17        1          -0.000053334   -0.000023068    0.000041880
     18        8          -0.000305001   -0.000372975    0.000716547
     19        1           0.000029908   -0.000046841    0.000025541
     20        1           0.000390313    0.000703185   -0.001121082
 -------------------------------------------------------------------
 Cartesian Forces:  Max     0.001121082 RMS     0.000314255

 GradGradGradGradGradGradGradGradGradGradGradGradGradGradGradGradGradGrad
 Berny optimization.
 Using GEDIIS/GDIIS optimizer.
 FormGI is forming the generalized inverse of G from B-inverse, IUseBI=4.
 Internal  Forces:  Max     0.000631687 RMS     0.000159510
 Search for a local minimum.
 Step number  12 out of a maximum of  120
 All quantities printed in internal units (Hartrees-Bohrs-Radians)
 Mixed Optimization -- En-DIIS/RFO-DIIS
 Update second derivatives using D2CorX and points    7    8   12
 ITU=  0  0 -1 -1  1  1 -1  0  0  1  1  0
 Use linear search instead of GDIIS.
     Eigenvalues ---   -0.26753   0.00030   0.00081   0.00121   0.00165
     Eigenvalues ---    0.00185   0.00225   0.00355   0.00529   0.00588
     Eigenvalues ---    0.00715   0.00913   0.01154   0.01301   0.01372
     Eigenvalues ---    0.01570   0.01698   0.01842   0.02083   0.02151
     Eigenvalues ---    0.02476   0.02525   0.02800   0.03049   0.03240
     Eigenvalues ---    0.03955   0.04729   0.05118   0.07004   0.07711
     Eigenvalues ---    0.08723   0.09377   0.10585   0.13308   0.13622
     Eigenvalues ---    0.20536   0.21374   0.24183   0.27549   0.31657
     Eigenvalues ---    0.36682   0.37760   0.40201   0.45147   0.47185
     Eigenvalues ---    0.51116   0.53946   0.55064   0.56251   0.56465
     Eigenvalues ---    0.56668   0.58351   0.59635   1.13412
 RFO step:  Lambda=-2.67528519D-01 EMin=-2.67528483D-01
 I=     1 Eig=   -2.68D-01 Dot1=  6.03D-05
 I=     1 Stepn=  6.00D-01 RXN=   6.00D-01 EDone=F
 Mixed    1 eigenvectors in step.  Raw Step.Grad=  6.03D-05.
 RFO eigenvector is Hessian eigenvector with negative curvature.
 Taking step of  6.00D-01 in eigenvector direction(s).  Step.Grad=  3.30D-06.
 Quartic linear search produced a step of  0.00998.
 Maximum step size (   0.271) exceeded in Quadratic search.
    -- Step size not scaled.
 Iteration  1 RMS(Cart)=  0.17295367 RMS(Int)=  0.02195273
 Iteration  2 RMS(Cart)=  0.06253300 RMS(Int)=  0.00280776
 Iteration  3 RMS(Cart)=  0.00284106 RMS(Int)=  0.00218472
 Iteration  4 RMS(Cart)=  0.00000746 RMS(Int)=  0.00218472
 Iteration  5 RMS(Cart)=  0.00000002 RMS(Int)=  0.00218472
 Variable       Old X    -DE/DX   Delta X   Delta X   Delta X     New X
                                 (Linear)    (Quad)   (Total)
    R1        2.29217  -0.00063  -0.00000   0.01193   0.01209   2.30426
    R2        2.45042  -0.00062  -0.00002   0.02257   0.02231   2.47273
    R3        2.92854   0.00023  -0.00000   0.06242   0.06242   2.99096
    R4        3.44246   0.00015   0.00000  -0.00737  -0.00774   3.43473
    R5        1.93565  -0.00024   0.00004   0.13604   0.13559   2.07124
    R6        2.86153   0.00004  -0.00009  -0.03276  -0.03334   2.82819
    R7        2.53049  -0.00005  -0.00002   0.04242   0.04240   2.57290
    R8        2.53448  -0.00001   0.00002  -0.01948  -0.01946   2.51501
    R9        2.52146   0.00004   0.00000  -0.06023  -0.06023   2.46123
   R10        1.87447   0.00028   0.00001   0.01513   0.01551   1.88998
   R11        1.81336   0.00001  -0.00000  -0.00270  -0.00270   1.81066
   R12        3.13126   0.00005  -0.00005  -0.00251  -0.00222   3.12904
   R13        1.81187   0.00021   0.00000   0.02732   0.02732   1.83919
   R14        1.83697  -0.00045  -0.00000  -0.02166  -0.02151   1.81546
   R15        3.32115  -0.00006   0.00011  -0.02314  -0.02262   3.29853
   R16        1.81409  -0.00012   0.00000  -0.02040  -0.02040   1.79370
   R17        1.86343  -0.00008   0.00001  -0.05491  -0.05494   1.80848
   R18        3.24216  -0.00004  -0.00005  -0.03693  -0.03704   3.20512
   R19        1.81403  -0.00001   0.00000  -0.00773  -0.00773   1.80630
   R20        1.85149   0.00016   0.00001  -0.00739  -0.00695   1.84454
    A1        2.22599  -0.00020   0.00002   0.04295   0.04159   2.26758
    A2        2.11242   0.00009  -0.00002   0.24796   0.24626   2.35867
    A3        1.94476   0.00010  -0.00001  -0.29045  -0.29126   1.65351
    A4        2.65496  -0.00008  -0.00002   0.02951   0.03242   2.68737
    A5        1.94333   0.00003   0.00005   0.03963   0.03812   1.98145
    A6        1.93605   0.00019   0.00005  -0.09278  -0.09279   1.84326
    A7        1.92520   0.00020  -0.00005   0.14314   0.14279   2.06798
    A8        1.93268  -0.00007   0.00000  -0.00857  -0.01154   1.92113
    A9        1.88996  -0.00012   0.00000   0.00315   0.00547   1.89544
   A10        1.89010  -0.00012   0.00000  -0.02386  -0.02711   1.86299
   A11        1.88845  -0.00009  -0.00000  -0.02218  -0.02476   1.86369
   A12        2.05319   0.00007  -0.00001  -0.01135  -0.01240   2.04080
   A13        2.12033   0.00004   0.00002  -0.00552  -0.00437   2.11596
   A14        1.87928  -0.00002   0.00007  -0.00068  -0.00143   1.87785
   A15        1.87635   0.00016   0.00002   0.11636   0.11646   1.99282
   A16        2.30128  -0.00009   0.00002   0.01469   0.01450   2.31578
   A17        1.92996  -0.00016  -0.00009  -0.11871  -0.11698   1.81298
   A18        2.09641   0.00009  -0.00013   0.02016   0.02199   2.11840
   A19        2.02846  -0.00021   0.00002  -0.10097  -0.09890   1.92956
   A20        1.85336   0.00004   0.00003   0.06281   0.06159   1.91495
   A21        2.02410   0.00001  -0.00003   0.02348   0.02240   2.04650
   A22        1.92874  -0.00000   0.00019   0.13864   0.13970   2.06844
   A23        1.85439  -0.00002  -0.00004  -0.07368  -0.07532   1.77906
   A24        2.97577   0.00016  -0.00013   0.06403   0.06640   3.04217
   A25        3.14343   0.00014  -0.00000  -0.05723  -0.05960   3.08383
   A26        3.17602  -0.00005  -0.00010   0.02126   0.02196   3.19798
   A27        2.84608   0.00024  -0.00002  -0.01327  -0.01528   2.83080
   A28        3.11391  -0.00016   0.00012  -0.00666  -0.00534   3.10857
   A29        3.13627   0.00017   0.00006  -0.00653  -0.00301   3.13326
   A30        3.14202   0.00015  -0.00008  -0.01811  -0.01624   3.12578
   A31        3.18776  -0.00014   0.00006   0.04716   0.04490   3.23266
   A32        3.20019  -0.00010  -0.00004  -0.06884  -0.06862   3.13157
    D1        2.44917   0.00013   0.00034   0.07925   0.08379   2.53297
    D2       -0.68657   0.00012   0.00043  -0.02750  -0.03445  -0.72102
    D3       -0.01590  -0.00006  -0.00002   0.00362   0.00811  -0.00780
    D4        3.12030  -0.00005  -0.00011   0.10330   0.09296  -3.06993
    D5       -2.16380   0.00010  -0.00073   0.10801   0.10492  -2.05888
    D6        2.02534  -0.00000  -0.00072   0.07042   0.07141   2.09675
    D7       -0.06464   0.00003  -0.00069   0.01091   0.01059  -0.05405
    D8        0.98278   0.00009  -0.00065   0.01635   0.01352   0.99630
    D9       -1.11127  -0.00001  -0.00065  -0.02124  -0.01999  -1.13125
   D10        3.08194   0.00002  -0.00061  -0.08076  -0.08081   3.00113
   D11        1.36673  -0.00004  -0.00011   0.01122   0.01081   1.37754
   D12       -2.31458  -0.00016  -0.00022  -0.00524  -0.00856  -2.32314
   D13       -0.70653  -0.00004   0.00006  -0.04042  -0.04311  -0.74964
   D14       -3.08706  -0.00007  -0.00004  -0.02087  -0.02310  -3.11016
   D15       -1.09395   0.00002  -0.00010  -0.03698  -0.03795  -1.13190
   D16        1.19031  -0.00009  -0.00021  -0.02325  -0.02298   1.16733
   D17        1.38020   0.00007   0.00004  -0.05264  -0.05457   1.32563
   D18       -2.61873  -0.00004  -0.00007  -0.03891  -0.03960  -2.65833
   D19        2.39516   0.00003   0.00015   0.05398   0.05390   2.44906
   D20       -0.05091   0.00014   0.00023   0.00062  -0.00110  -0.05202
   D21        1.09805   0.00007   0.00009   0.02075   0.02235   1.12041
   D22       -1.01451   0.00015  -0.00001   0.00023  -0.00087  -1.01538
   D23       -2.82965   0.00003   0.00001   0.04026   0.03982  -2.78982
   D24        1.34098   0.00011  -0.00010   0.01974   0.01660   1.35757
   D25        0.65877  -0.00003  -0.00039   0.00363   0.00113   0.65990
   D26       -1.55058  -0.00002  -0.00044  -0.06415  -0.06460  -1.61519
         Item               Value     Threshold  Converged?
 Maximum Force            0.000632     0.000015     NO 
 RMS     Force            0.000160     0.000010     NO 
 Maximum Displacement     0.580284     0.000060     NO 
 RMS     Displacement     0.218217     0.000040     NO 
 Predicted change in Energy=-4.809472D-02
 GradGradGradGradGradGradGradGradGradGradGradGradGradGradGradGradGradGrad

                          Input orientation:                          
 ---------------------------------------------------------------------
 Center     Atomic      Atomic             Coordinates (Angstroms)
 Number     Number       Type             X           Y           Z
 ---------------------------------------------------------------------
      1          6           0       -1.391211    3.162923   -1.669668
      2          8           0       -0.540973    2.395552   -2.088099
      3          8           0       -1.327619    4.038798   -0.699616
      4          1           0       -0.354246    4.064493   -0.196408
      5          6           0       -2.852444    3.572051   -2.119672
      6          9           0       -2.788621    4.901366   -2.407039
      7          9           0       -3.858007    3.368813   -1.271851
      8          9           0       -3.165860    2.963325   -3.227618
      9          8           0        1.001745    4.036759    0.436342
     10          1           0        1.400474    3.136866    0.613748
     11          1           0        1.213542    4.599531    1.182330
     12          8           0        0.568522    0.045431   -2.973518
     13          1           0        0.463159   -0.315926   -3.871042
     14          1           0        0.033846    0.823943   -2.797481
     15          8           0        2.136313    1.691430    0.946891
     16          1           0        1.768200    1.082773    1.575363
     17          1           0        2.350727    1.228976    0.136935
     18          8           0        2.694705    0.445361   -1.327407
     19          1           0        3.323556    0.865825   -1.911714
     20          1           0        1.956468    0.247126   -1.934418
 ---------------------------------------------------------------------
                    Distance matrix (angstroms):
                    1          2          3          4          5
     1  C    0.000000
     2  O    1.219364   0.000000
     3  O    1.308511   2.290623   0.000000
     4  H    2.014601   2.529570   1.096053   0.000000
     5  C    1.582749   2.593848   2.135300   3.190993   0.000000
     6  F    2.349182   3.381235   2.407040   3.393144   1.361518
     7  F    2.507136   3.551931   2.679402   3.730534   1.330888
     8  F    2.369900   2.917345   3.305536   4.278548   1.302429
     9  O    3.305314   3.383243   2.591590   1.496614   4.648003
    10  H    3.606684   3.408627   3.159256   2.143802   5.074277
    11  H    4.120980   4.316428   3.211486   2.155260   5.337714
    12  O    3.906320   2.745545   4.971213   4.971589   4.986894
    13  H    4.515211   3.396952   5.677011   5.775739   5.401563
    14  H    2.962023   1.817579   4.073072   4.173411   4.042548
    15  O    4.631965   4.107896   4.496660   3.625113   6.150467
    16  H    4.983887   4.525110   4.847443   4.066277   6.418734
    17  H    4.583237   3.830613   4.703737   3.932957   6.136388
    18  O    4.919044   3.853765   5.430101   4.865530   6.416754
    19  H    5.250169   4.160019   5.759372   5.167202   6.746102
    20  H    4.447349   3.297963   5.165921   4.788775   5.849366
                    6          7          8          9         10
     6  F    0.000000
     7  F    2.186540   0.000000
     8  F    2.138145   2.113886   0.000000
     9  O    4.816558   5.194349   5.652060   0.000000
    10  H    5.457759   5.591145   5.969725   1.000133   0.000000
    11  H    5.384421   5.767000   6.426817   0.958160   1.580385
    12  O    5.930549   5.790916   4.745975   5.267402   4.808076
    13  H    6.319614   6.245445   4.933281   6.147316   5.737044
    14  H    4.974349   4.893918   3.872995   4.660110   4.342093
    15  O    6.768125   6.608200   6.867116   2.654896   1.655817
    16  H    7.155822   6.707221   7.137930   3.257431   2.297656
    17  H    6.809636   6.716543   6.690359   3.129383   2.184119
    18  O    7.147618   7.175493   6.655611   4.344544   3.561926
    19  H    7.340957   7.632118   6.945763   4.578099   3.903054
    20  H    6.663421   6.632650   5.940399   4.570920   3.892670
                   11         12         13         14         15
    11  H    0.000000
    12  O    6.198948   0.000000
    13  H    7.089525   0.973257   0.000000
    14  H    5.611207   0.960702   1.623621   0.000000
    15  O    3.060064   4.531765   5.481004   4.381007   0.000000
    16  H    3.581858   4.817430   5.772592   4.711342   0.949183
    17  H    3.707651   3.775176   4.691856   3.760689   0.957009
    18  O    5.074422   2.718506   3.468347   3.063431   2.652720
    19  H    5.288273   3.064423   3.662974   3.407130   3.203559
    20  H    5.404580   1.745509   2.509484   2.184964   3.228049
                   16         17         18         19         20
    16  H    0.000000
    17  H    1.558778   0.000000
    18  O    3.113002   1.696076   0.000000
    19  H    3.824383   2.296789   0.955855   0.000000
    20  H    3.612798   2.325935   0.976091   1.500745   0.000000
 Stoichiometry    C2H9F3O6
 Framework group  C1[X(C2H9F3O6)]
 Deg. of freedom    54
 Full point group                 C1      NOp   1
 Largest Abelian subgroup         C1      NOp   1
 Largest concise Abelian subgroup C1      NOp   1
                         Standard orientation:                         
 ---------------------------------------------------------------------
 Center     Atomic      Atomic             Coordinates (Angstroms)
 Number     Number       Type             X           Y           Z
 ---------------------------------------------------------------------
      1          6           0       -0.878336    0.053275   -0.083136
      2          8           0        0.084007   -0.667546   -0.286017
      3          8           0       -0.959598    1.359071   -0.060932
      4          1           0       -0.003273    1.860255   -0.249584
      5          6           0       -2.432069   -0.177751    0.110858
      6          9           0       -3.031983    0.483671   -0.916934
      7          9           0       -2.994182    0.212394    1.252383
      8          9           0       -2.718275   -1.439689   -0.037196
      9          8           0        1.339376    2.465815   -0.514997
     10          1           0        2.122210    2.054191   -0.048089
     11          1           0        1.465832    3.415580   -0.510047
     12          8           0        1.843533   -2.744258    0.073640
     13          1           0        1.682100   -3.663903   -0.200991
     14          1           0        1.086656   -2.162587   -0.034733
     15          8           0        3.474154    1.439654    0.684250
     16          1           0        3.583234    1.471109    1.626620
     17          1           0        3.655020    0.554839    0.367618
     18          8           0        3.921399   -1.015364   -0.215628
     19          1           0        4.130763   -1.107970   -1.143664
     20          1           0        3.216884   -1.681025   -0.100271
 ---------------------------------------------------------------------
 Rotational constants (GHZ):           1.1037878           0.4118714           0.3247885
 Standard basis: 6-31++G(d,p) (6D, 7F)
 There are   263 symmetry adapted cartesian basis functions of A   symmetry.
 There are   263 symmetry adapted basis functions of A   symmetry.
   263 basis functions,   424 primitive gaussians,   263 cartesian basis functions
    48 alpha electrons       48 beta electrons
       nuclear repulsion energy       714.4703034864 Hartrees.
 NAtoms=   20 NActive=   20 NUniq=   20 SFac= 1.00D+00 NAtFMM=   60 NAOKFM=F Big=F
 Integral buffers will be    131072 words long.
 Raffenetti 2 integral format.
 Two-electron integral symmetry is turned on.
 Nuclear repulsion after empirical dispersion term =      714.4629777171 Hartrees.
 One-electron integrals computed using PRISM.
 NBasis=   263 RedAO= T EigKep=  6.19D-05  NBF=   263
 NBsUse=   263 1.00D-06 EigRej= -1.00D+00 NBFU=   263
 Initial guess from the checkpoint file:  "/local_scratch/slurm.5620339/Gau-3114040.chk"
 B after Tr=     0.000000    0.000000    0.000000
         Rot=    0.999925    0.009962    0.005560   -0.004449 Ang=   1.40 deg.
 ExpMin= 3.60D-02 ExpMax= 7.00D+03 ExpMxC= 1.05D+03 IAcc=3 IRadAn=         5 AccDes= 0.00D+00
 Harris functional with IExCor= 4639 and IRadAn=       5 diagonalized for initial guess.
 HarFok:  IExCor= 4639 AccDes= 0.00D+00 IRadAn=         5 IDoV= 1 UseB2=F ITyADJ=14
 ICtDFT=  3500011 ScaDFX=  1.000000  1.000000  1.000000  1.000000
 FoFCou: FMM=F IPFlag=           0 FMFlag=      100000 FMFlg1=           0
         NFxFlg=           0 DoJE=T BraDBF=F KetDBF=T FulRan=T
         wScrn=  0.000000 ICntrl=       500 IOpCl=  0 I1Cent=   200000004 NGrid=           0
         NMat0=    1 NMatS0=      1 NMatT0=    0 NMatD0=    1 NMtDS0=    0 NMtDT0=    0
 Petite list used in FoFCou.
 Requested convergence on RMS density matrix=1.00D-10 within 128 cycles.
 Requested convergence on MAX density matrix=1.00D-08.
 Requested convergence on             energy=1.00D-08.
 No special actions if energy rises.
 SCF Done:  E(RwB97XD) =  -832.355832265     A.U. after   17 cycles
            NFock= 17  Conv=0.61D-10     -V/T= 2.0081
 Calling FoFJK, ICntrl=      2127 FMM=F ISym2X=0 I1Cent= 0 IOpClX= 0 NMat=1 NMatS=1 NMatT=0.
 ***** Axes restored to original set *****
 -------------------------------------------------------------------
 Center     Atomic                   Forces (Hartrees/Bohr)
 Number     Number              X              Y              Z
 -------------------------------------------------------------------
      1        6          -0.014656084    0.027494393    0.027227252
      2        8          -0.026229696    0.011624056    0.002333455
      3        8           0.069166170   -0.010469102    0.033764154
      4        1          -0.027180199   -0.003711591   -0.015229550
      5        6           0.012265325    0.002846073   -0.025626718
      6        9          -0.006768974   -0.007688620    0.002725481
      7        9           0.009187080   -0.000281388    0.011628943
      8        9          -0.011224012   -0.019948817   -0.034054116
      9        8          -0.002635974   -0.005923267   -0.002790431
     10        1          -0.001911315    0.004684381    0.000160053
     11        1           0.000004686    0.001382278    0.001409966
     12        8           0.011314539   -0.018779567   -0.007260210
     13        1          -0.003462405    0.012521520    0.014623158
     14        1          -0.008861051    0.006731762   -0.007969375
     15        8          -0.002627312    0.026347468    0.017028975
     16        1          -0.003547979   -0.008800254    0.004513975
     17        1           0.004964960   -0.016029193   -0.021053075
     18        8           0.000423048   -0.001027791   -0.003785643
     19        1           0.008146711    0.003589388    0.000971430
     20        1          -0.006367518   -0.004561733    0.001382276
 -------------------------------------------------------------------
 Cartesian Forces:  Max     0.069166170 RMS     0.016102628

 GradGradGradGradGradGradGradGradGradGradGradGradGradGradGradGradGradGrad
 Berny optimization.
 Using GEDIIS/GDIIS optimizer.
 FormGI is forming the generalized inverse of G from B-inverse, IUseBI=4.
 Internal  Forces:  Max     0.076382521 RMS     0.014564940
 Search for a local minimum.
 Step number  13 out of a maximum of  120
 All quantities printed in internal units (Hartrees-Bohrs-Radians)
 Mixed Optimization -- RFO/linear search
 Update second derivatives using D2CorX and points    7    8   13   12
 ITU=  0  0  0 -1 -1  1  1 -1  0  0  1  1  0
 Use linear search instead of GDIIS.
     Eigenvalues ---    0.00030   0.00080   0.00119   0.00158   0.00183
     Eigenvalues ---    0.00223   0.00354   0.00522   0.00586   0.00703
     Eigenvalues ---    0.00908   0.01147   0.01283   0.01339   0.01557
     Eigenvalues ---    0.01683   0.01843   0.02043   0.02142   0.02432
     Eigenvalues ---    0.02504   0.02804   0.03018   0.03226   0.03954
     Eigenvalues ---    0.04395   0.04743   0.06829   0.07668   0.08327
     Eigenvalues ---    0.09065   0.10097   0.11877   0.13286   0.20426
     Eigenvalues ---    0.20787   0.22233   0.24153   0.28321   0.32927
     Eigenvalues ---    0.37624   0.38229   0.41373   0.45259   0.48122
     Eigenvalues ---    0.51172   0.53930   0.55608   0.56272   0.56470
     Eigenvalues ---    0.56759   0.58449   0.61779   1.13793
 RFO step:  Lambda=-3.88619847D-05 EMin= 3.03510629D-04
 Quartic linear search produced a step of -0.99884.
 Iteration  1 RMS(Cart)=  0.18403200 RMS(Int)=  0.01896421
 Iteration  2 RMS(Cart)=  0.05794721 RMS(Int)=  0.00131838
 Iteration  3 RMS(Cart)=  0.00214281 RMS(Int)=  0.00032616
 Iteration  4 RMS(Cart)=  0.00000194 RMS(Int)=  0.00032616
 Iteration  5 RMS(Cart)=  0.00000000 RMS(Int)=  0.00032616
 Variable       Old X    -DE/DX   Delta X   Delta X   Delta X     New X
                                 (Linear)    (Quad)   (Total)
    R1        2.30426  -0.02458  -0.01207   0.00043  -0.01164   2.29262
    R2        2.47273   0.00666  -0.02228  -0.00049  -0.02278   2.44994
    R3        2.99096   0.00321  -0.06235   0.00020  -0.06214   2.92882
    R4        3.43473   0.00211   0.00773  -0.00403   0.00376   3.43849
    R5        2.07124  -0.03573  -0.13543  -0.00202  -0.13747   1.93377
    R6        2.82819  -0.00466   0.03330   0.00230   0.03558   2.86377
    R7        2.57290  -0.00840  -0.04235  -0.00117  -0.04352   2.52937
    R8        2.51501   0.00051   0.01944   0.00063   0.02006   2.53508
    R9        2.46123   0.04099   0.06016   0.00026   0.06041   2.52164
   R10        1.88998  -0.00632  -0.01549   0.00021  -0.01535   1.87463
   R11        1.81066   0.00191   0.00270  -0.00018   0.00252   1.81318
   R12        3.12904  -0.00136   0.00221   0.00438   0.00651   3.13555
   R13        1.83919  -0.01776  -0.02729   0.00034  -0.02695   1.81224
   R14        1.81546   0.01086   0.02148  -0.00036   0.02111   1.83657
   R15        3.29853  -0.00014   0.02259   0.00026   0.02289   3.32143
   R16        1.79370   0.01001   0.02037   0.00003   0.02040   1.81410
   R17        1.80848   0.02689   0.05488  -0.00114   0.05377   1.86225
   R18        3.20512   0.00018   0.03699   0.00248   0.03950   3.24462
   R19        1.80630   0.00634   0.00772  -0.00005   0.00767   1.81398
   R20        1.84454   0.00448   0.00694   0.00112   0.00810   1.85264
    A1        2.26758  -0.01871  -0.04154   0.00089  -0.04114   2.22644
    A2        2.35867  -0.05749  -0.24597  -0.00092  -0.24693   2.11174
    A3        1.65351   0.07638   0.29092   0.00054   0.29143   1.94493
    A4        2.68737  -0.00375  -0.03238  -0.00303  -0.03539   2.65199
    A5        1.98145   0.00909  -0.03808  -0.00122  -0.03978   1.94167
    A6        1.84326   0.01491   0.09268   0.00367   0.09641   1.93967
    A7        2.06798  -0.02900  -0.14262  -0.00226  -0.14488   1.92310
    A8        1.92113   0.00759   0.01153  -0.00105   0.01031   1.93144
    A9        1.89544   0.00042  -0.00547  -0.00010  -0.00536   1.89007
   A10        1.86299  -0.00154   0.02708   0.00011   0.02708   1.89008
   A11        1.86369   0.00948   0.02473  -0.00015   0.02436   1.88805
   A12        2.04080   0.00124   0.01238   0.00608   0.01802   2.05882
   A13        2.11596  -0.00100   0.00437   0.01101   0.01520   2.13116
   A14        1.87785  -0.00037   0.00143  -0.00035   0.00078   1.87863
   A15        1.99282  -0.01098  -0.11633  -0.00220  -0.11898   1.87384
   A16        2.31578   0.00132  -0.01449  -0.01356  -0.02845   2.28733
   A17        1.81298   0.00777   0.11685  -0.00594   0.11056   1.92354
   A18        2.11840   0.00138  -0.02196  -0.00431  -0.02599   2.09241
   A19        1.92956   0.00059   0.09879   0.00405   0.10307   2.03263
   A20        1.91495  -0.00254  -0.06152  -0.00191  -0.06344   1.85151
   A21        2.04650  -0.00182  -0.02238  -0.00448  -0.02638   2.02012
   A22        2.06844  -0.00777  -0.13954   0.00769  -0.13190   1.93654
   A23        1.77906   0.00778   0.07524   0.00271   0.07794   1.85701
   A24        3.04217  -0.00400  -0.06632   0.01097  -0.05536   2.98681
   A25        3.08383   0.00944   0.05953  -0.00678   0.05238   3.13622
   A26        3.19798   0.00011  -0.02194   0.00579  -0.01638   3.18160
   A27        2.83080   0.00209   0.01526  -0.00086   0.01523   2.84603
   A28        3.10857  -0.00349   0.00534   0.00118   0.00660   3.11517
   A29        3.13326   0.00271   0.00300  -0.00002   0.00246   3.13572
   A30        3.12578   0.00095   0.01622   0.00395   0.02032   3.14610
   A31        3.23266  -0.00139  -0.04485  -0.00306  -0.04684   3.18582
   A32        3.13157  -0.00114   0.06854   0.00503   0.07405   3.20561
    D1        2.53297  -0.00370  -0.08369   0.04127  -0.04150   2.49146
    D2       -0.72102   0.00384   0.03441   0.04975   0.08417  -0.63684
    D3       -0.00780  -0.00201  -0.00810  -0.00615  -0.01337  -0.02117
    D4       -3.06993  -0.00223  -0.09285  -0.01205  -0.10507   3.10819
    D5       -2.05888  -0.00584  -0.10479  -0.03602  -0.14087  -2.19975
    D6        2.09675   0.00083  -0.07133  -0.03737  -0.10847   1.98828
    D7       -0.05405   0.00392  -0.01058  -0.03444  -0.04500  -0.09905
    D8        0.99630  -0.00196  -0.01350  -0.02945  -0.04314   0.95316
    D9       -1.13125   0.00471   0.01996  -0.03081  -0.01074  -1.14199
   D10        3.00113   0.00781   0.08072  -0.02788   0.05273   3.05385
   D11        1.37754  -0.00206  -0.01080   0.00739  -0.00349   1.37405
   D12       -2.32314  -0.00072   0.00856  -0.03093  -0.02150  -2.34465
   D13       -0.74964  -0.00270   0.04306   0.01770   0.06092  -0.68872
   D14       -3.11016  -0.00052   0.02307  -0.00523   0.01762  -3.09253
   D15       -1.13190   0.00179   0.03790  -0.01641   0.02131  -1.11059
   D16        1.16733  -0.00009   0.02296  -0.01743   0.00539   1.17272
   D17        1.32563   0.00082   0.05450   0.00532   0.05975   1.38538
   D18       -2.65833  -0.00106   0.03956   0.00430   0.04384  -2.61449
   D19        2.44906  -0.00322  -0.05384   0.00651  -0.04715   2.40191
   D20       -0.05202   0.00351   0.00110   0.04472   0.04657  -0.00544
   D21        1.12041   0.00177  -0.02233   0.05098   0.02904   1.14945
   D22       -1.01538   0.00060   0.00087   0.04252   0.04359  -0.97179
   D23       -2.78982   0.00108  -0.03978   0.04616   0.00627  -2.78355
   D24        1.35757  -0.00009  -0.01658   0.03769   0.02082   1.37840
   D25        0.65990  -0.00044  -0.00113  -0.07943  -0.08022   0.57968
   D26       -1.61519   0.00083   0.06453  -0.08145  -0.01637  -1.63156
         Item               Value     Threshold  Converged?
 Maximum Force            0.076383     0.000015     NO 
 RMS     Force            0.014565     0.000010     NO 
 Maximum Displacement     0.610254     0.000060     NO 
 RMS     Displacement     0.226589     0.000040     NO 
 Predicted change in Energy=-1.005722D-03
 GradGradGradGradGradGradGradGradGradGradGradGradGradGradGradGradGradGrad

                          Input orientation:                          
 ---------------------------------------------------------------------
 Center     Atomic      Atomic             Coordinates (Angstroms)
 Number     Number       Type             X           Y           Z
 ---------------------------------------------------------------------
      1          6           0       -1.378066    3.407344   -1.576569
      2          8           0       -0.536243    2.636645   -1.987929
      3          8           0       -1.271584    4.240997   -0.589413
      4          1           0       -0.352944    4.172729   -0.143773
      5          6           0       -2.784431    3.473371   -2.224530
      6          9           0       -3.086727    4.723420   -2.595394
      7          9           0       -3.715427    3.055750   -1.353625
      8          9           0       -2.842927    2.690600   -3.303633
      9          8           0        1.012569    4.070019    0.505373
     10          1           0        1.409008    3.167234    0.614460
     11          1           0        1.250202    4.587164    1.277851
     12          8           0        0.439039    0.197518   -2.845249
     13          1           0        0.241178   -0.072209   -3.744010
     14          1           0       -0.029713    1.033356   -2.683430
     15          8           0        2.112478    1.682085    0.843841
     16          1           0        1.693652    1.038222    1.419678
     17          1           0        2.376137    1.190876    0.031233
     18          8           0        2.737370    0.271197   -1.372943
     19          1           0        3.418746    0.632759   -1.944293
     20          1           0        1.939960    0.156338   -1.931585
 ---------------------------------------------------------------------
                    Distance matrix (angstroms):
                    1          2          3          4          5
     1  C    0.000000
     2  O    1.213203   0.000000
     3  O    1.296454   2.251781   0.000000
     4  H    1.920831   2.407086   1.023305   0.000000
     5  C    1.549863   2.410486   2.356176   3.275787   0.000000
     6  F    2.385285   3.350913   2.747988   3.713121   1.338486
     7  F    2.374148   3.268823   2.821560   3.744019   1.341506
     8  F    2.375351   2.656084   3.498549   4.287358   1.334397
     9  O    3.238635   3.266486   2.538729   1.515443   4.714401
    10  H    3.553314   3.292104   3.128553   2.165736   5.073314
    11  H    4.055550   4.202526   3.156883   2.182396   5.457607
    12  O    3.900565   2.763243   4.936066   4.871089   4.637593
    13  H    4.407612   3.320557   5.553709   5.597695   4.902476
    14  H    2.946018   1.819569   4.026924   4.050926   3.708469
    15  O    4.584627   3.993223   4.478182   3.641016   6.050069
    16  H    4.901600   4.374833   4.804876   4.056855   6.266054
    17  H    4.646698   3.827429   4.795237   4.045981   6.076983
    18  O    5.178195   4.085351   5.696046   5.126681   6.439675
    19  H    5.553643   4.433892   6.070772   5.477126   6.828398
    20  H    4.658796   3.505236   5.366552   4.958335   5.780001
                    6          7          8          9         10
     6  F    0.000000
     7  F    2.172183   0.000000
     8  F    2.166425   2.167284   0.000000
     9  O    5.181305   5.180595   5.592511   0.000000
    10  H    5.739033   5.490503   5.801516   0.992010   0.000000
    11  H    5.816317   5.824721   6.429670   0.959495   1.575280
    12  O    5.742582   5.258709   4.146912   5.152850   4.661506
    13  H    5.949146   5.581469   4.163983   5.984176   5.554645
    14  H    4.792668   4.409416   3.323445   4.525057   4.183232
    15  O    6.936122   6.378110   6.540236   2.650771   1.659263
    16  H    7.249380   6.404667   6.754300   3.239077   2.293925
    17  H    7.015762   6.519412   6.372530   3.220806   2.276288
    18  O    7.432145   7.027994   6.381285   4.575375   3.755176
    19  H    7.712239   7.557526   6.729864   4.858529   4.124297
    20  H    6.823963   6.381539   5.583996   4.702735   3.978662
                   11         12         13         14         15
    11  H    0.000000
    12  O    6.076753   0.000000
    13  H    6.924376   0.958996   0.000000
    14  H    5.473526   0.971873   1.555791   0.000000
    15  O    3.061269   4.314363   5.256206   4.177496   0.000000
    16  H    3.579351   4.524427   5.477811   4.450337   0.959980
    17  H    3.789005   3.607389   4.517289   3.630747   0.985462
    18  O    5.278820   2.730465   3.459894   3.155156   2.700968
    19  H    5.542753   3.143216   3.719261   3.549460   3.252863
    20  H    5.514387   1.757624   2.494591   2.283428   3.171854
                   16         17         18         19         20
    16  H    0.000000
    17  H    1.554628   0.000000
    18  O    3.078377   1.716977   0.000000
    19  H    3.802190   2.302440   0.959917   0.000000
    20  H    3.474097   2.261232   0.980375   1.553688   0.000000
 Stoichiometry    C2H9F3O6
 Framework group  C1[X(C2H9F3O6)]
 Deg. of freedom    54
 Full point group                 C1      NOp   1
 Largest Abelian subgroup         C1      NOp   1
 Largest concise Abelian subgroup C1      NOp   1
                         Standard orientation:                         
 ---------------------------------------------------------------------
 Center     Atomic      Atomic             Coordinates (Angstroms)
 Number     Number       Type             X           Y           Z
 ---------------------------------------------------------------------
      1          6           0       -0.962282    0.338330   -0.173129
      2          8           0       -0.026400   -0.404056   -0.384909
      3          8           0       -0.945152    1.633033   -0.107994
      4          1           0        0.001064    1.998667   -0.242678
      5          6           0       -2.385116   -0.222658    0.077689
      6          9           0       -3.275112    0.328353   -0.756481
      7          9           0       -2.770155    0.037681    1.336103
      8          9           0       -2.407879   -1.545048   -0.099462
      9          8           0        1.404382    2.531672   -0.450463
     10          1           0        2.156587    2.035341   -0.035824
     11          1           0        1.607841    3.467686   -0.394672
     12          8           0        1.601511   -2.591998    0.060430
     13          1           0        1.293124   -3.447871   -0.242973
     14          1           0        0.890657   -1.951087   -0.108266
     15          8           0        3.452250    1.260056    0.652177
     16          1           0        3.522097    1.201081    1.607795
     17          1           0        3.659465    0.360485    0.307258
     18          8           0        3.965852   -1.251170   -0.199400
     19          1           0        4.242592   -1.355672   -1.112600
     20          1           0        3.169723   -1.811845   -0.085563
 ---------------------------------------------------------------------
 Rotational constants (GHZ):           1.0965948           0.4244458           0.3312444
 Standard basis: 6-31++G(d,p) (6D, 7F)
 There are   263 symmetry adapted cartesian basis functions of A   symmetry.
 There are   263 symmetry adapted basis functions of A   symmetry.
   263 basis functions,   424 primitive gaussians,   263 cartesian basis functions
    48 alpha electrons       48 beta electrons
       nuclear repulsion energy       716.5389583277 Hartrees.
 NAtoms=   20 NActive=   20 NUniq=   20 SFac= 1.00D+00 NAtFMM=   60 NAOKFM=F Big=F
 Integral buffers will be    131072 words long.
 Raffenetti 2 integral format.
 Two-electron integral symmetry is turned on.
 Nuclear repulsion after empirical dispersion term =      716.5314923454 Hartrees.
 One-electron integrals computed using PRISM.
 NBasis=   263 RedAO= T EigKep=  5.35D-05  NBF=   263
 NBsUse=   263 1.00D-06 EigRej= -1.00D+00 NBFU=   263
 Lowest energy guess from the checkpoint file:  "/local_scratch/slurm.5620339/Gau-3114040.chk"
 B after Tr=     0.000000   -0.000000    0.000000
         Rot=    0.999998   -0.001833   -0.000645    0.000173 Ang=  -0.22 deg.
 B after Tr=    -0.000000   -0.000000    0.000000
         Rot=    0.999897   -0.012096   -0.006194    0.004605 Ang=  -1.64 deg.
 Requested convergence on RMS density matrix=1.00D-10 within 128 cycles.
 Requested convergence on MAX density matrix=1.00D-08.
 Requested convergence on             energy=1.00D-08.
 No special actions if energy rises.
 SCF Done:  E(RwB97XD) =  -832.384738300     A.U. after   15 cycles
            NFock= 15  Conv=0.38D-10     -V/T= 2.0082
 Calling FoFJK, ICntrl=      2127 FMM=F ISym2X=0 I1Cent= 0 IOpClX= 0 NMat=1 NMatS=1 NMatT=0.
 ***** Axes restored to original set *****
 -------------------------------------------------------------------
 Center     Atomic                   Forces (Hartrees/Bohr)
 Number     Number              X              Y              Z
 -------------------------------------------------------------------
      1        6           0.000154001   -0.000587773   -0.000404204
      2        8          -0.000429580    0.000974997    0.001059688
      3        8           0.000136975   -0.000274430   -0.000186521
      4        1           0.000181257    0.000006161   -0.000169632
      5        6          -0.000005789   -0.000122232    0.000056736
      6        9          -0.000009173    0.000056066   -0.000046512
      7        9          -0.000030322    0.000095670   -0.000043350
      8        9          -0.000074621   -0.000044717   -0.000126473
      9        8          -0.000007277   -0.000104500    0.000154545
     10        1           0.000093304   -0.000021377   -0.000135120
     11        1          -0.000042248    0.000108036   -0.000003474
     12        8          -0.000533758   -0.000007702    0.000142139
     13        1           0.000090488   -0.000245452   -0.000051023
     14        1           0.000391774   -0.000080666    0.000054943
     15        8          -0.000086169    0.000156341    0.000495070
     16        1           0.000098688    0.000039870   -0.000008408
     17        1          -0.000086707   -0.000236467   -0.000397511
     18        8          -0.000496345   -0.000260346    0.000594781
     19        1          -0.000074755   -0.000110324   -0.000104871
     20        1           0.000730258    0.000658843   -0.000880804
 -------------------------------------------------------------------
 Cartesian Forces:  Max     0.001059688 RMS     0.000331785

 GradGradGradGradGradGradGradGradGradGradGradGradGradGradGradGradGradGrad
 Berny optimization.
 Using GEDIIS/GDIIS optimizer.
 FormGI is forming the generalized inverse of G from B-inverse, IUseBI=4.
 Internal  Forces:  Max     0.001048253 RMS     0.000183274
 Search for a local minimum.
 Step number  14 out of a maximum of  120
 All quantities printed in internal units (Hartrees-Bohrs-Radians)
 Mixed Optimization -- En-DIIS/RFO-DIIS
 Update second derivatives using D2CorX and points    8   12   14
 DE= -2.58D-05 DEPred=-1.01D-03 R= 2.56D-02
 Trust test= 2.56D-02 RLast= 1.91D-01 DXMaxT set to 1.36D-01
 ITU= -1  0  0  0 -1 -1  1  1 -1  0  0  1  1  0
 Use linear search instead of GDIIS.
     Eigenvalues ---    0.00030   0.00078   0.00114   0.00126   0.00177
     Eigenvalues ---    0.00226   0.00355   0.00489   0.00581   0.00714
     Eigenvalues ---    0.00884   0.01175   0.01325   0.01416   0.01539
     Eigenvalues ---    0.01666   0.01840   0.02061   0.02111   0.02382
     Eigenvalues ---    0.02505   0.02781   0.03055   0.03218   0.03968
     Eigenvalues ---    0.04593   0.04764   0.06768   0.07664   0.08362
     Eigenvalues ---    0.09007   0.09923   0.11983   0.13450   0.20485
     Eigenvalues ---    0.20927   0.22265   0.24270   0.28600   0.32527
     Eigenvalues ---    0.37659   0.38481   0.41107   0.45444   0.48436
     Eigenvalues ---    0.52981   0.53902   0.55709   0.56182   0.56433
     Eigenvalues ---    0.56733   0.58484   0.61812   1.12095
 RFO step:  Lambda=-2.54016985D-05 EMin= 3.03100590D-04
 Quartic linear search produced a step of  0.45499.
 Iteration  1 RMS(Cart)=  0.01935957 RMS(Int)=  0.00042784
 Iteration  2 RMS(Cart)=  0.00044478 RMS(Int)=  0.00014531
 Iteration  3 RMS(Cart)=  0.00000030 RMS(Int)=  0.00014531
 Variable       Old X    -DE/DX   Delta X   Delta X   Delta X     New X
                                 (Linear)    (Quad)   (Total)
    R1        2.29262  -0.00105   0.00020  -0.00021   0.00001   2.29263
    R2        2.44994  -0.00031  -0.00022  -0.00056  -0.00074   2.44920
    R3        2.92882   0.00017   0.00012   0.00060   0.00073   2.92954
    R4        3.43849   0.00022  -0.00181   0.00087  -0.00091   3.43758
    R5        1.93377   0.00013  -0.00086   0.00187   0.00103   1.93479
    R6        2.86377   0.00004   0.00102  -0.00143  -0.00040   2.86337
    R7        2.52937   0.00007  -0.00051   0.00042  -0.00009   2.52928
    R8        2.53508  -0.00004   0.00027  -0.00052  -0.00024   2.53483
    R9        2.52164   0.00013   0.00008  -0.00016  -0.00007   2.52157
   R10        1.87463   0.00000   0.00007  -0.00007  -0.00003   1.87460
   R11        1.81318   0.00004  -0.00008  -0.00012  -0.00020   1.81298
   R12        3.13555  -0.00004   0.00196  -0.00080   0.00113   3.13669
   R13        1.81224   0.00010   0.00017   0.00041   0.00058   1.81282
   R14        1.83657  -0.00004  -0.00018   0.00009  -0.00008   1.83649
   R15        3.32143  -0.00010   0.00013   0.00374   0.00385   3.32528
   R16        1.81410  -0.00007   0.00000  -0.00020  -0.00020   1.81390
   R17        1.86225   0.00037  -0.00053   0.00053  -0.00003   1.86223
   R18        3.24462  -0.00005   0.00112  -0.00019   0.00090   3.24552
   R19        1.81398  -0.00003  -0.00003  -0.00006  -0.00008   1.81390
   R20        1.85264  -0.00027   0.00052   0.00007   0.00057   1.85321
    A1        2.22644  -0.00043   0.00021  -0.00105  -0.00085   2.22560
    A2        2.11174   0.00018  -0.00031   0.00176   0.00145   2.11319
    A3        1.94493   0.00026   0.00008  -0.00070  -0.00063   1.94430
    A4        2.65199  -0.00012  -0.00135  -0.01713  -0.01861   2.63338
    A5        1.94167   0.00012  -0.00075  -0.00183  -0.00257   1.93910
    A6        1.93967  -0.00006   0.00165  -0.00096   0.00068   1.94035
    A7        1.92310   0.00011  -0.00095   0.00221   0.00125   1.92435
    A8        1.93144   0.00013  -0.00056  -0.00071  -0.00127   1.93017
    A9        1.89007  -0.00007   0.00005  -0.00001   0.00004   1.89012
   A10        1.89008  -0.00007  -0.00001  -0.00035  -0.00036   1.88972
   A11        1.88805  -0.00005  -0.00018  -0.00020  -0.00038   1.88767
   A12        2.05882  -0.00002   0.00256   0.00155   0.00396   2.06278
   A13        2.13116  -0.00001   0.00493   0.00216   0.00695   2.13812
   A14        1.87863   0.00008  -0.00029   0.00468   0.00424   1.88287
   A15        1.87384   0.00025  -0.00115  -0.00124  -0.00300   1.87084
   A16        2.28733  -0.00019  -0.00635  -0.00875  -0.01555   2.27178
   A17        1.92354  -0.00011  -0.00292  -0.01104  -0.01457   1.90897
   A18        2.09241   0.00010  -0.00182  -0.00390  -0.00562   2.08679
   A19        2.03263  -0.00027   0.00190   0.00048   0.00217   2.03480
   A20        1.85151   0.00008  -0.00084   0.00032  -0.00046   1.85104
   A21        2.02012   0.00014  -0.00181   0.00052  -0.00126   2.01887
   A22        1.93654   0.00001   0.00355   0.00791   0.01121   1.94775
   A23        1.85701  -0.00013   0.00119  -0.00293  -0.00167   1.85534
   A24        2.98681   0.00011   0.00502  -0.00306   0.00175   2.98856
   A25        3.13622   0.00018  -0.00328  -0.00007  -0.00334   3.13288
   A26        3.18160  -0.00007   0.00254  -0.00602  -0.00358   3.17802
   A27        2.84603   0.00029  -0.00002   0.00028   0.00033   2.84636
   A28        3.11517  -0.00005   0.00057   0.01120   0.01154   3.12671
   A29        3.13572   0.00019  -0.00025   0.00165   0.00124   3.13696
   A30        3.14610   0.00013   0.00185  -0.00274  -0.00101   3.14509
   A31        3.18582  -0.00020  -0.00088  -0.00161  -0.00242   3.18340
   A32        3.20561  -0.00009   0.00247   0.00031   0.00276   3.20837
    D1        2.49146   0.00018   0.01924   0.00947   0.02878   2.52024
    D2       -0.63684   0.00000   0.02262   0.00916   0.03187  -0.60497
    D3       -0.02117  -0.00008  -0.00240   0.00059  -0.00167  -0.02283
    D4        3.10819   0.00009  -0.00551   0.00089  -0.00450   3.10369
    D5       -2.19975   0.00011  -0.01636   0.00934  -0.00702  -2.20677
    D6        1.98828   0.00016  -0.01686   0.00852  -0.00835   1.97994
    D7       -0.09905   0.00006  -0.01566   0.00780  -0.00787  -0.10692
    D8        0.95316  -0.00004  -0.01348   0.00909  -0.00438   0.94877
    D9       -1.14199   0.00001  -0.01398   0.00826  -0.00571  -1.14771
   D10        3.05385  -0.00008  -0.01278   0.00754  -0.00523   3.04862
   D11        1.37405  -0.00010   0.00333   0.00983   0.01315   1.38720
   D12       -2.34465  -0.00017  -0.01368  -0.02026  -0.03373  -2.37837
   D13       -0.68872  -0.00012   0.00810   0.00094   0.00923  -0.67949
   D14       -3.09253  -0.00014  -0.00249  -0.01273  -0.01526  -3.10779
   D15       -1.11059  -0.00001  -0.00757  -0.01496  -0.02258  -1.13317
   D16        1.17272  -0.00011  -0.00800  -0.02047  -0.02855   1.14417
   D17        1.38538  -0.00000   0.00236  -0.00201   0.00038   1.38576
   D18       -2.61449  -0.00011   0.00193  -0.00753  -0.00559  -2.62008
   D19        2.40191   0.00007   0.00307   0.01183   0.01522   2.41713
   D20       -0.00544   0.00005   0.02069   0.04644   0.06682   0.06138
   D21        1.14945  -0.00002   0.02338   0.01595   0.03935   1.18880
   D22       -0.97179   0.00006   0.01944   0.01014   0.02965  -0.94213
   D23       -2.78355  -0.00001   0.02097   0.01449   0.03539  -2.74816
   D24        1.37840   0.00007   0.01703   0.00868   0.02570   1.40409
   D25        0.57968   0.00001  -0.03599  -0.04934  -0.08534   0.49435
   D26       -1.63156  -0.00009  -0.03684  -0.05311  -0.08995  -1.72151
         Item               Value     Threshold  Converged?
 Maximum Force            0.001048     0.000015     NO 
 RMS     Force            0.000183     0.000010     NO 
 Maximum Displacement     0.063273     0.000060     NO 
 RMS     Displacement     0.019489     0.000040     NO 
 Predicted change in Energy=-1.599697D-05
 GradGradGradGradGradGradGradGradGradGradGradGradGradGradGradGradGradGrad

                          Input orientation:                          
 ---------------------------------------------------------------------
 Center     Atomic      Atomic             Coordinates (Angstroms)
 Number     Number       Type             X           Y           Z
 ---------------------------------------------------------------------
      1          6           0       -1.370024    3.407162   -1.572260
      2          8           0       -0.521192    2.640319   -1.976379
      3          8           0       -1.273086    4.244285   -0.587577
      4          1           0       -0.355608    4.179658   -0.137775
      5          6           0       -2.775532    3.460923   -2.224125
      6          9           0       -3.089229    4.708218   -2.594607
      7          9           0       -3.705866    3.032335   -1.358053
      8          9           0       -2.821894    2.679364   -3.304649
      9          8           0        1.007602    4.077192    0.515745
     10          1           0        1.409943    3.176671    0.621759
     11          1           0        1.253356    4.601529    1.280665
     12          8           0        0.421427    0.197178   -2.857220
     13          1           0        0.247866   -0.039990   -3.770396
     14          1           0       -0.036040    1.037491   -2.686771
     15          8           0        2.120267    1.692644    0.841416
     16          1           0        1.708744    1.052549    1.426472
     17          1           0        2.367828    1.197219    0.026325
     18          8           0        2.713553    0.259119   -1.370132
     19          1           0        3.408680    0.599276   -1.937977
     20          1           0        1.921481    0.152272   -1.938403
 ---------------------------------------------------------------------
                    Distance matrix (angstroms):
                    1          2          3          4          5
     1  C    0.000000
     2  O    1.213209   0.000000
     3  O    1.296060   2.250960   0.000000
     4  H    1.919254   2.403632   1.023848   0.000000
     5  C    1.550248   2.411807   2.355693   3.274976   0.000000
     6  F    2.386128   3.354583   2.746230   3.713231   1.338436
     7  F    2.375403   3.267744   2.825044   3.745618   1.341376
     8  F    2.374613   2.656888   3.497179   4.285153   1.334359
     9  O    3.234472   3.257683   2.539051   1.515233   4.711558
    10  H    3.548953   3.281354   3.130645   2.167959   5.069325
    11  H    4.055590   4.195677   3.162414   2.186026   5.460446
    12  O    3.894152   2.762852   4.939811   4.884600   4.612308
    13  H    4.396843   3.315720   5.549652   5.600495   4.877322
    14  H    2.938876   1.819090   4.027459   4.058660   3.686716
    15  O    4.576848   3.976854   4.479703   3.643352   6.040960
    16  H    4.900552   4.367268   4.809873   4.060447   6.263853
    17  H    4.627187   3.799973   4.787247   4.042150   6.053348
    18  O    5.160100   4.062170   5.690978   5.129238   6.411778
    19  H    5.554637   4.428457   6.085113   5.498157   6.820219
    20  H    4.643531   3.486900   5.364192   4.964598   5.752454
                    6          7          8          9         10
     6  F    0.000000
     7  F    2.172071   0.000000
     8  F    2.166074   2.166848   0.000000
     9  O    5.182327   5.178767   5.586982   0.000000
    10  H    5.738746   5.487440   5.794173   0.991996   0.000000
    11  H    5.821268   5.832588   6.428645   0.959388   1.577624
    12  O    5.722164   5.226870   4.108597   5.174457   4.685920
    13  H    5.921500   5.557929   4.127375   5.991610   5.566718
    14  H    4.775427   4.383209   3.292188   4.537079   4.196824
    15  O    6.931002   6.369950   6.525981   2.651443   1.659862
    16  H    7.249382   6.402432   6.749571   3.235658   2.291012
    17  H    6.998276   6.494144   6.342345   3.222420   2.278226
    18  O    7.413913   6.992841   6.343588   4.587427   3.765520
    19  H    7.716048   7.541410   6.709293   4.886904   4.146102
    20  H    6.804004   6.348118   5.545487   4.718370   3.995384
                   11         12         13         14         15
    11  H    0.000000
    12  O    6.100206   0.000000
    13  H    6.933103   0.959302   0.000000
    14  H    5.486844   0.971831   1.554287   0.000000
    15  O    3.066934   4.336173   5.270362   4.186525   0.000000
    16  H    3.581046   4.553995   5.507744   4.468027   0.959876
    17  H    3.795358   3.619861   4.521063   3.628358   0.985447
    18  O    5.292960   2.732967   3.454033   3.146373   2.701469
    19  H    5.569839   3.151250   3.709066   3.552298   3.252767
    20  H    5.532150   1.759660   2.488804   2.274984   3.184283
                   16         17         18         19         20
    16  H    0.000000
    17  H    1.554263   0.000000
    18  O    3.075739   1.717455   0.000000
    19  H    3.796677   2.302041   0.959873   0.000000
    20  H    3.489720   2.269647   0.980677   1.552925   0.000000
 Stoichiometry    C2H9F3O6
 Framework group  C1[X(C2H9F3O6)]
 Deg. of freedom    54
 Full point group                 C1      NOp   1
 Largest Abelian subgroup         C1      NOp   1
 Largest concise Abelian subgroup C1      NOp   1
                         Standard orientation:                         
 ---------------------------------------------------------------------
 Center     Atomic      Atomic             Coordinates (Angstroms)
 Number     Number       Type             X           Y           Z
 ---------------------------------------------------------------------
      1          6           0       -0.956217    0.347004   -0.175629
      2          8           0       -0.015971   -0.389091   -0.390056
      3          8           0       -0.945889    1.641227   -0.107417
      4          1           0       -0.000063    2.009851   -0.240805
      5          6           0       -2.375744   -0.221560    0.079218
      6          9           0       -3.273038    0.330510   -0.746308
      7          9           0       -2.755906    0.026986    1.341356
      8          9           0       -2.392632   -1.542670   -0.107589
      9          8           0        1.403799    2.542428   -0.444431
     10          1           0        2.158036    2.043258   -0.036984
     11          1           0        1.611728    3.477975   -0.400348
     12          8           0        1.572889   -2.605068    0.055278
     13          1           0        1.265353   -3.445591   -0.289981
     14          1           0        0.874056   -1.951567   -0.115087
     15          8           0        3.454463    1.257705    0.639276
     16          1           0        3.531740    1.207014    1.594693
     17          1           0        3.646265    0.351907    0.301864
     18          8           0        3.944559   -1.268226   -0.183771
     19          1           0        4.242572   -1.382843   -1.088982
     20          1           0        3.145464   -1.827899   -0.084067
 ---------------------------------------------------------------------
 Rotational constants (GHZ):           1.0905207           0.4274662           0.3323241
 Standard basis: 6-31++G(d,p) (6D, 7F)
 There are   263 symmetry adapted cartesian basis functions of A   symmetry.
 There are   263 symmetry adapted basis functions of A   symmetry.
   263 basis functions,   424 primitive gaussians,   263 cartesian basis functions
    48 alpha electrons       48 beta electrons
       nuclear repulsion energy       716.9594137802 Hartrees.
 NAtoms=   20 NActive=   20 NUniq=   20 SFac= 1.00D+00 NAtFMM=   60 NAOKFM=F Big=F
 Integral buffers will be    131072 words long.
 Raffenetti 2 integral format.
 Two-electron integral symmetry is turned on.
 Nuclear repulsion after empirical dispersion term =      716.9519268283 Hartrees.
 One-electron integrals computed using PRISM.
 NBasis=   263 RedAO= T EigKep=  5.39D-05  NBF=   263
 NBsUse=   263 1.00D-06 EigRej= -1.00D+00 NBFU=   263
 Initial guess from the checkpoint file:  "/local_scratch/slurm.5620339/Gau-3114040.chk"
 B after Tr=     0.000000   -0.000000    0.000000
         Rot=    0.999999   -0.000824   -0.000267    0.000957 Ang=  -0.15 deg.
 ExpMin= 3.60D-02 ExpMax= 7.00D+03 ExpMxC= 1.05D+03 IAcc=3 IRadAn=         5 AccDes= 0.00D+00
 Harris functional with IExCor= 4639 and IRadAn=       5 diagonalized for initial guess.
 HarFok:  IExCor= 4639 AccDes= 0.00D+00 IRadAn=         5 IDoV= 1 UseB2=F ITyADJ=14
 ICtDFT=  3500011 ScaDFX=  1.000000  1.000000  1.000000  1.000000
 FoFCou: FMM=F IPFlag=           0 FMFlag=      100000 FMFlg1=           0
         NFxFlg=           0 DoJE=T BraDBF=F KetDBF=T FulRan=T
         wScrn=  0.000000 ICntrl=       500 IOpCl=  0 I1Cent=   200000004 NGrid=           0
         NMat0=    1 NMatS0=      1 NMatT0=    0 NMatD0=    1 NMtDS0=    0 NMtDT0=    0
 Petite list used in FoFCou.
 Requested convergence on RMS density matrix=1.00D-10 within 128 cycles.
 Requested convergence on MAX density matrix=1.00D-08.
 Requested convergence on             energy=1.00D-08.
 No special actions if energy rises.
 SCF Done:  E(RwB97XD) =  -832.384759741     A.U. after   15 cycles
            NFock= 15  Conv=0.34D-10     -V/T= 2.0082
 Calling FoFJK, ICntrl=      2127 FMM=F ISym2X=0 I1Cent= 0 IOpClX= 0 NMat=1 NMatS=1 NMatT=0.
 ***** Axes restored to original set *****
 -------------------------------------------------------------------
 Center     Atomic                   Forces (Hartrees/Bohr)
 Number     Number              X              Y              Z
 -------------------------------------------------------------------
      1        6          -0.000322717   -0.000760046   -0.000226882
      2        8          -0.000494908    0.000914692    0.000795181
      3        8           0.000744835   -0.000043972    0.000311035
      4        1          -0.000167634    0.000131914   -0.000222416
      5        6           0.000185366   -0.000214513   -0.000265696
      6        9           0.000039088    0.000102355    0.000054819
      7        9           0.000119653    0.000147433    0.000098697
      8        9          -0.000110355   -0.000200677   -0.000351852
      9        8          -0.000113658    0.000003254   -0.000068051
     10        1           0.000159924    0.000025870   -0.000047872
     11        1           0.000001531   -0.000068785    0.000051770
     12        8          -0.000359131   -0.000106641   -0.000218342
     13        1           0.000144668   -0.000291698    0.000158110
     14        1           0.000216771    0.000103906    0.000179236
     15        8          -0.000127704    0.000351664    0.000359101
     16        1           0.000082006   -0.000095388    0.000050707
     17        1          -0.000101956   -0.000293723   -0.000293094
     18        8          -0.000614016   -0.000155280    0.000110591
     19        1           0.000126106   -0.000085363   -0.000010967
     20        1           0.000592130    0.000534997   -0.000464073
 -------------------------------------------------------------------
 Cartesian Forces:  Max     0.000914692 RMS     0.000311043

 GradGradGradGradGradGradGradGradGradGradGradGradGradGradGradGradGradGrad
 Berny optimization.
 Using GEDIIS/GDIIS optimizer.
 FormGI is forming the generalized inverse of G from B-inverse, IUseBI=4.
 Internal  Forces:  Max     0.001006736 RMS     0.000202015
 Search for a local minimum.
 Step number  15 out of a maximum of  120
 All quantities printed in internal units (Hartrees-Bohrs-Radians)
 Mixed Optimization -- En-DIIS/RFO-DIIS
 Swapping is turned off.
 Update second derivatives using D2CorX and points    8   12   14   15
 DE= -2.14D-05 DEPred=-1.60D-05 R= 1.34D+00
 TightC=F SS=  1.41D+00  RLast= 1.75D-01 DXNew= 2.2820D-01 5.2642D-01
 Trust test= 1.34D+00 RLast= 1.75D-01 DXMaxT set to 2.28D-01
 ITU=  1 -1  0  0  0 -1 -1  1  1 -1  0  0  1  1  0
     Eigenvalues ---    0.00023   0.00072   0.00093   0.00138   0.00176
     Eigenvalues ---    0.00237   0.00352   0.00474   0.00581   0.00727
     Eigenvalues ---    0.00884   0.01197   0.01338   0.01422   0.01533
     Eigenvalues ---    0.01652   0.01843   0.02058   0.02100   0.02356
     Eigenvalues ---    0.02501   0.02759   0.03042   0.03207   0.04008
     Eigenvalues ---    0.04666   0.04868   0.07012   0.07695   0.08330
     Eigenvalues ---    0.08900   0.09748   0.12002   0.13866   0.20742
     Eigenvalues ---    0.21166   0.22328   0.24423   0.28794   0.33514
     Eigenvalues ---    0.37802   0.38893   0.40885   0.45443   0.48332
     Eigenvalues ---    0.53439   0.53964   0.55770   0.56222   0.56451
     Eigenvalues ---    0.56881   0.58488   0.67479   1.09054
 En-DIIS/RFO-DIIS/Sim-DIIS IScMMF=       -3 using points:    15   14
 RFO step:  Lambda=-3.52928697D-05.
 DidBck=F Rises=F RFO-DIIS coefs:    2.47041   -1.47041
 Iteration  1 RMS(Cart)=  0.02786807 RMS(Int)=  0.00096897
 Iteration  2 RMS(Cart)=  0.00085984 RMS(Int)=  0.00026142
 Iteration  3 RMS(Cart)=  0.00000236 RMS(Int)=  0.00026141
 Iteration  4 RMS(Cart)=  0.00000000 RMS(Int)=  0.00026141
 Variable       Old X    -DE/DX   Delta X   Delta X   Delta X     New X
                                 (Linear)    (Quad)   (Total)
    R1        2.29263  -0.00101   0.00002   0.00020   0.00024   2.29287
    R2        2.44920   0.00020  -0.00109   0.00092  -0.00010   2.44910
    R3        2.92954  -0.00002   0.00107  -0.00127  -0.00020   2.92935
    R4        3.43758   0.00018  -0.00133   0.00115  -0.00010   3.43748
    R5        1.93479  -0.00030   0.00151  -0.00224  -0.00068   1.93411
    R6        2.86337  -0.00004  -0.00058   0.00166   0.00113   2.86450
    R7        2.52928   0.00007  -0.00014  -0.00042  -0.00056   2.52872
    R8        2.53483  -0.00007  -0.00036   0.00019  -0.00017   2.53466
    R9        2.52157   0.00041  -0.00010   0.00070   0.00060   2.52217
   R10        1.87460  -0.00005  -0.00004  -0.00032  -0.00041   1.87419
   R11        1.81298   0.00000  -0.00030   0.00002  -0.00028   1.81270
   R12        3.13669  -0.00009   0.00167   0.00095   0.00256   3.13925
   R13        1.81282  -0.00010   0.00085  -0.00052   0.00033   1.81315
   R14        1.83649   0.00019  -0.00012   0.00060   0.00052   1.83701
   R15        3.32528  -0.00013   0.00566  -0.00404   0.00157   3.32684
   R16        1.81390   0.00006  -0.00029   0.00021  -0.00008   1.81382
   R17        1.86223   0.00035  -0.00004  -0.00083  -0.00092   1.86131
   R18        3.24552  -0.00003   0.00133   0.00095   0.00222   3.24774
   R19        1.81390   0.00007  -0.00012  -0.00000  -0.00012   1.81378
   R20        1.85321  -0.00039   0.00084  -0.00055   0.00022   1.85343
    A1        2.22560  -0.00041  -0.00125   0.00199   0.00081   2.22641
    A2        2.11319  -0.00015   0.00213  -0.00366  -0.00157   2.11162
    A3        1.94430   0.00057  -0.00093   0.00170   0.00073   1.94503
    A4        2.63338  -0.00008  -0.02736   0.01252  -0.01512   2.61825
    A5        1.93910   0.00019  -0.00378   0.00232  -0.00130   1.93780
    A6        1.94035  -0.00019   0.00101   0.00029   0.00129   1.94165
    A7        1.92435  -0.00026   0.00184  -0.00213  -0.00028   1.92407
    A8        1.93017   0.00032  -0.00187   0.00127  -0.00060   1.92958
    A9        1.89012   0.00004   0.00006  -0.00018  -0.00012   1.89000
   A10        1.88972   0.00001  -0.00053   0.00046  -0.00007   1.88965
   A11        1.88767   0.00009  -0.00056   0.00030  -0.00026   1.88741
   A12        2.06278   0.00000   0.00583  -0.00167   0.00382   2.06660
   A13        2.13812   0.00006   0.01023   0.00553   0.01538   2.15349
   A14        1.88287  -0.00008   0.00624  -0.00407   0.00190   1.88477
   A15        1.87084   0.00034  -0.00440   0.00881   0.00364   1.87448
   A16        2.27178  -0.00020  -0.02286   0.01618  -0.00721   2.26457
   A17        1.90897  -0.00014  -0.02142   0.00863  -0.01375   1.89522
   A18        2.08679   0.00012  -0.00826   0.00242  -0.00563   2.08116
   A19        2.03480  -0.00018   0.00320   0.00281   0.00547   2.04027
   A20        1.85104   0.00002  -0.00068  -0.00175  -0.00215   1.84890
   A21        2.01887   0.00008  -0.00185   0.00006  -0.00174   2.01712
   A22        1.94775  -0.00001   0.01648  -0.00455   0.01136   1.95911
   A23        1.85534   0.00005  -0.00246   0.00357   0.00124   1.85658
   A24        2.98856   0.00015   0.00258   0.00391   0.00589   2.99445
   A25        3.13288   0.00007  -0.00491  -0.00583  -0.01059   3.12229
   A26        3.17802  -0.00006  -0.00527   0.00585   0.00026   3.17828
   A27        2.84636   0.00018   0.00049  -0.00914  -0.00874   2.83762
   A28        3.12671  -0.00003   0.01697  -0.00251   0.01392   3.14063
   A29        3.13696   0.00011   0.00182   0.00029   0.00182   3.13878
   A30        3.14509   0.00013  -0.00149   0.01138   0.00951   3.15459
   A31        3.18340  -0.00013  -0.00356   0.00033  -0.00327   3.18013
   A32        3.20837  -0.00016   0.00405   0.00408   0.00784   3.21621
    D1        2.52024   0.00019   0.04232   0.03720   0.07952   2.59976
    D2       -0.60497  -0.00007   0.04686   0.03467   0.08164  -0.52334
    D3       -0.02283  -0.00004  -0.00245   0.00025  -0.00188  -0.02471
    D4        3.10369   0.00019  -0.00661   0.00254  -0.00384   3.09985
    D5       -2.20677   0.00003  -0.01033  -0.00219  -0.01255  -2.21933
    D6        1.97994   0.00027  -0.01228  -0.00074  -0.01306   1.96688
    D7       -0.10692   0.00013  -0.01157  -0.00057  -0.01218  -0.11910
    D8        0.94877  -0.00018  -0.00645  -0.00435  -0.01076   0.93802
    D9       -1.14771   0.00006  -0.00840  -0.00291  -0.01126  -1.15897
   D10        3.04862  -0.00009  -0.00769  -0.00273  -0.01038   3.03824
   D11        1.38720  -0.00011   0.01934  -0.06282  -0.04348   1.34373
   D12       -2.37837  -0.00017  -0.04959  -0.01914  -0.06847  -2.44684
   D13       -0.67949  -0.00009   0.01357   0.02058   0.03471  -0.64479
   D14       -3.10779   0.00001  -0.02244   0.02245   0.00006  -3.10773
   D15       -1.13317   0.00003  -0.03320   0.00151  -0.03169  -1.16486
   D16        1.14417  -0.00005  -0.04198   0.00607  -0.03601   1.10817
   D17        1.38576  -0.00001   0.00056  -0.00191  -0.00118   1.38458
   D18       -2.62008  -0.00009  -0.00823   0.00264  -0.00550  -2.62558
   D19        2.41713   0.00016   0.02237   0.03323   0.05603   2.47315
   D20        0.06138   0.00002   0.09826  -0.01831   0.07941   0.14078
   D21        1.18880   0.00003   0.05786   0.00442   0.06229   1.25109
   D22       -0.94213  -0.00005   0.04360   0.00316   0.04700  -0.89513
   D23       -2.74816   0.00011   0.05204   0.00666   0.05857  -2.68959
   D24        1.40409   0.00002   0.03779   0.00540   0.04329   1.44738
   D25        0.49435   0.00007  -0.12548   0.00129  -0.12428   0.37007
   D26       -1.72151  -0.00005  -0.13227   0.00169  -0.13061  -1.85212
         Item               Value     Threshold  Converged?
 Maximum Force            0.001007     0.000015     NO 
 RMS     Force            0.000202     0.000010     NO 
 Maximum Displacement     0.106860     0.000060     NO 
 RMS     Displacement     0.028133     0.000040     NO 
 Predicted change in Energy=-1.885530D-05
 GradGradGradGradGradGradGradGradGradGradGradGradGradGradGradGradGradGrad

                          Input orientation:                          
 ---------------------------------------------------------------------
 Center     Atomic      Atomic             Coordinates (Angstroms)
 Number     Number       Type             X           Y           Z
 ---------------------------------------------------------------------
      1          6           0       -1.361493    3.405356   -1.558877
      2          8           0       -0.507641    2.635097   -1.945946
      3          8           0       -1.275131    4.256465   -0.585329
      4          1           0       -0.361808    4.198775   -0.127030
      5          6           0       -2.762234    3.442886   -2.221797
      6          9           0       -3.086302    4.684659   -2.600744
      7          9           0       -3.694762    3.008617   -1.361072
      8          9           0       -2.792145    2.655475   -3.299039
      9          8           0        0.998603    4.091842    0.532960
     10          1           0        1.409303    3.193753    0.624553
     11          1           0        1.259134    4.615669    1.293140
     12          8           0        0.407759    0.204372   -2.883760
     13          1           0        0.254005   -0.005219   -3.807353
     14          1           0       -0.044059    1.044644   -2.697238
     15          8           0        2.125867    1.709384    0.831517
     16          1           0        1.723240    1.073311    1.426984
     17          1           0        2.355877    1.207945    0.015548
     18          8           0        2.682287    0.239668   -1.366331
     19          1           0        3.402389    0.542728   -1.923861
     20          1           0        1.899387    0.149988   -1.950268
 ---------------------------------------------------------------------
                    Distance matrix (angstroms):
                    1          2          3          4          5
     1  C    0.000000
     2  O    1.213336   0.000000
     3  O    1.296009   2.251478   0.000000
     4  H    1.918090   2.403084   1.023487   0.000000
     5  C    1.550144   2.410769   2.356144   3.274365   0.000000
     6  F    2.386853   3.358416   2.743281   3.711902   1.338141
     7  F    2.375010   3.261800   2.830816   3.748056   1.341286
     8  F    2.374290   2.655227   3.496959   4.283685   1.334677
     9  O    3.227553   3.245898   2.539200   1.515829   4.706774
    10  H    3.534042   3.254879   3.130393   2.170663   5.056234
    11  H    4.057899   4.187582   3.174929   2.195025   5.468236
    12  O    3.889971   2.761499   4.953218   4.913965   4.579850
    13  H    4.392893   3.319068   5.557126   5.621172   4.847795
    14  H    2.933336   1.819035   4.036272   4.081111   3.655965
    15  O    4.555435   3.937843   4.479047   3.647520   6.018412
    16  H    4.885630   4.335051   4.813741   4.065822   6.248837
    17  H    4.596332   3.752860   4.778990   4.043662   6.016289
    18  O    5.139145   4.031089   5.692607   5.145572   6.374577
    19  H    5.569778   4.434730   6.120678   5.546572   6.819256
    20  H    4.624279   3.459707   5.366915   4.982958   5.713810
                    6          7          8          9         10
     6  F    0.000000
     7  F    2.171664   0.000000
     8  F    2.166041   2.166829   0.000000
     9  O    5.182469   5.175752   5.578274   0.000000
    10  H    5.730254   5.479824   5.773775   0.991780   0.000000
    11  H    5.835230   5.845386   6.429878   0.959242   1.578418
    12  O    5.688720   5.197409   4.052129   5.209175   4.716752
    13  H    5.882900   5.537172   4.076359   6.014870   5.586585
    14  H    4.744919   4.355475   3.241746   4.561440   4.214881
    15  O    6.913710   6.354146   6.491796   2.652540   1.661219
    16  H    7.238517   6.393232   6.725120   3.230466   2.288827
    17  H    6.967771   6.461249   6.291578   3.229051   2.282613
    18  O    7.386362   6.952256   6.288154   4.613171   3.782952
    19  H    7.727669   7.534381   6.687829   4.940685   4.182671
    20  H    6.770780   6.309788   5.486996   4.745108   4.016763
                   11         12         13         14         15
    11  H    0.000000
    12  O    6.134401   0.000000
    13  H    6.955424   0.959475   0.000000
    14  H    5.511229   0.972105   1.556731   0.000000
    15  O    3.067705   4.361220   5.287990   4.195541   0.000000
    16  H    3.575138   4.589996   5.542577   4.487023   0.959832
    17  H    3.801009   3.634324   4.528157   3.625681   0.984962
    18  O    5.314841   2.734468   3.451827   3.138832   2.701889
    19  H    5.615290   3.162863   3.709462   3.567637   3.253107
    20  H    5.556251   1.760489   2.485989   2.266133   3.197082
                   16         17         18         19         20
    16  H    0.000000
    17  H    1.552581   0.000000
    18  O    3.068768   1.718631   0.000000
    19  H    3.785396   2.301957   0.959809   0.000000
    20  H    3.505621   2.278615   0.980794   1.553691   0.000000
 Stoichiometry    C2H9F3O6
 Framework group  C1[X(C2H9F3O6)]
 Deg. of freedom    54
 Full point group                 C1      NOp   1
 Largest Abelian subgroup         C1      NOp   1
 Largest concise Abelian subgroup C1      NOp   1
                         Standard orientation:                         
 ---------------------------------------------------------------------
 Center     Atomic      Atomic             Coordinates (Angstroms)
 Number     Number       Type             X           Y           Z
 ---------------------------------------------------------------------
      1          6           0       -0.947912    0.360599   -0.173255
      2          8           0        0.001361   -0.366772   -0.378189
      3          8           0       -0.952868    1.655208   -0.113243
      4          1           0       -0.010265    2.032451   -0.242520
      5          6           0       -2.361015   -0.223869    0.080679
      6          9           0       -3.265866    0.320550   -0.741193
      7          9           0       -2.742084    0.015662    1.344190
      8          9           0       -2.363177   -1.544752   -0.110693
      9          8           0        1.396109    2.563604   -0.436753
     10          1           0        2.151236    2.054160   -0.044480
     11          1           0        1.617724    3.496217   -0.401191
     12          8           0        1.540381   -2.622202    0.034524
     13          1           0        1.233772   -3.448374   -0.344980
     14          1           0        0.852489   -1.954773   -0.127746
     15          8           0        3.447647    1.255892    0.620152
     16          1           0        3.533449    1.214710    1.575254
     17          1           0        3.624661    0.343802    0.293182
     18          8           0        3.919561   -1.288125   -0.157972
     19          1           0        4.257578   -1.417611   -1.046910
     20          1           0        3.115537   -1.844935   -0.084054
 ---------------------------------------------------------------------
 Rotational constants (GHZ):           1.0810584           0.4321691           0.3338612
 Standard basis: 6-31++G(d,p) (6D, 7F)
 There are   263 symmetry adapted cartesian basis functions of A   symmetry.
 There are   263 symmetry adapted basis functions of A   symmetry.
   263 basis functions,   424 primitive gaussians,   263 cartesian basis functions
    48 alpha electrons       48 beta electrons
       nuclear repulsion energy       717.6148570790 Hartrees.
 NAtoms=   20 NActive=   20 NUniq=   20 SFac= 1.00D+00 NAtFMM=   60 NAOKFM=F Big=F
 Integral buffers will be    131072 words long.
 Raffenetti 2 integral format.
 Two-electron integral symmetry is turned on.
 Nuclear repulsion after empirical dispersion term =      717.6073369151 Hartrees.
 One-electron integrals computed using PRISM.
 NBasis=   263 RedAO= T EigKep=  5.38D-05  NBF=   263
 NBsUse=   263 1.00D-06 EigRej= -1.00D+00 NBFU=   263
 Initial guess from the checkpoint file:  "/local_scratch/slurm.5620339/Gau-3114040.chk"
 B after Tr=    -0.000000    0.000000    0.000000
         Rot=    1.000000   -0.000752   -0.000086    0.000429 Ang=  -0.10 deg.
 ExpMin= 3.60D-02 ExpMax= 7.00D+03 ExpMxC= 1.05D+03 IAcc=3 IRadAn=         5 AccDes= 0.00D+00
 Harris functional with IExCor= 4639 and IRadAn=       5 diagonalized for initial guess.
 HarFok:  IExCor= 4639 AccDes= 0.00D+00 IRadAn=         5 IDoV= 1 UseB2=F ITyADJ=14
 ICtDFT=  3500011 ScaDFX=  1.000000  1.000000  1.000000  1.000000
 FoFCou: FMM=F IPFlag=           0 FMFlag=      100000 FMFlg1=           0
         NFxFlg=           0 DoJE=T BraDBF=F KetDBF=T FulRan=T
         wScrn=  0.000000 ICntrl=       500 IOpCl=  0 I1Cent=   200000004 NGrid=           0
         NMat0=    1 NMatS0=      1 NMatT0=    0 NMatD0=    1 NMtDS0=    0 NMtDT0=    0
 Petite list used in FoFCou.
 Requested convergence on RMS density matrix=1.00D-10 within 128 cycles.
 Requested convergence on MAX density matrix=1.00D-08.
 Requested convergence on             energy=1.00D-08.
 No special actions if energy rises.
 SCF Done:  E(RwB97XD) =  -832.384784214     A.U. after   15 cycles
            NFock= 15  Conv=0.38D-10     -V/T= 2.0082
 Calling FoFJK, ICntrl=      2127 FMM=F ISym2X=0 I1Cent= 0 IOpClX= 0 NMat=1 NMatS=1 NMatT=0.
 ***** Axes restored to original set *****
 -------------------------------------------------------------------
 Center     Atomic                   Forces (Hartrees/Bohr)
 Number     Number              X              Y              Z
 -------------------------------------------------------------------
      1        6          -0.000477491   -0.001010321   -0.000489087
      2        8          -0.000372685    0.001131448    0.001023423
      3        8           0.000860896   -0.000035428    0.000361897
      4        1          -0.000161808    0.000001073   -0.000236537
      5        6           0.000119018   -0.000281382   -0.000336708
      6        9           0.000060495    0.000236306    0.000007671
      7        9           0.000082757    0.000108199    0.000191909
      8        9          -0.000087972   -0.000138609   -0.000308095
      9        8           0.000012444    0.000143697   -0.000235659
     10        1           0.000093101   -0.000108163    0.000076274
     11        1          -0.000070495   -0.000075535    0.000074358
     12        8          -0.000056383   -0.000166638   -0.000099776
     13        1          -0.000018370    0.000039439    0.000386917
     14        1           0.000091635   -0.000060715   -0.000161074
     15        8          -0.000166162    0.000585426    0.000500308
     16        1           0.000036508   -0.000120974    0.000135609
     17        1          -0.000047322   -0.000509060   -0.000504111
     18        8          -0.000541445    0.000047214   -0.000042004
     19        1           0.000155850   -0.000117609   -0.000059598
     20        1           0.000487429    0.000331631   -0.000285718
 -------------------------------------------------------------------
 Cartesian Forces:  Max     0.001131448 RMS     0.000356867

 GradGradGradGradGradGradGradGradGradGradGradGradGradGradGradGradGradGrad
 Berny optimization.
 Using GEDIIS/GDIIS optimizer.
 FormGI is forming the generalized inverse of G from B-inverse, IUseBI=4.
 Internal  Forces:  Max     0.001155188 RMS     0.000239871
 Search for a local minimum.
 Step number  16 out of a maximum of  120
 All quantities printed in internal units (Hartrees-Bohrs-Radians)
 Mixed Optimization -- En-DIIS/RFO-DIIS
 Swapping is turned off.
 Update second derivatives using D2CorX and points   10   14   15   16
 DE= -2.45D-05 DEPred=-1.89D-05 R= 1.30D+00
 TightC=F SS=  1.41D+00  RLast= 2.81D-01 DXNew= 3.8379D-01 8.4232D-01
 Trust test= 1.30D+00 RLast= 2.81D-01 DXMaxT set to 3.84D-01
 ITU=  1  1 -1  0  0  0 -1 -1  1  1 -1  0  0  1  1  0
     Eigenvalues ---    0.00019   0.00052   0.00091   0.00132   0.00178
     Eigenvalues ---    0.00240   0.00343   0.00448   0.00569   0.00722
     Eigenvalues ---    0.00888   0.01212   0.01313   0.01445   0.01595
     Eigenvalues ---    0.01645   0.01838   0.01934   0.02106   0.02291
     Eigenvalues ---    0.02515   0.02806   0.02967   0.03205   0.03880
     Eigenvalues ---    0.04593   0.04666   0.07140   0.07691   0.08120
     Eigenvalues ---    0.09015   0.10092   0.12027   0.13843   0.20619
     Eigenvalues ---    0.21414   0.22194   0.24121   0.29048   0.34150
     Eigenvalues ---    0.37263   0.37815   0.40581   0.45547   0.48457
     Eigenvalues ---    0.52844   0.54368   0.55684   0.56212   0.56481
     Eigenvalues ---    0.57141   0.58450   0.68144   1.07466
 En-DIIS/RFO-DIIS/Sim-DIIS IScMMF=       -3 using points:    16   15   14
 RFO step:  Lambda=-4.11528337D-05.
 DidBck=F Rises=F RFO-DIIS coefs:    1.09352    0.96594   -1.05946
 Iteration  1 RMS(Cart)=  0.02213721 RMS(Int)=  0.00066569
 Iteration  2 RMS(Cart)=  0.00054540 RMS(Int)=  0.00043398
 Iteration  3 RMS(Cart)=  0.00000129 RMS(Int)=  0.00043398
 Iteration  4 RMS(Cart)=  0.00000000 RMS(Int)=  0.00043398
 Variable       Old X    -DE/DX   Delta X   Delta X   Delta X     New X
                                 (Linear)    (Quad)   (Total)
    R1        2.29287  -0.00116   0.00003  -0.00018  -0.00016   2.29272
    R2        2.44910   0.00016  -0.00080   0.00012  -0.00061   2.44849
    R3        2.92935   0.00003   0.00075  -0.00071   0.00004   2.92939
    R4        3.43748   0.00016  -0.00097   0.00076  -0.00012   3.43735
    R5        1.93411  -0.00032   0.00102  -0.00096   0.00014   1.93425
    R6        2.86450  -0.00007  -0.00032  -0.00045  -0.00069   2.86381
    R7        2.52872   0.00020  -0.00015   0.00036   0.00021   2.52893
    R8        2.53466   0.00003  -0.00028  -0.00028  -0.00055   2.53411
    R9        2.52217   0.00033  -0.00002   0.00024   0.00022   2.52240
   R10        1.87419   0.00001  -0.00007   0.00024   0.00011   1.87430
   R11        1.81270  -0.00000  -0.00024   0.00005  -0.00019   1.81251
   R12        3.13925  -0.00013   0.00144  -0.00172  -0.00034   3.13891
   R13        1.81315  -0.00038   0.00064  -0.00043   0.00021   1.81336
   R14        1.83701   0.00003  -0.00004   0.00014   0.00012   1.83714
   R15        3.32684  -0.00016   0.00422  -0.00015   0.00399   3.33083
   R16        1.81382   0.00015  -0.00022   0.00017  -0.00004   1.81378
   R17        1.86131   0.00064  -0.00011   0.00039   0.00026   1.86157
   R18        3.24774  -0.00003   0.00117   0.00064   0.00177   3.24951
   R19        1.81378   0.00011  -0.00010   0.00006  -0.00004   1.81374
   R20        1.85343  -0.00042   0.00062  -0.00021   0.00033   1.85376
    A1        2.22641  -0.00072  -0.00082  -0.00019  -0.00108   2.22533
    A2        2.11162   0.00018   0.00139  -0.00065   0.00076   2.11238
    A3        1.94503   0.00054  -0.00060   0.00090   0.00033   1.94536
    A4        2.61825  -0.00015  -0.02113  -0.00208  -0.02361   2.59465
    A5        1.93780   0.00022  -0.00285   0.00029  -0.00252   1.93527
    A6        1.94165  -0.00027   0.00085  -0.00159  -0.00074   1.94091
    A7        1.92407  -0.00031   0.00130   0.00014   0.00144   1.92551
    A8        1.92958   0.00033  -0.00140   0.00083  -0.00057   1.92901
    A9        1.89000   0.00012   0.00003   0.00005   0.00008   1.89007
   A10        1.88965   0.00002  -0.00038   0.00018  -0.00021   1.88945
   A11        1.88741   0.00014  -0.00043   0.00043   0.00000   1.88741
   A12        2.06660   0.00001   0.00456  -0.00025   0.00380   2.07039
   A13        2.15349   0.00000   0.00881  -0.00050   0.00765   2.16114
   A14        1.88477  -0.00008   0.00467  -0.00107   0.00323   1.88800
   A15        1.87448  -0.00009  -0.00283   0.00118  -0.00295   1.87153
   A16        2.26457  -0.00012  -0.01715   0.00642  -0.01158   2.25299
   A17        1.89522   0.00016  -0.01672   0.00123  -0.01714   1.87808
   A18        2.08116   0.00011  -0.00648   0.00253  -0.00369   2.07747
   A19        2.04027  -0.00022   0.00281  -0.00079   0.00123   2.04150
   A20        1.84890   0.00006  -0.00069  -0.00020  -0.00044   1.84845
   A21        2.01712   0.00016  -0.00149  -0.00019  -0.00163   2.01549
   A22        1.95911  -0.00008   0.01294  -0.00019   0.01201   1.97111
   A23        1.85658   0.00007  -0.00165   0.00132  -0.00018   1.85640
   A24        2.99445   0.00002   0.00241  -0.00153  -0.00001   2.99445
   A25        3.12229   0.00025  -0.00453   0.00012  -0.00423   3.11806
   A26        3.17828  -0.00003  -0.00377   0.00198  -0.00235   3.17593
   A27        2.83762   0.00017  -0.00047  -0.00639  -0.00708   2.83054
   A28        3.14063  -0.00012   0.01353  -0.00078   0.01205   3.15268
   A29        3.13878   0.00011   0.00148  -0.00093  -0.00005   3.13873
   A30        3.15459   0.00003  -0.00018   0.00063  -0.00028   3.15431
   A31        3.18013  -0.00013  -0.00287   0.00119  -0.00167   3.17846
   A32        3.21621  -0.00022   0.00365  -0.00297   0.00010   3.21631
    D1        2.59976   0.00016   0.03793   0.00575   0.04364   2.64340
    D2       -0.52334  -0.00015   0.04140   0.00148   0.04306  -0.48028
    D3       -0.02471  -0.00011  -0.00194   0.00239   0.00112  -0.02359
    D4        3.09985   0.00018  -0.00512   0.00632   0.00166   3.10151
    D5       -2.21933   0.00006  -0.00861   0.01895   0.01024  -2.20909
    D6        1.96688   0.00030  -0.01007   0.01983   0.00967   1.97655
    D7       -0.11910   0.00012  -0.00948   0.01868   0.00911  -0.10999
    D8        0.93802  -0.00019  -0.00565   0.01531   0.00976   0.94777
    D9       -1.15897   0.00005  -0.00710   0.01620   0.00919  -1.14978
   D10        3.03824  -0.00013  -0.00651   0.01505   0.00863   3.04687
   D11        1.34373  -0.00020   0.00987  -0.02833  -0.01846   1.32526
   D12       -2.44684  -0.00022  -0.04214  -0.01605  -0.05760  -2.50445
   D13       -0.64479  -0.00022   0.01303   0.00592   0.02004  -0.62474
   D14       -3.10773   0.00000  -0.01616   0.00903  -0.00686  -3.11459
   D15       -1.16486   0.00004  -0.02688  -0.00587  -0.03276  -1.19762
   D16        1.10817  -0.00001  -0.03362  -0.00359  -0.03728   1.07088
   D17        1.38458  -0.00008   0.00029  -0.00896  -0.00833   1.37625
   D18       -2.62558  -0.00013  -0.00644  -0.00668  -0.01285  -2.63843
   D19        2.47315   0.00003   0.02136   0.01547   0.03759   2.51074
   D20        0.14078   0.00012   0.07822   0.00346   0.08079   0.22157
   D21        1.25109   0.00003   0.04751  -0.00829   0.03923   1.29031
   D22       -0.89513  -0.00006   0.03581  -0.00890   0.02727  -0.86786
   D23       -2.68959   0.00009   0.04297  -0.00487   0.03796  -2.65162
   D24        1.44738   0.00000   0.03127  -0.00548   0.02600   1.47339
   D25        0.37007   0.00012  -0.10203   0.00842  -0.09369   0.27638
   D26       -1.85212  -0.00008  -0.10751   0.00783  -0.09974  -1.95185
         Item               Value     Threshold  Converged?
 Maximum Force            0.001155     0.000015     NO 
 RMS     Force            0.000240     0.000010     NO 
 Maximum Displacement     0.053201     0.000060     NO 
 RMS     Displacement     0.022333     0.000040     NO 
 Predicted change in Energy=-1.673860D-05
 GradGradGradGradGradGradGradGradGradGradGradGradGradGradGradGradGradGrad

                          Input orientation:                          
 ---------------------------------------------------------------------
 Center     Atomic      Atomic             Coordinates (Angstroms)
 Number     Number       Type             X           Y           Z
 ---------------------------------------------------------------------
      1          6           0       -1.352540    3.399938   -1.548676
      2          8           0       -0.492297    2.629936   -1.921590
      3          8           0       -1.277861    4.257037   -0.579862
      4          1           0       -0.367789    4.203292   -0.114508
      5          6           0       -2.746384    3.430071   -2.226401
      6          9           0       -3.063200    4.667013   -2.627049
      7          9           0       -3.689579    3.010314   -1.370567
      8          9           0       -2.765763    2.627322   -3.292654
      9          8           0        0.988938    4.097044    0.552302
     10          1           0        1.408645    3.202259    0.635675
     11          1           0        1.254984    4.623896    1.308341
     12          8           0        0.384466    0.200413   -2.894840
     13          1           0        0.246015    0.017265   -3.826556
     14          1           0       -0.057806    1.043541   -2.698260
     15          8           0        2.137531    1.721912    0.826313
     16          1           0        1.749753    1.086367    1.432073
     17          1           0        2.348739    1.218985    0.006023
     18          8           0        2.658715    0.239606   -1.372979
     19          1           0        3.387740    0.526265   -1.927545
     20          1           0        1.879967    0.152938   -1.963182
 ---------------------------------------------------------------------
                    Distance matrix (angstroms):
                    1          2          3          4          5
     1  C    0.000000
     2  O    1.213254   0.000000
     3  O    1.295684   2.250511   0.000000
     4  H    1.916234   2.399270   1.023559   0.000000
     5  C    1.550168   2.411231   2.356167   3.273481   0.000000
     6  F    2.386362   3.355130   2.747088   3.713911   1.338252
     7  F    2.375980   3.266638   2.827706   3.746354   1.340994
     8  F    2.373940   2.654895   3.497008   4.281889   1.334794
     9  O    3.222202   3.235213   2.538852   1.515465   4.703050
    10  H    3.526274   3.237397   3.131677   2.172685   5.050509
    11  H    4.057068   4.178675   3.180440   2.198818   5.470883
    12  O    3.881534   2.760166   4.957687   4.931448   4.547497
    13  H    4.380250   3.316633   5.553278   5.628400   4.812712
    14  H    2.924121   1.818969   4.037660   4.093396   3.625828
    15  O    4.542790   3.910431   4.479854   3.649523   6.007453
    16  H    4.884844   4.319311   4.823637   4.073220   6.252410
    17  H    4.568710   3.711867   4.767100   4.037343   5.986058
    18  O    5.109670   3.992935   5.680265   5.143373   6.334231
    19  H    5.556239   4.413633   6.123948   5.559823   6.793297
    20  H    4.600426   3.429998   5.359951   4.987522   5.675562
                    6          7          8          9         10
     6  F    0.000000
     7  F    2.171578   0.000000
     8  F    2.166065   2.166688   0.000000
     9  O    5.181984   5.173677   5.571494   0.000000
    10  H    5.726104   5.482129   5.760903   0.991839   0.000000
    11  H    5.842591   5.850547   6.428208   0.959140   1.580235
    12  O    5.648773   5.178494   3.996509   5.237548   4.746005
    13  H    5.831799   5.520790   4.020977   6.030832   5.604231
    14  H    4.708186   4.338287   3.192913   4.581015   4.233871
    15  O    6.902676   6.359361   6.467453   2.652470   1.661037
    16  H    7.243067   6.414257   6.714720   3.227539   2.286396
    17  H    6.936213   6.447103   6.246824   3.229659   2.283334
    18  O    7.342679   6.926591   6.229871   4.623276   3.791395
    19  H    7.697384   7.521247   6.644062   4.965315   4.200936
    20  H    6.726997   6.287736   5.428893   4.762096   4.034174
                   11         12         13         14         15
    11  H    0.000000
    12  O    6.163744   0.000000
    13  H    6.971818   0.959587   0.000000
    14  H    5.531293   0.972170   1.555186   0.000000
    15  O    3.071279   4.385793   5.304041   4.207410   0.000000
    16  H    3.574104   4.622889   5.572916   4.508741   0.959810
    17  H    3.806015   3.648406   4.533679   3.624277   0.985099
    18  O    5.327470   2.736751   3.448275   3.127645   2.702915
    19  H    5.640052   3.171985   3.706179   3.568383   3.252127
    20  H    5.575207   1.762601   2.482010   2.255765   3.210810
                   16         17         18         19         20
    16  H    0.000000
    17  H    1.552414   0.000000
    18  O    3.067822   1.719568   0.000000
    19  H    3.779384   2.301754   0.959789   0.000000
    20  H    3.523634   2.287787   0.980968   1.553712   0.000000
 Stoichiometry    C2H9F3O6
 Framework group  C1[X(C2H9F3O6)]
 Deg. of freedom    54
 Full point group                 C1      NOp   1
 Largest Abelian subgroup         C1      NOp   1
 Largest concise Abelian subgroup C1      NOp   1
                         Standard orientation:                         
 ---------------------------------------------------------------------
 Center     Atomic      Atomic             Coordinates (Angstroms)
 Number     Number       Type             X           Y           Z
 ---------------------------------------------------------------------
      1          6           0       -0.938103    0.371951   -0.167652
      2          8           0        0.017204   -0.348630   -0.367993
      3          8           0       -0.951126    1.666194   -0.107944
      4          1           0       -0.009359    2.046755   -0.234121
      5          6           0       -2.348842   -0.221403    0.078853
      6          9           0       -3.249820    0.309033   -0.756487
      7          9           0       -2.744486    0.024844    1.336268
      8          9           0       -2.338485   -1.543832   -0.102118
      9          8           0        1.397727    2.576721   -0.423540
     10          1           0        2.154915    2.060879   -0.043648
     11          1           0        1.625882    3.507891   -0.394965
     12          8           0        1.502362   -2.639327    0.038858
     13          1           0        1.191686   -3.450346   -0.369230
     14          1           0        0.827296   -1.958678   -0.122754
     15          8           0        3.452537    1.248615    0.600906
     16          1           0        3.554445    1.215825    1.554727
     17          1           0        3.608335    0.330038    0.280967
     18          8           0        3.886778   -1.310036   -0.154399
     19          1           0        4.238878   -1.449026   -1.036386
     20          1           0        3.080860   -1.865345   -0.087865
 ---------------------------------------------------------------------
 Rotational constants (GHZ):           1.0742777           0.4364485           0.3353810
 Standard basis: 6-31++G(d,p) (6D, 7F)
 There are   263 symmetry adapted cartesian basis functions of A   symmetry.
 There are   263 symmetry adapted basis functions of A   symmetry.
   263 basis functions,   424 primitive gaussians,   263 cartesian basis functions
    48 alpha electrons       48 beta electrons
       nuclear repulsion energy       718.3112771871 Hartrees.
 NAtoms=   20 NActive=   20 NUniq=   20 SFac= 1.00D+00 NAtFMM=   60 NAOKFM=F Big=F
 Integral buffers will be    131072 words long.
 Raffenetti 2 integral format.
 Two-electron integral symmetry is turned on.
 Nuclear repulsion after empirical dispersion term =      718.3037201687 Hartrees.
 One-electron integrals computed using PRISM.
 NBasis=   263 RedAO= T EigKep=  5.33D-05  NBF=   263
 NBsUse=   263 1.00D-06 EigRej= -1.00D+00 NBFU=   263
 Initial guess from the checkpoint file:  "/local_scratch/slurm.5620339/Gau-3114040.chk"
 B after Tr=     0.000000   -0.000000   -0.000000
         Rot=    0.999999    0.000313    0.000166    0.001570 Ang=   0.18 deg.
 ExpMin= 3.60D-02 ExpMax= 7.00D+03 ExpMxC= 1.05D+03 IAcc=3 IRadAn=         5 AccDes= 0.00D+00
 Harris functional with IExCor= 4639 and IRadAn=       5 diagonalized for initial guess.
 HarFok:  IExCor= 4639 AccDes= 0.00D+00 IRadAn=         5 IDoV= 1 UseB2=F ITyADJ=14
 ICtDFT=  3500011 ScaDFX=  1.000000  1.000000  1.000000  1.000000
 FoFCou: FMM=F IPFlag=           0 FMFlag=      100000 FMFlg1=           0
         NFxFlg=           0 DoJE=T BraDBF=F KetDBF=T FulRan=T
         wScrn=  0.000000 ICntrl=       500 IOpCl=  0 I1Cent=   200000004 NGrid=           0
         NMat0=    1 NMatS0=      1 NMatT0=    0 NMatD0=    1 NMtDS0=    0 NMtDT0=    0
 Petite list used in FoFCou.
 Requested convergence on RMS density matrix=1.00D-10 within 128 cycles.
 Requested convergence on MAX density matrix=1.00D-08.
 Requested convergence on             energy=1.00D-08.
 No special actions if energy rises.
 SCF Done:  E(RwB97XD) =  -832.384800710     A.U. after   14 cycles
            NFock= 14  Conv=0.37D-10     -V/T= 2.0082
 Calling FoFJK, ICntrl=      2127 FMM=F ISym2X=0 I1Cent= 0 IOpClX= 0 NMat=1 NMatS=1 NMatT=0.
 ***** Axes restored to original set *****
 -------------------------------------------------------------------
 Center     Atomic                   Forces (Hartrees/Bohr)
 Number     Number              X              Y              Z
 -------------------------------------------------------------------
      1        6          -0.000715281   -0.001010903   -0.000463806
      2        8          -0.000251623    0.000864375    0.000749727
      3        8           0.000992723    0.000189164    0.000627569
      4        1          -0.000265833    0.000054325   -0.000182105
      5        6           0.000174143   -0.000278722   -0.000417971
      6        9           0.000063696    0.000244836    0.000022388
      7        9           0.000115225    0.000107090    0.000239799
      8        9          -0.000091433   -0.000181193   -0.000360366
      9        8          -0.000015520    0.000211861   -0.000353643
     10        1           0.000106494   -0.000058412    0.000130769
     11        1          -0.000040065   -0.000179827    0.000101099
     12        8           0.000076605   -0.000068620   -0.000311532
     13        1           0.000026689   -0.000098978    0.000400499
     14        1          -0.000025328    0.000054598    0.000024333
     15        8          -0.000155015    0.000558788    0.000313013
     16        1           0.000037493   -0.000177358    0.000134525
     17        1          -0.000082144   -0.000455962   -0.000330832
     18        8          -0.000558154    0.000141325   -0.000326193
     19        1           0.000239476   -0.000120431   -0.000017449
     20        1           0.000367851    0.000204045    0.000020174
 -------------------------------------------------------------------
 Cartesian Forces:  Max     0.001010903 RMS     0.000348074

 GradGradGradGradGradGradGradGradGradGradGradGradGradGradGradGradGradGrad
 Berny optimization.
 Using GEDIIS/GDIIS optimizer.
 FormGI is forming the generalized inverse of G from B-inverse, IUseBI=4.
 Internal  Forces:  Max     0.000849116 RMS     0.000232186
 Search for a local minimum.
 Step number  17 out of a maximum of  120
 All quantities printed in internal units (Hartrees-Bohrs-Radians)
 Mixed Optimization -- En-DIIS/RFO-DIIS
 Swapping is turned off.
 Update second derivatives using D2CorX and points   10   15   16   17
 DE= -1.65D-05 DEPred=-1.67D-05 R= 9.86D-01
 TightC=F SS=  1.41D+00  RLast= 2.09D-01 DXNew= 6.4545D-01 6.2687D-01
 Trust test= 9.86D-01 RLast= 2.09D-01 DXMaxT set to 6.27D-01
 ITU=  1  1  1 -1  0  0  0 -1 -1  1  1 -1  0  0  1  1  0
     Eigenvalues ---    0.00015   0.00051   0.00090   0.00138   0.00200
     Eigenvalues ---    0.00251   0.00355   0.00466   0.00566   0.00725
     Eigenvalues ---    0.00897   0.01211   0.01303   0.01448   0.01593
     Eigenvalues ---    0.01639   0.01844   0.01950   0.02067   0.02271
     Eigenvalues ---    0.02513   0.02847   0.02951   0.03199   0.03887
     Eigenvalues ---    0.04586   0.04606   0.07199   0.07652   0.08077
     Eigenvalues ---    0.08921   0.09730   0.12026   0.13834   0.20551
     Eigenvalues ---    0.21410   0.22133   0.24064   0.28970   0.34014
     Eigenvalues ---    0.37092   0.37809   0.40423   0.45568   0.48616
     Eigenvalues ---    0.52663   0.54414   0.55644   0.56218   0.56477
     Eigenvalues ---    0.57089   0.58476   0.68950   1.06584
 En-DIIS/RFO-DIIS/Sim-DIIS IScMMF=       -3 using points:    17   16   15   14
 RFO step:  Lambda=-3.34691879D-05.
 DidBck=F Rises=F RFO-DIIS coefs:    0.80495    0.54960    0.52489   -0.87944
 Iteration  1 RMS(Cart)=  0.01959998 RMS(Int)=  0.00071078
 Iteration  2 RMS(Cart)=  0.00043323 RMS(Int)=  0.00059561
 Iteration  3 RMS(Cart)=  0.00000110 RMS(Int)=  0.00059561
 Iteration  4 RMS(Cart)=  0.00000000 RMS(Int)=  0.00059561
 Variable       Old X    -DE/DX   Delta X   Delta X   Delta X     New X
                                 (Linear)    (Quad)   (Total)
    R1        2.29272  -0.00085   0.00013  -0.00016  -0.00002   2.29270
    R2        2.44849   0.00053  -0.00057   0.00031  -0.00014   2.44834
    R3        2.92939  -0.00001   0.00056  -0.00052   0.00005   2.92944
    R4        3.43735   0.00011  -0.00081   0.00017  -0.00050   3.43685
    R5        1.93425  -0.00040   0.00063  -0.00080  -0.00006   1.93419
    R6        2.86381  -0.00008   0.00018  -0.00000   0.00029   2.86410
    R7        2.52893   0.00020  -0.00032   0.00047   0.00014   2.52907
    R8        2.53411   0.00004  -0.00017  -0.00031  -0.00048   2.53363
    R9        2.52240   0.00040   0.00011   0.00018   0.00028   2.52268
   R10        1.87430  -0.00001  -0.00019   0.00023  -0.00005   1.87425
   R11        1.81251  -0.00003  -0.00024   0.00006  -0.00017   1.81234
   R12        3.13891  -0.00012   0.00197  -0.00131   0.00057   3.13947
   R13        1.81336  -0.00037   0.00058  -0.00041   0.00017   1.81353
   R14        1.83714   0.00018   0.00009   0.00008   0.00022   1.83736
   R15        3.33083  -0.00018   0.00316  -0.00162   0.00143   3.33226
   R16        1.81378   0.00019  -0.00019   0.00015  -0.00004   1.81373
   R17        1.86157   0.00047  -0.00040   0.00025  -0.00020   1.86137
   R18        3.24951  -0.00003   0.00124   0.00104   0.00221   3.25172
   R19        1.81374   0.00016  -0.00011   0.00003  -0.00007   1.81366
   R20        1.85376  -0.00051   0.00051  -0.00030   0.00009   1.85385
    A1        2.22533  -0.00067  -0.00025  -0.00056  -0.00078   2.22455
    A2        2.11238   0.00007   0.00057  -0.00021   0.00033   2.11271
    A3        1.94536   0.00060  -0.00036   0.00083   0.00046   1.94581
    A4        2.59465  -0.00008  -0.01712   0.00062  -0.01707   2.57757
    A5        1.93527   0.00023  -0.00223  -0.00015  -0.00218   1.93309
    A6        1.94091  -0.00028   0.00121  -0.00168  -0.00048   1.94043
    A7        1.92551  -0.00043   0.00072   0.00041   0.00113   1.92664
    A8        1.92901   0.00036  -0.00122   0.00077  -0.00045   1.92856
    A9        1.89007   0.00015  -0.00002   0.00005   0.00003   1.89010
   A10        1.88945   0.00003  -0.00030   0.00010  -0.00020   1.88925
   A11        1.88741   0.00017  -0.00043   0.00040  -0.00003   1.88738
   A12        2.07039   0.00002   0.00410  -0.00020   0.00315   2.07354
   A13        2.16114   0.00004   0.01008  -0.00113   0.00801   2.16915
   A14        1.88800  -0.00017   0.00377  -0.00152   0.00172   1.88972
   A15        1.87153   0.00005  -0.00077   0.00227  -0.00017   1.87136
   A16        2.25299  -0.00015  -0.01397   0.00851  -0.00658   2.24640
   A17        1.87808   0.00013  -0.01434   0.00408  -0.01238   1.86570
   A18        2.07747   0.00011  -0.00622   0.00311  -0.00271   2.07477
   A19        2.04150  -0.00013   0.00361  -0.00052   0.00191   2.04340
   A20        1.84845   0.00001  -0.00108  -0.00063  -0.00104   1.84741
   A21        2.01549   0.00014  -0.00140   0.00180   0.00045   2.01594
   A22        1.97111  -0.00009   0.01154  -0.00304   0.00746   1.97857
   A23        1.85640   0.00013  -0.00099   0.00132   0.00058   1.85698
   A24        2.99445   0.00006   0.00363  -0.00126   0.00117   2.99561
   A25        3.11806   0.00016  -0.00587   0.00035  -0.00518   3.11288
   A26        3.17593  -0.00002  -0.00260   0.00293  -0.00046   3.17546
   A27        2.83054   0.00011  -0.00143  -0.00500  -0.00676   2.82378
   A28        3.15268  -0.00008   0.01274  -0.00201   0.00969   3.16237
   A29        3.13873   0.00004   0.00174  -0.00128  -0.00029   3.13845
   A30        3.15431   0.00000   0.00254   0.00142   0.00291   3.15722
   A31        3.17846  -0.00006  -0.00296   0.00097  -0.00212   3.17633
   A32        3.21631  -0.00023   0.00518  -0.00129   0.00299   3.21930
    D1        2.64340   0.00013   0.04499   0.00260   0.04747   2.69087
    D2       -0.48028  -0.00017   0.04857  -0.00194   0.04683  -0.43345
    D3       -0.02359  -0.00007  -0.00235   0.00211   0.00065  -0.02294
    D4        3.10151   0.00020  -0.00564   0.00628   0.00124   3.10274
    D5       -2.20909   0.00003  -0.01262   0.02174   0.00898  -2.20011
    D6        1.97655   0.00031  -0.01386   0.02250   0.00851   1.98505
    D7       -0.10999   0.00013  -0.01302   0.02126   0.00811  -0.10188
    D8        0.94777  -0.00021  -0.00957   0.01788   0.00845   0.95622
    D9       -1.14978   0.00006  -0.01081   0.01865   0.00798  -1.14180
   D10        3.04687  -0.00012  -0.00996   0.01741   0.00758   3.05445
   D11        1.32526  -0.00019  -0.00025  -0.03213  -0.03243   1.29283
   D12       -2.50445  -0.00020  -0.04270  -0.01336  -0.05531  -2.55975
   D13       -0.62474  -0.00017   0.01651   0.00601   0.02406  -0.60068
   D14       -3.11459   0.00010  -0.01206   0.01116  -0.00051  -3.11510
   D15       -1.19762   0.00007  -0.02470  -0.00188  -0.02656  -1.22418
   D16        1.07088   0.00005  -0.03060   0.00095  -0.02974   1.04115
   D17        1.37625  -0.00007   0.00154  -0.00730  -0.00528   1.37097
   D18       -2.63843  -0.00010  -0.00436  -0.00448  -0.00846  -2.64689
   D19        2.51074   0.00012   0.02591   0.01922   0.04611   2.55685
   D20        0.22157   0.00003   0.07116   0.00017   0.07003   0.29160
   D21        1.29031   0.00005   0.04904  -0.01055   0.03846   1.32877
   D22       -0.86786  -0.00011   0.03742  -0.01033   0.02759  -0.84027
   D23       -2.65162   0.00015   0.04449  -0.00737   0.03691  -2.61472
   D24        1.47339  -0.00001   0.03288  -0.00716   0.02604   1.49942
   D25        0.27638   0.00015  -0.10084   0.01149  -0.08952   0.18686
   D26       -1.95185  -0.00007  -0.10596   0.01029  -0.09579  -2.04764
         Item               Value     Threshold  Converged?
 Maximum Force            0.000849     0.000015     NO 
 RMS     Force            0.000232     0.000010     NO 
 Maximum Displacement     0.052124     0.000060     NO 
 RMS     Displacement     0.019670     0.000040     NO 
 Predicted change in Energy=-8.490317D-06
 GradGradGradGradGradGradGradGradGradGradGradGradGradGradGradGradGradGrad

                          Input orientation:                          
 ---------------------------------------------------------------------
 Center     Atomic      Atomic             Coordinates (Angstroms)
 Number     Number       Type             X           Y           Z
 ---------------------------------------------------------------------
      1          6           0       -1.346674    3.395277   -1.537876
      2          8           0       -0.482222    2.622911   -1.895834
      3          8           0       -1.281071    4.260533   -0.575780
      4          1           0       -0.374366    4.209966   -0.103617
      5          6           0       -2.733912    3.419057   -2.229324
      6          9           0       -3.042034    4.650668   -2.652782
      7          9           0       -3.687460    3.016120   -1.377286
      8          9           0       -2.745044    2.599739   -3.283208
      9          8           0        0.979599    4.102268    0.568898
     10          1           0        1.407145    3.210356    0.642278
     11          1           0        1.251875    4.629177    1.322560
     12          8           0        0.369147    0.201209   -2.906326
     13          1           0        0.240401    0.037164   -3.843074
     14          1           0       -0.067743    1.044731   -2.699100
     15          8           0        2.145988    1.732910    0.819209
     16          1           0        1.770032    1.097122    1.432088
     17          1           0        2.343477    1.228935   -0.003725
     18          8           0        2.640203    0.236822   -1.377988
     19          1           0        3.379478    0.503954   -1.928655
     20          1           0        1.865456    0.156496   -1.974399
 ---------------------------------------------------------------------
                    Distance matrix (angstroms):
                    1          2          3          4          5
     1  C    0.000000
     2  O    1.213244   0.000000
     3  O    1.295608   2.250002   0.000000
     4  H    1.914732   2.396335   1.023528   0.000000
     5  C    1.550192   2.411466   2.356488   3.272862   0.000000
     6  F    2.386057   3.352224   2.750842   3.716035   1.338328
     7  F    2.376726   3.270635   2.825187   3.744876   1.340739
     8  F    2.373711   2.654374   3.497373   4.280507   1.334944
     9  O    3.217123   3.224954   2.538890   1.515617   4.699680
    10  H    3.517213   3.218201   3.132578   2.174710   5.043611
    11  H    4.056730   4.170163   3.186755   2.203265   5.474191
    12  O    3.875405   2.758724   4.963141   4.947536   4.521266
    13  H    4.371461   3.316627   5.552201   5.636821   4.784133
    14  H    2.917049   1.818703   4.040054   4.104785   3.600912
    15  O    4.529680   3.882146   4.481028   3.652342   5.995838
    16  H    4.880170   4.298342   4.831970   4.080028   6.251626
    17  H    4.545753   3.675299   4.759746   4.035244   5.960688
    18  O    5.088870   3.963726   5.675401   5.147574   6.303373
    19  H    5.554185   4.404973   6.137008   5.581813   6.779511
    20  H    4.582361   3.406019   5.357227   4.994722   5.644774
                    6          7          8          9         10
     6  F    0.000000
     7  F    2.171454   0.000000
     8  F    2.166091   2.166578   0.000000
     9  O    5.182036   5.171923   5.565005   0.000000
    10  H    5.720762   5.483737   5.746562   0.991810   0.000000
    11  H    5.851620   5.855608   6.427058   0.959048   1.581121
    12  O    5.612319   5.168921   3.948819   5.260047   4.767075
    13  H    5.785809   5.512021   3.974056   6.044583   5.616835
    14  H    4.674541   4.328501   3.150742   4.596224   4.246179
    15  O    6.890835   6.363988   6.442314   2.652730   1.661337
    16  H    7.243606   6.431124   6.699088   3.225025   2.285004
    17  H    6.908653   6.438393   6.207025   3.231734   2.284747
    18  O    7.307185   6.911137   6.181757   4.635693   3.800502
    19  H    7.678243   7.520412   6.613388   4.994503   4.221896
    20  H    6.688889   6.274461   5.379510   4.777261   4.047606
                   11         12         13         14         15
    11  H    0.000000
    12  O    6.186241   0.000000
    13  H    6.985230   0.959679   0.000000
    14  H    5.546475   0.972288   1.555256   0.000000
    15  O    3.072647   4.402600   5.314481   4.213395   0.000000
    16  H    3.571540   4.646178   5.593801   4.521821   0.959786
    17  H    3.809498   3.657772   4.536943   3.621182   0.984994
    18  O    5.339774   2.737660   3.446094   3.119459   2.703739
    19  H    5.666970   3.179558   3.706306   3.573424   3.253089
    20  H    5.590285   1.763357   2.479313   2.247534   3.219942
                   16         17         18         19         20
    16  H    0.000000
    17  H    1.551699   0.000000
    18  O    3.064937   1.720736   0.000000
    19  H    3.773162   2.303096   0.959750   0.000000
    20  H    3.535256   2.293945   0.981016   1.554054   0.000000
 Stoichiometry    C2H9F3O6
 Framework group  C1[X(C2H9F3O6)]
 Deg. of freedom    54
 Full point group                 C1      NOp   1
 Largest Abelian subgroup         C1      NOp   1
 Largest concise Abelian subgroup C1      NOp   1
                         Standard orientation:                         
 ---------------------------------------------------------------------
 Center     Atomic      Atomic             Coordinates (Angstroms)
 Number     Number       Type             X           Y           Z
 ---------------------------------------------------------------------
      1          6           0       -0.930509    0.381802   -0.161399
      2          8           0        0.031455   -0.332161   -0.353344
      3          8           0       -0.952695    1.676044   -0.106214
      4          1           0       -0.012057    2.060530   -0.228607
      5          6           0       -2.338621   -0.220936    0.077396
      6          9           0       -3.235110    0.292943   -0.773109
      7          9           0       -2.750097    0.034364    1.327632
      8          9           0       -2.314841   -1.545123   -0.090053
      9          8           0        1.396447    2.589074   -0.412602
     10          1           0        2.154870    2.066334   -0.044873
     11          1           0        1.632136    3.518402   -0.388661
     12          8           0        1.473787   -2.651119    0.037390
     13          1           0        1.159555   -3.450823   -0.390061
     14          1           0        0.808325   -1.959977   -0.120177
     15          8           0        3.453642    1.243025    0.583930
     16          1           0        3.568115    1.215856    1.536478
     17          1           0        3.594341    0.320177    0.269654
     18          8           0        3.862796   -1.327192   -0.148726
     19          1           0        4.232230   -1.476918   -1.021778
     20          1           0        3.054247   -1.879809   -0.091660
 ---------------------------------------------------------------------
 Rotational constants (GHZ):           1.0688998           0.4399948           0.3365869
 Standard basis: 6-31++G(d,p) (6D, 7F)
 There are   263 symmetry adapted cartesian basis functions of A   symmetry.
 There are   263 symmetry adapted basis functions of A   symmetry.
   263 basis functions,   424 primitive gaussians,   263 cartesian basis functions
    48 alpha electrons       48 beta electrons
       nuclear repulsion energy       718.8956980596 Hartrees.
 NAtoms=   20 NActive=   20 NUniq=   20 SFac= 1.00D+00 NAtFMM=   60 NAOKFM=F Big=F
 Integral buffers will be    131072 words long.
 Raffenetti 2 integral format.
 Two-electron integral symmetry is turned on.
 Nuclear repulsion after empirical dispersion term =      718.8881074901 Hartrees.
 One-electron integrals computed using PRISM.
 NBasis=   263 RedAO= T EigKep=  5.28D-05  NBF=   263
 NBsUse=   263 1.00D-06 EigRej= -1.00D+00 NBFU=   263
 Initial guess from the checkpoint file:  "/local_scratch/slurm.5620339/Gau-3114040.chk"
 B after Tr=    -0.000000    0.000000    0.000000
         Rot=    0.999999    0.000506    0.000271    0.000922 Ang=   0.12 deg.
 ExpMin= 3.60D-02 ExpMax= 7.00D+03 ExpMxC= 1.05D+03 IAcc=3 IRadAn=         5 AccDes= 0.00D+00
 Harris functional with IExCor= 4639 and IRadAn=       5 diagonalized for initial guess.
 HarFok:  IExCor= 4639 AccDes= 0.00D+00 IRadAn=         5 IDoV= 1 UseB2=F ITyADJ=14
 ICtDFT=  3500011 ScaDFX=  1.000000  1.000000  1.000000  1.000000
 FoFCou: FMM=F IPFlag=           0 FMFlag=      100000 FMFlg1=           0
         NFxFlg=           0 DoJE=T BraDBF=F KetDBF=T FulRan=T
         wScrn=  0.000000 ICntrl=       500 IOpCl=  0 I1Cent=   200000004 NGrid=           0
         NMat0=    1 NMatS0=      1 NMatT0=    0 NMatD0=    1 NMtDS0=    0 NMtDT0=    0
 Petite list used in FoFCou.
 Requested convergence on RMS density matrix=1.00D-10 within 128 cycles.
 Requested convergence on MAX density matrix=1.00D-08.
 Requested convergence on             energy=1.00D-08.
 No special actions if energy rises.
 SCF Done:  E(RwB97XD) =  -832.384808787     A.U. after   15 cycles
            NFock= 15  Conv=0.33D-10     -V/T= 2.0082
 Calling FoFJK, ICntrl=      2127 FMM=F ISym2X=0 I1Cent= 0 IOpClX= 0 NMat=1 NMatS=1 NMatT=0.
 ***** Axes restored to original set *****
 -------------------------------------------------------------------
 Center     Atomic                   Forces (Hartrees/Bohr)
 Number     Number              X              Y              Z
 -------------------------------------------------------------------
      1        6          -0.000808290   -0.000983158   -0.000425114
      2        8          -0.000226128    0.000756184    0.000605240
      3        8           0.001071457    0.000240275    0.000727305
      4        1          -0.000339838    0.000072462   -0.000173384
      5        6           0.000191546   -0.000286227   -0.000469686
      6        9           0.000083021    0.000263605    0.000031842
      7        9           0.000135147    0.000100862    0.000284115
      8        9          -0.000077560   -0.000191012   -0.000371771
      9        8           0.000003107    0.000269141   -0.000431409
     10        1           0.000078077   -0.000084677    0.000185470
     11        1          -0.000045697   -0.000204809    0.000114525
     12        8           0.000223318   -0.000027477   -0.000383080
     13        1          -0.000003073   -0.000073868    0.000464853
     14        1          -0.000123316    0.000060303    0.000021415
     15        8          -0.000144670    0.000589071    0.000259161
     16        1           0.000012864   -0.000199297    0.000169174
     17        1          -0.000058760   -0.000478405   -0.000325125
     18        8          -0.000508222    0.000253420   -0.000426888
     19        1           0.000274868   -0.000120565   -0.000013032
     20        1           0.000262152    0.000044173    0.000156387
 -------------------------------------------------------------------
 Cartesian Forces:  Max     0.001071457 RMS     0.000358592

 GradGradGradGradGradGradGradGradGradGradGradGradGradGradGradGradGradGrad
 Berny optimization.
 Using GEDIIS/GDIIS optimizer.
 FormGI is forming the generalized inverse of G from B-inverse, IUseBI=4.
 Internal  Forces:  Max     0.000736936 RMS     0.000238731
 Search for a local minimum.
 Step number  18 out of a maximum of  120
 All quantities printed in internal units (Hartrees-Bohrs-Radians)
 Mixed Optimization -- En-DIIS/RFO-DIIS
 Swapping is turned off.
 Update second derivatives using D2CorX and points   10   16   17   18
 DE= -8.08D-06 DEPred=-8.49D-06 R= 9.51D-01
 TightC=F SS=  1.41D+00  RLast= 2.01D-01 DXNew= 1.0543D+00 6.0432D-01
 Trust test= 9.51D-01 RLast= 2.01D-01 DXMaxT set to 6.27D-01
 ITU=  1  1  1  1 -1  0  0  0 -1 -1  1  1 -1  0  0  1  1  0
     Eigenvalues ---    0.00017   0.00050   0.00093   0.00133   0.00193
     Eigenvalues ---    0.00258   0.00369   0.00439   0.00566   0.00743
     Eigenvalues ---    0.00876   0.01209   0.01301   0.01441   0.01632
     Eigenvalues ---    0.01634   0.01826   0.01990   0.02052   0.02256
     Eigenvalues ---    0.02499   0.02878   0.02953   0.03206   0.03887
     Eigenvalues ---    0.04566   0.04620   0.07188   0.07507   0.08081
     Eigenvalues ---    0.08780   0.10148   0.12035   0.13844   0.20593
     Eigenvalues ---    0.21427   0.22190   0.24132   0.28940   0.33965
     Eigenvalues ---    0.37328   0.37801   0.40357   0.45581   0.48305
     Eigenvalues ---    0.52595   0.54331   0.55636   0.56187   0.56482
     Eigenvalues ---    0.57103   0.58491   0.68741   1.05597
 En-DIIS/RFO-DIIS/Sim-DIIS IScMMF=       -3 using points:    18   17   16   15   14
 RFO step:  Lambda=-2.45475200D-05.
 DidBck=F Rises=F RFO-DIIS coefs:    1.92161   -2.00000    0.81168    0.85413   -0.58742
 Iteration  1 RMS(Cart)=  0.01755447 RMS(Int)=  0.00022155
 Iteration  2 RMS(Cart)=  0.00018853 RMS(Int)=  0.00014910
 Iteration  3 RMS(Cart)=  0.00000004 RMS(Int)=  0.00014910
 Variable       Old X    -DE/DX   Delta X   Delta X   Delta X     New X
                                 (Linear)    (Quad)   (Total)
    R1        2.29270  -0.00074   0.00010  -0.00024  -0.00014   2.29256
    R2        2.44834   0.00063   0.00012   0.00019   0.00032   2.44866
    R3        2.92944  -0.00006   0.00047  -0.00053  -0.00006   2.92938
    R4        3.43685   0.00008  -0.00083   0.00431   0.00349   3.44034
    R5        1.93419  -0.00049   0.00058  -0.00187  -0.00128   1.93291
    R6        2.86410  -0.00010   0.00047   0.00180   0.00228   2.86638
    R7        2.52907   0.00021  -0.00000   0.00045   0.00045   2.52952
    R8        2.53363   0.00005   0.00005  -0.00040  -0.00035   2.53328
    R9        2.52268   0.00041  -0.00018   0.00013  -0.00005   2.52263
   R10        1.87425   0.00001  -0.00007  -0.00004  -0.00013   1.87412
   R11        1.81234  -0.00004   0.00000  -0.00005  -0.00005   1.81229
   R12        3.13947  -0.00012   0.00087  -0.00046   0.00040   3.13987
   R13        1.81353  -0.00044   0.00018  -0.00025  -0.00006   1.81347
   R14        1.83736   0.00021  -0.00011   0.00003  -0.00009   1.83727
   R15        3.33226  -0.00017  -0.00115   0.00116   0.00002   3.33228
   R16        1.81373   0.00023  -0.00009   0.00011   0.00002   1.81376
   R17        1.86137   0.00048  -0.00023   0.00008  -0.00016   1.86121
   R18        3.25172  -0.00003   0.00006   0.00154   0.00160   3.25332
   R19        1.81366   0.00019  -0.00004   0.00002  -0.00002   1.81365
   R20        1.85385  -0.00049   0.00000  -0.00015  -0.00015   1.85370
    A1        2.22455  -0.00064  -0.00027   0.00038   0.00005   2.22460
    A2        2.11271   0.00005   0.00075  -0.00083  -0.00005   2.11266
    A3        1.94581   0.00059  -0.00050   0.00051   0.00003   1.94585
    A4        2.57757  -0.00001   0.00283   0.01109   0.01402   2.59159
    A5        1.93309   0.00026  -0.00045   0.00098   0.00046   1.93355
    A6        1.94043  -0.00031   0.00042  -0.00168  -0.00126   1.93917
    A7        1.92664  -0.00050   0.00030   0.00050   0.00080   1.92744
    A8        1.92856   0.00037  -0.00039   0.00078   0.00039   1.92894
    A9        1.89010   0.00020  -0.00000  -0.00007  -0.00007   1.89003
   A10        1.88925   0.00005  -0.00016   0.00006  -0.00009   1.88915
   A11        1.88738   0.00021  -0.00019   0.00044   0.00026   1.88763
   A12        2.07354   0.00003   0.00012   0.00512   0.00520   2.07874
   A13        2.16915   0.00004  -0.00088   0.00264   0.00179   2.17094
   A14        1.88972  -0.00019   0.00009  -0.00089  -0.00089   1.88883
   A15        1.87136  -0.00000   0.00029   0.00152   0.00125   1.87261
   A16        2.24640  -0.00012  -0.00079   0.00562   0.00452   2.25092
   A17        1.86570   0.00019   0.00219  -0.00122   0.00056   1.86626
   A18        2.07477   0.00009  -0.00032   0.00119   0.00088   2.07565
   A19        2.04340  -0.00010   0.00025  -0.00266  -0.00228   2.04112
   A20        1.84741   0.00000  -0.00018  -0.00141  -0.00174   1.84567
   A21        2.01594   0.00013   0.00190   0.00085   0.00288   2.01881
   A22        1.97857  -0.00009  -0.00252   0.00274   0.00014   1.97871
   A23        1.85698   0.00016  -0.00059   0.00200   0.00139   1.85836
   A24        2.99561   0.00004   0.00054   0.00046   0.00095   2.99656
   A25        3.11288   0.00014   0.00064   0.00158   0.00213   3.11501
   A26        3.17546  -0.00000  -0.00006   0.00424   0.00424   3.17970
   A27        2.82378   0.00006   0.00393  -0.00149   0.00272   2.82650
   A28        3.16237  -0.00009  -0.00100   0.00206   0.00108   3.16345
   A29        3.13845   0.00001   0.00003  -0.00217  -0.00228   3.13617
   A30        3.15722  -0.00005  -0.00015   0.00014   0.00018   3.15740
   A31        3.17633   0.00000  -0.00070  -0.00178  -0.00198   3.17436
   A32        3.21930  -0.00024   0.00218  -0.00123   0.00132   3.22062
    D1        2.69087   0.00011  -0.00762   0.01964   0.01229   2.70316
    D2       -0.43345  -0.00020  -0.00633   0.01512   0.00897  -0.42447
    D3       -0.02294  -0.00006  -0.00108   0.00553   0.00447  -0.01847
    D4        3.10274   0.00021  -0.00227   0.00969   0.00752   3.11027
    D5       -2.20011   0.00002  -0.00354   0.01934   0.01583  -2.18427
    D6        1.98505   0.00031  -0.00401   0.02020   0.01622   2.00127
    D7       -0.10188   0.00013  -0.00373   0.01883   0.01514  -0.08674
    D8        0.95622  -0.00023  -0.00244   0.01548   0.01301   0.96923
    D9       -1.14180   0.00006  -0.00291   0.01634   0.01339  -1.12841
   D10        3.05445  -0.00012  -0.00263   0.01497   0.01231   3.06676
   D11        1.29283  -0.00021   0.00934  -0.04594  -0.03655   1.25628
   D12       -2.55975  -0.00018   0.00960  -0.03705  -0.02724  -2.58699
   D13       -0.60068  -0.00017  -0.00327   0.01763   0.01419  -0.58650
   D14       -3.11510   0.00013  -0.00205   0.00399   0.00175  -3.11335
   D15       -1.22418   0.00007   0.00604  -0.01399  -0.00803  -1.23221
   D16        1.04115   0.00007   0.00563  -0.01656  -0.01099   1.03015
   D17        1.37097  -0.00008   0.00466  -0.00254   0.00200   1.37297
   D18       -2.64689  -0.00009   0.00425  -0.00511  -0.00096  -2.64786
   D19        2.55685   0.00013  -0.00405   0.04620   0.04251   2.59936
   D20        0.29160   0.00001  -0.00451   0.03928   0.03483   0.32644
   D21        1.32877   0.00006  -0.00036   0.01325   0.01302   1.34179
   D22       -0.84027  -0.00013   0.00090   0.00705   0.00796  -0.83231
   D23       -2.61472   0.00016  -0.00176   0.01202   0.01025  -2.60446
   D24        1.49942  -0.00003  -0.00050   0.00583   0.00519   1.50462
   D25        0.18686   0.00017   0.00156  -0.03870  -0.03693   0.14993
   D26       -2.04764  -0.00007   0.00127  -0.04332  -0.04187  -2.08951
         Item               Value     Threshold  Converged?
 Maximum Force            0.000737     0.000015     NO 
 RMS     Force            0.000239     0.000010     NO 
 Maximum Displacement     0.076062     0.000060     NO 
 RMS     Displacement     0.017619     0.000040     NO 
 Predicted change in Energy=-1.132813D-05
 GradGradGradGradGradGradGradGradGradGradGradGradGradGradGradGradGradGrad

                          Input orientation:                          
 ---------------------------------------------------------------------
 Center     Atomic      Atomic             Coordinates (Angstroms)
 Number     Number       Type             X           Y           Z
 ---------------------------------------------------------------------
      1          6           0       -1.357112    3.391343   -1.534268
      2          8           0       -0.498426    2.609970   -1.886253
      3          8           0       -1.287961    4.258242   -0.573675
      4          1           0       -0.383231    4.203367   -0.099678
      5          6           0       -2.739091    3.429761   -2.235450
      6          9           0       -3.021157    4.661282   -2.677668
      7          9           0       -3.705876    3.056371   -1.385158
      8          9           0       -2.757962    2.596768   -3.278416
      9          8           0        0.970456    4.093781    0.575801
     10          1           0        1.404796    3.204845    0.644326
     11          1           0        1.243871    4.620035    1.329474
     12          8           0        0.373243    0.194515   -2.900856
     13          1           0        0.235074    0.024751   -3.835204
     14          1           0       -0.069277    1.034439   -2.691197
     15          8           0        2.159488    1.734795    0.817935
     16          1           0        1.792282    1.093960    1.430883
     17          1           0        2.355844    1.233702   -0.006928
     18          8           0        2.651585    0.243353   -1.383732
     19          1           0        3.390283    0.508903   -1.935918
     20          1           0        1.875448    0.161234   -1.977961
 ---------------------------------------------------------------------
                    Distance matrix (angstroms):
                    1          2          3          4          5
     1  C    0.000000
     2  O    1.213169   0.000000
     3  O    1.295776   2.250118   0.000000
     4  H    1.914647   2.396671   1.022849   0.000000
     5  C    1.550161   2.411344   2.356619   3.272623   0.000000
     6  F    2.385195   3.346400   2.755576   3.716769   1.338567
     7  F    2.377211   3.276905   2.819452   3.742730   1.340556
     8  F    2.373980   2.654015   3.498145   4.280757   1.334920
     9  O    3.219221   3.228160   2.539447   1.516822   4.701574
    10  H    3.522668   3.221795   3.137533   2.178906   5.051287
    11  H    4.059041   4.173351   3.187953   2.205345   5.476260
    12  O    3.883477   2.761095   4.968827   4.948711   4.538304
    13  H    4.377590   3.319606   5.556946   5.638908   4.795723
    14  H    2.924380   1.820550   4.044997   4.105684   3.615686
    15  O    4.543509   3.891409   4.493246   3.660775   6.015991
    16  H    4.897833   4.306857   4.849621   4.091929   6.279435
    17  H    4.557874   3.684132   4.769314   4.041045   5.978909
    18  O    5.099230   3.971897   5.682917   5.151758   6.319652
    19  H    5.568442   4.420295   6.148107   5.591087   6.796349
    20  H    4.591286   3.411743   5.363268   4.996840   5.660701
                    6          7          8          9         10
     6  F    0.000000
     7  F    2.171442   0.000000
     8  F    2.166192   2.166610   0.000000
     9  O    5.180743   5.175873   5.567507   0.000000
    10  H    5.722405   5.500893   5.752062   0.991743   0.000000
    11  H    5.852294   5.857838   6.429691   0.959021   1.580534
    12  O    5.614604   5.208336   3.964571   5.258144   4.763875
    13  H    5.782763   5.542971   3.985417   6.046053   5.616711
    14  H    4.676299   4.361055   3.164606   4.594985   4.243733
    15  O    6.900916   6.403333   6.457895   2.652779   1.661549
    16  H    7.264652   6.481581   6.718679   3.225754   2.285750
    17  H    6.913270   6.478124   6.221864   3.230932   2.283425
    18  O    7.305639   6.952005   6.196095   4.635920   3.799728
    19  H    7.674570   7.559657   6.630415   5.001564   4.227046
    20  H    6.687059   6.315410   5.393654   4.775524   4.044931
                   11         12         13         14         15
    11  H    0.000000
    12  O    6.183762   0.000000
    13  H    6.986287   0.959645   0.000000
    14  H    5.544966   0.972241   1.555908   0.000000
    15  O    3.069957   4.403696   5.317831   4.215673   0.000000
    16  H    3.569908   4.646142   5.594621   4.523327   0.959799
    17  H    3.806535   3.658611   4.540367   3.623012   0.984911
    18  O    5.338398   2.737680   3.449207   3.120636   2.704422
    19  H    5.671973   3.183155   3.714437   3.579831   3.255976
    20  H    5.587389   1.763367   2.481695   2.247920   3.220840
                   16         17         18         19         20
    16  H    0.000000
    17  H    1.550622   0.000000
    18  O    3.063330   1.721582   0.000000
    19  H    3.772432   2.305732   0.959740   0.000000
    20  H    3.535125   2.294763   0.980938   1.554789   0.000000
 Stoichiometry    C2H9F3O6
 Framework group  C1[X(C2H9F3O6)]
 Deg. of freedom    54
 Full point group                 C1      NOp   1
 Largest Abelian subgroup         C1      NOp   1
 Largest concise Abelian subgroup C1      NOp   1
                         Standard orientation:                         
 ---------------------------------------------------------------------
 Center     Atomic      Atomic             Coordinates (Angstroms)
 Number     Number       Type             X           Y           Z
 ---------------------------------------------------------------------
      1          6           0       -0.934192    0.378727   -0.150324
      2          8           0        0.028834   -0.337014   -0.329421
      3          8           0       -0.955685    1.673401   -0.101422
      4          1           0       -0.014904    2.056780   -0.220466
      5          6           0       -2.345872   -0.221483    0.073074
      6          9           0       -3.226282    0.278415   -0.802564
      7          9           0       -2.780971    0.053768    1.310820
      8          9           0       -2.318752   -1.548128   -0.072827
      9          8           0        1.394353    2.587182   -0.403282
     10          1           0        2.156762    2.065058   -0.043182
     11          1           0        1.630385    3.516449   -0.381527
     12          8           0        1.487486   -2.650675    0.048669
     13          1           0        1.168704   -3.454552   -0.367357
     14          1           0        0.818563   -1.961711   -0.103392
     15          8           0        3.466419    1.248352    0.572071
     16          1           0        3.591180    1.220566    1.523321
     17          1           0        3.605116    0.325496    0.257191
     18          8           0        3.872641   -1.323158   -0.160199
     19          1           0        4.241396   -1.476508   -1.032899
     20          1           0        3.064852   -1.876236   -0.098377
 ---------------------------------------------------------------------
 Rotational constants (GHZ):           1.0708933           0.4377045           0.3351467
 Standard basis: 6-31++G(d,p) (6D, 7F)
 There are   263 symmetry adapted cartesian basis functions of A   symmetry.
 There are   263 symmetry adapted basis functions of A   symmetry.
   263 basis functions,   424 primitive gaussians,   263 cartesian basis functions
    48 alpha electrons       48 beta electrons
       nuclear repulsion energy       718.3712761877 Hartrees.
 NAtoms=   20 NActive=   20 NUniq=   20 SFac= 1.00D+00 NAtFMM=   60 NAOKFM=F Big=F
 Integral buffers will be    131072 words long.
 Raffenetti 2 integral format.
 Two-electron integral symmetry is turned on.
 Nuclear repulsion after empirical dispersion term =      718.3637086017 Hartrees.
 One-electron integrals computed using PRISM.
 NBasis=   263 RedAO= T EigKep=  5.21D-05  NBF=   263
 NBsUse=   263 1.00D-06 EigRej= -1.00D+00 NBFU=   263
 Initial guess from the checkpoint file:  "/local_scratch/slurm.5620339/Gau-3114040.chk"
 B after Tr=     0.000000   -0.000000    0.000000
         Rot=    0.999999    0.001517    0.000558   -0.000427 Ang=   0.19 deg.
 ExpMin= 3.60D-02 ExpMax= 7.00D+03 ExpMxC= 1.05D+03 IAcc=3 IRadAn=         5 AccDes= 0.00D+00
 Harris functional with IExCor= 4639 and IRadAn=       5 diagonalized for initial guess.
 HarFok:  IExCor= 4639 AccDes= 0.00D+00 IRadAn=         5 IDoV= 1 UseB2=F ITyADJ=14
 ICtDFT=  3500011 ScaDFX=  1.000000  1.000000  1.000000  1.000000
 FoFCou: FMM=F IPFlag=           0 FMFlag=      100000 FMFlg1=           0
         NFxFlg=           0 DoJE=T BraDBF=F KetDBF=T FulRan=T
         wScrn=  0.000000 ICntrl=       500 IOpCl=  0 I1Cent=   200000004 NGrid=           0
         NMat0=    1 NMatS0=      1 NMatT0=    0 NMatD0=    1 NMtDS0=    0 NMtDT0=    0
 Petite list used in FoFCou.
 Requested convergence on RMS density matrix=1.00D-10 within 128 cycles.
 Requested convergence on MAX density matrix=1.00D-08.
 Requested convergence on             energy=1.00D-08.
 No special actions if energy rises.
 SCF Done:  E(RwB97XD) =  -832.384824572     A.U. after   14 cycles
            NFock= 14  Conv=0.89D-10     -V/T= 2.0082
 Calling FoFJK, ICntrl=      2127 FMM=F ISym2X=0 I1Cent= 0 IOpClX= 0 NMat=1 NMatS=1 NMatT=0.
 ***** Axes restored to original set *****
 -------------------------------------------------------------------
 Center     Atomic                   Forces (Hartrees/Bohr)
 Number     Number              X              Y              Z
 -------------------------------------------------------------------
      1        6          -0.000674915   -0.000863683   -0.000528739
      2        8          -0.000170060    0.000704466    0.000655224
      3        8           0.000799758    0.000173033    0.000515946
      4        1          -0.000140403    0.000023835   -0.000038765
      5        6           0.000146913   -0.000233819   -0.000383808
      6        9           0.000089856    0.000227656    0.000018747
      7        9           0.000086533    0.000064075    0.000272249
      8        9          -0.000060188   -0.000166099   -0.000307238
      9        8           0.000039921    0.000232068   -0.000421170
     10        1           0.000036639   -0.000079121    0.000212772
     11        1          -0.000063731   -0.000145594    0.000102041
     12        8           0.000269757    0.000031399   -0.000246285
     13        1          -0.000018177    0.000013549    0.000465025
     14        1          -0.000184472    0.000004062   -0.000082932
     15        8          -0.000157931    0.000425161    0.000172815
     16        1          -0.000029979   -0.000128273    0.000266277
     17        1           0.000029766   -0.000427574   -0.000396203
     18        8          -0.000493117    0.000290716   -0.000325479
     19        1           0.000202735   -0.000114971   -0.000046488
     20        1           0.000291095   -0.000030887    0.000096011
 -------------------------------------------------------------------
 Cartesian Forces:  Max     0.000863683 RMS     0.000312282

 GradGradGradGradGradGradGradGradGradGradGradGradGradGradGradGradGradGrad
 Berny optimization.
 Using GEDIIS/GDIIS optimizer.
 FormGI is forming the generalized inverse of G from B-inverse, IUseBI=4.
 Internal  Forces:  Max     0.000746091 RMS     0.000216830
 Search for a local minimum.
 Step number  19 out of a maximum of  120
 All quantities printed in internal units (Hartrees-Bohrs-Radians)
 Mixed Optimization -- En-DIIS/RFO-DIIS
 Swapping is turned off.
 Update second derivatives using D2CorX and points   16   17   18   19
 DE= -1.58D-05 DEPred=-1.13D-05 R= 1.39D+00
 TightC=F SS=  1.41D+00  RLast= 1.04D-01 DXNew= 1.0543D+00 3.1267D-01
 Trust test= 1.39D+00 RLast= 1.04D-01 DXMaxT set to 6.27D-01
 ITU=  1  1  1  1  1 -1  0  0  0 -1 -1  1  1 -1  0  0  1  1  0
     Eigenvalues ---    0.00013   0.00041   0.00093   0.00129   0.00195
     Eigenvalues ---    0.00239   0.00389   0.00472   0.00563   0.00732
     Eigenvalues ---    0.00901   0.01148   0.01305   0.01395   0.01630
     Eigenvalues ---    0.01666   0.01825   0.01943   0.02133   0.02247
     Eigenvalues ---    0.02545   0.02911   0.02992   0.03285   0.04000
     Eigenvalues ---    0.04165   0.04595   0.07188   0.07629   0.08074
     Eigenvalues ---    0.08667   0.10472   0.12031   0.13592   0.20451
     Eigenvalues ---    0.20806   0.22225   0.24140   0.27770   0.33062
     Eigenvalues ---    0.37153   0.37789   0.40227   0.45576   0.47962
     Eigenvalues ---    0.52070   0.54487   0.55401   0.56048   0.56468
     Eigenvalues ---    0.56782   0.58550   0.64198   1.03769
 En-DIIS/RFO-DIIS/Sim-DIIS IScMMF=       -3 using points:    19   18   17   16   15   14
 RFO step:  Lambda=-6.38376566D-05.
 DidBck=F Rises=F RFO-DIIS coefs:    1.38166    1.00396   -2.00000    0.01258    0.27374
                  RFO-DIIS coefs:    0.32805
 Iteration  1 RMS(Cart)=  0.06195808 RMS(Int)=  0.00274364
 Iteration  2 RMS(Cart)=  0.00285730 RMS(Int)=  0.00056011
 Iteration  3 RMS(Cart)=  0.00000529 RMS(Int)=  0.00056004
 Iteration  4 RMS(Cart)=  0.00000000 RMS(Int)=  0.00056004
 Variable       Old X    -DE/DX   Delta X   Delta X   Delta X     New X
                                 (Linear)    (Quad)   (Total)
    R1        2.29256  -0.00075  -0.00013  -0.00070  -0.00076   2.29180
    R2        2.44866   0.00049   0.00060   0.00008   0.00064   2.44930
    R3        2.92938  -0.00006  -0.00011  -0.00049  -0.00060   2.92878
    R4        3.44034   0.00003   0.00107   0.00082   0.00184   3.44218
    R5        1.93291  -0.00025  -0.00058   0.00082   0.00010   1.93301
    R6        2.86638  -0.00011   0.00114  -0.00196  -0.00095   2.86543
    R7        2.52952   0.00018   0.00061   0.00148   0.00209   2.53161
    R8        2.53328   0.00009  -0.00028  -0.00149  -0.00176   2.53152
    R9        2.52263   0.00035  -0.00010   0.00061   0.00051   2.52314
   R10        1.87412   0.00002   0.00006   0.00043   0.00050   1.87463
   R11        1.81229  -0.00002   0.00009  -0.00006   0.00003   1.81232
   R12        3.13987  -0.00008  -0.00077  -0.00035  -0.00111   3.13876
   R13        1.81347  -0.00045  -0.00030  -0.00044  -0.00074   1.81272
   R14        1.83727   0.00010  -0.00009   0.00001  -0.00002   1.83725
   R15        3.33228  -0.00019  -0.00267  -0.00674  -0.00926   3.32302
   R16        1.81376   0.00027   0.00009   0.00018   0.00027   1.81403
   R17        1.86121   0.00050   0.00007   0.00086   0.00090   1.86211
   R18        3.25332  -0.00006   0.00095  -0.00004   0.00089   3.25421
   R19        1.81365   0.00015   0.00002  -0.00006  -0.00004   1.81360
   R20        1.85370  -0.00049  -0.00045  -0.00044  -0.00075   1.85295
    A1        2.22460  -0.00062  -0.00060  -0.00260  -0.00304   2.22156
    A2        2.11266   0.00012   0.00044   0.00149   0.00181   2.11448
    A3        1.94585   0.00050   0.00021   0.00121   0.00130   1.94715
    A4        2.59159  -0.00009   0.01140  -0.00540   0.00650   2.59808
    A5        1.93355   0.00023   0.00033  -0.00288  -0.00259   1.93096
    A6        1.93917  -0.00028  -0.00169  -0.00494  -0.00663   1.93254
    A7        1.92744  -0.00043   0.00075   0.00411   0.00485   1.93229
    A8        1.92894   0.00030   0.00065   0.00049   0.00113   1.93008
    A9        1.89003   0.00019   0.00002   0.00024   0.00027   1.89030
   A10        1.88915   0.00005  -0.00003  -0.00050  -0.00054   1.88862
   A11        1.88763   0.00018   0.00033   0.00064   0.00096   1.88859
   A12        2.07874   0.00002   0.00041   0.00974   0.01057   2.08931
   A13        2.17094   0.00001  -0.00445   0.00475   0.00132   2.17226
   A14        1.88883  -0.00014  -0.00248   0.00193   0.00007   1.88890
   A15        1.87261  -0.00011   0.00084   0.00332   0.00505   1.87766
   A16        2.25092  -0.00012   0.00916   0.00573   0.01529   2.26621
   A17        1.86626   0.00028   0.00665  -0.00177   0.00656   1.87282
   A18        2.07565   0.00001   0.00408  -0.00129   0.00236   2.07801
   A19        2.04112  -0.00009  -0.00299  -0.00070  -0.00265   2.03847
   A20        1.84567   0.00010  -0.00039   0.00001  -0.00095   1.84472
   A21        2.01881   0.00014   0.00418   0.00756   0.01176   2.03057
   A22        1.97871  -0.00006  -0.00750   0.00816   0.00160   1.98031
   A23        1.85836   0.00011   0.00124   0.00160   0.00243   1.86079
   A24        2.99656  -0.00004  -0.00214  -0.00460  -0.00546   2.99111
   A25        3.11501   0.00013   0.00370  -0.00082   0.00249   3.11750
   A26        3.17970  -0.00003   0.00344   0.00288   0.00675   3.18645
   A27        2.82650   0.00005   0.00117  -0.01563  -0.01392   2.81258
   A28        3.16345  -0.00010  -0.00573   0.00914   0.00430   3.16775
   A29        3.13617   0.00002  -0.00274  -0.00370  -0.00533   3.13084
   A30        3.15740  -0.00007  -0.00112  -0.00077  -0.00058   3.15682
   A31        3.17436   0.00003   0.00009   0.00293   0.00332   3.17767
   A32        3.22062  -0.00021  -0.00103  -0.00274  -0.00281   3.21780
    D1        2.70316   0.00010  -0.01364   0.06988   0.05631   2.75948
    D2       -0.42447  -0.00015  -0.01772   0.05988   0.04188  -0.38259
    D3       -0.01847  -0.00009   0.00360   0.00713   0.00962  -0.00886
    D4        3.11027   0.00013   0.00735   0.01634   0.02290   3.13317
    D5       -2.18427   0.00002   0.02205   0.06542   0.08764  -2.09664
    D6        2.00127   0.00025   0.02264   0.06563   0.08845   2.08972
    D7       -0.08674   0.00010   0.02133   0.06187   0.08337  -0.00336
    D8        0.96923  -0.00018   0.01859   0.05692   0.07533   1.04455
    D9       -1.12841   0.00005   0.01917   0.05713   0.07613  -1.05228
   D10        3.06676  -0.00010   0.01786   0.05337   0.07106   3.13783
   D11        1.25628  -0.00019  -0.02569  -0.11630  -0.14222   1.11407
   D12       -2.58699  -0.00017   0.00063  -0.10932  -0.10946  -2.69645
   D13       -0.58650  -0.00020   0.00253   0.04348   0.04422  -0.54228
   D14       -3.11335   0.00008   0.00915   0.00906   0.01781  -3.09554
   D15       -1.23221   0.00003   0.00674  -0.04179  -0.03497  -1.26718
   D16        1.03015   0.00010   0.00854  -0.04322  -0.03465   0.99550
   D17        1.37297  -0.00013  -0.00085  -0.01339  -0.01466   1.35830
   D18       -2.64786  -0.00006   0.00095  -0.01482  -0.01435  -2.66220
   D19        2.59936   0.00008   0.01831   0.13510   0.15279   2.75215
   D20        0.32644   0.00002  -0.00901   0.12564   0.11790   0.44434
   D21        1.34179   0.00003  -0.01624   0.04045   0.02441   1.36620
   D22       -0.83231  -0.00012  -0.01350   0.02262   0.00880  -0.82351
   D23       -2.60446   0.00011  -0.01513   0.04117   0.02631  -2.57815
   D24        1.50462  -0.00004  -0.01240   0.02334   0.01071   1.51532
   D25        0.14993   0.00015   0.02222  -0.13354  -0.11099   0.03894
   D26       -2.08951  -0.00008   0.02068  -0.15052  -0.12952  -2.21902
         Item               Value     Threshold  Converged?
 Maximum Force            0.000746     0.000015     NO 
 RMS     Force            0.000217     0.000010     NO 
 Maximum Displacement     0.271910     0.000060     NO 
 RMS     Displacement     0.061295     0.000040     NO 
 Predicted change in Energy=-3.425903D-05
 GradGradGradGradGradGradGradGradGradGradGradGradGradGradGradGradGradGrad

                          Input orientation:                          
 ---------------------------------------------------------------------
 Center     Atomic      Atomic             Coordinates (Angstroms)
 Number     Number       Type             X           Y           Z
 ---------------------------------------------------------------------
      1          6           0       -1.374198    3.376025   -1.515182
      2          8           0       -0.522284    2.577492   -1.842890
      3          8           0       -1.305474    4.250082   -0.560607
      4          1           0       -0.405797    4.186850   -0.077998
      5          6           0       -2.734942    3.445062   -2.253849
      6          9           0       -2.921047    4.657482   -2.792481
      7          9           0       -3.745504    3.200259   -1.409203
      8          9           0       -2.782894    2.540770   -3.235017
      9          8           0        0.942511    4.072703    0.606296
     10          1           0        1.395058    3.191389    0.656999
     11          1           0        1.210819    4.591853    1.366722
     12          8           0        0.373491    0.184620   -2.884385
     13          1           0        0.197937   -0.012910   -3.806515
     14          1           0       -0.086508    1.013589   -2.668875
     15          8           0        2.187094    1.739230    0.807690
     16          1           0        1.847725    1.084576    1.422300
     17          1           0        2.378175    1.248898   -0.025408
     18          8           0        2.675047    0.276854   -1.415540
     19          1           0        3.408374    0.544638   -1.973735
     20          1           0        1.894695    0.185953   -2.002265
 ---------------------------------------------------------------------
                    Distance matrix (angstroms):
                    1          2          3          4          5
     1  C    0.000000
     2  O    1.212767   0.000000
     3  O    1.296115   2.248376   0.000000
     4  H    1.913305   2.391327   1.022902   0.000000
     5  C    1.549844   2.411932   2.357648   3.272536   0.000000
     6  F    2.380413   3.313932   2.785195   3.730468   1.339673
     7  F    2.380172   3.311355   2.788546   3.728151   1.339624
     8  F    2.374849   2.655131   3.500998   4.280997   1.335190
     9  O    3.217635   3.221768   2.539008   1.516319   4.700853
    10  H    3.524378   3.209753   3.145834   2.185004   5.059080
    11  H    4.057822   4.166882   3.187967   2.205604   5.476558
    12  O    3.887699   2.759160   4.974621   4.949843   4.548672
    13  H    4.382544   3.329374   5.565004   5.648391   4.792715
    14  H    2.927500   1.821523   4.050378   4.109036   3.619186
    15  O    4.556055   3.881879   4.513829   3.674013   6.042294
    16  H    4.925478   4.302001   4.888253   4.117446   6.331414
    17  H    4.563376   3.671658   4.781508   4.047818   5.994418
    18  O    5.100115   3.962132   5.688761   5.154482   6.325210
    19  H    5.576739   4.427154   6.160163   5.604233   6.799357
    20  H    4.593416   3.403917   5.369973   5.000224   5.667329
                    6          7          8          9         10
     6  F    0.000000
     7  F    2.171793   0.000000
     8  F    2.166886   2.166828   0.000000
     9  O    5.178873   5.176956   5.566071   0.000000
    10  H    5.716389   5.540275   5.746858   0.992010   0.000000
    11  H    5.863070   5.848712   6.429050   0.959038   1.580807
    12  O    5.555981   5.313790   3.954384   5.256028   4.756644
    13  H    5.706916   5.623370   3.966515   6.059664   5.623486
    14  H    4.618208   4.444834   3.150126   4.598239   4.242557
    15  O    6.897139   6.499611   6.456526   2.652290   1.660962
    16  H    7.298714   6.616475   6.727090   3.227101   2.286757
    17  H    6.881634   6.574355   6.213466   3.230179   2.281550
    18  O    7.238932   7.054772   6.182631   4.636591   3.798461
    19  H    7.592589   7.651731   6.626249   5.018394   4.240224
    20  H    6.618941   6.422586   5.380026   4.776826   4.044004
                   11         12         13         14         15
    11  H    0.000000
    12  O    6.180350   0.000000
    13  H    6.999440   0.959251   0.000000
    14  H    5.547348   0.972232   1.558472   0.000000
    15  O    3.066446   4.397429   5.321431   4.216909   0.000000
    16  H    3.565072   4.640131   5.591671   4.525927   0.959943
    17  H    3.804746   3.650369   4.543387   3.621872   0.985387
    18  O    5.338929   2.731880   3.454967   3.120868   2.705438
    19  H    5.689275   3.188951   3.738563   3.594070   3.264184
    20  H    5.588355   1.758465   2.484724   2.248226   3.223974
                   16         17         18         19         20
    16  H    0.000000
    17  H    1.550560   0.000000
    18  O    3.064346   1.722054   0.000000
    19  H    3.776269   2.313714   0.959717   0.000000
    20  H    3.540815   2.295989   0.980539   1.555857   0.000000
 Stoichiometry    C2H9F3O6
 Framework group  C1[X(C2H9F3O6)]
 Deg. of freedom    54
 Full point group                 C1      NOp   1
 Largest Abelian subgroup         C1      NOp   1
 Largest concise Abelian subgroup C1      NOp   1
                         Standard orientation:                         
 ---------------------------------------------------------------------
 Center     Atomic      Atomic             Coordinates (Angstroms)
 Number     Number       Type             X           Y           Z
 ---------------------------------------------------------------------
      1          6           0       -0.935006    0.379581   -0.116679
      2          8           0        0.035641   -0.332582   -0.263220
      3          8           0       -0.960736    1.675046   -0.084734
      4          1           0       -0.018297    2.057159   -0.194861
      5          6           0       -2.351946   -0.222832    0.060512
      6          9           0       -3.170512    0.196191   -0.913701
      7          9           0       -2.877796    0.141304    1.237575
      8          9           0       -2.303486   -1.556525    0.019919
      9          8           0        1.390820    2.588266   -0.372446
     10          1           0        2.160809    2.061967   -0.034495
     11          1           0        1.627927    3.517170   -0.346539
     12          8           0        1.497100   -2.646583    0.086777
     13          1           0        1.160036   -3.466298   -0.280125
     14          1           0        0.819523   -1.962955   -0.050245
     15          8           0        3.489010    1.247431    0.541011
     16          1           0        3.645299    1.220368    1.487759
     17          1           0        3.615327    0.323202    0.223468
     18          8           0        3.870826   -1.325643   -0.202560
     19          1           0        4.230974   -1.488658   -1.077075
     20          1           0        3.064968   -1.878656   -0.123648
 ---------------------------------------------------------------------
 Rotational constants (GHZ):           1.0742678           0.4361171           0.3338580
 Standard basis: 6-31++G(d,p) (6D, 7F)
 There are   263 symmetry adapted cartesian basis functions of A   symmetry.
 There are   263 symmetry adapted basis functions of A   symmetry.
   263 basis functions,   424 primitive gaussians,   263 cartesian basis functions
    48 alpha electrons       48 beta electrons
       nuclear repulsion energy       718.1421925866 Hartrees.
 NAtoms=   20 NActive=   20 NUniq=   20 SFac= 1.00D+00 NAtFMM=   60 NAOKFM=F Big=F
 Integral buffers will be    131072 words long.
 Raffenetti 2 integral format.
 Two-electron integral symmetry is turned on.
 Nuclear repulsion after empirical dispersion term =      718.1346327711 Hartrees.
 One-electron integrals computed using PRISM.
 NBasis=   263 RedAO= T EigKep=  4.99D-05  NBF=   263
 NBsUse=   263 1.00D-06 EigRej= -1.00D+00 NBFU=   263
 Initial guess from the checkpoint file:  "/local_scratch/slurm.5620339/Gau-3114040.chk"
 B after Tr=     0.000000    0.000000    0.000000
         Rot=    0.999977    0.006397    0.002233   -0.000233 Ang=   0.78 deg.
 ExpMin= 3.60D-02 ExpMax= 7.00D+03 ExpMxC= 1.05D+03 IAcc=3 IRadAn=         5 AccDes= 0.00D+00
[truncated: 618,134 more chars]
