# Supplementary material for: The Hydration of Trifluoroacetic Acid from 0 to 298 K
Source: J Phys Chem A. 2026 Jan 20;130(4):927–35. doi: 10.1021/acs.jpca.5c08151 (PMC12862820; doi:10.1021/acs.jpca.5c08151)
Supplement: Supplementary file 1 [file jp5c08151_si_001.zip › TFA_SI/within1kcal-hightemps/4-H2O/20K-1-219-19250-wb97xd.xyz]

20
20K-1-219-19250-wb97xd.log	Energy: -522332.1185699
C         -1.06787        0.07475        0.23380
O         -0.51262        1.16033        0.24661
O         -0.59599       -1.07574        0.57693
H          0.39884       -1.04241        0.89150
C         -2.53588       -0.03584       -0.25294
F         -3.03604        1.16238       -0.54727
F         -3.30554       -0.59434        0.69035
F         -2.59944       -0.80066       -1.35393
O          3.61059       -1.67347       -0.54447
H          3.72671       -0.79348       -0.95757
H          3.53975       -2.32120       -1.24846
O          1.78933       -1.03519        1.33946
H          2.09088       -0.12197        1.47785
H          2.42427       -1.42351        0.69407
O          3.66559        0.97609       -1.22202
H          3.12982        1.36765       -0.50642
H          3.40637        1.41390       -2.03565
O          2.05629        1.72603        0.92066
H          1.10514        1.64943        0.69090
H          2.16426        2.50717        1.46877
