# Supplementary material for: The Hydration of Trifluoroacetic Acid from 0 to 298 K
Source: J Phys Chem A. 2026 Jan 20;130(4):927–35. doi: 10.1021/acs.jpca.5c08151 (PMC12862820; doi:10.1021/acs.jpca.5c08151)
Supplement: Supplementary file 1 [file jp5c08151_si_001.zip › TFA_SI/within1kcal-hightemps/4-H2O/20K-431-10089-wb97xd.log]

 Entering Gaussian System, Link 0=g16
 Initial command:
 /software/commercial/MERCURY/GAUSSIAN/AVX2/g16/l1.exe "/local_scratch/slurm.5620347/Gau-3481385.inp" -scrdir="/local_scratch/slurm.5620347/"
 Entering Link 1 = /software/commercial/MERCURY/GAUSSIAN/AVX2/g16/l1.exe PID=   3481386.
  
 Copyright (c) 1988-2019, Gaussian, Inc.  All Rights Reserved.
  
 This is part of the Gaussian(R) 16 program.  It is based on
 the Gaussian(R) 09 system (copyright 2009, Gaussian, Inc.),
 the Gaussian(R) 03 system (copyright 2003, Gaussian, Inc.),
 the Gaussian(R) 98 system (copyright 1998, Gaussian, Inc.),
 the Gaussian(R) 94 system (copyright 1995, Gaussian, Inc.),
 the Gaussian 92(TM) system (copyright 1992, Gaussian, Inc.),
 the Gaussian 90(TM) system (copyright 1990, Gaussian, Inc.),
 the Gaussian 88(TM) system (copyright 1988, Gaussian, Inc.),
 the Gaussian 86(TM) system (copyright 1986, Carnegie Mellon
 University), and the Gaussian 82(TM) system (copyright 1983,
 Carnegie Mellon University). Gaussian is a federally registered
 trademark of Gaussian, Inc.
  
 This software contains proprietary and confidential information,
 including trade secrets, belonging to Gaussian, Inc.
  
 This software is provided under written license and may be
 used, copied, transmitted, or stored only in accord with that
 written license.
  
 The following legend is applicable only to US Government
 contracts under FAR:
  
                    RESTRICTED RIGHTS LEGEND
  
 Use, reproduction and disclosure by the US Government is
 subject to restrictions as set forth in subparagraphs (a)
 and (c) of the Commercial Computer Software - Restricted
 Rights clause in FAR 52.227-19.
  
 Gaussian, Inc.
 340 Quinnipiac St., Bldg. 40, Wallingford CT 06492
  
  
 ---------------------------------------------------------------
 Warning -- This program may not be used in any manner that
 competes with the business of Gaussian, Inc. or will provide
 assistance to any competitor of Gaussian, Inc.  The licensee
 of this program is prohibited from giving any competitor of
 Gaussian, Inc. access to this program.  By using this program,
 the user acknowledges that Gaussian, Inc. is engaged in the
 business of creating and licensing software in the field of
 computational chemistry and represents and warrants to the
 licensee that it is not a competitor of Gaussian, Inc. and that
 it will not use this program in any manner prohibited above.
 ---------------------------------------------------------------
  

 Cite this work as:
 Gaussian 16, Revision C.01,
 M. J. Frisch, G. W. Trucks, H. B. Schlegel, G. E. Scuseria, 
 M. A. Robb, J. R. Cheeseman, G. Scalmani, V. Barone, 
 G. A. Petersson, H. Nakatsuji, X. Li, M. Caricato, A. V. Marenich, 
 J. Bloino, B. G. Janesko, R. Gomperts, B. Mennucci, H. P. Hratchian, 
 J. V. Ortiz, A. F. Izmaylov, J. L. Sonnenberg, D. Williams-Young, 
 F. Ding, F. Lipparini, F. Egidi, J. Goings, B. Peng, A. Petrone, 
 T. Henderson, D. Ranasinghe, V. G. Zakrzewski, J. Gao, N. Rega, 
 G. Zheng, W. Liang, M. Hada, M. Ehara, K. Toyota, R. Fukuda, 
 J. Hasegawa, M. Ishida, T. Nakajima, Y. Honda, O. Kitao, H. Nakai, 
 T. Vreven, K. Throssell, J. A. Montgomery, Jr., J. E. Peralta, 
 F. Ogliaro, M. J. Bearpark, J. J. Heyd, E. N. Brothers, K. N. Kudin, 
 V. N. Staroverov, T. A. Keith, R. Kobayashi, J. Normand, 
 K. Raghavachari, A. P. Rendell, J. C. Burant, S. S. Iyengar, 
 J. Tomasi, M. Cossi, J. M. Millam, M. Klene, C. Adamo, R. Cammi, 
 J. W. Ochterski, R. L. Martin, K. Morokuma, O. Farkas, 
 J. B. Foresman, and D. J. Fox, Gaussian, Inc., Wallingford CT, 2019.
 
 ******************************************
 Gaussian 16:  ES64L-G16RevC.01  3-Jul-2019
                19-Sep-2025 
 ******************************************
 %nproc=20
 Will use up to   20 processors via shared memory.
 %mem=18gb
 ----------------------------------------------------------------------
 # wb97xd/6-31++g** scf(conver=10) opt(tight,maxcycles=300,calcfc) freq
 ----------------------------------------------------------------------
 1/6=300,7=10,10=4,18=20,19=15,26=3,38=1/1,3;
 2/9=110,12=2,17=6,18=5,40=1/2;
 3/5=1,6=6,7=1111,11=2,25=1,30=1,71=2,74=-58,140=1/1,2,3;
 4//1;
 5/5=2,6=10,38=5/2;
 8/6=4,10=90,11=11/1;
 11/6=1,8=1,9=11,15=111,16=1/1,2,10;
 10/6=1,13=1/2;
 6/7=2,8=2,9=2,10=2,28=1/1;
 7/10=1,25=1/1,2,3,16;
 1/6=300,7=10,10=4,18=20,19=15,26=3/3(2);
 2/9=110/2;
 99//99;
 2/9=110/2;
 3/5=1,6=6,7=1111,11=2,25=1,30=1,71=1,74=-58/1,2,3;
 4/5=5,16=3,69=1/1;
 5/5=2,6=10,38=5/2;
 7//1,2,3,16;
 1/6=300,7=10,18=20,19=15,26=3/3(-5);
 2/9=110/2;
 6/7=2,8=2,9=2,10=2,19=2,28=1/1;
 99/9=1/99;
 -------------
 20K-431-10089
 -------------
 Symbolic Z-matrix:
 Charge =  0 Multiplicity = 1
 C                     0.1652   -0.05417  -1.26443 
 O                     0.64409   0.51567  -0.31685 
 O                    -0.88438  -0.78946  -1.29739 
 H                    -1.37007  -0.86624  -0.35384 
 C                     0.85339   0.04041  -2.66326 
 F                     1.71114  -0.97524  -2.83496 
 F                     1.54993   1.1753   -2.77996 
 F                    -0.02337   0.00151  -3.66737 
 O                     1.84382   1.78909   1.97579 
 H                     1.77324   1.28447   1.15639 
 H                     1.41204   1.26117   2.65262 
 O                    -1.37198   1.10205   2.47823 
 H                    -2.11975   1.43577   2.97643 
 H                    -1.0262    1.87275   1.9623 
 O                    -0.32302   3.17578   1.18222 
 H                     0.57459   2.94853   1.5052 
 H                    -0.27625   3.12233   0.22595 
 O                    -1.96443  -0.96319   0.98267 
 H                    -1.61715  -1.72185   1.45684 
 H                    -1.7387   -0.15822   1.52792 
 
 Add virtual bond connecting atoms O18        and H4         Dist= 2.77D+00.
 Add virtual bond connecting atoms H20        and O12        Dist= 3.06D+00.
 Add virtual bond connecting atoms O15        and H14        Dist= 3.16D+00.
 Add virtual bond connecting atoms H16        and O9         Dist= 3.37D+00.

 GradGradGradGradGradGradGradGradGradGradGradGradGradGradGradGradGradGrad
 Berny optimization.
 Initialization pass.
                           ----------------------------
                           !    Initial Parameters    !
                           ! (Angstroms and Degrees)  !
 --------------------------                            --------------------------
 ! Name  Definition              Value          Derivative Info.                !
 --------------------------------------------------------------------------------
 ! R1    R(1,2)                  1.205          calculate D2E/DX2 analytically  !
 ! R2    R(1,3)                  1.2819         calculate D2E/DX2 analytically  !
 ! R3    R(1,5)                  1.5618         calculate D2E/DX2 analytically  !
 ! R4    R(3,4)                  1.064          calculate D2E/DX2 analytically  !
 ! R5    R(4,18)                 1.4659         calculate D2E/DX2 analytically  !
 ! R6    R(5,6)                  1.3404         calculate D2E/DX2 analytically  !
 ! R7    R(5,7)                  1.3367         calculate D2E/DX2 analytically  !
 ! R8    R(5,8)                  1.3336         calculate D2E/DX2 analytically  !
 ! R9    R(9,10)                 0.9649         calculate D2E/DX2 analytically  !
 ! R10   R(9,11)                 0.9608         calculate D2E/DX2 analytically  !
 ! R11   R(9,16)                 1.7823         calculate D2E/DX2 analytically  !
 ! R12   R(12,13)                0.9585         calculate D2E/DX2 analytically  !
 ! R13   R(12,14)                0.9898         calculate D2E/DX2 analytically  !
 ! R14   R(12,20)                1.6204         calculate D2E/DX2 analytically  !
 ! R15   R(14,15)                1.6736         calculate D2E/DX2 analytically  !
 ! R16   R(15,16)                0.9806         calculate D2E/DX2 analytically  !
 ! R17   R(15,17)                0.9589         calculate D2E/DX2 analytically  !
 ! R18   R(18,19)                0.9597         calculate D2E/DX2 analytically  !
 ! R19   R(18,20)                0.9981         calculate D2E/DX2 analytically  !
 ! A1    A(2,1,3)              128.0868         calculate D2E/DX2 analytically  !
 ! A2    A(2,1,5)              120.0378         calculate D2E/DX2 analytically  !
 ! A3    A(3,1,5)              111.8684         calculate D2E/DX2 analytically  !
 ! A4    A(1,3,4)              113.0997         calculate D2E/DX2 analytically  !
 ! A5    A(1,5,6)              110.5362         calculate D2E/DX2 analytically  !
 ! A6    A(1,5,7)              111.052          calculate D2E/DX2 analytically  !
 ! A7    A(1,5,8)              112.5139         calculate D2E/DX2 analytically  !
 ! A8    A(6,5,7)              107.3784         calculate D2E/DX2 analytically  !
 ! A9    A(6,5,8)              107.5871         calculate D2E/DX2 analytically  !
 ! A10   A(7,5,8)              107.5549         calculate D2E/DX2 analytically  !
 ! A11   A(10,9,11)            106.1391         calculate D2E/DX2 analytically  !
 ! A12   A(10,9,16)             93.6635         calculate D2E/DX2 analytically  !
 ! A13   A(11,9,16)            102.9087         calculate D2E/DX2 analytically  !
 ! A14   A(13,12,14)           105.8048         calculate D2E/DX2 analytically  !
 ! A15   A(13,12,20)           113.5187         calculate D2E/DX2 analytically  !
 ! A16   A(14,12,20)           112.2682         calculate D2E/DX2 analytically  !
 ! A17   A(14,15,16)            92.9029         calculate D2E/DX2 analytically  !
 ! A18   A(14,15,17)           116.2268         calculate D2E/DX2 analytically  !
 ! A19   A(16,15,17)           105.717          calculate D2E/DX2 analytically  !
 ! A20   A(9,16,15)            152.8145         calculate D2E/DX2 analytically  !
 ! A21   A(4,18,19)            110.8569         calculate D2E/DX2 analytically  !
 ! A22   A(4,18,20)            110.6721         calculate D2E/DX2 analytically  !
 ! A23   A(19,18,20)           106.6066         calculate D2E/DX2 analytically  !
 ! A24   L(3,4,18,9,-1)        177.1265         calculate D2E/DX2 analytically  !
 ! A25   L(12,14,15,1,-1)      181.371          calculate D2E/DX2 analytically  !
 ! A26   L(12,20,18,1,-1)      182.0516         calculate D2E/DX2 analytically  !
 ! A27   L(3,4,18,9,-2)        181.5757         calculate D2E/DX2 analytically  !
 ! A28   L(12,14,15,1,-2)      185.0073         calculate D2E/DX2 analytically  !
 ! A29   L(12,20,18,1,-2)      177.9438         calculate D2E/DX2 analytically  !
 ! D1    D(2,1,3,4)              1.0619         calculate D2E/DX2 analytically  !
 ! D2    D(5,1,3,4)           -179.9107         calculate D2E/DX2 analytically  !
 ! D3    D(2,1,5,6)             92.06           calculate D2E/DX2 analytically  !
 ! D4    D(2,1,5,7)            -27.0147         calculate D2E/DX2 analytically  !
 ! D5    D(2,1,5,8)           -147.6384         calculate D2E/DX2 analytically  !
 ! D6    D(3,1,5,6)            -87.0557         calculate D2E/DX2 analytically  !
 ! D7    D(3,1,5,7)            153.8696         calculate D2E/DX2 analytically  !
 ! D8    D(3,1,5,8)             33.2459         calculate D2E/DX2 analytically  !
 ! D9    D(1,3,18,19)          -91.1891         calculate D2E/DX2 analytically  !
 ! D10   D(1,3,18,20)           26.0114         calculate D2E/DX2 analytically  !
 ! D11   D(10,9,11,16)         -97.7334         calculate D2E/DX2 analytically  !
 ! D12   D(10,9,16,15)          51.7477         calculate D2E/DX2 analytically  !
 ! D13   D(11,9,16,15)         -55.7361         calculate D2E/DX2 analytically  !
 ! D14   D(13,12,15,16)        130.2097         calculate D2E/DX2 analytically  !
 ! D15   D(13,12,15,17)       -121.386          calculate D2E/DX2 analytically  !
 ! D16   D(20,12,15,16)       -103.4373         calculate D2E/DX2 analytically  !
 ! D17   D(20,12,15,17)          4.967          calculate D2E/DX2 analytically  !
 ! D18   D(13,12,18,4)         136.6012         calculate D2E/DX2 analytically  !
 ! D19   D(13,12,18,19)       -102.9104         calculate D2E/DX2 analytically  !
 ! D20   D(14,12,18,4)          16.0692         calculate D2E/DX2 analytically  !
 ! D21   D(14,12,18,19)        136.5576         calculate D2E/DX2 analytically  !
 ! D22   D(14,15,16,9)          34.6414         calculate D2E/DX2 analytically  !
 ! D23   D(17,15,16,9)         -83.6496         calculate D2E/DX2 analytically  !
 --------------------------------------------------------------------------------
 Trust Radius=3.00D-01 FncErr=1.00D-07 GrdErr=1.00D-06 EigMax=2.50D+02 EigMin=1.00D-04
 Number of steps in this run=    120 maximum allowed number of steps=    120.
 GradGradGradGradGradGradGradGradGradGradGradGradGradGradGradGradGradGrad

                          Input orientation:                          
 ---------------------------------------------------------------------
 Center     Atomic      Atomic             Coordinates (Angstroms)
 Number     Number       Type             X           Y           Z
 ---------------------------------------------------------------------
      1          6           0        0.165205   -0.054171   -1.264433
      2          8           0        0.644088    0.515674   -0.316846
      3          8           0       -0.884376   -0.789464   -1.297389
      4          1           0       -1.370071   -0.866235   -0.353839
      5          6           0        0.853393    0.040412   -2.663263
      6          9           0        1.711143   -0.975238   -2.834957
      7          9           0        1.549928    1.175303   -2.779959
      8          9           0       -0.023365    0.001508   -3.667373
      9          8           0        1.843816    1.789093    1.975794
     10          1           0        1.773235    1.284466    1.156389
     11          1           0        1.412037    1.261172    2.652618
     12          8           0       -1.371984    1.102046    2.478230
     13          1           0       -2.119747    1.435768    2.976425
     14          1           0       -1.026199    1.872754    1.962295
     15          8           0       -0.323019    3.175782    1.182219
     16          1           0        0.574595    2.948526    1.505197
     17          1           0       -0.276251    3.122329    0.225947
     18          8           0       -1.964430   -0.963193    0.982668
     19          1           0       -1.617146   -1.721848    1.456839
     20          1           0       -1.738702   -0.158222    1.527919
 ---------------------------------------------------------------------
                    Distance matrix (angstroms):
                    1          2          3          4          5
     1  C    0.000000
     2  O    1.204979   0.000000
     3  O    1.281937   2.236303   0.000000
     4  H    1.961046   2.442924   1.063993   0.000000
     5  C    1.561817   2.403197   2.360962   3.331552   0.000000
     6  F    2.388480   3.114853   3.022474   3.957488   1.340432
     7  F    2.392882   2.706027   3.461814   4.310491   1.336697
     8  F    2.410970   3.454836   2.642688   3.680503   1.333587
     9  O    4.088328   2.883945   4.980533   4.775670   5.055657
    10  H    3.199701   2.009088   4.169545   4.097155   4.121107
    11  H    4.316017   3.156458   5.008110   4.615709   5.482784
    12  O    4.208006   3.495830   4.250984   3.448876   5.702132
    13  H    5.042400   4.396702   4.974262   4.117267   6.526305
    14  H    3.942621   3.134647   4.211064   3.603441   5.318471
    15  O    4.081306   3.202915   4.710281   4.449010   5.099237
    16  H    4.105440   3.040302   4.894451   4.667991   5.090276
    17  H    3.536421   2.817144   4.241756   4.176271   4.372853
    18  O    3.226628   3.268050   2.528904   1.465917   4.715947
    19  H    3.655577   3.642203   2.998677   2.017839   5.117065
    20  H    3.381260   3.087877   3.018395   2.044061   4.931979
                    6          7          8          9         10
     6  F    0.000000
     7  F    2.157276   0.000000
     8  F    2.157652   2.154193   0.000000
     9  O    5.549996   4.804196   6.207024   0.000000
    10  H    4.587043   3.944188   5.304944   0.964911   0.000000
    11  H    5.933336   5.435005   6.602227   0.960845   1.539386
    12  O    6.484654   6.015936   6.387361   3.326537   3.416569
    13  H    7.366195   6.831567   7.112803   4.103161   4.300085
    14  H    6.214317   5.441677   6.016677   2.871266   2.971935
    15  O    6.124253   4.817540   5.803821   2.692182   2.823477
    16  H    5.960252   4.739004   5.983138   1.782321   2.080264
    17  H    5.487160   4.020114   4.996140   3.055187   2.905831
    18  O    5.299457   5.575055   5.130425   4.802511   4.364894
    19  H    5.482194   6.031111   5.636279   4.957245   4.541242
    20  H    5.621711   5.581326   5.473477   4.102080   3.814851
                   11         12         13         14         15
    11  H    0.000000
    12  O    2.794012   0.000000
    13  H    3.550891   0.958497   0.000000
    14  H    2.606832   0.989821   1.554112   0.000000
    15  O    2.972914   2.660893   3.078158   1.673578   0.000000
    16  H    2.205685   2.854024   3.422343   1.982112   0.980648
    17  H    3.493272   3.217911   3.715925   2.266884   0.958905
    18  O    4.374593   2.617807   3.123172   3.143652   4.457035
    19  H    4.416361   3.012926   3.540097   3.677753   5.073160
    20  H    3.634114   1.620447   2.187274   2.195725   3.638578
                   16         17         18         19         20
    16  H    0.000000
    17  H    1.546165   0.000000
    18  O    4.692679   4.484871   0.000000
    19  H    5.159308   5.174858   0.959688   0.000000
    20  H    3.873467   3.820460   0.998114   1.569953   0.000000
 Stoichiometry    C2H9F3O6
 Framework group  C1[X(C2H9F3O6)]
 Deg. of freedom    54
 Full point group                 C1      NOp   1
 Largest Abelian subgroup         C1      NOp   1
 Largest concise Abelian subgroup C1      NOp   1
                         Standard orientation:                         
 ---------------------------------------------------------------------
 Center     Atomic      Atomic             Coordinates (Angstroms)
 Number     Number       Type             X           Y           Z
 ---------------------------------------------------------------------
      1          6           0        0.820934    0.364344   -0.110033
      2          8           0       -0.099328   -0.352356   -0.412411
      3          8           0        0.805082    1.630873    0.087483
      4          1           0       -0.162639    2.058736   -0.024458
      5          6           0        2.253267   -0.233619    0.063568
      6          9           0        2.935402   -0.162190   -1.088104
      7          9           0        2.196364   -1.522136    0.414632
      8          9           0        2.964230    0.405573    0.993309
      9          8           0       -2.283685   -2.043827   -1.239846
     10          1           0       -1.396787   -1.665279   -1.205675
     11          1           0       -2.856747   -1.351351   -1.579404
     12          8           0       -3.358122    0.774750    0.162670
     13          1           0       -4.106963    1.100037    0.664808
     14          1           0       -3.027911   -0.018354    0.654291
     15          8           0       -2.524142   -1.443111    1.373421
     16          1           0       -2.523756   -1.930749    0.522610
     17          1           0       -1.617392   -1.463150    1.684711
     18          8           0       -1.513073    2.588734   -0.235035
     19          1           0       -1.631902    2.869467   -1.145019
     20          1           0       -2.198922    1.884564   -0.061872
 ---------------------------------------------------------------------
 Rotational constants (GHZ):           1.1177848           0.4740652           0.3910464
 Standard basis: 6-31++G(d,p) (6D, 7F)
 There are   263 symmetry adapted cartesian basis functions of A   symmetry.
 There are   263 symmetry adapted basis functions of A   symmetry.
   263 basis functions,   424 primitive gaussians,   263 cartesian basis functions
    48 alpha electrons       48 beta electrons
       nuclear repulsion energy       737.0749860647 Hartrees.
 NAtoms=   20 NActive=   20 NUniq=   20 SFac= 1.00D+00 NAtFMM=   60 NAOKFM=F Big=F
 Integral buffers will be    131072 words long.
 Raffenetti 2 integral format.
 Two-electron integral symmetry is turned on.
 Nuclear repulsion after empirical dispersion term =      737.0658738643 Hartrees.
 One-electron integrals computed using PRISM.
 NBasis=   263 RedAO= T EigKep=  5.26D-05  NBF=   263
 NBsUse=   263 1.00D-06 EigRej= -1.00D+00 NBFU=   263
 ExpMin= 3.60D-02 ExpMax= 7.00D+03 ExpMxC= 1.05D+03 IAcc=3 IRadAn=         5 AccDes= 0.00D+00
 Harris functional with IExCor= 4639 and IRadAn=       5 diagonalized for initial guess.
 HarFok:  IExCor= 4639 AccDes= 0.00D+00 IRadAn=         5 IDoV= 1 UseB2=F ITyADJ=14
 ICtDFT=  3500011 ScaDFX=  1.000000  1.000000  1.000000  1.000000
 FoFCou: FMM=F IPFlag=           0 FMFlag=      100000 FMFlg1=           0
         NFxFlg=           0 DoJE=T BraDBF=F KetDBF=T FulRan=T
         wScrn=  0.000000 ICntrl=       500 IOpCl=  0 I1Cent=   200000004 NGrid=           0
         NMat0=    1 NMatS0=      1 NMatT0=    0 NMatD0=    1 NMtDS0=    0 NMtDT0=    0
 Petite list used in FoFCou.
 Requested convergence on RMS density matrix=1.00D-10 within 128 cycles.
 Requested convergence on MAX density matrix=1.00D-08.
 Requested convergence on             energy=1.00D-08.
 No special actions if energy rises.
 SCF Done:  E(RwB97XD) =  -832.378975524     A.U. after   18 cycles
            NFock= 18  Conv=0.63D-10     -V/T= 2.0081
 DoSCS=F DFT=T ScalE2(SS,OS)=  1.000000  1.000000
 Range of M.O.s used for correlation:     1   263
 NBasis=   263 NAE=    48 NBE=    48 NFC=     0 NFV=     0
 NROrb=    263 NOA=    48 NOB=    48 NVA=   215 NVB=   215

 **** Warning!!: The largest alpha MO coefficient is  0.26144271D+02

 Symmetrizing basis deriv contribution to polar:
 IMax=3 JMax=2 DiffMx= 0.00D+00
 G2DrvN: will do    21 centers at a time, making    1 passes.
 Calling FoFCou, ICntrl=  3107 FMM=F I1Cent=   0 AccDes= 0.00D+00.
 End of G2Drv F.D. properties file   721 does not exist.
 End of G2Drv F.D. properties file   722 does not exist.
 End of G2Drv F.D. properties file   788 does not exist.
          IDoAtm=11111111111111111111
          Differentiating once with respect to nuclear coordinates.
 Keep R1 ints in memory in canonical form, NReq=1236245053.
          There are    63 degrees of freedom in the 1st order CPHF.  IDoFFX=6 NUNeed=     0.
     57 vectors produced by pass  0 Test12= 1.64D-14 1.59D-09 XBig12= 1.43D-01 9.18D-02.
 AX will form    57 AO Fock derivatives at one time.
     57 vectors produced by pass  1 Test12= 1.64D-14 1.59D-09 XBig12= 2.89D-02 4.33D-02.
     57 vectors produced by pass  2 Test12= 1.64D-14 1.59D-09 XBig12= 9.18D-04 4.78D-03.
     57 vectors produced by pass  3 Test12= 1.64D-14 1.59D-09 XBig12= 1.08D-05 4.93D-04.
     57 vectors produced by pass  4 Test12= 1.64D-14 1.59D-09 XBig12= 8.18D-08 3.56D-05.
     57 vectors produced by pass  5 Test12= 1.64D-14 1.59D-09 XBig12= 4.71D-10 2.45D-06.
     48 vectors produced by pass  6 Test12= 1.64D-14 1.59D-09 XBig12= 2.69D-12 1.63D-07.
     16 vectors produced by pass  7 Test12= 1.64D-14 1.59D-09 XBig12= 1.36D-14 1.42D-08.
 InvSVY:  IOpt=1 It=  1 EMax= 2.50D-16
 Solved reduced A of dimension   406 with    63 vectors.
 End of Minotr F.D. properties file   721 does not exist.
 End of Minotr F.D. properties file   722 does not exist.
 End of Minotr F.D. properties file   788 does not exist.

 **********************************************************************

            Population analysis using the SCF Density.

 **********************************************************************

 Orbital symmetries:
       Occupied  (A) (A) (A) (A) (A) (A) (A) (A) (A) (A) (A) (A)
                 (A) (A) (A) (A) (A) (A) (A) (A) (A) (A) (A) (A)
                 (A) (A) (A) (A) (A) (A) (A) (A) (A) (A) (A) (A)
                 (A) (A) (A) (A) (A) (A) (A) (A) (A) (A) (A) (A)
       Virtual   (A) (A) (A) (A) (A) (A) (A) (A) (A) (A) (A) (A)
                 (A) (A) (A) (A) (A) (A) (A) (A) (A) (A) (A) (A)
                 (A) (A) (A) (A) (A) (A) (A) (A) (A) (A) (A) (A)
                 (A) (A) (A) (A) (A) (A) (A) (A) (A) (A) (A) (A)
                 (A) (A) (A) (A) (A) (A) (A) (A) (A) (A) (A) (A)
                 (A) (A) (A) (A) (A) (A) (A) (A) (A) (A) (A) (A)
                 (A) (A) (A) (A) (A) (A) (A) (A) (A) (A) (A) (A)
                 (A) (A) (A) (A) (A) (A) (A) (A) (A) (A) (A) (A)
                 (A) (A) (A) (A) (A) (A) (A) (A) (A) (A) (A) (A)
                 (A) (A) (A) (A) (A) (A) (A) (A) (A) (A) (A) (A)
                 (A) (A) (A) (A) (A) (A) (A) (A) (A) (A) (A) (A)
                 (A) (A) (A) (A) (A) (A) (A) (A) (A) (A) (A) (A)
                 (A) (A) (A) (A) (A) (A) (A) (A) (A) (A) (A) (A)
                 (A) (A) (A) (A) (A) (A) (A) (A) (A) (A) (A) (A)
                 (A) (A) (A) (A) (A) (A) (A) (A) (A) (A) (A) (A)
                 (A) (A) (A) (A) (A) (A) (A) (A) (A) (A) (A) (A)
                 (A) (A) (A) (A) (A) (A) (A) (A) (A) (A) (A) (A)
                 (A) (A) (A) (A) (A) (A) (A) (A) (A) (A) (A)
 The electronic state is 1-A.
 Alpha  occ. eigenvalues --  -24.89002 -24.88873 -24.88840 -19.33917 -19.31790
 Alpha  occ. eigenvalues --  -19.30732 -19.30711 -19.30003 -19.29582 -10.57583
 Alpha  occ. eigenvalues --  -10.47931  -1.44689  -1.35381  -1.35335  -1.24846
 Alpha  occ. eigenvalues --   -1.16409  -1.15501  -1.14341  -1.13452  -1.12168
 Alpha  occ. eigenvalues --   -0.86312  -0.76779  -0.70998  -0.70791  -0.68689
 Alpha  occ. eigenvalues --   -0.66338  -0.65594  -0.65033  -0.63437  -0.61199
 Alpha  occ. eigenvalues --   -0.58810  -0.57949  -0.57111  -0.56335  -0.54973
 Alpha  occ. eigenvalues --   -0.53933  -0.53381  -0.52128  -0.51751  -0.50370
 Alpha  occ. eigenvalues --   -0.48284  -0.47862  -0.43932  -0.43675  -0.43354
 Alpha  occ. eigenvalues --   -0.42647  -0.40984  -0.40269
 Alpha virt. eigenvalues --    0.02658   0.03564   0.05147   0.05878   0.06537
 Alpha virt. eigenvalues --    0.08853   0.09276   0.10068   0.10699   0.11219
 Alpha virt. eigenvalues --    0.12348   0.13300   0.13903   0.14599   0.15472
 Alpha virt. eigenvalues --    0.17369   0.18336   0.19387   0.20796   0.21330
 Alpha virt. eigenvalues --    0.22390   0.23706   0.24203   0.24796   0.26040
 Alpha virt. eigenvalues --    0.26605   0.26835   0.27284   0.28884   0.29092
 Alpha virt. eigenvalues --    0.29360   0.29724   0.30012   0.30563   0.31156
 Alpha virt. eigenvalues --    0.31518   0.32865   0.33387   0.33530   0.33747
 Alpha virt. eigenvalues --    0.34528   0.35505   0.35752   0.36476   0.37038
 Alpha virt. eigenvalues --    0.37498   0.38103   0.38317   0.39178   0.39869
 Alpha virt. eigenvalues --    0.40479   0.42144   0.43222   0.44391   0.44587
 Alpha virt. eigenvalues --    0.45731   0.46166   0.46477   0.47181   0.47521
 Alpha virt. eigenvalues --    0.49676   0.50289   0.51714   0.52787   0.53627
 Alpha virt. eigenvalues --    0.54999   0.57084   0.61146   0.62692   0.80292
 Alpha virt. eigenvalues --    0.83662   0.86446   0.89535   0.89871   0.91087
 Alpha virt. eigenvalues --    1.05831   1.07426   1.08974   1.10362   1.17123
 Alpha virt. eigenvalues --    1.17795   1.18394   1.20340   1.21785   1.22136
 Alpha virt. eigenvalues --    1.23740   1.24117   1.25151   1.25648   1.26991
 Alpha virt. eigenvalues --    1.27720   1.28622   1.29871   1.30738   1.31230
 Alpha virt. eigenvalues --    1.32421   1.33729   1.34719   1.36118   1.36767
 Alpha virt. eigenvalues --    1.37750   1.41014   1.41767   1.44819   1.45867
 Alpha virt. eigenvalues --    1.48060   1.51998   1.53002   1.55624   1.56242
 Alpha virt. eigenvalues --    1.57690   1.58388   1.59233   1.60996   1.62373
 Alpha virt. eigenvalues --    1.63992   1.64395   1.65456   1.65803   1.67892
 Alpha virt. eigenvalues --    1.68511   1.69598   1.71162   1.71452   1.73238
 Alpha virt. eigenvalues --    1.73674   1.74264   1.74530   1.74956   1.76641
 Alpha virt. eigenvalues --    1.78407   1.79797   1.80696   1.83664   1.85692
 Alpha virt. eigenvalues --    1.87477   1.89633   1.90599   1.91524   1.92207
 Alpha virt. eigenvalues --    1.93026   1.93425   1.96166   1.96557   2.04937
 Alpha virt. eigenvalues --    2.10666   2.12064   2.14819   2.15644   2.17292
 Alpha virt. eigenvalues --    2.19012   2.23067   2.28838   2.30848   2.31299
 Alpha virt. eigenvalues --    2.31998   2.33522   2.35756   2.36700   2.38462
 Alpha virt. eigenvalues --    2.40415   2.43344   2.46167   2.47208   2.53276
 Alpha virt. eigenvalues --    2.55355   2.59544   2.61522   2.62074   2.65061
 Alpha virt. eigenvalues --    2.67072   2.70403   2.71314   2.75175   2.76607
 Alpha virt. eigenvalues --    2.77162   2.77854   2.80770   2.81880   2.82172
 Alpha virt. eigenvalues --    2.86097   2.88974   2.91171   2.98021   2.99377
 Alpha virt. eigenvalues --    3.10118   3.11309   3.12010   3.13873   3.15530
 Alpha virt. eigenvalues --    3.23486   3.24869   3.29913   3.33278   3.38674
 Alpha virt. eigenvalues --    3.43387   3.50073   3.53248   3.56729   3.73346
 Alpha virt. eigenvalues --    3.74152   3.76596   3.78683   3.84539   4.29872
 Alpha virt. eigenvalues --    4.35379   4.42180   4.46105   4.50370   4.58195
 Alpha virt. eigenvalues --    4.73267   4.80137   5.67746   5.83509   6.48194
          Condensed to atoms (all electrons):
               1          2          3          4          5          6
     1  C    5.272012   0.297558   0.383729  -0.023494  -0.026198  -0.079307
     2  O    0.297558   8.473234  -0.170761  -0.005173  -0.074443   0.006075
     3  O    0.383729  -0.170761   8.318680   0.177263  -0.226368   0.009513
     4  H   -0.023494  -0.005173   0.177263   0.266542   0.012500   0.000074
     5  C   -0.026198  -0.074443  -0.226368   0.012500   4.788187   0.215337
     6  F   -0.079307   0.006075   0.009513   0.000074   0.215337   9.222545
     7  F   -0.071015  -0.000139   0.011255   0.000777   0.196452  -0.042309
     8  F   -0.069504   0.011381   0.014894   0.000428   0.177323  -0.042957
     9  O    0.002989  -0.003744  -0.000427  -0.001483  -0.001582   0.000060
    10  H   -0.005986   0.027856   0.000459  -0.001532   0.000744  -0.000180
    11  H    0.000263  -0.001363   0.000135   0.000450   0.000898   0.000007
    12  O   -0.004460   0.003758  -0.001185  -0.000835   0.002916   0.000002
    13  H    0.000491   0.001180  -0.000604   0.000946   0.000275  -0.000004
    14  H   -0.000399  -0.003128   0.000930  -0.002273   0.000034   0.000066
    15  O    0.007141   0.001567  -0.000781  -0.001133  -0.002061   0.000006
    16  H    0.001186   0.001944  -0.000059   0.000544  -0.003648  -0.000010
    17  H    0.004201   0.000041   0.000856   0.000794  -0.005099  -0.000026
    18  O   -0.005337  -0.001317  -0.040519   0.067373  -0.012052  -0.000126
    19  H    0.000434  -0.001477   0.003527  -0.009179  -0.000274   0.000047
    20  H    0.001325   0.001702   0.001989  -0.009485  -0.006155  -0.000057
               7          8          9         10         11         12
     1  C   -0.071015  -0.069504   0.002989  -0.005986   0.000263  -0.004460
     2  O   -0.000139   0.011381  -0.003744   0.027856  -0.001363   0.003758
     3  O    0.011255   0.014894  -0.000427   0.000459   0.000135  -0.001185
     4  H    0.000777   0.000428  -0.001483  -0.001532   0.000450  -0.000835
     5  C    0.196452   0.177323  -0.001582   0.000744   0.000898   0.002916
     6  F   -0.042309  -0.042957   0.000060  -0.000180   0.000007   0.000002
     7  F    9.247564  -0.045349   0.000222  -0.000023   0.000047   0.000019
     8  F   -0.045349   9.238470   0.000028   0.000176  -0.000009   0.000006
     9  O    0.000222   0.000028   8.213531   0.264681   0.293623   0.010040
    10  H   -0.000023   0.000176   0.264681   0.310843  -0.028495  -0.001876
    11  H    0.000047  -0.000009   0.293623  -0.028495   0.345750   0.002087
    12  O    0.000019   0.000006   0.010040  -0.001876   0.002087   8.458226
    13  H   -0.000003  -0.000014   0.002537  -0.001083   0.000528   0.261548
    14  H   -0.000248   0.000137  -0.009356   0.006000  -0.004812   0.220197
    15  O   -0.000754   0.000111  -0.017412  -0.003226  -0.005185  -0.069137
    16  H    0.000174  -0.000065   0.043999  -0.005958  -0.005630   0.003965
    17  H    0.000340  -0.000182  -0.001594  -0.004610   0.002654   0.005283
    18  O    0.000155   0.000109  -0.002162  -0.001021   0.000514  -0.075292
    19  H   -0.000102  -0.000008   0.000304   0.000091  -0.000337   0.005285
    20  H    0.000140   0.000003   0.000871   0.000391  -0.000477   0.043477
              13         14         15         16         17         18
     1  C    0.000491  -0.000399   0.007141   0.001186   0.004201  -0.005337
     2  O    0.001180  -0.003128   0.001567   0.001944   0.000041  -0.001317
     3  O   -0.000604   0.000930  -0.000781  -0.000059   0.000856  -0.040519
     4  H    0.000946  -0.002273  -0.001133   0.000544   0.000794   0.067373
     5  C    0.000275   0.000034  -0.002061  -0.003648  -0.005099  -0.012052
     6  F   -0.000004   0.000066   0.000006  -0.000010  -0.000026  -0.000126
     7  F   -0.000003  -0.000248  -0.000754   0.000174   0.000340   0.000155
     8  F   -0.000014   0.000137   0.000111  -0.000065  -0.000182   0.000109
     9  O    0.002537  -0.009356  -0.017412   0.043999  -0.001594  -0.002162
    10  H   -0.001083   0.006000  -0.003226  -0.005958  -0.004610  -0.001021
    11  H    0.000528  -0.004812  -0.005185  -0.005630   0.002654   0.000514
    12  O    0.261548   0.220197  -0.069137   0.003965   0.005283  -0.075292
    13  H    0.362394  -0.019308   0.001572  -0.000262   0.000095   0.006401
    14  H   -0.019308   0.297531   0.076799  -0.008344  -0.008292  -0.000106
    15  O    0.001572   0.076799   8.274570   0.249800   0.284805  -0.002092
    16  H   -0.000262  -0.008344   0.249800   0.305340  -0.023978   0.000472
    17  H    0.000095  -0.008292   0.284805  -0.023978   0.353012   0.001022
    18  O    0.006401  -0.000106  -0.002092   0.000472   0.001022   8.393238
    19  H   -0.001036   0.001409   0.000360   0.000006  -0.000224   0.277642
    20  H   -0.006833  -0.001224  -0.000917   0.000385  -0.000390   0.235321
              19         20
     1  C    0.000434   0.001325
     2  O   -0.001477   0.001702
     3  O    0.003527   0.001989
     4  H   -0.009179  -0.009485
     5  C   -0.000274  -0.006155
     6  F    0.000047  -0.000057
     7  F   -0.000102   0.000140
     8  F   -0.000008   0.000003
     9  O    0.000304   0.000871
    10  H    0.000091   0.000391
    11  H   -0.000337  -0.000477
    12  O    0.005285   0.043477
    13  H   -0.001036  -0.006833
    14  H    0.001409  -0.001224
    15  O    0.000360  -0.000917
    16  H    0.000006   0.000385
    17  H   -0.000224  -0.000390
    18  O    0.277642   0.235321
    19  H    0.350594  -0.020196
    20  H   -0.020196   0.263224
 Mulliken charges:
               1
     1  C    0.314373
     2  O   -0.564752
     3  O   -0.482525
     4  H    0.526896
     5  C    0.963212
     6  F   -0.288756
     7  F   -0.297204
     8  F   -0.284977
     9  O   -0.795125
    10  H    0.442750
    11  H    0.399354
    12  O   -0.864025
    13  H    0.391180
    14  H    0.454387
    15  O   -0.794036
    16  H    0.440139
    17  H    0.391294
    18  O   -0.842224
    19  H    0.393133
    20  H    0.496906
 Sum of Mulliken charges =  -0.00000
 Mulliken charges with hydrogens summed into heavy atoms:
               1
     1  C    0.314373
     2  O   -0.564752
     3  O    0.044371
     5  C    0.963212
     6  F   -0.288756
     7  F   -0.297204
     8  F   -0.284977
     9  O    0.046979
    12  O   -0.018458
    15  O    0.037398
    18  O    0.047815
 APT charges:
               1
     1  C    0.183686
     2  O   -0.593098
     3  O   -0.413967
     4  H    0.567255
     5  C    0.372440
     6  F   -0.071880
     7  F   -0.148277
     8  F   -0.046105
     9  O   -0.543124
    10  H   -0.005736
    11  H    0.598182
    12  O   -1.325618
    13  H    1.066069
    14  H    0.198348
    15  O   -0.452400
    16  H    0.378293
    17  H    0.134566
    18  O   -0.956005
    19  H    0.695433
    20  H    0.361937
 Sum of APT charges =  -0.00000
 APT charges with hydrogens summed into heavy atoms:
               1
     1  C    0.183686
     2  O   -0.593098
     3  O    0.153288
     5  C    0.372440
     6  F   -0.071880
     7  F   -0.148277
     8  F   -0.046105
     9  O    0.049322
    12  O   -0.061200
    15  O    0.060459
    18  O    0.101364
 Electronic spatial extent (au):  <R**2>=           2771.9195
 Charge=             -0.0000 electrons
 Dipole moment (field-independent basis, Debye):
    X=             -2.6652    Y=              2.3397    Z=             -0.7899  Tot=              3.6333
 Quadrupole moment (field-independent basis, Debye-Ang):
   XX=            -63.1701   YY=            -69.2268   ZZ=            -61.9979
   XY=             -9.3512   XZ=              1.6530   YZ=             -5.5023
 Traceless Quadrupole moment (field-independent basis, Debye-Ang):
   XX=              1.6282   YY=             -4.4285   ZZ=              2.8003
   XY=             -9.3512   XZ=              1.6530   YZ=             -5.5023
 Octapole moment (field-independent basis, Debye-Ang**2):
  XXX=            -40.3970  YYY=             13.4185  ZZZ=             -3.8452  XYY=              8.0616
  XXY=             27.6996  XXZ=             -2.6789  XZZ=              0.6344  YZZ=             11.3756
  YYZ=             -7.7482  XYZ=              0.4377
 Hexadecapole moment (field-independent basis, Debye-Ang**3):
 XXXX=          -1775.9734 YYYY=           -828.6457 ZZZZ=           -273.0374 XXXY=           -122.8986
 XXXZ=            -12.1795 YYYX=            -65.8832 YYYZ=            -71.6275 ZZZX=             25.3487
 ZZZY=            -12.6947 XXYY=           -479.6701 XXZZ=           -380.3371 YYZZ=           -173.9387
 XXYZ=             22.4887 YYXZ=              7.7470 ZZXY=            -38.5914
 N-N= 7.370658738643D+02 E-N=-3.440988483937D+03  KE= 8.257209970666D+02
  Exact polarizability:       0.000       0.000       0.000       0.000       0.000       0.000
 Approx polarizability:      69.377       3.593      71.166       3.089       1.290      60.265
 Calling FoFJK, ICntrl=    100127 FMM=F ISym2X=0 I1Cent= 0 IOpClX= 0 NMat=1 NMatS=1 NMatT=0.
 ***** Axes restored to original set *****
 -------------------------------------------------------------------
 Center     Atomic                   Forces (Hartrees/Bohr)
 Number     Number              X              Y              Z
 -------------------------------------------------------------------
      1        6           0.004366064   -0.001463854   -0.016734102
      2        8           0.008095521    0.009773108    0.015016273
      3        8          -0.019638258   -0.009574615    0.009402948
      4        1           0.009992506    0.002483920   -0.010391962
      5        6           0.001784756    0.001886722   -0.003149735
      6        9           0.000940414   -0.004035622    0.003476578
      7        9          -0.000538948    0.002063644    0.003778815
      8        9          -0.004346723   -0.000244849   -0.000149958
      9        8           0.003095358    0.004151847    0.001515725
     10        1          -0.000672886   -0.004208399   -0.001108938
     11        1          -0.000230394   -0.002422838    0.000174365
     12        8           0.001596226   -0.000364768   -0.000689038
     13        1          -0.001828399    0.000807764    0.002331791
     14        1          -0.001735041    0.000750575   -0.001715511
     15        8          -0.000773562    0.002612454    0.004011352
     16        1           0.000092691    0.000790016   -0.002188016
     17        1           0.000063800   -0.000536981   -0.002273918
     18        8           0.000802427    0.001033764   -0.003534320
     19        1          -0.000259780   -0.001705932    0.001665053
     20        1          -0.000805772   -0.001795959    0.000562599
 -------------------------------------------------------------------
 Cartesian Forces:  Max     0.019638258 RMS     0.005296819
 FormGI is forming the generalized inverse of G from B-inverse, IUseBI=4.

 GradGradGradGradGradGradGradGradGradGradGradGradGradGradGradGradGradGrad
 Berny optimization.
 Internal  Forces:  Max     0.019647621 RMS     0.003988889
 Search for a local minimum.
 Step number   1 out of a maximum of  120
 All quantities printed in internal units (Hartrees-Bohrs-Radians)
 Mixed Optimization -- RFO/linear search
 Second derivative matrix not updated -- analytic derivatives used.
 ITU=  0
     Eigenvalues ---   -0.00020   0.00036   0.00050   0.00180   0.00268
     Eigenvalues ---    0.00540   0.00799   0.00979   0.01196   0.01354
     Eigenvalues ---    0.01488   0.01632   0.01865   0.01969   0.02307
     Eigenvalues ---    0.02600   0.02705   0.03073   0.03289   0.03465
     Eigenvalues ---    0.03762   0.04132   0.04741   0.05105   0.05249
     Eigenvalues ---    0.07839   0.08054   0.08876   0.09988   0.11553
     Eigenvalues ---    0.13579   0.14261   0.14426   0.20025   0.21178
     Eigenvalues ---    0.22343   0.23953   0.28387   0.29976   0.37642
     Eigenvalues ---    0.38126   0.38919   0.43298   0.46488   0.49771
     Eigenvalues ---    0.54209   0.55866   0.56462   0.56858   0.57201
     Eigenvalues ---    0.57325   0.60255   0.92951   1.31618
 RFO step:  Lambda=-4.72813209D-03 EMin=-2.02315650D-04
 Linear search not attempted -- first point.
 Maximum step size (   0.300) exceeded in Quadratic search.
    -- Step size scaled by   0.976
 Iteration  1 RMS(Cart)=  0.14931319 RMS(Int)=  0.05593284
 Iteration  2 RMS(Cart)=  0.09310693 RMS(Int)=  0.00777316
 Iteration  3 RMS(Cart)=  0.00813711 RMS(Int)=  0.00059270
 Iteration  4 RMS(Cart)=  0.00004753 RMS(Int)=  0.00059192
 Iteration  5 RMS(Cart)=  0.00000001 RMS(Int)=  0.00059192
 Variable       Old X    -DE/DX   Delta X   Delta X   Delta X     New X
                                 (Linear)    (Quad)   (Total)
    R1        2.27708   0.01965   0.00000   0.01432   0.01432   2.29140
    R2        2.42251   0.01304   0.00000   0.02897   0.02896   2.45147
    R3        2.95141  -0.00451   0.00000  -0.02162  -0.02162   2.92979
    R4        2.01065  -0.01470   0.00000  -0.09884  -0.09884   1.91182
    R5        2.77018  -0.00081   0.00000   0.14820   0.14820   2.91838
    R6        2.53305   0.00321   0.00000   0.00455   0.00455   2.53760
    R7        2.52599   0.00114   0.00000  -0.01310  -0.01310   2.51289
    R8        2.52011   0.00298   0.00000   0.00943   0.00943   2.52955
    R9        1.82342   0.00319   0.00000   0.00590   0.00590   1.82932
   R10        1.81573   0.00156   0.00000   0.00257   0.00257   1.81830
   R11        3.36810   0.00333   0.00000   0.07967   0.07966   3.44776
   R12        1.81130   0.00292   0.00000   0.00380   0.00380   1.81510
   R13        1.87049   0.00167   0.00000  -0.00129  -0.00129   1.86920
   R14        3.06220   0.00118   0.00000   0.09439   0.09439   3.15659
   R15        3.16260   0.00089   0.00000   0.04560   0.04560   3.20820
   R16        1.85316   0.00196   0.00000  -0.00201  -0.00202   1.85114
   R17        1.81207   0.00230   0.00000   0.00477   0.00477   1.81684
   R18        1.81355   0.00208   0.00000   0.00191   0.00191   1.81546
   R19        1.88616  -0.00010   0.00000  -0.01433  -0.01433   1.87183
    A1        2.23554   0.00044   0.00000  -0.00791  -0.00792   2.22761
    A2        2.09506  -0.00101   0.00000   0.02473   0.02472   2.11977
    A3        1.95247   0.00057   0.00000  -0.01696  -0.01697   1.93550
    A4        1.97396  -0.00493   0.00000  -0.02315  -0.02314   1.95082
    A5        1.92922  -0.00564   0.00000  -0.01776  -0.01793   1.91129
    A6        1.93822  -0.00525   0.00000   0.00227   0.00227   1.94049
    A7        1.96374  -0.00296   0.00000  -0.02628  -0.02646   1.93727
    A8        1.87411   0.00532   0.00000   0.01771   0.01773   1.89183
    A9        1.87775   0.00477   0.00000   0.01202   0.01165   1.88940
   A10        1.87719   0.00469   0.00000   0.01507   0.01506   1.89225
   A11        1.85248  -0.00279   0.00000  -0.01356  -0.01377   1.83871
   A12        1.63474   0.00136   0.00000   0.02276   0.02286   1.65759
   A13        1.79610   0.00136   0.00000   0.02469   0.02470   1.82080
   A14        1.84664   0.00061   0.00000   0.00553   0.00428   1.85092
   A15        1.98128   0.00182   0.00000   0.04657   0.04557   2.02684
   A16        1.95945  -0.00237   0.00000   0.01778   0.01691   1.97636
   A17        1.62146   0.00126   0.00000   0.03605   0.03615   1.65761
   A18        2.02854  -0.00119   0.00000  -0.05797  -0.05790   1.97064
   A19        1.84511  -0.00138   0.00000  -0.01432  -0.01414   1.83097
   A20        2.66712   0.00104   0.00000   0.02634   0.02634   2.69346
   A21        1.93482   0.00171   0.00000   0.05001   0.04851   1.98333
   A22        1.93159  -0.00296   0.00000   0.05486   0.05336   1.98495
   A23        1.86064   0.00041   0.00000   0.00083  -0.00182   1.85881
   A24        3.09144   0.00058   0.00000   0.07168   0.07116   3.16260
   A25        3.16552  -0.00194   0.00000  -0.04598  -0.04596   3.11956
   A26        3.17740  -0.00567   0.00000  -0.04059  -0.04057   3.13683
   A27        3.16909  -0.00086   0.00000   0.01487   0.01520   3.18430
   A28        3.22899   0.00118   0.00000   0.03745   0.03728   3.26627
   A29        3.10571  -0.00023   0.00000  -0.01326  -0.01301   3.09270
    D1        0.01853  -0.00076   0.00000  -0.06486  -0.06494  -0.04640
    D2       -3.14003  -0.00113   0.00000  -0.07417  -0.07410   3.06905
    D3        1.60675  -0.00024   0.00000   0.39238   0.39220   1.99895
    D4       -0.47150   0.00015   0.00000   0.38031   0.38030  -0.09120
    D5       -2.57678  -0.00010   0.00000   0.37754   0.37765  -2.19912
    D6       -1.51941   0.00009   0.00000   0.40116   0.40103  -1.11838
    D7        2.68553   0.00047   0.00000   0.38909   0.38913   3.07466
    D8        0.58025   0.00023   0.00000   0.38632   0.38649   0.96674
    D9       -1.59155  -0.00035   0.00000  -0.10920  -0.11124  -1.70279
   D10        0.45398  -0.00030   0.00000  -0.02960  -0.02756   0.42642
   D11       -1.70577  -0.00115   0.00000  -0.02879  -0.02863  -1.73440
   D12        0.90317  -0.00210   0.00000  -0.01008  -0.00983   0.89334
   D13       -0.97278   0.00025   0.00000  -0.00541  -0.00566  -0.97844
   D14        2.27259   0.00111   0.00000   0.03835   0.03828   2.31087
   D15       -2.11858  -0.00029   0.00000   0.02151   0.02128  -2.09731
   D16       -1.80532   0.00263   0.00000   0.12858   0.12881  -1.67652
   D17        0.08669   0.00123   0.00000   0.11173   0.11180   0.19849
   D18        2.38414   0.00096   0.00000   0.08655   0.08696   2.47110
   D19       -1.79613   0.00043   0.00000   0.16492   0.16522  -1.63091
   D20        0.28046   0.00059   0.00000   0.02904   0.02875   0.30921
   D21        2.38338   0.00006   0.00000   0.10741   0.10701   2.49039
   D22        0.60461  -0.00135   0.00000  -0.03571  -0.03575   0.56885
   D23       -1.45996  -0.00024   0.00000   0.01621   0.01626  -1.44370
         Item               Value     Threshold  Converged?
 Maximum Force            0.019648     0.000015     NO 
 RMS     Force            0.003989     0.000010     NO 
 Maximum Displacement     0.672919     0.000060     NO 
 RMS     Displacement     0.197722     0.000040     NO 
 Predicted change in Energy=-3.037355D-03
 GradGradGradGradGradGradGradGradGradGradGradGradGradGradGradGradGradGrad

                          Input orientation:                          
 ---------------------------------------------------------------------
 Center     Atomic      Atomic             Coordinates (Angstroms)
 Number     Number       Type             X           Y           Z
 ---------------------------------------------------------------------
      1          6           0        0.204129    0.000021   -1.348381
      2          8           0        0.613915    0.697650   -0.445229
      3          8           0       -0.811005   -0.807421   -1.327559
      4          1           0       -1.244384   -0.841943   -0.414045
      5          6           0        0.915147   -0.040959   -2.725494
      6          9           0        1.428430   -1.265043   -2.928915
      7          9           0        1.906021    0.844104   -2.781175
      8          9           0        0.055717    0.223430   -3.717095
      9          8           0        1.846625    1.808800    1.881230
     10          1           0        1.703422    1.292589    1.074937
     11          1           0        1.506212    1.263083    2.596877
     12          8           0       -1.432898    1.115992    2.571406
     13          1           0       -2.159150    1.399720    3.132329
     14          1           0       -1.129229    1.923629    2.087767
     15          8           0       -0.411365    3.256307    1.319097
     16          1           0        0.506702    3.000814    1.545937
     17          1           0       -0.453278    3.202518    0.360088
     18          8           0       -1.893735   -0.966592    0.981589
     19          1           0       -1.594248   -1.732136    1.478777
     20          1           0       -1.744884   -0.178100    1.562342
 ---------------------------------------------------------------------
                    Distance matrix (angstroms):
                    1          2          3          4          5
     1  C    0.000000
     2  O    1.212557   0.000000
     3  O    1.297264   2.252586   0.000000
     4  H    1.918353   2.413420   1.011690   0.000000
     5  C    1.550377   2.415760   2.349743   3.263120   0.000000
     6  F    2.365880   3.268684   2.790848   3.694255   1.342840
     7  F    2.379456   2.673505   3.496107   4.286154   1.329763
     8  F    2.383851   3.352846   2.742944   3.706134   1.338580
     9  O    4.049674   2.857733   4.919750   4.674298   5.050858
    10  H    3.129070   1.962622   4.062558   3.932284   4.104023
    11  H    4.342327   3.220297   5.005765   4.589397   5.511580
    12  O    4.392036   3.669406   4.391833   3.575187   5.908384
    13  H    5.255568   4.580579   5.155537   4.294020   6.770594
    14  H    4.157549   3.310232   4.384558   3.731047   5.586283
    15  O    4.254135   3.272731   4.866044   4.526959   5.384266
    16  H    4.180118   3.046441   4.949342   4.655601   5.259690
    17  H    3.688772   2.839331   4.365288   4.193185   4.681192
    18  O    3.280873   3.330738   2.555348   1.544340   4.742265
    19  H    3.771916   3.805475   3.056810   2.120759   5.180062
    20  H    3.507518   3.218883   3.101564   2.144129   5.047783
                    6          7          8          9         10
     6  F    0.000000
     7  F    2.167584   0.000000
     8  F    2.172814   2.164442   0.000000
     9  O    5.723713   4.761531   6.087857   0.000000
    10  H    4.758984   3.887387   5.178958   0.968034   0.000000
    11  H    6.077157   5.409143   6.561331   0.962205   1.534947
    12  O    6.641540   6.314461   6.523641   3.422221   3.479527
    13  H    7.530628   7.197489   7.294100   4.216495   4.377648
    14  H    6.471193   5.838211   6.163700   2.985222   3.073751
    15  O    6.470939   5.291619   5.897435   2.740400   2.896226
    16  H    6.250714   5.033229   5.967978   1.824477   2.138227
    17  H    5.858111   4.582133   5.075182   3.089641   2.968198
    18  O    5.139834   5.645808   5.224380   4.743674   4.248782
    19  H    5.364933   6.085728   5.791693   4.953767   4.492959
    20  H    5.605600   5.765427   5.592481   4.116844   3.780385
                   11         12         13         14         15
    11  H    0.000000
    12  O    2.942898   0.000000
    13  H    3.706785   0.960509   0.000000
    14  H    2.764247   0.989140   1.557667   0.000000
    15  O    3.046762   2.681931   3.128814   1.697708   0.000000
    16  H    2.263449   2.892436   3.490975   2.032284   0.979581
    17  H    3.550244   3.194241   3.720941   2.253296   0.961431
    18  O    4.374956   2.660272   3.208669   3.187707   4.488230
    19  H    4.453576   3.054784   3.586344   3.735201   5.129257
    20  H    3.703633   1.670396   2.264065   2.252192   3.692234
                   16         17         18         19         20
    16  H    0.000000
    17  H    1.538988   0.000000
    18  O    4.671284   4.454510   0.000000
    19  H    5.178737   5.186915   0.960701   0.000000
    20  H    3.895562   3.813429   0.990530   1.563554   0.000000
 Stoichiometry    C2H9F3O6
 Framework group  C1[X(C2H9F3O6)]
 Deg. of freedom    54
 Full point group                 C1      NOp   1
 Largest Abelian subgroup         C1      NOp   1
 Largest concise Abelian subgroup C1      NOp   1
                         Standard orientation:                         
 ---------------------------------------------------------------------
 Center     Atomic      Atomic             Coordinates (Angstroms)
 Number     Number       Type             X           Y           Z
 ---------------------------------------------------------------------
      1          6           0        0.866355    0.294573   -0.024926
      2          8           0       -0.068409   -0.452186   -0.222058
      3          8           0        0.835448    1.584812    0.106302
      4          1           0       -0.098834    1.952416   -0.018202
      5          6           0        2.320327   -0.235849    0.066093
      6          9           0        3.038208    0.244822   -0.961925
      7          9           0        2.351276   -1.564257    0.014689
      8          9           0        2.903811    0.157020    1.204950
      9          8           0       -2.207170   -2.023282   -1.282248
     10          1           0       -1.347256   -1.590178   -1.181959
     11          1           0       -2.771810   -1.372366   -1.710416
     12          8           0       -3.491017    0.829900    0.104361
     13          1           0       -4.286831    1.171478    0.519791
     14          1           0       -3.231381    0.030871    0.626416
     15          8           0       -2.771363   -1.441442    1.335564
     16          1           0       -2.647979   -1.910702    0.484593
     17          1           0       -1.894999   -1.409370    1.729652
     18          8           0       -1.499546    2.555141   -0.262564
     19          1           0       -1.622986    2.894218   -1.152921
     20          1           0       -2.241216    1.919477   -0.098231
 ---------------------------------------------------------------------
 Rotational constants (GHZ):           1.1311460           0.4505284           0.3758230
 Standard basis: 6-31++G(d,p) (6D, 7F)
 There are   263 symmetry adapted cartesian basis functions of A   symmetry.
 There are   263 symmetry adapted basis functions of A   symmetry.
   263 basis functions,   424 primitive gaussians,   263 cartesian basis functions
    48 alpha electrons       48 beta electrons
       nuclear repulsion energy       730.5182199602 Hartrees.
 NAtoms=   20 NActive=   20 NUniq=   20 SFac= 1.00D+00 NAtFMM=   60 NAOKFM=F Big=F
 Integral buffers will be    131072 words long.
 Raffenetti 2 integral format.
 Two-electron integral symmetry is turned on.
 Nuclear repulsion after empirical dispersion term =      730.5094636782 Hartrees.
 One-electron integrals computed using PRISM.
 NBasis=   263 RedAO= T EigKep=  5.00D-05  NBF=   263
 NBsUse=   263 1.00D-06 EigRej= -1.00D+00 NBFU=   263
 Initial guess from the checkpoint file:  "/local_scratch/slurm.5620347/Gau-3481386.chk"
 B after Tr=     0.000000    0.000000   -0.000000
         Rot=    0.999627   -0.025240    0.010402   -0.000933 Ang=  -3.13 deg.
 ExpMin= 3.60D-02 ExpMax= 7.00D+03 ExpMxC= 1.05D+03 IAcc=3 IRadAn=         5 AccDes= 0.00D+00
 Harris functional with IExCor= 4639 and IRadAn=       5 diagonalized for initial guess.
 HarFok:  IExCor= 4639 AccDes= 0.00D+00 IRadAn=         5 IDoV= 1 UseB2=F ITyADJ=14
 ICtDFT=  3500011 ScaDFX=  1.000000  1.000000  1.000000  1.000000
 FoFCou: FMM=F IPFlag=           0 FMFlag=      100000 FMFlg1=           0
         NFxFlg=           0 DoJE=T BraDBF=F KetDBF=T FulRan=T
         wScrn=  0.000000 ICntrl=       500 IOpCl=  0 I1Cent=   200000004 NGrid=           0
         NMat0=    1 NMatS0=      1 NMatT0=    0 NMatD0=    1 NMtDS0=    0 NMtDT0=    0
 Petite list used in FoFCou.
 Requested convergence on RMS density matrix=1.00D-10 within 128 cycles.
 Requested convergence on MAX density matrix=1.00D-08.
 Requested convergence on             energy=1.00D-08.
 No special actions if energy rises.
 SCF Done:  E(RwB97XD) =  -832.381579071     A.U. after   18 cycles
            NFock= 18  Conv=0.46D-10     -V/T= 2.0081
 Calling FoFJK, ICntrl=      2127 FMM=F ISym2X=0 I1Cent= 0 IOpClX= 0 NMat=1 NMatS=1 NMatT=0.
 ***** Axes restored to original set *****
 -------------------------------------------------------------------
 Center     Atomic                   Forces (Hartrees/Bohr)
 Number     Number              X              Y              Z
 -------------------------------------------------------------------
      1        6           0.000924046   -0.002031074   -0.000615477
      2        8           0.000218976    0.001427090    0.000316731
      3        8           0.001232005    0.000029845   -0.005175888
      4        1          -0.002335639    0.000228872    0.005075358
      5        6          -0.000423707   -0.001477575   -0.000151516
      6        9           0.000194772    0.000667023   -0.000278348
      7        9           0.000718899    0.000925416    0.000479779
      8        9          -0.000384308    0.000253114   -0.000176241
      9        8           0.000277551    0.000075561    0.000113466
     10        1           0.000111766   -0.000295689    0.000090861
     11        1           0.000319954   -0.000124052    0.000113372
     12        8          -0.000403410    0.000701095   -0.000277743
     13        1           0.000040352   -0.000194211    0.000510732
     14        1          -0.000616339   -0.000202710   -0.000202755
     15        8           0.000541424    0.000412284    0.000597835
     16        1          -0.000095463    0.000059450   -0.000614999
     17        1          -0.000385220    0.000253401   -0.000161364
     18        8           0.000772694   -0.000416997   -0.000521814
     19        1          -0.000706096   -0.000336906    0.000342962
     20        1          -0.000002256    0.000046062    0.000535049
 -------------------------------------------------------------------
 Cartesian Forces:  Max     0.005175888 RMS     0.001134680

 GradGradGradGradGradGradGradGradGradGradGradGradGradGradGradGradGradGrad
 Berny optimization.
 Using GEDIIS/GDIIS optimizer.
 FormGI is forming the generalized inverse of G from B-inverse, IUseBI=4.
 Internal  Forces:  Max     0.006111119 RMS     0.000933653
 Search for a local minimum.
 Step number   2 out of a maximum of  120
 All quantities printed in internal units (Hartrees-Bohrs-Radians)
 Mixed Optimization -- En-DIIS/RFO-DIIS
 Update second derivatives using D2CorX and points    1    2
 DE= -2.60D-03 DEPred=-3.04D-03 R= 8.57D-01
 TightC=F SS=  1.41D+00  RLast= 1.04D+00 DXNew= 5.0454D-01 3.1258D+00
 Trust test= 8.57D-01 RLast= 1.04D+00 DXMaxT set to 5.05D-01
 ITU=  1  0
 Use linear search instead of GDIIS.
     Eigenvalues ---   -0.00027   0.00036   0.00050   0.00178   0.00267
     Eigenvalues ---    0.00541   0.00784   0.01001   0.01188   0.01348
     Eigenvalues ---    0.01603   0.01618   0.01912   0.01964   0.02345
     Eigenvalues ---    0.02579   0.02716   0.02966   0.03274   0.03470
     Eigenvalues ---    0.03725   0.04084   0.04747   0.05103   0.05358
     Eigenvalues ---    0.07796   0.07975   0.08872   0.09939   0.11632
     Eigenvalues ---    0.13439   0.14108   0.14367   0.19848   0.21295
     Eigenvalues ---    0.22304   0.23927   0.28259   0.32711   0.37491
     Eigenvalues ---    0.37784   0.38931   0.43229   0.46445   0.49676
     Eigenvalues ---    0.54132   0.55423   0.56451   0.56813   0.57145
     Eigenvalues ---    0.57284   0.59861   0.89928   1.31382
 RFO step:  Lambda=-1.01317585D-03 EMin=-2.70251640D-04
 Quartic linear search produced a step of -0.01966.
 Iteration  1 RMS(Cart)=  0.18468676 RMS(Int)=  0.06210631
 Iteration  2 RMS(Cart)=  0.09506288 RMS(Int)=  0.00856899
 Iteration  3 RMS(Cart)=  0.01018054 RMS(Int)=  0.00112930
 Iteration  4 RMS(Cart)=  0.00010522 RMS(Int)=  0.00112686
 Iteration  5 RMS(Cart)=  0.00000001 RMS(Int)=  0.00112686
 Variable       Old X    -DE/DX   Delta X   Delta X   Delta X     New X
                                 (Linear)    (Quad)   (Total)
    R1        2.29140   0.00113  -0.00028   0.00949   0.00921   2.30061
    R2        2.45147   0.00084  -0.00057   0.00508   0.00450   2.45598
    R3        2.92979   0.00015   0.00042  -0.00603  -0.00561   2.92418
    R4        1.91182   0.00611   0.00194   0.01880   0.02074   1.93256
    R5        2.91838   0.00054  -0.00291  -0.04486  -0.04777   2.87061
    R6        2.53760  -0.00049  -0.00009  -0.00049  -0.00058   2.53702
    R7        2.51289   0.00113   0.00026   0.01186   0.01212   2.52501
    R8        2.52955   0.00043  -0.00019  -0.00467  -0.00486   2.52469
    R9        1.82932   0.00007  -0.00012   0.00586   0.00575   1.83507
   R10        1.81830   0.00004  -0.00005  -0.00207  -0.00212   1.81619
   R11        3.44776   0.00081  -0.00157  -0.05659  -0.05816   3.38960
   R12        1.81510   0.00021  -0.00007   0.00129   0.00122   1.81632
   R13        1.86920   0.00024   0.00003  -0.00409  -0.00406   1.86514
   R14        3.15659   0.00059  -0.00186  -0.00666  -0.00851   3.14808
   R15        3.20820   0.00056  -0.00090   0.03760   0.03670   3.24490
   R16        1.85114   0.00058   0.00004   0.00349   0.00353   1.85467
   R17        1.81684   0.00016  -0.00009  -0.00007  -0.00016   1.81668
   R18        1.81546   0.00023  -0.00004   0.00095   0.00091   1.81638
   R19        1.87183   0.00096   0.00028   0.00408   0.00436   1.87619
    A1        2.22761  -0.00025   0.00016  -0.00614  -0.00605   2.22156
    A2        2.11977  -0.00126  -0.00049  -0.02700  -0.02755   2.09222
    A3        1.93550   0.00154   0.00033   0.03362   0.03389   1.96939
    A4        1.95082  -0.00005   0.00045  -0.02274  -0.02227   1.92854
    A5        1.91129   0.00125   0.00035  -0.00054  -0.00030   1.91098
    A6        1.94049  -0.00125  -0.00004  -0.02627  -0.02633   1.91416
    A7        1.93727  -0.00028   0.00052   0.01776   0.01829   1.95556
    A8        1.89183  -0.00007  -0.00035   0.00152   0.00104   1.89287
    A9        1.88940  -0.00002  -0.00023   0.00552   0.00520   1.89460
   A10        1.89225   0.00039  -0.00030   0.00248   0.00228   1.89453
   A11        1.83871  -0.00012   0.00027  -0.00237  -0.00404   1.83467
   A12        1.65759   0.00018  -0.00045   0.02829   0.02669   1.68428
   A13        1.82080   0.00051  -0.00049   0.10740   0.10638   1.92717
   A14        1.85092  -0.00003  -0.00008  -0.00220  -0.00397   1.84696
   A15        2.02684  -0.00002  -0.00090   0.04549   0.04404   2.07088
   A16        1.97636   0.00050  -0.00033   0.03801   0.03668   2.01304
   A17        1.65761   0.00129  -0.00071   0.08116   0.07740   1.73501
   A18        1.97064  -0.00027   0.00114   0.05978   0.05890   2.02954
   A19        1.83097  -0.00008   0.00028   0.01628   0.01087   1.84184
   A20        2.69346   0.00152  -0.00052   0.12697   0.12646   2.81992
   A21        1.98333   0.00018  -0.00095   0.04033   0.03915   2.02248
   A22        1.98495   0.00064  -0.00105   0.00337   0.00194   1.98689
   A23        1.85881  -0.00004   0.00004   0.00330   0.00259   1.86140
   A24        3.16260   0.00062  -0.00140   0.02547   0.02391   3.18651
   A25        3.11956   0.00038   0.00090   0.04019   0.04024   3.15979
   A26        3.13683   0.00011   0.00080  -0.03092  -0.03008   3.10675
   A27        3.18430  -0.00014  -0.00030  -0.05408  -0.05428   3.13002
   A28        3.26627   0.00023  -0.00073  -0.04983  -0.04963   3.21664
   A29        3.09270   0.00007   0.00026   0.01572   0.01660   3.10930
    D1       -0.04640  -0.00023   0.00128   0.03024   0.03142  -0.01498
    D2        3.06905   0.00086   0.00146   0.05087   0.05242   3.12147
    D3        1.99895   0.00025  -0.00771  -0.39251  -0.40024   1.59871
    D4       -0.09120   0.00031  -0.00748  -0.37752  -0.38512  -0.47632
    D5       -2.19912   0.00085  -0.00742  -0.37493  -0.38231  -2.58143
    D6       -1.11838  -0.00077  -0.00788  -0.41195  -0.41978  -1.53816
    D7        3.07466  -0.00071  -0.00765  -0.39696  -0.40467   2.66999
    D8        0.96674  -0.00017  -0.00760  -0.39437  -0.40186   0.56488
    D9       -1.70279  -0.00042   0.00219   0.03643   0.03793  -1.66487
   D10        0.42642   0.00034   0.00054   0.09046   0.09167   0.51810
   D11       -1.73440  -0.00032   0.00056  -0.06426  -0.06410  -1.79850
   D12        0.89334  -0.00024   0.00019  -0.11704  -0.11525   0.77809
   D13       -0.97844  -0.00025   0.00011  -0.14118  -0.14267  -1.12111
   D14        2.31087  -0.00033  -0.00075   0.10017   0.09743   2.40830
   D15       -2.09731   0.00015  -0.00042   0.18035   0.18267  -1.91464
   D16       -1.67652   0.00013  -0.00253   0.16713   0.16183  -1.51469
   D17        0.19849   0.00061  -0.00220   0.24731   0.24707   0.44556
   D18        2.47110   0.00003  -0.00171  -0.00110  -0.00189   2.46921
   D19       -1.63091   0.00069  -0.00325   0.05419   0.05160  -1.57930
   D20        0.30921  -0.00033  -0.00057  -0.06546  -0.06672   0.24249
   D21        2.49039   0.00034  -0.00210  -0.01017  -0.01322   2.47716
   D22        0.56885  -0.00024   0.00070  -0.07556  -0.07460   0.49425
   D23       -1.44370  -0.00038  -0.00032  -0.16968  -0.17026  -1.61396
         Item               Value     Threshold  Converged?
 Maximum Force            0.006111     0.000015     NO 
 RMS     Force            0.000934     0.000010     NO 
 Maximum Displacement     0.861847     0.000060     NO 
 RMS     Displacement     0.233409     0.000040     NO 
 Predicted change in Energy=-9.406713D-04
 GradGradGradGradGradGradGradGradGradGradGradGradGradGradGradGradGradGrad

                          Input orientation:                          
 ---------------------------------------------------------------------
 Center     Atomic      Atomic             Coordinates (Angstroms)
 Number     Number       Type             X           Y           Z
 ---------------------------------------------------------------------
      1          6           0        0.202283   -0.103182   -1.272600
      2          8           0        0.675160    0.443030   -0.292713
      3          8           0       -0.888220   -0.807727   -1.331798
      4          1           0       -1.325523   -0.868949   -0.409374
      5          6           0        0.924946    0.000789   -2.636939
      6          9           0        1.764893   -1.036832   -2.779169
      7          9           0        1.636700    1.130635   -2.684034
      8          9           0        0.066564   -0.003741   -3.660696
      9          8           0        2.017746    1.877206    1.657440
     10          1           0        1.789005    1.268176    0.936506
     11          1           0        1.962282    1.349303    2.458643
     12          8           0       -1.566374    1.090104    2.524134
     13          1           0       -2.275845    1.437539    3.071635
     14          1           0       -1.161210    1.872873    2.079989
     15          8           0       -0.356066    3.224617    1.392197
     16          1           0        0.573728    2.929561    1.500195
     17          1           0       -0.476235    3.356307    0.447527
     18          8           0       -2.033219   -0.984829    0.929761
     19          1           0       -1.831380   -1.771212    1.444290
     20          1           0       -1.887088   -0.207205    1.529487
 ---------------------------------------------------------------------
                    Distance matrix (angstroms):
                    1          2          3          4          5
     1  C    0.000000
     2  O    1.217431   0.000000
     3  O    1.299648   2.255714   0.000000
     4  H    1.914614   2.395335   1.022667   0.000000
     5  C    1.547409   2.398618   2.375850   3.283764   0.000000
     6  F    2.362881   3.091920   3.030905   3.898049   1.342534
     7  F    2.360510   2.667541   3.458470   4.236411   1.336175
     8  F    2.394016   3.451565   2.642305   3.641097   1.336008
     9  O    3.975296   2.768121   4.958734   4.794844   4.812156
    10  H    3.046056   1.852700   4.077022   4.009860   3.888750
    11  H    4.373726   3.169854   5.210142   4.894468   5.372105
    12  O    4.355142   3.657569   4.350846   3.535727   5.833521
    13  H    5.233289   4.584356   5.133901   4.282572   6.700532
    14  H    4.123561   3.323616   4.347462   3.706954   5.486908
    15  O    4.299668   3.411683   4.895216   4.576329   5.316767
    16  H    4.126002   3.067189   4.911700   4.656425   5.081038
    17  H    3.922663   3.218828   4.546967   4.394128   4.768306
    18  O    3.259626   3.296747   2.541070   1.519060   4.737461
    19  H    3.781481   3.768659   3.086181   2.122744   5.233904
    20  H    3.496853   3.210659   3.089549   2.124251   5.030895
                    6          7          8          9         10
     6  F    0.000000
     7  F    2.173338   0.000000
     8  F    2.174555   2.169332   0.000000
     9  O    5.314043   4.421647   5.968890   0.000000
    10  H    4.372629   3.626352   5.071375   0.971075   0.000000
    11  H    5.759104   5.157610   6.547578   0.961084   1.534114
    12  O    6.614093   6.114437   6.489615   3.770491   3.716294
    13  H    7.528744   6.966342   7.272445   4.541825   4.594612
    14  H    6.374941   5.574507   6.163162   3.206918   3.221332
    15  O    6.329196   4.997153   6.011044   2.742417   2.938817
    16  H    5.955175   4.676945   5.957875   1.793701   2.134208
    17  H    5.893547   4.384607   5.334983   3.141905   3.119408
    18  O    5.308910   5.568034   5.142365   5.013090   4.436831
    19  H    5.595543   6.123018   5.725996   5.307745   4.754251
    20  H    5.708745   5.653376   5.549428   4.428190   4.005250
                   11         12         13         14         15
    11  H    0.000000
    12  O    3.538769   0.000000
    13  H    4.283137   0.961154   0.000000
    14  H    3.189624   0.986990   1.554120   0.000000
    15  O    3.166835   2.702272   3.114436   1.717128   0.000000
    16  H    2.311691   3.002015   3.579891   2.112525   0.981447
    17  H    3.744197   3.261346   3.715671   2.309697   0.961346
    18  O    4.873364   2.658066   3.242585   3.201543   4.554791
    19  H    5.015815   3.069759   3.625173   3.759334   5.209374
    20  H    4.254844   1.665890   2.287910   2.270831   3.760356
                   16         17         18         19         20
    16  H    0.000000
    17  H    1.546818   0.000000
    18  O    4.737512   4.637047   0.000000
    19  H    5.280619   5.396425   0.961185   0.000000
    20  H    3.986951   3.982431   0.992837   1.567316   0.000000
 Stoichiometry    C2H9F3O6
 Framework group  C1[X(C2H9F3O6)]
 Deg. of freedom    54
 Full point group                 C1      NOp   1
 Largest Abelian subgroup         C1      NOp   1
 Largest concise Abelian subgroup C1      NOp   1
                         Standard orientation:                         
 ---------------------------------------------------------------------
 Center     Atomic      Atomic             Coordinates (Angstroms)
 Number     Number       Type             X           Y           Z
 ---------------------------------------------------------------------
      1          6           0        0.846502    0.387972   -0.116862
      2          8           0       -0.068491   -0.338078   -0.460047
      3          8           0        0.798513    1.669793    0.092224
      4          1           0       -0.143147    2.026688   -0.085962
      5          6           0        2.257595   -0.205154    0.110059
      6          9           0        2.963441   -0.130537   -1.029507
      7          9           0        2.154313   -1.490494    0.460200
      8          9           0        2.926273    0.443737    1.067518
      9          8           0       -1.879932   -2.313620   -1.151720
     10          1           0       -1.105824   -1.728820   -1.109874
     11          1           0       -2.451342   -1.925655   -1.820044
     12          8           0       -3.477081    0.864127    0.100335
     13          1           0       -4.291052    1.152098    0.522639
     14          1           0       -3.204016    0.042608    0.574350
     15          8           0       -2.772471   -1.454990    1.295111
     16          1           0       -2.500151   -1.947466    0.491029
     17          1           0       -1.998725   -1.445594    1.865562
     18          8           0       -1.523318    2.616936   -0.318940
     19          1           0       -1.678255    2.990146   -1.191056
     20          1           0       -2.266082    1.981391   -0.145421
 ---------------------------------------------------------------------
 Rotational constants (GHZ):           1.0596785           0.4731885           0.3813453
 Standard basis: 6-31++G(d,p) (6D, 7F)
 There are   263 symmetry adapted cartesian basis functions of A   symmetry.
 There are   263 symmetry adapted basis functions of A   symmetry.
   263 basis functions,   424 primitive gaussians,   263 cartesian basis functions
    48 alpha electrons       48 beta electrons
       nuclear repulsion energy       730.4225415567 Hartrees.
 NAtoms=   20 NActive=   20 NUniq=   20 SFac= 1.00D+00 NAtFMM=   60 NAOKFM=F Big=F
 Integral buffers will be    131072 words long.
 Raffenetti 2 integral format.
 Two-electron integral symmetry is turned on.
 Nuclear repulsion after empirical dispersion term =      730.4141838082 Hartrees.
 One-electron integrals computed using PRISM.
 NBasis=   263 RedAO= T EigKep=  5.13D-05  NBF=   263
 NBsUse=   263 1.00D-06 EigRej= -1.00D+00 NBFU=   263
 Initial guess from the checkpoint file:  "/local_scratch/slurm.5620347/Gau-3481386.chk"
 B after Tr=     0.000000   -0.000000    0.000000
         Rot=    0.999175    0.039429    0.006323   -0.007352 Ang=   4.65 deg.
 ExpMin= 3.60D-02 ExpMax= 7.00D+03 ExpMxC= 1.05D+03 IAcc=3 IRadAn=         5 AccDes= 0.00D+00
 Harris functional with IExCor= 4639 and IRadAn=       5 diagonalized for initial guess.
 HarFok:  IExCor= 4639 AccDes= 0.00D+00 IRadAn=         5 IDoV= 1 UseB2=F ITyADJ=14
 ICtDFT=  3500011 ScaDFX=  1.000000  1.000000  1.000000  1.000000
 FoFCou: FMM=F IPFlag=           0 FMFlag=      100000 FMFlg1=           0
         NFxFlg=           0 DoJE=T BraDBF=F KetDBF=T FulRan=T
         wScrn=  0.000000 ICntrl=       500 IOpCl=  0 I1Cent=   200000004 NGrid=           0
         NMat0=    1 NMatS0=      1 NMatT0=    0 NMatD0=    1 NMtDS0=    0 NMtDT0=    0
 Petite list used in FoFCou.
 Requested convergence on RMS density matrix=1.00D-10 within 128 cycles.
 Requested convergence on MAX density matrix=1.00D-08.
 Requested convergence on             energy=1.00D-08.
 No special actions if energy rises.
 SCF Done:  E(RwB97XD) =  -832.382157701     A.U. after   18 cycles
            NFock= 18  Conv=0.63D-10     -V/T= 2.0082
 Calling FoFJK, ICntrl=      2127 FMM=F ISym2X=0 I1Cent= 0 IOpClX= 0 NMat=1 NMatS=1 NMatT=0.
 ***** Axes restored to original set *****
 -------------------------------------------------------------------
 Center     Atomic                   Forces (Hartrees/Bohr)
 Number     Number              X              Y              Z
 -------------------------------------------------------------------
      1        6          -0.001743621    0.002254380    0.004661451
      2        8          -0.003328466   -0.004604274   -0.004799865
      3        8           0.005200763    0.002444417   -0.000592531
      4        1          -0.001377662   -0.001038299    0.000640375
      5        6          -0.000924694    0.001122910    0.000563822
      6        9          -0.000112517    0.000269907   -0.000690021
      7        9          -0.000013983   -0.001516332   -0.001673029
      8        9           0.001673093   -0.000094134    0.000281029
      9        8          -0.000223696   -0.001229566   -0.000566601
     10        1           0.000785422    0.001501697    0.000378501
     11        1           0.000585678    0.000793156    0.000813998
     12        8          -0.001384608    0.001031207    0.000343972
     13        1           0.000520349   -0.000696623   -0.000255384
     14        1           0.000039593   -0.000066335   -0.000366829
     15        8           0.000795257   -0.000554114   -0.000491762
     16        1          -0.000272616    0.000012327    0.000394628
     17        1          -0.000369747    0.000296226    0.000782180
     18        8           0.000034215    0.000039906    0.001758169
     19        1          -0.000233149    0.000292535   -0.000472173
     20        1           0.000350389   -0.000258993   -0.000709930
 -------------------------------------------------------------------
 Cartesian Forces:  Max     0.005200763 RMS     0.001580620

 GradGradGradGradGradGradGradGradGradGradGradGradGradGradGradGradGradGrad
 Berny optimization.
 Using GEDIIS/GDIIS optimizer.
 FormGI is forming the generalized inverse of G from B-inverse, IUseBI=4.
 Internal  Forces:  Max     0.009571272 RMS     0.002631387
 Search for a local minimum.
 Step number   3 out of a maximum of  120
 All quantities printed in internal units (Hartrees-Bohrs-Radians)
 Mixed Optimization -- RFO/linear search
 Update second derivatives using D2CorX and points    2    3
 DE= -5.79D-04 DEPred=-9.41D-04 R= 6.15D-01
 TightC=F SS=  1.41D+00  RLast= 1.11D+00 DXNew= 8.4853D-01 3.3434D+00
 Trust test= 6.15D-01 RLast= 1.11D+00 DXMaxT set to 8.49D-01
 ITU=  1  1  0
 Use linear search instead of GDIIS.
     Eigenvalues ---   -0.00406   0.00008   0.00044   0.00078   0.00237
     Eigenvalues ---    0.00523   0.00658   0.01023   0.01152   0.01393
     Eigenvalues ---    0.01527   0.01625   0.01875   0.01951   0.02251
     Eigenvalues ---    0.02451   0.02720   0.03167   0.03199   0.03498
     Eigenvalues ---    0.03795   0.04016   0.04791   0.05216   0.05940
     Eigenvalues ---    0.07600   0.07929   0.08809   0.10095   0.11954
     Eigenvalues ---    0.13331   0.14020   0.14826   0.20900   0.21660
     Eigenvalues ---    0.22536   0.24055   0.27852   0.29446   0.37591
     Eigenvalues ---    0.38901   0.39589   0.43775   0.46470   0.49818
     Eigenvalues ---    0.54194   0.56156   0.56545   0.56859   0.57208
     Eigenvalues ---    0.57370   0.60244   0.90691   1.83854
 RFO step:  Lambda=-5.12022134D-03 EMin=-4.06459328D-03
 Skip linear search -- no minimum in search direction.
 Iteration  1 RMS(Cart)=  0.34462869 RMS(Int)=  0.06861987
 Iteration  2 RMS(Cart)=  0.15300930 RMS(Int)=  0.03980201
 Iteration  3 RMS(Cart)=  0.13907130 RMS(Int)=  0.01554503
 Iteration  4 RMS(Cart)=  0.03690378 RMS(Int)=  0.00429957
 Iteration  5 RMS(Cart)=  0.00233708 RMS(Int)=  0.00407648
 Iteration  6 RMS(Cart)=  0.00002452 RMS(Int)=  0.00407645
 Iteration  7 RMS(Cart)=  0.00000035 RMS(Int)=  0.00407645
 Variable       Old X    -DE/DX   Delta X   Delta X   Delta X     New X
                                 (Linear)    (Quad)   (Total)
    R1        2.30061  -0.00722   0.00000   0.01390   0.01390   2.31451
    R2        2.45598  -0.00515   0.00000  -0.00163  -0.00178   2.45420
    R3        2.92418   0.00161   0.00000   0.00231   0.00231   2.92649
    R4        1.93256   0.00233   0.00000   0.16157   0.16159   2.09415
    R5        2.87061   0.00103   0.00000  -0.20516  -0.20513   2.66548
    R6        2.53702  -0.00021   0.00000  -0.01182  -0.01182   2.52520
    R7        2.52501  -0.00123   0.00000   0.01941   0.01941   2.54442
    R8        2.52469  -0.00129   0.00000   0.00940   0.00940   2.53409
    R9        1.83507  -0.00141   0.00000   0.00706   0.00706   1.84212
   R10        1.81619   0.00021   0.00000  -0.00485  -0.00485   1.81134
   R11        3.38960   0.00035   0.00000  -0.00402  -0.00401   3.38559
   R12        1.81632  -0.00078   0.00000   0.00069   0.00069   1.81701
   R13        1.86514   0.00071   0.00000  -0.00953  -0.00926   1.85588
   R14        3.14808   0.00155   0.00000  -0.02760  -0.02759   3.12049
   R15        3.24490   0.00074   0.00000   0.10474   0.10459   3.34949
   R16        1.85467   0.00061   0.00000  -0.00029  -0.00028   1.85438
   R17        1.81668  -0.00068   0.00000  -0.00017  -0.00017   1.81651
   R18        1.81638  -0.00054   0.00000   0.00162   0.00162   1.81800
   R19        1.87619   0.00095   0.00000   0.01761   0.01770   1.89389
    A1        2.22156  -0.00117   0.00000  -0.01407  -0.01510   2.20647
    A2        2.09222   0.00210   0.00000  -0.02058  -0.02160   2.07061
    A3        1.96939  -0.00094   0.00000   0.03502   0.03400   2.00339
    A4        1.92854   0.00296   0.00000  -0.03358  -0.03337   1.89517
    A5        1.91098   0.00027   0.00000   0.05081   0.05089   1.96187
    A6        1.91416   0.00307   0.00000  -0.02971  -0.02989   1.88427
    A7        1.95556   0.00114   0.00000  -0.01672  -0.01709   1.93847
    A8        1.89287  -0.00150   0.00000  -0.00390  -0.00361   1.88926
    A9        1.89460  -0.00133   0.00000   0.00410   0.00398   1.89858
   A10        1.89453  -0.00179   0.00000  -0.00444  -0.00510   1.88943
   A11        1.83467   0.00123   0.00000  -0.01683  -0.02390   1.81077
   A12        1.68428  -0.00009   0.00000   0.05215   0.04767   1.73195
   A13        1.92717   0.00016   0.00000   0.19460   0.19207   2.11925
   A14        1.84696  -0.00166   0.00000  -0.01978  -0.03218   1.81478
   A15        2.07088  -0.00331   0.00000   0.13381   0.13333   2.20421
   A16        2.01304   0.00632   0.00000   0.07604   0.06591   2.07895
   A17        1.73501   0.00567   0.00000   0.26612   0.26378   1.99879
   A18        2.02954  -0.00097   0.00000  -0.03740  -0.04472   1.98482
   A19        1.84184  -0.00017   0.00000   0.00164   0.00069   1.84253
   A20        2.81992   0.00616   0.00000   0.27165   0.27164   3.09156
   A21        2.02248  -0.00271   0.00000   0.07178   0.07060   2.09308
   A22        1.98689   0.00696   0.00000  -0.01292  -0.01442   1.97246
   A23        1.86140  -0.00155   0.00000   0.01929   0.01660   1.87800
   A24        3.18651   0.00335   0.00000   0.01612   0.01589   3.20241
   A25        3.15979   0.00536   0.00000   0.15644   0.15534   3.31513
   A26        3.10675   0.00957   0.00000  -0.08121  -0.08076   3.02599
   A27        3.13002   0.00112   0.00000  -0.05966  -0.05973   3.07029
   A28        3.21664  -0.00021   0.00000  -0.18274  -0.17574   3.04090
   A29        3.10930   0.00075   0.00000   0.04715   0.05408   3.16338
    D1       -0.01498   0.00047   0.00000   0.00696   0.00695  -0.00803
    D2        3.12147  -0.00083   0.00000   0.09277   0.09278  -3.06893
    D3        1.59871  -0.00023   0.00000   0.17144   0.17125   1.76997
    D4       -0.47632  -0.00041   0.00000   0.16340   0.16376  -0.31257
    D5       -2.58143  -0.00099   0.00000   0.20022   0.19997  -2.38147
    D6       -1.53816   0.00096   0.00000   0.09270   0.09257  -1.44559
    D7        2.66999   0.00079   0.00000   0.08466   0.08507   2.75507
    D8        0.56488   0.00021   0.00000   0.12148   0.12128   0.68616
    D9       -1.66487  -0.00047   0.00000  -0.07702  -0.07924  -1.74411
   D10        0.51810   0.00194   0.00000   0.01787   0.01959   0.53769
   D11       -1.79850  -0.00050   0.00000  -0.12206  -0.12249  -1.92100
   D12        0.77809   0.00052   0.00000  -0.20687  -0.20147   0.57663
   D13       -1.12111  -0.00082   0.00000  -0.25908  -0.26449  -1.38560
   D14        2.40830  -0.00307   0.00000   0.00575   0.01494   2.42324
   D15       -1.91464   0.00072   0.00000   0.21505   0.22020  -1.69444
   D16       -1.51469  -0.00371   0.00000   0.15248   0.14725  -1.36744
   D17        0.44556   0.00009   0.00000   0.36177   0.35250   0.79806
   D18        2.46921  -0.00113   0.00000   0.20923   0.21652   2.68573
   D19       -1.57930   0.00134   0.00000   0.30842   0.31571  -1.26359
   D20        0.24249  -0.00196   0.00000   0.03896   0.03083   0.27332
   D21        2.47716   0.00051   0.00000   0.13814   0.13002   2.60719
   D22        0.49425   0.00023   0.00000  -0.10730  -0.09881   0.39544
   D23       -1.61396  -0.00104   0.00000  -0.17919  -0.18768  -1.80163
         Item               Value     Threshold  Converged?
 Maximum Force            0.009571     0.000015     NO 
 RMS     Force            0.002631     0.000010     NO 
 Maximum Displacement     1.894859     0.000060     NO 
 RMS     Displacement     0.641947     0.000040     NO 
 Predicted change in Energy=-4.668160D-03
 GradGradGradGradGradGradGradGradGradGradGradGradGradGradGradGradGradGrad

                          Input orientation:                          
 ---------------------------------------------------------------------
 Center     Atomic      Atomic             Coordinates (Angstroms)
 Number     Number       Type             X           Y           Z
 ---------------------------------------------------------------------
      1          6           0        0.135099   -0.410055   -1.114801
      2          8           0        0.564923   -0.140840    0.000042
      3          8           0       -1.060341   -0.830136   -1.399568
      4          1           0       -1.638154   -0.916116   -0.457872
      5          6           0        1.038636   -0.141247   -2.343467
      6          9           0        1.618827   -1.254123   -2.802294
      7          9           0        2.007348    0.714843   -1.967127
      8          9           0        0.341750    0.424558   -3.339688
      9          8           0        2.382073    2.662488    1.151546
     10          1           0        2.296756    1.980301    0.460464
     11          1           0        2.964998    2.260602    1.797646
     12          8           0       -1.734460    0.819022    2.440326
     13          1           0       -2.263788    1.246792    3.119548
     14          1           0       -1.143811    1.533064    2.115086
     15          8           0       -0.312426    3.037848    1.683714
     16          1           0        0.646407    2.935650    1.501679
     17          1           0       -0.677406    3.472622    0.907973
     18          8           0       -2.480979   -1.004634    0.669671
     19          1           0       -2.621825   -1.854448    1.098043
     20          1           0       -2.251481   -0.339728    1.383561
 ---------------------------------------------------------------------
                    Distance matrix (angstroms):
                    1          2          3          4          5
     1  C    0.000000
     2  O    1.224786   0.000000
     3  O    1.298706   2.252891   0.000000
     4  H    1.957570   2.379976   1.108175   0.000000
     5  C    1.548630   2.390908   2.402336   3.364684   0.000000
     6  F    2.400319   3.194245   3.053743   4.027219   1.336277
     7  F    2.344604   2.585061   3.481350   4.269375   1.346448
     8  F    2.385247   3.394595   2.702625   3.744634   1.340985
     9  O    4.430096   3.533645   5.527822   5.617728   4.677699
    10  H    3.587202   2.776773   4.756928   4.971527   3.734415
    11  H    4.860359   3.841700   5.998182   6.030581   5.160287
    12  O    4.200573   3.487618   4.233078   3.379280   5.612206
    13  H    5.140964   4.433784   5.117062   4.226999   6.532778
    14  H    3.980389   3.192982   4.236092   3.586498   5.238806
    15  O    4.463183   3.702505   5.002729   4.688045   5.305676
    16  H    4.277984   3.424374   5.050877   4.888267   4.940271
    17  H    4.452748   3.927445   4.897460   4.695700   5.155261
    18  O    3.222069   3.236056   2.516031   1.410511   4.712975
    19  H    3.818846   3.781193   3.118575   2.066143   5.308298
    20  H    3.455796   3.144170   3.066777   2.024665   4.975440
                    6          7          8          9         10
     6  F    0.000000
     7  F    2.173770   0.000000
     8  F    2.176623   2.177706   0.000000
     9  O    5.617405   3.695926   5.416865   0.000000
    10  H    4.643993   2.752879   4.547915   0.974809   0.000000
    11  H    5.943477   4.180907   6.053485   0.958519   1.520912
    12  O    6.559538   5.782528   6.154252   4.690967   4.638871
    13  H    7.509826   6.663320   7.013317   5.240349   5.329852
    14  H    6.291360   5.221471   5.761097   3.825686   3.843865
    15  O    6.501924   4.909821   5.700157   2.772080   3.069622
    16  H    6.084733   4.337829   5.462346   1.791577   2.172664
    17  H    6.432798   4.804108   5.326537   3.174280   3.357518
    18  O    5.378215   5.482188   5.107381   6.109768   5.637406
    19  H    5.792767   6.117660   5.802594   6.741259   6.269309
    20  H    5.773801   5.520584   5.442247   5.526025   5.188554
                   11         12         13         14         15
    11  H    0.000000
    12  O    4.957429   0.000000
    13  H    5.487753   0.961518   0.000000
    14  H    4.184781   0.982092   1.531419   0.000000
    15  O    3.370252   2.741866   3.012858   1.772472   0.000000
    16  H    2.432930   3.321100   3.733494   2.355504   0.981297
    17  H    3.940509   3.241461   3.515962   2.331640   0.961255
    18  O    6.449245   2.649194   3.334364   3.212033   4.698144
    19  H    6.973928   3.120349   3.719188   3.833293   5.441588
    20  H    5.843357   1.651291   2.351775   2.295519   3.906154
                   16         17         18         19         20
    16  H    0.000000
    17  H    1.547031   0.000000
    18  O    5.098884   4.832751   0.000000
    19  H    5.812856   5.674026   0.962042   0.000000
    20  H    4.374906   4.151856   1.002202   1.585261   0.000000
 Stoichiometry    C2H9F3O6
 Framework group  C1[X(C2H9F3O6)]
 Deg. of freedom    54
 Full point group                 C1      NOp   1
 Largest Abelian subgroup         C1      NOp   1
 Largest concise Abelian subgroup C1      NOp   1
                         Standard orientation:                         
 ---------------------------------------------------------------------
 Center     Atomic      Atomic             Coordinates (Angstroms)
 Number     Number       Type             X           Y           Z
 ---------------------------------------------------------------------
      1          6           0        0.837604    0.619229   -0.228757
      2          8           0       -0.058734    0.051943   -0.841022
      3          8           0        0.792015    1.817330    0.270354
      4          1           0       -0.199891    2.256665    0.044167
      5          6           0        2.131352   -0.169049    0.092322
      6          9           0        3.132770    0.135467   -0.738382
      7          9           0        1.860675   -1.481656   -0.036979
      8          9           0        2.532216    0.055094    1.352206
      9          8           0       -1.373261   -3.210228   -0.499106
     10          1           0       -0.568843   -2.663583   -0.565022
     11          1           0       -1.572781   -3.432703   -1.409850
     12          8           0       -3.342036    1.036958   -0.198253
     13          1           0       -4.272049    1.123153    0.030141
     14          1           0       -3.097836    0.145539    0.133776
     15          8           0       -2.953579   -1.433545    0.925823
     16          1           0       -2.408632   -2.086475    0.436274
     17          1           0       -2.574113   -1.390485    1.807958
     18          8           0       -1.448115    2.888293   -0.136181
     19          1           0       -1.567783    3.518937   -0.852764
     20          1           0       -2.213078    2.241720   -0.170589
 ---------------------------------------------------------------------
 Rotational constants (GHZ):           0.8696656           0.5265648           0.3678634
 Standard basis: 6-31++G(d,p) (6D, 7F)
 There are   263 symmetry adapted cartesian basis functions of A   symmetry.
 There are   263 symmetry adapted basis functions of A   symmetry.
   263 basis functions,   424 primitive gaussians,   263 cartesian basis functions
    48 alpha electrons       48 beta electrons
       nuclear repulsion energy       721.8675529411 Hartrees.
 NAtoms=   20 NActive=   20 NUniq=   20 SFac= 1.00D+00 NAtFMM=   60 NAOKFM=F Big=F
 Integral buffers will be    131072 words long.
 Raffenetti 2 integral format.
 Two-electron integral symmetry is turned on.
 Nuclear repulsion after empirical dispersion term =      721.8597298756 Hartrees.
 One-electron integrals computed using PRISM.
 NBasis=   263 RedAO= T EigKep=  5.48D-05  NBF=   263
 NBsUse=   263 1.00D-06 EigRej= -1.00D+00 NBFU=   263
 Initial guess from the checkpoint file:  "/local_scratch/slurm.5620347/Gau-3481386.chk"
 B after Tr=    -0.000000    0.000000    0.000000
         Rot=    0.999581   -0.000202    0.027742   -0.008243 Ang=  -3.32 deg.
 ExpMin= 3.60D-02 ExpMax= 7.00D+03 ExpMxC= 1.05D+03 IAcc=3 IRadAn=         5 AccDes= 0.00D+00
 Harris functional with IExCor= 4639 and IRadAn=       5 diagonalized for initial guess.
 HarFok:  IExCor= 4639 AccDes= 0.00D+00 IRadAn=         5 IDoV= 1 UseB2=F ITyADJ=14
 ICtDFT=  3500011 ScaDFX=  1.000000  1.000000  1.000000  1.000000
 FoFCou: FMM=F IPFlag=           0 FMFlag=      100000 FMFlg1=           0
         NFxFlg=           0 DoJE=T BraDBF=F KetDBF=T FulRan=T
         wScrn=  0.000000 ICntrl=       500 IOpCl=  0 I1Cent=   200000004 NGrid=           0
         NMat0=    1 NMatS0=      1 NMatT0=    0 NMatD0=    1 NMtDS0=    0 NMtDT0=    0
 Petite list used in FoFCou.
 Requested convergence on RMS density matrix=1.00D-10 within 128 cycles.
 Requested convergence on MAX density matrix=1.00D-08.
 Requested convergence on             energy=1.00D-08.
 No special actions if energy rises.
 SCF Done:  E(RwB97XD) =  -832.372911335     A.U. after   19 cycles
            NFock= 19  Conv=0.92D-10     -V/T= 2.0084
 Calling FoFJK, ICntrl=      2127 FMM=F ISym2X=0 I1Cent= 0 IOpClX= 0 NMat=1 NMatS=1 NMatT=0.
 ***** Axes restored to original set *****
 -------------------------------------------------------------------
 Center     Atomic                   Forces (Hartrees/Bohr)
 Number     Number              X              Y              Z
 -------------------------------------------------------------------
      1        6          -0.003018009    0.009066356    0.020249471
      2        8          -0.001411074   -0.004313290   -0.012891464
      3        8          -0.006369337   -0.003050981    0.021830338
      4        1           0.011859208   -0.000737794   -0.024756075
      5        6          -0.004381461    0.004803518    0.004318038
      6        9          -0.000038062   -0.000931583   -0.000718198
      7        9           0.000271897   -0.001814432   -0.006680442
      8        9           0.003987303   -0.001584916    0.000341243
      9        8          -0.002628667   -0.010229126   -0.012527099
     10        1          -0.000087322    0.005756603    0.004948562
     11        1           0.001051005    0.000907049    0.004783526
     12        8          -0.001004683    0.002976726    0.002855201
     13        1          -0.001220929   -0.002837549   -0.000836143
     14        1           0.001868781   -0.000479180   -0.002247155
     15        8           0.002060692   -0.001444622   -0.003404773
     16        1          -0.002441619    0.000709154    0.004319262
     17        1          -0.000354761    0.000355878    0.001093014
     18        8          -0.000833562    0.005128393    0.007132336
     19        1           0.002100996    0.000632539   -0.002099971
     20        1           0.000589603   -0.002912743   -0.005709672
 -------------------------------------------------------------------
 Cartesian Forces:  Max     0.024756075 RMS     0.006656342

 GradGradGradGradGradGradGradGradGradGradGradGradGradGradGradGradGradGrad
 Berny optimization.
 Using GEDIIS/GDIIS optimizer.
 FormGI is forming the generalized inverse of G from B-inverse, IUseBI=4.
 Internal  Forces:  Max     0.028018370 RMS     0.006969950
 Search for a local minimum.
 Step number   4 out of a maximum of  120
 All quantities printed in internal units (Hartrees-Bohrs-Radians)
 Mixed Optimization -- RFO/linear search
 Update second derivatives using D2CorX and points    4    3
 DE=  9.25D-03 DEPred=-4.67D-03 R=-1.98D+00
 Trust test=-1.98D+00 RLast= 1.02D+00 DXMaxT set to 4.24D-01
 ITU= -1  1  1  0
 Use linear search instead of GDIIS.
     Eigenvalues ---    0.00008   0.00044   0.00078   0.00227   0.00493
     Eigenvalues ---    0.00546   0.00726   0.01139   0.01246   0.01385
     Eigenvalues ---    0.01554   0.01618   0.01916   0.02021   0.02424
     Eigenvalues ---    0.02566   0.02962   0.03134   0.03485   0.03723
     Eigenvalues ---    0.03763   0.04054   0.04775   0.05413   0.05916
     Eigenvalues ---    0.07815   0.08504   0.08991   0.09935   0.12051
     Eigenvalues ---    0.13817   0.13961   0.16938   0.20935   0.21672
     Eigenvalues ---    0.22637   0.24085   0.27974   0.32644   0.37592
     Eigenvalues ---    0.38905   0.39941   0.44033   0.46460   0.49816
     Eigenvalues ---    0.54433   0.56197   0.56690   0.56972   0.57241
     Eigenvalues ---    0.57497   0.60559   0.93325   2.03130
 RFO step:  Lambda=-4.24553226D-04 EMin= 7.61079004D-05
 Quartic linear search produced a step of -0.90431.
 Iteration  1 RMS(Cart)=  0.36494479 RMS(Int)=  0.06248186
 Iteration  2 RMS(Cart)=  0.23619379 RMS(Int)=  0.01434794
 Iteration  3 RMS(Cart)=  0.01957764 RMS(Int)=  0.00139691
 Iteration  4 RMS(Cart)=  0.00016791 RMS(Int)=  0.00139377
 Iteration  5 RMS(Cart)=  0.00000015 RMS(Int)=  0.00139377
 Variable       Old X    -DE/DX   Delta X   Delta X   Delta X     New X
                                 (Linear)    (Quad)   (Total)
    R1        2.31451  -0.01318  -0.01257  -0.00412  -0.01669   2.29782
    R2        2.45420  -0.00138   0.00161  -0.00082   0.00080   2.45499
    R3        2.92649   0.00216  -0.00209   0.00263   0.00054   2.92703
    R4        2.09415  -0.02802  -0.14612  -0.01133  -0.15746   1.93669
    R5        2.66548  -0.00076   0.18550   0.02068   0.20618   2.87166
    R6        2.52520   0.00101   0.01069   0.00209   0.01278   2.53798
    R7        2.54442  -0.00282  -0.01755   0.00067  -0.01689   2.52753
    R8        2.53409  -0.00299  -0.00850  -0.00302  -0.01153   2.52257
    R9        1.84212  -0.00753  -0.00638  -0.00124  -0.00762   1.83450
   R10        1.81134   0.00348   0.00438  -0.00060   0.00379   1.81512
   R11        3.38559  -0.00050   0.00363  -0.02898  -0.02535   3.36024
   R12        1.81701  -0.00118  -0.00062  -0.00098  -0.00160   1.81540
   R13        1.85588  -0.00259   0.00837  -0.00109   0.00728   1.86317
   R14        3.12049  -0.00458   0.02495  -0.00063   0.02431   3.14480
   R15        3.34949  -0.00429  -0.09458  -0.00509  -0.09967   3.24981
   R16        1.85438  -0.00397   0.00026   0.00027   0.00053   1.85491
   R17        1.81651  -0.00059   0.00015  -0.00130  -0.00115   1.81536
   R18        1.81800  -0.00180  -0.00146  -0.00069  -0.00216   1.81584
   R19        1.89389  -0.01010  -0.01600  -0.00199  -0.01800   1.87589
    A1        2.20647   0.00911   0.01365   0.00345   0.01685   2.22332
    A2        2.07061   0.00296   0.01954  -0.00100   0.01829   2.08890
    A3        2.00339  -0.01185  -0.03075  -0.00149  -0.03249   1.97090
    A4        1.89517   0.00696   0.03018   0.00620   0.03637   1.93154
    A5        1.96187  -0.00327  -0.04602  -0.00739  -0.05331   1.90856
    A6        1.88427   0.01128   0.02703   0.00442   0.03131   1.91559
    A7        1.93847   0.00367   0.01546   0.00904   0.02443   1.96289
    A8        1.88926  -0.00380   0.00326  -0.00256   0.00074   1.89000
    A9        1.89858  -0.00260  -0.00360  -0.00225  -0.00571   1.89287
   A10        1.88943  -0.00554   0.00461  -0.00133   0.00300   1.89243
   A11        1.81077   0.00237   0.02161   0.00741   0.03197   1.84274
   A12        1.73195  -0.00007  -0.04311   0.00837  -0.03217   1.69978
   A13        2.11925  -0.00319  -0.17369   0.02626  -0.14630   1.97295
   A14        1.81478   0.01055   0.02910   0.00394   0.03567   1.85044
   A15        2.20421   0.00304  -0.12057  -0.00107  -0.11993   2.08428
   A16        2.07895  -0.01614  -0.05961   0.01019  -0.04756   2.03139
   A17        1.99879  -0.01412  -0.23854   0.02100  -0.21361   1.78518
   A18        1.98482   0.00304   0.04044   0.04028   0.08488   2.06970
   A19        1.84253   0.00549  -0.00062  -0.00196   0.00342   1.84595
   A20        3.09156  -0.01377  -0.24565   0.03112  -0.21453   2.87703
   A21        2.09308   0.00453  -0.06384  -0.00171  -0.06547   2.02761
   A22        1.97246  -0.01081   0.01304   0.00236   0.01561   1.98807
   A23        1.87800   0.00284  -0.01501   0.00105  -0.01354   1.86446
   A24        3.20241  -0.00587  -0.01437  -0.00818  -0.02246   3.17995
   A25        3.31513  -0.01658  -0.14047  -0.00331  -0.14284   3.17230
   A26        3.02599  -0.01472   0.07303   0.01354   0.08658   3.11257
   A27        3.07029  -0.00122   0.05402  -0.00340   0.05056   3.12084
   A28        3.04090   0.00376   0.15892  -0.00856   0.14986   3.19075
   A29        3.16338  -0.00341  -0.04891   0.00392  -0.04565   3.11773
    D1       -0.00803  -0.00059  -0.00629   0.00685   0.00066  -0.00737
    D2       -3.06893  -0.00378  -0.08391  -0.00740  -0.09141   3.12285
    D3        1.76997  -0.00041  -0.15487  -0.12227  -0.27706   1.49290
    D4       -0.31257  -0.00112  -0.14809  -0.11754  -0.26546  -0.57803
    D5       -2.38147  -0.00343  -0.18083  -0.12387  -0.30484  -2.68630
    D6       -1.44559   0.00289  -0.08371  -0.10899  -0.19269  -1.63828
    D7        2.75507   0.00218  -0.07693  -0.10425  -0.18109   2.57397
    D8        0.68616  -0.00013  -0.10968  -0.11058  -0.22047   0.46570
    D9       -1.74411  -0.00216   0.07166   0.04316   0.11523  -1.62888
   D10        0.53769  -0.00670  -0.01772   0.04437   0.02625   0.56394
   D11       -1.92100  -0.00013   0.11077  -0.02880   0.08332  -1.83767
   D12        0.57663  -0.00081   0.18219  -0.05080   0.12939   0.70602
   D13       -1.38560  -0.00236   0.23918  -0.07739   0.16378  -1.22182
   D14        2.42324   0.00307  -0.01351   0.05808   0.04656   2.46979
   D15       -1.69444  -0.00363  -0.19912   0.10568  -0.09558  -1.79002
   D16       -1.36744   0.00755  -0.13316   0.07252  -0.05847  -1.42591
   D17        0.79806   0.00085  -0.31877   0.12013  -0.20061   0.59746
   D18        2.68573   0.00070  -0.19580  -0.03846  -0.23522   2.45051
   D19       -1.26359  -0.00430  -0.28550  -0.03414  -0.32041  -1.58400
   D20        0.27332   0.00085  -0.02788  -0.05953  -0.08661   0.18672
   D21        2.60719  -0.00416  -0.11758  -0.05520  -0.17180   2.43539
   D22        0.39544  -0.00219   0.08936  -0.00500   0.08253   0.47797
   D23       -1.80163  -0.00079   0.16972  -0.06959   0.10195  -1.69968
         Item               Value     Threshold  Converged?
 Maximum Force            0.028018     0.000015     NO 
 RMS     Force            0.006970     0.000010     NO 
 Maximum Displacement     1.522419     0.000060     NO 
 RMS     Displacement     0.575611     0.000040     NO 
 Predicted change in Energy=-1.123426D-03
 GradGradGradGradGradGradGradGradGradGradGradGradGradGradGradGradGradGrad

                          Input orientation:                          
 ---------------------------------------------------------------------
 Center     Atomic      Atomic             Coordinates (Angstroms)
 Number     Number       Type             X           Y           Z
 ---------------------------------------------------------------------
      1          6           0        0.199368   -0.145974   -1.261909
      2          8           0        0.695725    0.342755   -0.265257
      3          8           0       -0.918477   -0.802593   -1.345603
      4          1           0       -1.364181   -0.876779   -0.425730
      5          6           0        0.931584   -0.025524   -2.621504
      6          9           0        1.820593   -1.025407   -2.738329
      7          9           0        1.595021    1.134549   -2.676464
      8          9           0        0.093500   -0.081902   -3.658980
      9          8           0        2.087776    1.963388    1.569453
     10          1           0        1.847160    1.319307    0.884126
     11          1           0        2.185111    1.454973    2.378554
     12          8           0       -1.640189    1.073498    2.514425
     13          1           0       -2.353957    1.432616    3.047770
     14          1           0       -1.189134    1.849094    2.105658
     15          8           0       -0.347745    3.210004    1.475221
     16          1           0        0.588032    2.917581    1.523238
     17          1           0       -0.496806    3.458729    0.559381
     18          8           0       -2.083300   -0.995016    0.907731
     19          1           0       -1.897880   -1.786170    1.420591
     20          1           0       -1.940055   -0.220665    1.512107
 ---------------------------------------------------------------------
                    Distance matrix (angstroms):
                    1          2          3          4          5
     1  C    0.000000
     2  O    1.215954   0.000000
     3  O    1.299127   2.254911   0.000000
     4  H    1.917800   2.399215   1.024853   0.000000
     5  C    1.548918   2.396489   2.377916   3.288859   0.000000
     6  F    2.362539   3.041921   3.080882   3.938653   1.343039
     7  F    2.364012   2.692506   3.441131   4.227070   1.337512
     8  F    2.400263   3.472804   2.625872   3.634635   1.334886
     9  O    4.004012   2.816100   5.018543   4.895234   4.780865
    10  H    3.076969   1.897508   4.137983   4.105025   3.864750
    11  H    4.445130   3.231878   5.347730   5.089062   5.363187
    12  O    4.373989   3.703662   4.352058   3.538965   5.848045
    13  H    5.252118   4.632980   5.134052   4.286976   6.712795
    14  H    4.153160   3.382748   4.360723   3.724103   5.509781
    15  O    4.365067   3.512722   4.937988   4.620450   5.374800
    16  H    4.158542   3.136884   4.933510   4.691138   5.094976
    17  H    4.098248   3.436779   4.686751   4.529836   4.929335
    18  O    3.261714   3.299775   2.543885   1.519615   4.741828
    19  H    3.779483   3.755155   3.094912   2.126199   5.238727
    20  H    3.503979   3.228591   3.090108   2.125400   5.036976
                    6          7          8          9         10
     6  F    0.000000
     7  F    2.172584   0.000000
     8  F    2.172706   2.167869   0.000000
     9  O    5.249883   4.354032   5.957925   0.000000
    10  H    4.315156   3.574285   5.067398   0.970778   0.000000
    11  H    5.698039   5.099420   6.571806   0.960522   1.538158
    12  O    6.631278   6.116832   6.515486   3.947480   3.857448
    13  H    7.546369   6.960612   7.298240   4.711277   4.726899
    14  H    6.386346   5.579496   6.213287   3.322457   3.315403
    15  O    6.355659   5.031734   6.114848   2.737644   2.956643
    16  H    5.935260   4.672336   6.008065   1.778160   2.132685
    17  H    6.029321   4.499805   5.538872   3.152199   3.190104
    18  O    5.341821   5.559815   5.140727   5.156347   4.561268
    19  H    5.630489   6.125096   5.715956   5.474194   4.894599
    20  H    5.732040   5.646015   5.558303   4.582227   4.136287
                   11         12         13         14         15
    11  H    0.000000
    12  O    3.846675   0.000000
    13  H    4.588190   0.960670   0.000000
    14  H    3.408128   0.985946   1.554941   0.000000
    15  O    3.211153   2.704628   3.107556   1.719728   0.000000
    16  H    2.328400   3.057460   3.631063   2.153879   0.981578
    17  H    3.810132   3.289201   3.707590   2.336924   0.960649
    18  O    5.136643   2.656420   3.247525   3.213024   4.584364
    19  H    5.300332   3.072553   3.635423   3.766534   5.231411
    20  H    4.536022   1.664158   2.294104   2.280370   3.782367
                   16         17         18         19         20
    16  H    0.000000
    17  H    1.548785   0.000000
    18  O    4.777371   4.740691   0.000000
    19  H    5.321237   5.496694   0.960901   0.000000
    20  H    4.029880   4.065537   0.992678   1.568745   0.000000
 Stoichiometry    C2H9F3O6
 Framework group  C1[X(C2H9F3O6)]
 Deg. of freedom    54
 Full point group                 C1      NOp   1
 Largest Abelian subgroup         C1      NOp   1
 Largest concise Abelian subgroup C1      NOp   1
                         Standard orientation:                         
 ---------------------------------------------------------------------
 Center     Atomic      Atomic             Coordinates (Angstroms)
 Number     Number       Type             X           Y           Z
 ---------------------------------------------------------------------
      1          6           0        0.850567    0.408270   -0.135435
      2          8           0       -0.048407   -0.305463   -0.536651
      3          8           0        0.796757    1.683333    0.107560
      4          1           0       -0.138878    2.050560   -0.092579
      5          6           0        2.252408   -0.196896    0.124879
      6          9           0        2.953072   -0.205789   -1.020871
      7          9           0        2.128130   -1.458716    0.550678
      8          9           0        2.943227    0.490250    1.037304
      9          8           0       -1.790934   -2.453853   -1.064325
     10          1           0       -1.042083   -1.836139   -1.056435
     11          1           0       -2.320558   -2.207513   -1.826833
     12          8           0       -3.487807    0.920200    0.084148
     13          1           0       -4.299921    1.211183    0.506861
     14          1           0       -3.235578    0.077837    0.530125
     15          8           0       -2.855448   -1.439426    1.244883
     16          1           0       -2.517523   -1.952186    0.479129
     17          1           0       -2.161852   -1.473940    1.908644
     18          8           0       -1.514038    2.644896   -0.347388
     19          1           0       -1.659838    3.016515   -1.221443
     20          1           0       -2.262443    2.016236   -0.173938
 ---------------------------------------------------------------------
 Rotational constants (GHZ):           1.0316480           0.4739536           0.3763132
 Standard basis: 6-31++G(d,p) (6D, 7F)
 There are   263 symmetry adapted cartesian basis functions of A   symmetry.
 There are   263 symmetry adapted basis functions of A   symmetry.
   263 basis functions,   424 primitive gaussians,   263 cartesian basis functions
    48 alpha electrons       48 beta electrons
       nuclear repulsion energy       727.7455183692 Hartrees.
 NAtoms=   20 NActive=   20 NUniq=   20 SFac= 1.00D+00 NAtFMM=   60 NAOKFM=F Big=F
 Integral buffers will be    131072 words long.
 Raffenetti 2 integral format.
 Two-electron integral symmetry is turned on.
 Nuclear repulsion after empirical dispersion term =      727.7374067247 Hartrees.
 One-electron integrals computed using PRISM.
 NBasis=   263 RedAO= T EigKep=  5.20D-05  NBF=   263
 NBsUse=   263 1.00D-06 EigRej= -1.00D+00 NBFU=   263
 Lowest energy guess from the checkpoint file:  "/local_scratch/slurm.5620347/Gau-3481386.chk"
 B after Tr=    -0.000000   -0.000000    0.000000
         Rot=    0.999920    0.011932    0.004114   -0.000423 Ang=   1.45 deg.
 B after Tr=    -0.000000   -0.000000   -0.000000
         Rot=    0.999625    0.010555   -0.023992    0.007947 Ang=   3.14 deg.
 Requested convergence on RMS density matrix=1.00D-10 within 128 cycles.
 Requested convergence on MAX density matrix=1.00D-08.
 Requested convergence on             energy=1.00D-08.
 No special actions if energy rises.
 SCF Done:  E(RwB97XD) =  -832.382808205     A.U. after   16 cycles
            NFock= 16  Conv=0.92D-10     -V/T= 2.0082
 Calling FoFJK, ICntrl=      2127 FMM=F ISym2X=0 I1Cent= 0 IOpClX= 0 NMat=1 NMatS=1 NMatT=0.
 ***** Axes restored to original set *****
 -------------------------------------------------------------------
 Center     Atomic                   Forces (Hartrees/Bohr)
 Number     Number              X              Y              Z
 -------------------------------------------------------------------
      1        6          -0.001202514    0.001736713    0.002840962
      2        8          -0.001756934   -0.002624201   -0.002270084
      3        8           0.003584003    0.001582558    0.000643655
      4        1          -0.000463232   -0.000516670   -0.000335342
      5        6          -0.000657466    0.000816581    0.000257893
      6        9          -0.000152839    0.000156937   -0.000433055
      7        9          -0.000164333   -0.001296760   -0.000910337
      8        9           0.001127713   -0.000027843    0.000302550
      9        8          -0.000562274   -0.000902055   -0.001481235
     10        1           0.000383572    0.000412147   -0.000103410
     11        1           0.000426324    0.000429457    0.000692225
     12        8          -0.000959955    0.000482945    0.000330109
     13        1           0.000334690   -0.000442599   -0.000232560
     14        1          -0.000132288    0.000220110   -0.000489529
     15        8           0.000915391   -0.000463424   -0.000352845
     16        1          -0.000178341    0.000133914    0.000927506
     17        1          -0.000655813    0.000206687    0.000427795
     18        8          -0.000202375    0.000021393    0.001084696
     19        1           0.000003229    0.000303506   -0.000276727
     20        1           0.000313440   -0.000229396   -0.000622267
 -------------------------------------------------------------------
 Cartesian Forces:  Max     0.003584003 RMS     0.001003462

 GradGradGradGradGradGradGradGradGradGradGradGradGradGradGradGradGradGrad
 Berny optimization.
 Using GEDIIS/GDIIS optimizer.
 FormGI is forming the generalized inverse of G from B-inverse, IUseBI=4.
 Internal  Forces:  Max     0.003632681 RMS     0.000921796
 Search for a local minimum.
 Step number   5 out of a maximum of  120
 All quantities printed in internal units (Hartrees-Bohrs-Radians)
 Mixed Optimization -- En-DIIS/RFO-DIIS
 Update second derivatives using D2CorX and points    3    5
 DE= -6.51D-04 DEPred=-1.12D-03 R= 5.79D-01
 TightC=F SS=  1.41D+00  RLast= 3.97D-01 DXNew= 7.1352D-01 1.1908D+00
 Trust test= 5.79D-01 RLast= 3.97D-01 DXMaxT set to 7.14D-01
 ITU=  1 -1  1  1  0
 Use linear search instead of GDIIS.
     Eigenvalues ---    0.00004   0.00045   0.00077   0.00156   0.00356
     Eigenvalues ---    0.00532   0.00850   0.01165   0.01198   0.01406
     Eigenvalues ---    0.01547   0.01632   0.01927   0.02050   0.02413
     Eigenvalues ---    0.02564   0.02946   0.03164   0.03480   0.03632
     Eigenvalues ---    0.03813   0.04022   0.04810   0.05519   0.05710
     Eigenvalues ---    0.07884   0.08367   0.08864   0.10264   0.11973
     Eigenvalues ---    0.13771   0.14430   0.16490   0.20675   0.21519
     Eigenvalues ---    0.22530   0.24014   0.28140   0.32582   0.37592
     Eigenvalues ---    0.38907   0.39121   0.43981   0.46448   0.49854
     Eigenvalues ---    0.54487   0.55963   0.56659   0.56887   0.57199
     Eigenvalues ---    0.57308   0.60586   0.92659   3.47634
 RFO step:  Lambda=-1.58443681D-03 EMin= 3.76421037D-05
 Quartic linear search produced a step of  0.68818.
 Iteration  1 RMS(Cart)=  0.29078404 RMS(Int)=  0.03498885
 Iteration  2 RMS(Cart)=  0.10356422 RMS(Int)=  0.00854914
 Iteration  3 RMS(Cart)=  0.00731083 RMS(Int)=  0.00174978
 Iteration  4 RMS(Cart)=  0.00006689 RMS(Int)=  0.00174912
 Iteration  5 RMS(Cart)=  0.00000015 RMS(Int)=  0.00174912
 Variable       Old X    -DE/DX   Delta X   Delta X   Delta X     New X
                                 (Linear)    (Quad)   (Total)
    R1        2.29782  -0.00363  -0.00192  -0.01047  -0.01239   2.28543
    R2        2.45499  -0.00305  -0.00068  -0.01124  -0.01192   2.44307
    R3        2.92703   0.00073   0.00196   0.01182   0.01378   2.94081
    R4        1.93669  -0.00002   0.00284   0.04276   0.04561   1.98230
    R5        2.87166   0.00005   0.00072  -0.01803  -0.01731   2.85434
    R6        2.53798  -0.00018   0.00066  -0.00086  -0.00020   2.53777
    R7        2.52753  -0.00117   0.00174  -0.00175  -0.00001   2.52752
    R8        2.52257  -0.00094  -0.00146   0.00098  -0.00048   2.52209
    R9        1.83450  -0.00030  -0.00039  -0.00392  -0.00430   1.83020
   R10        1.81512   0.00040  -0.00073  -0.00080  -0.00153   1.81360
   R11        3.36024   0.00022  -0.02021  -0.01115  -0.03136   3.32888
   R12        1.81540  -0.00054  -0.00063  -0.00375  -0.00438   1.81102
   R13        1.86317   0.00028  -0.00136   0.00091  -0.00047   1.86270
   R14        3.14480  -0.00019  -0.00225  -0.00019  -0.00244   3.14236
   R15        3.24981  -0.00003   0.00338  -0.02316  -0.01977   3.23005
   R16        1.85491   0.00005   0.00017  -0.00031  -0.00014   1.85478
   R17        1.81536  -0.00025  -0.00091  -0.00150  -0.00240   1.81296
   R18        1.81584  -0.00040  -0.00037  -0.00155  -0.00192   1.81392
   R19        1.87589  -0.00068  -0.00021  -0.00011  -0.00032   1.87557
    A1        2.22332  -0.00074   0.00121   0.00189   0.00304   2.22637
    A2        2.08890   0.00149  -0.00228   0.01208   0.00975   2.09865
    A3        1.97090  -0.00076   0.00104  -0.01412  -0.01313   1.95777
    A4        1.93154  -0.00013   0.00206   0.02378   0.02585   1.95739
    A5        1.90856   0.00014  -0.00167   0.00811   0.00640   1.91495
    A6        1.91559   0.00175   0.00098   0.01826   0.01917   1.93476
    A7        1.96289   0.00073   0.00505  -0.00343   0.00158   1.96448
    A8        1.89000  -0.00085  -0.00197  -0.00848  -0.01054   1.87947
    A9        1.89287  -0.00084  -0.00119  -0.00823  -0.00942   1.88345
   A10        1.89243  -0.00103  -0.00144  -0.00692  -0.00842   1.88401
   A11        1.84274   0.00061   0.00555   0.01704   0.01927   1.86201
   A12        1.69978   0.00011   0.01067   0.04200   0.04949   1.74928
   A13        1.97295   0.00002   0.03150   0.03744   0.06730   2.04024
   A14        1.85044  -0.00026   0.00240   0.01569   0.01525   1.86569
   A15        2.08428   0.00075   0.00922   0.04613   0.05299   2.13726
   A16        2.03139  -0.00030   0.01263   0.00341   0.01373   2.04512
   A17        1.78518   0.00173   0.03453   0.14780   0.18154   1.96672
   A18        2.06970  -0.00055   0.02764  -0.06239  -0.03983   2.02987
   A19        1.84595  -0.00081   0.00283   0.00905   0.01344   1.85939
   A20        2.87703   0.00081   0.03930   0.12479   0.16409   3.04112
   A21        2.02761  -0.00041   0.00353  -0.01627  -0.01326   2.01435
   A22        1.98807  -0.00095   0.00081   0.03693   0.03787   2.02594
   A23        1.86446   0.00084   0.00211   0.00494   0.00762   1.87208
   A24        3.17995  -0.00171  -0.00452  -0.00518  -0.00942   3.17052
   A25        3.17230   0.00067   0.00860  -0.07598  -0.06593   3.10637
   A26        3.11257  -0.00071   0.00400   0.01444   0.01820   3.13077
   A27        3.12084   0.00074  -0.00631   0.05575   0.04914   3.16999
   A28        3.19075  -0.00143  -0.01781  -0.06581  -0.08354   3.10722
   A29        3.11773   0.00022   0.00580  -0.01881  -0.01290   3.10482
    D1       -0.00737   0.00057   0.00524  -0.03630  -0.03108  -0.03845
    D2        3.12285  -0.00054   0.00095  -0.05117  -0.05020   3.07264
    D3        1.49290  -0.00026  -0.07282   0.13540   0.06262   1.55552
    D4       -0.57803  -0.00036  -0.06999   0.12997   0.05996  -0.51807
    D5       -2.68630  -0.00075  -0.07217   0.12834   0.05614  -2.63016
    D6       -1.63828   0.00077  -0.06890   0.14906   0.08020  -1.55809
    D7        2.57397   0.00067  -0.06608   0.14363   0.07754   2.65151
    D8        0.46570   0.00028  -0.06826   0.14199   0.07372   0.53942
    D9       -1.62888   0.00113   0.02477  -0.03501  -0.00915  -1.63802
   D10        0.56394   0.00044   0.03155  -0.02040   0.01005   0.57399
   D11       -1.83767  -0.00045  -0.02696  -0.07270  -0.10125  -1.93892
   D12        0.70602   0.00011  -0.04960   0.02426  -0.02345   0.68257
   D13       -1.22182  -0.00064  -0.06930  -0.02716  -0.09836  -1.32018
   D14        2.46979   0.00072   0.04232   0.06887   0.11360   2.58340
   D15       -1.79002   0.00103   0.08576   0.14971   0.23278  -1.55724
   D16       -1.42591   0.00053   0.06110   0.12293   0.18669  -1.23922
   D17        0.59746   0.00084   0.10453   0.20377   0.30587   0.90333
   D18        2.45051   0.00112  -0.01287   0.17108   0.15831   2.60882
   D19       -1.58400   0.00046  -0.00323   0.17765   0.17569  -1.40831
   D20        0.18672   0.00112  -0.03838   0.08271   0.04303   0.22975
   D21        2.43539   0.00045  -0.02875   0.08928   0.06041   2.49580
   D22        0.47797   0.00003  -0.01121  -0.02600  -0.03010   0.44787
   D23       -1.69968   0.00018  -0.05899  -0.03238  -0.09849  -1.79817
         Item               Value     Threshold  Converged?
 Maximum Force            0.003633     0.000015     NO 
 RMS     Force            0.000922     0.000010     NO 
 Maximum Displacement     0.970152     0.000060     NO 
 RMS     Displacement     0.383594     0.000040     NO 
 Predicted change in Energy=-1.357174D-03
 GradGradGradGradGradGradGradGradGradGradGradGradGradGradGradGradGradGrad

                          Input orientation:                          
 ---------------------------------------------------------------------
 Center     Atomic      Atomic             Coordinates (Angstroms)
 Number     Number       Type             X           Y           Z
 ---------------------------------------------------------------------
      1          6           0        0.237914   -0.204299   -1.241801
      2          8           0        0.723357    0.195271   -0.208683
      3          8           0       -0.948957   -0.684519   -1.420975
      4          1           0       -1.493091   -0.738453   -0.525776
      5          6           0        1.079726   -0.215429   -2.550627
      6          9           0        1.737527   -1.381438   -2.656382
      7          9           0        1.989579    0.764862   -2.539877
      8          9           0        0.328509   -0.067276   -3.643773
      9          8           0        2.179681    2.345578    1.204379
     10          1           0        1.982022    1.745640    0.470213
     11          1           0        2.645371    1.828336    1.865171
     12          8           0       -1.774014    0.930351    2.632745
     13          1           0       -2.433115    1.226560    3.262259
     14          1           0       -1.254685    1.724734    2.366561
     15          8           0       -0.382203    3.091731    1.826475
     16          1           0        0.553427    2.884180    1.614646
     17          1           0       -0.739789    3.549962    1.063218
     18          8           0       -2.282267   -0.876218    0.754729
     19          1           0       -2.227435   -1.733936    1.182155
     20          1           0       -2.109410   -0.189173    1.449824
 ---------------------------------------------------------------------
                    Distance matrix (angstroms):
                    1          2          3          4          5
     1  C    0.000000
     2  O    1.209398   0.000000
     3  O    1.292818   2.245065   0.000000
     4  H    1.947920   2.425908   1.048986   0.000000
     5  C    1.556212   2.404241   2.368905   3.315564   0.000000
     6  F    2.373927   3.083145   3.037947   3.922984   1.342930
     7  F    2.385918   2.713341   3.462317   4.294829   1.337505
     8  F    2.407582   3.467661   2.636994   3.672957   1.334632
     9  O    4.031889   2.956594   5.085504   5.098425   4.676402
    10  H    3.126526   2.109214   4.251224   4.386242   3.712870
    11  H    4.425012   3.265259   5.480182   5.425118   5.111507
    12  O    4.510809   3.853689   4.440853   3.583306   6.026939
    13  H    5.428472   4.803572   5.271397   4.369682   6.943272
    14  H    4.355375   3.589399   4.499266   3.806539   5.778619
    15  O    4.545622   3.708586   5.012704   4.630061   5.677461
    16  H    4.218713   3.253250   4.920138   4.679007   5.218627
    17  H    4.512593   3.874594   4.913837   4.634961   5.527086
    18  O    3.284649   3.333171   2.558936   1.510454   4.760779
    19  H    3.780648   3.789913   3.084164   2.108857   5.213141
    20  H    3.571415   3.304997   3.135842   2.141157   5.116140
                    6          7          8          9         10
     6  F    0.000000
     7  F    2.164187   0.000000
     8  F    2.165016   2.161062   0.000000
     9  O    5.384387   4.068693   5.723048   0.000000
    10  H    4.428768   3.165853   4.790161   0.968502   0.000000
    11  H    5.618832   4.578809   6.269742   0.959715   1.546862
    12  O    6.756490   6.399066   6.694067   4.435629   4.410107
    13  H    7.695856   7.310141   7.549427   5.173486   5.249609
    14  H    6.620543   5.959844   6.468532   3.678449   3.751379
    15  O    6.678210   5.486775   6.356732   2.739890   3.039896
    16  H    6.151362   4.879970   6.034289   1.761566   2.155663
    17  H    6.655165   5.309287   6.031702   3.161293   3.318959
    18  O    5.296194   5.638816   5.178548   5.521878   5.013906
    19  H    5.529877   6.154732   5.709657   6.005465   5.507617
    20  H    5.751638   5.799104   5.648277   4.988136   4.630653
                   11         12         13         14         15
    11  H    0.000000
    12  O    4.574551   0.000000
    13  H    5.301416   0.958353   0.000000
    14  H    3.933518   0.985698   1.561777   0.000000
    15  O    3.280834   2.694210   3.121951   1.709268   0.000000
    16  H    2.356651   3.204832   3.792329   2.275732   0.981505
    17  H    3.881551   3.224189   3.619576   2.301147   0.959377
    18  O    5.729688   2.654988   3.275994   3.227829   4.528079
    19  H    6.074582   3.067284   3.624041   3.783049   5.206447
    20  H    5.181775   1.662867   2.322499   2.287793   3.726853
                   16         17         18         19         20
    16  H    0.000000
    17  H    1.555553   0.000000
    18  O    4.787610   4.697390   0.000000
    19  H    5.408071   5.490612   0.959885   0.000000
    20  H    4.069810   4.000806   0.992506   1.572219   0.000000
 Stoichiometry    C2H9F3O6
 Framework group  C1[X(C2H9F3O6)]
 Deg. of freedom    54
 Full point group                 C1      NOp   1
 Largest Abelian subgroup         C1      NOp   1
 Largest concise Abelian subgroup C1      NOp   1
                         Standard orientation:                         
 ---------------------------------------------------------------------
 Center     Atomic      Atomic             Coordinates (Angstroms)
 Number     Number       Type             X           Y           Z
 ---------------------------------------------------------------------
      1          6           0        0.847778    0.424434   -0.102919
      2          8           0       -0.009485   -0.267599   -0.601751
      3          8           0        0.741704    1.652783    0.286034
      4          1           0       -0.209790    2.048783    0.090547
      5          6           0        2.287109   -0.132597    0.096681
      6          9           0        3.024163    0.113551   -0.998592
      7          9           0        2.263689   -1.457070    0.281460
      8          9           0        2.908584    0.417499    1.141863
      9          8           0       -1.456740   -2.845757   -0.604101
     10          1           0       -0.683755   -2.265310   -0.544340
     11          1           0       -1.678601   -2.914189   -1.535309
     12          8           0       -3.625019    1.001857   -0.192716
     13          1           0       -4.510928    1.279171    0.045408
     14          1           0       -3.485183    0.112979    0.209706
     15          8           0       -3.181314   -1.395241    0.954375
     16          1           0       -2.587485   -1.967404    0.422070
     17          1           0       -2.811181   -1.365687    1.838983
     18          8           0       -1.553530    2.662236   -0.224903
     19          1           0       -1.603066    3.140937   -1.055428
     20          1           0       -2.332183    2.047659   -0.192293
 ---------------------------------------------------------------------
 Rotational constants (GHZ):           1.0055567           0.4623128           0.3528973
 Standard basis: 6-31++G(d,p) (6D, 7F)
 There are   263 symmetry adapted cartesian basis functions of A   symmetry.
 There are   263 symmetry adapted basis functions of A   symmetry.
   263 basis functions,   424 primitive gaussians,   263 cartesian basis functions
    48 alpha electrons       48 beta electrons
       nuclear repulsion energy       720.2462381654 Hartrees.
 NAtoms=   20 NActive=   20 NUniq=   20 SFac= 1.00D+00 NAtFMM=   60 NAOKFM=F Big=F
 Integral buffers will be    131072 words long.
 Raffenetti 2 integral format.
 Two-electron integral symmetry is turned on.
 Nuclear repulsion after empirical dispersion term =      720.2384861542 Hartrees.
 One-electron integrals computed using PRISM.
 NBasis=   263 RedAO= T EigKep=  5.21D-05  NBF=   263
 NBsUse=   263 1.00D-06 EigRej= -1.00D+00 NBFU=   263
 Initial guess from the checkpoint file:  "/local_scratch/slurm.5620347/Gau-3481386.chk"
 B after Tr=    -0.000000    0.000000   -0.000000
         Rot=    0.999790    0.002915    0.015165   -0.013487 Ang=   2.35 deg.
 ExpMin= 3.60D-02 ExpMax= 7.00D+03 ExpMxC= 1.05D+03 IAcc=3 IRadAn=         5 AccDes= 0.00D+00
 Harris functional with IExCor= 4639 and IRadAn=       5 diagonalized for initial guess.
 HarFok:  IExCor= 4639 AccDes= 0.00D+00 IRadAn=         5 IDoV= 1 UseB2=F ITyADJ=14
 ICtDFT=  3500011 ScaDFX=  1.000000  1.000000  1.000000  1.000000
 FoFCou: FMM=F IPFlag=           0 FMFlag=      100000 FMFlg1=           0
         NFxFlg=           0 DoJE=T BraDBF=F KetDBF=T FulRan=T
         wScrn=  0.000000 ICntrl=       500 IOpCl=  0 I1Cent=   200000004 NGrid=           0
         NMat0=    1 NMatS0=      1 NMatT0=    0 NMatD0=    1 NMtDS0=    0 NMtDT0=    0
 Petite list used in FoFCou.
 Requested convergence on RMS density matrix=1.00D-10 within 128 cycles.
 Requested convergence on MAX density matrix=1.00D-08.
 Requested convergence on             energy=1.00D-08.
 No special actions if energy rises.
 SCF Done:  E(RwB97XD) =  -832.381981781     A.U. after   18 cycles
            NFock= 18  Conv=0.56D-10     -V/T= 2.0082
 Calling FoFJK, ICntrl=      2127 FMM=F ISym2X=0 I1Cent= 0 IOpClX= 0 NMat=1 NMatS=1 NMatT=0.
 ***** Axes restored to original set *****
 -------------------------------------------------------------------
 Center     Atomic                   Forces (Hartrees/Bohr)
 Number     Number              X              Y              Z
 -------------------------------------------------------------------
      1        6           0.001085461   -0.000273956   -0.004832185
      2        8           0.005751758    0.005237868    0.005829072
      3        8          -0.011873699   -0.003640728    0.008770931
      4        1           0.008530629    0.000988484   -0.008961566
      5        6          -0.000415754   -0.000119026   -0.001617799
      6        9          -0.000215713   -0.001511866    0.001503539
      7        9          -0.000412560    0.001031850    0.002222827
      8        9          -0.001336531    0.000515816   -0.000050636
      9        8          -0.001839295    0.002853572   -0.003921953
     10        1           0.000596234   -0.004191004    0.002339598
     11        1          -0.000226600   -0.001521212   -0.000322715
     12        8           0.000603203   -0.000590942   -0.000289711
     13        1          -0.000997007    0.000453149    0.000601244
     14        1           0.000300860   -0.000430059   -0.001108878
     15        8           0.000057977   -0.000290574    0.000183946
     16        1          -0.000125134    0.000236526    0.002041730
     17        1          -0.000064834    0.000796760   -0.000370704
     18        8          -0.000554805    0.001186788   -0.002356886
     19        1           0.000542224   -0.000225324    0.000555133
     20        1           0.000593586   -0.000506123   -0.000214987
 -------------------------------------------------------------------
 Cartesian Forces:  Max     0.011873699 RMS     0.003136627

 GradGradGradGradGradGradGradGradGradGradGradGradGradGradGradGradGradGrad
 Berny optimization.
 Using GEDIIS/GDIIS optimizer.
 FormGI is forming the generalized inverse of G from B-inverse, IUseBI=4.
 Internal  Forces:  Max     0.015100214 RMS     0.005037373
 Search for a local minimum.
 Step number   6 out of a maximum of  120
 All quantities printed in internal units (Hartrees-Bohrs-Radians)
 Mixed Optimization -- RFO/linear search
 Update second derivatives using D2CorX and points    3    6    5
 DE=  8.26D-04 DEPred=-1.36D-03 R=-6.09D-01
 Trust test=-6.09D-01 RLast= 6.44D-01 DXMaxT set to 3.57D-01
 ITU= -1  1 -1  1  1  0
 Use linear search instead of GDIIS.
     Eigenvalues ---    0.00004   0.00046   0.00077   0.00255   0.00456
     Eigenvalues ---    0.00584   0.00845   0.01160   0.01261   0.01419
     Eigenvalues ---    0.01551   0.01667   0.01924   0.02034   0.02403
     Eigenvalues ---    0.02589   0.03097   0.03150   0.03488   0.03760
     Eigenvalues ---    0.03868   0.04291   0.04822   0.05550   0.06011
     Eigenvalues ---    0.07849   0.08628   0.09193   0.10228   0.11943
     Eigenvalues ---    0.13749   0.14427   0.20338   0.21401   0.21790
     Eigenvalues ---    0.22521   0.24200   0.28285   0.35740   0.37729
     Eigenvalues ---    0.38910   0.38986   0.43961   0.46544   0.49913
     Eigenvalues ---    0.54550   0.55875   0.56632   0.56853   0.57171
     Eigenvalues ---    0.57320   0.60213   0.91825   3.64624
 RFO step:  Lambda=-9.12062334D-04 EMin= 3.74119606D-05
 Quartic linear search produced a step of -0.59345.
 Iteration  1 RMS(Cart)=  0.19172274 RMS(Int)=  0.00885367
 Iteration  2 RMS(Cart)=  0.02237425 RMS(Int)=  0.00084866
 Iteration  3 RMS(Cart)=  0.00019812 RMS(Int)=  0.00084335
 Iteration  4 RMS(Cart)=  0.00000014 RMS(Int)=  0.00084335
 Variable       Old X    -DE/DX   Delta X   Delta X   Delta X     New X
                                 (Linear)    (Quad)   (Total)
    R1        2.28543   0.00902   0.00735  -0.00267   0.00468   2.29011
    R2        2.44307   0.00636   0.00708  -0.00208   0.00499   2.44806
    R3        2.94081  -0.00302  -0.00818   0.00130  -0.00688   2.93394
    R4        1.98230  -0.01389  -0.02706  -0.00663  -0.03369   1.94860
    R5        2.85434  -0.00162   0.01027   0.01383   0.02411   2.87845
    R6        2.53777   0.00109   0.00012   0.00135   0.00147   2.53924
    R7        2.52752   0.00049   0.00001  -0.00247  -0.00246   2.52506
    R8        2.52209   0.00085   0.00028  -0.00068  -0.00039   2.52170
    R9        1.83020   0.00070   0.00255   0.00100   0.00355   1.83376
   R10        1.81360   0.00049   0.00091  -0.00132  -0.00041   1.81319
   R11        3.32888  -0.00004   0.01861  -0.02546  -0.00685   3.32202
   R12        1.81102   0.00122   0.00260  -0.00105   0.00155   1.81257
   R13        1.86270  -0.00247   0.00028  -0.00024   0.00004   1.86274
   R14        3.14236  -0.00278   0.00145   0.00283   0.00428   3.14664
   R15        3.23005  -0.00247   0.01173  -0.01436  -0.00263   3.22741
   R16        1.85478  -0.00099   0.00008   0.00052   0.00060   1.85538
   R17        1.81296   0.00070   0.00143  -0.00118   0.00024   1.81320
   R18        1.81392   0.00048   0.00114  -0.00052   0.00062   1.81454
   R19        1.87557  -0.00316   0.00019  -0.00112  -0.00092   1.87464
    A1        2.22637   0.00462  -0.00181   0.00242   0.00064   2.22701
    A2        2.09865  -0.00262  -0.00578   0.00227  -0.00348   2.09517
    A3        1.95777  -0.00198   0.00779  -0.00501   0.00281   1.96058
    A4        1.95739   0.00045  -0.01534   0.00934  -0.00600   1.95139
    A5        1.91495  -0.00225  -0.00380  -0.00385  -0.00764   1.90732
    A6        1.93476  -0.00366  -0.01137   0.00422  -0.00713   1.92763
    A7        1.96448  -0.00053  -0.00094   0.00179   0.00087   1.96534
    A8        1.87947   0.00259   0.00625  -0.00038   0.00589   1.88536
    A9        1.88345   0.00204   0.00559  -0.00178   0.00381   1.88726
   A10        1.88401   0.00216   0.00500  -0.00018   0.00484   1.88885
   A11        1.86201  -0.00350  -0.01144   0.00929  -0.00043   1.86158
   A12        1.74928   0.00127  -0.02937   0.00088  -0.02685   1.72242
   A13        2.04024  -0.00072  -0.03994   0.04687   0.00773   2.04798
   A14        1.86569   0.00632  -0.00905   0.00670  -0.00125   1.86444
   A15        2.13726   0.00515  -0.03144   0.00782  -0.02247   2.11479
   A16        2.04512  -0.01367  -0.00815   0.01283   0.00563   2.05075
   A17        1.96672  -0.01236  -0.10774   0.04531  -0.06145   1.90527
   A18        2.02987   0.00213   0.02364   0.03935   0.06614   2.09601
   A19        1.85939   0.00426  -0.00798  -0.00112  -0.00878   1.85062
   A20        3.04112  -0.01190  -0.09738   0.03843  -0.05895   2.98217
   A21        2.01435   0.00579   0.00787   0.00102   0.00922   2.02357
   A22        2.02594  -0.01046  -0.02247   0.01606  -0.00640   2.01954
   A23        1.87208   0.00063  -0.00452  -0.00095  -0.00563   1.86645
   A24        3.17052  -0.00158   0.00559   0.01031   0.01578   3.18630
   A25        3.10637  -0.01510   0.03912  -0.03959  -0.00090   3.10547
   A26        3.13077  -0.01446  -0.01080   0.03077   0.02010   3.15087
   A27        3.16999  -0.00339  -0.02916  -0.00342  -0.03248   3.13751
   A28        3.10722   0.00374   0.04958  -0.00677   0.04305   3.15026
   A29        3.10482  -0.00180   0.00766   0.00072   0.00846   3.11329
    D1       -0.03845  -0.00146   0.01845  -0.00128   0.01718  -0.02127
    D2        3.07264  -0.00063   0.02979  -0.01367   0.01611   3.08875
    D3        1.55552   0.00023  -0.03716   0.00509  -0.03207   1.52345
    D4       -0.51807   0.00071  -0.03558   0.00538  -0.03021  -0.54827
    D5       -2.63016   0.00091  -0.03332   0.00136  -0.03194  -2.66211
    D6       -1.55809  -0.00068  -0.04759   0.01644  -0.03117  -1.58925
    D7        2.65151  -0.00019  -0.04602   0.01672  -0.02930   2.62221
    D8        0.53942   0.00001  -0.04375   0.01271  -0.03104   0.50838
    D9       -1.63802  -0.00262   0.00543   0.01835   0.02333  -1.61470
   D10        0.57399  -0.00513  -0.00596   0.03680   0.03128   0.60527
   D11       -1.93892   0.00111   0.06008  -0.03144   0.02947  -1.90945
   D12        0.68257  -0.00483   0.01391  -0.11069  -0.09776   0.58481
   D13       -1.32018  -0.00112   0.05837  -0.14269  -0.08333  -1.40351
   D14        2.58340   0.00391  -0.06742   0.11939   0.05145   2.63485
   D15       -1.55724  -0.00311  -0.13814   0.17565   0.03849  -1.51875
   D16       -1.23922   0.00669  -0.11079   0.15135   0.03958  -1.19964
   D17        0.90333  -0.00033  -0.18152   0.20761   0.02661   0.92994
   D18        2.60882   0.00027  -0.09395  -0.04718  -0.14101   2.46781
   D19       -1.40831  -0.00354  -0.10426  -0.02635  -0.13104  -1.53936
   D20        0.22975   0.00058  -0.02554  -0.08811  -0.11320   0.11655
   D21        2.49580  -0.00323  -0.03585  -0.06727  -0.10324   2.39256
   D22        0.44787  -0.00421   0.01786  -0.01908  -0.00464   0.44323
   D23       -1.79817  -0.00143   0.05845  -0.10171  -0.03984  -1.83800
         Item               Value     Threshold  Converged?
 Maximum Force            0.015100     0.000015     NO 
 RMS     Force            0.005037     0.000010     NO 
 Maximum Displacement     0.583739     0.000060     NO 
 RMS     Displacement     0.205582     0.000040     NO 
 Predicted change in Energy=-9.721731D-04
 GradGradGradGradGradGradGradGradGradGradGradGradGradGradGradGradGradGrad

                          Input orientation:                          
 ---------------------------------------------------------------------
 Center     Atomic      Atomic             Coordinates (Angstroms)
 Number     Number       Type             X           Y           Z
 ---------------------------------------------------------------------
      1          6           0        0.245675   -0.172610   -1.288754
      2          8           0        0.757036    0.293982   -0.294046
      3          8           0       -0.905372   -0.759191   -1.384820
      4          1           0       -1.382046   -0.819194   -0.472425
      5          6           0        1.007171   -0.142433   -2.641416
      6          9           0        1.785377   -1.233682   -2.736938
      7          9           0        1.795164    0.934540   -2.709505
      8          9           0        0.185220   -0.125229   -3.692504
      9          8           0        2.128667    2.122752    1.364108
     10          1           0        1.861082    1.436739    0.732108
     11          1           0        2.522787    1.669057    2.112082
     12          8           0       -1.799581    1.039200    2.581723
     13          1           0       -2.528721    1.363848    3.113673
     14          1           0       -1.288351    1.828512    2.286294
     15          8           0       -0.371781    3.159170    1.733046
     16          1           0        0.561849    2.879948    1.613276
     17          1           0       -0.619348    3.610518    0.923326
     18          8           0       -2.136266   -0.943238    0.845123
     19          1           0       -1.989943   -1.754106    1.338164
     20          1           0       -2.016473   -0.192119    1.481965
 ---------------------------------------------------------------------
                    Distance matrix (angstroms):
                    1          2          3          4          5
     1  C    0.000000
     2  O    1.211876   0.000000
     3  O    1.295459   2.250014   0.000000
     4  H    1.932340   2.417985   1.031157   0.000000
     5  C    1.552572   2.400660   2.370072   3.297102   0.000000
     6  F    2.365120   3.059242   3.048522   3.915659   1.343709
     7  F    2.375970   2.706005   3.452015   4.263188   1.336204
     8  F    2.404977   3.471632   2.629963   3.647852   1.334424
     9  O    3.981461   2.824048   5.006755   4.934877   4.736353
    10  H    3.046872   1.891508   4.117859   4.130134   3.821467
    11  H    4.488058   3.286056   5.465985   5.302715   5.307949
    12  O    4.542262   3.919399   4.446041   3.599414   6.046097
    13  H    5.425803   4.853181   5.232495   4.352084   6.920438
    14  H    4.374780   3.632705   4.507767   3.824874   5.782419
    15  O    4.540186   3.686819   5.035809   4.659627   5.651372
    16  H    4.223725   3.219192   4.938082   4.670388   5.237890
    17  H    4.466948   3.791549   4.950122   4.706610   5.425642
    18  O    3.289520   3.346583   2.553747   1.523210   4.762188
    19  H    3.794709   3.795348   3.095286   2.126460   5.236147
    20  H    3.576951   3.329093   3.126432   2.148339   5.113429
                    6          7          8          9         10
     6  F    0.000000
     7  F    2.168418   0.000000
     8  F    2.168473   2.163636   0.000000
     9  O    5.310563   4.256453   5.865129   0.000000
    10  H    4.378488   3.478684   4.982514   0.970382   0.000000
    11  H    5.699356   4.931191   6.509755   0.959497   1.547952
    12  O    6.804856   6.397674   6.682908   4.252975   4.120627
    13  H    7.719343   7.265652   7.477090   5.032711   4.994751
    14  H    6.637597   5.938456   6.460228   3.551481   3.533824
    15  O    6.628065   5.420415   6.366642   2.731761   2.992378
    16  H    6.110919   4.898174   6.109357   1.757939   2.132444
    17  H    6.530430   5.117440   5.992414   3.155840   3.303697
    18  O    5.319286   5.622951   5.162218   5.278191   4.653586
    19  H    5.579457   6.159503   5.717709   5.656293   5.037776
    20  H    5.773911   5.776362   5.623794   4.749179   4.272107
                   11         12         13         14         15
    11  H    0.000000
    12  O    4.393193   0.000000
    13  H    5.158883   0.959173   0.000000
    14  H    3.818449   0.985721   1.561726   0.000000
    15  O    3.277595   2.693165   3.127571   1.707874   0.000000
    16  H    2.358038   3.146838   3.755180   2.231975   0.981823
    17  H    3.880132   3.279467   3.672990   2.341109   0.959505
    18  O    5.489631   2.656915   3.259292   3.237057   4.553194
    19  H    5.716794   3.063533   3.628270   3.771781   5.187934
    20  H    4.946302   1.665130   2.312121   2.293481   3.741550
                   16         17         18         19         20
    16  H    0.000000
    17  H    1.550803   0.000000
    18  O    4.742008   4.800401   0.000000
    19  H    5.297337   5.552460   0.960211   0.000000
    20  H    4.012802   4.089509   0.992017   1.568816   0.000000
 Stoichiometry    C2H9F3O6
 Framework group  C1[X(C2H9F3O6)]
 Deg. of freedom    54
 Full point group                 C1      NOp   1
 Largest Abelian subgroup         C1      NOp   1
 Largest concise Abelian subgroup C1      NOp   1
                         Standard orientation:                         
 ---------------------------------------------------------------------
 Center     Atomic      Atomic             Coordinates (Angstroms)
 Number     Number       Type             X           Y           Z
 ---------------------------------------------------------------------
      1          6           0        0.872348    0.388050   -0.115272
      2          8           0        0.011025   -0.344396   -0.551494
      3          8           0        0.771424    1.649525    0.161690
      4          1           0       -0.168760    2.014739   -0.052685
      5          6           0        2.304696   -0.157529    0.132117
      6          9           0        3.022857   -0.047285   -0.998213
      7          9           0        2.260188   -1.449730    0.469275
      8          9           0        2.945832    0.503821    1.097646
      9          8           0       -1.610283   -2.638096   -0.843978
     10          1           0       -0.910523   -1.966143   -0.865323
     11          1           0       -1.979456   -2.679008   -1.728666
     12          8           0       -3.625496    1.012407   -0.006995
     13          1           0       -4.447997    1.339282    0.362679
     14          1           0       -3.464825    0.126271    0.393747
     15          8           0       -3.127158   -1.407172    1.065586
     16          1           0       -2.613438   -1.936802    0.417852
     17          1           0       -2.653842   -1.474277    1.897524
     18          8           0       -1.535730    2.616555   -0.351649
     19          1           0       -1.642006    3.005384   -1.223155
     20          1           0       -2.311571    2.015588   -0.206704
 ---------------------------------------------------------------------
 Rotational constants (GHZ):           1.0314213           0.4548907           0.3569506
 Standard basis: 6-31++G(d,p) (6D, 7F)
 There are   263 symmetry adapted cartesian basis functions of A   symmetry.
 There are   263 symmetry adapted basis functions of A   symmetry.
   263 basis functions,   424 primitive gaussians,   263 cartesian basis functions
    48 alpha electrons       48 beta electrons
       nuclear repulsion energy       721.5718819590 Hartrees.
 NAtoms=   20 NActive=   20 NUniq=   20 SFac= 1.00D+00 NAtFMM=   60 NAOKFM=F Big=F
 Integral buffers will be    131072 words long.
 Raffenetti 2 integral format.
 Two-electron integral symmetry is turned on.
 Nuclear repulsion after empirical dispersion term =      721.5641722421 Hartrees.
 One-electron integrals computed using PRISM.
 NBasis=   263 RedAO= T EigKep=  5.37D-05  NBF=   263
 NBsUse=   263 1.00D-06 EigRej= -1.00D+00 NBFU=   263
 Lowest energy guess from the checkpoint file:  "/local_scratch/slurm.5620347/Gau-3481386.chk"
 B after Tr=     0.000000    0.000000   -0.000000
         Rot=    0.999897    0.006790    0.010656   -0.006757 Ang=   1.64 deg.
 B after Tr=     0.000000   -0.000000   -0.000000
         Rot=    0.999962    0.003299   -0.004553    0.006620 Ang=   1.00 deg.
 Requested convergence on RMS density matrix=1.00D-10 within 128 cycles.
 Requested convergence on MAX density matrix=1.00D-08.
 Requested convergence on             energy=1.00D-08.
 No special actions if energy rises.
 SCF Done:  E(RwB97XD) =  -832.383673528     A.U. after   16 cycles
            NFock= 16  Conv=0.74D-10     -V/T= 2.0082
 Calling FoFJK, ICntrl=      2127 FMM=F ISym2X=0 I1Cent= 0 IOpClX= 0 NMat=1 NMatS=1 NMatT=0.
 ***** Axes restored to original set *****
 -------------------------------------------------------------------
 Center     Atomic                   Forces (Hartrees/Bohr)
 Number     Number              X              Y              Z
 -------------------------------------------------------------------
      1        6           0.000214777   -0.000059172   -0.002522260
      2        8           0.001112105    0.000982685    0.002874036
      3        8          -0.002979138   -0.001225065    0.003547706
      4        1           0.002384087    0.000669412   -0.002986788
      5        6           0.000252596    0.000545232   -0.000637396
      6        9          -0.000036992   -0.000627514    0.000558989
      7        9          -0.000368718   -0.000124621    0.000745719
      8        9          -0.000544653    0.000106215    0.000169226
      9        8          -0.001553899    0.000839417   -0.001908789
     10        1           0.000970685   -0.001212695   -0.000373261
     11        1           0.000235876   -0.000392196    0.000492995
     12        8           0.000269513   -0.000401060    0.000081377
     13        1          -0.000406768    0.000167937    0.000131069
     14        1          -0.000094197   -0.000138445   -0.001114664
     15        8           0.000885996    0.000095075   -0.000129488
     16        1           0.000345892    0.000112214    0.002064140
     17        1          -0.000902877    0.000452119   -0.000202917
     18        8           0.000069025    0.000443231   -0.000855498
     19        1           0.000257170   -0.000044717    0.000247439
     20        1          -0.000110478   -0.000188052   -0.000181635
 -------------------------------------------------------------------
 Cartesian Forces:  Max     0.003547706 RMS     0.001127716

 GradGradGradGradGradGradGradGradGradGradGradGradGradGradGradGradGradGrad
 Berny optimization.
 Using GEDIIS/GDIIS optimizer.
 FormGI is forming the generalized inverse of G from B-inverse, IUseBI=4.
 Internal  Forces:  Max     0.005291138 RMS     0.001519295
 Search for a local minimum.
 Step number   7 out of a maximum of  120
 All quantities printed in internal units (Hartrees-Bohrs-Radians)
 Mixed Optimization -- RFO/linear search
 Update second derivatives using D2CorX and points    6    5    7
 DE= -8.65D-04 DEPred=-9.72D-04 R= 8.90D-01
 TightC=F SS=  1.41D+00  RLast= 6.35D-01 DXNew= 6.0000D-01 1.9051D+00
 Trust test= 8.90D-01 RLast= 6.35D-01 DXMaxT set to 6.00D-01
 ITU=  1 -1  1 -1  1  1  0
 Use linear search instead of GDIIS.
     Eigenvalues ---    0.00004   0.00041   0.00077   0.00190   0.00306
     Eigenvalues ---    0.00570   0.00843   0.01182   0.01229   0.01431
     Eigenvalues ---    0.01545   0.01661   0.01941   0.02045   0.02413
     Eigenvalues ---    0.02610   0.03075   0.03277   0.03495   0.03737
     Eigenvalues ---    0.03890   0.04211   0.04834   0.05550   0.06037
     Eigenvalues ---    0.07859   0.08608   0.09105   0.10314   0.11947
     Eigenvalues ---    0.13872   0.14833   0.20859   0.21092   0.21501
     Eigenvalues ---    0.22929   0.24145   0.29613   0.34472   0.37694
     Eigenvalues ---    0.38890   0.39076   0.43962   0.46566   0.49893
     Eigenvalues ---    0.54580   0.56189   0.56623   0.56887   0.57241
     Eigenvalues ---    0.57367   0.59947   0.93443   3.56555
 RFO step:  Lambda=-6.11692382D-04 EMin= 3.93490775D-05
 Quartic linear search produced a step of  0.25695.
 Iteration  1 RMS(Cart)=  0.14013207 RMS(Int)=  0.01041533
 Iteration  2 RMS(Cart)=  0.01889042 RMS(Int)=  0.00082844
 Iteration  3 RMS(Cart)=  0.00033777 RMS(Int)=  0.00079032
 Iteration  4 RMS(Cart)=  0.00000131 RMS(Int)=  0.00079032
 Iteration  5 RMS(Cart)=  0.00000000 RMS(Int)=  0.00079032
 Variable       Old X    -DE/DX   Delta X   Delta X   Delta X     New X
                                 (Linear)    (Quad)   (Total)
    R1        2.29011   0.00321  -0.00198  -0.00070  -0.00268   2.28744
    R2        2.44806   0.00101  -0.00178   0.00335   0.00156   2.44963
    R3        2.93394  -0.00107   0.00177  -0.00375  -0.00198   2.93196
    R4        1.94860  -0.00529   0.00306  -0.02651  -0.02345   1.92516
    R5        2.87845  -0.00147   0.00175   0.03571   0.03746   2.91590
    R6        2.53924   0.00045   0.00033   0.00090   0.00122   2.54047
    R7        2.52506  -0.00036  -0.00063  -0.00175  -0.00239   2.52267
    R8        2.52170   0.00020  -0.00022  -0.00010  -0.00033   2.52137
    R9        1.83376   0.00083  -0.00019   0.00094   0.00075   1.83451
   R10        1.81319   0.00067  -0.00050   0.00163   0.00114   1.81432
   R11        3.32202   0.00028  -0.00982  -0.03576  -0.04558   3.27645
   R12        1.81257   0.00044  -0.00073   0.00036  -0.00037   1.81221
   R13        1.86274   0.00010  -0.00011  -0.00198  -0.00209   1.86066
   R14        3.14664  -0.00102   0.00047   0.01486   0.01533   3.16197
   R15        3.22741  -0.00008  -0.00576   0.01589   0.01013   3.23754
   R16        1.85538   0.00015   0.00012   0.00281   0.00293   1.85831
   R17        1.81320   0.00062  -0.00056  -0.00090  -0.00146   1.81174
   R18        1.81454   0.00020  -0.00033   0.00034   0.00000   1.81454
   R19        1.87464  -0.00127  -0.00032  -0.00381  -0.00414   1.87051
    A1        2.22701  -0.00057   0.00095  -0.00287  -0.00196   2.22505
    A2        2.09517   0.00033   0.00161   0.00492   0.00648   2.10165
    A3        1.96058   0.00023  -0.00265  -0.00228  -0.00497   1.95561
    A4        1.95139  -0.00369   0.00510  -0.01106  -0.00596   1.94543
    A5        1.90732  -0.00091  -0.00032  -0.00328  -0.00360   1.90372
    A6        1.92763  -0.00101   0.00309  -0.00040   0.00269   1.93031
    A7        1.96534  -0.00049   0.00063  -0.00077  -0.00015   1.96520
    A8        1.88536   0.00089  -0.00119   0.00181   0.00062   1.88598
    A9        1.88726   0.00080  -0.00144   0.00135  -0.00010   1.88716
   A10        1.88885   0.00083  -0.00092   0.00148   0.00055   1.88940
   A11        1.86158  -0.00078   0.00484  -0.00798  -0.00499   1.85659
   A12        1.72242   0.00129   0.00582   0.06354   0.06799   1.79041
   A13        2.04798  -0.00049   0.01928   0.00505   0.02346   2.07144
   A14        1.86444   0.00052   0.00360   0.00187   0.00466   1.86911
   A15        2.11479   0.00194   0.00784   0.00474   0.01216   2.12695
   A16        2.05075  -0.00283   0.00498   0.00870   0.01309   2.06384
   A17        1.90527  -0.00080   0.03086   0.01077   0.03893   1.94419
   A18        2.09601  -0.00027   0.00676   0.04327   0.04745   2.14347
   A19        1.85062  -0.00001   0.00120   0.00273   0.00025   1.85087
   A20        2.98217  -0.00153   0.02702   0.05401   0.08102   3.06320
   A21        2.02357   0.00118  -0.00104  -0.01039  -0.01165   2.01191
   A22        2.01954  -0.00429   0.00809  -0.01176  -0.00379   2.01575
   A23        1.86645   0.00136   0.00051  -0.00306  -0.00269   1.86376
   A24        3.18630  -0.00345   0.00163  -0.01102  -0.00938   3.17692
   A25        3.10547  -0.00093  -0.01717   0.03956   0.02164   3.12711
   A26        3.15087  -0.00520   0.00984  -0.00145   0.00834   3.15921
   A27        3.13751   0.00013   0.00428   0.00011   0.00439   3.14189
   A28        3.15026  -0.00085  -0.01040   0.01431   0.00397   3.15423
   A29        3.11329  -0.00041  -0.00114  -0.00443  -0.00539   3.10790
    D1       -0.02127   0.00035  -0.00357   0.02034   0.01674  -0.00453
    D2        3.08875   0.00014  -0.00876   0.01187   0.00314   3.09189
    D3        1.52345  -0.00003   0.00785   0.02370   0.03154   1.55498
    D4       -0.54827   0.00005   0.00765   0.02374   0.03138  -0.51689
    D5       -2.66211   0.00003   0.00622   0.02266   0.02886  -2.63324
    D6       -1.58925   0.00017   0.01260   0.03160   0.04420  -1.54505
    D7        2.62221   0.00025   0.01239   0.03164   0.04405   2.66626
    D8        0.50838   0.00024   0.01097   0.03055   0.04153   0.54991
    D9       -1.61470   0.00120   0.00364   0.07884   0.08249  -1.53220
   D10        0.60527  -0.00081   0.01062   0.04922   0.05983   0.66510
   D11       -1.90945  -0.00084  -0.01844  -0.07556  -0.09435  -2.00380
   D12        0.58481  -0.00035  -0.03114   0.00237  -0.02750   0.55731
   D13       -1.40351  -0.00005  -0.04669  -0.03035  -0.07831  -1.48182
   D14        2.63485   0.00181   0.04241   0.03768   0.07915   2.71400
   D15       -1.51875   0.00062   0.06970   0.09597   0.16694  -1.35182
   D16       -1.19964   0.00198   0.05814   0.06529   0.12215  -1.07749
   D17        0.92994   0.00079   0.08543   0.12358   0.20994   1.13988
   D18        2.46781   0.00153   0.00445   0.03252   0.03721   2.50502
   D19       -1.53936  -0.00037   0.01147   0.00441   0.01630  -1.52306
   D20        0.11655   0.00193  -0.01803   0.00969  -0.00875   0.10779
   D21        2.39256   0.00003  -0.01100  -0.01842  -0.02966   2.36290
   D22        0.44323  -0.00032  -0.00893  -0.14401  -0.15262   0.29061
   D23       -1.83800   0.00058  -0.03554  -0.20763  -0.24349  -2.08149
         Item               Value     Threshold  Converged?
 Maximum Force            0.005291     0.000015     NO 
 RMS     Force            0.001519     0.000010     NO 
 Maximum Displacement     0.484391     0.000060     NO 
 RMS     Displacement     0.153171     0.000040     NO 
 Predicted change in Energy=-4.312221D-04
 GradGradGradGradGradGradGradGradGradGradGradGradGradGradGradGradGradGrad

                          Input orientation:                          
 ---------------------------------------------------------------------
 Center     Atomic      Atomic             Coordinates (Angstroms)
 Number     Number       Type             X           Y           Z
 ---------------------------------------------------------------------
      1          6           0        0.252262   -0.244948   -1.274930
      2          8           0        0.774875    0.121297   -0.246361
      3          8           0       -0.934659   -0.744823   -1.422252
      4          1           0       -1.424333   -0.811409   -0.531390
      5          6           0        1.036717   -0.202918   -2.612873
      6          9           0        1.693144   -1.365002   -2.773993
      7          9           0        1.937190    0.782479   -2.598593
      8          9           0        0.240407   -0.026127   -3.668740
      9          8           0        2.129722    2.275360    1.234672
     10          1           0        1.928823    1.529989    0.646052
     11          1           0        2.683141    1.924549    1.936418
     12          8           0       -1.847044    1.001090    2.575916
     13          1           0       -2.563014    1.313495    3.132181
     14          1           0       -1.315820    1.789046    2.318244
     15          8           0       -0.366630    3.140203    1.861529
     16          1           0        0.553185    2.873438    1.638362
     17          1           0       -0.636264    3.757872    1.179655
     18          8           0       -2.202005   -0.945858    0.794540
     19          1           0       -2.054512   -1.763925    1.275184
     20          1           0       -2.073043   -0.207344    1.440859
 ---------------------------------------------------------------------
                    Distance matrix (angstroms):
                    1          2          3          4          5
     1  C    0.000000
     2  O    1.210460   0.000000
     3  O    1.296287   2.248419   0.000000
     4  H    1.919557   2.405763   1.018749   0.000000
     5  C    1.551525   2.402927   2.365917   3.280183   0.000000
     6  F    2.361747   3.072658   3.019466   3.879999   1.344356
     7  F    2.376273   2.705759   3.458893   4.256012   1.334939
     8  F    2.403821   3.466998   2.635149   3.637443   1.334250
     9  O    4.021804   2.944326   5.056795   5.027765   4.705329
    10  H    3.106675   2.027908   4.201450   4.255839   3.797290
    11  H    4.574784   3.414341   5.612013   5.517870   5.285157
    12  O    4.559464   3.951423   4.457130   3.622042   6.057165
    13  H    5.456844   4.896670   5.256526   4.385609   6.947173
    14  H    4.416663   3.705346   4.533992   3.859347   5.815347
    15  O    4.656141   3.854871   5.118525   4.739202   5.759003
    16  H    4.278102   3.342994   4.967177   4.711317   5.269798
    17  H    4.778811   4.153254   5.208956   4.942374   5.733236
    18  O    3.285941   3.329281   2.561396   1.543030   4.759385
    19  H    3.759199   3.724861   3.093348   2.137317   5.206671
    20  H    3.575467   3.326463   3.127652   2.162287   5.109146
                    6          7          8          9         10
     6  F    0.000000
     7  F    2.168409   0.000000
     8  F    2.168780   2.162899   0.000000
     9  O    5.432516   4.118213   5.736707   0.000000
    10  H    4.487006   3.329649   4.887707   0.970779   0.000000
    11  H    5.830027   4.735725   6.417936   0.960098   1.545871
    12  O    6.837605   6.414340   6.663960   4.386042   4.273322
    13  H    7.757068   7.305859   7.477050   5.152426   5.138512
    14  H    6.703190   5.980847   6.446757   3.644501   3.659377
    15  O    6.784365   5.546092   6.401408   2.715268   3.056023
    16  H    6.223565   4.923349   6.055630   1.733820   2.163773
    17  H    6.877595   5.454428   6.212418   3.138718   3.439166
    18  O    5.299273   5.624361   5.170314   5.416071   4.818258
    19  H    5.531717   6.117516   5.720925   5.815950   5.206979
    20  H    5.769689   5.777447   5.611853   4.885649   4.434521
                   11         12         13         14         15
    11  H    0.000000
    12  O    4.667367   0.000000
    13  H    5.415291   0.958979   0.000000
    14  H    4.019433   0.984617   1.563373   0.000000
    15  O    3.283981   2.697736   3.126583   1.713235   0.000000
    16  H    2.350732   3.185247   3.791519   2.265243   0.983375
    17  H    3.866809   3.318944   3.674195   2.373701   0.958734
    18  O    5.779946   2.662687   3.271019   3.253720   4.604667
    19  H    6.040483   3.062720   3.630086   3.775877   5.219504
    20  H    5.235632   1.673243   2.326713   2.308412   3.780857
                   16         17         18         19         20
    16  H    0.000000
    17  H    1.551588   0.000000
    18  O    4.784363   4.972418   0.000000
    19  H    5.332647   5.701824   0.960212   0.000000
    20  H    4.053061   4.225578   0.989829   1.565483   0.000000
 Stoichiometry    C2H9F3O6
 Framework group  C1[X(C2H9F3O6)]
 Deg. of freedom    54
 Full point group                 C1      NOp   1
 Largest Abelian subgroup         C1      NOp   1
 Largest concise Abelian subgroup C1      NOp   1
                         Standard orientation:                         
 ---------------------------------------------------------------------
 Center     Atomic      Atomic             Coordinates (Angstroms)
 Number     Number       Type             X           Y           Z
 ---------------------------------------------------------------------
      1          6           0        0.887852    0.409758   -0.134460
      2          8           0        0.043257   -0.265494   -0.678433
      3          8           0        0.787271    1.645878    0.242702
      4          1           0       -0.130306    2.029508    0.021954
      5          6           0        2.303554   -0.166855    0.131126
      6          9           0        3.085650    0.080594   -0.933951
      7          9           0        2.247091   -1.489248    0.304763
      8          9           0        2.883076    0.371400    1.205676
      9          8           0       -1.549348   -2.741910   -0.683962
     10          1           0       -0.840139   -2.087487   -0.789626
     11          1           0       -1.842529   -2.968698   -1.569626
     12          8           0       -3.622598    1.071964   -0.056773
     13          1           0       -4.463405    1.399260    0.268127
     14          1           0       -3.499046    0.169751    0.317683
     15          8           0       -3.261133   -1.406095    0.946396
     16          1           0       -2.655791   -1.931849    0.377036
     17          1           0       -2.983419   -1.568665    1.849511
     18          8           0       -1.500106    2.660599   -0.304103
     19          1           0       -1.573245    3.053020   -1.177409
     20          1           0       -2.281649    2.063495   -0.192655
 ---------------------------------------------------------------------
 Rotational constants (GHZ):           1.0091349           0.4534153           0.3502747
 Standard basis: 6-31++G(d,p) (6D, 7F)
 There are   263 symmetry adapted cartesian basis functions of A   symmetry.
 There are   263 symmetry adapted basis functions of A   symmetry.
   263 basis functions,   424 primitive gaussians,   263 cartesian basis functions
    48 alpha electrons       48 beta electrons
       nuclear repulsion energy       718.7063367281 Hartrees.
 NAtoms=   20 NActive=   20 NUniq=   20 SFac= 1.00D+00 NAtFMM=   60 NAOKFM=F Big=F
 Integral buffers will be    131072 words long.
 Raffenetti 2 integral format.
 Two-electron integral symmetry is turned on.
 Nuclear repulsion after empirical dispersion term =      718.6987656976 Hartrees.
 One-electron integrals computed using PRISM.
 NBasis=   263 RedAO= T EigKep=  5.35D-05  NBF=   263
 NBsUse=   263 1.00D-06 EigRej= -1.00D+00 NBFU=   263
 Initial guess from the checkpoint file:  "/local_scratch/slurm.5620347/Gau-3481386.chk"
 B after Tr=    -0.000000   -0.000000    0.000000
         Rot=    0.999942   -0.008061    0.006834    0.001933 Ang=  -1.23 deg.
 ExpMin= 3.60D-02 ExpMax= 7.00D+03 ExpMxC= 1.05D+03 IAcc=3 IRadAn=         5 AccDes= 0.00D+00
 Harris functional with IExCor= 4639 and IRadAn=       5 diagonalized for initial guess.
 HarFok:  IExCor= 4639 AccDes= 0.00D+00 IRadAn=         5 IDoV= 1 UseB2=F ITyADJ=14
 ICtDFT=  3500011 ScaDFX=  1.000000  1.000000  1.000000  1.000000
 FoFCou: FMM=F IPFlag=           0 FMFlag=      100000 FMFlg1=           0
         NFxFlg=           0 DoJE=T BraDBF=F KetDBF=T FulRan=T
         wScrn=  0.000000 ICntrl=       500 IOpCl=  0 I1Cent=   200000004 NGrid=           0
         NMat0=    1 NMatS0=      1 NMatT0=    0 NMatD0=    1 NMtDS0=    0 NMtDT0=    0
 Petite list used in FoFCou.
 Requested convergence on RMS density matrix=1.00D-10 within 128 cycles.
 Requested convergence on MAX density matrix=1.00D-08.
 Requested convergence on             energy=1.00D-08.
 No special actions if energy rises.
 SCF Done:  E(RwB97XD) =  -832.383697975     A.U. after   16 cycles
            NFock= 16  Conv=0.91D-10     -V/T= 2.0082
 Calling FoFJK, ICntrl=      2127 FMM=F ISym2X=0 I1Cent= 0 IOpClX= 0 NMat=1 NMatS=1 NMatT=0.
 ***** Axes restored to original set *****
 -------------------------------------------------------------------
 Center     Atomic                   Forces (Hartrees/Bohr)
 Number     Number              X              Y              Z
 -------------------------------------------------------------------
      1        6           0.000473251   -0.000902667   -0.002486558
      2        8           0.003575503    0.003874056    0.004213299
      3        8          -0.001844195   -0.000810990   -0.001801248
      4        1          -0.000209007    0.000043527    0.001871024
      5        6          -0.000209082   -0.000597836   -0.000214331
      6        9           0.000062247   -0.000363570    0.000192275
      7        9           0.000427826    0.000698043    0.000762377
      8        9          -0.000623438    0.000334012   -0.000199884
      9        8          -0.000987073   -0.002361753   -0.003403062
     10        1          -0.000141223   -0.000675375    0.000192010
     11        1           0.000009230    0.000037171    0.000398511
     12        8           0.000481213   -0.000800090   -0.000233741
     13        1          -0.000243144    0.000457161    0.000010382
     14        1          -0.000451364    0.000155201   -0.000506556
     15        8           0.002113297   -0.000725691   -0.000439324
     16        1          -0.000934141    0.000861126    0.002671820
     17        1          -0.001341128    0.000753955   -0.000501907
     18        8          -0.000279164   -0.000232289   -0.001317636
     19        1           0.000268231    0.000084499    0.000384825
     20        1          -0.000147840    0.000171513    0.000407724
 -------------------------------------------------------------------
 Cartesian Forces:  Max     0.004213299 RMS     0.001325286

 GradGradGradGradGradGradGradGradGradGradGradGradGradGradGradGradGradGrad
 Berny optimization.
 Using GEDIIS/GDIIS optimizer.
 FormGI is forming the generalized inverse of G from B-inverse, IUseBI=4.
 Internal  Forces:  Max     0.018747556 RMS     0.004793741
 Search for a local minimum.
 Step number   8 out of a maximum of  120
 All quantities printed in internal units (Hartrees-Bohrs-Radians)
 Mixed Optimization -- RFO/linear search
 Update second derivatives using D2CorX and points    7    8
 DE= -2.44D-05 DEPred=-4.31D-04 R= 5.67D-02
 Trust test= 5.67D-02 RLast= 4.84D-01 DXMaxT set to 3.00D-01
 ITU= -1  1 -1  1 -1  1  1  0
 Use linear search instead of GDIIS.
     Eigenvalues ---    0.00004   0.00051   0.00082   0.00192   0.00408
     Eigenvalues ---    0.00581   0.00861   0.01162   0.01183   0.01413
     Eigenvalues ---    0.01542   0.01650   0.01928   0.02032   0.02349
     Eigenvalues ---    0.02593   0.03065   0.03268   0.03488   0.03667
     Eigenvalues ---    0.03996   0.04300   0.04810   0.05533   0.06096
     Eigenvalues ---    0.07870   0.08695   0.09555   0.10483   0.11940
     Eigenvalues ---    0.13868   0.14667   0.20858   0.21293   0.22420
     Eigenvalues ---    0.24103   0.25987   0.32760   0.34966   0.37613
     Eigenvalues ---    0.38978   0.39085   0.43968   0.47033   0.49910
     Eigenvalues ---    0.54837   0.56136   0.56627   0.56916   0.57234
     Eigenvalues ---    0.57350   0.59803   0.93537   3.81150
 RFO step:  Lambda=-7.93152021D-04 EMin= 3.96397932D-05
 Quartic linear search produced a step of -0.45428.
 Iteration  1 RMS(Cart)=  0.13307134 RMS(Int)=  0.00855707
 Iteration  2 RMS(Cart)=  0.01336545 RMS(Int)=  0.00029382
 Iteration  3 RMS(Cart)=  0.00014849 RMS(Int)=  0.00026962
 Iteration  4 RMS(Cart)=  0.00000003 RMS(Int)=  0.00026962
 Variable       Old X    -DE/DX   Delta X   Delta X   Delta X     New X
                                 (Linear)    (Quad)   (Total)
    R1        2.28744   0.00630   0.00122  -0.00154  -0.00033   2.28711
    R2        2.44963   0.00478  -0.00071  -0.00250  -0.00321   2.44641
    R3        2.93196  -0.00064   0.00090   0.00032   0.00122   2.93318
    R4        1.92516   0.00066   0.01065   0.00142   0.01207   1.93722
    R5        2.91590  -0.00095  -0.01702   0.00340  -0.01361   2.90229
    R6        2.54047   0.00032  -0.00056   0.00169   0.00114   2.54160
    R7        2.52267   0.00081   0.00109  -0.00708  -0.00599   2.51668
    R8        2.52137   0.00057   0.00015   0.00271   0.00286   2.52423
    R9        1.83451   0.00043  -0.00034  -0.00210  -0.00244   1.83207
   R10        1.81432   0.00028  -0.00052   0.00209   0.00158   1.81590
   R11        3.27645   0.00067   0.02071   0.02209   0.04280   3.31924
   R12        1.81221   0.00034   0.00017  -0.00072  -0.00055   1.81166
   R13        1.86066  -0.00208   0.00095   0.00196   0.00291   1.86357
   R14        3.16197  -0.00310  -0.00697   0.01453   0.00756   3.16953
   R15        3.23754  -0.00209  -0.00460  -0.00929  -0.01389   3.22365
   R16        1.85831  -0.00131  -0.00133  -0.00089  -0.00222   1.85609
   R17        1.81174   0.00122   0.00066   0.00059   0.00125   1.81299
   R18        1.81454   0.00016  -0.00000   0.00009   0.00009   1.81463
   R19        1.87051  -0.00271   0.00188  -0.00253  -0.00065   1.86986
    A1        2.22505   0.00232   0.00089  -0.00314  -0.00224   2.22281
    A2        2.10165  -0.00166  -0.00295   0.01572   0.01278   2.11443
    A3        1.95561  -0.00062   0.00226  -0.01307  -0.01081   1.94481
    A4        1.94543  -0.00153   0.00271   0.00115   0.00386   1.94929
    A5        1.90372  -0.00011   0.00163  -0.00007   0.00154   1.90526
    A6        1.93031  -0.00125  -0.00122   0.01178   0.01056   1.94088
    A7        1.96520  -0.00033   0.00007  -0.01093  -0.01086   1.95434
    A8        1.88598   0.00055  -0.00028   0.00015  -0.00016   1.88582
    A9        1.88716   0.00052   0.00005  -0.00166  -0.00164   1.88552
   A10        1.88940   0.00069  -0.00025   0.00082   0.00060   1.89000
   A11        1.85659  -0.00013   0.00227   0.00414   0.00728   1.86387
   A12        1.79041   0.00008  -0.03089   0.06122   0.03085   1.82126
   A13        2.07144  -0.00047  -0.01066  -0.02898  -0.03924   2.03220
   A14        1.86911   0.00523  -0.00212   0.01025   0.00846   1.87756
   A15        2.12695   0.00720  -0.00552   0.01856   0.01300   2.13995
   A16        2.06384  -0.01457  -0.00595  -0.00839  -0.01417   2.04967
   A17        1.94419  -0.00999  -0.01768   0.04441   0.02728   1.97147
   A18        2.14347   0.00182  -0.02156  -0.05948  -0.08032   2.06315
   A19        1.85087   0.00422  -0.00012   0.02425   0.02486   1.87573
   A20        3.06320  -0.01121  -0.03681   0.03558  -0.00123   3.06197
   A21        2.01191   0.00573   0.00529  -0.02144  -0.01597   1.99595
   A22        2.01575  -0.01359   0.00172   0.02327   0.02523   2.04098
   A23        1.86376   0.00269   0.00122  -0.00295  -0.00129   1.86248
   A24        3.17692  -0.00627   0.00426   0.00607   0.01043   3.18735
   A25        3.12711  -0.01427  -0.00983  -0.03990  -0.04964   3.07747
   A26        3.15921  -0.01875  -0.00379   0.01777   0.01394   3.17315
   A27        3.14189  -0.00094  -0.00199   0.05385   0.05174   3.19364
   A28        3.15423   0.00169  -0.00180   0.02317   0.02116   3.17539
   A29        3.10790  -0.00211   0.00245  -0.02879  -0.02658   3.08132
    D1       -0.00453  -0.00130  -0.00761  -0.02109  -0.02871  -0.03324
    D2        3.09189  -0.00036  -0.00143  -0.03352  -0.03493   3.05696
    D3        1.55498   0.00047  -0.01433   0.23004   0.21572   1.77070
    D4       -0.51689   0.00061  -0.01426   0.22282   0.20854  -0.30835
    D5       -2.63324   0.00084  -0.01311   0.22091   0.20781  -2.42543
    D6       -1.54505  -0.00051  -0.02008   0.24196   0.22189  -1.32316
    D7        2.66626  -0.00037  -0.02001   0.23474   0.21471   2.88097
    D8        0.54991  -0.00013  -0.01887   0.23282   0.21398   0.76389
    D9       -1.53220  -0.00027  -0.03747  -0.05543  -0.09251  -1.62471
   D10        0.66510  -0.00484  -0.02718  -0.06903  -0.09662   0.56848
   D11       -2.00380   0.00026   0.04286  -0.06456  -0.02166  -2.02547
   D12        0.55731  -0.00076   0.01249   0.08820   0.10001   0.65731
   D13       -1.48182  -0.00041   0.03557   0.05382   0.09008  -1.39173
   D14        2.71400   0.00589  -0.03595   0.03691   0.00087   2.71486
   D15       -1.35182  -0.00155  -0.07584   0.05394  -0.02228  -1.37409
   D16       -1.07749   0.00773  -0.05549   0.08295   0.02784  -1.04965
   D17        1.13988   0.00030  -0.09537   0.09999   0.00470   1.14458
   D18        2.50502   0.00251  -0.01690   0.12539   0.10815   2.61317
   D19       -1.52306  -0.00287  -0.00740   0.10592   0.09835  -1.42471
   D20        0.10779   0.00352   0.00398   0.08149   0.08563   0.19342
   D21        2.36290  -0.00186   0.01348   0.06203   0.07582   2.43872
   D22        0.29061  -0.00133   0.06933  -0.13577  -0.06677   0.22384
   D23       -2.08149   0.00075   0.11061  -0.11265  -0.00171  -2.08320
         Item               Value     Threshold  Converged?
 Maximum Force            0.018748     0.000015     NO 
 RMS     Force            0.004794     0.000010     NO 
 Maximum Displacement     0.432842     0.000060     NO 
 RMS     Displacement     0.138332     0.000040     NO 
 Predicted change in Energy=-7.177381D-04
 GradGradGradGradGradGradGradGradGradGradGradGradGradGradGradGradGradGrad

                          Input orientation:                          
 ---------------------------------------------------------------------
 Center     Atomic      Atomic             Coordinates (Angstroms)
 Number     Number       Type             X           Y           Z
 ---------------------------------------------------------------------
      1          6           0        0.270176   -0.184568   -1.293431
      2          8           0        0.736115    0.298288   -0.286184
      3          8           0       -0.894767   -0.730801   -1.436576
      4          1           0       -1.416294   -0.747567   -0.554176
      5          6           0        1.101485   -0.270722   -2.601382
      6          9           0        1.564704   -1.524818   -2.748303
      7          9           0        2.146902    0.553429   -2.562849
      8          9           0        0.370860    0.029074   -3.678682
      9          8           0        2.082109    2.303938    1.126778
     10          1           0        1.877164    1.601395    0.490901
     11          1           0        2.644771    1.913035    1.800571
     12          8           0       -1.833844    0.967512    2.647598
     13          1           0       -2.525062    1.214665    3.264213
     14          1           0       -1.335621    1.786146    2.414967
     15          8           0       -0.392308    3.130481    1.953492
     16          1           0        0.510951    2.881601    1.658703
     17          1           0       -0.752195    3.734373    1.300625
     18          8           0       -2.200270   -0.878465    0.759984
     19          1           0       -2.074328   -1.714816    1.214685
     20          1           0       -2.068403   -0.165716    1.433544
 ---------------------------------------------------------------------
                    Distance matrix (angstroms):
                    1          2          3          4          5
     1  C    0.000000
     2  O    1.210288   0.000000
     3  O    1.294587   2.245485   0.000000
     4  H    1.925526   2.408007   1.025134   0.000000
     5  C    1.552170   2.411931   2.356581   3.279886   0.000000
     6  F    2.364048   3.173689   2.898291   3.782150   1.344958
     7  F    2.382889   2.690468   3.488480   4.292287   1.331768
     8  F    2.396915   3.422709   2.684449   3.682340   1.335764
     9  O    3.915760   2.798356   4.964093   4.937217   4.635696
    10  H    2.992644   1.898405   4.103402   4.178119   3.697123
    11  H    4.428486   3.256519   5.476980   5.395914   5.150507
    12  O    4.613664   3.957224   4.521792   3.656118   6.140128
    13  H    5.526603   4.907173   5.342295   4.433939   7.054320
    14  H    4.496056   3.715109   4.622094   3.904103   5.944238
    15  O    4.687318   3.782963   5.162802   4.730349   5.877626
    16  H    4.263152   3.241418   4.960468   4.667115   5.332373
    17  H    4.809622   4.066904   5.239310   4.895824   5.890890
    18  O    3.286504   3.331902   2.559495   1.535828   4.750760
    19  H    3.758858   3.768792   3.064121   2.120719   5.170452
    20  H    3.592451   3.322362   3.151877   2.171365   5.132236
                    6          7          8          9         10
     6  F    0.000000
     7  F    2.166209   0.000000
     8  F    2.169205   2.162027   0.000000
     9  O    5.472050   4.084339   5.585323   0.000000
    10  H    4.512569   3.239812   4.703890   0.969489   0.000000
    11  H    5.803243   4.597373   6.224323   0.960932   1.549701
    12  O    6.846720   6.570126   6.764851   4.408357   4.338748
    13  H    7.770540   7.497942   7.615497   5.194340   5.217319
    14  H    6.784816   6.198888   6.567492   3.688959   3.749421
    15  O    6.899897   5.786719   6.474762   2.736671   3.102867
    16  H    6.320493   5.090994   6.053447   1.756467   2.206633
    17  H    7.030002   5.783562   6.307456   3.179567   3.481203
    18  O    5.186605   5.655921   5.209231   5.347990   4.779914
    19  H    5.383672   6.101925   5.741528   5.782221   5.209166
    20  H    5.703899   5.852959   5.667699   4.839426   4.424789
                   11         12         13         14         15
    11  H    0.000000
    12  O    4.655046   0.000000
    13  H    5.418223   0.958688   0.000000
    14  H    4.029529   0.986157   1.569260   0.000000
    15  O    3.275577   2.690399   3.152298   1.705883   0.000000
    16  H    2.347645   3.184292   3.817553   2.276354   0.982201
    17  H    3.886720   3.261874   3.653446   2.318994   0.959396
    18  O    5.687681   2.665518   3.279916   3.253727   4.556845
    19  H    5.981175   3.050566   3.603552   3.774003   5.181885
    20  H    5.164293   1.677245   2.337806   2.304328   3.734241
                   16         17         18         19         20
    16  H    0.000000
    17  H    1.565560   0.000000
    18  O    4.721918   4.864924   0.000000
    19  H    5.292246   5.607949   0.960260   0.000000
    20  H    3.998738   4.118345   0.989487   1.564495   0.000000
 Stoichiometry    C2H9F3O6
 Framework group  C1[X(C2H9F3O6)]
 Deg. of freedom    54
 Full point group                 C1      NOp   1
 Largest Abelian subgroup         C1      NOp   1
 Largest concise Abelian subgroup C1      NOp   1
                         Standard orientation:                         
 ---------------------------------------------------------------------
 Center     Atomic      Atomic             Coordinates (Angstroms)
 Number     Number       Type             X           Y           Z
 ---------------------------------------------------------------------
      1          6           0        0.878420    0.371504   -0.060817
      2          8           0        0.003201   -0.339024   -0.501202
      3          8           0        0.784048    1.618625    0.273454
      4          1           0       -0.154777    1.989001    0.093647
      5          6           0        2.331405   -0.150277    0.099841
      6          9           0        3.081496    0.312272   -0.916193
      7          9           0        2.371391   -1.481104    0.069715
      8          9           0        2.886237    0.259973    1.243572
      9          8           0       -1.461935   -2.721083   -0.601024
     10          1           0       -0.732219   -2.083850   -0.637874
     11          1           0       -1.696837   -2.926993   -1.509766
     12          8           0       -3.682155    1.061994   -0.162196
     13          1           0       -4.549697    1.402923    0.061904
     14          1           0       -3.602947    0.163737    0.237010
     15          8           0       -3.359805   -1.403352    0.865620
     16          1           0       -2.692319   -1.918782    0.362121
     17          1           0       -3.148114   -1.490450    1.797307
     18          8           0       -1.516880    2.614512   -0.241284
     19          1           0       -1.557089    3.038621   -1.101873
     20          1           0       -2.308860    2.024791   -0.177408
 ---------------------------------------------------------------------
 Rotational constants (GHZ):           1.0452733           0.4457951           0.3455518
 Standard basis: 6-31++G(d,p) (6D, 7F)
 There are   263 symmetry adapted cartesian basis functions of A   symmetry.
 There are   263 symmetry adapted basis functions of A   symmetry.
   263 basis functions,   424 primitive gaussians,   263 cartesian basis functions
    48 alpha electrons       48 beta electrons
       nuclear repulsion energy       719.3693063936 Hartrees.
 NAtoms=   20 NActive=   20 NUniq=   20 SFac= 1.00D+00 NAtFMM=   60 NAOKFM=F Big=F
 Integral buffers will be    131072 words long.
 Raffenetti 2 integral format.
 Two-electron integral symmetry is turned on.
 Nuclear repulsion after empirical dispersion term =      719.3616780194 Hartrees.
 One-electron integrals computed using PRISM.
 NBasis=   263 RedAO= T EigKep=  5.18D-05  NBF=   263
 NBsUse=   263 1.00D-06 EigRej= -1.00D+00 NBFU=   263
 Initial guess from the checkpoint file:  "/local_scratch/slurm.5620347/Gau-3481386.chk"
 B after Tr=     0.000000    0.000000   -0.000000
         Rot=    0.999934   -0.010138    0.002158   -0.005026 Ang=  -1.32 deg.
 ExpMin= 3.60D-02 ExpMax= 7.00D+03 ExpMxC= 1.05D+03 IAcc=3 IRadAn=         5 AccDes= 0.00D+00
 Harris functional with IExCor= 4639 and IRadAn=       5 diagonalized for initial guess.
 HarFok:  IExCor= 4639 AccDes= 0.00D+00 IRadAn=         5 IDoV= 1 UseB2=F ITyADJ=14
 ICtDFT=  3500011 ScaDFX=  1.000000  1.000000  1.000000  1.000000
 FoFCou: FMM=F IPFlag=           0 FMFlag=      100000 FMFlg1=           0
         NFxFlg=           0 DoJE=T BraDBF=F KetDBF=T FulRan=T
         wScrn=  0.000000 ICntrl=       500 IOpCl=  0 I1Cent=   200000004 NGrid=           0
         NMat0=    1 NMatS0=      1 NMatT0=    0 NMatD0=    1 NMtDS0=    0 NMtDT0=    0
 Petite list used in FoFCou.
 Requested convergence on RMS density matrix=1.00D-10 within 128 cycles.
 Requested convergence on MAX density matrix=1.00D-08.
 Requested convergence on             energy=1.00D-08.
 No special actions if energy rises.
 SCF Done:  E(RwB97XD) =  -832.384018574     A.U. after   17 cycles
            NFock= 17  Conv=0.33D-10     -V/T= 2.0082
 Calling FoFJK, ICntrl=      2127 FMM=F ISym2X=0 I1Cent= 0 IOpClX= 0 NMat=1 NMatS=1 NMatT=0.
 ***** Axes restored to original set *****
 -------------------------------------------------------------------
 Center     Atomic                   Forces (Hartrees/Bohr)
 Number     Number              X              Y              Z
 -------------------------------------------------------------------
      1        6           0.001427812   -0.002311918   -0.002961571
      2        8           0.002818089    0.003221230    0.003033281
      3        8          -0.004718261   -0.001064682    0.000587604
      4        1           0.001742580   -0.000058243   -0.000483427
      5        6          -0.000777464   -0.002039066   -0.000740069
      6        9          -0.000101018    0.000130879    0.000466638
      7        9           0.000914344    0.001550642    0.001414874
      8        9          -0.000945230    0.000726578   -0.000281410
      9        8           0.000468579    0.001888940    0.000011266
     10        1          -0.000954678   -0.002083943    0.000624359
     11        1          -0.000525773    0.000023225   -0.000936459
     12        8           0.000284044   -0.000476110   -0.000892236
     13        1          -0.000326992    0.000686241    0.000094231
     14        1           0.000687284   -0.000925627   -0.000108520
     15        8          -0.001111998   -0.000338946    0.001174933
     16        1          -0.000106678    0.000631536    0.000269601
     17        1           0.001403702    0.000263055   -0.000630478
     18        8          -0.000313635   -0.000132169   -0.002081746
     19        1           0.000130038    0.000032854    0.000488961
     20        1           0.000005256    0.000275522    0.000950168
 -------------------------------------------------------------------
 Cartesian Forces:  Max     0.004718261 RMS     0.001341267

 GradGradGradGradGradGradGradGradGradGradGradGradGradGradGradGradGradGrad
 Berny optimization.
 Using GEDIIS/GDIIS optimizer.
 FormGI is forming the generalized inverse of G from B-inverse, IUseBI=4.
 Internal  Forces:  Max     0.004894488 RMS     0.001367494
 Search for a local minimum.
 Step number   9 out of a maximum of  120
 All quantities printed in internal units (Hartrees-Bohrs-Radians)
 Mixed Optimization -- RFO/linear search
 Update second derivatives using D2CorX and points    8    9
 DE= -3.21D-04 DEPred=-7.18D-04 R= 4.47D-01
 Trust test= 4.47D-01 RLast= 6.12D-01 DXMaxT set to 3.00D-01
 ITU=  0 -1  1 -1  1 -1  1  1  0
 Use linear search instead of GDIIS.
     Eigenvalues ---    0.00009   0.00050   0.00086   0.00203   0.00406
     Eigenvalues ---    0.00652   0.00924   0.01181   0.01213   0.01491
     Eigenvalues ---    0.01548   0.01682   0.01916   0.02115   0.02378
     Eigenvalues ---    0.02682   0.03108   0.03282   0.03485   0.03699
     Eigenvalues ---    0.04156   0.04211   0.04871   0.05560   0.05944
     Eigenvalues ---    0.07803   0.08491   0.08802   0.10645   0.12109
     Eigenvalues ---    0.13853   0.14868   0.19668   0.21138   0.21437
     Eigenvalues ---    0.23075   0.24439   0.30264   0.34630   0.37612
     Eigenvalues ---    0.38895   0.39465   0.43969   0.46566   0.49976
     Eigenvalues ---    0.54677   0.56165   0.56765   0.57057   0.57193
     Eigenvalues ---    0.57421   0.59997   0.94987   2.70607
 RFO step:  Lambda=-1.17913324D-03 EMin= 9.27308380D-05
 Quartic linear search produced a step of -0.30688.
 Iteration  1 RMS(Cart)=  0.21983109 RMS(Int)=  0.01532335
 Iteration  2 RMS(Cart)=  0.02499293 RMS(Int)=  0.00051427
 Iteration  3 RMS(Cart)=  0.00026719 RMS(Int)=  0.00049218
 Iteration  4 RMS(Cart)=  0.00000028 RMS(Int)=  0.00049218
 Variable       Old X    -DE/DX   Delta X   Delta X   Delta X     New X
                                 (Linear)    (Quad)   (Total)
    R1        2.28711   0.00489   0.00010   0.00861   0.00871   2.29582
    R2        2.44641   0.00364   0.00099   0.00365   0.00464   2.45105
    R3        2.93318  -0.00123  -0.00037  -0.00511  -0.00548   2.92770
    R4        1.93722  -0.00201  -0.00370   0.00359  -0.00011   1.93711
    R5        2.90229  -0.00068   0.00418  -0.04314  -0.03896   2.86333
    R6        2.54160  -0.00021  -0.00035   0.00016  -0.00019   2.54141
    R7        2.51668   0.00172   0.00184   0.00272   0.00456   2.52124
    R8        2.52423   0.00091  -0.00088  -0.00009  -0.00097   2.52326
    R9        1.83207   0.00130   0.00075   0.00324   0.00399   1.83605
   R10        1.81590  -0.00097  -0.00048  -0.00209  -0.00257   1.81333
   R11        3.31924  -0.00075  -0.01313   0.00797  -0.00517   3.31407
   R12        1.81166   0.00047   0.00017   0.00218   0.00235   1.81401
   R13        1.86357  -0.00063  -0.00089  -0.00031  -0.00121   1.86236
   R14        3.16953  -0.00054  -0.00232  -0.01740  -0.01972   3.14981
   R15        3.22365  -0.00029   0.00426   0.00837   0.01264   3.23629
   R16        1.85609  -0.00113   0.00068  -0.00101  -0.00033   1.85576
   R17        1.81299   0.00007  -0.00038   0.00148   0.00109   1.81409
   R18        1.81463   0.00022  -0.00003   0.00140   0.00137   1.81600
   R19        1.86986   0.00031   0.00020   0.00467   0.00486   1.87472
    A1        2.22281   0.00164   0.00069  -0.00081  -0.00015   2.22265
    A2        2.11443  -0.00187  -0.00392  -0.00788  -0.01183   2.10260
    A3        1.94481   0.00028   0.00332   0.00926   0.01255   1.95735
    A4        1.94929   0.00045  -0.00118  -0.00742  -0.00861   1.94068
    A5        1.90526   0.00005  -0.00047  -0.00318  -0.00366   1.90160
    A6        1.94088  -0.00258  -0.00324  -0.00848  -0.01174   1.92914
    A7        1.95434  -0.00061   0.00333   0.00076   0.00409   1.95843
    A8        1.88582   0.00110   0.00005   0.00408   0.00410   1.88992
    A9        1.88552   0.00098   0.00050   0.00467   0.00518   1.89070
   A10        1.89000   0.00123  -0.00018   0.00269   0.00250   1.89250
   A11        1.86387  -0.00081  -0.00223   0.01237   0.01025   1.87411
   A12        1.82126  -0.00070  -0.00947  -0.04543  -0.05485   1.76642
   A13        2.03220   0.00045   0.01204   0.01153   0.02361   2.05581
   A14        1.87756   0.00023  -0.00260  -0.00991  -0.01293   1.86463
   A15        2.13995   0.00102  -0.00399  -0.02431  -0.02903   2.11091
   A16        2.04967  -0.00142   0.00435  -0.00189   0.00200   2.05166
   A17        1.97147  -0.00287  -0.00837  -0.08476  -0.09219   1.87928
   A18        2.06315   0.00135   0.02465   0.05647   0.08079   2.14394
   A19        1.87573  -0.00029  -0.00763  -0.00355  -0.00932   1.86641
   A20        3.06197  -0.00350   0.00038  -0.06453  -0.06416   2.99781
   A21        1.99595   0.00113   0.00490  -0.00251   0.00184   1.99779
   A22        2.04098  -0.00158  -0.00774  -0.01528  -0.02311   2.01786
   A23        1.86248  -0.00036   0.00039  -0.01094  -0.01045   1.85203
   A24        3.18735   0.00056  -0.00320   0.01412   0.01106   3.19841
   A25        3.07747  -0.00135   0.01523   0.02406   0.03993   3.11740
   A26        3.17315  -0.00234  -0.00428  -0.01019  -0.01463   3.15852
   A27        3.19364  -0.00209  -0.01588  -0.02800  -0.04399   3.14965
   A28        3.17539  -0.00011  -0.00649   0.02299   0.01618   3.19157
   A29        3.08132  -0.00014   0.00816  -0.02133  -0.01350   3.06781
    D1       -0.03324  -0.00014   0.00881   0.01978   0.02856  -0.00468
    D2        3.05696   0.00097   0.01072   0.03243   0.04318   3.10014
    D3        1.77070   0.00029  -0.06620  -0.07337  -0.13957   1.63114
    D4       -0.30835   0.00049  -0.06400  -0.07118  -0.13519  -0.44355
    D5       -2.42543   0.00116  -0.06377  -0.06916  -0.13295  -2.55838
    D6       -1.32316  -0.00085  -0.06809  -0.08531  -0.15338  -1.47654
    D7        2.88097  -0.00066  -0.06589  -0.08312  -0.14901   2.73196
    D8        0.76389   0.00002  -0.06567  -0.08110  -0.14676   0.61713
    D9       -1.62471  -0.00034   0.02839   0.06106   0.08997  -1.53475
   D10        0.56848  -0.00047   0.02965   0.04258   0.07171   0.64019
   D11       -2.02547   0.00119   0.00665   0.04180   0.04843  -1.97704
   D12        0.65731  -0.00198  -0.03069  -0.01208  -0.04287   0.61445
   D13       -1.39173  -0.00073  -0.02765  -0.00229  -0.02983  -1.42157
   D14        2.71486   0.00145  -0.00027   0.01284   0.01330   2.72816
   D15       -1.37409  -0.00096   0.00684  -0.01683  -0.01134  -1.38544
   D16       -1.04965   0.00162  -0.00854  -0.03353  -0.04072  -1.09036
   D17        1.14458  -0.00079  -0.00144  -0.06321  -0.06536   1.07923
   D18        2.61317   0.00000  -0.03319  -0.12086  -0.15452   2.45865
   D19       -1.42471  -0.00060  -0.03018  -0.15574  -0.18564  -1.61035
   D20        0.19342   0.00010  -0.02628  -0.07218  -0.09874   0.09468
   D21        2.43872  -0.00050  -0.02327  -0.10707  -0.12986   2.30886
   D22        0.22384  -0.00162   0.02049  -0.04774  -0.02568   0.19816
   D23       -2.08320  -0.00088   0.00052  -0.05262  -0.05367  -2.13687
         Item               Value     Threshold  Converged?
 Maximum Force            0.004894     0.000015     NO 
 RMS     Force            0.001367     0.000010     NO 
 Maximum Displacement     0.600433     0.000060     NO 
 RMS     Displacement     0.232146     0.000040     NO 
 Predicted change in Energy=-7.552877D-04
 GradGradGradGradGradGradGradGradGradGradGradGradGradGradGradGradGradGrad

                          Input orientation:                          
 ---------------------------------------------------------------------
 Center     Atomic      Atomic             Coordinates (Angstroms)
 Number     Number       Type             X           Y           Z
 ---------------------------------------------------------------------
      1          6           0        0.261513   -0.174783   -1.296324
      2          8           0        0.764422    0.310991   -0.302807
      3          8           0       -0.878300   -0.787836   -1.381812
      4          1           0       -1.345200   -0.830898   -0.470258
      5          6           0        1.013654   -0.148625   -2.650517
      6          9           0        1.702150   -1.295427   -2.790005
      7          9           0        1.879165    0.866119   -2.685527
      8          9           0        0.181419   -0.029663   -3.687884
      9          8           0        2.054942    2.052974    1.300112
     10          1           0        1.758252    1.283660    0.786172
     11          1           0        2.544086    1.721280    2.056084
     12          8           0       -1.822535    1.054060    2.562696
     13          1           0       -2.565302    1.363774    3.085999
     14          1           0       -1.323785    1.853488    2.273890
     15          8           0       -0.376671    3.193782    1.784523
     16          1           0        0.531888    2.867176    1.605003
     17          1           0       -0.619576    3.762513    1.050293
     18          8           0       -2.087728   -0.955834    0.844619
     19          1           0       -1.852366   -1.730326    1.362556
     20          1           0       -2.007881   -0.179961    1.457665
 ---------------------------------------------------------------------
                    Distance matrix (angstroms):
                    1          2          3          4          5
     1  C    0.000000
     2  O    1.214895   0.000000
     3  O    1.297041   2.251713   0.000000
     4  H    1.922081   2.404673   1.025076   0.000000
     5  C    1.549270   2.405224   2.365944   3.283780   0.000000
     6  F    2.358466   3.105812   2.983182   3.857895   1.344857
     7  F    2.372796   2.688526   3.469705   4.264248   1.334182
     8  F    2.397298   3.451766   2.648735   3.650433   1.335252
     9  O    3.862741   2.696163   4.885369   4.797071   4.640990
    10  H    2.950267   1.766255   3.992826   3.959973   3.796933
    11  H    4.477034   3.274215   5.461458   5.293634   5.290639
    12  O    4.554706   3.931362   4.454583   3.602738   6.055411
    13  H    5.437168   4.866150   5.238009   4.353412   6.928483
    14  H    4.401532   3.657769   4.532020   3.838845   5.807052
    15  O    4.609352   3.737582   5.111809   4.713823   5.724881
    16  H    4.212400   3.198107   4.926338   4.637447   5.237996
    17  H    4.667465   3.957187   5.166019   4.892650   5.626760
    18  O    3.273012   3.325085   2.539278   1.515209   4.741954
    19  H    3.736019   3.713219   3.060825   2.103663   5.178861
    20  H    3.568562   3.320536   3.115782   2.140036   5.099786
                    6          7          8          9         10
     6  F    0.000000
     7  F    2.171297   0.000000
     8  F    2.172779   2.165522   0.000000
     9  O    5.297670   4.162312   5.720802   0.000000
    10  H    4.409522   3.498808   4.922236   0.971598   0.000000
    11  H    5.770092   4.863774   6.452997   0.959571   1.556188
    12  O    6.826046   6.425088   6.652822   4.198426   4.003847
    13  H    7.733687   7.301469   7.441212   5.001104   4.897830
    14  H    6.686926   5.985783   6.430758   3.521908   3.469433
    15  O    6.738012   5.521608   6.375681   2.729256   3.033672
    16  H    6.165458   4.922198   6.043936   1.753733   2.163788
    17  H    6.761735   5.346883   6.121480   3.184020   3.445075
    18  O    5.262033   5.614061   5.152708   5.140244   4.450877
    19  H    5.483383   6.087103   5.703989   5.439147   4.738448
    20  H    5.749026   5.776630   5.593953   4.638680   4.095955
                   11         12         13         14         15
    11  H    0.000000
    12  O    4.446259   0.000000
    13  H    5.224402   0.959933   0.000000
    14  H    3.876254   0.985517   1.562275   0.000000
    15  O    3.282198   2.697125   3.135741   1.712569   0.000000
    16  H    2.359129   3.122158   3.747819   2.217768   0.982028
    17  H    3.897050   3.327189   3.699175   2.374337   0.959975
    18  O    5.485279   2.657403   3.260742   3.243256   4.585896
    19  H    5.632349   3.032167   3.612754   3.735458   5.157768
    20  H    4.969228   1.666809   2.311992   2.295457   3.761625
                   16         17         18         19         20
    16  H    0.000000
    17  H    1.560513   0.000000
    18  O    4.696378   4.945762   0.000000
    19  H    5.184638   5.638134   0.960986   0.000000
    20  H    3.969531   4.199576   0.992059   1.561046   0.000000
 Stoichiometry    C2H9F3O6
 Framework group  C1[X(C2H9F3O6)]
 Deg. of freedom    54
 Full point group                 C1      NOp   1
 Largest Abelian subgroup         C1      NOp   1
 Largest concise Abelian subgroup C1      NOp   1
                         Standard orientation:                         
 ---------------------------------------------------------------------
 Center     Atomic      Atomic             Coordinates (Angstroms)
 Number     Number       Type             X           Y           Z
 ---------------------------------------------------------------------
      1          6           0        0.879099    0.373743   -0.108798
      2          8           0        0.011396   -0.356905   -0.543789
      3          8           0        0.781381    1.639254    0.158124
      4          1           0       -0.158889    1.990387   -0.050155
      5          6           0        2.308862   -0.167468    0.142409
      6          9           0        3.061790    0.065377   -0.947326
      7          9           0        2.279791   -1.483856    0.357620
      8          9           0        2.893633    0.418765    1.189917
      9          8           0       -1.559240   -2.524076   -0.869014
     10          1           0       -0.942886   -1.780115   -0.972133
     11          1           0       -1.939995   -2.702493   -1.731550
     12          8           0       -3.627736    1.019813    0.019216
     13          1           0       -4.444126    1.362073    0.390479
     14          1           0       -3.484039    0.129920    0.417569
     15          8           0       -3.201104   -1.445791    1.025828
     16          1           0       -2.623520   -1.913824    0.384174
     17          1           0       -2.838416   -1.609195    1.899503
     18          8           0       -1.516717    2.590147   -0.354205
     19          1           0       -1.621318    2.900821   -1.257551
     20          1           0       -2.295350    2.002658   -0.173186
 ---------------------------------------------------------------------
 Rotational constants (GHZ):           1.0544189           0.4524212           0.3580813
 Standard basis: 6-31++G(d,p) (6D, 7F)
 There are   263 symmetry adapted cartesian basis functions of A   symmetry.
 There are   263 symmetry adapted basis functions of A   symmetry.
   263 basis functions,   424 primitive gaussians,   263 cartesian basis functions
    48 alpha electrons       48 beta electrons
       nuclear repulsion energy       723.1299445194 Hartrees.
 NAtoms=   20 NActive=   20 NUniq=   20 SFac= 1.00D+00 NAtFMM=   60 NAOKFM=F Big=F
 Integral buffers will be    131072 words long.
 Raffenetti 2 integral format.
 Two-electron integral symmetry is turned on.
 Nuclear repulsion after empirical dispersion term =      723.1222309100 Hartrees.
 One-electron integrals computed using PRISM.
 NBasis=   263 RedAO= T EigKep=  5.26D-05  NBF=   263
 NBsUse=   263 1.00D-06 EigRej= -1.00D+00 NBFU=   263
 Initial guess from the checkpoint file:  "/local_scratch/slurm.5620347/Gau-3481386.chk"
 B after Tr=    -0.000000    0.000000    0.000000
         Rot=    0.999957    0.007037   -0.005216    0.003090 Ang=   1.06 deg.
 ExpMin= 3.60D-02 ExpMax= 7.00D+03 ExpMxC= 1.05D+03 IAcc=3 IRadAn=         5 AccDes= 0.00D+00
 Harris functional with IExCor= 4639 and IRadAn=       5 diagonalized for initial guess.
 HarFok:  IExCor= 4639 AccDes= 0.00D+00 IRadAn=         5 IDoV= 1 UseB2=F ITyADJ=14
 ICtDFT=  3500011 ScaDFX=  1.000000  1.000000  1.000000  1.000000
 FoFCou: FMM=F IPFlag=           0 FMFlag=      100000 FMFlg1=           0
         NFxFlg=           0 DoJE=T BraDBF=F KetDBF=T FulRan=T
         wScrn=  0.000000 ICntrl=       500 IOpCl=  0 I1Cent=   200000004 NGrid=           0
         NMat0=    1 NMatS0=      1 NMatT0=    0 NMatD0=    1 NMtDS0=    0 NMtDT0=    0
 Petite list used in FoFCou.
 Requested convergence on RMS density matrix=1.00D-10 within 128 cycles.
 Requested convergence on MAX density matrix=1.00D-08.
 Requested convergence on             energy=1.00D-08.
 No special actions if energy rises.
 SCF Done:  E(RwB97XD) =  -832.383318771     A.U. after   16 cycles
            NFock= 16  Conv=0.77D-10     -V/T= 2.0082
 Calling FoFJK, ICntrl=      2127 FMM=F ISym2X=0 I1Cent= 0 IOpClX= 0 NMat=1 NMatS=1 NMatT=0.
 ***** Axes restored to original set *****
 -------------------------------------------------------------------
 Center     Atomic                   Forces (Hartrees/Bohr)
 Number     Number              X              Y              Z
 -------------------------------------------------------------------
      1        6          -0.000311442    0.000187407    0.002043452
      2        8          -0.003104126   -0.003908376   -0.003340691
      3        8           0.001499991    0.001370820   -0.000168895
      4        1          -0.000407445   -0.000508881    0.000068817
      5        6           0.000669298    0.000308532    0.000377887
      6        9          -0.000148750    0.000368326   -0.000461504
      7        9          -0.000274375   -0.000694164   -0.000156114
      8        9           0.000261857   -0.000039841    0.000082602
      9        8          -0.000747000    0.001039422    0.001603718
     10        1           0.001905554    0.001834869   -0.001275495
     11        1           0.000190224   -0.000003406    0.000227948
     12        8          -0.000627745   -0.000022680   -0.000212009
     13        1           0.000307271   -0.000034865   -0.000252116
     14        1           0.000040530    0.000173362   -0.000395953
     15        8          -0.000459311   -0.000165278    0.000233986
     16        1           0.001095240    0.000635268    0.000749618
     17        1           0.000291288   -0.000493964    0.000136481
     18        8           0.000078094    0.000152688    0.001127604
     19        1          -0.000211349   -0.000051935   -0.000188742
     20        1          -0.000047805   -0.000147303   -0.000200595
 -------------------------------------------------------------------
 Cartesian Forces:  Max     0.003908376 RMS     0.001037993

 GradGradGradGradGradGradGradGradGradGradGradGradGradGradGradGradGradGrad
 Berny optimization.
 Using GEDIIS/GDIIS optimizer.
 FormGI is forming the generalized inverse of G from B-inverse, IUseBI=4.
 Internal  Forces:  Max     0.020265582 RMS     0.005620901
 Search for a local minimum.
 Step number  10 out of a maximum of  120
 All quantities printed in internal units (Hartrees-Bohrs-Radians)
 Mixed Optimization -- RFO/linear search
 Update second derivatives using D2CorX and points   10    9
 DE=  7.00D-04 DEPred=-7.55D-04 R=-9.27D-01
 Trust test=-9.27D-01 RLast= 5.20D-01 DXMaxT set to 1.50D-01
 ITU= -1  0 -1  1 -1  1 -1  1  1  0
 Use linear search instead of GDIIS.
     Eigenvalues ---    0.00014   0.00051   0.00086   0.00220   0.00406
     Eigenvalues ---    0.00691   0.00884   0.01177   0.01210   0.01464
     Eigenvalues ---    0.01551   0.01685   0.01866   0.02136   0.02393
     Eigenvalues ---    0.02636   0.03079   0.03247   0.03487   0.03687
     Eigenvalues ---    0.04010   0.04343   0.04852   0.05480   0.06293
     Eigenvalues ---    0.07855   0.08712   0.09868   0.10544   0.11954
     Eigenvalues ---    0.13844   0.14737   0.20810   0.21314   0.22473
     Eigenvalues ---    0.24110   0.27248   0.33881   0.37521   0.37790
     Eigenvalues ---    0.38782   0.39284   0.43934   0.47571   0.50205
     Eigenvalues ---    0.54821   0.56091   0.56677   0.56933   0.57179
     Eigenvalues ---    0.57358   0.59727   0.93179   3.32589
 RFO step:  Lambda=-9.83073357D-04 EMin= 1.40674937D-04
 Quartic linear search produced a step of -0.71430.
 Iteration  1 RMS(Cart)=  0.18385260 RMS(Int)=  0.04925002
 Iteration  2 RMS(Cart)=  0.07927672 RMS(Int)=  0.00564251
 Iteration  3 RMS(Cart)=  0.00591902 RMS(Int)=  0.00044757
 Iteration  4 RMS(Cart)=  0.00002528 RMS(Int)=  0.00044728
 Iteration  5 RMS(Cart)=  0.00000000 RMS(Int)=  0.00044728
 Variable       Old X    -DE/DX   Delta X   Delta X   Delta X     New X
                                 (Linear)    (Quad)   (Total)
    R1        2.29582  -0.00558  -0.00622   0.00100  -0.00522   2.29060
    R2        2.45105  -0.00430  -0.00331   0.00127  -0.00205   2.44901
    R3        2.92770   0.00038   0.00391  -0.00067   0.00325   2.93094
    R4        1.93711   0.00065   0.00008   0.00847   0.00854   1.94566
    R5        2.86333   0.00016   0.02783  -0.00724   0.02059   2.88392
    R6        2.54141  -0.00034   0.00014  -0.00586  -0.00572   2.53569
    R7        2.52124  -0.00070  -0.00326   0.00172  -0.00154   2.51970
    R8        2.52326  -0.00023   0.00069   0.00591   0.00660   2.52986
    R9        1.83605  -0.00136  -0.00285   0.00144  -0.00141   1.83465
   R10        1.81333   0.00028   0.00184  -0.00069   0.00115   1.81448
   R11        3.31407  -0.00027   0.00369   0.04108   0.04477   3.35884
   R12        1.81401  -0.00039  -0.00168   0.00055  -0.00113   1.81288
   R13        1.86236   0.00324   0.00086  -0.00154  -0.00068   1.86167
   R14        3.14981   0.00295   0.01409  -0.00419   0.00990   3.15972
   R15        3.23629   0.00302  -0.00903   0.01747   0.00845   3.24474
   R16        1.85576   0.00085   0.00023  -0.00212  -0.00189   1.85387
   R17        1.81409  -0.00047  -0.00078   0.00069  -0.00010   1.81399
   R18        1.81600  -0.00011  -0.00098   0.00021  -0.00077   1.81523
   R19        1.87472   0.00272  -0.00347   0.00166  -0.00182   1.87290
    A1        2.22265  -0.00290   0.00011   0.00359   0.00370   2.22635
    A2        2.10260   0.00113   0.00845   0.00471   0.01316   2.11576
    A3        1.95735   0.00174  -0.00896  -0.00757  -0.01653   1.94082
    A4        1.94068  -0.00134   0.00615   0.00307   0.00922   1.94990
    A5        1.90160   0.00073   0.00262   0.01829   0.02090   1.92250
    A6        1.92914   0.00032   0.00839  -0.00374   0.00456   1.93370
    A7        1.95843   0.00004  -0.00292  -0.01568  -0.01858   1.93985
    A8        1.88992  -0.00044  -0.00293   0.00140  -0.00164   1.88828
    A9        1.89070  -0.00048  -0.00370   0.00174  -0.00187   1.88883
   A10        1.89250  -0.00020  -0.00179  -0.00150  -0.00333   1.88917
   A11        1.87411   0.00054  -0.00732   0.00086  -0.00649   1.86762
   A12        1.76642   0.00120   0.03918  -0.01054   0.02859   1.79501
   A13        2.05581  -0.00029  -0.01687  -0.00227  -0.01916   2.03665
   A14        1.86463  -0.00778   0.00924  -0.00977  -0.00098   1.86365
   A15        2.11091  -0.00785   0.02074  -0.00479   0.01682   2.12773
   A16        2.05166   0.01870  -0.00143   0.02470   0.02324   2.07491
   A17        1.87928   0.01433   0.06585  -0.00896   0.05660   1.93588
   A18        2.14394  -0.00298  -0.05771   0.02379  -0.03367   2.11027
   A19        1.86641  -0.00634   0.00666  -0.02153  -0.01552   1.85089
   A20        2.99781   0.01288   0.04583  -0.04311   0.00271   3.00052
   A21        1.99779  -0.00606  -0.00132   0.00570   0.00469   2.00248
   A22        2.01786   0.01321   0.01651  -0.03270  -0.01627   2.00159
   A23        1.85203  -0.00178   0.00746  -0.00137   0.00570   1.85773
   A24        3.19841   0.00392  -0.00790  -0.01169  -0.01975   3.17867
   A25        3.11740   0.02027  -0.02853   0.08281   0.05392   3.17132
   A26        3.15852   0.01948   0.01045  -0.01588  -0.00527   3.15325
   A27        3.14965   0.00175   0.03142  -0.04387  -0.01231   3.13735
   A28        3.19157  -0.00380  -0.01156  -0.00814  -0.01867   3.17290
   A29        3.06781   0.00275   0.00965   0.00416   0.01468   3.08249
    D1       -0.00468   0.00170  -0.02040   0.02690   0.00655   0.00187
    D2        3.10014   0.00092  -0.03084   0.04998   0.01909   3.11923
    D3        1.63114  -0.00022   0.09969   0.26657   0.36636   1.99750
    D4       -0.44355  -0.00032   0.09657   0.25580   0.35236  -0.09118
    D5       -2.55838  -0.00031   0.09497   0.27108   0.36601  -2.19237
    D6       -1.47654   0.00059   0.10956   0.24529   0.35491  -1.12163
    D7        2.73196   0.00049   0.10643   0.23452   0.34091   3.07288
    D8        0.61713   0.00050   0.10483   0.24981   0.35456   0.97169
    D9       -1.53475   0.00189  -0.06426  -0.00931  -0.07424  -1.60899
   D10        0.64019   0.00583  -0.05122  -0.02976  -0.08031   0.55988
   D11       -1.97704  -0.00174  -0.03459   0.01401  -0.02061  -1.99765
   D12        0.61445   0.00261   0.03062  -0.05841  -0.02778   0.58667
   D13       -1.42157   0.00127   0.02131  -0.05111  -0.02981  -1.45138
   D14        2.72816  -0.00605  -0.00950  -0.04482  -0.05373   2.67443
   D15       -1.38544   0.00304   0.00810  -0.03984  -0.03028  -1.41572
   D16       -1.09036  -0.00801   0.02908  -0.03799  -0.01036  -1.10073
   D17        1.07923   0.00109   0.04669  -0.03301   0.01309   1.09231
   D18        2.45865  -0.00131   0.11037   0.04061   0.15215   2.61080
   D19       -1.61035   0.00356   0.13260   0.02159   0.15468  -1.45566
   D20        0.09468  -0.00225   0.07053   0.03190   0.10192   0.19660
   D21        2.30886   0.00261   0.09276   0.01288   0.10445   2.41332
   D22        0.19816   0.00267   0.01834  -0.10657  -0.08902   0.10914
   D23       -2.13687   0.00070   0.03834  -0.11464  -0.07551  -2.21239
         Item               Value     Threshold  Converged?
 Maximum Force            0.020266     0.000015     NO 
 RMS     Force            0.005621     0.000010     NO 
 Maximum Displacement     0.738822     0.000060     NO 
 RMS     Displacement     0.237651     0.000040     NO 
 Predicted change in Energy=-5.090676D-04
 GradGradGradGradGradGradGradGradGradGradGradGradGradGradGradGradGradGrad

                          Input orientation:                          
 ---------------------------------------------------------------------
 Center     Atomic      Atomic             Coordinates (Angstroms)
 Number     Number       Type             X           Y           Z
 ---------------------------------------------------------------------
      1          6           0        0.264764   -0.245360   -1.254907
      2          8           0        0.735523    0.221673   -0.240248
      3          8           0       -0.878047   -0.840321   -1.394607
      4          1           0       -1.394844   -0.886458   -0.505303
      5          6           0        1.046584   -0.210922   -2.593987
      6          9           0        1.354529   -1.458065   -2.981676
      7          9           0        2.181653    0.476121   -2.461840
      8          9           0        0.320700    0.361304   -3.562431
      9          8           0        2.116582    2.297186    1.194392
     10          1           0        1.895759    1.486370    0.708213
     11          1           0        2.682153    2.040383    1.926598
     12          8           0       -1.801666    0.978771    2.538633
     13          1           0       -2.489699    1.274270    3.138310
     14          1           0       -1.300639    1.781038    2.263186
     15          8           0       -0.403386    3.186322    1.852882
     16          1           0        0.519069    2.954998    1.612092
     17          1           0       -0.712775    3.787365    1.171354
     18          8           0       -2.201069   -0.985494    0.786668
     19          1           0       -2.055801   -1.790417    1.290359
     20          1           0       -2.067244   -0.232301    1.416793
 ---------------------------------------------------------------------
                    Distance matrix (angstroms):
                    1          2          3          4          5
     1  C    0.000000
     2  O    1.212133   0.000000
     3  O    1.295959   2.250329   0.000000
     4  H    1.930598   2.415920   1.029596   0.000000
     5  C    1.550988   2.413293   2.353478   3.283218   0.000000
     6  F    2.374863   3.274159   2.807987   3.744090   1.341827
     7  F    2.377328   2.662988   3.497681   4.298370   1.333369
     8  F    2.386596   3.350892   2.753246   3.721026   1.338743
     9  O    3.986583   2.876330   5.051205   5.035342   4.667689
    10  H    3.084294   1.960914   4.186805   4.234500   3.808729
    11  H    4.603300   3.433992   5.657197   5.576957   5.308404
    12  O    4.489941   3.838321   4.430862   3.593067   5.989297
    13  H    5.403396   4.787971   5.255116   4.375313   6.897124
    14  H    4.351293   3.583958   4.519906   3.845639   5.750607
    15  O    4.677736   3.803610   5.194741   4.809528   5.780858
    16  H    4.304259   3.308940   5.039505   4.785730   5.290786
    17  H    4.806787   4.099311   5.294048   5.012087   5.767099
    18  O    3.285750   3.336971   2.555273   1.526104   4.751424
    19  H    3.774996   3.766000   3.082017   2.116225   5.216104
    20  H    3.546324   3.287458   3.112531   2.138808   5.077671
                    6          7          8          9         10
     6  F    0.000000
     7  F    2.166897   0.000000
     8  F    2.171677   2.165093   0.000000
     9  O    5.667644   4.085161   5.440607   0.000000
    10  H    4.751621   3.339397   4.688814   0.970854   0.000000
    11  H    6.171943   4.685702   6.206868   0.960179   1.552357
    12  O    6.809813   6.412817   6.489121   4.347169   4.156807
    13  H    7.726446   7.336229   7.323372   5.103235   5.018227
    14  H    6.711951   6.012906   6.211457   3.617476   3.566753
    15  O    6.930624   5.713531   6.150662   2.752165   3.079963
    16  H    6.424626   5.050340   5.791570   1.777424   2.206613
    17  H    7.002567   5.704573   5.934197   3.197879   3.509064
    18  O    5.202501   5.647776   5.204598   5.439149   4.785422
    19  H    5.476413   6.096902   5.816119   5.841788   5.166338
    20  H    5.705924   5.796446   5.554037   4.894096   4.377363
                   11         12         13         14         15
    11  H    0.000000
    12  O    4.648252   0.000000
    13  H    5.366864   0.959334   0.000000
    14  H    4.005395   0.985156   1.560936   0.000000
    15  O    3.292289   2.701615   3.108210   1.717043   0.000000
    16  H    2.369466   3.185870   3.769201   2.261293   0.981028
    17  H    3.892028   3.308071   3.652673   2.358607   0.959924
    18  O    5.856725   2.662187   3.274151   3.262603   4.666104
    19  H    6.126013   3.048142   3.604926   3.777823   5.273977
    20  H    5.289780   1.672050   2.326337   2.314648   3.826954
                   16         17         18         19         20
    16  H    0.000000
    17  H    1.550653   0.000000
    18  O    4.858802   5.014298   0.000000
    19  H    5.408552   5.738426   0.960577   0.000000
    20  H    4.109262   4.248828   0.991094   1.563279   0.000000
 Stoichiometry    C2H9F3O6
 Framework group  C1[X(C2H9F3O6)]
 Deg. of freedom    54
 Full point group                 C1      NOp   1
 Largest Abelian subgroup         C1      NOp   1
 Largest concise Abelian subgroup C1      NOp   1
                         Standard orientation:                         
 ---------------------------------------------------------------------
 Center     Atomic      Atomic             Coordinates (Angstroms)
 Number     Number       Type             X           Y           Z
 ---------------------------------------------------------------------
      1          6           0        0.878912    0.396463   -0.135107
      2          8           0       -0.009916   -0.285778   -0.597492
      3          8           0        0.828788    1.652947    0.178333
      4          1           0       -0.099702    2.055960   -0.010233
      5          6           0        2.291141   -0.190254    0.123618
      6          9           0        3.190736    0.399321   -0.678647
      7          9           0        2.311249   -1.500876   -0.120797
      8          9           0        2.670266    0.005249    1.392585
      9          8           0       -1.543557   -2.716353   -0.713782
     10          1           0       -0.899899   -2.009569   -0.883247
     11          1           0       -1.889226   -2.991711   -1.566210
     12          8           0       -3.557861    1.082879   -0.076371
     13          1           0       -4.420102    1.398277    0.201813
     14          1           0       -3.444058    0.185253    0.313307
     15          8           0       -3.300439   -1.403408    0.948733
     16          1           0       -2.692206   -1.945532    0.402317
     17          1           0       -3.037923   -1.547859    1.860693
     18          8           0       -1.455731    2.704313   -0.274461
     19          1           0       -1.545388    3.109820   -1.140621
     20          1           0       -2.232353    2.098061   -0.166833
 ---------------------------------------------------------------------
 Rotational constants (GHZ):           1.0050305           0.4582496           0.3518606
 Standard basis: 6-31++G(d,p) (6D, 7F)
 There are   263 symmetry adapted cartesian basis functions of A   symmetry.
 There are   263 symmetry adapted basis functions of A   symmetry.
   263 basis functions,   424 primitive gaussians,   263 cartesian basis functions
    48 alpha electrons       48 beta electrons
       nuclear repulsion energy       719.5987630385 Hartrees.
 NAtoms=   20 NActive=   20 NUniq=   20 SFac= 1.00D+00 NAtFMM=   60 NAOKFM=F Big=F
 Integral buffers will be    131072 words long.
 Raffenetti 2 integral format.
 Two-electron integral symmetry is turned on.
 Nuclear repulsion after empirical dispersion term =      719.5911611070 Hartrees.
 One-electron integrals computed using PRISM.
 NBasis=   263 RedAO= T EigKep=  5.20D-05  NBF=   263
 NBsUse=   263 1.00D-06 EigRej= -1.00D+00 NBFU=   263
 Lowest energy guess from the checkpoint file:  "/local_scratch/slurm.5620347/Gau-3481386.chk"
 B after Tr=    -0.000000   -0.000000    0.000000
         Rot=    0.999833   -0.015934    0.003352    0.008253 Ang=  -2.09 deg.
 B after Tr=     0.000000   -0.000000    0.000000
         Rot=    0.999707   -0.022085    0.008727    0.004731 Ang=  -2.77 deg.
 Requested convergence on RMS density matrix=1.00D-10 within 128 cycles.
 Requested convergence on MAX density matrix=1.00D-08.
 Requested convergence on             energy=1.00D-08.
 No special actions if energy rises.
 SCF Done:  E(RwB97XD) =  -832.384183990     A.U. after   16 cycles
            NFock= 16  Conv=0.69D-10     -V/T= 2.0082
 Calling FoFJK, ICntrl=      2127 FMM=F ISym2X=0 I1Cent= 0 IOpClX= 0 NMat=1 NMatS=1 NMatT=0.
 ***** Axes restored to original set *****
 -------------------------------------------------------------------
 Center     Atomic                   Forces (Hartrees/Bohr)
 Number     Number              X              Y              Z
 -------------------------------------------------------------------
      1        6           0.001821126   -0.000843148   -0.000018233
      2        8           0.001187352    0.001676183    0.001844217
      3        8          -0.004268032   -0.000783206    0.002947277
      4        1           0.002150317    0.000634641   -0.002835790
      5        6           0.000664853    0.000319441    0.000280534
      6        9          -0.000089748   -0.000106849    0.000036241
      7        9           0.000010894    0.000053215    0.000222398
      8        9          -0.000533367    0.000218551   -0.000177237
      9        8          -0.001917147   -0.001012152   -0.000681733
     10        1          -0.000244723    0.000538073   -0.000987749
     11        1           0.000104079   -0.000310522   -0.000272745
     12        8           0.000024150   -0.000177361   -0.000597072
     13        1          -0.000114118    0.000265824   -0.000106558
     14        1          -0.000068488   -0.000303230    0.000278570
     15        8           0.001078243    0.000510888   -0.001234132
     16        1           0.000510696   -0.000775545    0.001547184
     17        1          -0.000676991    0.000061858    0.000119068
     18        8           0.000172754    0.000199720   -0.000464641
     19        1           0.000080446   -0.000056549    0.000080933
     20        1           0.000107704   -0.000109832    0.000019467
 -------------------------------------------------------------------
 Cartesian Forces:  Max     0.004268032 RMS     0.001061652

 GradGradGradGradGradGradGradGradGradGradGradGradGradGradGradGradGradGrad
 Berny optimization.
 Using GEDIIS/GDIIS optimizer.
 FormGI is forming the generalized inverse of G from B-inverse, IUseBI=4.
 Internal  Forces:  Max     0.013452444 RMS     0.003255375
 Search for a local minimum.
 Step number  11 out of a maximum of  120
 All quantities printed in internal units (Hartrees-Bohrs-Radians)
 Mixed Optimization -- RFO/linear search
 Update second derivatives using D2CorX and points    9   11
 DE= -1.65D-04 DEPred=-5.09D-04 R= 3.25D-01
 Trust test= 3.25D-01 RLast= 5.96D-01 DXMaxT set to 1.50D-01
 ITU=  0 -1  0 -1  1 -1  1 -1  1  1  0
 Use linear search instead of GDIIS.
     Eigenvalues ---    0.00021   0.00052   0.00085   0.00221   0.00409
     Eigenvalues ---    0.00679   0.01039   0.01154   0.01338   0.01485
     Eigenvalues ---    0.01551   0.01698   0.02020   0.02129   0.02389
     Eigenvalues ---    0.02589   0.03126   0.03216   0.03500   0.03613
     Eigenvalues ---    0.04184   0.04375   0.04886   0.05383   0.06465
     Eigenvalues ---    0.07843   0.08677   0.09574   0.10657   0.11898
     Eigenvalues ---    0.13824   0.14618   0.20599   0.21284   0.22364
     Eigenvalues ---    0.23985   0.27004   0.33083   0.37595   0.37905
     Eigenvalues ---    0.38897   0.39835   0.43904   0.47599   0.50191
     Eigenvalues ---    0.54815   0.55988   0.56558   0.56896   0.57182
     Eigenvalues ---    0.57333   0.59482   0.92517   3.48475
 RFO step:  Lambda=-6.51875666D-04 EMin= 2.05712961D-04
 Quartic linear search produced a step of -0.42505.
 Maximum step size (   0.150) exceeded in Quadratic search.
    -- Step size scaled by   0.847
 Iteration  1 RMS(Cart)=  0.09568604 RMS(Int)=  0.00366481
 Iteration  2 RMS(Cart)=  0.00558680 RMS(Int)=  0.00011517
 Iteration  3 RMS(Cart)=  0.00001259 RMS(Int)=  0.00011496
 Iteration  4 RMS(Cart)=  0.00000000 RMS(Int)=  0.00011496
 Variable       Old X    -DE/DX   Delta X   Delta X   Delta X     New X
                                 (Linear)    (Quad)   (Total)
    R1        2.29060   0.00265  -0.00148   0.00288   0.00140   2.29200
    R2        2.44901   0.00349  -0.00110   0.00562   0.00452   2.45353
    R3        2.93094  -0.00028   0.00095  -0.00257  -0.00163   2.92932
    R4        1.94566  -0.00499  -0.00358  -0.01552  -0.01910   1.92655
    R5        2.88392  -0.00136   0.00781   0.00164   0.00945   2.89337
    R6        2.53569   0.00007   0.00252  -0.00135   0.00116   2.53685
    R7        2.51970   0.00006  -0.00129   0.00378   0.00249   2.52220
    R8        2.52986   0.00051  -0.00239   0.00055  -0.00185   2.52801
    R9        1.83465   0.00010  -0.00110   0.00104  -0.00006   1.83459
   R10        1.81448  -0.00006   0.00060  -0.00213  -0.00152   1.81295
   R11        3.35884  -0.00110  -0.01683  -0.08439  -0.10122   3.25762
   R12        1.81288   0.00010  -0.00052   0.00082   0.00030   1.81318
   R13        1.86167  -0.00130   0.00080  -0.00218  -0.00138   1.86029
   R14        3.15972  -0.00238   0.00417  -0.01554  -0.01137   3.14835
   R15        3.24474  -0.00106  -0.00896   0.00304  -0.00593   3.23882
   R16        1.85387  -0.00099   0.00094   0.00311   0.00405   1.85793
   R17        1.81399   0.00017  -0.00042  -0.00047  -0.00089   1.81310
   R18        1.81523   0.00010  -0.00025   0.00028   0.00002   1.81525
   R19        1.87290  -0.00235  -0.00129   0.00197   0.00068   1.87357
    A1        2.22635   0.00037  -0.00151   0.00258   0.00111   2.22746
    A2        2.11576  -0.00075  -0.00057  -0.00744  -0.00797   2.10780
    A3        1.94082   0.00040   0.00170   0.00523   0.00697   1.94778
    A4        1.94990  -0.00412  -0.00026  -0.00191  -0.00217   1.94773
    A5        1.92250  -0.00004  -0.00733   0.00207  -0.00528   1.91723
    A6        1.93370  -0.00024   0.00305  -0.00811  -0.00504   1.92866
    A7        1.93985  -0.00050   0.00616   0.00064   0.00682   1.94667
    A8        1.88828   0.00023  -0.00105   0.00207   0.00100   1.88928
    A9        1.88883   0.00022  -0.00141   0.00297   0.00154   1.89038
   A10        1.88917   0.00037   0.00035   0.00063   0.00104   1.89021
   A11        1.86762   0.00043  -0.00160   0.00167  -0.00001   1.86761
   A12        1.79501  -0.00037   0.01116  -0.01487  -0.00384   1.79117
   A13        2.03665   0.00072  -0.00189   0.03202   0.03006   2.06671
   A14        1.86365   0.00231   0.00591  -0.00786  -0.00200   1.86165
   A15        2.12773   0.00532   0.00519  -0.01667  -0.01141   2.11632
   A16        2.07491  -0.00863  -0.01073   0.02722   0.01648   2.09139
   A17        1.93588  -0.00544   0.01513  -0.05619  -0.04074   1.89513
   A18        2.11027   0.00168  -0.02003   0.06895   0.04913   2.15940
   A19        1.85089   0.00095   0.01056  -0.00602   0.00499   1.85588
   A20        3.00052  -0.00454   0.02612   0.03978   0.06590   3.06642
   A21        2.00248   0.00283  -0.00278   0.00811   0.00558   2.00806
   A22        2.00159  -0.01045   0.01674  -0.01349   0.00329   2.00489
   A23        1.85773   0.00328   0.00202  -0.00357  -0.00159   1.85614
   A24        3.17867  -0.00679   0.00369   0.00746   0.01110   3.18976
   A25        3.17132  -0.00692  -0.03989   0.00257  -0.03721   3.13411
   A26        3.15325  -0.01345   0.00846  -0.00163   0.00689   3.16015
   A27        3.13735   0.00055   0.02393  -0.03519  -0.01121   3.12613
   A28        3.17290  -0.00132   0.00106  -0.00088   0.00029   3.17319
   A29        3.08249  -0.00023  -0.00050   0.01333   0.01300   3.09549
    D1        0.00187  -0.00019  -0.01493   0.02138   0.00645   0.00832
    D2        3.11923   0.00045  -0.02647   0.03894   0.01248   3.13170
    D3        1.99750   0.00038  -0.09640  -0.04857  -0.14497   1.85252
    D4       -0.09118   0.00027  -0.09231  -0.04731  -0.13966  -0.23084
    D5       -2.19237   0.00030  -0.09906  -0.04309  -0.14212  -2.33449
    D6       -1.12163  -0.00023  -0.08566  -0.06499  -0.15065  -1.27228
    D7        3.07288  -0.00034  -0.08157  -0.06373  -0.14534   2.92754
    D8        0.97169  -0.00031  -0.08833  -0.05951  -0.14780   0.82389
    D9       -1.60899   0.00192  -0.00668   0.07300   0.06610  -1.54289
   D10        0.55988  -0.00189   0.00365   0.07333   0.07720   0.63709
   D11       -1.99765  -0.00024  -0.01182  -0.00059  -0.01250  -2.01016
   D12        0.58667   0.00153   0.03003   0.06239   0.09243   0.67910
   D13       -1.45138   0.00089   0.02535   0.05413   0.07947  -1.37191
   D14        2.67443   0.00518   0.01719   0.07630   0.09375   2.76818
   D15       -1.41572   0.00035   0.01769   0.07309   0.09070  -1.32503
   D16       -1.10073   0.00584   0.02171   0.07217   0.09397  -1.00676
   D17        1.09231   0.00101   0.02222   0.06895   0.09091   1.18322
   D18        2.61080   0.00302   0.00101  -0.09017  -0.08892   2.52189
   D19       -1.45566  -0.00078   0.01316  -0.08744  -0.07437  -1.53004
   D20        0.19660   0.00360  -0.00135  -0.08722  -0.08848   0.10812
   D21        2.41332  -0.00020   0.01080  -0.08449  -0.07393   2.33939
   D22        0.10914   0.00128   0.04875  -0.05387  -0.00503   0.10410
   D23       -2.21239   0.00242   0.05491  -0.09709  -0.04225  -2.25464
         Item               Value     Threshold  Converged?
 Maximum Force            0.013452     0.000015     NO 
 RMS     Force            0.003255     0.000010     NO 
 Maximum Displacement     0.292980     0.000060     NO 
 RMS     Displacement     0.095198     0.000040     NO 
 Predicted change in Energy=-5.120930D-04
 GradGradGradGradGradGradGradGradGradGradGradGradGradGradGradGradGradGrad

                          Input orientation:                          
 ---------------------------------------------------------------------
 Center     Atomic      Atomic             Coordinates (Angstroms)
 Number     Number       Type             X           Y           Z
 ---------------------------------------------------------------------
      1          6           0        0.293970   -0.253073   -1.252290
      2          8           0        0.804630    0.176316   -0.239414
      3          8           0       -0.866589   -0.822053   -1.375091
      4          1           0       -1.354510   -0.875946   -0.481569
      5          6           0        1.041871   -0.183787   -2.608292
      6          9           0        1.478787   -1.406048   -2.950834
      7          9           0        2.097804    0.627632   -2.518864
      8          9           0        0.246917    0.267396   -3.585074
      9          8           0        2.057432    2.218135    1.203731
     10          1           0        1.819319    1.458599    0.647939
     11          1           0        2.615549    1.885344    1.909532
     12          8           0       -1.848789    1.026330    2.532659
     13          1           0       -2.579500    1.333404    3.073391
     14          1           0       -1.330314    1.823920    2.279427
     15          8           0       -0.381793    3.187855    1.858155
     16          1           0        0.520024    2.879757    1.616434
     17          1           0       -0.636310    3.827935    1.190274
     18          8           0       -2.148909   -0.984897    0.822787
     19          1           0       -1.973149   -1.774129    1.341393
     20          1           0       -2.044295   -0.216228    1.440187
 ---------------------------------------------------------------------
                    Distance matrix (angstroms):
                    1          2          3          4          5
     1  C    0.000000
     2  O    1.212875   0.000000
     3  O    1.298352   2.253769   0.000000
     4  H    1.923400   2.414079   1.019487   0.000000
     5  C    1.550128   2.407809   2.360167   3.277907   0.000000
     6  F    2.370273   3.210944   2.885274   3.795504   1.342443
     7  F    2.373534   2.659300   3.492482   4.281330   1.334688
     8  F    2.390603   3.393049   2.703852   3.674716   1.337767
     9  O    3.904959   2.796642   4.943983   4.904581   4.618670
    10  H    2.977815   1.860441   4.063020   4.098668   3.728928
    11  H    4.467625   3.289099   5.499458   5.394761   5.212342
    12  O    4.533666   3.930336   4.433029   3.598407   6.020770
    13  H    5.430033   4.875024   5.231544   4.361143   6.906354
    14  H    4.407406   3.690141   4.535606   3.861730   5.792059
    15  O    4.687377   3.857040   5.173806   4.789046   5.774421
    16  H    4.253857   3.291469   4.957350   4.692633   5.244611
    17  H    4.846253   4.177874   5.315686   5.043547   5.774020
    18  O    3.287730   3.346651   2.549810   1.531105   4.753436
    19  H    3.765718   3.744228   3.083863   2.124296   5.217235
    20  H    3.566269   3.330393   3.111239   2.145734   5.090742
                    6          7          8          9         10
     6  F    0.000000
     7  F    2.169248   0.000000
     8  F    2.172598   2.166185   0.000000
     9  O    5.543459   4.048338   5.478686   0.000000
    10  H    4.612302   3.285833   4.670098   0.970823   0.000000
    11  H    5.979017   4.632557   6.198295   0.959374   1.551680
    12  O    6.859877   6.422806   6.511115   4.294766   4.146569
    13  H    7.763091   7.324520   7.311645   5.077354   5.024749
    14  H    6.758652   6.017199   6.269194   3.576220   3.565866
    15  O    6.905945   5.644593   6.209114   2.705263   3.049564
    16  H    6.336189   4.966099   5.827066   1.723860   2.155421
    17  H    7.001213   5.610260   6.021750   3.138134   3.455140
    18  O    5.251453   5.639277   5.170827   5.300739   4.663483
    19  H    5.520377   6.102679   5.776382   5.674743   5.031324
    20  H    5.754028   5.791646   5.544077   4.775584   4.284882
                   11         12         13         14         15
    11  H    0.000000
    12  O    4.588736   0.000000
    13  H    5.352358   0.959492   0.000000
    14  H    3.963638   0.984425   1.559311   0.000000
    15  O    3.268521   2.698003   3.121810   1.713907   0.000000
    16  H    2.337945   3.144191   3.757790   2.231166   0.983172
    17  H    3.855590   3.334830   3.680326   2.384108   0.959451
    18  O    5.667394   2.656834   3.259623   3.268234   4.648283
    19  H    5.896666   3.045842   3.608911   3.773474   5.236481
    20  H    5.133326   1.666034   2.314121   2.318684   3.811349
                   16         17         18         19         20
    16  H    0.000000
    17  H    1.554915   0.000000
    18  O    4.763258   5.058295   0.000000
    19  H    5.286797   5.761345   0.960588   0.000000
    20  H    4.023918   4.289537   0.991453   1.562651   0.000000
 Stoichiometry    C2H9F3O6
 Framework group  C1[X(C2H9F3O6)]
 Deg. of freedom    54
 Full point group                 C1      NOp   1
 Largest Abelian subgroup         C1      NOp   1
 Largest concise Abelian subgroup C1      NOp   1
                         Standard orientation:                         
 ---------------------------------------------------------------------
 Center     Atomic      Atomic             Coordinates (Angstroms)
 Number     Number       Type             X           Y           Z
 ---------------------------------------------------------------------
      1          6           0        0.886371    0.395057   -0.161641
      2          8           0        0.032404   -0.299659   -0.670734
      3          8           0        0.793619    1.645219    0.176308
      4          1           0       -0.130555    2.022407   -0.031023
      5          6           0        2.295963   -0.174691    0.140576
      6          9           0        3.183468    0.313620   -0.740356
      7          9           0        2.294187   -1.505432    0.038016
      8          9           0        2.703612    0.151156    1.372350
      9          8           0       -1.515291   -2.627731   -0.747706
     10          1           0       -0.843915   -1.932276   -0.837667
     11          1           0       -1.813083   -2.846472   -1.633071
     12          8           0       -3.596245    1.054569   -0.002516
     13          1           0       -4.428883    1.385461    0.340775
     14          1           0       -3.483101    0.145855    0.358773
     15          8           0       -3.278298   -1.454894    0.935953
     16          1           0       -2.644795   -1.921800    0.346632
     17          1           0       -3.018163   -1.667945    1.834555
     18          8           0       -1.497334    2.654668   -0.307511
     19          1           0       -1.601992    3.029414   -1.185771
     20          1           0       -2.271759    2.051696   -0.167264
 ---------------------------------------------------------------------
 Rotational constants (GHZ):           1.0258545           0.4557844           0.3542880
 Standard basis: 6-31++G(d,p) (6D, 7F)
 There are   263 symmetry adapted cartesian basis functions of A   symmetry.
 There are   263 symmetry adapted basis functions of A   symmetry.
   263 basis functions,   424 primitive gaussians,   263 cartesian basis functions
    48 alpha electrons       48 beta electrons
       nuclear repulsion energy       721.1925101996 Hartrees.
 NAtoms=   20 NActive=   20 NUniq=   20 SFac= 1.00D+00 NAtFMM=   60 NAOKFM=F Big=F
 Integral buffers will be    131072 words long.
 Raffenetti 2 integral format.
 Two-electron integral symmetry is turned on.
 Nuclear repulsion after empirical dispersion term =      721.1848614184 Hartrees.
 One-electron integrals computed using PRISM.
 NBasis=   263 RedAO= T EigKep=  5.34D-05  NBF=   263
 NBsUse=   263 1.00D-06 EigRej= -1.00D+00 NBFU=   263
 Initial guess from the checkpoint file:  "/local_scratch/slurm.5620347/Gau-3481386.chk"
 B after Tr=     0.000000    0.000000   -0.000000
         Rot=    0.999981    0.004560   -0.000439   -0.004231 Ang=   0.71 deg.
 ExpMin= 3.60D-02 ExpMax= 7.00D+03 ExpMxC= 1.05D+03 IAcc=3 IRadAn=         5 AccDes= 0.00D+00
 Harris functional with IExCor= 4639 and IRadAn=       5 diagonalized for initial guess.
 HarFok:  IExCor= 4639 AccDes= 0.00D+00 IRadAn=         5 IDoV= 1 UseB2=F ITyADJ=14
 ICtDFT=  3500011 ScaDFX=  1.000000  1.000000  1.000000  1.000000
 FoFCou: FMM=F IPFlag=           0 FMFlag=      100000 FMFlg1=           0
         NFxFlg=           0 DoJE=T BraDBF=F KetDBF=T FulRan=T
         wScrn=  0.000000 ICntrl=       500 IOpCl=  0 I1Cent=   200000004 NGrid=           0
         NMat0=    1 NMatS0=      1 NMatT0=    0 NMatD0=    1 NMtDS0=    0 NMtDT0=    0
 Petite list used in FoFCou.
 Requested convergence on RMS density matrix=1.00D-10 within 128 cycles.
 Requested convergence on MAX density matrix=1.00D-08.
 Requested convergence on             energy=1.00D-08.
 No special actions if energy rises.
 SCF Done:  E(RwB97XD) =  -832.384464294     A.U. after   16 cycles
            NFock= 16  Conv=0.70D-10     -V/T= 2.0082
 Calling FoFJK, ICntrl=      2127 FMM=F ISym2X=0 I1Cent= 0 IOpClX= 0 NMat=1 NMatS=1 NMatT=0.
 ***** Axes restored to original set *****
 -------------------------------------------------------------------
 Center     Atomic                   Forces (Hartrees/Bohr)
 Number     Number              X              Y              Z
 -------------------------------------------------------------------
      1        6          -0.001167328    0.000115187   -0.000800272
      2        8          -0.000673077   -0.000527618    0.000965924
      3        8           0.002794339    0.000810696   -0.001639099
      4        1          -0.001225457   -0.000206546    0.002113512
      5        6           0.000763313    0.000768255   -0.000136664
      6        9          -0.000147913   -0.000028197   -0.000043224
      7        9          -0.000604574   -0.000663244   -0.000217118
      8        9           0.000162900   -0.000190278    0.000314903
      9        8          -0.000804168    0.000467932   -0.001609014
     10        1           0.000924679   -0.001009086   -0.000559853
     11        1           0.000268757   -0.000400760    0.000419175
     12        8          -0.000483746   -0.000395517    0.000405290
     13        1          -0.000090050   -0.000048932   -0.000075296
     14        1           0.000042052    0.000540511   -0.000801042
     15        8           0.000287743   -0.000764585   -0.000519856
     16        1           0.000639455    0.001426201    0.002193571
     17        1          -0.000787325    0.000099079   -0.000009854
     18        8           0.000292844    0.000165215    0.000338603
     19        1           0.000041446   -0.000101941   -0.000014997
     20        1          -0.000233891   -0.000056371   -0.000324690
 -------------------------------------------------------------------
 Cartesian Forces:  Max     0.002794339 RMS     0.000815032

 GradGradGradGradGradGradGradGradGradGradGradGradGradGradGradGradGradGrad
 Berny optimization.
 Using GEDIIS/GDIIS optimizer.
 FormGI is forming the generalized inverse of G from B-inverse, IUseBI=4.
 Internal  Forces:  Max     0.003130891 RMS     0.000976287
 Search for a local minimum.
 Step number  12 out of a maximum of  120
 All quantities printed in internal units (Hartrees-Bohrs-Radians)
 Mixed Optimization -- En-DIIS/RFO-DIIS
 Update second derivatives using D2CorX and points   10    9   11   12
 DE= -2.80D-04 DEPred=-5.12D-04 R= 5.47D-01
 TightC=F SS=  1.41D+00  RLast= 4.87D-01 DXNew= 2.5227D-01 1.4616D+00
 Trust test= 5.47D-01 RLast= 4.87D-01 DXMaxT set to 2.52D-01
 ITU=  1  0 -1  0 -1  1 -1  1 -1  1  1  0
 Use linear search instead of GDIIS.
     Eigenvalues ---    0.00021   0.00063   0.00088   0.00195   0.00406
     Eigenvalues ---    0.00688   0.01007   0.01230   0.01427   0.01499
     Eigenvalues ---    0.01582   0.01703   0.02036   0.02098   0.02567
     Eigenvalues ---    0.02923   0.03132   0.03196   0.03505   0.03884
     Eigenvalues ---    0.04139   0.04397   0.04882   0.05507   0.06450
     Eigenvalues ---    0.07851   0.08696   0.09830   0.10661   0.11869
     Eigenvalues ---    0.13819   0.15219   0.20679   0.21464   0.22418
     Eigenvalues ---    0.24110   0.27402   0.33024   0.35667   0.37649
     Eigenvalues ---    0.38930   0.39165   0.43922   0.47411   0.50122
     Eigenvalues ---    0.54979   0.55902   0.56570   0.56862   0.57186
     Eigenvalues ---    0.57349   0.61089   0.92329   3.94399
 RFO step:  Lambda=-2.83241714D-04 EMin= 2.09878059D-04
 Quartic linear search produced a step of -0.26615.
 Iteration  1 RMS(Cart)=  0.10739218 RMS(Int)=  0.01127706
 Iteration  2 RMS(Cart)=  0.01255007 RMS(Int)=  0.00033184
 Iteration  3 RMS(Cart)=  0.00027958 RMS(Int)=  0.00006348
 Iteration  4 RMS(Cart)=  0.00000020 RMS(Int)=  0.00006348
 Variable       Old X    -DE/DX   Delta X   Delta X   Delta X     New X
                                 (Linear)    (Quad)   (Total)
    R1        2.29200   0.00034  -0.00037   0.00001  -0.00036   2.29164
    R2        2.45353  -0.00172  -0.00120  -0.00055  -0.00176   2.45177
    R3        2.92932   0.00015   0.00043   0.00024   0.00067   2.92999
    R4        1.92655   0.00193   0.00508   0.00150   0.00658   1.93313
    R5        2.89337  -0.00052  -0.00252  -0.00725  -0.00977   2.88360
    R6        2.53685  -0.00001  -0.00031  -0.00110  -0.00141   2.53544
    R7        2.52220  -0.00090  -0.00066  -0.00211  -0.00277   2.51942
    R8        2.52801  -0.00039   0.00049   0.00243   0.00292   2.53093
    R9        1.83459   0.00088   0.00002   0.00072   0.00073   1.83532
   R10        1.81295   0.00060   0.00040  -0.00024   0.00016   1.81312
   R11        3.25762   0.00113   0.02694  -0.01876   0.00818   3.26580
   R12        1.81318   0.00001  -0.00008  -0.00028  -0.00036   1.81282
   R13        1.86029   0.00082   0.00037  -0.00038  -0.00001   1.86028
   R14        3.14835  -0.00043   0.00303  -0.00440  -0.00138   3.14697
   R15        3.23882   0.00017   0.00158   0.00270   0.00427   3.24309
   R16        1.85793   0.00069  -0.00108   0.00113   0.00005   1.85798
   R17        1.81310   0.00028   0.00024  -0.00021   0.00003   1.81313
   R18        1.81525   0.00008  -0.00001   0.00007   0.00006   1.81531
   R19        1.87357  -0.00068  -0.00018   0.00017  -0.00001   1.87356
    A1        2.22746  -0.00161  -0.00030  -0.00119  -0.00149   2.22597
    A2        2.10780   0.00112   0.00212   0.00656   0.00868   2.11647
    A3        1.94778   0.00048  -0.00185  -0.00529  -0.00714   1.94064
    A4        1.94773  -0.00278   0.00058  -0.00138  -0.00081   1.94692
    A5        1.91723  -0.00014   0.00140   0.00427   0.00566   1.92289
    A6        1.92866   0.00045   0.00134   0.00391   0.00524   1.93389
    A7        1.94667  -0.00019  -0.00182  -0.00851  -0.01032   1.93636
    A8        1.88928  -0.00008  -0.00027   0.00060   0.00031   1.88959
    A9        1.89038  -0.00004  -0.00041   0.00002  -0.00038   1.88999
   A10        1.89021  -0.00001  -0.00028  -0.00019  -0.00046   1.88975
   A11        1.86761  -0.00068   0.00000  -0.00101  -0.00113   1.86649
   A12        1.79117   0.00117   0.00102   0.01970   0.02067   1.81184
   A13        2.06671  -0.00047  -0.00800   0.01542   0.00737   2.07408
   A14        1.86165   0.00023   0.00053   0.00123   0.00152   1.86317
   A15        2.11632   0.00099   0.00304   0.00404   0.00682   2.12314
   A16        2.09139  -0.00130  -0.00439   0.01780   0.01320   2.10458
   A17        1.89513   0.00110   0.01084   0.01170   0.02256   1.91770
   A18        2.15940  -0.00090  -0.01308  -0.00169  -0.01483   2.14457
   A19        1.85588  -0.00044  -0.00133   0.00309   0.00183   1.85771
   A20        3.06642  -0.00034  -0.01754   0.04748   0.02994   3.09636
   A21        2.00806   0.00053  -0.00148  -0.00543  -0.00694   2.00112
   A22        2.00489  -0.00275  -0.00088  -0.00017  -0.00106   2.00383
   A23        1.85614   0.00121   0.00042  -0.00047  -0.00007   1.85607
   A24        3.18976  -0.00313  -0.00295  -0.00505  -0.00800   3.18176
   A25        3.13411  -0.00008   0.00990  -0.00954   0.00040   3.13451
   A26        3.16015  -0.00305  -0.00183   0.00516   0.00333   3.16347
   A27        3.12613   0.00036   0.00298   0.00153   0.00452   3.13065
   A28        3.17319  -0.00093  -0.00008  -0.01204  -0.01216   3.16103
   A29        3.09549  -0.00005  -0.00346  -0.00377  -0.00722   3.08828
    D1        0.00832   0.00031  -0.00172   0.00755   0.00585   0.01417
    D2        3.13170  -0.00008  -0.00332   0.01243   0.00910   3.14080
    D3        1.85252  -0.00000   0.03858   0.14056   0.17916   2.03168
    D4       -0.23084  -0.00010   0.03717   0.13467   0.17183  -0.05901
    D5       -2.33449  -0.00027   0.03783   0.13793   0.17576  -2.15873
    D6       -1.27228   0.00040   0.04010   0.13614   0.17625  -1.09603
    D7        2.92754   0.00030   0.03868   0.13026   0.16892   3.09646
    D8        0.82389   0.00013   0.03934   0.13352   0.17285   0.99674
    D9       -1.54289   0.00090  -0.01759   0.04238   0.02477  -1.51812
   D10        0.63709  -0.00027  -0.02055   0.03501   0.01447   0.65155
   D11       -2.01016  -0.00071   0.00333  -0.03364  -0.03030  -2.04045
   D12        0.67910  -0.00006  -0.02460   0.03407   0.00957   0.68867
   D13       -1.37191   0.00021  -0.02115   0.01279  -0.00847  -1.38037
   D14        2.76818   0.00099  -0.02495   0.07056   0.04561   2.81379
   D15       -1.32503   0.00068  -0.02414   0.08343   0.05918  -1.26584
   D16       -1.00676   0.00084  -0.02501   0.09539   0.07049  -0.93627
   D17        1.18322   0.00052  -0.02420   0.10826   0.08406   1.26728
   D18        2.52189   0.00097   0.02367  -0.00521   0.01848   2.54037
   D19       -1.53004   0.00004   0.01979  -0.01279   0.00703  -1.52301
   D20        0.10812   0.00105   0.02355  -0.04268  -0.01917   0.08896
   D21        2.33939   0.00011   0.01968  -0.05027  -0.03062   2.30877
   D22        0.10410  -0.00012   0.00134  -0.09578  -0.09432   0.00979
   D23       -2.25464   0.00056   0.01125  -0.10479  -0.09368  -2.34831
         Item               Value     Threshold  Converged?
 Maximum Force            0.003131     0.000015     NO 
 RMS     Force            0.000976     0.000010     NO 
 Maximum Displacement     0.411232     0.000060     NO 
 RMS     Displacement     0.116535     0.000040     NO 
 Predicted change in Energy=-2.186743D-04
 GradGradGradGradGradGradGradGradGradGradGradGradGradGradGradGradGradGrad

                          Input orientation:                          
 ---------------------------------------------------------------------
 Center     Atomic      Atomic             Coordinates (Angstroms)
 Number     Number       Type             X           Y           Z
 ---------------------------------------------------------------------
      1          6           0        0.305659   -0.284195   -1.226558
      2          8           0        0.804179    0.124858   -0.199546
      3          8           0       -0.859209   -0.835927   -1.374804
      4          1           0       -1.365169   -0.889760   -0.487350
      5          6           0        1.065474   -0.207877   -2.575950
      6          9           0        1.298596   -1.442662   -3.046173
      7          9           0        2.237221    0.410018   -2.425307
      8          9           0        0.351818    0.462149   -3.490015
      9          8           0        2.053502    2.300827    1.112502
     10          1           0        1.842959    1.518932    0.576255
     11          1           0        2.682839    2.020631    1.780326
     12          8           0       -1.879302    1.008220    2.523120
     13          1           0       -2.606766    1.310129    3.070760
     14          1           0       -1.345717    1.803786    2.296310
     15          8           0       -0.386050    3.173088    1.909936
     16          1           0        0.506794    2.883668    1.617110
     17          1           0       -0.668877    3.849347    1.290860
     18          8           0       -2.168517   -0.996794    0.805578
     19          1           0       -1.988972   -1.784764    1.324866
     20          1           0       -2.068315   -0.227210    1.422561
 ---------------------------------------------------------------------
                    Distance matrix (angstroms):
                    1          2          3          4          5
     1  C    0.000000
     2  O    1.212683   0.000000
     3  O    1.297421   2.251932   0.000000
     4  H    1.924787   2.412126   1.022971   0.000000
     5  C    1.550485   2.413770   2.354061   3.276468   0.000000
     6  F    2.374651   3.287073   2.796019   3.734825   1.341697
     7  F    2.376944   2.662505   3.499116   4.292123   1.333221
     8  F    2.383778   3.338500   2.761468   3.713718   1.339311
     9  O    3.899807   2.831452   4.950737   4.942336   4.568859
    10  H    2.977363   1.903778   4.080894   4.150318   3.677329
    11  H    4.472645   3.323132   5.537225   5.477143   5.153567
    12  O    4.528187   3.923559   4.431171   3.595774   6.012580
    13  H    5.430565   4.871788   5.236655   4.363625   6.904711
    14  H    4.415575   3.697317   4.547730   3.873542   5.796512
    15  O    4.718989   3.893361   5.204382   4.817923   5.801812
    16  H    4.261720   3.316581   4.965169   4.708690   5.239421
    17  H    4.936931   4.273526   5.393866   5.109402   5.866964
    18  O    3.280080   3.332462   2.548378   1.525938   4.745084
    19  H    3.745238   3.711089   3.076503   2.115251   5.199287
    20  H    3.557644   3.317590   3.107688   2.140361   5.080265
                    6          7          8          9         10
     6  F    0.000000
     7  F    2.167698   0.000000
     8  F    2.172945   2.165888   0.000000
     9  O    5.646076   4.015595   5.240194   0.000000
    10  H    4.710558   3.224052   4.458122   0.971210   0.000000
    11  H    6.099641   4.525483   5.969843   0.959460   1.551414
    12  O    6.864611   6.464560   6.436916   4.373514   4.231588
    13  H    7.761867   7.381136   7.246797   5.151151   5.105507
    14  H    6.787779   6.088818   6.177635   3.633613   3.634196
    15  O    6.978982   5.771519   6.087127   2.710748   3.079515
    16  H    6.410171   5.045241   5.654247   1.728189   2.175136
    17  H    7.119422   5.838175   5.947412   3.137049   3.500116
    18  O    5.201505   5.641654   5.189675   5.366000   4.740612
    19  H    5.480065   6.061483   5.806117   5.751413   5.114540
    20  H    5.725643   5.809456   5.519571   4.845254   4.366155
                   11         12         13         14         15
    11  H    0.000000
    12  O    4.731792   0.000000
    13  H    5.490898   0.959303   0.000000
    14  H    4.067251   0.984419   1.560037   0.000000
    15  O    3.280707   2.700454   3.122452   1.716169   0.000000
    16  H    2.346624   3.167273   3.779336   2.249279   0.983200
    17  H    3.849387   3.324996   3.656650   2.377680   0.959465
    18  O    5.795743   2.655876   3.262669   3.277580   4.667409
    19  H    6.042706   3.041151   3.606686   3.772953   5.243278
    20  H    5.268230   1.665306   2.317305   2.326055   3.824863
                   16         17         18         19         20
    16  H    0.000000
    17  H    1.556014   0.000000
    18  O    4.782662   5.096028   0.000000
    19  H    5.301746   5.786797   0.960621   0.000000
    20  H    4.043093   4.312087   0.991447   1.562631   0.000000
 Stoichiometry    C2H9F3O6
 Framework group  C1[X(C2H9F3O6)]
 Deg. of freedom    54
 Full point group                 C1      NOp   1
 Largest Abelian subgroup         C1      NOp   1
 Largest concise Abelian subgroup C1      NOp   1
                         Standard orientation:                         
 ---------------------------------------------------------------------
 Center     Atomic      Atomic             Coordinates (Angstroms)
 Number     Number       Type             X           Y           Z
 ---------------------------------------------------------------------
      1          6           0        0.882793    0.407475   -0.175190
      2          8           0        0.029154   -0.265404   -0.712902
      3          8           0        0.794427    1.647442    0.196259
      4          1           0       -0.130023    2.035556   -0.006787
      5          6           0        2.287053   -0.171885    0.135288
      6          9           0        3.224631    0.489817   -0.559873
      7          9           0        2.351714   -1.461108   -0.198181
      8          9           0        2.573457   -0.060394    1.438859
      9          8           0       -1.444628   -2.682646   -0.667898
     10          1           0       -0.774049   -1.989941   -0.785081
     11          1           0       -1.691519   -2.983965   -1.544719
     12          8           0       -3.593821    1.070369   -0.017146
     13          1           0       -4.434979    1.396250    0.309223
     14          1           0       -3.497727    0.149165    0.316367
     15          8           0       -3.321005   -1.467266    0.865143
     16          1           0       -2.644300   -1.931907    0.323977
     17          1           0       -3.136329   -1.689384    1.780092
     18          8           0       -1.490124    2.669410   -0.283989
     19          1           0       -1.585264    3.045717   -1.162701
     20          1           0       -2.265118    2.064893   -0.153941
 ---------------------------------------------------------------------
 Rotational constants (GHZ):           1.0169580           0.4584846           0.3529292
 Standard basis: 6-31++G(d,p) (6D, 7F)
 There are   263 symmetry adapted cartesian basis functions of A   symmetry.
 There are   263 symmetry adapted basis functions of A   symmetry.
   263 basis functions,   424 primitive gaussians,   263 cartesian basis functions
    48 alpha electrons       48 beta electrons
       nuclear repulsion energy       720.7932033971 Hartrees.
 NAtoms=   20 NActive=   20 NUniq=   20 SFac= 1.00D+00 NAtFMM=   60 NAOKFM=F Big=F
 Integral buffers will be    131072 words long.
 Raffenetti 2 integral format.
 Two-electron integral symmetry is turned on.
 Nuclear repulsion after empirical dispersion term =      720.7855658234 Hartrees.
 One-electron integrals computed using PRISM.
 NBasis=   263 RedAO= T EigKep=  5.29D-05  NBF=   263
 NBsUse=   263 1.00D-06 EigRej= -1.00D+00 NBFU=   263
 Initial guess from the checkpoint file:  "/local_scratch/slurm.5620347/Gau-3481386.chk"
 B after Tr=    -0.000000   -0.000000   -0.000000
         Rot=    0.999895   -0.013254    0.005439   -0.002286 Ang=  -1.66 deg.
 ExpMin= 3.60D-02 ExpMax= 7.00D+03 ExpMxC= 1.05D+03 IAcc=3 IRadAn=         5 AccDes= 0.00D+00
 Harris functional with IExCor= 4639 and IRadAn=       5 diagonalized for initial guess.
 HarFok:  IExCor= 4639 AccDes= 0.00D+00 IRadAn=         5 IDoV= 1 UseB2=F ITyADJ=14
 ICtDFT=  3500011 ScaDFX=  1.000000  1.000000  1.000000  1.000000
 FoFCou: FMM=F IPFlag=           0 FMFlag=      100000 FMFlg1=           0
         NFxFlg=           0 DoJE=T BraDBF=F KetDBF=T FulRan=T
         wScrn=  0.000000 ICntrl=       500 IOpCl=  0 I1Cent=   200000004 NGrid=           0
         NMat0=    1 NMatS0=      1 NMatT0=    0 NMatD0=    1 NMtDS0=    0 NMtDT0=    0
 Petite list used in FoFCou.
 Requested convergence on RMS density matrix=1.00D-10 within 128 cycles.
 Requested convergence on MAX density matrix=1.00D-08.
 Requested convergence on             energy=1.00D-08.
 No special actions if energy rises.
 SCF Done:  E(RwB97XD) =  -832.384674181     A.U. after   16 cycles
            NFock= 16  Conv=0.46D-10     -V/T= 2.0082
 Calling FoFJK, ICntrl=      2127 FMM=F ISym2X=0 I1Cent= 0 IOpClX= 0 NMat=1 NMatS=1 NMatT=0.
 ***** Axes restored to original set *****
 -------------------------------------------------------------------
 Center     Atomic                   Forces (Hartrees/Bohr)
 Number     Number              X              Y              Z
 -------------------------------------------------------------------
      1        6          -0.000582712   -0.000879588   -0.000860093
      2        8           0.000797783    0.001411223    0.001126369
      3        8           0.000514001    0.000377020   -0.000274699
      4        1          -0.000318958    0.000092016    0.000645466
      5        6           0.000144257   -0.000464869   -0.000008931
      6        9           0.000018484    0.000473900   -0.000019665
      7        9           0.000091669    0.000114377    0.000176815
      8        9          -0.000085226    0.000023548    0.000046392
      9        8          -0.001102642   -0.000343342   -0.002407524
     10        1           0.000438030   -0.001062278    0.000147596
     11        1           0.000243576   -0.000426498    0.000368287
     12        8          -0.000315430   -0.000303186    0.000376926
     13        1          -0.000182321    0.000010223   -0.000033956
     14        1           0.000066479    0.000377145   -0.000764544
     15        8           0.000337420   -0.001086321   -0.000489214
     16        1           0.000336914    0.001690299    0.002140234
     17        1          -0.000443556    0.000058214   -0.000105309
     18        8           0.000098375    0.000144694    0.000143562
     19        1           0.000065451   -0.000040564    0.000071764
     20        1          -0.000121592   -0.000166013   -0.000279476
 -------------------------------------------------------------------
 Cartesian Forces:  Max     0.002407524 RMS     0.000667206

 GradGradGradGradGradGradGradGradGradGradGradGradGradGradGradGradGradGrad
 Berny optimization.
 Using GEDIIS/GDIIS optimizer.
 FormGI is forming the generalized inverse of G from B-inverse, IUseBI=4.
 Internal  Forces:  Max     0.008921005 RMS     0.002234321
 Search for a local minimum.
 Step number  13 out of a maximum of  120
 All quantities printed in internal units (Hartrees-Bohrs-Radians)
 Mixed Optimization -- RFO/linear search
 Update second derivatives using D2CorX and points   11   12   13
 DE= -2.10D-04 DEPred=-2.19D-04 R= 9.60D-01
 TightC=F SS=  1.41D+00  RLast= 4.74D-01 DXNew= 4.2426D-01 1.4206D+00
 Trust test= 9.60D-01 RLast= 4.74D-01 DXMaxT set to 4.24D-01
 ITU=  1  1  0 -1  0 -1  1 -1  1 -1  1  1  0
 Use linear search instead of GDIIS.
     Eigenvalues ---    0.00027   0.00062   0.00084   0.00222   0.00424
     Eigenvalues ---    0.00639   0.01001   0.01228   0.01396   0.01481
     Eigenvalues ---    0.01574   0.01681   0.02046   0.02085   0.02612
     Eigenvalues ---    0.02886   0.03140   0.03207   0.03503   0.03717
     Eigenvalues ---    0.04125   0.04286   0.04911   0.05536   0.06423
     Eigenvalues ---    0.07831   0.08678   0.09741   0.10509   0.11918
     Eigenvalues ---    0.13822   0.14884   0.20714   0.21575   0.22479
     Eigenvalues ---    0.24106   0.27561   0.35000   0.36852   0.37823
     Eigenvalues ---    0.38887   0.41677   0.43933   0.47199   0.50825
     Eigenvalues ---    0.54834   0.55900   0.56553   0.56864   0.57184
     Eigenvalues ---    0.57368   0.59964   0.92090   3.69260
 RFO step:  Lambda=-1.96900074D-04 EMin= 2.73703276D-04
 Quartic linear search produced a step of -0.00301.
 Iteration  1 RMS(Cart)=  0.03636071 RMS(Int)=  0.00068102
 Iteration  2 RMS(Cart)=  0.00096277 RMS(Int)=  0.00002298
 Iteration  3 RMS(Cart)=  0.00000055 RMS(Int)=  0.00002298
 Variable       Old X    -DE/DX   Delta X   Delta X   Delta X     New X
                                 (Linear)    (Quad)   (Total)
    R1        2.29164   0.00176   0.00000   0.00085   0.00085   2.29249
    R2        2.45177   0.00065   0.00001  -0.00171  -0.00171   2.45006
    R3        2.92999  -0.00008  -0.00000   0.00014   0.00014   2.93013
    R4        1.93313   0.00036  -0.00002   0.00184   0.00182   1.93496
    R5        2.88360  -0.00031   0.00003  -0.00940  -0.00937   2.87423
    R6        2.53544  -0.00043   0.00000  -0.00154  -0.00154   2.53390
    R7        2.51942   0.00015   0.00001  -0.00088  -0.00087   2.51856
    R8        2.53093   0.00003  -0.00001   0.00112   0.00111   2.53204
    R9        1.83532   0.00068  -0.00000   0.00014   0.00013   1.83545
   R10        1.81312   0.00054  -0.00000   0.00085   0.00085   1.81397
   R11        3.26580   0.00080  -0.00002   0.02148   0.02146   3.28726
   R12        1.81282   0.00012   0.00000  -0.00015  -0.00015   1.81267
   R13        1.86028  -0.00045   0.00000   0.00137   0.00137   1.86165
   R14        3.14697  -0.00139   0.00000  -0.00445  -0.00445   3.14253
   R15        3.24309  -0.00097  -0.00001  -0.00252  -0.00253   3.24056
   R16        1.85798  -0.00010  -0.00000  -0.00084  -0.00084   1.85714
   R17        1.81313   0.00024  -0.00000   0.00034   0.00034   1.81346
   R18        1.81531   0.00009  -0.00000   0.00014   0.00014   1.81545
   R19        1.87356  -0.00169   0.00000  -0.00027  -0.00027   1.87329
    A1        2.22597   0.00027   0.00000  -0.00233  -0.00233   2.22364
    A2        2.11647  -0.00080  -0.00003   0.00023   0.00020   2.11667
    A3        1.94064   0.00054   0.00002   0.00219   0.00221   1.94285
    A4        1.94692  -0.00132   0.00000  -0.00357  -0.00357   1.94335
    A5        1.92289   0.00049  -0.00002   0.00409   0.00408   1.92696
    A6        1.93389  -0.00035  -0.00002   0.00024   0.00022   1.93412
    A7        1.93636  -0.00020   0.00003  -0.00459  -0.00456   1.93180
    A8        1.88959  -0.00001  -0.00000   0.00041   0.00041   1.89000
    A9        1.88999  -0.00007   0.00000  -0.00010  -0.00010   1.88990
   A10        1.88975   0.00015   0.00000  -0.00002  -0.00003   1.88973
   A11        1.86649  -0.00072   0.00000  -0.00217  -0.00215   1.86434
   A12        1.81184   0.00060  -0.00006   0.01470   0.01465   1.82649
   A13        2.07408  -0.00034  -0.00002  -0.00875  -0.00876   2.06532
   A14        1.86317   0.00290  -0.00000   0.00113   0.00102   1.86419
   A15        2.12314   0.00320  -0.00002   0.00337   0.00328   2.12642
   A16        2.10458  -0.00711  -0.00004   0.00873   0.00861   2.11320
   A17        1.91770  -0.00394  -0.00007   0.00841   0.00833   1.92602
   A18        2.14457   0.00052   0.00004  -0.02699  -0.02695   2.11762
   A19        1.85771   0.00168  -0.00001   0.00596   0.00592   1.86363
   A20        3.09636  -0.00489  -0.00009  -0.00343  -0.00352   3.09284
   A21        2.00112   0.00271   0.00002  -0.00403  -0.00404   1.99709
   A22        2.00383  -0.00678   0.00000  -0.00392  -0.00394   1.99989
   A23        1.85607   0.00145   0.00000   0.00005   0.00002   1.85609
   A24        3.18176  -0.00360   0.00002  -0.00790  -0.00788   3.17388
   A25        3.13451  -0.00680  -0.00000  -0.00636  -0.00637   3.12814
   A26        3.16347  -0.00892  -0.00001  -0.00245  -0.00246   3.16101
   A27        3.13065  -0.00048  -0.00001   0.00833   0.00832   3.13897
   A28        3.16103   0.00088   0.00004  -0.00100  -0.00096   3.16007
   A29        3.08828  -0.00097   0.00002  -0.00781  -0.00777   3.08051
    D1        0.01417  -0.00063  -0.00002   0.00422   0.00421   0.01838
    D2        3.14080  -0.00002  -0.00003   0.01203   0.01200  -3.13038
    D3        2.03168   0.00027  -0.00054   0.05038   0.04984   2.08153
    D4       -0.05901   0.00019  -0.00052   0.04705   0.04653  -0.01247
    D5       -2.15873   0.00037  -0.00053   0.04996   0.04943  -2.10930
    D6       -1.09603  -0.00031  -0.00053   0.04315   0.04262  -1.05341
    D7        3.09646  -0.00038  -0.00051   0.03983   0.03932   3.13578
    D8        0.99674  -0.00020  -0.00052   0.04274   0.04222   1.03896
    D9       -1.51812  -0.00016  -0.00007   0.03327   0.03318  -1.48494
   D10        0.65155  -0.00242  -0.00004   0.02281   0.02278   0.67433
   D11       -2.04045  -0.00000   0.00009  -0.01200  -0.01191  -2.05236
   D12        0.68867  -0.00078  -0.00003   0.03341   0.03336   0.72203
   D13       -1.38037  -0.00010   0.00003   0.03008   0.03012  -1.35025
   D14        2.81379   0.00252  -0.00014   0.01467   0.01452   2.82831
   D15       -1.26584  -0.00078  -0.00018   0.00579   0.00564  -1.26020
   D16       -0.93627   0.00328  -0.00021   0.03371   0.03347  -0.90280
   D17        1.26728  -0.00001  -0.00025   0.02484   0.02459   1.29187
   D18        2.54037   0.00099  -0.00006  -0.01819  -0.01822   2.52215
   D19       -1.52301  -0.00129  -0.00002  -0.02902  -0.02900  -1.55201
   D20        0.08896   0.00132   0.00006  -0.04370  -0.04368   0.04528
   D21        2.30877  -0.00096   0.00009  -0.05453  -0.05446   2.25431
   D22        0.00979  -0.00083   0.00028  -0.04473  -0.04447  -0.03469
   D23       -2.34831   0.00020   0.00028  -0.02050  -0.02019  -2.36850
         Item               Value     Threshold  Converged?
 Maximum Force            0.008921     0.000015     NO 
 RMS     Force            0.002234     0.000010     NO 
 Maximum Displacement     0.133269     0.000060     NO 
 RMS     Displacement     0.035900     0.000040     NO 
 Predicted change in Energy=-1.011647D-04
 GradGradGradGradGradGradGradGradGradGradGradGradGradGradGradGradGradGrad

                          Input orientation:                          
 ---------------------------------------------------------------------
 Center     Atomic      Atomic             Coordinates (Angstroms)
 Number     Number       Type             X           Y           Z
 ---------------------------------------------------------------------
      1          6           0        0.300650   -0.285197   -1.208178
      2          8           0        0.788864    0.124150   -0.175816
      3          8           0       -0.857813   -0.846314   -1.363314
      4          1           0       -1.366518   -0.902438   -0.476460
      5          6           0        1.063741   -0.186052   -2.554316
      6          9           0        1.266517   -1.407965   -3.067906
      7          9           0        2.249458    0.398375   -2.384683
      8          9           0        0.364395    0.532672   -3.442957
      9          8           0        2.059960    2.277513    1.084367
     10          1           0        1.856067    1.491294    0.551757
     11          1           0        2.687597    2.002493    1.756575
     12          8           0       -1.897843    1.018972    2.503700
     13          1           0       -2.628390    1.325099    3.044719
     14          1           0       -1.355870    1.811228    2.282109
     15          8           0       -0.380418    3.167740    1.896099
     16          1           0        0.509178    2.875288    1.597933
     17          1           0       -0.676580    3.833937    1.272094
     18          8           0       -2.155770   -1.014319    0.818894
     19          1           0       -1.943683   -1.787798    1.347747
     20          1           0       -2.071397   -0.232217    1.422117
 ---------------------------------------------------------------------
                    Distance matrix (angstroms):
                    1          2          3          4          5
     1  C    0.000000
     2  O    1.213132   0.000000
     3  O    1.296517   2.250222   0.000000
     4  H    1.922459   2.406229   1.023934   0.000000
     5  C    1.550556   2.414342   2.355165   3.276714   0.000000
     6  F    2.377414   3.307525   2.780983   3.728811   1.340883
     7  F    2.376823   2.662260   3.499654   4.290537   1.332762
     8  F    2.380590   3.319830   2.778544   3.722325   1.339899
     9  O    3.862437   2.800128   4.925732   4.928389   4.505732
    10  H    2.944930   1.880789   4.061657   4.143940   3.617867
    11  H    4.440811   3.296589   5.515374   5.464514   5.100041
    12  O    4.506913   3.898577   4.417550   3.585452   5.983861
    13  H    5.409202   4.846829   5.223096   4.353498   6.874926
    14  H    4.395584   3.672534   4.538689   3.869598   5.764950
    15  O    4.692884   3.863093   5.192717   4.813291   5.756710
    16  H    4.231596   3.285296   4.948532   4.700271   5.188498
    17  H    4.906526   4.243405   5.374288   5.095753   5.816395
    18  O    3.267207   3.310049   2.544592   1.520979   4.736013
    19  H    3.718547   3.666552   3.068446   2.108249   5.180375
    20  H    3.542297   3.295676   3.099763   2.133224   5.063916
                    6          7          8          9         10
     6  F    0.000000
     7  F    2.166986   0.000000
     8  F    2.172685   2.165973   0.000000
     9  O    5.608358   3.949858   5.139657   0.000000
    10  H    4.674959   3.157833   4.370559   0.971281   0.000000
    11  H    6.076703   4.462643   5.881562   0.959910   1.550597
    12  O    6.851715   6.440616   6.380982   4.388923   4.257348
    13  H    7.746234   7.357352   7.188508   5.170174   5.133501
    14  H    6.772207   6.064115   6.113133   3.649644   3.662379
    15  O    6.949160   5.736787   6.000321   2.721554   3.101547
    16  H    6.378862   5.002490   5.560520   1.739544   2.196369
    17  H    7.077342   5.808340   5.849247   3.153784   3.524368
    18  O    5.193672   5.627134   5.187271   5.355279   4.737541
    19  H    5.472445   6.024352   5.801952   5.711854   5.081746
    20  H    5.717025   5.793027   5.494277   4.845713   4.376413
                   11         12         13         14         15
    11  H    0.000000
    12  O    4.748871   0.000000
    13  H    5.511615   0.959226   0.000000
    14  H    4.081960   0.985143   1.561154   0.000000
    15  O    3.284811   2.699808   3.125385   1.714828   0.000000
    16  H    2.352116   3.171762   3.786899   2.253603   0.982757
    17  H    3.860906   3.306413   3.639509   2.360703   0.959642
    18  O    5.782613   2.653181   3.263517   3.280938   4.669246
    19  H    5.998517   3.035833   3.610909   3.764511   5.225116
    20  H    5.268190   1.662953   2.316962   2.329642   3.826719
                   16         17         18         19         20
    16  H    0.000000
    17  H    1.559231   0.000000
    18  O    4.778901   5.089104   0.000000
    19  H    5.274798   5.763261   0.960696   0.000000
    20  H    4.043126   4.301352   0.991303   1.562586   0.000000
 Stoichiometry    C2H9F3O6
 Framework group  C1[X(C2H9F3O6)]
 Deg. of freedom    54
 Full point group                 C1      NOp   1
 Largest Abelian subgroup         C1      NOp   1
 Largest concise Abelian subgroup C1      NOp   1
                         Standard orientation:                         
 ---------------------------------------------------------------------
 Center     Atomic      Atomic             Coordinates (Angstroms)
 Number     Number       Type             X           Y           Z
 ---------------------------------------------------------------------
      1          6           0        0.870130    0.422621   -0.181451
      2          8           0        0.014437   -0.248762   -0.718782
      3          8           0        0.781973    1.662189    0.188220
      4          1           0       -0.145508    2.046242   -0.013579
      5          6           0        2.269623   -0.162991    0.139023
      6          9           0        3.223118    0.524958   -0.505601
      7          9           0        2.346908   -1.438878   -0.238328
      8          9           0        2.520224   -0.097769    1.453661
      9          8           0       -1.376821   -2.678556   -0.683782
     10          1           0       -0.711621   -1.981538   -0.806511
     11          1           0       -1.626752   -2.981303   -1.559742
     12          8           0       -3.589057    1.047826    0.011010
     13          1           0       -4.430252    1.364580    0.345930
     14          1           0       -3.485045    0.122170    0.331713
     15          8           0       -3.283962   -1.497669    0.857378
     16          1           0       -2.598303   -1.949595    0.317522
     17          1           0       -3.094793   -1.704607    1.775150
     18          8           0       -1.506344    2.661499   -0.301610
     19          1           0       -1.605959    3.005949   -1.192883
     20          1           0       -2.274348    2.053310   -0.150093
 ---------------------------------------------------------------------
 Rotational constants (GHZ):           1.0162741           0.4644619           0.3566910
 Standard basis: 6-31++G(d,p) (6D, 7F)
 There are   263 symmetry adapted cartesian basis functions of A   symmetry.
 There are   263 symmetry adapted basis functions of A   symmetry.
   263 basis functions,   424 primitive gaussians,   263 cartesian basis functions
    48 alpha electrons       48 beta electrons
       nuclear repulsion energy       722.4347576699 Hartrees.
 NAtoms=   20 NActive=   20 NUniq=   20 SFac= 1.00D+00 NAtFMM=   60 NAOKFM=F Big=F
 Integral buffers will be    131072 words long.
 Raffenetti 2 integral format.
 Two-electron integral symmetry is turned on.
 Nuclear repulsion after empirical dispersion term =      722.4270465023 Hartrees.
 One-electron integrals computed using PRISM.
 NBasis=   263 RedAO= T EigKep=  5.29D-05  NBF=   263
 NBsUse=   263 1.00D-06 EigRej= -1.00D+00 NBFU=   263
 Initial guess from the checkpoint file:  "/local_scratch/slurm.5620347/Gau-3481386.chk"
 B after Tr=     0.000000   -0.000000   -0.000000
         Rot=    0.999985   -0.003736    0.001253   -0.003777 Ang=  -0.63 deg.
 ExpMin= 3.60D-02 ExpMax= 7.00D+03 ExpMxC= 1.05D+03 IAcc=3 IRadAn=         5 AccDes= 0.00D+00
 Harris functional with IExCor= 4639 and IRadAn=       5 diagonalized for initial guess.
 HarFok:  IExCor= 4639 AccDes= 0.00D+00 IRadAn=         5 IDoV= 1 UseB2=F ITyADJ=14
 ICtDFT=  3500011 ScaDFX=  1.000000  1.000000  1.000000  1.000000
 FoFCou: FMM=F IPFlag=           0 FMFlag=      100000 FMFlg1=           0
         NFxFlg=           0 DoJE=T BraDBF=F KetDBF=T FulRan=T
         wScrn=  0.000000 ICntrl=       500 IOpCl=  0 I1Cent=   200000004 NGrid=           0
         NMat0=    1 NMatS0=      1 NMatT0=    0 NMatD0=    1 NMtDS0=    0 NMtDT0=    0
 Petite list used in FoFCou.
 Requested convergence on RMS density matrix=1.00D-10 within 128 cycles.
 Requested convergence on MAX density matrix=1.00D-08.
 Requested convergence on             energy=1.00D-08.
 No special actions if energy rises.
 SCF Done:  E(RwB97XD) =  -832.384801685     A.U. after   15 cycles
            NFock= 15  Conv=0.38D-10     -V/T= 2.0082
 Calling FoFJK, ICntrl=      2127 FMM=F ISym2X=0 I1Cent= 0 IOpClX= 0 NMat=1 NMatS=1 NMatT=0.
 ***** Axes restored to original set *****
 -------------------------------------------------------------------
 Center     Atomic                   Forces (Hartrees/Bohr)
 Number     Number              X              Y              Z
 -------------------------------------------------------------------
      1        6          -0.000147186   -0.000454017   -0.000542784
      2        8           0.000864952    0.000784462    0.000547982
      3        8           0.000055414    0.000226153   -0.000654528
      4        1          -0.000224833   -0.000156075    0.000693234
      5        6          -0.000442024   -0.000551252   -0.000033680
      6        9           0.000059972    0.000298551    0.000013508
      7        9           0.000429004    0.000281024    0.000281427
      8        9          -0.000052356    0.000069632   -0.000021694
      9        8          -0.000401387    0.000095954   -0.001480517
     10        1          -0.000264195   -0.000821700    0.000288777
     11        1          -0.000003046   -0.000075276    0.000086517
     12        8          -0.000236796    0.000205643    0.000350584
     13        1          -0.000239896   -0.000020323    0.000022584
     14        1           0.000188159   -0.000175677   -0.000707312
     15        8          -0.000288071   -0.001041042   -0.000141168
     16        1           0.000539579    0.001479383    0.001466773
     17        1           0.000272539   -0.000060979   -0.000173602
     18        8          -0.000226316   -0.000059144   -0.000033493
     19        1           0.000049962    0.000057165    0.000101065
     20        1           0.000066526   -0.000082478   -0.000063672
 -------------------------------------------------------------------
 Cartesian Forces:  Max     0.001480517 RMS     0.000487016

 GradGradGradGradGradGradGradGradGradGradGradGradGradGradGradGradGradGrad
 Berny optimization.
 Using GEDIIS/GDIIS optimizer.
 FormGI is forming the generalized inverse of G from B-inverse, IUseBI=4.
 Internal  Forces:  Max     0.004101163 RMS     0.001099754
 Search for a local minimum.
 Step number  14 out of a maximum of  120
 All quantities printed in internal units (Hartrees-Bohrs-Radians)
 Mixed Optimization -- RFO/linear search
 Update second derivatives using D2CorX and points   11   13   14
 DE= -1.28D-04 DEPred=-1.01D-04 R= 1.26D+00
 TightC=F SS=  1.41D+00  RLast= 1.69D-01 DXNew= 7.1352D-01 5.0848D-01
 Trust test= 1.26D+00 RLast= 1.69D-01 DXMaxT set to 5.08D-01
 ITU=  1  1  1  0 -1  0 -1  1 -1  1 -1  1  1  0
 Use linear search instead of GDIIS.
     Eigenvalues ---    0.00024   0.00058   0.00077   0.00218   0.00434
     Eigenvalues ---    0.00649   0.00991   0.01231   0.01380   0.01505
     Eigenvalues ---    0.01569   0.01711   0.02042   0.02230   0.02562
     Eigenvalues ---    0.02791   0.03136   0.03236   0.03517   0.03720
     Eigenvalues ---    0.04176   0.04457   0.04969   0.05573   0.06702
     Eigenvalues ---    0.08147   0.08816   0.09858   0.10468   0.11893
     Eigenvalues ---    0.13827   0.16058   0.20578   0.21532   0.22422
     Eigenvalues ---    0.24117   0.28217   0.34920   0.36726   0.37825
     Eigenvalues ---    0.38953   0.41772   0.43935   0.47614   0.50695
     Eigenvalues ---    0.54757   0.55943   0.56637   0.56864   0.57180
     Eigenvalues ---    0.57401   0.60322   0.92255   2.52190
 RFO step:  Lambda=-1.50696629D-04 EMin= 2.44464294D-04
 Quartic linear search produced a step of  0.46500.
 Iteration  1 RMS(Cart)=  0.08099173 RMS(Int)=  0.00674585
 Iteration  2 RMS(Cart)=  0.00972334 RMS(Int)=  0.00015027
 Iteration  3 RMS(Cart)=  0.00011570 RMS(Int)=  0.00006589
 Iteration  4 RMS(Cart)=  0.00000003 RMS(Int)=  0.00006589
 Variable       Old X    -DE/DX   Delta X   Delta X   Delta X     New X
                                 (Linear)    (Quad)   (Total)
    R1        2.29249   0.00108   0.00039   0.00036   0.00075   2.29324
    R2        2.45006   0.00083  -0.00079  -0.00010  -0.00090   2.44916
    R3        2.93013  -0.00020   0.00006  -0.00018  -0.00012   2.93001
    R4        1.93496   0.00078   0.00085   0.00208   0.00293   1.93789
    R5        2.87423   0.00008  -0.00436  -0.00389  -0.00825   2.86598
    R6        2.53390  -0.00027  -0.00072  -0.00278  -0.00349   2.53041
    R7        2.51856   0.00054  -0.00040   0.00086   0.00045   2.51901
    R8        2.53204   0.00008   0.00052   0.00225   0.00276   2.53481
    R9        1.83545   0.00056   0.00006   0.00109   0.00116   1.83661
   R10        1.81397   0.00008   0.00040  -0.00010   0.00030   1.81426
   R11        3.28726   0.00001   0.00998  -0.01218  -0.00221   3.28506
   R12        1.81267   0.00019  -0.00007   0.00001  -0.00006   1.81262
   R13        1.86165  -0.00031   0.00064  -0.00035   0.00029   1.86194
   R14        3.14253  -0.00055  -0.00207   0.00210   0.00004   3.14256
   R15        3.24056  -0.00043  -0.00118   0.00292   0.00174   3.24229
   R16        1.85714  -0.00043  -0.00039   0.00056   0.00017   1.85731
   R17        1.81346  -0.00001   0.00016  -0.00028  -0.00012   1.81334
   R18        1.81545   0.00002   0.00007   0.00020   0.00027   1.81572
   R19        1.87329  -0.00063  -0.00013  -0.00050  -0.00063   1.87266
    A1        2.22364   0.00061  -0.00108   0.00029  -0.00083   2.22282
    A2        2.11667  -0.00089   0.00009  -0.00102  -0.00096   2.11571
    A3        1.94285   0.00028   0.00103   0.00079   0.00178   1.94463
    A4        1.94335  -0.00000  -0.00166  -0.00042  -0.00208   1.94127
    A5        1.92696   0.00036   0.00190   0.00739   0.00928   1.93625
    A6        1.93412  -0.00047   0.00010  -0.00104  -0.00096   1.93316
    A7        1.93180  -0.00003  -0.00212  -0.00625  -0.00838   1.92342
    A8        1.89000   0.00004   0.00019   0.00054   0.00072   1.89072
    A9        1.88990  -0.00003  -0.00005   0.00023   0.00020   1.89010
   A10        1.88973   0.00013  -0.00001  -0.00085  -0.00089   1.88884
   A11        1.86434  -0.00024  -0.00100   0.00359   0.00257   1.86691
   A12        1.82649  -0.00014   0.00681   0.00502   0.01180   1.83829
   A13        2.06532  -0.00008  -0.00407   0.00500   0.00091   2.06622
   A14        1.86419   0.00153   0.00048   0.00484   0.00510   1.86929
   A15        2.12642   0.00159   0.00152  -0.00240  -0.00114   2.12527
   A16        2.11320  -0.00355   0.00401   0.00978   0.01358   2.12678
   A17        1.92602  -0.00193   0.00387  -0.00114   0.00268   1.92871
   A18        2.11762   0.00042  -0.01253   0.01979   0.00726   2.12488
   A19        1.86363   0.00031   0.00275  -0.00583  -0.00317   1.86046
   A20        3.09284  -0.00304  -0.00164   0.01268   0.01105   3.10389
   A21        1.99709   0.00121  -0.00188  -0.00213  -0.00417   1.99291
   A22        1.99989  -0.00309  -0.00183  -0.01276  -0.01465   1.98524
   A23        1.85609   0.00058   0.00001  -0.00264  -0.00268   1.85342
   A24        3.17388  -0.00137  -0.00366  -0.00816  -0.01181   3.16207
   A25        3.12814  -0.00295  -0.00296   0.00572   0.00273   3.13087
   A26        3.16101  -0.00410  -0.00115   0.00067  -0.00051   3.16050
   A27        3.13897  -0.00072   0.00387  -0.01481  -0.01096   3.12802
   A28        3.16007   0.00026  -0.00045   0.01077   0.01022   3.17029
   A29        3.08051  -0.00028  -0.00361  -0.00202  -0.00569   3.07482
    D1        0.01838  -0.00014   0.00196   0.01727   0.01923   0.03761
    D2       -3.13038   0.00015   0.00558   0.02851   0.03409  -3.09629
    D3        2.08153   0.00006   0.02318   0.08639   0.10958   2.19110
    D4       -0.01247   0.00007   0.02164   0.08155   0.10320   0.09073
    D5       -2.10930   0.00023   0.02299   0.08743   0.11039  -1.99890
    D6       -1.05341  -0.00021   0.01982   0.07594   0.09577  -0.95764
    D7        3.13578  -0.00020   0.01828   0.07110   0.08939  -3.05802
    D8        1.03896  -0.00004   0.01963   0.07698   0.09659   1.13554
    D9       -1.48494   0.00008   0.01543   0.07411   0.08960  -1.39534
   D10        0.67433  -0.00089   0.01059   0.05877   0.06931   0.74364
   D11       -2.05236   0.00041  -0.00554  -0.01236  -0.01791  -2.07028
   D12        0.72203  -0.00079   0.01551   0.04529   0.06081   0.78285
   D13       -1.35025  -0.00033   0.01401   0.03391   0.04790  -1.30235
   D14        2.82831   0.00151   0.00675   0.04360   0.05023   2.87854
   D15       -1.26020  -0.00050   0.00262   0.05446   0.05704  -1.20316
   D16       -0.90280   0.00182   0.01556   0.06644   0.08205  -0.82075
   D17        1.29187  -0.00019   0.01144   0.07730   0.08886   1.38073
   D18        2.52215   0.00051  -0.00847  -0.02562  -0.03419   2.48795
   D19       -1.55201  -0.00056  -0.01349  -0.03941  -0.05283  -1.60484
   D20        0.04528   0.00069  -0.02031  -0.04955  -0.06993  -0.02465
   D21        2.25431  -0.00038  -0.02532  -0.06334  -0.08857   2.16574
   D22       -0.03469  -0.00080  -0.02068  -0.12142  -0.14216  -0.17685
   D23       -2.36850  -0.00011  -0.00939  -0.14193  -0.15126  -2.51976
         Item               Value     Threshold  Converged?
 Maximum Force            0.004101     0.000015     NO 
 RMS     Force            0.001100     0.000010     NO 
 Maximum Displacement     0.345888     0.000060     NO 
 RMS     Displacement     0.089346     0.000040     NO 
 Predicted change in Energy=-9.072131D-05
 GradGradGradGradGradGradGradGradGradGradGradGradGradGradGradGradGradGrad

                          Input orientation:                          
 ---------------------------------------------------------------------
 Center     Atomic      Atomic             Coordinates (Angstroms)
 Number     Number       Type             X           Y           Z
 ---------------------------------------------------------------------
      1          6           0        0.315140   -0.323431   -1.172194
      2          8           0        0.816381    0.039091   -0.128167
      3          8           0       -0.847889   -0.870829   -1.337857
      4          1           0       -1.353778   -0.944115   -0.448855
      5          6           0        1.057451   -0.151312   -2.522519
      6          9           0        1.147711   -1.319230   -3.171236
      7          9           0        2.290410    0.316394   -2.327687
      8          9           0        0.398869    0.715707   -3.305971
      9          8           0        2.046368    2.256997    1.031695
     10          1           0        1.847586    1.442188    0.540627
     11          1           0        2.702478    2.031198    1.695218
     12          8           0       -1.938105    1.041694    2.457276
     13          1           0       -2.683203    1.356816    2.972624
     14          1           0       -1.383419    1.826513    2.240036
     15          8           0       -0.374915    3.166098    1.876413
     16          1           0        0.505420    2.859732    1.564746
     17          1           0       -0.653341    3.858713    1.273461
     18          8           0       -2.133575   -1.057237    0.846997
     19          1           0       -1.872217   -1.798005    1.400318
     20          1           0       -2.075225   -0.250519    1.419555
 ---------------------------------------------------------------------
                    Distance matrix (angstroms):
                    1          2          3          4          5
     1  C    0.000000
     2  O    1.213531   0.000000
     3  O    1.296042   2.249689   0.000000
     4  H    1.921914   2.403981   1.025485   0.000000
     5  C    1.550493   2.413978   2.356151   3.277597   0.000000
     6  F    2.383476   3.348893   2.746773   3.716115   1.339034
     7  F    2.376180   2.662245   3.498311   4.289405   1.333003
     8  F    2.374832   3.275755   2.818683   3.740307   1.341362
     9  O    3.809578   2.788773   4.875940   4.898994   4.405717
    10  H    2.898199   1.865302   4.018001   4.113666   3.542092
    11  H    4.411996   3.294023   5.497855   5.468341   5.025810
    12  O    4.484833   3.908570   4.387408   3.567979   5.932535
    13  H    5.384497   4.857818   5.187585   4.332226   6.816417
    14  H    4.376149   3.693560   4.512623   3.861010   5.705398
    15  O    4.684761   3.900730   5.181893   4.822748   5.692757
    16  H    4.202330   3.304341   4.916669   4.688333   5.106551
    17  H    4.940598   4.325986   5.406051   5.150159   5.780706
    18  O    3.257577   3.294711   2.541914   1.516613   4.728317
    19  H    3.684660   3.597186   3.067004   2.101750   5.165579
    20  H    3.526517   3.292522   3.081309   2.119557   5.036214
                    6          7          8          9         10
     6  F    0.000000
     7  F    2.166241   0.000000
     8  F    2.172530   2.166661   0.000000
     9  O    5.591208   3.887280   4.889292   0.000000
    10  H    4.679014   3.112993   4.174071   0.971893   0.000000
    11  H    6.109422   4.392507   5.661186   0.960067   1.552693
    12  O    6.839325   6.426684   6.227578   4.402870   4.262088
    13  H    7.719077   7.342521   7.023600   5.190990   5.142952
    14  H    6.751606   6.053228   5.930315   3.661809   3.670843
    15  O    6.922088   5.735784   5.784484   2.720776   3.113791
    16  H    6.348684   4.980542   5.322789   1.738377   2.204464
    17  H    7.057634   5.846533   5.653037   3.148392   3.554050
    18  O    5.194389   5.615793   5.177234   5.337620   4.710693
    19  H    5.499846   5.974628   5.798771   5.651038   5.007480
    20  H    5.710063   5.781175   5.420824   4.840000   4.361905
                   11         12         13         14         15
    11  H    0.000000
    12  O    4.805711   0.000000
    13  H    5.576031   0.959196   0.000000
    14  H    4.127139   0.985297   1.564206   0.000000
    15  O    3.284993   2.700751   3.131035   1.715748   0.000000
    16  H    2.351713   3.173749   3.795813   2.256384   0.982846
    17  H    3.844374   3.314760   3.642388   2.365823   0.959577
    18  O    5.800459   2.652681   3.263133   3.289272   4.689258
    19  H    5.973073   3.030741   3.617007   3.752490   5.206813
    20  H    5.301761   1.662973   2.316287   2.337915   3.843572
                   16         17         18         19         20
    16  H    0.000000
    17  H    1.557413   0.000000
    18  O    4.777249   5.151653   0.000000
    19  H    5.232085   5.787937   0.960838   0.000000
    20  H    4.044066   4.350733   0.990971   1.560864   0.000000
 Stoichiometry    C2H9F3O6
 Framework group  C1[X(C2H9F3O6)]
 Deg. of freedom    54
 Full point group                 C1      NOp   1
 Largest Abelian subgroup         C1      NOp   1
 Largest concise Abelian subgroup C1      NOp   1
                         Standard orientation:                         
 ---------------------------------------------------------------------
 Center     Atomic      Atomic             Coordinates (Angstroms)
 Number     Number       Type             X           Y           Z
 ---------------------------------------------------------------------
      1          6           0        0.863519    0.453108   -0.223861
      2          8           0        0.030047   -0.200855   -0.815734
      3          8           0        0.759552    1.680668    0.178645
      4          1           0       -0.167441    2.063995   -0.034341
      5          6           0        2.240385   -0.151801    0.153433
      6          9           0        3.240357    0.608021   -0.311045
      7          9           0        2.373649   -1.376792   -0.355029
      8          9           0        2.359758   -0.235832    1.486828
      9          8           0       -1.279283   -2.660449   -0.700360
     10          1           0       -0.647243   -1.938418   -0.854543
     11          1           0       -1.521770   -3.009143   -1.561372
     12          8           0       -3.575829    1.014721    0.076986
     13          1           0       -4.408875    1.320684    0.440964
     14          1           0       -3.456044    0.082126    0.371481
     15          8           0       -3.234486   -1.554882    0.835064
     16          1           0       -2.528196   -1.973222    0.294573
     17          1           0       -3.065472   -1.803094    1.746443
     18          8           0       -1.532430    2.657901   -0.324509
     19          1           0       -1.648427    2.953462   -1.231371
     20          1           0       -2.284389    2.040375   -0.136784
 ---------------------------------------------------------------------
 Rotational constants (GHZ):           1.0099753           0.4732720           0.3626012
 Standard basis: 6-31++G(d,p) (6D, 7F)
 There are   263 symmetry adapted cartesian basis functions of A   symmetry.
 There are   263 symmetry adapted basis functions of A   symmetry.
   263 basis functions,   424 primitive gaussians,   263 cartesian basis functions
    48 alpha electrons       48 beta electrons
       nuclear repulsion energy       724.2949813629 Hartrees.
 NAtoms=   20 NActive=   20 NUniq=   20 SFac= 1.00D+00 NAtFMM=   60 NAOKFM=F Big=F
 Integral buffers will be    131072 words long.
 Raffenetti 2 integral format.
 Two-electron integral symmetry is turned on.
 Nuclear repulsion after empirical dispersion term =      724.2872059455 Hartrees.
 One-electron integrals computed using PRISM.
 NBasis=   263 RedAO= T EigKep=  5.53D-05  NBF=   263
 NBsUse=   263 1.00D-06 EigRej= -1.00D+00 NBFU=   263
 Initial guess from the checkpoint file:  "/local_scratch/slurm.5620347/Gau-3481386.chk"
 B after Tr=    -0.000000    0.000000   -0.000000
         Rot=    0.999902   -0.011933    0.004653   -0.005739 Ang=  -1.61 deg.
 ExpMin= 3.60D-02 ExpMax= 7.00D+03 ExpMxC= 1.05D+03 IAcc=3 IRadAn=         5 AccDes= 0.00D+00
 Harris functional with IExCor= 4639 and IRadAn=       5 diagonalized for initial guess.
 HarFok:  IExCor= 4639 AccDes= 0.00D+00 IRadAn=         5 IDoV= 1 UseB2=F ITyADJ=14
 ICtDFT=  3500011 ScaDFX=  1.000000  1.000000  1.000000  1.000000
 FoFCou: FMM=F IPFlag=           0 FMFlag=      100000 FMFlg1=           0
         NFxFlg=           0 DoJE=T BraDBF=F KetDBF=T FulRan=T
         wScrn=  0.000000 ICntrl=       500 IOpCl=  0 I1Cent=   200000004 NGrid=           0
         NMat0=    1 NMatS0=      1 NMatT0=    0 NMatD0=    1 NMtDS0=    0 NMtDT0=    0
 Petite list used in FoFCou.
 Requested convergence on RMS density matrix=1.00D-10 within 128 cycles.
 Requested convergence on MAX density matrix=1.00D-08.
 Requested convergence on             energy=1.00D-08.
 No special actions if energy rises.
 SCF Done:  E(RwB97XD) =  -832.384925957     A.U. after   16 cycles
            NFock= 16  Conv=0.49D-10     -V/T= 2.0082
 Calling FoFJK, ICntrl=      2127 FMM=F ISym2X=0 I1Cent= 0 IOpClX= 0 NMat=1 NMatS=1 NMatT=0.
 ***** Axes restored to original set *****
 -------------------------------------------------------------------
 Center     Atomic                   Forces (Hartrees/Bohr)
 Number     Number              X              Y              Z
 -------------------------------------------------------------------
      1        6          -0.000428629   -0.000269559   -0.000642916
      2        8           0.000967513    0.000608805    0.000519128
      3        8          -0.000116061    0.000099944   -0.000482846
      4        1          -0.000053401   -0.000177896    0.000362941
      5        6          -0.000410670   -0.000100329   -0.000019934
      6        9           0.000043767    0.000035469    0.000025384
      7        9           0.000414909    0.000194092    0.000236972
      8        9          -0.000014170   -0.000027167    0.000004753
      9        8          -0.000401104    0.000140159   -0.001303720
     10        1           0.000010947   -0.000636914    0.000567240
     11        1          -0.000158976   -0.000171125   -0.000137337
     12        8          -0.000183315    0.000041485    0.000028128
     13        1          -0.000012455    0.000226748   -0.000039141
     14        1          -0.000101555   -0.000223764   -0.000232666
     15        8          -0.000213989   -0.001139558   -0.000458809
     16        1           0.000732890    0.001449323    0.001642827
     17        1           0.000037370    0.000023661   -0.000202429
     18        8          -0.000215886   -0.000246777   -0.000085166
     19        1           0.000053196    0.000046959    0.000035697
     20        1           0.000049622    0.000126443    0.000181892
 -------------------------------------------------------------------
 Cartesian Forces:  Max     0.001642827 RMS     0.000467449

 GradGradGradGradGradGradGradGradGradGradGradGradGradGradGradGradGradGrad
 Berny optimization.
 Using GEDIIS/GDIIS optimizer.
 FormGI is forming the generalized inverse of G from B-inverse, IUseBI=4.
 Internal  Forces:  Max     0.002505910 RMS     0.000723988
 Search for a local minimum.
 Step number  15 out of a maximum of  120
 All quantities printed in internal units (Hartrees-Bohrs-Radians)
 Mixed Optimization -- En-DIIS/RFO-DIIS
 Update second derivatives using D2CorX and points   13   14   15
 DE= -1.24D-04 DEPred=-9.07D-05 R= 1.37D+00
 TightC=F SS=  1.41D+00  RLast= 4.05D-01 DXNew= 8.5515D-01 1.2137D+00
 Trust test= 1.37D+00 RLast= 4.05D-01 DXMaxT set to 8.55D-01
 ITU=  1  1  1  1  0 -1  0 -1  1 -1  1 -1  1  1  0
 Use linear search instead of GDIIS.
     Eigenvalues ---    0.00035   0.00046   0.00073   0.00218   0.00430
     Eigenvalues ---    0.00586   0.00940   0.01226   0.01402   0.01522
     Eigenvalues ---    0.01550   0.01710   0.01938   0.02191   0.02344
     Eigenvalues ---    0.02775   0.03134   0.03224   0.03503   0.03686
     Eigenvalues ---    0.04190   0.04574   0.04913   0.05726   0.06702
     Eigenvalues ---    0.07949   0.08777   0.09863   0.10348   0.11898
     Eigenvalues ---    0.13824   0.16312   0.20282   0.21343   0.22506
     Eigenvalues ---    0.24110   0.28413   0.34372   0.36640   0.37811
     Eigenvalues ---    0.38952   0.40185   0.43859   0.47914   0.50606
     Eigenvalues ---    0.54884   0.55906   0.56635   0.56865   0.57231
     Eigenvalues ---    0.57346   0.60845   0.92831   2.11538
 RFO step:  Lambda=-1.95288266D-04 EMin= 3.50507198D-04
 Quartic linear search produced a step of  0.71309.
 Iteration  1 RMS(Cart)=  0.10342507 RMS(Int)=  0.00488343
 Iteration  2 RMS(Cart)=  0.01478048 RMS(Int)=  0.00025417
 Iteration  3 RMS(Cart)=  0.00005124 RMS(Int)=  0.00025321
 Iteration  4 RMS(Cart)=  0.00000002 RMS(Int)=  0.00025321
 Variable       Old X    -DE/DX   Delta X   Delta X   Delta X     New X
                                 (Linear)    (Quad)   (Total)
    R1        2.29324   0.00103   0.00054   0.00430   0.00483   2.29808
    R2        2.44916   0.00070  -0.00064  -0.00188  -0.00252   2.44664
    R3        2.93001  -0.00019  -0.00009  -0.00176  -0.00185   2.92816
    R4        1.93789   0.00058   0.00209   0.00263   0.00472   1.94260
    R5        2.86598   0.00024  -0.00588  -0.02284  -0.02873   2.83726
    R6        2.53041  -0.00004  -0.00249  -0.00071  -0.00320   2.52721
    R7        2.51901   0.00049   0.00032   0.00200   0.00233   2.52134
    R8        2.53481  -0.00001   0.00197  -0.00092   0.00105   2.53586
    R9        1.83661   0.00025   0.00083   0.00126   0.00209   1.83870
   R10        1.81426  -0.00016   0.00021  -0.00069  -0.00048   1.81379
   R11        3.28506   0.00002  -0.00157   0.02272   0.02115   3.30620
   R12        1.81262   0.00006  -0.00004   0.00013   0.00009   1.81271
   R13        1.86194  -0.00047   0.00021   0.00093   0.00114   1.86308
   R14        3.14256  -0.00034   0.00003  -0.02018  -0.02015   3.12241
   R15        3.24229  -0.00028   0.00124  -0.00183  -0.00060   3.24170
   R16        1.85731  -0.00032   0.00012  -0.00209  -0.00197   1.85534
   R17        1.81334   0.00013  -0.00009   0.00167   0.00158   1.81492
   R18        1.81572  -0.00000   0.00019   0.00024   0.00044   1.81616
   R19        1.87266  -0.00012  -0.00045   0.00244   0.00199   1.87465
    A1        2.22282   0.00076  -0.00059  -0.00060  -0.00126   2.22155
    A2        2.11571  -0.00087  -0.00068  -0.01068  -0.01144   2.10427
    A3        1.94463   0.00011   0.00127   0.01123   0.01243   1.95707
    A4        1.94127   0.00053  -0.00148  -0.00108  -0.00256   1.93871
    A5        1.93625   0.00009   0.00662   0.00022   0.00685   1.94310
    A6        1.93316  -0.00032  -0.00068  -0.00381  -0.00452   1.92864
    A7        1.92342   0.00003  -0.00597   0.00100  -0.00499   1.91844
    A8        1.89072   0.00009   0.00051   0.00104   0.00155   1.89226
    A9        1.89010   0.00001   0.00014   0.00064   0.00080   1.89090
   A10        1.88884   0.00011  -0.00063   0.00102   0.00035   1.88919
   A11        1.86691  -0.00047   0.00183  -0.00136   0.00021   1.86712
   A12        1.83829   0.00002   0.00842   0.00271   0.01090   1.84919
   A13        2.06622  -0.00004   0.00065   0.02025   0.02074   2.08697
   A14        1.86929   0.00084   0.00364  -0.00514  -0.00249   1.86681
   A15        2.12527   0.00112  -0.00082   0.01517   0.01343   2.13870
   A16        2.12678  -0.00221   0.00969   0.01691   0.02570   2.15248
   A17        1.92871  -0.00115   0.00191   0.03769   0.03993   1.96864
   A18        2.12488   0.00007   0.00518  -0.06853  -0.06323   2.06165
   A19        1.86046   0.00041  -0.00226   0.01019   0.00853   1.86899
   A20        3.10389  -0.00213   0.00788  -0.01737  -0.00950   3.09440
   A21        1.99291   0.00083  -0.00297   0.00581   0.00255   1.99546
   A22        1.98524  -0.00178  -0.01045  -0.00315  -0.01359   1.97165
   A23        1.85342   0.00021  -0.00191  -0.00194  -0.00369   1.84973
   A24        3.16207  -0.00040  -0.00842   0.00158  -0.00674   3.15533
   A25        3.13087  -0.00209   0.00195  -0.00102   0.00109   3.13196
   A26        3.16050  -0.00251  -0.00037  -0.01070  -0.01119   3.14931
   A27        3.12802  -0.00080  -0.00781  -0.01550  -0.02336   3.10465
   A28        3.17029   0.00026   0.00729  -0.03638  -0.02908   3.14121
   A29        3.07482  -0.00020  -0.00406  -0.00862  -0.01267   3.06214
    D1        0.03761  -0.00011   0.01371   0.01592   0.02960   0.06720
    D2       -3.09629   0.00002   0.02431   0.02382   0.04816  -3.04813
    D3        2.19110  -0.00002   0.07814  -0.05602   0.02212   2.21322
    D4        0.09073   0.00002   0.07359  -0.05495   0.01864   0.10937
    D5       -1.99890   0.00007   0.07872  -0.05442   0.02426  -1.97464
    D6       -0.95764  -0.00014   0.06829  -0.06332   0.00500  -0.95264
    D7       -3.05802  -0.00009   0.06374  -0.06224   0.00153  -3.05649
    D8        1.13554  -0.00005   0.06887  -0.06172   0.00715   1.14269
    D9       -1.39534  -0.00018   0.06389   0.04160   0.10584  -1.28950
   D10        0.74364  -0.00064   0.04942   0.04429   0.09335   0.83699
   D11       -2.07028   0.00037  -0.01277  -0.01548  -0.02833  -2.09860
   D12        0.78285  -0.00086   0.04336  -0.05701  -0.01350   0.76935
   D13       -1.30235  -0.00025   0.03416  -0.06991  -0.03590  -1.33825
   D14        2.87854   0.00071   0.03582   0.05219   0.08825   2.96678
   D15       -1.20316  -0.00044   0.04067   0.04051   0.08085  -1.12231
   D16       -0.82075   0.00094   0.05851   0.07800   0.13685  -0.68391
   D17        1.38073  -0.00021   0.06337   0.06632   0.12944   1.51018
   D18        2.48795   0.00006  -0.02438  -0.07838  -0.10282   2.38513
   D19       -1.60484  -0.00050  -0.03767  -0.07920  -0.11648  -1.72132
   D20       -0.02465   0.00022  -0.04987  -0.13064  -0.18089  -0.20554
   D21        2.16574  -0.00034  -0.06315  -0.13145  -0.19455   1.97119
   D22       -0.17685  -0.00072  -0.10137  -0.00933  -0.11041  -0.28725
   D23       -2.51976  -0.00025  -0.10786   0.04361  -0.06455  -2.58432
         Item               Value     Threshold  Converged?
 Maximum Force            0.002506     0.000015     NO 
 RMS     Force            0.000724     0.000010     NO 
 Maximum Displacement     0.317934     0.000060     NO 
 RMS     Displacement     0.100501     0.000040     NO 
 Predicted change in Energy=-1.399398D-04
 GradGradGradGradGradGradGradGradGradGradGradGradGradGradGradGradGradGrad

                          Input orientation:                          
 ---------------------------------------------------------------------
 Center     Atomic      Atomic             Coordinates (Angstroms)
 Number     Number       Type             X           Y           Z
 ---------------------------------------------------------------------
      1          6           0        0.310315   -0.367182   -1.147437
      2          8           0        0.839204   -0.046568   -0.100367
      3          8           0       -0.851516   -0.916869   -1.303190
      4          1           0       -1.341092   -1.007776   -0.403859
      5          6           0        1.014391   -0.096846   -2.501021
      6          9           0        1.098938   -1.210661   -3.236379
      7          9           0        2.247841    0.370885   -2.300990
      8          9           0        0.325956    0.819059   -3.199530
      9          8           0        2.094160    2.227080    1.024104
     10          1           0        1.914904    1.370137    0.599556
     11          1           0        2.789745    2.080317    1.668983
     12          8           0       -2.020950    1.079695    2.359664
     13          1           0       -2.790041    1.441457    2.804381
     14          1           0       -1.409670    1.832945    2.183731
     15          8           0       -0.339975    3.135476    1.864553
     16          1           0        0.541407    2.836103    1.552338
     17          1           0       -0.632924    3.825040    1.263656
     18          8           0       -2.102024   -1.112582    0.886194
     19          1           0       -1.779440   -1.794255    1.481940
     20          1           0       -2.097083   -0.268994    1.408154
 ---------------------------------------------------------------------
                    Distance matrix (angstroms):
                    1          2          3          4          5
     1  C    0.000000
     2  O    1.216089   0.000000
     3  O    1.294707   2.250054   0.000000
     4  H    1.921045   2.402024   1.027982   0.000000
     5  C    1.549514   2.407563   2.364074   3.282710   0.000000
     6  F    2.386852   3.355166   2.761848   3.744073   1.337341
     7  F    2.372643   2.645991   3.501418   4.287220   1.334235
     8  F    2.370337   3.258457   2.827718   3.732580   1.341917
     9  O    3.824643   2.829987   4.896705   4.929942   4.358101
    10  H    2.940233   1.911564   4.062502   4.154855   3.546342
    11  H    4.479961   3.385092   5.574560   5.558489   5.028007
    12  O    4.452865   3.937094   4.332476   3.529419   5.850112
    13  H    5.338563   4.880902   5.117785   4.288473   6.707263
    14  H    4.346906   3.715792   4.475671   3.843179   5.616679
    15  O    4.665144   3.921323   5.168923   4.828505   5.598255
    16  H    4.195620   3.336152   4.917222   4.705945   5.025498
    17  H    4.927250   4.360857   5.396497   5.161223   5.680461
    18  O    3.242014   3.280321   2.528928   1.501411   4.713490
    19  H    3.649279   3.523550   3.063952   2.089721   5.152734
    20  H    3.512300   3.308609   3.053288   2.097787   4.999256
                    6          7          8          9         10
     6  F    0.000000
     7  F    2.167076   0.000000
     8  F    2.172239   2.168381   0.000000
     9  O    5.564193   3.811211   4.790424   0.000000
    10  H    4.694754   3.085858   4.154696   0.972998   0.000000
    11  H    6.144261   4.356203   5.600308   0.959815   1.553505
    12  O    6.804052   6.359771   6.039912   4.475975   4.321260
    13  H    7.658242   7.251979   6.792920   5.257567   5.196427
    14  H    6.703301   5.968897   5.746291   3.711726   3.711684
    15  O    6.854114   5.629521   5.608403   2.730669   3.130674
    16  H    6.294358   4.882351   5.166734   1.749567   2.223363
    17  H    6.971940   5.739050   5.465840   3.169835   3.599862
    18  O    5.220285   5.592865   5.130249   5.364729   4.730937
    19  H    5.557713   5.934424   5.760057   5.602279   4.943699
    20  H    5.716028   5.748527   5.318433   4.893302   4.408699
                   11         12         13         14         15
    11  H    0.000000
    12  O    4.961962   0.000000
    13  H    5.729859   0.959242   0.000000
    14  H    4.238071   0.985901   1.563295   0.000000
    15  O    3.308588   2.701305   3.123428   1.715433   0.000000
    16  H    2.374835   3.209738   3.822459   2.282912   0.981803
    17  H    3.863032   3.265696   3.564892   2.327728   0.960414
    18  O    5.893790   2.642681   3.267403   3.292276   4.701914
    19  H    5.993725   3.014683   3.638681   3.712926   5.149825
    20  H    5.428478   1.652310   2.314149   2.343545   3.858256
                   16         17         18         19         20
    16  H    0.000000
    17  H    1.562174   0.000000
    18  O    4.798290   5.165350   0.000000
    19  H    5.179913   5.739218   0.961068   0.000000
    20  H    4.077260   4.350374   0.992022   1.559731   0.000000
 Stoichiometry    C2H9F3O6
 Framework group  C1[X(C2H9F3O6)]
 Deg. of freedom    54
 Full point group                 C1      NOp   1
 Largest Abelian subgroup         C1      NOp   1
 Largest concise Abelian subgroup C1      NOp   1
                         Standard orientation:                         
 ---------------------------------------------------------------------
 Center     Atomic      Atomic             Coordinates (Angstroms)
 Number     Number       Type             X           Y           Z
 ---------------------------------------------------------------------
      1          6           0        0.862980    0.490181   -0.274881
      2          8           0        0.055353   -0.164030   -0.906243
      3          8           0        0.741558    1.717345    0.119569
      4          1           0       -0.186863    2.091042   -0.115231
      5          6           0        2.202329   -0.140337    0.182926
      6          9           0        3.246289    0.599918   -0.205211
      7          9           0        2.340934   -1.365161   -0.327738
      8          9           0        2.227983   -0.237741    1.521057
      9          8           0       -1.208082   -2.691025   -0.742352
     10          1           0       -0.619334   -1.951342   -0.972506
     11          1           0       -1.447188   -3.125139   -1.564312
     12          8           0       -3.532631    1.014432    0.206550
     13          1           0       -4.331224    1.301282    0.653889
     14          1           0       -3.405359    0.062124    0.427713
     15          8           0       -3.167605   -1.593069    0.810489
     16          1           0       -2.461368   -2.010571    0.271177
     17          1           0       -2.997961   -1.826026    1.726648
     18          8           0       -1.549720    2.651982   -0.401938
     19          1           0       -1.706337    2.858294   -1.327443
     20          1           0       -2.284050    2.043049   -0.129785
 ---------------------------------------------------------------------
 Rotational constants (GHZ):           0.9870931           0.4850292           0.3693948
 Standard basis: 6-31++G(d,p) (6D, 7F)
 There are   263 symmetry adapted cartesian basis functions of A   symmetry.
 There are   263 symmetry adapted basis functions of A   symmetry.
   263 basis functions,   424 primitive gaussians,   263 cartesian basis functions
    48 alpha electrons       48 beta electrons
       nuclear repulsion energy       725.4932682960 Hartrees.
 NAtoms=   20 NActive=   20 NUniq=   20 SFac= 1.00D+00 NAtFMM=   60 NAOKFM=F Big=F
 Integral buffers will be    131072 words long.
 Raffenetti 2 integral format.
 Two-electron integral symmetry is turned on.
 Nuclear repulsion after empirical dispersion term =      725.4854779961 Hartrees.
 One-electron integrals computed using PRISM.
 NBasis=   263 RedAO= T EigKep=  5.82D-05  NBF=   263
 NBsUse=   263 1.00D-06 EigRej= -1.00D+00 NBFU=   263
 Initial guess from the checkpoint file:  "/local_scratch/slurm.5620347/Gau-3481386.chk"
 B after Tr=    -0.000000   -0.000000    0.000000
         Rot=    0.999989   -0.000405    0.003036   -0.003511 Ang=  -0.53 deg.
 ExpMin= 3.60D-02 ExpMax= 7.00D+03 ExpMxC= 1.05D+03 IAcc=3 IRadAn=         5 AccDes= 0.00D+00
 Harris functional with IExCor= 4639 and IRadAn=       5 diagonalized for initial guess.
 HarFok:  IExCor= 4639 AccDes= 0.00D+00 IRadAn=         5 IDoV= 1 UseB2=F ITyADJ=14
 ICtDFT=  3500011 ScaDFX=  1.000000  1.000000  1.000000  1.000000
 FoFCou: FMM=F IPFlag=           0 FMFlag=      100000 FMFlg1=           0
         NFxFlg=           0 DoJE=T BraDBF=F KetDBF=T FulRan=T
         wScrn=  0.000000 ICntrl=       500 IOpCl=  0 I1Cent=   200000004 NGrid=           0
         NMat0=    1 NMatS0=      1 NMatT0=    0 NMatD0=    1 NMtDS0=    0 NMtDT0=    0
 Petite list used in FoFCou.
 Requested convergence on RMS density matrix=1.00D-10 within 128 cycles.
 Requested convergence on MAX density matrix=1.00D-08.
 Requested convergence on             energy=1.00D-08.
 No special actions if energy rises.
 SCF Done:  E(RwB97XD) =  -832.384831661     A.U. after   16 cycles
            NFock= 16  Conv=0.45D-10     -V/T= 2.0082
 Calling FoFJK, ICntrl=      2127 FMM=F ISym2X=0 I1Cent= 0 IOpClX= 0 NMat=1 NMatS=1 NMatT=0.
 ***** Axes restored to original set *****
 -------------------------------------------------------------------
 Center     Atomic                   Forces (Hartrees/Bohr)
 Number     Number              X              Y              Z
 -------------------------------------------------------------------
      1        6           0.001988339    0.002754248    0.003646271
      2        8          -0.000138515   -0.000355160   -0.000943292
      3        8          -0.000013454   -0.000165161   -0.001865992
      4        1           0.000050732   -0.000474752   -0.000043339
      5        6          -0.000466181    0.000430172    0.000958069
      6        9           0.000115415   -0.000751878   -0.000548097
      7        9          -0.000299758   -0.000253899   -0.000693734
      8        9           0.000271777   -0.000022966   -0.000335040
      9        8          -0.001159541   -0.002174398   -0.001688230
     10        1          -0.000503824    0.001046357   -0.000054449
     11        1          -0.000004515   -0.000041349    0.000197261
     12        8          -0.000228638    0.001250200    0.000574791
     13        1          -0.000164131   -0.000268424    0.000058127
     14        1           0.000289004   -0.000872015   -0.000524949
     15        8          -0.001628493   -0.000401788   -0.000322879
     16        1           0.000818689    0.001218364    0.001056417
     17        1           0.001405916   -0.000485126   -0.000063797
     18        8          -0.000680594    0.000056508    0.001085648
     19        1           0.000083848    0.000009616   -0.000211745
     20        1           0.000263924   -0.000498548   -0.000281039
 -------------------------------------------------------------------
 Cartesian Forces:  Max     0.003646271 RMS     0.000971353

 GradGradGradGradGradGradGradGradGradGradGradGradGradGradGradGradGradGrad
 Berny optimization.
 Using GEDIIS/GDIIS optimizer.
 FormGI is forming the generalized inverse of G from B-inverse, IUseBI=4.
 Internal  Forces:  Max     0.009367129 RMS     0.002552937
 Search for a local minimum.
 Step number  16 out of a maximum of  120
 All quantities printed in internal units (Hartrees-Bohrs-Radians)
 Mixed Optimization -- RFO/linear search
 Update second derivatives using D2CorX and points   13   14   16   15
 DE=  9.43D-05 DEPred=-1.40D-04 R=-6.74D-01
 Trust test=-6.74D-01 RLast= 4.46D-01 DXMaxT set to 4.28D-01
 ITU= -1  1  1  1  1  0 -1  0 -1  1 -1  1 -1  1  1  0
 Use linear search instead of GDIIS.
     Eigenvalues ---    0.00034   0.00055   0.00117   0.00237   0.00412
     Eigenvalues ---    0.00759   0.00914   0.01255   0.01391   0.01515
     Eigenvalues ---    0.01579   0.01719   0.02115   0.02231   0.02371
     Eigenvalues ---    0.02772   0.03143   0.03213   0.03521   0.03668
     Eigenvalues ---    0.04138   0.04869   0.05197   0.05650   0.06380
     Eigenvalues ---    0.08017   0.08723   0.09845   0.10322   0.11950
     Eigenvalues ---    0.13832   0.15866   0.20436   0.21348   0.22451
     Eigenvalues ---    0.24126   0.28236   0.33975   0.36522   0.37773
     Eigenvalues ---    0.38812   0.38954   0.43829   0.47362   0.50507
     Eigenvalues ---    0.54928   0.55880   0.56542   0.56871   0.57280
     Eigenvalues ---    0.57420   0.60339   0.93680   2.22794
 RFO step:  Lambda=-2.05073180D-04 EMin= 3.42244819D-04
 Quartic linear search produced a step of -0.59736.
 Iteration  1 RMS(Cart)=  0.05362752 RMS(Int)=  0.00347915
 Iteration  2 RMS(Cart)=  0.00714520 RMS(Int)=  0.00012620
 Iteration  3 RMS(Cart)=  0.00005965 RMS(Int)=  0.00011443
 Iteration  4 RMS(Cart)=  0.00000002 RMS(Int)=  0.00011443
 Variable       Old X    -DE/DX   Delta X   Delta X   Delta X     New X
                                 (Linear)    (Quad)   (Total)
    R1        2.29808  -0.00097  -0.00289   0.00026  -0.00263   2.29545
    R2        2.44664   0.00228   0.00151  -0.00068   0.00083   2.44747
    R3        2.92816   0.00026   0.00110  -0.00044   0.00067   2.92882
    R4        1.94260   0.00069  -0.00282   0.00393   0.00111   1.94371
    R5        2.83726   0.00072   0.01716   0.00423   0.02139   2.85864
    R6        2.52721   0.00093   0.00191  -0.00134   0.00057   2.52778
    R7        2.52134  -0.00047  -0.00139   0.00111  -0.00028   2.52106
    R8        2.53586   0.00002  -0.00063   0.00084   0.00021   2.53606
    R9        1.83870  -0.00080  -0.00125   0.00074  -0.00051   1.83819
   R10        1.81379   0.00014   0.00028   0.00029   0.00058   1.81437
   R11        3.30620  -0.00059  -0.01263  -0.00549  -0.01812   3.28808
   R12        1.81271   0.00006  -0.00005  -0.00014  -0.00019   1.81251
   R13        1.86308  -0.00155  -0.00068  -0.00099  -0.00167   1.86141
   R14        3.12241  -0.00111   0.01204   0.01030   0.02234   3.14475
   R15        3.24170  -0.00114   0.00036   0.00583   0.00619   3.24788
   R16        1.85534  -0.00061   0.00118   0.00040   0.00157   1.85691
   R17        1.81492  -0.00074  -0.00095  -0.00015  -0.00109   1.81383
   R18        1.81616  -0.00011  -0.00026   0.00041   0.00015   1.81631
   R19        1.87465  -0.00159  -0.00119  -0.00095  -0.00214   1.87251
    A1        2.22155   0.00153   0.00076   0.00130   0.00208   2.22363
    A2        2.10427   0.00099   0.00683  -0.00428   0.00257   2.10684
    A3        1.95707  -0.00250  -0.00743   0.00289  -0.00451   1.95255
    A4        1.93871  -0.00050   0.00153   0.00102   0.00254   1.94126
    A5        1.94310  -0.00027  -0.00409   0.00416   0.00007   1.94317
    A6        1.92864   0.00102   0.00270  -0.00027   0.00244   1.93108
    A7        1.91844   0.00062   0.00298  -0.00301  -0.00003   1.91841
    A8        1.89226  -0.00052  -0.00092   0.00006  -0.00087   1.89140
    A9        1.89090  -0.00032  -0.00048  -0.00055  -0.00103   1.88987
   A10        1.88919  -0.00058  -0.00021  -0.00048  -0.00067   1.88851
   A11        1.86712   0.00057  -0.00013  -0.00157  -0.00154   1.86557
   A12        1.84919  -0.00057  -0.00651   0.01584   0.00942   1.85861
   A13        2.08697   0.00010  -0.01239  -0.00471  -0.01702   2.06995
   A14        1.86681   0.00364   0.00148   0.00482   0.00673   1.87354
   A15        2.13870   0.00411  -0.00802   0.01504   0.00747   2.14617
   A16        2.15248  -0.00845  -0.01535  -0.00817  -0.02313   2.12935
   A17        1.96864  -0.00582  -0.02385   0.00264  -0.02131   1.94733
   A18        2.06165   0.00284   0.03777   0.01346   0.05121   2.11286
   A19        1.86899   0.00043  -0.00509  -0.00858  -0.01383   1.85516
   A20        3.09440  -0.00376   0.00567   0.00431   0.00998   3.10437
   A21        1.99546   0.00179  -0.00152  -0.01192  -0.01347   1.98199
   A22        1.97165  -0.00686   0.00812  -0.01582  -0.00783   1.96383
   A23        1.84973   0.00184   0.00220  -0.00500  -0.00304   1.84669
   A24        3.15533  -0.00381   0.00402  -0.00742  -0.00346   3.15187
   A25        3.13196  -0.00786  -0.00065  -0.00153  -0.00222   3.12974
   A26        3.14931  -0.00937   0.00668  -0.01370  -0.00698   3.14232
   A27        3.10465   0.00013   0.01396  -0.01708  -0.00309   3.10156
   A28        3.14121   0.00088   0.01737   0.02163   0.03908   3.18029
   A29        3.06214  -0.00117   0.00757  -0.01585  -0.00826   3.05388
    D1        0.06720  -0.00035  -0.01768   0.02080   0.00315   0.07035
    D2       -3.04813  -0.00096  -0.02877   0.02475  -0.00405  -3.05218
    D3        2.21322  -0.00025  -0.01321   0.04365   0.03045   2.24366
    D4        0.10937  -0.00010  -0.01114   0.04098   0.02985   0.13922
    D5       -1.97464  -0.00041  -0.01449   0.04365   0.02918  -1.94546
    D6       -0.95264   0.00033  -0.00299   0.04009   0.03709  -0.91554
    D7       -3.05649   0.00048  -0.00091   0.03743   0.03650  -3.01999
    D8        1.14269   0.00016  -0.00427   0.04009   0.03582   1.17851
    D9       -1.28950   0.00064  -0.06323   0.11614   0.05267  -1.23683
   D10        0.83699  -0.00225  -0.05576   0.08700   0.03147   0.86846
   D11       -2.09860   0.00021   0.01692  -0.01666   0.00026  -2.09834
   D12        0.76935   0.00075   0.00806   0.05809   0.06605   0.83539
   D13       -1.33825   0.00040   0.02145   0.05018   0.07173  -1.26651
   D14        2.96678   0.00367  -0.05272   0.00603  -0.04668   2.92010
   D15       -1.12231  -0.00085  -0.04830   0.01054  -0.03759  -1.15990
   D16       -0.68391   0.00429  -0.08175   0.04559  -0.03631  -0.72022
   D17        1.51018  -0.00023  -0.07732   0.05011  -0.02722   1.48296
   D18        2.38513   0.00199   0.06142  -0.01842   0.04304   2.42817
   D19       -1.72132  -0.00104   0.06958  -0.05372   0.01577  -1.70555
   D20       -0.20554   0.00278   0.10806  -0.05073   0.05742  -0.14813
   D21        1.97119  -0.00024   0.11621  -0.08603   0.03015   2.00134
   D22       -0.28725   0.00057   0.06595  -0.13553  -0.06967  -0.35692
   D23       -2.58432   0.00097   0.03856  -0.14846  -0.10981  -2.69412
         Item               Value     Threshold  Converged?
 Maximum Force            0.009367     0.000015     NO 
 RMS     Force            0.002553     0.000010     NO 
 Maximum Displacement     0.162390     0.000060     NO 
 RMS     Displacement     0.060480     0.000040     NO 
 Predicted change in Energy=-1.644728D-04
 GradGradGradGradGradGradGradGradGradGradGradGradGradGradGradGradGradGrad

                          Input orientation:                          
 ---------------------------------------------------------------------
 Center     Atomic      Atomic             Coordinates (Angstroms)
 Number     Number       Type             X           Y           Z
 ---------------------------------------------------------------------
      1          6           0        0.332066   -0.354123   -1.125658
      2          8           0        0.871118   -0.070303   -0.074771
      3          8           0       -0.838191   -0.883571   -1.291743
      4          1           0       -1.328666   -0.991966   -0.394171
      5          6           0        1.032868   -0.066515   -2.477784
      6          9           0        1.056493   -1.155006   -3.254909
      7          9           0        2.289248    0.336228   -2.280041
      8          9           0        0.379514    0.904992   -3.133788
      9          8           0        2.045508    2.171432    0.979797
     10          1           0        1.863007    1.301903    0.583795
     11          1           0        2.733474    2.040008    1.636504
     12          8           0       -2.015779    1.082070    2.386621
     13          1           0       -2.771232    1.429312    2.864812
     14          1           0       -1.432754    1.844463    2.165041
     15          8           0       -0.361559    3.139193    1.804253
     16          1           0        0.511868    2.810474    1.496617
     17          1           0       -0.615683    3.837483    1.196719
     18          8           0       -2.095779   -1.116339    0.903681
     19          1           0       -1.745632   -1.789246    1.493937
     20          1           0       -2.097744   -0.274026    1.425568
 ---------------------------------------------------------------------
                    Distance matrix (angstroms):
                    1          2          3          4          5
     1  C    0.000000
     2  O    1.214699   0.000000
     3  O    1.295145   2.250369   0.000000
     4  H    1.923525   2.406352   1.028568   0.000000
     5  C    1.549867   2.408453   2.361173   3.282491   0.000000
     6  F    2.387451   3.365148   2.741810   3.728189   1.337645
     7  F    2.374815   2.653220   3.499360   4.290677   1.334089
     8  F    2.370698   3.248147   2.841635   3.744574   1.342027
     9  O    3.707728   2.741657   4.775841   4.824927   4.241310
    10  H    2.829917   1.816728   3.948469   4.050312   3.454701
    11  H    4.373575   3.293971   5.466144   5.460539   4.925125
    12  O    4.462189   3.964920   4.333685   3.536461   5.854565
    13  H    5.360499   4.914948   5.134494   4.308660   6.726961
    14  H    4.333251   3.740442   4.443538   3.821744   5.593473
    15  O    4.611805   3.918046   5.098529   4.778581   5.527823
    16  H    4.113797   3.301090   4.821160   4.628304   4.934001
    17  H    4.884795   4.370132   5.341377   5.134477   5.609001
    18  O    3.254784   3.294547   2.540786   1.512729   4.724920
    19  H    3.638500   3.501855   3.066547   2.091522   5.144165
    20  H    3.524080   3.332666   3.056436   2.101991   5.007988
                    6          7          8          9         10
     6  F    0.000000
     7  F    2.166525   0.000000
     8  F    2.171764   2.167823   0.000000
     9  O    5.475041   3.748857   4.615299   0.000000
    10  H    4.628446   3.052174   4.022276   0.972731   0.000000
    11  H    6.078347   4.294127   5.439216   0.960121   1.552646
    12  O    6.802223   6.392752   6.020275   4.433950   4.282930
    13  H    7.666888   7.298823   6.795978   5.225419   5.166763
    14  H    6.676003   5.990561   5.678424   3.689175   3.695504
    15  O    6.785730   5.618261   5.470383   2.722179   3.132706
    16  H    6.212781   4.852228   5.008895   1.739979   2.221397
    17  H    6.894788   5.725842   5.323834   3.147175   3.598436
    18  O    5.218447   5.610214   5.149175   5.288240   4.649969
    19  H    5.550289   5.919528   5.761163   5.506728   4.837958
    20  H    5.712460   5.774916   5.321148   4.831719   4.345075
                   11         12         13         14         15
    11  H    0.000000
    12  O    4.902624   0.000000
    13  H    5.673048   0.959142   0.000000
    14  H    4.204169   0.985018   1.566383   0.000000
    15  O    3.288704   2.703211   3.139268   1.718706   0.000000
    16  H    2.355571   3.188807   3.815536   2.271898   0.982635
    17  H    3.826379   3.311864   3.637062   2.361648   0.959837
    18  O    5.815603   2.653020   3.283689   3.285875   4.682745
    19  H    5.894565   3.018993   3.645582   3.708384   5.128495
    20  H    5.360961   1.664132   2.329457   2.340304   3.848090
                   16         17         18         19         20
    16  H    0.000000
    17  H    1.554367   0.000000
    18  O    4.750922   5.178505   0.000000
    19  H    5.123840   5.746756   0.961150   0.000000
    20  H    4.040948   4.376458   0.990889   1.557097   0.000000
 Stoichiometry    C2H9F3O6
 Framework group  C1[X(C2H9F3O6)]
 Deg. of freedom    54
 Full point group                 C1      NOp   1
 Largest Abelian subgroup         C1      NOp   1
 Largest concise Abelian subgroup C1      NOp   1
                         Standard orientation:                         
 ---------------------------------------------------------------------
 Center     Atomic      Atomic             Coordinates (Angstroms)
 Number     Number       Type             X           Y           Z
 ---------------------------------------------------------------------
      1          6           0        0.842623    0.499153   -0.280539
      2          8           0        0.065621   -0.148074   -0.953487
      3          8           0        0.688665    1.709891    0.152834
      4          1           0       -0.241515    2.076434   -0.088754
      5          6           0        2.188239   -0.113687    0.184035
      6          9           0        3.217308    0.685381   -0.118953
      7          9           0        2.390709   -1.298043   -0.395708
      8          9           0        2.173213   -0.294873    1.513690
      9          8           0       -1.096503   -2.623963   -0.763431
     10          1           0       -0.547655   -1.857441   -1.003047
     11          1           0       -1.341210   -3.059101   -1.583557
     12          8           0       -3.573274    0.925882    0.197883
     13          1           0       -4.398187    1.185187    0.612891
     14          1           0       -3.397824   -0.009400    0.452296
     15          8           0       -3.080713   -1.656028    0.829136
     16          1           0       -2.360754   -2.022528    0.269754
     17          1           0       -2.888726   -1.930025    1.728777
     18          8           0       -1.620203    2.624577   -0.383890
     19          1           0       -1.767205    2.813899   -1.314673
     20          1           0       -2.341897    1.999702   -0.118278
 ---------------------------------------------------------------------
 Rotational constants (GHZ):           1.0016796           0.4891139           0.3751079
 Standard basis: 6-31++G(d,p) (6D, 7F)
 There are   263 symmetry adapted cartesian basis functions of A   symmetry.
 There are   263 symmetry adapted basis functions of A   symmetry.
   263 basis functions,   424 primitive gaussians,   263 cartesian basis functions
    48 alpha electrons       48 beta electrons
       nuclear repulsion energy       728.0285435613 Hartrees.
 NAtoms=   20 NActive=   20 NUniq=   20 SFac= 1.00D+00 NAtFMM=   60 NAOKFM=F Big=F
 Integral buffers will be    131072 words long.
 Raffenetti 2 integral format.
 Two-electron integral symmetry is turned on.
 Nuclear repulsion after empirical dispersion term =      728.0206485763 Hartrees.
 One-electron integrals computed using PRISM.
 NBasis=   263 RedAO= T EigKep=  5.82D-05  NBF=   263
 NBsUse=   263 1.00D-06 EigRej= -1.00D+00 NBFU=   263
 Lowest energy guess from the checkpoint file:  "/local_scratch/slurm.5620347/Gau-3481386.chk"
 B after Tr=    -0.000000   -0.000000    0.000000
         Rot=    0.999835   -0.009665    0.004609   -0.014665 Ang=  -2.08 deg.
 B after Tr=     0.000000   -0.000000    0.000000
         Rot=    0.999893   -0.009183    0.001659   -0.011288 Ang=  -1.68 deg.
 Requested convergence on RMS density matrix=1.00D-10 within 128 cycles.
 Requested convergence on MAX density matrix=1.00D-08.
 Requested convergence on             energy=1.00D-08.
 No special actions if energy rises.
 SCF Done:  E(RwB97XD) =  -832.384981381     A.U. after   16 cycles
            NFock= 16  Conv=0.47D-10     -V/T= 2.0082
 Calling FoFJK, ICntrl=      2127 FMM=F ISym2X=0 I1Cent= 0 IOpClX= 0 NMat=1 NMatS=1 NMatT=0.
 ***** Axes restored to original set *****
 -------------------------------------------------------------------
 Center     Atomic                   Forces (Hartrees/Bohr)
 Number     Number              X              Y              Z
 -------------------------------------------------------------------
      1        6           0.000548013    0.000676862    0.000311881
      2        8          -0.000638166   -0.001359983    0.000435361
      3        8          -0.000343579    0.000109256    0.000141770
      4        1           0.000277730   -0.000067060   -0.000609189
      5        6           0.000191768    0.000426014   -0.000144028
      6        9          -0.000046972   -0.000442159   -0.000060498
      7        9          -0.000513715   -0.000267022   -0.000139889
      8        9          -0.000008672    0.000000450   -0.000018327
      9        8           0.000370244   -0.000124207    0.000140956
     10        1          -0.000355284    0.000544726   -0.000628997
     11        1          -0.000139580    0.000374668   -0.000016255
     12        8          -0.000282396   -0.000086253   -0.000250482
     13        1           0.000093899    0.000188607   -0.000117460
     14        1           0.000173012   -0.000043450    0.000135868
     15        8          -0.000503923   -0.000692353   -0.001079512
     16        1           0.001084852    0.000815573    0.001765654
     17        1          -0.000125601    0.000022761   -0.000025421
     18        8           0.000260142   -0.000040083    0.000045781
     19        1          -0.000031430   -0.000086718   -0.000093448
     20        1          -0.000010342    0.000050371    0.000206236
 -------------------------------------------------------------------
 Cartesian Forces:  Max     0.001765654 RMS     0.000467599

 GradGradGradGradGradGradGradGradGradGradGradGradGradGradGradGradGradGrad
 Berny optimization.
 Using GEDIIS/GDIIS optimizer.
 FormGI is forming the generalized inverse of G from B-inverse, IUseBI=4.
 Internal  Forces:  Max     0.006414080 RMS     0.001660074
 Search for a local minimum.
 Step number  17 out of a maximum of  120
 All quantities printed in internal units (Hartrees-Bohrs-Radians)
 Mixed Optimization -- RFO/linear search
 Update second derivatives using D2CorX and points   16   15   17
 DE= -5.54D-05 DEPred=-1.64D-04 R= 3.37D-01
 Trust test= 3.37D-01 RLast= 4.57D-01 DXMaxT set to 4.28D-01
 ITU=  0 -1  1  1  1  1  0 -1  0 -1  1 -1  1 -1  1  1  0
 Use linear search instead of GDIIS.
     Eigenvalues ---    0.00026   0.00045   0.00117   0.00256   0.00422
     Eigenvalues ---    0.00744   0.00957   0.01273   0.01402   0.01511
     Eigenvalues ---    0.01575   0.01710   0.02177   0.02211   0.02399
     Eigenvalues ---    0.02833   0.03126   0.03215   0.03519   0.03667
     Eigenvalues ---    0.04126   0.04846   0.05186   0.05527   0.06695
     Eigenvalues ---    0.07919   0.08780   0.09816   0.10412   0.11928
     Eigenvalues ---    0.13831   0.15529   0.20731   0.21678   0.22432
     Eigenvalues ---    0.24125   0.27954   0.34847   0.37565   0.38068
     Eigenvalues ---    0.38949   0.43730   0.45504   0.49445   0.54620
     Eigenvalues ---    0.55829   0.56343   0.56852   0.57176   0.57326
     Eigenvalues ---    0.59370   0.63267   0.93731   3.35746
 RFO step:  Lambda=-7.51957719D-05 EMin= 2.63407008D-04
 Quartic linear search produced a step of -0.37457.
 Iteration  1 RMS(Cart)=  0.02798700 RMS(Int)=  0.00130667
 Iteration  2 RMS(Cart)=  0.00235773 RMS(Int)=  0.00005717
 Iteration  3 RMS(Cart)=  0.00004509 RMS(Int)=  0.00005142
 Iteration  4 RMS(Cart)=  0.00000002 RMS(Int)=  0.00005142
 Variable       Old X    -DE/DX   Delta X   Delta X   Delta X     New X
                                 (Linear)    (Quad)   (Total)
    R1        2.29545  -0.00022  -0.00083   0.00043  -0.00039   2.29505
    R2        2.44747  -0.00073   0.00063   0.00046   0.00109   2.44856
    R3        2.92882   0.00009   0.00044  -0.00034   0.00010   2.92893
    R4        1.94371  -0.00097  -0.00218  -0.00015  -0.00233   1.94138
    R5        2.85864  -0.00029   0.00275   0.00446   0.00721   2.86585
    R6        2.52778   0.00039   0.00098   0.00018   0.00116   2.52894
    R7        2.52106  -0.00059  -0.00077   0.00059  -0.00018   2.52088
    R8        2.53606   0.00001  -0.00047  -0.00023  -0.00070   2.53536
    R9        1.83819  -0.00016  -0.00059   0.00042  -0.00017   1.83802
   R10        1.81437  -0.00016  -0.00004  -0.00017  -0.00021   1.81416
   R11        3.28808  -0.00025  -0.00113  -0.00501  -0.00614   3.28194
   R12        1.81251  -0.00006   0.00004  -0.00012  -0.00008   1.81243
   R13        1.86141   0.00092   0.00020  -0.00093  -0.00074   1.86068
   R14        3.14475   0.00079  -0.00082   0.00432   0.00350   3.14826
   R15        3.24788   0.00089  -0.00209   0.00320   0.00111   3.24899
   R16        1.85691  -0.00008   0.00015   0.00013   0.00028   1.85719
   R17        1.81383   0.00007  -0.00018   0.00000  -0.00018   1.81365
   R18        1.81631  -0.00001  -0.00022   0.00006  -0.00016   1.81615
   R19        1.87251   0.00097   0.00006  -0.00049  -0.00043   1.87208
    A1        2.22363  -0.00111  -0.00031   0.00065   0.00035   2.22398
    A2        2.10684   0.00163   0.00332  -0.00124   0.00209   2.10893
    A3        1.95255  -0.00050  -0.00297   0.00060  -0.00236   1.95019
    A4        1.94126  -0.00148   0.00001  -0.00152  -0.00151   1.93975
    A5        1.94317  -0.00044  -0.00259  -0.00017  -0.00277   1.94040
    A6        1.93108   0.00015   0.00078  -0.00009   0.00069   1.93177
    A7        1.91841   0.00010   0.00188   0.00025   0.00213   1.92053
    A8        1.89140   0.00003  -0.00025  -0.00006  -0.00031   1.89108
    A9        1.88987   0.00014   0.00009  -0.00006   0.00003   1.88989
   A10        1.88851   0.00002   0.00012   0.00014   0.00026   1.88878
   A11        1.86557   0.00070   0.00050   0.00115   0.00168   1.86726
   A12        1.85861  -0.00026  -0.00761   0.00977   0.00217   1.86079
   A13        2.06995  -0.00006  -0.00139   0.00183   0.00046   2.07040
   A14        1.87354  -0.00277  -0.00159   0.00222   0.00078   1.87431
   A15        2.14617  -0.00187  -0.00783   0.00637  -0.00131   2.14487
   A16        2.12935   0.00530  -0.00096   0.00403   0.00320   2.13256
   A17        1.94733   0.00425  -0.00698   0.01165   0.00464   1.95197
   A18        2.11286  -0.00112   0.00450   0.00452   0.00899   2.12185
   A19        1.85516  -0.00214   0.00199  -0.00335  -0.00141   1.85375
   A20        3.10437   0.00303  -0.00018   0.01061   0.01043   3.11481
   A21        1.98199  -0.00200   0.00409  -0.00301   0.00127   1.98326
   A22        1.96383   0.00345   0.00802  -0.00492   0.00314   1.96697
   A23        1.84669   0.00024   0.00252  -0.00034   0.00218   1.84887
   A24        3.15187  -0.00002   0.00382  -0.00903  -0.00524   3.14663
   A25        3.12974   0.00641   0.00042  -0.00628  -0.00586   3.12388
   A26        3.14232   0.00507   0.00681  -0.00126   0.00560   3.14792
   A27        3.10156   0.00099   0.00991  -0.00740   0.00253   3.10408
   A28        3.18029  -0.00235  -0.00375   0.00134  -0.00239   3.17790
   A29        3.05388   0.00168   0.00784   0.00256   0.01045   3.06433
    D1        0.07035   0.00092  -0.01226   0.00785  -0.00441   0.06594
    D2       -3.05218   0.00017  -0.01652   0.00705  -0.00948  -3.06166
    D3        2.24366  -0.00035  -0.01969  -0.00216  -0.02185   2.22182
    D4        0.13922  -0.00021  -0.01816  -0.00191  -0.02007   0.11915
    D5       -1.94546  -0.00039  -0.02002  -0.00218  -0.02219  -1.96766
    D6       -0.91554   0.00031  -0.01577  -0.00140  -0.01717  -0.93271
    D7       -3.01999   0.00045  -0.01424  -0.00115  -0.01539  -3.03539
    D8        1.17851   0.00027  -0.01610  -0.00142  -0.01752   1.16099
    D9       -1.23683   0.00119  -0.05938   0.07473   0.01525  -1.22158
   D10        0.86846   0.00267  -0.04676   0.06645   0.01981   0.88827
   D11       -2.09834  -0.00018   0.01051  -0.01506  -0.00455  -2.10289
   D12        0.83539   0.00084  -0.01968   0.04677   0.02705   0.86245
   D13       -1.26651   0.00016  -0.01342   0.03616   0.02277  -1.24375
   D14        2.92010  -0.00066  -0.01557   0.04797   0.03241   2.95251
   D15       -1.15990   0.00125  -0.01620   0.05815   0.04198  -1.11792
   D16       -0.72022  -0.00142  -0.03766   0.07271   0.03501  -0.68521
   D17        1.48296   0.00050  -0.03829   0.08288   0.04458   1.52754
   D18        2.42817   0.00005   0.02239  -0.03764  -0.01516   2.41301
   D19       -1.70555   0.00131   0.03772  -0.04359  -0.00598  -1.71153
   D20       -0.14813  -0.00020   0.04625  -0.06329  -0.01692  -0.16505
   D21        2.00134   0.00106   0.06158  -0.06923  -0.00775   1.99359
   D22       -0.35692   0.00055   0.06745  -0.10820  -0.04074  -0.39767
   D23       -2.69412   0.00048   0.06531  -0.12060  -0.05529  -2.74941
         Item               Value     Threshold  Converged?
 Maximum Force            0.006414     0.000015     NO 
 RMS     Force            0.001660     0.000010     NO 
 Maximum Displacement     0.120480     0.000060     NO 
 RMS     Displacement     0.030350     0.000040     NO 
 Predicted change in Energy=-7.138284D-05
 GradGradGradGradGradGradGradGradGradGradGradGradGradGradGradGradGradGrad

                          Input orientation:                          
 ---------------------------------------------------------------------
 Center     Atomic      Atomic             Coordinates (Angstroms)
 Number     Number       Type             X           Y           Z
 ---------------------------------------------------------------------
      1          6           0        0.336598   -0.365895   -1.128430
      2          8           0        0.880465   -0.106971   -0.073843
      3          8           0       -0.844944   -0.868434   -1.302537
      4          1           0       -1.335328   -0.981053   -0.406849
      5          6           0        1.045001   -0.083911   -2.477838
      6          9           0        1.062474   -1.175367   -3.252020
      7          9           0        2.304030    0.308122   -2.276117
      8          9           0        0.402961    0.890985   -3.139199
      9          8           0        2.032691    2.195463    0.955063
     10          1           0        1.851078    1.330816    0.548331
     11          1           0        2.736556    2.062450    1.594207
     12          8           0       -2.025664    1.082031    2.393992
     13          1           0       -2.787127    1.425703    2.865088
     14          1           0       -1.438929    1.845064    2.186594
     15          8           0       -0.359619    3.137760    1.840183
     16          1           0        0.507891    2.811988    1.512832
     17          1           0       -0.610595    3.860293    1.260474
     18          8           0       -2.098013   -1.110022    0.897597
     19          1           0       -1.751239   -1.790520    1.480967
     20          1           0       -2.096141   -0.272038    1.425985
 ---------------------------------------------------------------------
                    Distance matrix (angstroms):
                    1          2          3          4          5
     1  C    0.000000
     2  O    1.214490   0.000000
     3  O    1.295723   2.250900   0.000000
     4  H    1.922091   2.405130   1.027335   0.000000
     5  C    1.549920   2.409729   2.359810   3.280218   0.000000
     6  F    2.385745   3.357888   2.744619   3.725885   1.338260
     7  F    2.375347   2.654967   3.499740   4.289646   1.333992
     8  F    2.372203   3.258885   2.833046   3.740577   1.341655
     9  O    3.711904   2.772629   4.771269   4.825827   4.237439
    10  H    2.825599   1.842938   3.940932   4.050962   3.436410
    11  H    4.366854   3.306638   5.459703   5.463275   4.904058
    12  O    4.481543   3.993685   4.343126   3.546489   5.875639
    13  H    5.377329   4.943444   5.138506   4.313440   6.746184
    14  H    4.362364   3.781482   4.459812   3.837136   5.625636
    15  O    4.644672   3.966053   5.114863   4.792262   5.567533
    16  H    4.135765   3.343153   4.827212   4.633551   4.959856
    17  H    4.946180   4.443291   5.383754   5.171444   5.680909
    18  O    3.253589   3.289550   2.543450   1.516542   4.724935
    19  H    3.632846   3.489648   3.069122   2.095726   5.138445
    20  H    3.528748   3.337202   3.060395   2.107325   5.014180
                    6          7          8          9         10
     6  F    0.000000
     7  F    2.166699   0.000000
     8  F    2.171980   2.167650   0.000000
     9  O    5.477533   3.751827   4.595723   0.000000
    10  H    4.620121   3.037857   3.986022   0.972639   0.000000
    11  H    6.063987   4.271318   5.405843   0.960012   1.553453
    12  O    6.819817   6.415225   6.045736   4.447527   4.300871
    13  H    7.681407   7.321261   6.820121   5.241314   5.185491
    14  H    6.705113   6.023929   5.715496   3.700215   3.711132
    15  O    6.823192   5.660902   5.515775   2.719285   3.133865
    16  H    6.237819   4.883810   5.034149   1.736728   2.219974
    17  H    6.965603   5.798313   5.403814   3.138773   3.600727
    18  O    5.216539   5.609062   5.153118   5.290770   4.655642
    19  H    5.540448   5.913137   5.759946   5.521120   4.856876
    20  H    5.716344   5.779590   5.332827   4.832968   4.349708
                   11         12         13         14         15
    11  H    0.000000
    12  O    4.927435   0.000000
    13  H    5.703653   0.959097   0.000000
    14  H    4.222896   0.984628   1.566479   0.000000
    15  O    3.286806   2.703412   3.142350   1.719294   0.000000
    16  H    2.352738   3.191880   3.821980   2.275743   0.982782
    17  H    3.814057   3.317533   3.638586   2.367484   0.959742
    18  O    5.824337   2.655095   3.282651   3.290660   4.685524
    19  H    5.915954   3.026627   3.651431   3.716574   5.133575
    20  H    5.369646   1.665985   2.330408   2.343625   3.848869
                   16         17         18         19         20
    16  H    0.000000
    17  H    1.553588   0.000000
    18  O    4.748833   5.200781   0.000000
    19  H    5.127160   5.769001   0.961067   0.000000
    20  H    4.037294   4.394360   0.990664   1.558130   0.000000
 Stoichiometry    C2H9F3O6
 Framework group  C1[X(C2H9F3O6)]
 Deg. of freedom    54
 Full point group                 C1      NOp   1
 Largest Abelian subgroup         C1      NOp   1
 Largest concise Abelian subgroup C1      NOp   1
                         Standard orientation:                         
 ---------------------------------------------------------------------
 Center     Atomic      Atomic             Coordinates (Angstroms)
 Number     Number       Type             X           Y           Z
 ---------------------------------------------------------------------
      1          6           0        0.849829    0.500661   -0.279305
      2          8           0        0.081703   -0.130985   -0.976437
      3          8           0        0.689656    1.701113    0.181303
      4          1           0       -0.235631    2.072549   -0.066279
      5          6           0        2.194643   -0.116500    0.182041
      6          9           0        3.222660    0.686908   -0.115711
      7          9           0        2.398718   -1.295671   -0.407403
      8          9           0        2.181039   -0.308070    1.509878
      9          8           0       -1.093057   -2.630142   -0.728189
     10          1           0       -0.533687   -1.868033   -0.956932
     11          1           0       -1.312847   -3.073643   -1.550759
     12          8           0       -3.585745    0.937159    0.189073
     13          1           0       -4.407263    1.205157    0.605190
     14          1           0       -3.424147   -0.002472    0.434983
     15          8           0       -3.120359   -1.655002    0.799443
     16          1           0       -2.384998   -2.019435    0.258802
     17          1           0       -2.963621   -1.950606    1.698974
     18          8           0       -1.614199    2.623147   -0.376590
     19          1           0       -1.749439    2.821152   -1.307264
     20          1           0       -2.340931    1.999540   -0.122840
 ---------------------------------------------------------------------
 Rotational constants (GHZ):           1.0033189           0.4859080           0.3727200
 Standard basis: 6-31++G(d,p) (6D, 7F)
 There are   263 symmetry adapted cartesian basis functions of A   symmetry.
 There are   263 symmetry adapted basis functions of A   symmetry.
   263 basis functions,   424 primitive gaussians,   263 cartesian basis functions
    48 alpha electrons       48 beta electrons
       nuclear repulsion energy       727.1771907331 Hartrees.
 NAtoms=   20 NActive=   20 NUniq=   20 SFac= 1.00D+00 NAtFMM=   60 NAOKFM=F Big=F
 Integral buffers will be    131072 words long.
 Raffenetti 2 integral format.
 Two-electron integral symmetry is turned on.
 Nuclear repulsion after empirical dispersion term =      727.1693162124 Hartrees.
 One-electron integrals computed using PRISM.
 NBasis=   263 RedAO= T EigKep=  5.72D-05  NBF=   263
 NBsUse=   263 1.00D-06 EigRej= -1.00D+00 NBFU=   263
 Initial guess from the checkpoint file:  "/local_scratch/slurm.5620347/Gau-3481386.chk"
 B after Tr=     0.000000   -0.000000   -0.000000
         Rot=    0.999999   -0.000984    0.001121    0.000774 Ang=  -0.19 deg.
 ExpMin= 3.60D-02 ExpMax= 7.00D+03 ExpMxC= 1.05D+03 IAcc=3 IRadAn=         5 AccDes= 0.00D+00
 Harris functional with IExCor= 4639 and IRadAn=       5 diagonalized for initial guess.
 HarFok:  IExCor= 4639 AccDes= 0.00D+00 IRadAn=         5 IDoV= 1 UseB2=F ITyADJ=14
 ICtDFT=  3500011 ScaDFX=  1.000000  1.000000  1.000000  1.000000
 FoFCou: FMM=F IPFlag=           0 FMFlag=      100000 FMFlg1=           0
         NFxFlg=           0 DoJE=T BraDBF=F KetDBF=T FulRan=T
         wScrn=  0.000000 ICntrl=       500 IOpCl=  0 I1Cent=   200000004 NGrid=           0
         NMat0=    1 NMatS0=      1 NMatT0=    0 NMatD0=    1 NMtDS0=    0 NMtDT0=    0
 Petite list used in FoFCou.
 Requested convergence on RMS density matrix=1.00D-10 within 128 cycles.
 Requested convergence on MAX density matrix=1.00D-08.
 Requested convergence on             energy=1.00D-08.
 No special actions if energy rises.
 SCF Done:  E(RwB97XD) =  -832.385050313     A.U. after   15 cycles
            NFock= 15  Conv=0.55D-10     -V/T= 2.0082
 Calling FoFJK, ICntrl=      2127 FMM=F ISym2X=0 I1Cent= 0 IOpClX= 0 NMat=1 NMatS=1 NMatT=0.
 ***** Axes restored to original set *****
 -------------------------------------------------------------------
 Center     Atomic                   Forces (Hartrees/Bohr)
 Number     Number              X              Y              Z
 -------------------------------------------------------------------
      1        6           0.000042146    0.000165806   -0.000014370
      2        8           0.000004812   -0.000056166    0.000612384
      3        8          -0.000022785    0.000116888    0.000144656
      4        1           0.000141503    0.000015319   -0.000260401
      5        6           0.000061181    0.000086323   -0.000311107
      6        9           0.000001948   -0.000179039    0.000029318
      7        9          -0.000412750   -0.000146567   -0.000049383
      8        9          -0.000003016    0.000060678   -0.000025338
      9        8          -0.000297292   -0.000205047   -0.000735478
     10        1           0.000127390   -0.000060386    0.000121626
     11        1          -0.000095149   -0.000047238   -0.000042897
     12        8          -0.000262867   -0.000304487   -0.000177169
     13        1           0.000087601    0.000195023   -0.000114405
     14        1           0.000161941    0.000086290    0.000014503
     15        8          -0.000236874   -0.000721409   -0.001092314
     16        1           0.000893994    0.000972584    0.001913311
     17        1          -0.000293321    0.000063526   -0.000046885
     18        8           0.000199133   -0.000053725   -0.000146157
     19        1           0.000027193   -0.000001600   -0.000016116
     20        1          -0.000124787    0.000013226    0.000196222
 -------------------------------------------------------------------
 Cartesian Forces:  Max     0.001913311 RMS     0.000392904

 GradGradGradGradGradGradGradGradGradGradGradGradGradGradGradGradGradGrad
 Berny optimization.
 Using GEDIIS/GDIIS optimizer.
 FormGI is forming the generalized inverse of G from B-inverse, IUseBI=4.
 Internal  Forces:  Max     0.000801525 RMS     0.000225632
 Search for a local minimum.
 Step number  18 out of a maximum of  120
 All quantities printed in internal units (Hartrees-Bohrs-Radians)
 Mixed Optimization -- En-DIIS/RFO-DIIS
 Update second derivatives using D2CorX and points   16   15   17   18
 DE= -6.89D-05 DEPred=-7.14D-05 R= 9.66D-01
 TightC=F SS=  1.41D+00  RLast= 1.27D-01 DXNew= 7.1909D-01 3.8152D-01
 Trust test= 9.66D-01 RLast= 1.27D-01 DXMaxT set to 4.28D-01
 ITU=  1  0 -1  1  1  1  1  0 -1  0 -1  1 -1  1 -1  1  1  0
 Use linear search instead of GDIIS.
     Eigenvalues ---    0.00031   0.00050   0.00115   0.00258   0.00435
     Eigenvalues ---    0.00790   0.00956   0.01188   0.01446   0.01529
     Eigenvalues ---    0.01563   0.01699   0.02181   0.02208   0.02375
     Eigenvalues ---    0.02827   0.03146   0.03319   0.03517   0.03657
     Eigenvalues ---    0.04100   0.04944   0.05272   0.05609   0.06690
     Eigenvalues ---    0.08194   0.08786   0.09903   0.10584   0.11838
     Eigenvalues ---    0.13830   0.14995   0.20269   0.21351   0.22366
     Eigenvalues ---    0.24129   0.28197   0.35183   0.37557   0.38417
     Eigenvalues ---    0.38983   0.43737   0.45616   0.49445   0.54340
     Eigenvalues ---    0.55916   0.56122   0.56845   0.57197   0.57382
     Eigenvalues ---    0.60006   0.60812   0.93612   3.19030
 RFO step:  Lambda=-4.45202834D-05 EMin= 3.13684161D-04
 Quartic linear search produced a step of -0.00140.
 Iteration  1 RMS(Cart)=  0.02571544 RMS(Int)=  0.00029332
 Iteration  2 RMS(Cart)=  0.00163270 RMS(Int)=  0.00002129
 Iteration  3 RMS(Cart)=  0.00000049 RMS(Int)=  0.00002129
 Variable       Old X    -DE/DX   Delta X   Delta X   Delta X     New X
                                 (Linear)    (Quad)   (Total)
    R1        2.29505   0.00052   0.00000   0.00086   0.00086   2.29591
    R2        2.44856  -0.00027  -0.00000  -0.00003  -0.00004   2.44853
    R3        2.92893   0.00012  -0.00000   0.00025   0.00025   2.92918
    R4        1.94138  -0.00049   0.00000   0.00120   0.00121   1.94259
    R5        2.86585  -0.00020  -0.00001  -0.00422  -0.00423   2.86162
    R6        2.52894   0.00013  -0.00000   0.00063   0.00062   2.52957
    R7        2.52088  -0.00044   0.00000  -0.00071  -0.00071   2.52017
    R8        2.53536   0.00006   0.00000  -0.00004  -0.00003   2.53533
    R9        1.83802  -0.00002   0.00000   0.00017   0.00017   1.83819
   R10        1.81416  -0.00009   0.00000  -0.00030  -0.00030   1.81386
   R11        3.28194   0.00009   0.00001   0.00167   0.00168   3.28362
   R12        1.81243  -0.00006   0.00000   0.00002   0.00002   1.81245
   R13        1.86068   0.00020   0.00000   0.00014   0.00014   1.86082
   R14        3.14826  -0.00011  -0.00000  -0.00429  -0.00430   3.14396
   R15        3.24899   0.00004  -0.00000   0.00045   0.00045   3.24945
   R16        1.85719  -0.00008  -0.00000  -0.00030  -0.00030   1.85689
   R17        1.81365   0.00015   0.00000   0.00036   0.00036   1.81401
   R18        1.81615   0.00000   0.00000   0.00008   0.00008   1.81623
   R19        1.87208   0.00001   0.00000   0.00055   0.00055   1.87264
    A1        2.22398   0.00004  -0.00000   0.00051   0.00051   2.22449
    A2        2.10893   0.00077  -0.00000   0.00292   0.00292   2.11185
    A3        1.95019  -0.00080   0.00000  -0.00341  -0.00340   1.94678
    A4        1.93975   0.00015   0.00000   0.00121   0.00121   1.94096
    A5        1.94040  -0.00020   0.00000  -0.00121  -0.00121   1.93919
    A6        1.93177  -0.00002  -0.00000   0.00053   0.00053   1.93230
    A7        1.92053   0.00008  -0.00000  -0.00010  -0.00011   1.92043
    A8        1.89108   0.00005   0.00000   0.00007   0.00007   1.89115
    A9        1.88989   0.00010  -0.00000   0.00035   0.00035   1.89025
   A10        1.88878   0.00000  -0.00000   0.00041   0.00041   1.88918
   A11        1.86726  -0.00014  -0.00000   0.00071   0.00071   1.86797
   A12        1.86079   0.00012  -0.00000   0.00168   0.00167   1.86246
   A13        2.07040  -0.00009  -0.00000   0.00147   0.00147   2.07187
   A14        1.87431  -0.00030  -0.00000  -0.00135  -0.00135   1.87297
   A15        2.14487  -0.00006   0.00000   0.00779   0.00774   2.15260
   A16        2.13256   0.00043  -0.00000   0.00116   0.00114   2.13370
   A17        1.95197   0.00040  -0.00001   0.00917   0.00918   1.96116
   A18        2.12185  -0.00039  -0.00001  -0.01476  -0.01477   2.10708
   A19        1.85375   0.00005   0.00000  -0.00004   0.00000   1.85375
   A20        3.11481  -0.00008  -0.00001   0.00054   0.00052   3.11533
   A21        1.98326   0.00008  -0.00000  -0.00107  -0.00106   1.98220
   A22        1.96697   0.00002  -0.00000  -0.00188  -0.00189   1.96508
   A23        1.84887  -0.00002  -0.00000  -0.00004  -0.00004   1.84883
   A24        3.14663   0.00022   0.00001   0.00055   0.00055   3.14718
   A25        3.12388   0.00054   0.00001   0.00508   0.00510   3.12898
   A26        3.14792  -0.00002  -0.00001  -0.01181  -0.01181   3.13611
   A27        3.10408  -0.00011  -0.00000  -0.00194  -0.00195   3.10214
   A28        3.17790  -0.00017   0.00000  -0.00925  -0.00931   3.16860
   A29        3.06433   0.00009  -0.00001  -0.00146  -0.00151   3.06282
    D1        0.06594  -0.00005   0.00001  -0.00301  -0.00301   0.06294
    D2       -3.06166  -0.00017   0.00001  -0.00493  -0.00491  -3.06657
    D3        2.22182  -0.00010   0.00003   0.00873   0.00876   2.23058
    D4        0.11915  -0.00002   0.00003   0.00909   0.00912   0.12827
    D5       -1.96766  -0.00006   0.00003   0.00832   0.00835  -1.95931
    D6       -0.93271   0.00000   0.00002   0.01048   0.01051  -0.92221
    D7       -3.03539   0.00009   0.00002   0.01085   0.01087  -3.02452
    D8        1.16099   0.00005   0.00002   0.01007   0.01010   1.17109
    D9       -1.22158  -0.00009  -0.00002   0.04515   0.04513  -1.17645
   D10        0.88827   0.00004  -0.00003   0.04295   0.04293   0.93120
   D11       -2.10289   0.00001   0.00001  -0.00379  -0.00379  -2.10668
   D12        0.86245  -0.00015  -0.00004   0.00838   0.00835   0.87079
   D13       -1.24375  -0.00001  -0.00003   0.00510   0.00506  -1.23869
   D14        2.95251  -0.00022  -0.00005   0.02559   0.02550   2.97801
   D15       -1.11792   0.00006  -0.00006   0.02176   0.02163  -1.09630
   D16       -0.68521  -0.00020  -0.00005   0.03607   0.03609  -0.64912
   D17        1.52754   0.00007  -0.00006   0.03224   0.03221   1.55975
   D18        2.41301  -0.00019   0.00002  -0.04186  -0.04188   2.37113
   D19       -1.71153  -0.00007   0.00001  -0.04708  -0.04712  -1.75866
   D20       -0.16505  -0.00022   0.00002  -0.05714  -0.05707  -0.22212
   D21        1.99359  -0.00010   0.00001  -0.06236  -0.06231   1.93128
   D22       -0.39767  -0.00013   0.00006  -0.03473  -0.03466  -0.43232
   D23       -2.74941   0.00003   0.00008  -0.02222  -0.02217  -2.77158
         Item               Value     Threshold  Converged?
 Maximum Force            0.000802     0.000015     NO 
 RMS     Force            0.000226     0.000010     NO 
 Maximum Displacement     0.078891     0.000060     NO 
 RMS     Displacement     0.026022     0.000040     NO 
 Predicted change in Energy=-2.272989D-05
 GradGradGradGradGradGradGradGradGradGradGradGradGradGradGradGradGradGrad

                          Input orientation:                          
 ---------------------------------------------------------------------
 Center     Atomic      Atomic             Coordinates (Angstroms)
 Number     Number       Type             X           Y           Z
 ---------------------------------------------------------------------
      1          6           0        0.340501   -0.367519   -1.127335
      2          8           0        0.896748   -0.123552   -0.075119
      3          8           0       -0.846211   -0.859683   -1.295676
      4          1           0       -1.329249   -0.981600   -0.396487
      5          6           0        1.035166   -0.080400   -2.482941
      6          9           0        1.023057   -1.163307   -3.269700
      7          9           0        2.303060    0.287700   -2.294588
      8          9           0        0.400201    0.912857   -3.123447
      9          8           0        2.041572    2.194757    0.963271
     10          1           0        1.868001    1.322894    0.568395
     11          1           0        2.750327    2.078809    1.600095
     12          8           0       -2.052093    1.089542    2.374647
     13          1           0       -2.819874    1.448816    2.823340
     14          1           0       -1.449247    1.842594    2.176828
     15          8           0       -0.356668    3.128045    1.844142
     16          1           0        0.512342    2.805263    1.518291
     17          1           0       -0.609842    3.848937    1.263032
     18          8           0       -2.082067   -1.122307    0.909875
     19          1           0       -1.711173   -1.786172    1.497625
     20          1           0       -2.102405   -0.279210    1.430231
 ---------------------------------------------------------------------
                    Distance matrix (angstroms):
                    1          2          3          4          5
     1  C    0.000000
     2  O    1.214944   0.000000
     3  O    1.295704   2.251567   0.000000
     4  H    1.923356   2.407195   1.027973   0.000000
     5  C    1.550054   2.412184   2.357215   3.279621   0.000000
     6  F    2.385140   3.361903   2.735530   3.717757   1.338590
     7  F    2.375590   2.659489   3.497459   4.290405   1.333615
     8  F    2.372212   3.257761   2.834818   3.743832   1.341637
     9  O    3.718808   2.786294   4.771974   4.827071   4.250362
    10  H    2.840114   1.857323   3.950361   4.057597   3.460275
    11  H    4.385277   3.330539   5.473145   5.476804   4.926982
    12  O    4.484574   4.021021   4.327227   3.534305   5.873337
    13  H    5.375395   4.968570   5.117695   4.300717   6.734720
    14  H    4.359506   3.800091   4.441198   3.822620   5.619935
    15  O    4.640547   3.978379   5.099027   4.780744   5.563719
    16  H    4.134660   3.356290   4.816213   4.625815   4.960873
    17  H    4.939180   4.454338   5.364136   5.158065   5.672571
    18  O    3.254038   3.292577   2.541803   1.514303   4.723760
    19  H    3.621098   3.469738   3.067420   2.093051   5.128054
    20  H    3.537898   3.359349   3.057047   2.104286   5.019641
                    6          7          8          9         10
     6  F    0.000000
     7  F    2.166719   0.000000
     8  F    2.172510   2.167649   0.000000
     9  O    5.498364   3.784030   4.586788   0.000000
    10  H    4.650386   3.075317   3.994029   0.972728   0.000000
    11  H    6.099974   4.310067   5.403183   0.959856   1.553806
    12  O    6.811059   6.435220   6.022790   4.468956   4.322515
    13  H    7.662665   7.333882   6.783835   5.258321   5.203538
    14  H    6.694206   6.040784   5.690148   3.712487   3.723074
    15  O    6.816944   5.680739   5.491525   2.720020   3.136120
    16  H    6.239811   4.907427   5.013932   1.737616   2.222056
    17  H    6.952309   5.815846   5.374193   3.139452   3.605984
    18  O    5.206949   5.611242   5.154729   5.292462   4.658181
    19  H    5.530946   5.898804   5.752996   5.496947   4.831174
    20  H    5.713098   5.796876   5.331045   4.848825   4.367335
                   11         12         13         14         15
    11  H    0.000000
    12  O    4.964052   0.000000
    13  H    5.737626   0.959110   0.000000
    14  H    4.245567   0.984705   1.565776   0.000000
    15  O    3.288445   2.703960   3.137837   1.719533   0.000000
    16  H    2.354358   3.202089   3.827109   2.282156   0.982621
    17  H    3.812833   3.306061   3.616543   2.359033   0.959933
    18  O    5.837429   2.653060   3.288826   3.285768   4.681383
    19  H    5.903690   3.025743   3.667681   3.701063   5.109236
    20  H    5.397973   1.663711   2.332721   2.342238   3.850754
                   16         17         18         19         20
    16  H    0.000000
    17  H    1.553611   0.000000
    18  O    4.746255   5.196675   0.000000
    19  H    5.101542   5.746513   0.961108   0.000000
    20  H    4.044581   4.392869   0.990957   1.558377   0.000000
 Stoichiometry    C2H9F3O6
 Framework group  C1[X(C2H9F3O6)]
 Deg. of freedom    54
 Full point group                 C1      NOp   1
 Largest Abelian subgroup         C1      NOp   1
 Largest concise Abelian subgroup C1      NOp   1
                         Standard orientation:                         
 ---------------------------------------------------------------------
 Center     Atomic      Atomic             Coordinates (Angstroms)
 Number     Number       Type             X           Y           Z
 ---------------------------------------------------------------------
      1          6           0        0.850566    0.496177   -0.287084
      2          8           0        0.093560   -0.135081   -0.997397
      3          8           0        0.680415    1.693559    0.177861
      4          1           0       -0.242208    2.065505   -0.081279
      5          6           0        2.194117   -0.113389    0.188276
      6          9           0        3.217770    0.705261   -0.083327
      7          9           0        2.420443   -1.282365   -0.412390
      8          9           0        2.161127   -0.321478    1.513266
      9          8           0       -1.096920   -2.640353   -0.733194
     10          1           0       -0.542457   -1.880019   -0.979493
     11          1           0       -1.319326   -3.100862   -1.545468
     12          8           0       -3.582158    0.949510    0.219720
     13          1           0       -4.391694    1.213177    0.661334
     14          1           0       -3.418614    0.005398    0.446762
     15          8           0       -3.118242   -1.651524    0.794872
     16          1           0       -2.385167   -2.020235    0.254319
     17          1           0       -2.959516   -1.942483    1.695772
     18          8           0       -1.615041    2.616461   -0.405144
     19          1           0       -1.750980    2.783503   -1.341812
     20          1           0       -2.345109    2.005942   -0.128985
 ---------------------------------------------------------------------
 Rotational constants (GHZ):           1.0000699           0.4856280           0.3729955
 Standard basis: 6-31++G(d,p) (6D, 7F)
 There are   263 symmetry adapted cartesian basis functions of A   symmetry.
 There are   263 symmetry adapted basis functions of A   symmetry.
   263 basis functions,   424 primitive gaussians,   263 cartesian basis functions
    48 alpha electrons       48 beta electrons
       nuclear repulsion energy       726.8743061950 Hartrees.
 NAtoms=   20 NActive=   20 NUniq=   20 SFac= 1.00D+00 NAtFMM=   60 NAOKFM=F Big=F
 Integral buffers will be    131072 words long.
 Raffenetti 2 integral format.
 Two-electron integral symmetry is turned on.
 Nuclear repulsion after empirical dispersion term =      726.8664558846 Hartrees.
 One-electron integrals computed using PRISM.
 NBasis=   263 RedAO= T EigKep=  5.73D-05  NBF=   263
 NBsUse=   263 1.00D-06 EigRej= -1.00D+00 NBFU=   263
 Initial guess from the checkpoint file:  "/local_scratch/slurm.5620347/Gau-3481386.chk"
 B after Tr=    -0.000000    0.000000    0.000000
         Rot=    1.000000    0.000121    0.000682   -0.000388 Ang=   0.09 deg.
 ExpMin= 3.60D-02 ExpMax= 7.00D+03 ExpMxC= 1.05D+03 IAcc=3 IRadAn=         5 AccDes= 0.00D+00
 Harris functional with IExCor= 4639 and IRadAn=       5 diagonalized for initial guess.
 HarFok:  IExCor= 4639 AccDes= 0.00D+00 IRadAn=         5 IDoV= 1 UseB2=F ITyADJ=14
 ICtDFT=  3500011 ScaDFX=  1.000000  1.000000  1.000000  1.000000
 FoFCou: FMM=F IPFlag=           0 FMFlag=      100000 FMFlg1=           0
         NFxFlg=           0 DoJE=T BraDBF=F KetDBF=T FulRan=T
         wScrn=  0.000000 ICntrl=       500 IOpCl=  0 I1Cent=   200000004 NGrid=           0
         NMat0=    1 NMatS0=      1 NMatT0=    0 NMatD0=    1 NMtDS0=    0 NMtDT0=    0
 Petite list used in FoFCou.
 Requested convergence on RMS density matrix=1.00D-10 within 128 cycles.
 Requested convergence on MAX density matrix=1.00D-08.
 Requested convergence on             energy=1.00D-08.
 No special actions if energy rises.
 SCF Done:  E(RwB97XD) =  -832.385073186     A.U. after   15 cycles
            NFock= 15  Conv=0.48D-10     -V/T= 2.0082
 Calling FoFJK, ICntrl=      2127 FMM=F ISym2X=0 I1Cent= 0 IOpClX= 0 NMat=1 NMatS=1 NMatT=0.
 ***** Axes restored to original set *****
 -------------------------------------------------------------------
 Center     Atomic                   Forces (Hartrees/Bohr)
 Number     Number              X              Y              Z
 -------------------------------------------------------------------
      1        6           0.000107500    0.000036160    0.000401856
      2        8          -0.000069796    0.000137690   -0.000055421
      3        8          -0.000229842    0.000002198    0.000572990
      4        1           0.000223998    0.000175624   -0.000511597
      5        6           0.000087973   -0.000191247    0.000008597
      6        9           0.000052586    0.000132299    0.000044640
      7        9          -0.000140521   -0.000002896   -0.000068234
      8        9           0.000001932    0.000069410   -0.000096113
      9        8          -0.000619183   -0.000732068   -0.000925204
     10        1           0.000117411    0.000213636   -0.000045316
     11        1           0.000048085   -0.000111530    0.000070009
     12        8          -0.000229855   -0.000059801   -0.000057065
     13        1           0.000030509    0.000017695   -0.000074572
     14        1           0.000186363    0.000034997   -0.000036255
     15        8          -0.000425541   -0.000552958   -0.001184283
     16        1           0.000871756    0.000927648    0.001879545
     17        1          -0.000128392   -0.000016930    0.000024615
     18        8           0.000094597    0.000107912    0.000107910
     19        1           0.000011928   -0.000004581   -0.000021764
     20        1           0.000008493   -0.000183259   -0.000034339
 -------------------------------------------------------------------
 Cartesian Forces:  Max     0.001879545 RMS     0.000410652

 GradGradGradGradGradGradGradGradGradGradGradGradGradGradGradGradGradGrad
 Berny optimization.
 Using GEDIIS/GDIIS optimizer.
 FormGI is forming the generalized inverse of G from B-inverse, IUseBI=4.
 Internal  Forces:  Max     0.002347781 RMS     0.000575617
 Search for a local minimum.
 Step number  19 out of a maximum of  120
 All quantities printed in internal units (Hartrees-Bohrs-Radians)
 Mixed Optimization -- En-DIIS/RFO-DIIS
 Swapping is turned off.
 Update second derivatives using D2CorX and points   16   17   18   19
 DE= -2.29D-05 DEPred=-2.27D-05 R= 1.01D+00
 TightC=F SS=  1.41D+00  RLast= 1.47D-01 DXNew= 7.1909D-01 4.4038D-01
 Trust test= 1.01D+00 RLast= 1.47D-01 DXMaxT set to 4.40D-01
 ITU=  1  1  0 -1  1  1  1  1  0 -1  0 -1  1 -1  1 -1  1  1  0
     Eigenvalues ---    0.00036   0.00039   0.00117   0.00255   0.00424
     Eigenvalues ---    0.00728   0.00929   0.01165   0.01418   0.01524
     Eigenvalues ---    0.01583   0.01693   0.02177   0.02236   0.02388
     Eigenvalues ---    0.02831   0.03143   0.03236   0.03524   0.03629
     Eigenvalues ---    0.04059   0.04876   0.05383   0.05946   0.06732
     Eigenvalues ---    0.08073   0.08792   0.09909   0.10453   0.11967
     Eigenvalues ---    0.13825   0.15682   0.20767   0.21597   0.22406
     Eigenvalues ---    0.24205   0.28365   0.34397   0.37964   0.38301
     Eigenvalues ---    0.39089   0.43688   0.45386   0.49369   0.53242
     Eigenvalues ---    0.55688   0.55923   0.56822   0.57143   0.57396
     Eigenvalues ---    0.57777   0.60568   0.94430   4.01757
 En-DIIS/RFO-DIIS/Sim-DIIS IScMMF=       -3 using points:    19   18
 RFO step:  Lambda=-2.77558243D-05.
 DidBck=F Rises=F RFO-DIIS coefs:    1.27471   -0.27471
 Iteration  1 RMS(Cart)=  0.03397244 RMS(Int)=  0.00127569
 Iteration  2 RMS(Cart)=  0.00103482 RMS(Int)=  0.00001626
 Iteration  3 RMS(Cart)=  0.00000702 RMS(Int)=  0.00001486
 Iteration  4 RMS(Cart)=  0.00000000 RMS(Int)=  0.00001486
 Variable       Old X    -DE/DX   Delta X   Delta X   Delta X     New X
                                 (Linear)    (Quad)   (Total)
    R1        2.29591  -0.00005   0.00024   0.00023   0.00046   2.29637
    R2        2.44853   0.00012  -0.00001  -0.00015  -0.00016   2.44836
    R3        2.92918   0.00010   0.00007   0.00018   0.00025   2.92942
    R4        1.94259  -0.00076   0.00033  -0.00290  -0.00257   1.94002
    R5        2.86162  -0.00020  -0.00116   0.00071  -0.00046   2.86116
    R6        2.52957  -0.00013   0.00017   0.00106   0.00123   2.53080
    R7        2.52017  -0.00014  -0.00020   0.00001  -0.00018   2.51998
    R8        2.53533   0.00010  -0.00001  -0.00133  -0.00133   2.53399
    R9        1.83819  -0.00019   0.00005  -0.00030  -0.00026   1.83793
   R10        1.81386   0.00009  -0.00008  -0.00001  -0.00009   1.81377
   R11        3.28362   0.00011   0.00046  -0.00185  -0.00139   3.28223
   R12        1.81245  -0.00005   0.00001  -0.00005  -0.00004   1.81241
   R13        1.86082  -0.00011   0.00004   0.00052   0.00056   1.86139
   R14        3.14396  -0.00044  -0.00118  -0.00266  -0.00384   3.14012
   R15        3.24945  -0.00026   0.00012  -0.00183  -0.00171   3.24774
   R16        1.85689  -0.00005  -0.00008  -0.00018  -0.00027   1.85662
   R17        1.81401   0.00001   0.00010   0.00018   0.00028   1.81429
   R18        1.81623  -0.00000   0.00002  -0.00004  -0.00002   1.81621
   R19        1.87264  -0.00059   0.00015   0.00004   0.00020   1.87283
    A1        2.22449   0.00005   0.00014  -0.00027  -0.00013   2.22436
    A2        2.11185   0.00001   0.00080   0.00002   0.00081   2.11266
    A3        1.94678  -0.00007  -0.00094   0.00031  -0.00063   1.94615
    A4        1.94096  -0.00045   0.00033  -0.00019   0.00014   1.94110
    A5        1.93919   0.00008  -0.00033  -0.00390  -0.00423   1.93496
    A6        1.93230   0.00004   0.00014  -0.00056  -0.00042   1.93188
    A7        1.92043   0.00009  -0.00003   0.00436   0.00433   1.92475
    A8        1.89115  -0.00007   0.00002  -0.00029  -0.00027   1.89088
    A9        1.89025  -0.00007   0.00010   0.00007   0.00018   1.89042
   A10        1.88918  -0.00009   0.00011   0.00036   0.00047   1.88965
   A11        1.86797  -0.00004   0.00019   0.00051   0.00070   1.86866
   A12        1.86246   0.00010   0.00046  -0.00048  -0.00002   1.86243
   A13        2.07187  -0.00002   0.00040  -0.00121  -0.00081   2.07106
   A14        1.87297   0.00072  -0.00037   0.00049   0.00012   1.87309
   A15        2.15260   0.00090   0.00213   0.00208   0.00418   2.15678
   A16        2.13370  -0.00172   0.00031  -0.00088  -0.00058   2.13312
   A17        1.96116  -0.00110   0.00252   0.00628   0.00883   1.96999
   A18        2.10708   0.00029  -0.00406  -0.01361  -0.01766   2.08942
   A19        1.85375   0.00042   0.00000   0.00194   0.00199   1.85574
   A20        3.11533  -0.00058   0.00014   0.01008   0.01023   3.12556
   A21        1.98220   0.00063  -0.00029   0.00123   0.00094   1.98314
   A22        1.96508  -0.00185  -0.00052   0.00250   0.00198   1.96706
   A23        1.84883   0.00036  -0.00001   0.00063   0.00062   1.84945
   A24        3.14718  -0.00093   0.00015   0.00195   0.00211   3.14929
   A25        3.12898  -0.00171   0.00140  -0.00031   0.00110   3.13008
   A26        3.13611  -0.00235  -0.00324  -0.00050  -0.00374   3.13237
   A27        3.10214   0.00004  -0.00053   0.00182   0.00128   3.10342
   A28        3.16860   0.00020  -0.00256  -0.00875  -0.01133   3.15727
   A29        3.06282  -0.00034  -0.00041   0.00328   0.00285   3.06567
    D1        0.06294  -0.00021  -0.00083  -0.00438  -0.00520   0.05773
    D2       -3.06657  -0.00010  -0.00135  -0.00990  -0.01125  -3.07782
    D3        2.23058   0.00002   0.00241  -0.06310  -0.06069   2.16988
    D4        0.12827   0.00002   0.00251  -0.05977  -0.05727   0.07100
    D5       -1.95931   0.00004   0.00229  -0.06266  -0.06037  -2.01968
    D6       -0.92221  -0.00008   0.00289  -0.05799  -0.05510  -0.97731
    D7       -3.02452  -0.00008   0.00299  -0.05466  -0.05167  -3.07619
    D8        1.17109  -0.00005   0.00277  -0.05755  -0.05477   1.11632
    D9       -1.17645  -0.00001   0.01240  -0.01391  -0.00151  -1.17797
   D10        0.93120  -0.00079   0.01179  -0.00982   0.00198   0.93318
   D11       -2.10668  -0.00008  -0.00104   0.00105   0.00001  -2.10667
   D12        0.87079   0.00019   0.00229   0.01232   0.01461   0.88541
   D13       -1.23869   0.00018   0.00139   0.01286   0.01425  -1.22443
   D14        2.97801   0.00063   0.00701   0.02252   0.02952   3.00754
   D15       -1.09630  -0.00009   0.00594   0.01801   0.02390  -1.07240
   D16       -0.64912   0.00079   0.00991   0.02112   0.03109  -0.61803
   D17        1.55975   0.00007   0.00885   0.01662   0.02547   1.58522
   D18        2.37113   0.00036  -0.01151  -0.00598  -0.01750   2.35363
   D19       -1.75866  -0.00032  -0.01294  -0.00181  -0.01478  -1.77344
   D20       -0.22212   0.00047  -0.01568  -0.00830  -0.02395  -0.24607
   D21        1.93128  -0.00022  -0.01712  -0.00413  -0.02123   1.91005
   D22       -0.43232   0.00017  -0.00952  -0.01530  -0.02479  -0.45711
   D23       -2.77158   0.00030  -0.00609  -0.00366  -0.00977  -2.78135
         Item               Value     Threshold  Converged?
 Maximum Force            0.002348     0.000015     NO 
 RMS     Force            0.000576     0.000010     NO 
 Maximum Displacement     0.114549     0.000060     NO 
 RMS     Displacement     0.034490     0.000040     NO 
 Predicted change in Energy=-1.423306D-05
 GradGradGradGradGradGradGradGradGradGradGradGradGradGradGradGradGradGrad

                          Input orientation:                          
 ---------------------------------------------------------------------
 Center     Atomic      Atomic             Coordinates (Angstroms)
 Number     Number       Type             X           Y           Z
 ---------------------------------------------------------------------
      1          6           0        0.336194   -0.358416   -1.125659
      2          8           0        0.889736   -0.115272   -0.071546
      3          8           0       -0.851789   -0.846067   -1.297466
      4          1           0       -1.336053   -0.969398   -0.400684
      5          6           0        1.039257   -0.084205   -2.479757
      6          9           0        1.083674   -1.194331   -3.227567
      7          9           0        2.288182    0.340510   -2.284630
      8          9           0        0.376692    0.859070   -3.164836
      9          8           0        2.047288    2.203376    0.943651
     10          1           0        1.874342    1.337326    0.536239
     11          1           0        2.766379    2.082514    1.567775
     12          8           0       -2.065069    1.088737    2.375170
     13          1           0       -2.833871    1.457909    2.813925
     14          1           0       -1.446579    1.833057    2.191626
     15          8           0       -0.341759    3.110438    1.873265
     16          1           0        0.522870    2.791507    1.532722
     17          1           0       -0.605226    3.836475    1.302991
     18          8           0       -2.092239   -1.115907    0.902812
     19          1           0       -1.725651   -1.784657    1.487699
     20          1           0       -2.114232   -0.276202    1.428753
 ---------------------------------------------------------------------
                    Distance matrix (angstroms):
                    1          2          3          4          5
     1  C    0.000000
     2  O    1.215189   0.000000
     3  O    1.295618   2.251633   0.000000
     4  H    1.922316   2.406658   1.026615   0.000000
     5  C    1.550183   2.413048   2.356757   3.278446   0.000000
     6  F    2.382330   3.341026   2.755467   3.727860   1.339243
     7  F    2.375283   2.657278   3.498839   4.289544   1.333518
     8  F    2.375322   3.283444   2.811357   3.730593   1.340930
     9  O    3.711154   2.783286   4.767217   4.829155   4.238971
    10  H    2.829019   1.857120   3.944804   4.062689   3.437200
    11  H    4.372474   3.322563   5.466017   5.478955   4.905113
    12  O    4.485100   4.020813   4.324786   3.531678   5.880727
    13  H    5.372957   4.966497   5.112777   4.297556   6.738123
    14  H    4.357203   3.791610   4.439059   3.819168   5.628241
    15  O    4.635311   3.962837   5.095841   4.775409   5.573306
    16  H    4.125997   3.340304   4.809532   4.619314   4.963503
    17  H    4.937785   4.443036   5.361844   5.151023   5.690803
    18  O    3.253578   3.292843   2.540226   1.514062   4.723605
    19  H    3.621465   3.472512   3.066223   2.093424   5.126105
    20  H    3.540673   3.361640   3.057904   2.105451   5.025714
                    6          7          8          9         10
     6  F    0.000000
     7  F    2.166958   0.000000
     8  F    2.172605   2.167363   0.000000
     9  O    5.465530   3.734983   4.634406   0.000000
    10  H    4.604420   3.020299   4.021149   0.972593   0.000000
    11  H    6.046860   4.254912   5.441051   0.959808   1.554060
    12  O    6.820385   6.420621   6.058598   4.494792   4.354587
    13  H    7.673406   7.312952   6.812628   5.280091   5.231603
    14  H    6.703351   6.017724   5.741485   3.728497   3.743605
    15  O    6.825055   5.645988   5.564826   2.719281   3.137303
    16  H    6.233920   4.867842   5.081607   1.736881   2.221283
    17  H    6.977632   5.784860   5.458075   3.135597   3.603042
    18  O    5.210816   5.609725   5.151884   5.306128   4.678300
    19  H    5.520374   5.904037   5.749367   5.516835   4.859219
    20  H    5.722839   5.792305   5.347392   4.868458   4.394176
                   11         12         13         14         15
    11  H    0.000000
    12  O    4.998237   0.000000
    13  H    5.771120   0.959088   0.000000
    14  H    4.266197   0.985003   1.566069   0.000000
    15  O    3.287929   2.703513   3.134696   1.718629   0.000000
    16  H    2.353133   3.210385   3.832450   2.287250   0.982481
    17  H    3.809752   3.291014   3.592681   2.347601   0.960081
    18  O    5.854762   2.651232   3.290425   3.282423   4.676318
    19  H    5.927879   3.026417   3.674406   3.696112   5.101546
    20  H    5.422475   1.661681   2.333179   2.340237   3.848192
                   16         17         18         19         20
    16  H    0.000000
    17  H    1.554778   0.000000
    18  O    4.743781   5.186273   0.000000
    19  H    5.098936   5.734683   0.961096   0.000000
    20  H    4.046722   4.382582   0.991061   1.558815   0.000000
 Stoichiometry    C2H9F3O6
 Framework group  C1[X(C2H9F3O6)]
 Deg. of freedom    54
 Full point group                 C1      NOp   1
 Largest Abelian subgroup         C1      NOp   1
 Largest concise Abelian subgroup C1      NOp   1
                         Standard orientation:                         
 ---------------------------------------------------------------------
 Center     Atomic      Atomic             Coordinates (Angstroms)
 Number     Number       Type             X           Y           Z
 ---------------------------------------------------------------------
      1          6           0        0.844158    0.493126   -0.279653
      2          8           0        0.086993   -0.141474   -0.987233
      3          8           0        0.671593    1.690600    0.183921
      4          1           0       -0.249623    2.060910   -0.077178
      5          6           0        2.194991   -0.107608    0.186650
      6          9           0        3.215377    0.688268   -0.158261
      7          9           0        2.392807   -1.305913   -0.363988
      8          9           0        2.204413   -0.250902    1.519869
      9          8           0       -1.072875   -2.655860   -0.705725
     10          1           0       -0.510926   -1.899220   -0.945820
     11          1           0       -1.276674   -3.124405   -1.518229
     12          8           0       -3.589454    0.951679    0.219286
     13          1           0       -4.395253    1.210268    0.670582
     14          1           0       -3.426904    0.003256    0.429766
     15          8           0       -3.127568   -1.655017    0.767720
     16          1           0       -2.383501   -2.023503    0.242505
     17          1           0       -2.984197   -1.937662    1.673983
     18          8           0       -1.620446    2.613408   -0.405772
     19          1           0       -1.753478    2.781657   -1.342629
     20          1           0       -2.353662    2.005824   -0.131115
 ---------------------------------------------------------------------
 Rotational constants (GHZ):           1.0013076           0.4856476           0.3721513
 Standard basis: 6-31++G(d,p) (6D, 7F)
 There are   263 symmetry adapted cartesian basis functions of A   symmetry.
 There are   263 symmetry adapted basis functions of A   symmetry.
   263 basis functions,   424 primitive gaussians,   263 cartesian basis functions
    48 alpha electrons       48 beta electrons
       nuclear repulsion energy       726.9650105378 Hartrees.
 NAtoms=   20 NActive=   20 NUniq=   20 SFac= 1.00D+00 NAtFMM=   60 NAOKFM=F Big=F
 Integral buffers will be    131072 words long.
 Raffenetti 2 integral format.
 Two-electron integral symmetry is turned on.
 Nuclear repulsion after empirical dispersion term =      726.9571379023 Hartrees.
 One-electron integrals computed using PRISM.
 NBasis=   263 RedAO= T EigKep=  5.61D-05  NBF=   263
 NBsUse=   263 1.00D-06 EigRej= -1.00D+00 NBFU=   263
 Initial guess from the checkpoint file:  "/local_scratch/slurm.5620347/Gau-3481386.chk"
 B after Tr=     0.000000    0.000000    0.000000
         Rot=    0.999989    0.004624   -0.000758   -0.000954 Ang=   0.55 deg.
 ExpMin= 3.60D-02 ExpMax= 7.00D+03 ExpMxC= 1.05D+03 IAcc=3 IRadAn=         5 AccDes= 0.00D+00
 Harris functional with IExCor= 4639 and IRadAn=       5 diagonalized for initial guess.
 HarFok:  IExCor= 4639 AccDes= 0.00D+00 IRadAn=         5 IDoV= 1 UseB2=F ITyADJ=14
 ICtDFT=  3500011 ScaDFX=  1.000000  1.000000  1.000000  1.000000
 FoFCou: FMM=F IPFlag=           0 FMFlag=      100000 FMFlg1=           0
         NFxFlg=           0 DoJE=T BraDBF=F KetDBF=T FulRan=T
         wScrn=  0.000000 ICntrl=       500 IOpCl=  0 I1Cent=   200000004 NGrid=           0
         NMat0=    1 NMatS0=      1 NMatT0=    0 NMatD0=    1 NMtDS0=    0 NMtDT0=    0
 Petite list used in FoFCou.
 Requested convergence on RMS density matrix=1.00D-10 within 128 cycles.
 Requested convergence on MAX density matrix=1.00D-08.
 Requested convergence on             energy=1.00D-08.
 No special actions if energy rises.
 SCF Done:  E(RwB97XD) =  -832.385082648     A.U. after   15 cycles
            NFock= 15  Conv=0.44D-10     -V/T= 2.0082
 Calling FoFJK, ICntrl=      2127 FMM=F ISym2X=0 I1Cent= 0 IOpClX= 0 NMat=1 NMatS=1 NMatT=0.
 ***** Axes restored to original set *****
 -------------------------------------------------------------------
 Center     Atomic                   Forces (Hartrees/Bohr)
 Number     Number              X              Y              Z
 -------------------------------------------------------------------
      1        6           0.000166522    0.000072275    0.000592314
      2        8          -0.000139817    0.000165345   -0.000526489
      3        8           0.000257330    0.000061020   -0.000210123
      4        1          -0.000228812    0.000060441    0.000175182
      5        6          -0.000062985   -0.000282836    0.000086439
      6        9           0.000048639    0.000145187    0.000010858
      7        9          -0.000017577    0.000077873   -0.000096545
      8        9           0.000043093    0.000051661   -0.000061940
      9        8          -0.000589674   -0.000358073   -0.001036745
     10        1           0.000093873   -0.000089748    0.000301042
     11        1           0.000075016   -0.000204186    0.000051123
     12        8          -0.000105123    0.000098055    0.000019053
     13        1           0.000011502   -0.000038412   -0.000053174
     14        1           0.000123667   -0.000091006   -0.000059214
     15        8          -0.000952567   -0.000480694   -0.000998296
     16        1           0.000987910    0.001052851    0.001652106
     17        1           0.000238797   -0.000098797    0.000042367
     18        8           0.000008101    0.000046238    0.000243093
     19        1          -0.000006620    0.000018215   -0.000007703
     20        1           0.000048727   -0.000205411   -0.000123349
 -------------------------------------------------------------------
 Cartesian Forces:  Max     0.001652106 RMS     0.000407175

 GradGradGradGradGradGradGradGradGradGradGradGradGradGradGradGradGradGrad
 Berny optimization.
 Using GEDIIS/GDIIS optimizer.
 FormGI is forming the generalized inverse of G from B-inverse, IUseBI=4.
 Internal  Forces:  Max     0.001584919 RMS     0.000479471
 Search for a local minimum.
 Step number  20 out of a maximum of  120
 All quantities printed in internal units (Hartrees-Bohrs-Radians)
 Mixed Optimization -- En-DIIS/RFO-DIIS
 Swapping is turned off.
 Update second derivatives using D2CorX and points   16   17   18   19   20
 DE= -9.46D-06 DEPred=-1.42D-05 R= 6.65D-01
 TightC=F SS=  1.41D+00  RLast= 1.61D-01 DXNew= 7.4063D-01 4.8334D-01
 Trust test= 6.65D-01 RLast= 1.61D-01 DXMaxT set to 4.83D-01
 ITU=  1  1  1  0 -1  1  1  1  1  0 -1  0 -1  1 -1  1 -1  1  1  0
     Eigenvalues ---    0.00026   0.00039   0.00114   0.00310   0.00408
     Eigenvalues ---    0.00756   0.01004   0.01190   0.01442   0.01528
     Eigenvalues ---    0.01611   0.01722   0.02197   0.02277   0.02395
     Eigenvalues ---    0.02815   0.03183   0.03248   0.03527   0.03734
     Eigenvalues ---    0.04234   0.04842   0.05470   0.06095   0.07437
     Eigenvalues ---    0.08058   0.08812   0.09977   0.10418   0.12091
     Eigenvalues ---    0.13836   0.15560   0.20343   0.21404   0.22376
     Eigenvalues ---    0.24195   0.28348   0.35070   0.37960   0.38168
     Eigenvalues ---    0.39053   0.43788   0.46089   0.49680   0.54571
     Eigenvalues ---    0.55821   0.56436   0.56841   0.57283   0.57356
     Eigenvalues ---    0.60309   0.66180   0.95550   3.44266
 En-DIIS/RFO-DIIS/Sim-DIIS IScMMF=       -3 using points:    20   19   18
 RFO step:  Lambda=-1.79498446D-05.
 DidBck=F Rises=F RFO-DIIS coefs:    1.51949   -0.33802   -0.18147
 Iteration  1 RMS(Cart)=  0.02193092 RMS(Int)=  0.00039402
 Iteration  2 RMS(Cart)=  0.00038541 RMS(Int)=  0.00001597
 Iteration  3 RMS(Cart)=  0.00000004 RMS(Int)=  0.00001597
 Variable       Old X    -DE/DX   Delta X   Delta X   Delta X     New X
                                 (Linear)    (Quad)   (Total)
    R1        2.29637  -0.00049   0.00040  -0.00073  -0.00034   2.29604
    R2        2.44836   0.00011  -0.00009   0.00006  -0.00003   2.44833
    R3        2.92942   0.00006   0.00017   0.00015   0.00032   2.92974
    R4        1.94002   0.00036  -0.00111   0.00175   0.00063   1.94066
    R5        2.86116   0.00010  -0.00100   0.00028  -0.00073   2.86044
    R6        2.53080  -0.00013   0.00075  -0.00014   0.00062   2.53142
    R7        2.51998  -0.00001  -0.00022   0.00011  -0.00011   2.51987
    R8        2.53399   0.00005  -0.00070   0.00009  -0.00060   2.53339
    R9        1.83793  -0.00006  -0.00010  -0.00011  -0.00021   1.83772
   R10        1.81377   0.00012  -0.00010   0.00029   0.00019   1.81396
   R11        3.28223   0.00008  -0.00042   0.00331   0.00289   3.28512
   R12        1.81241  -0.00005  -0.00002  -0.00004  -0.00006   1.81235
   R13        1.86139  -0.00021   0.00032  -0.00027   0.00005   1.86143
   R14        3.14012  -0.00022  -0.00277   0.00316   0.00039   3.14051
   R15        3.24774  -0.00023  -0.00081   0.00118   0.00038   3.24812
   R16        1.85662   0.00003  -0.00019   0.00018  -0.00001   1.85661
   R17        1.81429  -0.00017   0.00021  -0.00037  -0.00016   1.81413
   R18        1.81621  -0.00002   0.00000  -0.00003  -0.00002   1.81619
   R19        1.87283  -0.00046   0.00020  -0.00058  -0.00038   1.87246
    A1        2.22436   0.00033   0.00002  -0.00001   0.00001   2.22437
    A2        2.11266  -0.00013   0.00095  -0.00040   0.00055   2.11321
    A3        1.94615  -0.00020  -0.00095   0.00041  -0.00054   1.94561
    A4        1.94110   0.00050   0.00029  -0.00059  -0.00030   1.94080
    A5        1.93496   0.00014  -0.00242   0.00024  -0.00218   1.93278
    A6        1.93188   0.00012  -0.00012   0.00031   0.00018   1.93206
    A7        1.92475   0.00006   0.00223   0.00018   0.00240   1.92716
    A8        1.89088  -0.00009  -0.00013  -0.00009  -0.00022   1.89066
    A9        1.89042  -0.00008   0.00016  -0.00023  -0.00007   1.89035
   A10        1.88965  -0.00015   0.00032  -0.00044  -0.00012   1.88953
   A11        1.86866  -0.00025   0.00049  -0.00085  -0.00036   1.86830
   A12        1.86243   0.00002   0.00029  -0.00078  -0.00050   1.86193
   A13        2.07106   0.00004  -0.00015  -0.00467  -0.00483   2.06623
   A14        1.87309   0.00076  -0.00018   0.00068   0.00051   1.87359
   A15        2.15678   0.00048   0.00357  -0.00310   0.00044   2.15722
   A16        2.13312  -0.00137  -0.00009  -0.00073  -0.00083   2.13230
   A17        1.96999  -0.00131   0.00625  -0.00793  -0.00165   1.96834
   A18        2.08942   0.00050  -0.01185   0.01618   0.00434   2.09376
   A19        1.85574   0.00044   0.00104  -0.00320  -0.00212   1.85362
   A20        3.12556  -0.00123   0.00541  -0.00950  -0.00410   3.12146
   A21        1.98314   0.00064   0.00030   0.00036   0.00066   1.98381
   A22        1.96706  -0.00110   0.00069  -0.00287  -0.00218   1.96488
   A23        1.84945   0.00002   0.00032   0.00056   0.00088   1.85033
   A24        3.14929  -0.00000   0.00119  -0.00183  -0.00063   3.14866
   A25        3.13008  -0.00158   0.00150   0.00125   0.00276   3.13283
   A26        3.13237  -0.00145  -0.00408   0.00061  -0.00346   3.12891
   A27        3.10342  -0.00027   0.00031  -0.00003   0.00029   3.10371
   A28        3.15727   0.00073  -0.00758   0.01124   0.00363   3.16090
   A29        3.06567  -0.00038   0.00120   0.00134   0.00252   3.06819
    D1        0.05773  -0.00025  -0.00325   0.00124  -0.00201   0.05573
    D2       -3.07782  -0.00010  -0.00674   0.00109  -0.00564  -3.08346
    D3        2.16988   0.00006  -0.02994  -0.00626  -0.03620   2.13369
    D4        0.07100   0.00000  -0.02810  -0.00651  -0.03460   0.03639
    D5       -2.01968   0.00008  -0.02985  -0.00628  -0.03613  -2.05580
    D6       -0.97731  -0.00008  -0.02672  -0.00612  -0.03283  -1.01013
    D7       -3.07619  -0.00014  -0.02487  -0.00637  -0.03124  -3.10743
    D8        1.11632  -0.00006  -0.02662  -0.00614  -0.03276   1.08356
    D9       -1.17797  -0.00035   0.00740   0.01351   0.02091  -1.15706
   D10        0.93318  -0.00071   0.00882   0.01167   0.02049   0.95367
   D11       -2.10667   0.00015  -0.00068   0.00492   0.00423  -2.10244
   D12        0.88541  -0.00028   0.00911   0.00609   0.01520   0.90061
   D13       -1.22443   0.00000   0.00832   0.01101   0.01933  -1.20510
   D14        3.00754   0.00016   0.01996  -0.01520   0.00475   3.01228
   D15       -1.07240  -0.00041   0.01634  -0.01104   0.00524  -1.06716
   D16       -0.61803   0.00046   0.02270  -0.01539   0.00737  -0.61065
   D17        1.58522  -0.00011   0.01908  -0.01123   0.00787   1.59309
   D18        2.35363  -0.00011  -0.01669  -0.00606  -0.02278   2.33085
   D19       -1.77344  -0.00040  -0.01623  -0.00638  -0.02264  -1.79608
   D20       -0.24607  -0.00003  -0.02280   0.00128  -0.02148  -0.26755
   D21        1.91005  -0.00032  -0.02234   0.00096  -0.02135   1.88870
   D22       -0.45711  -0.00011  -0.01917   0.01252  -0.00662  -0.46373
   D23       -2.78135  -0.00012  -0.00910  -0.00021  -0.00934  -2.79069
[truncated: 1,532,633 more chars]
