# Supplementary material for: The Hydration of Trifluoroacetic Acid from 0 to 298 K
Source: J Phys Chem A. 2026 Jan 20;130(4):927–35. doi: 10.1021/acs.jpca.5c08151 (PMC12862820; doi:10.1021/acs.jpca.5c08151)
Supplement: Supplementary file 1 [file jp5c08151_si_001.zip › TFA_SI/within1kcal-hightemps/4-H2O/20K-1-326-7684-wb97xd.xyz]

20
20K-1-326-7684-wb97xd.log	Energy: -522329.6467047
C          0.83259       -0.49717        0.27999
O          0.06492        0.13656        0.97657
O          0.68105       -1.70599       -0.15999
H         -0.23523       -2.08547        0.10957
C          2.17366        0.11742       -0.19659
F          2.19905        0.20291       -1.53427
F          3.20831       -0.63679        0.19664
F          2.33460        1.34328        0.30322
O         -1.08847        2.65010        0.75402
H         -1.21543        3.13059        1.57512
H         -0.54024        1.87350        0.96091
O         -3.52426       -0.96472       -0.28542
H         -3.36499       -0.01042       -0.46944
H         -4.32730       -1.21465       -0.74609
O         -1.60257       -2.63241        0.45256
H         -2.32370       -2.02759        0.14299
H         -1.74365       -2.75228        1.39565
O         -3.10965        1.66109       -0.77617
H         -2.89439        1.95388       -1.66474
H         -2.43832        2.06926       -0.18727
