# Supplementary material for: The Hydration of Trifluoroacetic Acid from 0 to 298 K
Source: J Phys Chem A. 2026 Jan 20;130(4):927–35. doi: 10.1021/acs.jpca.5c08151 (PMC12862820; doi:10.1021/acs.jpca.5c08151)
Supplement: Supplementary file 1 [file jp5c08151_si_001.zip › TFA_SI/within1kcal-hightemps/4-H2O/PM7-308-20583-wb97xd.xyz]

20
PM7-308-20583-wb97xd.log	Energy: -522332.3199634
C         -1.07475       -0.08832        0.21681
O         -0.49875       -1.16107        0.16290
O         -0.62322        1.04858        0.62937
H          0.36990        1.01114        0.93932
C         -2.54717        0.02401       -0.25551
F         -3.02181       -1.16062       -0.63395
F         -2.63571        0.86608       -1.29606
F         -3.32295        0.49380        0.73097
O          3.51306        1.73989       -0.55179
H          3.69221        0.84975       -0.92081
H          3.26073        2.30559       -1.28504
O          2.06604       -1.74957        0.84155
H          2.12226       -2.55255        1.36544
H          1.12854       -1.64834        0.56680
O          3.73779       -0.89349       -1.21646
H          4.57163       -1.36491       -1.27616
H          3.20282       -1.34068       -0.53358
O          1.77254        0.99606        1.37918
H          2.07855        0.07938        1.47788
H          2.38957        1.41004        0.73173
