# Supplementary material for: The Hydration of Trifluoroacetic Acid from 0 to 298 K
Source: J Phys Chem A. 2026 Jan 20;130(4):927–35. doi: 10.1021/acs.jpca.5c08151 (PMC12862820; doi:10.1021/acs.jpca.5c08151)
Supplement: Supplementary file 1 [file jp5c08151_si_001.zip › TFA_SI/within1kcal-hightemps/4-H2O/20K-1-192-16583-wb97xd.xyz]

20
20K-1-192-16583-wb97xd.log	Energy: -522330.4509905
C         -0.89533       -0.41541        0.01111
O          0.09600        0.28222        0.07010
O         -0.94103       -1.70778       -0.06174
H          0.00417       -2.10701       -0.07835
C         -2.31390        0.20852        0.01264
F         -3.04765       -0.27616        1.02231
F         -2.94723       -0.06233       -1.13667
F         -2.24258        1.53530        0.14776
O          3.72787        1.44826       -0.13621
H          4.17338        1.74872       -0.93167
H          2.89704        1.96782       -0.07274
O          3.54433       -1.22372        0.22559
H          4.03965       -1.35912        1.03673
H          3.55489       -0.25256        0.05965
O          1.38427       -2.72284       -0.09074
H          2.15457       -2.11045        0.04060
H          1.61578       -3.31125       -0.81337
O          1.33271        2.74125       -0.04889
H          0.71013        1.99530        0.00732
H          1.08974        3.35955        0.64387
