# Supplementary material for: The Hydration of Trifluoroacetic Acid from 0 to 298 K
Source: J Phys Chem A. 2026 Jan 20;130(4):927–35. doi: 10.1021/acs.jpca.5c08151 (PMC12862820; doi:10.1021/acs.jpca.5c08151)
Supplement: Supplementary file 1 [file jp5c08151_si_001.zip › TFA_SI/within1kcal-hightemps/4-H2O/20K-1-533-11414-wb97xd.xyz]

20
20K-1-533-11414-wb97xd.log	Energy: -522329.8746092
C         -0.87958       -0.43730        0.06380
O          0.10388        0.24616        0.25829
O         -0.92446       -1.72421       -0.07639
H          0.01825       -2.12669       -0.02162
C         -2.28707        0.20159       -0.04548
F         -3.08681       -0.24224        0.93202
F         -2.85427       -0.09525       -1.22221
F         -2.20581        1.53235        0.05257
O          1.32401        2.70686        0.35959
H          0.84522        3.47967        0.05387
H          0.70020        1.96038        0.36328
O          3.54291       -1.16530        0.16770
H          4.06393       -1.21471        0.97266
H          3.51713       -0.21204       -0.07807
O          1.40386       -2.72294        0.05413
H          2.16458       -2.08755        0.11646
H          1.65298       -3.39412       -0.58576
O          3.63071        1.47393       -0.42587
H          2.85006        2.00927       -0.17086
H          3.86221        1.73030       -1.32107
