# Supplementary material for: The Hydration of Trifluoroacetic Acid from 0 to 298 K
Source: J Phys Chem A. 2026 Jan 20;130(4):927–35. doi: 10.1021/acs.jpca.5c08151 (PMC12862820; doi:10.1021/acs.jpca.5c08151)
Supplement: Supplementary file 1 [file jp5c08151_si_001.zip › TFA_SI/within1kcal-hightemps/4-H2O/20K-1-563-13198-wb97xd.xyz]

20
20K-1-563-13198-wb97xd.log	Energy: -522327.8514051
C          0.94710       -0.14265       -0.09141
O          0.54534       -1.25625        0.18166
O          0.27515        0.89086       -0.47708
H         -0.75653        0.74904       -0.53349
C          2.46009        0.18505        0.01486
F          2.66330        1.15773        0.91929
F          2.93830        0.60772       -1.16430
F          3.15997       -0.88355        0.39070
O         -2.20655        0.78896       -0.64311
H         -2.61884        1.54545       -0.19015
H         -2.76113       -0.01117       -0.48774
O         -3.64119       -1.44188       -0.19865
H         -2.97939       -2.12602        0.04545
H         -4.14147       -1.79513       -0.93800
O         -3.15295        3.11426        0.58352
H         -2.73968        3.36168        1.41513
H         -3.10625        3.88734        0.01436
O         -1.56409       -3.06927        0.35191
H         -1.43348       -3.55232        1.17103
H         -0.80620       -2.46375        0.26548
