# Supplementary material for: The Hydration of Trifluoroacetic Acid from 0 to 298 K
Source: J Phys Chem A. 2026 Jan 20;130(4):927–35. doi: 10.1021/acs.jpca.5c08151 (PMC12862820; doi:10.1021/acs.jpca.5c08151)
Supplement: Supplementary file 1 [file jp5c08151_si_001.zip › TFA_SI/within1kcal-hightemps/4-H2O/20K-1-61-13552-wb97xd.log]

 Entering Gaussian System, Link 0=g16
 Initial command:
 /software/commercial/MERCURY/GAUSSIAN/AVX2/g16/l1.exe "/local_scratch/slurm.5620285/Gau-724464.inp" -scrdir="/local_scratch/slurm.5620285/"
 Entering Link 1 = /software/commercial/MERCURY/GAUSSIAN/AVX2/g16/l1.exe PID=    724465.
  
 Copyright (c) 1988-2019, Gaussian, Inc.  All Rights Reserved.
  
 This is part of the Gaussian(R) 16 program.  It is based on
 the Gaussian(R) 09 system (copyright 2009, Gaussian, Inc.),
 the Gaussian(R) 03 system (copyright 2003, Gaussian, Inc.),
 the Gaussian(R) 98 system (copyright 1998, Gaussian, Inc.),
 the Gaussian(R) 94 system (copyright 1995, Gaussian, Inc.),
 the Gaussian 92(TM) system (copyright 1992, Gaussian, Inc.),
 the Gaussian 90(TM) system (copyright 1990, Gaussian, Inc.),
 the Gaussian 88(TM) system (copyright 1988, Gaussian, Inc.),
 the Gaussian 86(TM) system (copyright 1986, Carnegie Mellon
 University), and the Gaussian 82(TM) system (copyright 1983,
 Carnegie Mellon University). Gaussian is a federally registered
 trademark of Gaussian, Inc.
  
 This software contains proprietary and confidential information,
 including trade secrets, belonging to Gaussian, Inc.
  
 This software is provided under written license and may be
 used, copied, transmitted, or stored only in accord with that
 written license.
  
 The following legend is applicable only to US Government
 contracts under FAR:
  
                    RESTRICTED RIGHTS LEGEND
  
 Use, reproduction and disclosure by the US Government is
 subject to restrictions as set forth in subparagraphs (a)
 and (c) of the Commercial Computer Software - Restricted
 Rights clause in FAR 52.227-19.
  
 Gaussian, Inc.
 340 Quinnipiac St., Bldg. 40, Wallingford CT 06492
  
  
 ---------------------------------------------------------------
 Warning -- This program may not be used in any manner that
 competes with the business of Gaussian, Inc. or will provide
 assistance to any competitor of Gaussian, Inc.  The licensee
 of this program is prohibited from giving any competitor of
 Gaussian, Inc. access to this program.  By using this program,
 the user acknowledges that Gaussian, Inc. is engaged in the
 business of creating and licensing software in the field of
 computational chemistry and represents and warrants to the
 licensee that it is not a competitor of Gaussian, Inc. and that
 it will not use this program in any manner prohibited above.
 ---------------------------------------------------------------
  

 Cite this work as:
 Gaussian 16, Revision C.01,
 M. J. Frisch, G. W. Trucks, H. B. Schlegel, G. E. Scuseria, 
 M. A. Robb, J. R. Cheeseman, G. Scalmani, V. Barone, 
 G. A. Petersson, H. Nakatsuji, X. Li, M. Caricato, A. V. Marenich, 
 J. Bloino, B. G. Janesko, R. Gomperts, B. Mennucci, H. P. Hratchian, 
 J. V. Ortiz, A. F. Izmaylov, J. L. Sonnenberg, D. Williams-Young, 
 F. Ding, F. Lipparini, F. Egidi, J. Goings, B. Peng, A. Petrone, 
 T. Henderson, D. Ranasinghe, V. G. Zakrzewski, J. Gao, N. Rega, 
 G. Zheng, W. Liang, M. Hada, M. Ehara, K. Toyota, R. Fukuda, 
 J. Hasegawa, M. Ishida, T. Nakajima, Y. Honda, O. Kitao, H. Nakai, 
 T. Vreven, K. Throssell, J. A. Montgomery, Jr., J. E. Peralta, 
 F. Ogliaro, M. J. Bearpark, J. J. Heyd, E. N. Brothers, K. N. Kudin, 
 V. N. Staroverov, T. A. Keith, R. Kobayashi, J. Normand, 
 K. Raghavachari, A. P. Rendell, J. C. Burant, S. S. Iyengar, 
 J. Tomasi, M. Cossi, J. M. Millam, M. Klene, C. Adamo, R. Cammi, 
 J. W. Ochterski, R. L. Martin, K. Morokuma, O. Farkas, 
 J. B. Foresman, and D. J. Fox, Gaussian, Inc., Wallingford CT, 2019.
 
 ******************************************
 Gaussian 16:  ES64L-G16RevC.01  3-Jul-2019
                19-Sep-2025 
 ******************************************
 %nproc=20
 Will use up to   20 processors via shared memory.
 %mem=18gb
 ----------------------------------------------------------------------
 # wb97xd/6-31++g** scf(conver=10) opt(tight,maxcycles=300,calcfc) freq
 ----------------------------------------------------------------------
 1/6=300,7=10,10=4,18=20,19=15,26=3,38=1/1,3;
 2/9=110,12=2,17=6,18=5,40=1/2;
 3/5=1,6=6,7=1111,11=2,25=1,30=1,71=2,74=-58,140=1/1,2,3;
 4//1;
 5/5=2,6=10,38=5/2;
 8/6=4,10=90,11=11/1;
 11/6=1,8=1,9=11,15=111,16=1/1,2,10;
 10/6=1,13=1/2;
 6/7=2,8=2,9=2,10=2,28=1/1;
 7/10=1,25=1/1,2,3,16;
 1/6=300,7=10,10=4,18=20,19=15,26=3/3(2);
 2/9=110/2;
 99//99;
 2/9=110/2;
 3/5=1,6=6,7=1111,11=2,25=1,30=1,71=1,74=-58/1,2,3;
 4/5=5,16=3,69=1/1;
 5/5=2,6=10,38=5/2;
 7//1,2,3,16;
 1/6=300,7=10,18=20,19=15,26=3/3(-5);
 2/9=110/2;
 6/7=2,8=2,9=2,10=2,19=2,28=1/1;
 99/9=1/99;
 --------------
 20K-1-61-13552
 --------------
 Symbolic Z-matrix:
 Charge =  0 Multiplicity = 1
 C                     0.34817  -0.45721   0.76902 
 O                    -0.56712   0.14082   0.24724 
 O                     1.37835  -0.96558   0.23024 
 H                     1.44389  -0.83732  -0.89603 
 C                     0.32204  -0.68104   2.3162 
 F                     1.44288  -0.24353   2.90115 
 F                     0.1959   -1.98095   2.61627 
 F                    -0.70192  -0.04117   2.88974 
 O                    -0.95658  -1.25282  -3.18297 
 H                    -1.20882  -1.36578  -4.10028 
 H                    -1.39782  -0.45048  -2.85365 
 O                     1.47812  -0.65915  -2.234 
 H                     1.41401   0.31076  -2.39071 
 H                     0.64277  -1.03916  -2.59061 
 O                     0.84098   1.89789  -2.71681 
 H                     0.92108   2.37102  -3.54583 
 H                    -0.10759   1.80995  -2.51926 
 O                    -1.71679   1.12888  -2.00502 
 H                    -2.53941   1.56173  -1.76903 
 H                    -1.34328   0.79228  -1.16565 
 
 Add virtual bond connecting atoms O12        and H4         Dist= 2.55D+00.
 Add virtual bond connecting atoms O15        and H13        Dist= 3.25D+00.
 Add virtual bond connecting atoms H14        and O9         Dist= 3.25D+00.
 Add virtual bond connecting atoms O18        and H11        Dist= 3.44D+00.
 Add virtual bond connecting atoms O18        and H17        Dist= 3.44D+00.
 Add virtual bond connecting atoms H20        and O2         Dist= 3.29D+00.

 GradGradGradGradGradGradGradGradGradGradGradGradGradGradGradGradGradGrad
 Berny optimization.
 Initialization pass.
                           ----------------------------
                           !    Initial Parameters    !
                           ! (Angstroms and Degrees)  !
 --------------------------                            --------------------------
 ! Name  Definition              Value          Derivative Info.                !
 --------------------------------------------------------------------------------
 ! R1    R(1,2)                  1.2115         calculate D2E/DX2 analytically  !
 ! R2    R(1,3)                  1.2689         calculate D2E/DX2 analytically  !
 ! R3    R(1,5)                  1.5635         calculate D2E/DX2 analytically  !
 ! R4    R(2,20)                 1.7387         calculate D2E/DX2 analytically  !
 ! R5    R(3,4)                  1.1354         calculate D2E/DX2 analytically  !
 ! R6    R(4,12)                 1.3502         calculate D2E/DX2 analytically  !
 ! R7    R(5,6)                  1.3379         calculate D2E/DX2 analytically  !
 ! R8    R(5,7)                  1.34           calculate D2E/DX2 analytically  !
 ! R9    R(5,8)                  1.3367         calculate D2E/DX2 analytically  !
 ! R10   R(9,10)                 0.958          calculate D2E/DX2 analytically  !
 ! R11   R(9,11)                 0.9731         calculate D2E/DX2 analytically  !
 ! R12   R(9,14)                 1.7189         calculate D2E/DX2 analytically  !
 ! R13   R(11,18)                1.8211         calculate D2E/DX2 analytically  !
 ! R14   R(12,13)                0.9846         calculate D2E/DX2 analytically  !
 ! R15   R(12,14)                0.9846         calculate D2E/DX2 analytically  !
 ! R16   R(13,15)                1.7186         calculate D2E/DX2 analytically  !
 ! R17   R(15,16)                0.9579         calculate D2E/DX2 analytically  !
 ! R18   R(15,17)                0.9729         calculate D2E/DX2 analytically  !
 ! R19   R(17,18)                1.8215         calculate D2E/DX2 analytically  !
 ! R20   R(18,19)                0.959          calculate D2E/DX2 analytically  !
 ! R21   R(18,20)                0.9784         calculate D2E/DX2 analytically  !
 ! A1    A(2,1,3)              128.9252         calculate D2E/DX2 analytically  !
 ! A2    A(2,1,5)              118.9632         calculate D2E/DX2 analytically  !
 ! A3    A(3,1,5)              112.1103         calculate D2E/DX2 analytically  !
 ! A4    A(1,2,20)             150.7173         calculate D2E/DX2 analytically  !
 ! A5    A(1,3,4)              115.0112         calculate D2E/DX2 analytically  !
 ! A6    A(1,5,6)              111.8298         calculate D2E/DX2 analytically  !
 ! A7    A(1,5,7)              111.225          calculate D2E/DX2 analytically  !
 ! A8    A(1,5,8)              111.6446         calculate D2E/DX2 analytically  !
 ! A9    A(6,5,7)              107.3484         calculate D2E/DX2 analytically  !
 ! A10   A(6,5,8)              107.3148         calculate D2E/DX2 analytically  !
 ! A11   A(7,5,8)              107.2271         calculate D2E/DX2 analytically  !
 ! A12   A(10,9,11)            107.5706         calculate D2E/DX2 analytically  !
 ! A13   A(10,9,14)            126.1293         calculate D2E/DX2 analytically  !
 ! A14   A(11,9,14)            101.7004         calculate D2E/DX2 analytically  !
 ! A15   A(9,11,18)            162.2182         calculate D2E/DX2 analytically  !
 ! A16   A(4,12,13)            106.6219         calculate D2E/DX2 analytically  !
 ! A17   A(4,12,14)            106.647          calculate D2E/DX2 analytically  !
 ! A18   A(13,12,14)           105.5048         calculate D2E/DX2 analytically  !
 ! A19   A(12,13,15)           164.079          calculate D2E/DX2 analytically  !
 ! A20   A(9,14,12)            164.2061         calculate D2E/DX2 analytically  !
 ! A21   A(13,15,16)           126.3332         calculate D2E/DX2 analytically  !
 ! A22   A(13,15,17)           101.7174         calculate D2E/DX2 analytically  !
 ! A23   A(16,15,17)           107.5722         calculate D2E/DX2 analytically  !
 ! A24   A(15,17,18)           162.2651         calculate D2E/DX2 analytically  !
 ! A25   A(11,18,17)            92.1763         calculate D2E/DX2 analytically  !
 ! A26   A(11,18,19)           131.0215         calculate D2E/DX2 analytically  !
 ! A27   A(11,18,20)            91.9801         calculate D2E/DX2 analytically  !
 ! A28   A(17,18,19)           131.1856         calculate D2E/DX2 analytically  !
 ! A29   A(17,18,20)            91.9238         calculate D2E/DX2 analytically  !
 ! A30   A(19,18,20)           105.7602         calculate D2E/DX2 analytically  !
 ! A31   L(3,4,12,18,-1)       177.8486         calculate D2E/DX2 analytically  !
 ! A32   L(2,20,18,9,-1)       176.3217         calculate D2E/DX2 analytically  !
 ! A33   L(3,4,12,18,-2)       179.9654         calculate D2E/DX2 analytically  !
 ! A34   L(2,20,18,9,-2)       183.2903         calculate D2E/DX2 analytically  !
 ! D1    D(3,1,2,20)            -0.1374         calculate D2E/DX2 analytically  !
 ! D2    D(5,1,2,20)          -179.6907         calculate D2E/DX2 analytically  !
 ! D3    D(2,1,3,4)              0.0412         calculate D2E/DX2 analytically  !
 ! D4    D(5,1,3,4)            179.6193         calculate D2E/DX2 analytically  !
 ! D5    D(2,1,5,6)           -126.2083         calculate D2E/DX2 analytically  !
 ! D6    D(2,1,5,7)            113.7809         calculate D2E/DX2 analytically  !
 ! D7    D(2,1,5,8)             -5.9504         calculate D2E/DX2 analytically  !
 ! D8    D(3,1,5,6)             54.1669         calculate D2E/DX2 analytically  !
 ! D9    D(3,1,5,7)            -65.844          calculate D2E/DX2 analytically  !
 ! D10   D(3,1,5,8)            174.4247         calculate D2E/DX2 analytically  !
 ! D11   D(1,2,18,11)           46.1675         calculate D2E/DX2 analytically  !
 ! D12   D(1,2,18,17)          -46.0095         calculate D2E/DX2 analytically  !
 ! D13   D(1,2,18,19)          179.9965         calculate D2E/DX2 analytically  !
 ! D14   D(1,3,12,13)           55.9765         calculate D2E/DX2 analytically  !
 ! D15   D(1,3,12,14)          -55.906          calculate D2E/DX2 analytically  !
 ! D16   D(10,9,11,18)        -137.5669         calculate D2E/DX2 analytically  !
 ! D17   D(14,9,11,18)          -3.367          calculate D2E/DX2 analytically  !
 ! D18   D(10,9,14,12)         102.7016         calculate D2E/DX2 analytically  !
 ! D19   D(11,9,14,12)         -19.4979         calculate D2E/DX2 analytically  !
 ! D20   D(9,11,18,17)          42.7758         calculate D2E/DX2 analytically  !
 ! D21   D(9,11,18,19)        -162.1989         calculate D2E/DX2 analytically  !
 ! D22   D(9,11,18,20)         -49.2259         calculate D2E/DX2 analytically  !
 ! D23   D(4,12,13,15)         -95.7533         calculate D2E/DX2 analytically  !
 ! D24   D(14,12,13,15)         17.3927         calculate D2E/DX2 analytically  !
 ! D25   D(4,12,14,9)           95.6898         calculate D2E/DX2 analytically  !
 ! D26   D(13,12,14,9)         -17.4386         calculate D2E/DX2 analytically  !
 ! D27   D(12,13,15,16)       -102.8449         calculate D2E/DX2 analytically  !
 ! D28   D(12,13,15,17)         19.5183         calculate D2E/DX2 analytically  !
 ! D29   D(13,15,17,18)          3.4044         calculate D2E/DX2 analytically  !
 ! D30   D(16,15,17,18)        137.8626         calculate D2E/DX2 analytically  !
 ! D31   D(15,17,18,11)        -42.8458         calculate D2E/DX2 analytically  !
 ! D32   D(15,17,18,19)        162.1957         calculate D2E/DX2 analytically  !
 ! D33   D(15,17,18,20)         49.2101         calculate D2E/DX2 analytically  !
 --------------------------------------------------------------------------------
 Trust Radius=3.00D-01 FncErr=1.00D-07 GrdErr=1.00D-06 EigMax=2.50D+02 EigMin=1.00D-04
 Number of steps in this run=    120 maximum allowed number of steps=    120.
 GradGradGradGradGradGradGradGradGradGradGradGradGradGradGradGradGradGrad

                          Input orientation:                          
 ---------------------------------------------------------------------
 Center     Atomic      Atomic             Coordinates (Angstroms)
 Number     Number       Type             X           Y           Z
 ---------------------------------------------------------------------
      1          6           0        0.348167   -0.457212    0.769015
      2          8           0       -0.567125    0.140824    0.247236
      3          8           0        1.378347   -0.965580    0.230241
      4          1           0        1.443894   -0.837316   -0.896028
      5          6           0        0.322042   -0.681041    2.316203
      6          9           0        1.442879   -0.243532    2.901154
      7          9           0        0.195904   -1.980946    2.616273
      8          9           0       -0.701923   -0.041169    2.889742
      9          8           0       -0.956584   -1.252820   -3.182972
     10          1           0       -1.208818   -1.365784   -4.100276
     11          1           0       -1.397822   -0.450479   -2.853651
     12          8           0        1.478119   -0.659151   -2.234000
     13          1           0        1.414005    0.310764   -2.390708
     14          1           0        0.642767   -1.039163   -2.590609
     15          8           0        0.840982    1.897886   -2.716811
     16          1           0        0.921082    2.371018   -3.545832
     17          1           0       -0.107592    1.809950   -2.519263
     18          8           0       -1.716791    1.128882   -2.005017
     19          1           0       -2.539406    1.561727   -1.769025
     20          1           0       -1.343276    0.792282   -1.165646
 ---------------------------------------------------------------------
                    Distance matrix (angstroms):
                    1          2          3          4          5
     1  C    0.000000
     2  O    1.211470   0.000000
     3  O    1.268853   2.238142   0.000000
     4  H    2.029154   2.511575   1.135443   0.000000
     5  C    1.563513   2.397228   2.355415   3.406083   0.000000
     6  F    2.406256   3.351287   2.767543   3.843328   1.337855
     7  F    2.399440   3.270544   2.849963   3.898927   1.340040
     8  F    2.402761   2.652193   3.500715   4.423849   1.336745
     9  O    4.237165   3.722935   4.145411   3.341414   5.674746
    10  H    5.192273   4.645697   5.060333   4.193252   6.632014
    11  H    4.021471   3.264230   4.181248   3.472359   5.453300
    12  O    3.214914   3.313535   2.485224   1.350216   4.694821
    13  H    3.421937   3.303408   2.915425   1.884954   4.932654
    14  H    3.422358   3.302964   2.916108   1.885245   4.930306
    15  O    4.235603   3.722312   4.144070   3.340671   5.679031
    16  H    5.190859   4.644985   5.059714   4.193829   6.636066
    17  H    4.020013   3.263535   4.179875   3.471314   5.456313
    18  O    3.804602   2.714891   4.354656   3.884034   5.109364
    19  H    4.342331   3.158190   5.072784   4.731196   5.468727
    20  H    2.857468   1.738690   3.527862   3.239846   4.131251
                    6          7          8          9         10
     6  F    0.000000
     7  F    2.157478   0.000000
     8  F    2.154358   2.154905   0.000000
     9  O    6.617603   5.957318   6.197645   0.000000
    10  H    7.570401   6.889390   7.132454   0.958035   0.000000
    11  H    6.421074   5.899352   5.799859   0.973085   1.558070
    12  O    5.152066   5.188099   5.602429   2.679696   3.346932
    13  H    5.320891   5.639643   5.699488   2.948249   3.551428
    14  H    5.606484   5.310204   5.730482   1.718856   2.411254
    15  O    6.042308   6.625953   6.129757   3.657252   4.094777
    16  H    6.976516   7.578721   7.061827   4.097499   4.336770
    17  H    6.000139   6.390362   5.747799   3.246823   3.714510
    18  O    5.994793   5.889461   5.133969   2.763693   3.297196
    19  H    6.397509   6.266043   5.258301   3.525088   3.971840
    20  H    5.037304   4.935866   4.189527   2.898548   3.645186
                   11         12         13         14         15
    11  H    0.000000
    12  O    2.949330   0.000000
    13  H    2.949607   0.984583   0.000000
    14  H    2.140034   0.984577   1.567505   0.000000
    15  O    3.247427   2.679083   1.718620   2.946434   0.000000
    16  H    3.717160   3.348599   2.412867   3.552358   0.957886
    17  H    2.624128   2.948273   2.139940   2.947130   0.972909
    18  O    1.821071   3.668371   3.258828   3.257431   2.764095
    19  H    2.555112   4.614001   4.192953   4.191164   3.526801
    20  H    2.096852   3.347882   3.055363   3.054355   2.898182
                   16         17         18         19         20
    16  H    0.000000
    17  H    1.557824   0.000000
    18  O    3.297785   1.821489   0.000000
    19  H    3.973282   2.556988   0.959032   0.000000
    20  H    3.644862   2.096388   0.978446   1.544940   0.000000
 Stoichiometry    C2H9F3O6
 Framework group  C1[X(C2H9F3O6)]
 Deg. of freedom    54
 Full point group                 C1      NOp   1
 Largest Abelian subgroup         C1      NOp   1
 Largest concise Abelian subgroup C1      NOp   1
                         Standard orientation:                         
 ---------------------------------------------------------------------
 Center     Atomic      Atomic             Coordinates (Angstroms)
 Number     Number       Type             X           Y           Z
 ---------------------------------------------------------------------
      1          6           0        0.867881   -0.120172   -0.007027
      2          8           0        0.135073    0.844530   -0.007055
      3          8           0        0.564070   -1.352109   -0.002759
      4          1           0       -0.549907   -1.571820    0.000879
      5          6           0        2.415176    0.104388   -0.002231
      6          9           0        3.015672   -0.548084   -1.004000
      7          9           0        2.964433   -0.326807    1.141489
      8          9           0        2.725980    1.398454   -0.127459
      9          8           0       -2.949833   -0.137912    1.830990
     10          1           0       -3.845375   -0.152744    2.171012
     11          1           0       -2.846072    0.678796    1.312225
     12          8           0       -1.883473   -1.783180    0.004317
     13          1           0       -2.245445   -1.311309   -0.780359
     14          1           0       -2.242643   -1.306122    0.787135
     15          8           0       -2.957040   -0.147944   -1.826241
     16          1           0       -3.852625   -0.162561   -2.165741
     17          1           0       -2.851228    0.671076   -1.311886
     18          8           0       -2.386554    1.850522   -0.003907
     19          1           0       -2.338309    2.808338   -0.005283
     20          1           0       -1.459454    1.537727   -0.005469
 ---------------------------------------------------------------------
 Rotational constants (GHZ):           1.3487549           0.4153162           0.4008359
 Standard basis: 6-31++G(d,p) (6D, 7F)
 There are   263 symmetry adapted cartesian basis functions of A   symmetry.
 There are   263 symmetry adapted basis functions of A   symmetry.
   263 basis functions,   424 primitive gaussians,   263 cartesian basis functions
    48 alpha electrons       48 beta electrons
       nuclear repulsion energy       740.9334563617 Hartrees.
 NAtoms=   20 NActive=   20 NUniq=   20 SFac= 1.00D+00 NAtFMM=   60 NAOKFM=F Big=F
 Integral buffers will be    131072 words long.
 Raffenetti 2 integral format.
 Two-electron integral symmetry is turned on.
 Nuclear repulsion after empirical dispersion term =      740.9239196609 Hartrees.
 One-electron integrals computed using PRISM.
 NBasis=   263 RedAO= T EigKep=  3.17D-05  NBF=   263
 NBsUse=   263 1.00D-06 EigRej= -1.00D+00 NBFU=   263
 ExpMin= 3.60D-02 ExpMax= 7.00D+03 ExpMxC= 1.05D+03 IAcc=3 IRadAn=         5 AccDes= 0.00D+00
 Harris functional with IExCor= 4639 and IRadAn=       5 diagonalized for initial guess.
 HarFok:  IExCor= 4639 AccDes= 0.00D+00 IRadAn=         5 IDoV= 1 UseB2=F ITyADJ=14
 ICtDFT=  3500011 ScaDFX=  1.000000  1.000000  1.000000  1.000000
 FoFCou: FMM=F IPFlag=           0 FMFlag=      100000 FMFlg1=           0
         NFxFlg=           0 DoJE=T BraDBF=F KetDBF=T FulRan=T
         wScrn=  0.000000 ICntrl=       500 IOpCl=  0 I1Cent=   200000004 NGrid=           0
         NMat0=    1 NMatS0=      1 NMatT0=    0 NMatD0=    1 NMtDS0=    0 NMtDT0=    0
 Petite list used in FoFCou.
 Requested convergence on RMS density matrix=1.00D-10 within 128 cycles.
 Requested convergence on MAX density matrix=1.00D-08.
 Requested convergence on             energy=1.00D-08.
 No special actions if energy rises.
 SCF Done:  E(RwB97XD) =  -832.384605281     A.U. after   17 cycles
            NFock= 17  Conv=0.78D-10     -V/T= 2.0081
 DoSCS=F DFT=T ScalE2(SS,OS)=  1.000000  1.000000
 Range of M.O.s used for correlation:     1   263
 NBasis=   263 NAE=    48 NBE=    48 NFC=     0 NFV=     0
 NROrb=    263 NOA=    48 NOB=    48 NVA=   215 NVB=   215

 **** Warning!!: The largest alpha MO coefficient is  0.39090107D+02

 Symmetrizing basis deriv contribution to polar:
 IMax=3 JMax=2 DiffMx= 0.00D+00
 G2DrvN: will do    21 centers at a time, making    1 passes.
 Calling FoFCou, ICntrl=  3107 FMM=F I1Cent=   0 AccDes= 0.00D+00.
 End of G2Drv F.D. properties file   721 does not exist.
 End of G2Drv F.D. properties file   722 does not exist.
 End of G2Drv F.D. properties file   788 does not exist.
          IDoAtm=11111111111111111111
          Differentiating once with respect to nuclear coordinates.
 Keep R1 ints in memory in canonical form, NReq=1236245053.
          There are    63 degrees of freedom in the 1st order CPHF.  IDoFFX=6 NUNeed=     0.
     57 vectors produced by pass  0 Test12= 1.64D-14 1.59D-09 XBig12= 1.78D-01 8.63D-02.
 AX will form    57 AO Fock derivatives at one time.
     57 vectors produced by pass  1 Test12= 1.64D-14 1.59D-09 XBig12= 5.78D-02 1.01D-01.
     57 vectors produced by pass  2 Test12= 1.64D-14 1.59D-09 XBig12= 1.65D-03 6.24D-03.
     57 vectors produced by pass  3 Test12= 1.64D-14 1.59D-09 XBig12= 1.83D-05 6.95D-04.
     57 vectors produced by pass  4 Test12= 1.64D-14 1.59D-09 XBig12= 1.46D-07 5.67D-05.
     57 vectors produced by pass  5 Test12= 1.64D-14 1.59D-09 XBig12= 9.34D-10 3.41D-06.
     50 vectors produced by pass  6 Test12= 1.64D-14 1.59D-09 XBig12= 5.56D-12 2.92D-07.
     13 vectors produced by pass  7 Test12= 1.64D-14 1.59D-09 XBig12= 2.60D-14 1.57D-08.
 InvSVY:  IOpt=1 It=  1 EMax= 3.33D-16
 Solved reduced A of dimension   405 with    63 vectors.
 End of Minotr F.D. properties file   721 does not exist.
 End of Minotr F.D. properties file   722 does not exist.
 End of Minotr F.D. properties file   788 does not exist.

 **********************************************************************

            Population analysis using the SCF Density.

 **********************************************************************

 Orbital symmetries:
       Occupied  (A) (A) (A) (A) (A) (A) (A) (A) (A) (A) (A) (A)
                 (A) (A) (A) (A) (A) (A) (A) (A) (A) (A) (A) (A)
                 (A) (A) (A) (A) (A) (A) (A) (A) (A) (A) (A) (A)
                 (A) (A) (A) (A) (A) (A) (A) (A) (A) (A) (A) (A)
       Virtual   (A) (A) (A) (A) (A) (A) (A) (A) (A) (A) (A) (A)
                 (A) (A) (A) (A) (A) (A) (A) (A) (A) (A) (A) (A)
                 (A) (A) (A) (A) (A) (A) (A) (A) (A) (A) (A) (A)
                 (A) (A) (A) (A) (A) (A) (A) (A) (A) (A) (A) (A)
                 (A) (A) (A) (A) (A) (A) (A) (A) (A) (A) (A) (A)
                 (A) (A) (A) (A) (A) (A) (A) (A) (A) (A) (A) (A)
                 (A) (A) (A) (A) (A) (A) (A) (A) (A) (A) (A) (A)
                 (A) (A) (A) (A) (A) (A) (A) (A) (A) (A) (A) (A)
                 (A) (A) (A) (A) (A) (A) (A) (A) (A) (A) (A) (A)
                 (A) (A) (A) (A) (A) (A) (A) (A) (A) (A) (A) (A)
                 (A) (A) (A) (A) (A) (A) (A) (A) (A) (A) (A) (A)
                 (A) (A) (A) (A) (A) (A) (A) (A) (A) (A) (A) (A)
                 (A) (A) (A) (A) (A) (A) (A) (A) (A) (A) (A) (A)
                 (A) (A) (A) (A) (A) (A) (A) (A) (A) (A) (A) (A)
                 (A) (A) (A) (A) (A) (A) (A) (A) (A) (A) (A) (A)
                 (A) (A) (A) (A) (A) (A) (A) (A) (A) (A) (A) (A)
                 (A) (A) (A) (A) (A) (A) (A) (A) (A) (A) (A) (A)
                 (A) (A) (A) (A) (A) (A) (A) (A) (A) (A) (A)
 The electronic state is 1-A.
 Alpha  occ. eigenvalues --  -24.87594 -24.87562 -24.87420 -19.32902 -19.31532
 Alpha  occ. eigenvalues --  -19.30919 -19.30911 -19.30395 -19.29483 -10.56130
 Alpha  occ. eigenvalues --  -10.46457  -1.43259  -1.33971  -1.33881  -1.22917
 Alpha  occ. eigenvalues --   -1.16794  -1.15456  -1.14373  -1.13910  -1.12795
 Alpha  occ. eigenvalues --   -0.84619  -0.74927  -0.69658  -0.69379  -0.68598
 Alpha  occ. eigenvalues --   -0.66894  -0.66127  -0.65290  -0.64344  -0.60513
 Alpha  occ. eigenvalues --   -0.57324  -0.56760  -0.55533  -0.55076  -0.54799
 Alpha  occ. eigenvalues --   -0.53240  -0.52455  -0.51966  -0.50739  -0.50369
 Alpha  occ. eigenvalues --   -0.49444  -0.47171  -0.45283  -0.43137  -0.42979
 Alpha  occ. eigenvalues --   -0.41808  -0.41374  -0.39239
 Alpha virt. eigenvalues --    0.02028   0.04716   0.04964   0.05306   0.07961
 Alpha virt. eigenvalues --    0.09749   0.09898   0.09926   0.10838   0.11177
 Alpha virt. eigenvalues --    0.12483   0.14337   0.14558   0.15700   0.17361
 Alpha virt. eigenvalues --    0.18001   0.18739   0.20182   0.20808   0.22103
 Alpha virt. eigenvalues --    0.22457   0.23346   0.25563   0.26749   0.27391
 Alpha virt. eigenvalues --    0.27727   0.28116   0.28236   0.28667   0.29280
 Alpha virt. eigenvalues --    0.29412   0.30301   0.30723   0.31065   0.31440
 Alpha virt. eigenvalues --    0.31724   0.31843   0.33056   0.33156   0.34062
 Alpha virt. eigenvalues --    0.34602   0.35589   0.36882   0.36953   0.37644
 Alpha virt. eigenvalues --    0.38173   0.38965   0.39100   0.39650   0.40609
 Alpha virt. eigenvalues --    0.42170   0.43368   0.43864   0.44640   0.45037
 Alpha virt. eigenvalues --    0.45815   0.46626   0.46836   0.47614   0.48448
 Alpha virt. eigenvalues --    0.49699   0.51350   0.53208   0.54495   0.55581
 Alpha virt. eigenvalues --    0.57659   0.60424   0.62165   0.64522   0.82668
 Alpha virt. eigenvalues --    0.83612   0.86663   0.90372   0.92555   0.95881
 Alpha virt. eigenvalues --    1.04853   1.06326   1.09469   1.18431   1.19234
 Alpha virt. eigenvalues --    1.19591   1.20433   1.21954   1.22974   1.23304
 Alpha virt. eigenvalues --    1.24630   1.24966   1.25683   1.26315   1.27861
 Alpha virt. eigenvalues --    1.28538   1.29246   1.30504   1.31874   1.32172
 Alpha virt. eigenvalues --    1.32768   1.33965   1.35701   1.36432   1.37273
 Alpha virt. eigenvalues --    1.37596   1.42793   1.45113   1.46258   1.48085
 Alpha virt. eigenvalues --    1.50708   1.53462   1.54731   1.56037   1.56676
 Alpha virt. eigenvalues --    1.59228   1.59851   1.60435   1.62012   1.62114
 Alpha virt. eigenvalues --    1.64116   1.64273   1.65252   1.65411   1.67802
 Alpha virt. eigenvalues --    1.68772   1.70794   1.72973   1.73943   1.74718
 Alpha virt. eigenvalues --    1.75083   1.75151   1.76016   1.77458   1.78486
 Alpha virt. eigenvalues --    1.79522   1.81935   1.83503   1.83584   1.87538
 Alpha virt. eigenvalues --    1.87825   1.90589   1.92390   1.92750   1.93095
 Alpha virt. eigenvalues --    1.94517   1.95064   1.95261   1.97021   2.03368
 Alpha virt. eigenvalues --    2.13128   2.13963   2.16320   2.17525   2.17929
 Alpha virt. eigenvalues --    2.19023   2.25089   2.29801   2.31220   2.31806
 Alpha virt. eigenvalues --    2.33862   2.35076   2.37354   2.39149   2.39835
 Alpha virt. eigenvalues --    2.43934   2.46017   2.48573   2.51212   2.53114
 Alpha virt. eigenvalues --    2.57863   2.58954   2.59807   2.65121   2.65545
 Alpha virt. eigenvalues --    2.67260   2.68275   2.71197   2.71708   2.75457
 Alpha virt. eigenvalues --    2.76383   2.77976   2.80328   2.80910   2.83212
 Alpha virt. eigenvalues --    2.86824   2.89216   2.94703   2.98152   2.99605
 Alpha virt. eigenvalues --    3.08327   3.12144   3.12866   3.16423   3.22958
 Alpha virt. eigenvalues --    3.23829   3.25697   3.27166   3.37890   3.42288
 Alpha virt. eigenvalues --    3.50484   3.51391   3.54738   3.55299   3.70606
 Alpha virt. eigenvalues --    3.72803   3.80316   3.80894   3.88060   4.29570
 Alpha virt. eigenvalues --    4.40377   4.44840   4.48725   4.52764   4.72230
 Alpha virt. eigenvalues --    4.79655   4.87986   5.58137   5.92426   6.63321
          Condensed to atoms (all electrons):
               1          2          3          4          5          6
     1  C    5.924672   0.288372   0.414602  -0.032736  -0.746569  -0.044411
     2  O    0.288372   8.347316  -0.170581  -0.004583  -0.011623   0.001614
     3  O    0.414602  -0.170581   8.356043   0.152837  -0.216405   0.014345
     4  H   -0.032736  -0.004583   0.152837   0.248264   0.012617   0.000101
     5  C   -0.746569  -0.011623  -0.216405   0.012617   5.504487   0.163142
     6  F   -0.044411   0.001614   0.014345   0.000101   0.163142   9.236309
     7  F   -0.037672   0.000311   0.014097   0.000032   0.162644  -0.046729
     8  F   -0.042810  -0.000531   0.012524   0.000844   0.169516  -0.038318
     9  O    0.011474  -0.004302  -0.000385  -0.002511  -0.002064   0.000004
    10  H    0.000426   0.000588  -0.000183   0.000139  -0.000676   0.000000
    11  H   -0.002313   0.000111   0.000852   0.001510   0.001422   0.000022
    12  O   -0.000517   0.022087  -0.044331   0.091850  -0.044573  -0.000339
    13  H    0.002625  -0.001900   0.000999  -0.012120   0.002356   0.000123
    14  H    0.002433  -0.001888   0.001233  -0.012124   0.002782  -0.000097
    15  O    0.011719  -0.004394  -0.000507  -0.002464  -0.001556  -0.000002
    16  H    0.000399   0.000596  -0.000182   0.000113  -0.000643  -0.000012
    17  H   -0.002026   0.000076   0.000846   0.001564   0.001045   0.000028
    18  O    0.005796  -0.008398  -0.001842  -0.000404  -0.016900   0.000053
    19  H    0.003342  -0.003346  -0.000560  -0.000213  -0.000788  -0.000046
    20  H   -0.036492   0.072402  -0.001459  -0.000905   0.010206   0.000096
               7          8          9         10         11         12
     1  C   -0.037672  -0.042810   0.011474   0.000426  -0.002313  -0.000517
     2  O    0.000311  -0.000531  -0.004302   0.000588   0.000111   0.022087
     3  O    0.014097   0.012524  -0.000385  -0.000183   0.000852  -0.044331
     4  H    0.000032   0.000844  -0.002511   0.000139   0.001510   0.091850
     5  C    0.162644   0.169516  -0.002064  -0.000676   0.001422  -0.044573
     6  F   -0.046729  -0.038318   0.000004   0.000000   0.000022  -0.000339
     7  F    9.232702  -0.036825  -0.000005  -0.000012   0.000023  -0.000269
     8  F   -0.036825   9.253306  -0.000001   0.000001   0.000067   0.000209
     9  O   -0.000005  -0.000001   8.332843   0.272288   0.233403  -0.056980
    10  H   -0.000012   0.000001   0.272288   0.355329  -0.020747   0.003876
    11  H    0.000023   0.000067   0.233403  -0.020747   0.332253   0.003951
    12  O   -0.000269   0.000209  -0.056980   0.003876   0.003951   8.493096
    13  H   -0.000079  -0.000082   0.000639  -0.000473  -0.000574   0.249185
    14  H    0.000091  -0.000094   0.036633  -0.005478  -0.005444   0.249175
    15  O    0.000005  -0.000005   0.001515   0.001456  -0.006417  -0.056716
    16  H    0.000001  -0.000002   0.001470   0.000248  -0.000126   0.003850
    17  H    0.000029   0.000093  -0.006475  -0.000126   0.003017   0.004149
    18  O    0.000066   0.000159  -0.015258  -0.001239   0.026302   0.008009
    19  H   -0.000039  -0.000178   0.005545  -0.000655  -0.003787   0.000396
    20  H   -0.000049   0.001021  -0.002980   0.001886  -0.006079  -0.004188
              13         14         15         16         17         18
     1  C    0.002625   0.002433   0.011719   0.000399  -0.002026   0.005796
     2  O   -0.001900  -0.001888  -0.004394   0.000596   0.000076  -0.008398
     3  O    0.000999   0.001233  -0.000507  -0.000182   0.000846  -0.001842
     4  H   -0.012120  -0.012124  -0.002464   0.000113   0.001564  -0.000404
     5  C    0.002356   0.002782  -0.001556  -0.000643   0.001045  -0.016900
     6  F    0.000123  -0.000097  -0.000002  -0.000012   0.000028   0.000053
     7  F   -0.000079   0.000091   0.000005   0.000001   0.000029   0.000066
     8  F   -0.000082  -0.000094  -0.000005  -0.000002   0.000093   0.000159
     9  O    0.000639   0.036633   0.001515   0.001470  -0.006475  -0.015258
    10  H   -0.000473  -0.005478   0.001456   0.000248  -0.000126  -0.001239
    11  H   -0.000574  -0.005444  -0.006417  -0.000126   0.003017   0.026302
    12  O    0.249185   0.249175  -0.056716   0.003850   0.004149   0.008009
    13  H    0.280846  -0.023869   0.036145  -0.005469  -0.005358   0.001851
    14  H   -0.023869   0.280483   0.000706  -0.000439  -0.000667   0.001704
    15  O    0.036145   0.000706   8.332547   0.272387   0.233107  -0.014862
    16  H   -0.005469  -0.000439   0.272387   0.355039  -0.020759  -0.001221
    17  H   -0.005358  -0.000667   0.233107  -0.020759   0.332296   0.026518
    18  O    0.001851   0.001704  -0.014862  -0.001221   0.026518   8.471965
    19  H    0.000378   0.000392   0.005545  -0.000658  -0.003778   0.267024
    20  H   -0.002052  -0.001869  -0.003109   0.001926  -0.006258   0.171116
              19         20
     1  C    0.003342  -0.036492
     2  O   -0.003346   0.072402
     3  O   -0.000560  -0.001459
     4  H   -0.000213  -0.000905
     5  C   -0.000788   0.010206
     6  F   -0.000046   0.000096
     7  F   -0.000039  -0.000049
     8  F   -0.000178   0.001021
     9  O    0.005545  -0.002980
    10  H   -0.000655   0.001886
    11  H   -0.003787  -0.006079
    12  O    0.000396  -0.004188
    13  H    0.000378  -0.002052
    14  H    0.000392  -0.001869
    15  O    0.005545  -0.003109
    16  H   -0.000658   0.001926
    17  H   -0.003778  -0.006258
    18  O    0.267024   0.171116
    19  H    0.333024  -0.005978
    20  H   -0.005978   0.292544
 Mulliken charges:
               1
     1  C    0.279687
     2  O   -0.521928
     3  O   -0.531942
     4  H    0.558185
     5  C    1.011580
     6  F   -0.285883
     7  F   -0.288324
     8  F   -0.318895
     9  O   -0.804853
    10  H    0.393352
    11  H    0.442553
    12  O   -0.921919
    13  H    0.476831
    14  H    0.476335
    15  O   -0.805099
    16  H    0.393481
    17  H    0.442678
    18  O   -0.920439
    19  H    0.404380
    20  H    0.520221
 Sum of Mulliken charges =  -0.00000
 Mulliken charges with hydrogens summed into heavy atoms:
               1
     1  C    0.279687
     2  O   -0.521928
     3  O    0.026243
     5  C    1.011580
     6  F   -0.285883
     7  F   -0.288324
     8  F   -0.318895
     9  O    0.031052
    12  O    0.031247
    15  O    0.031059
    18  O    0.004162
 APT charges:
               1
     1  C    0.145915
     2  O   -0.543852
     3  O   -0.472071
     4  H    0.507575
     5  C    0.363186
     6  F   -0.070383
     7  F   -0.084495
     8  F   -0.112974
     9  O   -1.432766
    10  H    1.172383
    11  H    0.239410
    12  O   -0.681738
    13  H    0.455145
    14  H    0.453141
    15  O   -1.432587
    16  H    1.173649
    17  H    0.238754
    18  O   -0.958757
    19  H    0.895566
    20  H    0.144898
 Sum of APT charges =  -0.00000
 APT charges with hydrogens summed into heavy atoms:
               1
     1  C    0.145915
     2  O   -0.543852
     3  O    0.035505
     5  C    0.363186
     6  F   -0.070383
     7  F   -0.084495
     8  F   -0.112974
     9  O   -0.020972
    12  O    0.226548
    15  O   -0.020184
    18  O    0.081707
 Electronic spatial extent (au):  <R**2>=           2800.9658
 Charge=             -0.0000 electrons
 Dipole moment (field-independent basis, Debye):
    X=             -6.5277    Y=              3.1052    Z=             -0.0283  Tot=              7.2287
 Quadrupole moment (field-independent basis, Debye-Ang):
   XX=            -47.5845   YY=            -63.1669   ZZ=            -64.2836
   XY=             -6.6624   XZ=             -0.0281   YZ=              0.0092
 Traceless Quadrupole moment (field-independent basis, Debye-Ang):
   XX=             10.7605   YY=             -4.8219   ZZ=             -5.9386
   XY=             -6.6624   XZ=             -0.0281   YZ=              0.0092
 Octapole moment (field-independent basis, Debye-Ang**2):
  XXX=           -113.0134  YYY=             41.1537  ZZZ=             -0.3477  XYY=            -13.0616
  XXY=             15.3933  XXZ=             -0.0437  XZZ=            -16.2827  YZZ=              0.2114
  YYZ=              0.2748  XYZ=             -0.0418
 Hexadecapole moment (field-independent basis, Debye-Ang**3):
 XXXX=          -1704.3375 YYYY=           -426.2660 ZZZZ=           -403.4781 XXXY=            -21.4275
 XXXZ=              0.5594 YYYX=            -84.1806 YYYZ=              0.0781 ZZZX=             -1.0982
 ZZZY=             -0.1078 XXYY=           -426.2620 XXZZ=           -313.9827 YYZZ=           -144.0840
 XXYZ=              0.0368 YYXZ=              0.9933 ZZXY=              7.5233
 N-N= 7.409239196609D+02 E-N=-3.449232874597D+03  KE= 8.257142594295D+02
  Exact polarizability:       0.000       0.000       0.000       0.000       0.000       0.000
 Approx polarizability:      67.948      -3.172      74.828      -0.003      -0.046      59.075
 Calling FoFJK, ICntrl=    100127 FMM=F ISym2X=0 I1Cent= 0 IOpClX= 0 NMat=1 NMatS=1 NMatT=0.
 ***** Axes restored to original set *****
 -------------------------------------------------------------------
 Center     Atomic                   Forces (Hartrees/Bohr)
 Number     Number              X              Y              Z
 -------------------------------------------------------------------
      1        6           0.003486638   -0.004195780    0.015958839
      2        8          -0.016705084    0.010718570   -0.008577989
      3        8           0.015459713   -0.005674936   -0.021600490
      4        1          -0.002777673   -0.000358298    0.012499921
      5        6          -0.002538114    0.001052025    0.004760463
      6        9           0.003993033    0.002169174   -0.002693002
      7        9          -0.000196362   -0.003923481   -0.003817324
      8        9          -0.001312277    0.001556461   -0.003358108
      9        8           0.000295636   -0.001155642    0.002635418
     10        1           0.000143443   -0.000286250   -0.001498954
     11        1          -0.004052373    0.000345499   -0.002594134
     12        8           0.000108019   -0.001945478    0.013117672
     13        1           0.000734194   -0.001575339   -0.004797754
     14        1           0.002257634    0.001141732   -0.004373008
     15        8           0.000899628   -0.000289038    0.002874275
     16        1           0.000533531    0.000413437   -0.001534778
     17        1          -0.002212440    0.003842011   -0.002052022
     18        8           0.002193527   -0.001316192    0.000415370
     19        1          -0.001948626    0.001331042   -0.001379940
     20        1           0.001637954   -0.001849519    0.006015545
 -------------------------------------------------------------------
 Cartesian Forces:  Max     0.021600490 RMS     0.005931733
 FormGI is forming the generalized inverse of G from B-inverse, IUseBI=4.

 GradGradGradGradGradGradGradGradGradGradGradGradGradGradGradGradGradGrad
 Berny optimization.
 Internal  Forces:  Max     0.018878049 RMS     0.003781689
 Search for a local minimum.
 Step number   1 out of a maximum of  120
 All quantities printed in internal units (Hartrees-Bohrs-Radians)
 Mixed Optimization -- RFO/linear search
 Second derivative matrix not updated -- analytic derivatives used.
 ITU=  0
     Eigenvalues ---   -0.00086   0.00024   0.00029   0.00035   0.00044
     Eigenvalues ---    0.00052   0.00079   0.00300   0.00437   0.00540
     Eigenvalues ---    0.00677   0.00698   0.00813   0.01078   0.01108
     Eigenvalues ---    0.01366   0.01736   0.01915   0.01980   0.02120
     Eigenvalues ---    0.02280   0.02490   0.02667   0.02909   0.03057
     Eigenvalues ---    0.03722   0.04790   0.05650   0.06766   0.07279
     Eigenvalues ---    0.07873   0.08426   0.11699   0.13580   0.19776
     Eigenvalues ---    0.20345   0.21682   0.21950   0.23394   0.25755
     Eigenvalues ---    0.36035   0.37519   0.38324   0.44545   0.44657
     Eigenvalues ---    0.48242   0.49182   0.50849   0.55692   0.57143
     Eigenvalues ---    0.57503   0.57575   0.62677   0.88160
 RFO step:  Lambda=-8.36729747D-03 EMin=-8.60080537D-04
 Linear search not attempted -- first point.
 Maximum step size (   0.300) exceeded in Quadratic search.
    -- Step size scaled by   0.290
 Iteration  1 RMS(Cart)=  0.03518190 RMS(Int)=  0.00193290
 Iteration  2 RMS(Cart)=  0.00266278 RMS(Int)=  0.00013438
 Iteration  3 RMS(Cart)=  0.00000237 RMS(Int)=  0.00013437
 Iteration  4 RMS(Cart)=  0.00000000 RMS(Int)=  0.00013437
 Variable       Old X    -DE/DX   Delta X   Delta X   Delta X     New X
                                 (Linear)    (Quad)   (Total)
    R1        2.28935   0.01888   0.00000  -0.00261  -0.00275   2.28660
    R2        2.39778   0.01372   0.00000   0.02010   0.01996   2.41775
    R3        2.95461  -0.00518   0.00000  -0.00833  -0.00833   2.94628
    R4        3.28565  -0.00285   0.00000   0.03750   0.03741   3.32306
    R5        2.14568  -0.01743   0.00000  -0.15761  -0.15760   1.98807
    R6        2.55154  -0.00480   0.00000   0.21733   0.21734   2.76888
    R7        2.52818   0.00288   0.00000  -0.00057  -0.00057   2.52761
    R8        2.53231   0.00297   0.00000  -0.00061  -0.00061   2.53170
    R9        2.52608   0.00031   0.00000  -0.00405  -0.00405   2.52203
   R10        1.81042   0.00143   0.00000   0.00058   0.00058   1.81100
   R11        1.83886   0.00236   0.00000  -0.00090  -0.00084   1.83802
   R12        3.24817   0.00239   0.00000   0.07094   0.07099   3.31916
   R13        3.44133   0.00164   0.00000   0.02693   0.02697   3.46829
   R14        1.86059   0.00136   0.00000  -0.00853  -0.00849   1.85210
   R15        1.86058   0.00138   0.00000  -0.00854  -0.00849   1.85209
   R16        3.24772   0.00244   0.00000   0.07087   0.07093   3.31865
   R17        1.81014   0.00158   0.00000   0.00065   0.00065   1.81079
   R18        1.83853   0.00249   0.00000  -0.00080  -0.00074   1.83779
   R19        3.44212   0.00163   0.00000   0.02655   0.02660   3.46871
   R20        1.81231   0.00193   0.00000   0.00093   0.00093   1.81323
   R21        1.84900   0.00362   0.00000  -0.00143  -0.00151   1.84749
    A1        2.25017   0.00051   0.00000  -0.00210  -0.00233   2.24783
    A2        2.07630   0.00032   0.00000   0.01166   0.01177   2.08807
    A3        1.95669  -0.00083   0.00000  -0.00956  -0.00944   1.94725
    A4        2.63051  -0.00387   0.00000  -0.00182  -0.00203   2.62848
    A5        2.00732  -0.00278   0.00000  -0.01621  -0.01640   1.99092
    A6        1.95180  -0.00536   0.00000  -0.00547  -0.00549   1.94631
    A7        1.94124  -0.00571   0.00000  -0.00632  -0.00634   1.93490
    A8        1.94857  -0.00413   0.00000  -0.00675  -0.00677   1.94179
    A9        1.87358   0.00560   0.00000   0.00606   0.00604   1.87963
   A10        1.87300   0.00528   0.00000   0.00682   0.00681   1.87980
   A11        1.87147   0.00545   0.00000   0.00704   0.00702   1.87848
   A12        1.87746  -0.00073   0.00000  -0.00097  -0.00117   1.87629
   A13        2.20137  -0.00102   0.00000  -0.00934  -0.00940   2.19197
   A14        1.77501   0.00197   0.00000  -0.00512  -0.00514   1.76986
   A15        2.83124  -0.00235   0.00000  -0.02083  -0.02078   2.81046
   A16        1.86090   0.00280   0.00000   0.01321   0.01327   1.87417
   A17        1.86134   0.00278   0.00000   0.01338   0.01346   1.87480
   A18        1.84141  -0.00254   0.00000  -0.00463  -0.00486   1.83655
   A19        2.86372   0.00088   0.00000  -0.00052  -0.00060   2.86312
   A20        2.86594   0.00084   0.00000  -0.00116  -0.00123   2.86470
   A21        2.20493  -0.00104   0.00000  -0.00954  -0.00959   2.19534
   A22        1.77530   0.00195   0.00000  -0.00502  -0.00504   1.77026
   A23        1.87749  -0.00072   0.00000  -0.00093  -0.00113   1.87635
   A24        2.83206  -0.00240   0.00000  -0.02127  -0.02122   2.81084
   A25        1.60878   0.00026   0.00000   0.01465   0.01398   1.62276
   A26        2.28676  -0.00065   0.00000  -0.01686  -0.01704   2.26972
   A27        1.60536   0.00105   0.00000   0.02248   0.02252   1.62788
   A28        2.28962  -0.00067   0.00000  -0.01717  -0.01735   2.27227
   A29        1.60437   0.00106   0.00000   0.02270   0.02276   1.62713
   A30        1.84586   0.00032   0.00000   0.00242   0.00249   1.84835
   A31        3.10404   0.00405   0.00000   0.01344   0.01354   3.11759
   A32        3.07739  -0.00169   0.00000   0.00738   0.00751   3.08491
   A33        3.14099  -0.00001   0.00000  -0.00021  -0.00023   3.14075
   A34        3.19902   0.00139   0.00000  -0.00596  -0.00611   3.19291
    D1       -0.00240  -0.00004   0.00000   0.00017   0.00018  -0.00221
    D2       -3.13619   0.00009   0.00000   0.00096   0.00097  -3.13522
    D3        0.00072  -0.00001   0.00000  -0.00094  -0.00094  -0.00022
    D4        3.13495  -0.00013   0.00000  -0.00161  -0.00160   3.13335
    D5       -2.20275  -0.00023   0.00000   0.00191   0.00191  -2.20084
    D6        1.98585   0.00020   0.00000   0.00225   0.00226   1.98811
    D7       -0.10385  -0.00006   0.00000   0.00216   0.00216  -0.10169
    D8        0.94539  -0.00013   0.00000   0.00256   0.00256   0.94795
    D9       -1.14919   0.00030   0.00000   0.00290   0.00291  -1.14629
   D10        3.04429   0.00005   0.00000   0.00281   0.00281   3.04710
   D11        0.80577   0.00014   0.00000   0.00754   0.00760   0.81337
   D12       -0.80302  -0.00012   0.00000  -0.00691  -0.00696  -0.80998
   D13        3.14153   0.00001   0.00000   0.00041   0.00041  -3.14124
   D14        0.97697   0.00022   0.00000   0.00539   0.00542   0.98239
   D15       -0.97574  -0.00021   0.00000  -0.00442  -0.00446  -0.98020
   D16       -2.40100   0.00032   0.00000   0.01147   0.01151  -2.38949
   D17       -0.05876  -0.00008   0.00000  -0.00368  -0.00373  -0.06250
   D18        1.79248   0.00087   0.00000  -0.01143  -0.01127   1.78121
   D19       -0.34030   0.00068   0.00000   0.00162   0.00189  -0.33841
   D20        0.74658   0.00120   0.00000   0.03767   0.03776   0.78434
   D21       -2.83091  -0.00110   0.00000  -0.00455  -0.00448  -2.83539
   D22       -0.85915   0.00008   0.00000   0.01353   0.01322  -0.84594
   D23       -1.67121  -0.00210   0.00000   0.00863   0.00838  -1.66283
   D24        0.30356   0.00111   0.00000   0.02735   0.02717   0.33073
   D25        1.67010   0.00211   0.00000  -0.00859  -0.00835   1.66176
   D26       -0.30436  -0.00112   0.00000  -0.02719  -0.02700  -0.33137
   D27       -1.79498  -0.00088   0.00000   0.01143   0.01127  -1.78371
   D28        0.34066  -0.00069   0.00000  -0.00172  -0.00199   0.33867
   D29        0.05942   0.00010   0.00000   0.00370   0.00374   0.06316
   D30        2.40616  -0.00033   0.00000  -0.01164  -0.01168   2.39447
   D31       -0.74780  -0.00119   0.00000  -0.03748  -0.03757  -0.78537
   D32        2.83085   0.00111   0.00000   0.00470   0.00463   2.83548
   D33        0.85888  -0.00008   0.00000  -0.01356  -0.01326   0.84562
         Item               Value     Threshold  Converged?
 Maximum Force            0.018878     0.000015     NO 
 RMS     Force            0.003782     0.000010     NO 
 Maximum Displacement     0.215262     0.000060     NO 
 RMS     Displacement     0.036719     0.000040     NO 
 Predicted change in Energy=-2.794975D-03
 GradGradGradGradGradGradGradGradGradGradGradGradGradGradGradGradGradGrad

                          Input orientation:                          
 ---------------------------------------------------------------------
 Center     Atomic      Atomic             Coordinates (Angstroms)
 Number     Number       Type             X           Y           Z
 ---------------------------------------------------------------------
      1          6           0        0.348052   -0.460780    0.799932
      2          8           0       -0.562760    0.135631    0.271864
      3          8           0        1.388523   -0.974856    0.261366
      4          1           0        1.437611   -0.850240   -0.782116
      5          6           0        0.328690   -0.689124    2.342101
      6          9           0        1.452748   -0.248080    2.917453
      7          9           0        0.207972   -1.991958    2.630008
      8          9           0       -0.696128   -0.052445    2.912671
      9          8           0       -0.977740   -1.252820   -3.225883
     10          1           0       -1.212928   -1.345900   -4.150242
     11          1           0       -1.420169   -0.454217   -2.890440
     12          8           0        1.475947   -0.658378   -2.234222
     13          1           0        1.416202    0.305055   -2.403943
     14          1           0        0.649799   -1.036250   -2.601992
     15          8           0        0.836045    1.924579   -2.756981
     16          1           0        0.909122    2.374602   -3.599801
     17          1           0       -0.110799    1.839005   -2.552149
     18          8           0       -1.710843    1.126116   -2.003572
     19          1           0       -2.533860    1.559803   -1.768538
     20          1           0       -1.336630    0.789397   -1.165489
 ---------------------------------------------------------------------
                    Distance matrix (angstroms):
                    1          2          3          4          5
     1  C    0.000000
     2  O    1.210016   0.000000
     3  O    1.279418   2.245172   0.000000
     4  H    1.960025   2.466638   1.052043   0.000000
     5  C    1.559103   2.400163   2.352520   3.319097   0.000000
     6  F    2.397810   3.347931   2.754474   3.748285   1.337556
     7  F    2.390252   3.268256   2.835253   3.802384   1.339716
     8  F    2.391802   2.650853   3.496574   4.340596   1.334602
     9  O    4.311871   3.786058   4.223431   3.459478   5.746909
    10  H    5.265388   4.708787   5.134930   4.314546   6.705107
    11  H    4.092126   3.329150   4.253669   3.573342   5.522063
    12  O    3.243036   3.326747   2.517094   1.465227   4.718038
    13  H    3.462984   3.332407   2.956824   1.991353   4.969508
    14  H    3.463424   3.332065   2.957753   1.991782   4.966656
    15  O    4.310418   3.785617   4.221655   3.458554   5.752346
    16  H    5.264203   4.708420   5.133936   4.314887   6.710404
    17  H    4.090966   3.328785   4.252252   3.572483   5.526145
    18  O    3.823208   2.734368   4.376083   3.912890   5.132219
    19  H    4.357202   3.174390   5.092161   4.749098   5.490831
    20  H    2.874713   1.758486   3.546120   3.245274   4.154817
                    6          7          8          9         10
     6  F    0.000000
     7  F    2.161759   0.000000
     8  F    2.157768   2.158473   0.000000
     9  O    6.682616   6.020273   6.261154   0.000000
    10  H    7.633043   6.957595   7.198948   0.958341   0.000000
    11  H    6.482883   5.957418   5.861890   0.972641   1.557288
    12  O    5.168040   5.200666   5.619215   2.712441   3.372517
    13  H    5.350191   5.663633   5.732026   2.972123   3.561957
    14  H    5.632958   5.336892   5.761155   1.756424   2.441867
    15  O    6.107370   6.689797   6.196865   3.688570   4.103109
    16  H    7.046176   7.639959   7.132999   4.105880   4.318358
    17  H    6.059468   6.452336   5.812440   3.280988   3.729907
    18  O    6.009427   5.905446   5.156365   2.773232   3.311642
    19  H    6.412488   6.283300   5.281129   3.529336   3.982523
    20  H    5.052466   4.952527   4.213114   2.923127   3.671994
                   11         12         13         14         15
    11  H    0.000000
    12  O    2.976541   0.000000
    13  H    2.976268   0.980090   0.000000
    14  H    2.169501   0.980083   1.557464   0.000000
    15  O    3.281309   2.711903   1.756154   2.970727   0.000000
    16  H    3.732426   3.374176   2.443406   3.563254   0.958231
    17  H    2.662285   2.975863   2.169493   2.974573   0.972519
    18  O    1.835342   3.659679   3.257737   3.256772   2.773411
    19  H    2.560323   4.606055   4.192985   4.191638   3.530771
    20  H    2.128147   3.338987   3.057195   3.056539   2.922671
                   16         17         18         19         20
    16  H    0.000000
    17  H    1.557137   0.000000
    18  O    3.312232   1.835563   0.000000
    19  H    3.983911   2.561879   0.959522   0.000000
    20  H    3.671805   2.127714   0.977649   1.546142   0.000000
 Stoichiometry    C2H9F3O6
 Framework group  C1[X(C2H9F3O6)]
 Deg. of freedom    54
 Full point group                 C1      NOp   1
 Largest Abelian subgroup         C1      NOp   1
 Largest concise Abelian subgroup C1      NOp   1
                         Standard orientation:                         
 ---------------------------------------------------------------------
 Center     Atomic      Atomic             Coordinates (Angstroms)
 Number     Number       Type             X           Y           Z
 ---------------------------------------------------------------------
      1          6           0        0.892973   -0.111552   -0.008040
      2          8           0        0.152335    0.845314   -0.008320
      3          8           0        0.595006   -1.355780   -0.003420
      4          1           0       -0.439065   -1.549360    0.000843
      5          6           0        2.436501    0.108203   -0.002253
      6          9           0        3.028925   -0.546116   -1.007218
      7          9           0        2.976437   -0.329570    1.143026
      8          9           0        2.741534    1.401720   -0.124436
      9          8           0       -2.999302   -0.133690    1.847205
     10          1           0       -3.903881   -0.157785    2.162759
     11          1           0       -2.891176    0.683630    1.331137
     12          8           0       -1.885322   -1.784326    0.005525
     13          1           0       -2.259417   -1.323075   -0.774140
     14          1           0       -2.255935   -1.317142    0.783309
     15          8           0       -3.007992   -0.146295   -1.841334
     16          1           0       -3.912903   -0.170744   -2.155570
     17          1           0       -2.897538    0.674241   -1.331124
     18          8           0       -2.394811    1.839699   -0.005129
     19          1           0       -2.350272    2.798185   -0.007271
     20          1           0       -1.468029    1.528460   -0.006745
 ---------------------------------------------------------------------
 Rotational constants (GHZ):           1.3427599           0.4083558           0.3950789
 Standard basis: 6-31++G(d,p) (6D, 7F)
 There are   263 symmetry adapted cartesian basis functions of A   symmetry.
 There are   263 symmetry adapted basis functions of A   symmetry.
   263 basis functions,   424 primitive gaussians,   263 cartesian basis functions
    48 alpha electrons       48 beta electrons
       nuclear repulsion energy       738.0275977419 Hartrees.
 NAtoms=   20 NActive=   20 NUniq=   20 SFac= 1.00D+00 NAtFMM=   60 NAOKFM=F Big=F
 Integral buffers will be    131072 words long.
 Raffenetti 2 integral format.
 Two-electron integral symmetry is turned on.
 Nuclear repulsion after empirical dispersion term =      738.0181760019 Hartrees.
 One-electron integrals computed using PRISM.
 NBasis=   263 RedAO= T EigKep=  3.22D-05  NBF=   263
 NBsUse=   263 1.00D-06 EigRej= -1.00D+00 NBFU=   263
 Initial guess from the checkpoint file:  "/local_scratch/slurm.5620285/Gau-724465.chk"
 B after Tr=    -0.000000   -0.000000    0.000000
         Rot=    1.000000   -0.000012   -0.000013   -0.000505 Ang=  -0.06 deg.
 ExpMin= 3.60D-02 ExpMax= 7.00D+03 ExpMxC= 1.05D+03 IAcc=3 IRadAn=         5 AccDes= 0.00D+00
 Harris functional with IExCor= 4639 and IRadAn=       5 diagonalized for initial guess.
 HarFok:  IExCor= 4639 AccDes= 0.00D+00 IRadAn=         5 IDoV= 1 UseB2=F ITyADJ=14
 ICtDFT=  3500011 ScaDFX=  1.000000  1.000000  1.000000  1.000000
 FoFCou: FMM=F IPFlag=           0 FMFlag=      100000 FMFlg1=           0
         NFxFlg=           0 DoJE=T BraDBF=F KetDBF=T FulRan=T
         wScrn=  0.000000 ICntrl=       500 IOpCl=  0 I1Cent=   200000004 NGrid=           0
         NMat0=    1 NMatS0=      1 NMatT0=    0 NMatD0=    1 NMtDS0=    0 NMtDT0=    0
 Petite list used in FoFCou.
 Requested convergence on RMS density matrix=1.00D-10 within 128 cycles.
 Requested convergence on MAX density matrix=1.00D-08.
 Requested convergence on             energy=1.00D-08.
 No special actions if energy rises.
 SCF Done:  E(RwB97XD) =  -832.386903470     A.U. after   15 cycles
            NFock= 15  Conv=0.51D-10     -V/T= 2.0081
 Calling FoFJK, ICntrl=      2127 FMM=F ISym2X=0 I1Cent= 0 IOpClX= 0 NMat=1 NMatS=1 NMatT=0.
 ***** Axes restored to original set *****
 -------------------------------------------------------------------
 Center     Atomic                   Forces (Hartrees/Bohr)
 Number     Number              X              Y              Z
 -------------------------------------------------------------------
      1        6           0.002960487   -0.003344170    0.011928867
      2        8          -0.012235758    0.007875631   -0.006316944
      3        8           0.010343019   -0.005035831   -0.006003764
      4        1          -0.001318394    0.000539922    0.000838706
      5        6          -0.001909793    0.000806152    0.003321615
      6        9           0.002866040    0.001564617   -0.001896206
      7        9          -0.000120813   -0.002836597   -0.002703756
      8        9          -0.001019764    0.001136300   -0.002257450
      9        8          -0.000353186   -0.001162203    0.002316469
     10        1           0.000205954   -0.000142667   -0.001118884
     11        1          -0.003044721    0.000393439   -0.002471663
     12        8          -0.000100457   -0.001279607    0.009341336
     13        1           0.000864225   -0.001337536   -0.004432565
     14        1           0.002086943    0.000846802   -0.004088337
     15        8           0.000580648    0.000346734    0.002623033
     16        1           0.000387854    0.000183323   -0.001172443
     17        1          -0.001704365    0.002936578   -0.002079686
     18        8           0.001737246   -0.001132996    0.000931665
     19        1          -0.001410028    0.000983461   -0.001116608
     20        1           0.001184865   -0.001341351    0.004356615
 -------------------------------------------------------------------
 Cartesian Forces:  Max     0.012235758 RMS     0.003764450

 GradGradGradGradGradGradGradGradGradGradGradGradGradGradGradGradGradGrad
 Berny optimization.
 Using GEDIIS/GDIIS optimizer.
 FormGI is forming the generalized inverse of G from B-inverse, IUseBI=4.
 Internal  Forces:  Max     0.014094543 RMS     0.002395910
 Search for a local minimum.
 Step number   2 out of a maximum of  120
 All quantities printed in internal units (Hartrees-Bohrs-Radians)
 Mixed Optimization -- RFO/linear search
 Update second derivatives using D2CorX and points    1    2
 DE= -2.30D-03 DEPred=-2.79D-03 R= 8.22D-01
 TightC=F SS=  1.41D+00  RLast= 3.09D-01 DXNew= 5.0454D-01 9.2740D-01
 Trust test= 8.22D-01 RLast= 3.09D-01 DXMaxT set to 5.05D-01
 ITU=  1  0
 Use linear search instead of GDIIS.
     Eigenvalues ---   -0.00836   0.00024   0.00029   0.00036   0.00044
     Eigenvalues ---    0.00052   0.00079   0.00300   0.00440   0.00540
     Eigenvalues ---    0.00698   0.00707   0.00823   0.01081   0.01148
     Eigenvalues ---    0.01365   0.01542   0.01917   0.01980   0.01987
     Eigenvalues ---    0.02275   0.02489   0.02600   0.02908   0.03121
     Eigenvalues ---    0.03721   0.04786   0.05579   0.06717   0.07276
     Eigenvalues ---    0.07873   0.08395   0.11690   0.13405   0.19012
     Eigenvalues ---    0.20376   0.21330   0.21799   0.23618   0.25729
     Eigenvalues ---    0.32788   0.37519   0.38317   0.44544   0.44631
     Eigenvalues ---    0.47959   0.49181   0.50612   0.54653   0.57073
     Eigenvalues ---    0.57467   0.57532   0.61403   0.79669
 RFO step:  Lambda=-1.33679698D-02 EMin=-8.36169819D-03
 Quartic linear search produced a step of  0.21937.
 Maximum step size (   0.505) exceeded in Quadratic search.
    -- Step size scaled by   0.529
 Iteration  1 RMS(Cart)=  0.05721990 RMS(Int)=  0.01130509
 Iteration  2 RMS(Cart)=  0.01706339 RMS(Int)=  0.00119961
 Iteration  3 RMS(Cart)=  0.00005368 RMS(Int)=  0.00119898
 Iteration  4 RMS(Cart)=  0.00000005 RMS(Int)=  0.00119898
 Variable       Old X    -DE/DX   Delta X   Delta X   Delta X     New X
                                 (Linear)    (Quad)   (Total)
    R1        2.28660   0.01409  -0.00060   0.05670   0.05583   2.34243
    R2        2.41775   0.00984   0.00438   0.02537   0.02931   2.44706
    R3        2.94628  -0.00359  -0.00183  -0.04019  -0.04202   2.90426
    R4        3.32306  -0.00170   0.00821  -0.16460  -0.15642   3.16663
    R5        1.98807  -0.00284  -0.03457   0.08327   0.04851   2.03658
    R6        2.76888  -0.00199   0.04768  -0.35033  -0.30285   2.46603
    R7        2.52761   0.00211  -0.00012   0.01034   0.01022   2.53783
    R8        2.53170   0.00219  -0.00013   0.01200   0.01186   2.54356
    R9        2.52203   0.00036  -0.00089  -0.00747  -0.00835   2.51368
   R10        1.81100   0.00104   0.00013   0.00503   0.00515   1.81616
   R11        1.83802   0.00176  -0.00018   0.01011   0.01020   1.84823
   R12        3.31916   0.00204   0.01557  -0.03383  -0.01827   3.30089
   R13        3.46829   0.00142   0.00592   0.03689   0.04309   3.51138
   R14        1.85210   0.00128  -0.00186   0.01222   0.01026   1.86236
   R15        1.85209   0.00130  -0.00186   0.01245   0.01049   1.86258
   R16        3.31865   0.00207   0.01556  -0.03171  -0.01617   3.30248
   R17        1.81079   0.00115   0.00014   0.00553   0.00568   1.81647
   R18        1.83779   0.00185  -0.00016   0.01067   0.01081   1.84860
   R19        3.46871   0.00141   0.00583   0.03622   0.04237   3.51108
   R20        1.81323   0.00138   0.00020   0.00651   0.00671   1.81995
   R21        1.84749   0.00299  -0.00033   0.03168   0.03135   1.87884
    A1        2.24783   0.00012  -0.00051   0.00152   0.00036   2.24820
    A2        2.08807   0.00022   0.00258  -0.01104  -0.00814   2.07993
    A3        1.94725  -0.00034  -0.00207   0.00948   0.00772   1.95498
    A4        2.62848  -0.00246  -0.00045  -0.05337  -0.05395   2.57453
    A5        1.99092  -0.00222  -0.00360  -0.01577  -0.02036   1.97056
    A6        1.94631  -0.00386  -0.00120  -0.03209  -0.03375   1.91256
    A7        1.93490  -0.00411  -0.00139  -0.03771  -0.03959   1.89531
    A8        1.94179  -0.00282  -0.00149  -0.00267  -0.00426   1.93753
    A9        1.87963   0.00394   0.00133   0.02520   0.02566   1.90529
   A10        1.87980   0.00370   0.00149   0.02505   0.02645   1.90625
   A11        1.87848   0.00382   0.00154   0.02671   0.02812   1.90661
   A12        1.87629  -0.00046  -0.00026   0.01059   0.01001   1.88630
   A13        2.19197  -0.00084  -0.00206  -0.01802  -0.02099   2.17098
   A14        1.76986   0.00137  -0.00113   0.05452   0.05341   1.82327
   A15        2.81046  -0.00179  -0.00456  -0.14241  -0.14632   2.66414
   A16        1.87417   0.00187   0.00291   0.04612   0.04918   1.92335
   A17        1.87480   0.00185   0.00295   0.04515   0.04831   1.92311
   A18        1.83655  -0.00171  -0.00107  -0.02932  -0.03326   1.80329
   A19        2.86312   0.00049  -0.00013   0.01032   0.00933   2.87245
   A20        2.86470   0.00045  -0.00027   0.00844   0.00735   2.87205
   A21        2.19534  -0.00086  -0.00210  -0.01945  -0.02247   2.17287
   A22        1.77026   0.00136  -0.00111   0.05479   0.05376   1.82403
   A23        1.87635  -0.00045  -0.00025   0.01077   0.01024   1.88659
   A24        2.81084  -0.00183  -0.00465  -0.14437  -0.14834   2.66250
   A25        1.62276   0.00021   0.00307   0.04929   0.04683   1.66959
   A26        2.26972  -0.00066  -0.00374  -0.06052  -0.06775   2.20197
   A27        1.62788   0.00128   0.00494   0.07599   0.07991   1.70779
   A28        2.27227  -0.00068  -0.00381  -0.06146  -0.06877   2.20351
   A29        1.62713   0.00129   0.00499   0.07656   0.08056   1.70769
   A30        1.84835  -0.00006   0.00055   0.01021   0.01278   1.86113
   A31        3.11759   0.00204   0.00297   0.05156   0.05384   3.17143
   A32        3.08491  -0.00048   0.00165   0.00010   0.00260   3.08751
   A33        3.14075  -0.00001  -0.00005  -0.00000  -0.00006   3.14069
   A34        3.19291   0.00038  -0.00134  -0.00255  -0.00459   3.18832
    D1       -0.00221  -0.00002   0.00004  -0.00151  -0.00144  -0.00366
    D2       -3.13522   0.00007   0.00021   0.00442   0.00463  -3.13059
    D3       -0.00022  -0.00001  -0.00021  -0.00046  -0.00066  -0.00088
    D4        3.13335  -0.00010  -0.00035  -0.00608  -0.00644   3.12691
    D5       -2.20084  -0.00018   0.00042  -0.01117  -0.01043  -2.21127
    D6        1.98811   0.00017   0.00049   0.00382   0.00401   1.99212
    D7       -0.10169  -0.00004   0.00047  -0.00297  -0.00251  -0.10420
    D8        0.94795  -0.00010   0.00056  -0.00619  -0.00531   0.94264
    D9       -1.14629   0.00025   0.00064   0.00881   0.00914  -1.13715
   D10        3.04710   0.00004   0.00062   0.00202   0.00262   3.04971
   D11        0.81337   0.00014   0.00167   0.02734   0.03043   0.84380
   D12       -0.80998  -0.00012  -0.00153  -0.02590  -0.02877  -0.83874
   D13       -3.14124   0.00001   0.00009   0.00069   0.00073  -3.14050
   D14        0.98239   0.00010   0.00119   0.00934   0.01228   0.99467
   D15       -0.98020  -0.00009  -0.00098  -0.00964  -0.01240  -0.99260
   D16       -2.38949   0.00026   0.00252   0.01030   0.01201  -2.37748
   D17       -0.06250  -0.00015  -0.00082   0.02885   0.02810  -0.03440
   D18        1.78121   0.00056  -0.00247   0.02873   0.02610   1.80732
   D19       -0.33841   0.00045   0.00042  -0.02643  -0.02536  -0.36377
   D20        0.78434   0.00126   0.00828   0.07992   0.08861   0.87295
   D21       -2.83539  -0.00096  -0.00098  -0.06355  -0.06247  -2.89786
   D22       -0.84594  -0.00012   0.00290  -0.00407  -0.00460  -0.85054
   D23       -1.66283  -0.00119   0.00184  -0.01000  -0.00785  -1.67068
   D24        0.33073   0.00093   0.00596   0.04790   0.05298   0.38371
   D25        1.66176   0.00120  -0.00183   0.01070   0.00859   1.67035
   D26       -0.33137  -0.00094  -0.00592  -0.04788  -0.05285  -0.38421
   D27       -1.78371  -0.00056   0.00247  -0.02865  -0.02596  -1.80967
   D28        0.33867  -0.00045  -0.00044   0.02647   0.02541   0.36408
   D29        0.06316   0.00016   0.00082  -0.02804  -0.02728   0.03589
   D30        2.39447  -0.00027  -0.00256  -0.01070  -0.01240   2.38207
   D31       -0.78537  -0.00125  -0.00824  -0.07968  -0.08827  -0.87363
   D32        2.83548   0.00096   0.00102   0.06364   0.06252   2.89800
   D33        0.84562   0.00012  -0.00291   0.00374   0.00432   0.84994
         Item               Value     Threshold  Converged?
 Maximum Force            0.014095     0.000015     NO 
 RMS     Force            0.002396     0.000010     NO 
 Maximum Displacement     0.220372     0.000060     NO 
 RMS     Displacement     0.061817     0.000040     NO 
 Predicted change in Energy=-5.563682D-03
 GradGradGradGradGradGradGradGradGradGradGradGradGradGradGradGradGradGrad

                          Input orientation:                          
 ---------------------------------------------------------------------
 Center     Atomic      Atomic             Coordinates (Angstroms)
 Number     Number       Type             X           Y           Z
 ---------------------------------------------------------------------
      1          6           0        0.334929   -0.449738    0.816645
      2          8           0       -0.611666    0.163727    0.302710
      3          8           0        1.377923   -0.960336    0.243674
      4          1           0        1.385580   -0.810810   -0.823587
      5          6           0        0.334561   -0.692597    2.334204
      6          9           0        1.487512   -0.249329    2.861242
      7          9           0        0.226626   -2.015614    2.557087
      8          9           0       -0.683226   -0.065367    2.917363
      9          8           0       -0.962345   -1.239164   -3.245485
     10          1           0       -1.124397   -1.346524   -4.186689
     11          1           0       -1.477825   -0.468252   -2.934784
     12          8           0        1.429285   -0.647884   -2.117606
     13          1           0        1.378613    0.310448   -2.341830
     14          1           0        0.618572   -1.021964   -2.535079
     15          8           0        0.833440    1.909367   -2.789418
     16          1           0        0.957719    2.303860   -3.657118
     17          1           0       -0.124586    1.905953   -2.591619
     18          8           0       -1.674589    1.100478   -1.958531
     19          1           0       -2.505367    1.543966   -1.756936
     20          1           0       -1.311908    0.768918   -1.094217
 ---------------------------------------------------------------------
                    Distance matrix (angstroms):
                    1          2          3          4          5
     1  C    0.000000
     2  O    1.239560   0.000000
     3  O    1.294929   2.285927   0.000000
     4  H    1.981061   2.491437   1.077712   0.000000
     5  C    1.536869   2.399084   2.351724   3.330205   0.000000
     6  F    2.355629   3.335154   2.714628   3.728756   1.342963
     7  F    2.343680   3.245685   2.791232   3.771430   1.345994
     8  F    2.365882   2.625645   3.492551   4.339395   1.330181
     9  O    4.336705   3.831549   4.210561   3.400269   5.754445
    10  H    5.288403   4.764290   5.102829   4.230535   6.714032
    11  H    4.166490   3.410425   4.301166   3.574015   5.576496
    12  O    3.137946   3.268352   2.382416   1.304967   4.584652
    13  H    3.412202   3.313054   2.880924   1.887414   4.895042
    14  H    3.412030   3.312460   2.881298   1.887350   4.888667
    15  O    4.337923   3.833647   4.210855   3.401281   5.768067
    16  H    5.290059   4.766904   5.103697   4.232391   6.727780
    17  H    4.168537   3.413172   4.302561   3.575939   5.588114
    18  O    3.760709   2.668430   4.291210   3.782295   5.067482
    19  H    4.320354   3.119825   5.035266   4.642799   5.459380
    20  H    2.801533   1.675709   3.466332   3.137710   4.074428
                    6          7          8          9         10
     6  F    0.000000
     7  F    2.191371   0.000000
     8  F    2.179242   2.181992   0.000000
     9  O    6.653848   5.973807   6.279841   0.000000
    10  H    7.596002   6.910243   7.232119   0.961068   0.000000
    11  H    6.514221   5.954841   5.919571   0.978039   1.569566
    12  O    4.995114   5.016954   5.491169   2.709542   3.360133
    13  H    5.234231   5.544098   5.661406   2.949233   3.523368
    14  H    5.520172   5.202991   5.686728   1.746754   2.423035
    15  O    6.084221   6.660241   6.226331   3.653229   4.048002
    16  H    7.020575   7.603203   7.178421   4.050815   4.235676
    17  H    6.080938   6.481606   5.877675   3.319811   3.757988
    18  O    5.920395   5.806501   5.110414   2.763597   3.354880
    19  H    6.362905   6.224563   5.268702   3.513191   4.020660
    20  H    4.951691   4.842801   4.145365   2.963535   3.751484
                   11         12         13         14         15
    11  H    0.000000
    12  O    3.025117   0.000000
    13  H    3.019471   0.985518   0.000000
    14  H    2.204822   0.985634   1.546069   0.000000
    15  O    3.319058   2.710331   1.747595   2.950179   0.000000
    16  H    3.760085   3.362331   2.425041   3.526343   0.961235
    17  H    2.754245   3.026762   2.206272   3.021287   0.978238
    18  O    1.858144   3.565966   3.176966   3.177382   2.763130
    19  H    2.547978   4.518382   4.116912   4.116855   3.513854
    20  H    2.223916   3.250967   3.000939   3.001681   2.962574
                   16         17         18         19         20
    16  H    0.000000
    17  H    1.570031   0.000000
    18  O    3.355946   1.857984   0.000000
    19  H    4.022573   2.548696   0.963075   0.000000
    20  H    3.751761   2.223690   0.994237   1.569790   0.000000
 Stoichiometry    C2H9F3O6
 Framework group  C1[X(C2H9F3O6)]
 Deg. of freedom    54
 Full point group                 C1      NOp   1
 Largest Abelian subgroup         C1      NOp   1
 Largest concise Abelian subgroup C1      NOp   1
                         Standard orientation:                         
 ---------------------------------------------------------------------
 Center     Atomic      Atomic             Coordinates (Angstroms)
 Number     Number       Type             X           Y           Z
 ---------------------------------------------------------------------
      1          6           0        0.906378   -0.086854   -0.014244
      2          8           0        0.168009    0.908797   -0.014007
      3          8           0        0.579386   -1.339801   -0.007986
      4          1           0       -0.487078   -1.494940   -0.000985
      5          6           0        2.430449    0.110767   -0.003240
      6          9           0        2.980698   -0.576003   -1.017697
      7          9           0        2.915518   -0.357385    1.161767
      8          9           0        2.745440    1.397482   -0.123770
      9          8           0       -3.017029   -0.153126    1.832239
     10          1           0       -3.926159   -0.253654    2.127243
     11          1           0       -2.938959    0.709576    1.378135
     12          8           0       -1.772251   -1.721239    0.006543
     13          1           0       -2.199403   -1.283441   -0.766193
     14          1           0       -2.191390   -1.276481    0.779840
     15          8           0       -3.036557   -0.169507   -1.820901
     16          1           0       -3.948003   -0.272563   -2.108335
     17          1           0       -2.954508    0.697855   -1.376041
     18          8           0       -2.347925    1.797926   -0.007099
     19          1           0       -2.342511    2.760980   -0.010455
     20          1           0       -1.396926    1.507941   -0.011308
 ---------------------------------------------------------------------
 Rotational constants (GHZ):           1.3623339           0.4145646           0.4019902
 Standard basis: 6-31++G(d,p) (6D, 7F)
 There are   263 symmetry adapted cartesian basis functions of A   symmetry.
 There are   263 symmetry adapted basis functions of A   symmetry.
   263 basis functions,   424 primitive gaussians,   263 cartesian basis functions
    48 alpha electrons       48 beta electrons
       nuclear repulsion energy       741.3845476042 Hartrees.
 NAtoms=   20 NActive=   20 NUniq=   20 SFac= 1.00D+00 NAtFMM=   60 NAOKFM=F Big=F
 Integral buffers will be    131072 words long.
 Raffenetti 2 integral format.
 Two-electron integral symmetry is turned on.
 Nuclear repulsion after empirical dispersion term =      741.3750794485 Hartrees.
 One-electron integrals computed using PRISM.
 NBasis=   263 RedAO= T EigKep=  2.81D-05  NBF=   263
 NBsUse=   263 1.00D-06 EigRej= -1.00D+00 NBFU=   263
 Initial guess from the checkpoint file:  "/local_scratch/slurm.5620285/Gau-724465.chk"
 B after Tr=    -0.000000   -0.000000   -0.000000
         Rot=    1.000000    0.000280   -0.000009   -0.000179 Ang=   0.04 deg.
 ExpMin= 3.60D-02 ExpMax= 7.00D+03 ExpMxC= 1.05D+03 IAcc=3 IRadAn=         5 AccDes= 0.00D+00
 Harris functional with IExCor= 4639 and IRadAn=       5 diagonalized for initial guess.
 HarFok:  IExCor= 4639 AccDes= 0.00D+00 IRadAn=         5 IDoV= 1 UseB2=F ITyADJ=14
 ICtDFT=  3500011 ScaDFX=  1.000000  1.000000  1.000000  1.000000
 FoFCou: FMM=F IPFlag=           0 FMFlag=      100000 FMFlg1=           0
         NFxFlg=           0 DoJE=T BraDBF=F KetDBF=T FulRan=T
         wScrn=  0.000000 ICntrl=       500 IOpCl=  0 I1Cent=   200000004 NGrid=           0
         NMat0=    1 NMatS0=      1 NMatT0=    0 NMatD0=    1 NMtDS0=    0 NMtDT0=    0
 Petite list used in FoFCou.
 Requested convergence on RMS density matrix=1.00D-10 within 128 cycles.
 Requested convergence on MAX density matrix=1.00D-08.
 Requested convergence on             energy=1.00D-08.
 No special actions if energy rises.
 SCF Done:  E(RwB97XD) =  -832.385946342     A.U. after   17 cycles
            NFock= 17  Conv=0.44D-10     -V/T= 2.0082
 Calling FoFJK, ICntrl=      2127 FMM=F ISym2X=0 I1Cent= 0 IOpClX= 0 NMat=1 NMatS=1 NMatT=0.
 ***** Axes restored to original set *****
 -------------------------------------------------------------------
 Center     Atomic                   Forces (Hartrees/Bohr)
 Number     Number              X              Y              Z
 -------------------------------------------------------------------
      1        6          -0.005405250    0.006304235   -0.021158255
      2        8           0.018913354   -0.012061230    0.009978484
      3        8          -0.015492839    0.006364010    0.017654662
      4        1           0.001255646   -0.000758461    0.000176782
      5        6           0.003041536   -0.001145832   -0.006245933
      6        9          -0.004672000   -0.002722338    0.004044631
      7        9           0.000280064    0.004298178    0.005437921
      8        9           0.001687063   -0.002079690    0.004432678
      9        8          -0.002952464    0.001107164    0.000340670
     10        1           0.000205501    0.000444589    0.001859874
     11        1           0.002385692   -0.001808768   -0.001961254
     12        8          -0.004457155    0.004177950   -0.011686418
     13        1           0.001970769   -0.002010077   -0.001757399
     14        1           0.002968651   -0.000282796   -0.001487015
     15        8          -0.002643273    0.001956610    0.000354395
     16        1          -0.000543513   -0.000877049    0.001846879
     17        1           0.003191705   -0.000723666   -0.001856882
     18        8          -0.000134360   -0.000809079    0.006325533
     19        1           0.002285570   -0.001250122   -0.000296703
     20        1          -0.001884698    0.001876371   -0.006002650
 -------------------------------------------------------------------
 Cartesian Forces:  Max     0.021158255 RMS     0.006091967

 GradGradGradGradGradGradGradGradGradGradGradGradGradGradGradGradGradGrad
 Berny optimization.
 Using GEDIIS/GDIIS optimizer.
 FormGI is forming the generalized inverse of G from B-inverse, IUseBI=4.
 Internal  Forces:  Max     0.022529375 RMS     0.004291993
 Search for a local minimum.
 Step number   3 out of a maximum of  120
 All quantities printed in internal units (Hartrees-Bohrs-Radians)
 Mixed Optimization -- RFO/linear search
 Update second derivatives using D2CorX and points    1    3    2
 DE=  9.57D-04 DEPred=-5.56D-03 R=-1.72D-01
 Trust test=-1.72D-01 RLast= 5.08D-01 DXMaxT set to 2.52D-01
 ITU= -1  1  0
 Use linear search instead of GDIIS.
     Eigenvalues ---    0.00024   0.00029   0.00035   0.00044   0.00052
     Eigenvalues ---    0.00079   0.00299   0.00437   0.00538   0.00696
     Eigenvalues ---    0.00701   0.00806   0.01078   0.01124   0.01363
     Eigenvalues ---    0.01648   0.01915   0.01978   0.02063   0.02265
     Eigenvalues ---    0.02478   0.02495   0.02814   0.02907   0.03412
     Eigenvalues ---    0.03722   0.04790   0.05639   0.06801   0.07272
     Eigenvalues ---    0.07868   0.08422   0.11698   0.13603   0.19939
     Eigenvalues ---    0.20395   0.21704   0.23368   0.25668   0.28363
     Eigenvalues ---    0.37516   0.38302   0.39536   0.44528   0.44696
     Eigenvalues ---    0.48474   0.49173   0.51115   0.56319   0.57228
     Eigenvalues ---    0.57513   0.57725   0.63613   0.97196
 RFO step:  Lambda=-1.96358238D-03 EMin= 2.40743590D-04
 Quartic linear search produced a step of -0.56746.
 Maximum step size (   0.252) exceeded in Quadratic search.
    -- Step size scaled by   0.791
 Iteration  1 RMS(Cart)=  0.05667420 RMS(Int)=  0.00715256
 Iteration  2 RMS(Cart)=  0.01005522 RMS(Int)=  0.00068134
 Iteration  3 RMS(Cart)=  0.00002899 RMS(Int)=  0.00068109
 Iteration  4 RMS(Cart)=  0.00000001 RMS(Int)=  0.00068109
 Variable       Old X    -DE/DX   Delta X   Delta X   Delta X     New X
                                 (Linear)    (Quad)   (Total)
    R1        2.34243  -0.02253  -0.03168  -0.00450  -0.03588   2.30655
    R2        2.44706  -0.01531  -0.01663   0.00265  -0.01372   2.43334
    R3        2.90426   0.00783   0.02384   0.00194   0.02578   2.93004
    R4        3.16663   0.00236   0.08876  -0.01919   0.06976   3.23639
    R5        2.03658   0.01212  -0.02753  -0.03473  -0.06231   1.97427
    R6        2.46603   0.01244   0.17185   0.09445   0.26625   2.73229
    R7        2.53783  -0.00332  -0.00580  -0.00023  -0.00603   2.53180
    R8        2.54356  -0.00335  -0.00673  -0.00050  -0.00724   2.53632
    R9        2.51368  -0.00033   0.00474  -0.00101   0.00373   2.51740
   R10        1.81616  -0.00191  -0.00292  -0.00026  -0.00319   1.81297
   R11        1.84823  -0.00360  -0.00579   0.00016  -0.00569   1.84253
   R12        3.30089  -0.00087   0.01037   0.04718   0.05742   3.35831
   R13        3.51138   0.00026  -0.02445   0.01869  -0.00577   3.50561
   R14        1.86236  -0.00241  -0.00582  -0.00470  -0.01078   1.85158
   R15        1.86258  -0.00243  -0.00595  -0.00474  -0.01081   1.85177
   R16        3.30248  -0.00089   0.00918   0.04690   0.05581   3.35829
   R17        1.81647  -0.00210  -0.00322  -0.00027  -0.00349   1.81298
   R18        1.84860  -0.00378  -0.00613   0.00026  -0.00593   1.84267
   R19        3.51108   0.00026  -0.02404   0.01784  -0.00614   3.50494
   R20        1.81995  -0.00261  -0.00381  -0.00032  -0.00413   1.81582
   R21        1.87884  -0.00417  -0.01779   0.00109  -0.01650   1.86233
    A1        2.24820  -0.00042  -0.00021   0.00002   0.00043   2.24863
    A2        2.07993  -0.00031   0.00462   0.00308   0.00739   2.08732
    A3        1.95498   0.00073  -0.00438  -0.00309  -0.00779   1.94719
    A4        2.57453   0.00334   0.03061  -0.10517  -0.07385   2.50069
    A5        1.97056   0.00250   0.01155   0.00290   0.01495   1.98551
    A6        1.91256   0.00766   0.01915   0.00051   0.01977   1.93233
    A7        1.89531   0.00810   0.02246   0.00118   0.02375   1.91907
    A8        1.93753   0.00572   0.00242  -0.00065   0.00180   1.93933
    A9        1.90529  -0.00729  -0.01456  -0.00066  -0.01503   1.89026
   A10        1.90625  -0.00711  -0.01501  -0.00021  -0.01520   1.89106
   A11        1.90661  -0.00728  -0.01596  -0.00017  -0.01610   1.89051
   A12        1.88630   0.00100  -0.00568   0.00086  -0.00482   1.88148
   A13        2.17098   0.00081   0.01191  -0.01081   0.00067   2.17165
   A14        1.82327  -0.00203  -0.03031  -0.01560  -0.04625   1.77702
   A15        2.66414  -0.00023   0.08303  -0.06526   0.01764   2.68179
   A16        1.92335  -0.00205  -0.02791   0.03491   0.00661   1.92995
   A17        1.92311  -0.00199  -0.02741   0.03609   0.00900   1.93211
   A18        1.80329   0.00314   0.01887   0.00265   0.02222   1.82551
   A19        2.87245  -0.00116  -0.00529  -0.00957  -0.01521   2.85724
   A20        2.87205  -0.00116  -0.00417  -0.01010  -0.01457   2.85748
   A21        2.17287   0.00081   0.01275  -0.01191   0.00052   2.17339
   A22        1.82403  -0.00200  -0.03051  -0.01576  -0.04673   1.77729
   A23        1.88659   0.00097  -0.00581   0.00087  -0.00505   1.88154
   A24        2.66250  -0.00022   0.08418  -0.06505   0.01920   2.68170
   A25        1.66959   0.00101  -0.02657   0.02725   0.00364   1.67324
   A26        2.20197  -0.00085   0.03844  -0.05179  -0.01159   2.19037
   A27        1.70779   0.00091  -0.04535   0.06454   0.01925   1.72704
   A28        2.20351  -0.00084   0.03902  -0.05398  -0.01312   2.19038
   A29        1.70769   0.00093  -0.04571   0.06581   0.02090   1.72859
   A30        1.86113  -0.00041  -0.00725   0.00458  -0.00374   1.85739
   A31        3.17143  -0.00368  -0.03055   0.03045   0.00014   3.17157
   A32        3.08751   0.00236  -0.00147   0.07003   0.06785   3.15536
   A33        3.14069  -0.00001   0.00004  -0.00038  -0.00085   3.13984
   A34        3.18832  -0.00192   0.00260  -0.05776  -0.05549   3.13283
    D1       -0.00366   0.00006   0.00082   0.00455   0.00550   0.00184
    D2       -3.13059   0.00001  -0.00263   0.00473   0.00224  -3.12834
    D3       -0.00088  -0.00003   0.00037  -0.00205  -0.00150  -0.00238
    D4        3.12691   0.00001   0.00366  -0.00218   0.00164   3.12854
    D5       -2.21127   0.00024   0.00592   0.00648   0.01233  -2.19895
    D6        1.99212  -0.00022  -0.00228   0.00628   0.00406   1.99618
    D7       -0.10420   0.00008   0.00142   0.00613   0.00756  -0.09665
    D8        0.94264   0.00021   0.00301   0.00661   0.00956   0.95220
    D9       -1.13715  -0.00026  -0.00519   0.00642   0.00130  -1.13585
   D10        3.04971   0.00005  -0.00148   0.00627   0.00479   3.05450
   D11        0.84380   0.00078  -0.01727   0.02489   0.00846   0.85226
   D12       -0.83874  -0.00077   0.01632  -0.02776  -0.01246  -0.85120
   D13       -3.14050   0.00002  -0.00042   0.00010  -0.00015  -3.14066
   D14        0.99467   0.00022  -0.00697   0.02719   0.01883   1.01350
   D15       -0.99260  -0.00020   0.00703  -0.02519  -0.01685  -1.00945
   D16       -2.37748   0.00011  -0.00681  -0.00472  -0.01200  -2.38948
   D17       -0.03440   0.00036  -0.01595  -0.02869  -0.04495  -0.07934
   D18        1.80732  -0.00100  -0.01481   0.03542   0.02041   1.82772
   D19       -0.36377  -0.00103   0.01439   0.05832   0.07147  -0.29230
   D20        0.87295   0.00135  -0.05028   0.11958   0.06892   0.94187
   D21       -2.89786   0.00032   0.03545   0.00433   0.03875  -2.85911
   D22       -0.85054   0.00013   0.00261   0.04061   0.04458  -0.80596
   D23       -1.67068   0.00249   0.00446   0.07057   0.07492  -1.59576
   D24        0.38371   0.00093  -0.03006   0.12998   0.10105   0.48476
   D25        1.67035  -0.00251  -0.00488  -0.06999  -0.07506   1.59528
   D26       -0.38421  -0.00090   0.02999  -0.12857  -0.09957  -0.48379
   D27       -1.80967   0.00101   0.01473  -0.03548  -0.02071  -1.83038
   D28        0.36408   0.00102  -0.01442  -0.05956  -0.07294   0.29114
   D29        0.03589  -0.00037   0.01548   0.02808   0.04361   0.07950
   D30        2.38207  -0.00011   0.00704   0.00253   0.00985   2.39192
   D31       -0.87363  -0.00135   0.05009  -0.11887  -0.06828  -0.94191
   D32        2.89800  -0.00031  -0.03548  -0.00468  -0.03892   2.85908
   D33        0.84994  -0.00015  -0.00245  -0.04104  -0.04540   0.80455
         Item               Value     Threshold  Converged?
 Maximum Force            0.022529     0.000015     NO 
 RMS     Force            0.004292     0.000010     NO 
 Maximum Displacement     0.166066     0.000060     NO 
 RMS     Displacement     0.063862     0.000040     NO 
 Predicted change in Energy=-2.250547D-03
 GradGradGradGradGradGradGradGradGradGradGradGradGradGradGradGradGradGrad

                          Input orientation:                          
 ---------------------------------------------------------------------
 Center     Atomic      Atomic             Coordinates (Angstroms)
 Number     Number       Type             X           Y           Z
 ---------------------------------------------------------------------
      1          6           0        0.313311   -0.447360    0.868946
      2          8           0       -0.622702    0.159016    0.372972
      3          8           0        1.346564   -0.951903    0.289360
      4          1           0        1.359571   -0.810593   -0.745696
      5          6           0        0.336497   -0.702080    2.398216
      6          9           0        1.480313   -0.257072    2.935467
      7          9           0        0.238739   -2.017742    2.644966
      8          9           0       -0.678303   -0.086177    3.002760
      9          8           0       -0.989834   -1.245363   -3.319028
     10          1           0       -1.162999   -1.310964   -4.260369
     11          1           0       -1.468764   -0.466042   -2.981449
     12          8           0        1.416432   -0.634299   -2.179644
     13          1           0        1.386167    0.317302   -2.411104
     14          1           0        0.622702   -1.017852   -2.607556
     15          8           0        0.836705    1.949782   -2.848474
     16          1           0        0.920836    2.335815   -3.722730
     17          1           0       -0.113072    1.905706   -2.632149
     18          8           0       -1.627284    1.073203   -1.958241
     19          1           0       -2.452351    1.511926   -1.734422
     20          1           0       -1.253675    0.733834   -1.111799
 ---------------------------------------------------------------------
                    Distance matrix (angstroms):
                    1          2          3          4          5
     1  C    0.000000
     2  O    1.220575   0.000000
     3  O    1.287670   2.262552   0.000000
     4  H    1.957974   2.474059   1.044739   0.000000
     5  C    1.550512   2.400659   2.351578   3.307966   0.000000
     6  F    2.380885   3.340985   2.739080   3.724503   1.339770
     7  F    2.371900   3.262255   2.812857   3.769623   1.342165
     8  F    2.380529   2.641779   3.494583   4.327659   1.332152
     9  O    4.458039   3.967105   4.308751   3.511519   5.894165
    10  H    5.406956   4.890870   5.208346   4.355073   6.852444
    11  H    4.242839   3.515488   4.342848   3.621711   5.679390
    12  O    3.247417   3.362032   2.490328   1.445863   4.704004
    13  H    3.534749   3.436814   2.984117   2.011576   5.026977
    14  H    3.536559   3.437964   2.986712   2.013072   5.023881
    15  O    4.454149   3.964143   4.304154   3.509236   5.900029
    16  H    5.403576   4.888327   5.204537   4.353746   6.858297
    17  H    4.239856   3.513033   4.339549   3.620174   5.683945
    18  O    3.751134   2.698051   4.242233   3.733665   5.097723
    19  H    4.273782   3.101466   4.959628   4.571917   5.455107
    20  H    2.788191   1.712626   3.400912   3.057506   4.112262
                    6          7          8          9         10
     6  F    0.000000
     7  F    2.173903   0.000000
     8  F    2.166415   2.167931   0.000000
     9  O    6.796841   6.138011   6.434731   0.000000
    10  H    7.738078   7.081529   7.381604   0.959382   0.000000
    11  H    6.614425   6.081108   6.048131   0.975025   1.563017
    12  O    5.129399   5.155359   5.616553   2.731613   3.382419
    13  H    5.378158   5.686199   5.808163   2.985235   3.545318
    14  H    5.660334   5.360615   5.834062   1.777139   2.450802
    15  O    6.224019   6.802697   6.377878   3.710339   4.077343
    16  H    7.167124   7.743788   7.324992   4.079028   4.234432
    17  H    6.181814   6.585222   6.003273   3.342117   3.755051
    18  O    5.947702   5.850256   5.182302   2.762939   3.346582
    19  H    6.356340   6.235348   5.304911   3.500368   4.001443
    20  H    4.983667   4.889964   4.234745   2.976355   3.755385
                   11         12         13         14         15
    11  H    0.000000
    12  O    2.999259   0.000000
    13  H    3.014889   0.979813   0.000000
    14  H    2.195113   0.979913   1.550519   0.000000
    15  O    3.342017   2.731463   1.777131   2.985079   0.000000
    16  H    3.756339   3.383534   2.451793   3.546770   0.959386
    17  H    2.754105   2.999294   2.195360   3.014823   0.975098
    18  O    1.855090   3.496968   3.139643   3.139515   2.762634
    19  H    2.536706   4.446570   4.076672   4.076530   3.500103
    20  H    2.231940   3.184580   2.971609   2.970940   2.977291
                   16         17         18         19         20
    16  H    0.000000
    17  H    1.563114   0.000000
    18  O    3.346718   1.854737   0.000000
    19  H    4.001319   2.536376   0.960890   0.000000
    20  H    3.756568   2.232873   0.985505   1.558818   0.000000
 Stoichiometry    C2H9F3O6
 Framework group  C1[X(C2H9F3O6)]
 Deg. of freedom    54
 Full point group                 C1      NOp   1
 Largest Abelian subgroup         C1      NOp   1
 Largest concise Abelian subgroup C1      NOp   1
                         Standard orientation:                         
 ---------------------------------------------------------------------
 Center     Atomic      Atomic             Coordinates (Angstroms)
 Number     Number       Type             X           Y           Z
 ---------------------------------------------------------------------
      1          6           0        0.933273   -0.070292   -0.011450
      2          8           0        0.223474    0.922677   -0.012587
      3          8           0        0.586896   -1.310487   -0.005721
      4          1           0       -0.447258   -1.458690    0.000707
      5          6           0        2.475366    0.090792   -0.002039
      6          9           0        3.029071   -0.589370   -1.014844
      7          9           0        2.978368   -0.382863    1.148634
      8          9           0        2.824838    1.371218   -0.116102
      9          8           0       -3.113076   -0.127667    1.858812
     10          1           0       -4.033270   -0.191785    2.122529
     11          1           0       -2.999007    0.712071    1.376628
     12          8           0       -1.871691   -1.706609    0.007430
     13          1           0       -2.297966   -1.286957   -0.768595
     14          1           0       -2.293931   -1.279835    0.781902
     15          8           0       -3.122374   -0.144193   -1.851478
     16          1           0       -4.043420   -0.209768   -2.111853
     17          1           0       -3.005915    0.699930   -1.377442
     18          8           0       -2.341814    1.758584   -0.006943
     19          1           0       -2.305000    2.718758   -0.011334
     20          1           0       -1.407874    1.443981   -0.006904
 ---------------------------------------------------------------------
 Rotational constants (GHZ):           1.3728634           0.3971834           0.3880340
 Standard basis: 6-31++G(d,p) (6D, 7F)
 There are   263 symmetry adapted cartesian basis functions of A   symmetry.
 There are   263 symmetry adapted basis functions of A   symmetry.
   263 basis functions,   424 primitive gaussians,   263 cartesian basis functions
    48 alpha electrons       48 beta electrons
       nuclear repulsion energy       735.9391341041 Hartrees.
 NAtoms=   20 NActive=   20 NUniq=   20 SFac= 1.00D+00 NAtFMM=   60 NAOKFM=F Big=F
 Integral buffers will be    131072 words long.
 Raffenetti 2 integral format.
 Two-electron integral symmetry is turned on.
 Nuclear repulsion after empirical dispersion term =      735.9297692280 Hartrees.
 One-electron integrals computed using PRISM.
 NBasis=   263 RedAO= T EigKep=  3.17D-05  NBF=   263
 NBsUse=   263 1.00D-06 EigRej= -1.00D+00 NBFU=   263
 Lowest energy guess from the checkpoint file:  "/local_scratch/slurm.5620285/Gau-724465.chk"
 B after Tr=    -0.000000   -0.000000   -0.000000
         Rot=    0.999992   -0.000253    0.000119    0.003957 Ang=  -0.45 deg.
 B after Tr=    -0.000000   -0.000000    0.000000
         Rot=    0.999991   -0.000560    0.000138    0.004161 Ang=  -0.48 deg.
 Requested convergence on RMS density matrix=1.00D-10 within 128 cycles.
 Requested convergence on MAX density matrix=1.00D-08.
 Requested convergence on             energy=1.00D-08.
 No special actions if energy rises.
 SCF Done:  E(RwB97XD) =  -832.388811045     A.U. after   15 cycles
            NFock= 15  Conv=0.58D-10     -V/T= 2.0082
 Calling FoFJK, ICntrl=      2127 FMM=F ISym2X=0 I1Cent= 0 IOpClX= 0 NMat=1 NMatS=1 NMatT=0.
 ***** Axes restored to original set *****
 -------------------------------------------------------------------
 Center     Atomic                   Forces (Hartrees/Bohr)
 Number     Number              X              Y              Z
 -------------------------------------------------------------------
      1        6          -0.000983605    0.000642203   -0.000920882
      2        8           0.001330416   -0.000823170    0.000722129
      3        8          -0.000215262   -0.000292298    0.002842358
      4        1           0.000133274    0.000272410   -0.002393602
      5        6           0.000230908   -0.000114644   -0.000414436
      6        9          -0.000430904   -0.000250918    0.000161207
      7        9           0.000076329    0.000470620    0.000298883
      8        9           0.000120531   -0.000160465    0.000263430
      9        8          -0.001548555   -0.000055896    0.001071788
     10        1           0.000109039   -0.000055185    0.000032662
     11        1           0.000651088   -0.000381369   -0.001202332
     12        8          -0.001327158    0.000235891    0.003093398
     13        1           0.000873943   -0.000736297   -0.002412173
     14        1           0.001426599    0.000159206   -0.002209814
     15        8          -0.000944661    0.001126878    0.001240777
     16        1           0.000102931   -0.000084224    0.000040138
     17        1           0.000866372   -0.000108488   -0.001148872
     18        8           0.000184878   -0.000350947    0.001178309
     19        1           0.000237353   -0.000175338    0.000294977
     20        1          -0.000893515    0.000682031   -0.000537944
 -------------------------------------------------------------------
 Cartesian Forces:  Max     0.003093398 RMS     0.001002327

 GradGradGradGradGradGradGradGradGradGradGradGradGradGradGradGradGradGrad
 Berny optimization.
 Using GEDIIS/GDIIS optimizer.
 FormGI is forming the generalized inverse of G from B-inverse, IUseBI=4.
 Internal  Forces:  Max     0.002692621 RMS     0.000423449
 Search for a local minimum.
 Step number   4 out of a maximum of  120
 All quantities printed in internal units (Hartrees-Bohrs-Radians)
 Mixed Optimization -- En-DIIS/RFO-DIIS
 Update second derivatives using D2CorX and points    3    2    4
 DE= -1.91D-03 DEPred=-2.25D-03 R= 8.48D-01
 TightC=F SS=  1.41D+00  RLast= 4.96D-01 DXNew= 4.2426D-01 1.4871D+00
 Trust test= 8.48D-01 RLast= 4.96D-01 DXMaxT set to 4.24D-01
 ITU=  1 -1  1  0
 Use linear search instead of GDIIS.
     Eigenvalues ---    0.00024   0.00029   0.00036   0.00044   0.00052
     Eigenvalues ---    0.00079   0.00299   0.00465   0.00537   0.00695
     Eigenvalues ---    0.00710   0.00834   0.01079   0.01222   0.01362
     Eigenvalues ---    0.01548   0.01911   0.01977   0.02124   0.02297
     Eigenvalues ---    0.02473   0.02490   0.02784   0.02901   0.03416
     Eigenvalues ---    0.03721   0.04784   0.05620   0.06796   0.07263
     Eigenvalues ---    0.07871   0.08423   0.11700   0.13615   0.19936
     Eigenvalues ---    0.20392   0.21703   0.23365   0.25665   0.28030
     Eigenvalues ---    0.37518   0.38307   0.39479   0.44519   0.44718
     Eigenvalues ---    0.48507   0.49173   0.51142   0.56363   0.57232
     Eigenvalues ---    0.57513   0.57725   0.63548   0.97387
 RFO step:  Lambda=-5.05783444D-04 EMin= 2.40724653D-04
 Quartic linear search produced a step of  0.07220.
 Iteration  1 RMS(Cart)=  0.02247698 RMS(Int)=  0.00478183
 Iteration  2 RMS(Cart)=  0.00167364 RMS(Int)=  0.00082109
 Iteration  3 RMS(Cart)=  0.00001566 RMS(Int)=  0.00082099
 Iteration  4 RMS(Cart)=  0.00000002 RMS(Int)=  0.00082099
 Variable       Old X    -DE/DX   Delta X   Delta X   Delta X     New X
                                 (Linear)    (Quad)   (Total)
    R1        2.30655  -0.00133   0.00144  -0.00396  -0.00275   2.30380
    R2        2.43334  -0.00018   0.00113  -0.00170  -0.00072   2.43263
    R3        2.93004   0.00031  -0.00117   0.00188   0.00070   2.93075
    R4        3.23639   0.00040  -0.00626   0.01718   0.01074   3.24713
    R5        1.97427   0.00269  -0.00100   0.01512   0.01423   1.98850
    R6        2.73229   0.00028  -0.00264  -0.01176  -0.01431   2.71798
    R7        2.53180  -0.00039   0.00030   0.00001   0.00032   2.53212
    R8        2.53632  -0.00041   0.00033  -0.00110  -0.00077   2.53556
    R9        2.51740  -0.00005  -0.00033   0.00072   0.00039   2.51779
   R10        1.81297  -0.00005   0.00014  -0.00004   0.00010   1.81307
   R11        1.84253  -0.00064   0.00033  -0.00165  -0.00099   1.84154
   R12        3.35831   0.00050   0.00283   0.02448   0.02707   3.38538
   R13        3.50561   0.00056   0.00269   0.01947   0.02257   3.52819
   R14        1.85158   0.00030  -0.00004  -0.00081  -0.00119   1.85039
   R15        1.85177   0.00021  -0.00002  -0.00105  -0.00141   1.85036
   R16        3.35829   0.00050   0.00286   0.02489   0.02753   3.38582
   R17        1.81298  -0.00006   0.00016  -0.00007   0.00009   1.81307
   R18        1.84267  -0.00069   0.00035  -0.00176  -0.00107   1.84160
   R19        3.50494   0.00055   0.00262   0.02023   0.02326   3.52820
   R20        1.81582  -0.00021   0.00019  -0.00044  -0.00025   1.81557
   R21        1.86233  -0.00064   0.00107  -0.00425  -0.00336   1.85897
    A1        2.24863   0.00007   0.00006  -0.00063  -0.00080   2.24783
    A2        2.08732  -0.00007  -0.00005   0.00081   0.00087   2.08818
    A3        1.94719   0.00000  -0.00000  -0.00015  -0.00005   1.94714
    A4        2.50069   0.00041  -0.00923  -0.00452  -0.01407   2.48662
    A5        1.98551  -0.00018  -0.00039   0.00139   0.00111   1.98661
    A6        1.93233   0.00043  -0.00101   0.00038  -0.00063   1.93170
    A7        1.91907   0.00049  -0.00114   0.00380   0.00265   1.92172
    A8        1.93933   0.00038  -0.00018   0.00098   0.00080   1.94013
    A9        1.89026  -0.00048   0.00077  -0.00180  -0.00105   1.88921
   A10        1.89106  -0.00042   0.00081  -0.00181  -0.00100   1.89006
   A11        1.89051  -0.00045   0.00087  -0.00174  -0.00088   1.88963
   A12        1.88148   0.00014   0.00037  -0.00177  -0.00091   1.88057
   A13        2.17165  -0.00004  -0.00147   0.00473   0.00276   2.17442
   A14        1.77702  -0.00023   0.00052  -0.00693  -0.00748   1.76955
   A15        2.68179   0.00005  -0.00929   0.01517   0.00511   2.68689
   A16        1.92995   0.00007   0.00403   0.02171   0.02657   1.95653
   A17        1.93211   0.00004   0.00414   0.02021   0.02524   1.95735
   A18        1.82551   0.00028  -0.00080   0.00486  -0.00015   1.82536
   A19        2.85724  -0.00030  -0.00042  -0.01825  -0.02154   2.83570
   A20        2.85748  -0.00030  -0.00052  -0.01830  -0.02164   2.83583
   A21        2.17339  -0.00004  -0.00158   0.00368   0.00161   2.17500
   A22        1.77729  -0.00024   0.00051  -0.00706  -0.00763   1.76967
   A23        1.88154   0.00015   0.00037  -0.00186  -0.00101   1.88053
   A24        2.68170   0.00006  -0.00932   0.01496   0.00487   2.68657
   A25        1.67324   0.00004   0.00364  -0.01827  -0.01434   1.65889
   A26        2.19037  -0.00010  -0.00573   0.00179  -0.00449   2.18588
   A27        1.72704   0.00041   0.00716   0.01406   0.02041   1.74745
   A28        2.19038  -0.00012  -0.00591   0.00260  -0.00384   2.18655
   A29        1.72859   0.00040   0.00733   0.01124   0.01780   1.74639
   A30        1.85739  -0.00039   0.00065  -0.00450  -0.00363   1.85376
   A31        3.17157  -0.00038   0.00390   0.01599   0.02053   3.19210
   A32        3.15536  -0.00006   0.00509  -0.01301  -0.00798   3.14737
   A33        3.13984   0.00003  -0.00007   0.00130   0.00120   3.14104
   A34        3.13283  -0.00005  -0.00434   0.00727   0.00291   3.13574
    D1        0.00184   0.00000   0.00029   0.00164   0.00196   0.00380
    D2       -3.12834  -0.00001   0.00050  -0.00145  -0.00093  -3.12928
    D3       -0.00238  -0.00002  -0.00016  -0.00011  -0.00026  -0.00264
    D4        3.12854  -0.00000  -0.00035   0.00278   0.00245   3.13099
    D5       -2.19895   0.00001   0.00014   0.02477   0.02491  -2.17404
    D6        1.99618   0.00003   0.00058   0.02433   0.02491   2.02109
    D7       -0.09665   0.00003   0.00036   0.02339   0.02376  -0.07289
    D8        0.95220   0.00000   0.00031   0.02218   0.02249   0.97470
    D9       -1.13585   0.00002   0.00075   0.02175   0.02249  -1.11336
   D10        3.05450   0.00001   0.00053   0.02081   0.02134   3.07584
   D11        0.85226   0.00009   0.00281  -0.01138  -0.00760   0.84466
   D12       -0.85120  -0.00010  -0.00298   0.00488   0.00096  -0.85024
   D13       -3.14066  -0.00001   0.00004  -0.00390  -0.00384   3.13869
   D14        1.01350   0.00016   0.00225   0.01675   0.01856   1.03206
   D15       -1.00945  -0.00016  -0.00211  -0.01922  -0.02094  -1.03039
   D16       -2.38948   0.00007   0.00000  -0.09523  -0.09602  -2.48550
   D17       -0.07934  -0.00004  -0.00122  -0.09492  -0.09787  -0.17721
   D18        1.82772   0.00003   0.00336   0.18803   0.19071   2.01844
   D19       -0.29230   0.00008   0.00333   0.19379   0.19710  -0.09521
   D20        0.94187   0.00041   0.01137   0.07780   0.08779   1.02967
   D21       -2.85911   0.00015  -0.00171   0.06031   0.05891  -2.80021
   D22       -0.80596  -0.00007   0.00289   0.06772   0.06967  -0.73628
   D23       -1.59576   0.00022   0.00484   0.16593   0.17048  -1.42528
   D24        0.48476   0.00047   0.01112   0.20366   0.21477   0.69954
   D25        1.59528  -0.00020  -0.00480  -0.16660  -0.17115   1.42413
   D26       -0.48379  -0.00047  -0.01100  -0.20538  -0.21636  -0.70014
   D27       -1.83038  -0.00003  -0.00337  -0.18552  -0.18824  -2.01862
   D28        0.29114  -0.00008  -0.00343  -0.19225  -0.19568   0.09546
   D29        0.07950   0.00004   0.00118   0.09610   0.09898   0.17848
   D30        2.39192  -0.00007  -0.00018   0.09500   0.09558   2.48751
   D31       -0.94191  -0.00040  -0.01130  -0.07888  -0.08882  -1.03073
   D32        2.85908  -0.00016   0.00170  -0.06095  -0.05955   2.79953
   D33        0.80455   0.00008  -0.00297  -0.06632  -0.06837   0.73617
         Item               Value     Threshold  Converged?
 Maximum Force            0.002693     0.000015     NO 
 RMS     Force            0.000423     0.000010     NO 
 Maximum Displacement     0.069336     0.000060     NO 
 RMS     Displacement     0.022671     0.000040     NO 
 Predicted change in Energy=-3.582204D-04
 GradGradGradGradGradGradGradGradGradGradGradGradGradGradGradGradGradGrad

                          Input orientation:                          
 ---------------------------------------------------------------------
 Center     Atomic      Atomic             Coordinates (Angstroms)
 Number     Number       Type             X           Y           Z
 ---------------------------------------------------------------------
      1          6           0        0.302190   -0.445199    0.880011
      2          8           0       -0.634527    0.165195    0.393975
      3          8           0        1.329964   -0.948247    0.290316
      4          1           0        1.336881   -0.800538   -0.751511
      5          6           0        0.337668   -0.705801    2.408431
      6          9           0        1.474517   -0.238385    2.941846
      7          9           0        0.269291   -2.023231    2.653418
      8          9           0       -0.686352   -0.113340    3.021256
      9          8           0       -1.001016   -1.260120   -3.322499
     10          1           0       -1.191304   -1.347655   -4.258790
     11          1           0       -1.462465   -0.465252   -2.998617
     12          8           0        1.409819   -0.633832   -2.178245
     13          1           0        1.401623    0.309735   -2.439801
     14          1           0        0.636394   -1.023161   -2.635412
     15          8           0        0.849842    1.964358   -2.849616
     16          1           0        0.943799    2.372060   -3.713020
     17          1           0       -0.102453    1.904340   -2.651507
     18          8           0       -1.620795    1.072827   -1.952162
     19          1           0       -2.446419    1.514857   -1.737665
     20          1           0       -1.257805    0.740526   -1.100382
 ---------------------------------------------------------------------
                    Distance matrix (angstroms):
                    1          2          3          4          5
     1  C    0.000000
     2  O    1.219119   0.000000
     3  O    1.287290   2.260470   0.000000
     4  H    1.964360   2.476132   1.052268   0.000000
     5  C    1.550884   2.400382   2.351562   3.315514   0.000000
     6  F    2.380817   3.332055   2.748711   3.738428   1.339938
     7  F    2.374077   3.272794   2.804438   3.772037   1.341759
     8  F    2.381655   2.642513   3.495802   4.335837   1.332359
     9  O    4.474766   3.997251   4.310820   3.505276   5.911253
    10  H    5.426990   4.924119   5.216387   4.357989   6.870341
    11  H    4.261239   3.548609   4.341431   3.605307   5.703904
    12  O    3.258121   3.381437   2.489785   1.438291   4.710869
    13  H    3.577684   3.492433   3.006857   2.021688   5.066425
    14  H    3.578257   3.493511   3.007746   2.022208   5.062638
    15  O    4.473925   3.995150   4.309636   3.504840   5.919387
    16  H    5.426283   4.922274   5.215387   4.357801   6.878430
    17  H    4.260949   3.547208   4.340897   3.605278   5.710474
    18  O    3.744793   2.702014   4.221425   3.701203   5.100380
    19  H    4.271873   3.106192   4.943750   4.543887   5.465582
    20  H    2.785944   1.718309   3.388590   3.037924   4.116937
                    6          7          8          9         10
     6  F    0.000000
     7  F    2.172887   0.000000
     8  F    2.165940   2.167081   0.000000
     9  O    6.812799   6.156915   6.454250   0.000000
    10  H    7.757980   7.097067   7.401188   0.959434   0.000000
    11  H    6.630719   6.113246   6.079890   0.974500   1.562114
    12  O    5.135747   5.155211   5.630245   2.741110   3.406472
    13  H    5.409979   5.715399   5.861892   3.002712   3.574764
    14  H    5.694219   5.395055   5.880078   1.791466   2.465995
    15  O    6.227627   6.820652   6.414349   3.747874   4.137811
    16  H    7.168217   7.765635   7.361052   4.138544   4.323518
    17  H    6.193844   6.611069   6.049149   3.357299   3.787404
    18  O    5.937302   5.862539   5.197602   2.775714   3.371013
    19  H    6.351805   6.258974   5.328808   3.507333   4.015639
    20  H    4.976290   4.905241   4.247770   3.001054   3.786880
                   11         12         13         14         15
    11  H    0.000000
    12  O    2.991897   0.000000
    13  H    3.019251   0.979182   0.000000
    14  H    2.201906   0.979166   1.549339   0.000000
    15  O    3.357376   2.741333   1.791700   3.002785   0.000000
    16  H    3.788247   3.407066   2.466551   3.575370   0.959435
    17  H    2.754103   2.992200   2.202233   3.019341   0.974534
    18  O    1.867036   3.485459   3.155172   3.155138   2.775662
    19  H    2.545387   4.436389   4.093011   4.092826   3.507682
    20  H    2.258114   3.188552   3.008684   3.009135   2.999960
                   16         17         18         19         20
    16  H    0.000000
    17  H    1.562120   0.000000
    18  O    3.371316   1.867046   0.000000
    19  H    4.016268   2.545777   0.960757   0.000000
    20  H    3.786138   2.257274   0.983725   1.555160   0.000000
 Stoichiometry    C2H9F3O6
 Framework group  C1[X(C2H9F3O6)]
 Deg. of freedom    54
 Full point group                 C1      NOp   1
 Largest Abelian subgroup         C1      NOp   1
 Largest concise Abelian subgroup C1      NOp   1
                         Standard orientation:                         
 ---------------------------------------------------------------------
 Center     Atomic      Atomic             Coordinates (Angstroms)
 Number     Number       Type             X           Y           Z
 ---------------------------------------------------------------------
      1          6           0        0.936775   -0.060260   -0.010061
      2          8           0        0.236784    0.937868   -0.012101
      3          8           0        0.578351   -1.296637   -0.005586
      4          1           0       -0.464524   -1.436847   -0.000944
      5          6           0        2.480758    0.085635   -0.001495
      6          9           0        3.024274   -0.576105   -1.032089
      7          9           0        2.985436   -0.418896    1.134756
      8          9           0        2.843488    1.364758   -0.087811
      9          8           0       -3.119649   -0.130119    1.877814
     10          1           0       -4.032194   -0.188523    2.168269
     11          1           0       -3.019514    0.700522    1.378156
     12          8           0       -1.878486   -1.700211    0.004847
     13          1           0       -2.329787   -1.306208   -0.769677
     14          1           0       -2.325081   -1.301461    0.779648
     15          8           0       -3.131391   -0.141367   -1.870024
     16          1           0       -4.045489   -0.201429   -2.155210
     17          1           0       -3.028546    0.692300   -1.375919
     18          8           0       -2.338792    1.754707   -0.004282
     19          1           0       -2.310768    2.715052   -0.006887
     20          1           0       -1.402607    1.452607   -0.007145
 ---------------------------------------------------------------------
 Rotational constants (GHZ):           1.3661985           0.3948705           0.3868192
 Standard basis: 6-31++G(d,p) (6D, 7F)
 There are   263 symmetry adapted cartesian basis functions of A   symmetry.
 There are   263 symmetry adapted basis functions of A   symmetry.
   263 basis functions,   424 primitive gaussians,   263 cartesian basis functions
    48 alpha electrons       48 beta electrons
       nuclear repulsion energy       734.8295647958 Hartrees.
 NAtoms=   20 NActive=   20 NUniq=   20 SFac= 1.00D+00 NAtFMM=   60 NAOKFM=F Big=F
 Integral buffers will be    131072 words long.
 Raffenetti 2 integral format.
 Two-electron integral symmetry is turned on.
 Nuclear repulsion after empirical dispersion term =      734.8202837973 Hartrees.
 One-electron integrals computed using PRISM.
 NBasis=   263 RedAO= T EigKep=  3.16D-05  NBF=   263
 NBsUse=   263 1.00D-06 EigRej= -1.00D+00 NBFU=   263
 Initial guess from the checkpoint file:  "/local_scratch/slurm.5620285/Gau-724465.chk"
 B after Tr=     0.000000    0.000000   -0.000000
         Rot=    0.999995   -0.002971   -0.000215    0.000936 Ang=  -0.36 deg.
 ExpMin= 3.60D-02 ExpMax= 7.00D+03 ExpMxC= 1.05D+03 IAcc=3 IRadAn=         5 AccDes= 0.00D+00
 Harris functional with IExCor= 4639 and IRadAn=       5 diagonalized for initial guess.
 HarFok:  IExCor= 4639 AccDes= 0.00D+00 IRadAn=         5 IDoV= 1 UseB2=F ITyADJ=14
 ICtDFT=  3500011 ScaDFX=  1.000000  1.000000  1.000000  1.000000
 FoFCou: FMM=F IPFlag=           0 FMFlag=      100000 FMFlg1=           0
         NFxFlg=           0 DoJE=T BraDBF=F KetDBF=T FulRan=T
         wScrn=  0.000000 ICntrl=       500 IOpCl=  0 I1Cent=   200000004 NGrid=           0
         NMat0=    1 NMatS0=      1 NMatT0=    0 NMatD0=    1 NMtDS0=    0 NMtDT0=    0
 Petite list used in FoFCou.
 Requested convergence on RMS density matrix=1.00D-10 within 128 cycles.
 Requested convergence on MAX density matrix=1.00D-08.
 Requested convergence on             energy=1.00D-08.
 No special actions if energy rises.
 SCF Done:  E(RwB97XD) =  -832.389138012     A.U. after   16 cycles
            NFock= 16  Conv=0.28D-10     -V/T= 2.0082
 Calling FoFJK, ICntrl=      2127 FMM=F ISym2X=0 I1Cent= 0 IOpClX= 0 NMat=1 NMatS=1 NMatT=0.
 ***** Axes restored to original set *****
 -------------------------------------------------------------------
 Center     Atomic                   Forces (Hartrees/Bohr)
 Number     Number              X              Y              Z
 -------------------------------------------------------------------
      1        6           0.000339539   -0.000208595   -0.000086371
      2        8          -0.000678936    0.000438927   -0.000090218
      3        8           0.000181327    0.000057902   -0.001211968
      4        1           0.000219818   -0.000323012    0.001393537
      5        6           0.000099719   -0.000064332   -0.000146520
      6        9          -0.000143689   -0.000082246    0.000075943
      7        9           0.000014863    0.000171169    0.000131257
      8        9           0.000052577   -0.000060334    0.000074337
      9        8          -0.000486043    0.000394153    0.000437173
     10        1           0.000001524   -0.000152095    0.000015640
     11        1           0.000210438   -0.000340453   -0.000235305
     12        8          -0.000728380    0.000321670    0.000879149
     13        1           0.000582138    0.000064046   -0.000715479
     14        1           0.000309291   -0.000388431   -0.000775463
     15        8          -0.000675381    0.000128828    0.000404091
     16        1           0.000132031    0.000062877    0.000049340
     17        1           0.000457556    0.000041952   -0.000183556
     18        8          -0.000178284    0.000146719   -0.000293330
     19        1           0.000070580   -0.000036342    0.000002825
     20        1           0.000219312   -0.000172402    0.000274919
 -------------------------------------------------------------------
 Cartesian Forces:  Max     0.001393537 RMS     0.000401874

 GradGradGradGradGradGradGradGradGradGradGradGradGradGradGradGradGradGrad
 Berny optimization.
 Using GEDIIS/GDIIS optimizer.
 FormGI is forming the generalized inverse of G from B-inverse, IUseBI=4.
 Internal  Forces:  Max     0.001203083 RMS     0.000208323
 Search for a local minimum.
 Step number   5 out of a maximum of  120
 All quantities printed in internal units (Hartrees-Bohrs-Radians)
 Mixed Optimization -- En-DIIS/RFO-DIIS
 Swapping is turned off.
 Update second derivatives using D2CorX and points    4    5
 DE= -3.27D-04 DEPred=-3.58D-04 R= 9.13D-01
 TightC=F SS=  1.41D+00  RLast= 6.18D-01 DXNew= 7.1352D-01 1.8529D+00
 Trust test= 9.13D-01 RLast= 6.18D-01 DXMaxT set to 7.14D-01
 ITU=  1  1 -1  1  0
     Eigenvalues ---    0.00024   0.00029   0.00040   0.00044   0.00052
     Eigenvalues ---    0.00079   0.00299   0.00459   0.00536   0.00694
     Eigenvalues ---    0.00744   0.00833   0.01074   0.01256   0.01358
     Eigenvalues ---    0.01454   0.01908   0.01965   0.02107   0.02308
     Eigenvalues ---    0.02375   0.02470   0.02784   0.02885   0.03588
     Eigenvalues ---    0.03718   0.04778   0.05684   0.06701   0.07242
     Eigenvalues ---    0.07860   0.08421   0.11700   0.13614   0.19929
     Eigenvalues ---    0.20383   0.21704   0.23365   0.25634   0.29360
     Eigenvalues ---    0.37517   0.38308   0.39343   0.44503   0.44640
     Eigenvalues ---    0.48640   0.49172   0.50956   0.56214   0.57207
     Eigenvalues ---    0.57513   0.57710   0.63547   0.97963
 En-DIIS/RFO-DIIS/Sim-DIIS IScMMF=       -3 using points:     5    4
 RFO step:  Lambda=-1.61441390D-04.
 DidBck=F Rises=F RFO-DIIS coefs:    1.98724   -0.98724
 Iteration  1 RMS(Cart)=  0.03844254 RMS(Int)=  0.00859797
 Iteration  2 RMS(Cart)=  0.00646392 RMS(Int)=  0.00161479
 Iteration  3 RMS(Cart)=  0.00005005 RMS(Int)=  0.00161411
 Iteration  4 RMS(Cart)=  0.00000005 RMS(Int)=  0.00161411
 Variable       Old X    -DE/DX   Delta X   Delta X   Delta X     New X
                                 (Linear)    (Quad)   (Total)
    R1        2.30380   0.00062  -0.00272   0.00195  -0.00106   2.30274
    R2        2.43263   0.00021  -0.00071   0.00125   0.00036   2.43299
    R3        2.93075   0.00014   0.00069   0.00003   0.00073   2.93147
    R4        3.24713  -0.00012   0.01060  -0.01975  -0.00938   3.23775
    R5        1.98850  -0.00120   0.01405  -0.02848  -0.01428   1.97422
    R6        2.71798   0.00021  -0.01413   0.03310   0.01909   2.73707
    R7        2.53212  -0.00012   0.00031  -0.00017   0.00015   2.53226
    R8        2.53556  -0.00014  -0.00076  -0.00032  -0.00108   2.53448
    R9        2.51779  -0.00003   0.00039  -0.00053  -0.00015   2.51765
   R10        1.81307  -0.00000   0.00010  -0.00036  -0.00026   1.81280
   R11        1.84154  -0.00041  -0.00098   0.00028   0.00005   1.84159
   R12        3.38538   0.00013   0.02673  -0.01886   0.00717   3.39255
   R13        3.52819   0.00006   0.02229  -0.02353  -0.00026   3.52792
   R14        1.85039   0.00034  -0.00118  -0.00057  -0.00268   1.84771
   R15        1.85036   0.00036  -0.00139  -0.00019  -0.00251   1.84785
   R16        3.38582   0.00014   0.02718  -0.01951   0.00698   3.39280
   R17        1.81307  -0.00000   0.00009  -0.00037  -0.00027   1.81279
   R18        1.84160  -0.00044  -0.00105   0.00033   0.00005   1.84165
   R19        3.52820   0.00006   0.02296  -0.02403  -0.00006   3.52814
   R20        1.81557  -0.00008  -0.00025   0.00010  -0.00014   1.81542
   R21        1.85897   0.00025  -0.00332   0.00465   0.00109   1.86006
    A1        2.24783   0.00015  -0.00079   0.00310   0.00192   2.24975
    A2        2.08818  -0.00009   0.00086  -0.00109  -0.00004   2.08815
    A3        1.94714  -0.00006  -0.00005  -0.00201  -0.00186   1.94528
    A4        2.48662  -0.00031  -0.01389  -0.01506  -0.02956   2.45706
    A5        1.98661   0.00001   0.00109   0.00464   0.00571   1.99232
    A6        1.93170   0.00017  -0.00063  -0.00036  -0.00099   1.93071
    A7        1.92172   0.00022   0.00262   0.00008   0.00270   1.92441
    A8        1.94013   0.00009   0.00079  -0.00071   0.00008   1.94020
    A9        1.88921  -0.00018  -0.00103   0.00032  -0.00072   1.88850
   A10        1.89006  -0.00015  -0.00098   0.00035  -0.00063   1.88943
   A11        1.88963  -0.00017  -0.00087   0.00036  -0.00051   1.88912
   A12        1.88057  -0.00000  -0.00090   0.00431   0.00444   1.88501
   A13        2.17442  -0.00003   0.00273   0.02545   0.02740   2.20182
   A14        1.76955   0.00004  -0.00738   0.00676  -0.00338   1.76616
   A15        2.68689   0.00008   0.00504  -0.00759  -0.00451   2.68238
   A16        1.95653   0.00006   0.02623  -0.01335   0.01481   1.97133
   A17        1.95735   0.00005   0.02492  -0.01185   0.01507   1.97242
   A18        1.82536   0.00031  -0.00015   0.01017   0.00205   1.82741
   A19        2.83570  -0.00025  -0.02126   0.00724  -0.01951   2.81619
   A20        2.83583  -0.00025  -0.02137   0.00730  -0.01950   2.81633
   A21        2.17500  -0.00003   0.00159   0.02659   0.02741   2.20241
   A22        1.76967   0.00005  -0.00753   0.00711  -0.00317   1.76650
   A23        1.88053  -0.00000  -0.00100   0.00451   0.00449   1.88502
   A24        2.68657   0.00008   0.00480  -0.00751  -0.00461   2.68195
   A25        1.65889   0.00027  -0.01416   0.03974   0.02814   1.68703
   A26        2.18588  -0.00007  -0.00443  -0.00146  -0.00648   2.17940
   A27        1.74745  -0.00009   0.02015  -0.02609  -0.00735   1.74010
   A28        2.18655  -0.00008  -0.00379  -0.00236  -0.00673   2.17982
   A29        1.74639  -0.00009   0.01758  -0.02363  -0.00740   1.73899
   A30        1.85376   0.00002  -0.00359   0.00039  -0.00321   1.85055
   A31        3.19210  -0.00010   0.02027  -0.01208   0.00929   3.20139
   A32        3.14737  -0.00003  -0.00788   0.02582   0.01774   3.16511
   A33        3.14104   0.00000   0.00118  -0.00146  -0.00031   3.14072
   A34        3.13574   0.00003   0.00288  -0.01605  -0.01308   3.12265
    D1        0.00380   0.00001   0.00193   0.00183   0.00378   0.00758
    D2       -3.12928  -0.00001  -0.00092   0.00146   0.00054  -3.12873
    D3       -0.00264  -0.00000  -0.00026   0.00234   0.00207  -0.00057
    D4        3.13099   0.00001   0.00242   0.00269   0.00510   3.13610
    D5       -2.17404   0.00002   0.02459   0.00231   0.02691  -2.14713
    D6        2.02109   0.00000   0.02459   0.00209   0.02669   2.04779
    D7       -0.07289   0.00001   0.02345   0.00204   0.02550  -0.04739
    D8        0.97470   0.00001   0.02220   0.00198   0.02418   0.99888
    D9       -1.11336  -0.00001   0.02221   0.00176   0.02397  -1.08939
   D10        3.07584  -0.00000   0.02107   0.00171   0.02277   3.09862
   D11        0.84466   0.00011  -0.00751   0.01638   0.01000   0.85466
   D12       -0.85024  -0.00012   0.00095  -0.01960  -0.01975  -0.86999
   D13        3.13869  -0.00000  -0.00379  -0.00005  -0.00383   3.13486
   D14        1.03206   0.00021   0.01832  -0.00627   0.01012   1.04218
   D15       -1.03039  -0.00023  -0.02068   0.00210  -0.01672  -1.04711
   D16       -2.48550  -0.00006  -0.09479  -0.01074  -0.10692  -2.59242
   D17       -0.17721  -0.00007  -0.09662   0.02617  -0.07364  -0.25085
   D18        2.01844   0.00020   0.18828   0.04949   0.23647   2.25490
   D19       -0.09521   0.00019   0.19458   0.02071   0.21504   0.11983
   D20        1.02967  -0.00008   0.08667  -0.05378   0.03033   1.06000
   D21       -2.80021   0.00005   0.05815  -0.01050   0.04787  -2.75233
   D22       -0.73628  -0.00004   0.06879  -0.03425   0.03336  -0.70292
   D23       -1.42528  -0.00023   0.16831   0.01560   0.18351  -1.24177
   D24        0.69954   0.00007   0.21203   0.00026   0.21185   0.91138
   D25        1.42413   0.00023  -0.16897  -0.01564  -0.18429   1.23984
   D26       -0.70014  -0.00007  -0.21360   0.00069  -0.21246  -0.91261
   D27       -2.01862  -0.00021  -0.18584  -0.05111  -0.23568  -2.25430
   D28        0.09546  -0.00019  -0.19318  -0.02095  -0.21392  -0.11846
   D29        0.17848   0.00007   0.09772  -0.02897   0.07190   0.25037
   D30        2.48751   0.00006   0.09436   0.00964   0.10537   2.59288
   D31       -1.03073   0.00008  -0.08769   0.05629  -0.02884  -1.05957
   D32        2.79953  -0.00006  -0.05879   0.01245  -0.04654   2.75299
   D33        0.73617   0.00003  -0.06750   0.03451  -0.03185   0.70432
         Item               Value     Threshold  Converged?
 Maximum Force            0.001203     0.000015     NO 
 RMS     Force            0.000208     0.000010     NO 
 Maximum Displacement     0.174816     0.000060     NO 
 RMS     Displacement     0.042830     0.000040     NO 
 Predicted change in Energy=-1.057644D-04
 GradGradGradGradGradGradGradGradGradGradGradGradGradGradGradGradGradGrad

                          Input orientation:                          
 ---------------------------------------------------------------------
 Center     Atomic      Atomic             Coordinates (Angstroms)
 Number     Number       Type             X           Y           Z
 ---------------------------------------------------------------------
      1          6           0        0.287267   -0.438874    0.871081
      2          8           0       -0.650586    0.176043    0.394430
      3          8           0        1.309883   -0.944221    0.274010
      4          1           0        1.317353   -0.796262   -0.760142
      5          6           0        0.335490   -0.701145    2.399257
      6          9           0        1.464738   -0.209386    2.927095
      7          9           0        0.296960   -2.018921    2.645775
      8          9           0       -0.697369   -0.130807    3.018038
      9          8           0       -1.016326   -1.292327   -3.299492
     10          1           0       -1.258212   -1.440164   -4.215942
     11          1           0       -1.465406   -0.482305   -2.996352
     12          8           0        1.403439   -0.633043   -2.196735
     13          1           0        1.411981    0.304525   -2.474077
     14          1           0        0.644494   -1.025603   -2.672204
     15          8           0        0.873413    1.983537   -2.812165
     16          1           0        0.992531    2.461688   -3.635219
     17          1           0       -0.083287    1.913988   -2.639950
     18          8           0       -1.604870    1.067973   -1.965579
     19          1           0       -2.429251    1.510887   -1.748483
     20          1           0       -1.243387    0.733555   -1.113320
 ---------------------------------------------------------------------
                    Distance matrix (angstroms):
                    1          2          3          4          5
     1  C    0.000000
     2  O    1.218560   0.000000
     3  O    1.287483   2.261179   0.000000
     4  H    1.962064   2.480162   1.044710   0.000000
     5  C    1.551268   2.400236   2.350575   3.309820   0.000000
     6  F    2.380399   3.322280   2.757322   3.736558   1.340016
     7  F    2.376169   3.283940   2.793969   3.759836   1.341189
     8  F    2.381982   2.641905   3.495768   4.333195   1.332281
     9  O    4.452125   3.991859   4.278124   3.484313   5.886650
    10  H    5.410072   4.923095   5.196223   4.357832   6.844479
    11  H    4.246267   3.548909   4.314030   3.583706   5.692426
    12  O    3.270326   3.404082   2.492020   1.448395   4.718929
    13  H    3.606620   3.535396   3.020228   2.039181   5.091129
    14  H    3.609256   3.539129   3.021513   2.039930   5.091215
    15  O    4.447240   3.983951   4.276301   3.483556   5.886918
    16  H    5.405312   4.915494   5.194517   4.357272   6.844715
    17  H    4.242713   3.542562   4.312939   3.583424   5.692794
    18  O    3.727923   2.697377   4.190521   3.669855   5.093778
    19  H    4.247723   3.088290   4.909089   4.509634   5.453497
    20  H    2.766828   1.713343   3.355414   3.003742   4.109673
                    6          7          8          9         10
     6  F    0.000000
     7  F    2.171926   0.000000
     8  F    2.165446   2.166159   0.000000
     9  O    6.789612   6.131791   6.431333   0.000000
    10  H    7.742883   7.059510   7.372884   0.959294   0.000000
    11  H    6.614185   6.107431   6.073410   0.974527   1.564552
    12  O    5.141680   5.157020   5.644421   2.739707   3.437008
    13  H    5.425822   5.731890   5.899339   3.021246   3.634276
    14  H    5.717618   5.421103   5.914398   1.795260   2.485011
    15  O    6.172332   6.792722   6.397583   3.813121   4.270380
    16  H    7.100816   7.746649   7.337753   4.270931   4.541754
    17  H    6.156061   6.599337   6.047405   3.403824   3.887741
    18  O    5.915437   5.866043   5.205484   2.774297   3.387485
    19  H    6.323252   6.261092   5.330506   3.501428   4.020993
    20  H    4.954597   4.907096   4.255981   2.989165   3.788342
                   11         12         13         14         15
    11  H    0.000000
    12  O    2.982009   0.000000
    13  H    3.028404   0.977766   0.000000
    14  H    2.202708   0.977840   1.548396   0.000000
    15  O    3.403583   2.739739   1.795394   3.021079   0.000000
    16  H    3.888021   3.437360   2.485466   3.634519   0.959289
    17  H    2.789175   2.982308   2.203113   3.028515   0.974561
    18  O    1.866897   3.463641   3.153222   3.153097   2.774320
    19  H    2.541454   4.414394   4.091071   4.090838   3.501773
    20  H    2.252425   3.169711   3.014417   3.014773   2.988206
                   16         17         18         19         20
    16  H    0.000000
    17  H    1.564583   0.000000
    18  O    3.387718   1.867012   0.000000
    19  H    4.021491   2.541802   0.960681   0.000000
    20  H    3.787578   2.251634   0.984302   1.553689   0.000000
 Stoichiometry    C2H9F3O6
 Framework group  C1[X(C2H9F3O6)]
 Deg. of freedom    54
 Full point group                 C1      NOp   1
 Largest Abelian subgroup         C1      NOp   1
 Largest concise Abelian subgroup C1      NOp   1
                         Standard orientation:                         
 ---------------------------------------------------------------------
 Center     Atomic      Atomic             Coordinates (Angstroms)
 Number     Number       Type             X           Y           Z
 ---------------------------------------------------------------------
      1          6           0        0.927716   -0.049713   -0.006324
      2          8           0        0.237723    0.954675   -0.004939
      3          8           0        0.559663   -1.283468   -0.007110
      4          1           0       -0.476010   -1.420570   -0.005909
      5          6           0        2.473427    0.081326   -0.000255
      6          9           0        3.005208   -0.555768   -1.052378
      7          9           0        2.980990   -0.459326    1.117270
      8          9           0        2.848103    1.358756   -0.052842
      9          8           0       -3.091311   -0.139388    1.906998
     10          1           0       -3.977922   -0.178703    2.271167
     11          1           0       -3.011185    0.687749    1.397954
     12          8           0       -1.897955   -1.696109   -0.005726
     13          1           0       -2.360245   -1.314978   -0.778418
     14          1           0       -2.359978   -1.320605    0.769969
     15          8           0       -3.092620   -0.125270   -1.906097
     16          1           0       -3.979229   -0.161741   -2.270556
     17          1           0       -3.012242    0.698255   -1.391201
     18          8           0       -2.343145    1.738778    0.007138
     19          1           0       -2.310794    2.698906    0.010983
     20          1           0       -1.406798    1.435299    0.004925
 ---------------------------------------------------------------------
 Rotational constants (GHZ):           1.3531534           0.3961461           0.3899560
 Standard basis: 6-31++G(d,p) (6D, 7F)
 There are   263 symmetry adapted cartesian basis functions of A   symmetry.
 There are   263 symmetry adapted basis functions of A   symmetry.
   263 basis functions,   424 primitive gaussians,   263 cartesian basis functions
    48 alpha electrons       48 beta electrons
       nuclear repulsion energy       735.1299804326 Hartrees.
 NAtoms=   20 NActive=   20 NUniq=   20 SFac= 1.00D+00 NAtFMM=   60 NAOKFM=F Big=F
 Integral buffers will be    131072 words long.
 Raffenetti 2 integral format.
 Two-electron integral symmetry is turned on.
 Nuclear repulsion after empirical dispersion term =      735.1207292558 Hartrees.
 One-electron integrals computed using PRISM.
 NBasis=   263 RedAO= T EigKep=  3.05D-05  NBF=   263
 NBsUse=   263 1.00D-06 EigRej= -1.00D+00 NBFU=   263
 Initial guess from the checkpoint file:  "/local_scratch/slurm.5620285/Gau-724465.chk"
 B after Tr=     0.000000   -0.000000   -0.000000
         Rot=    0.999985   -0.005447    0.000097    0.000871 Ang=  -0.63 deg.
 ExpMin= 3.60D-02 ExpMax= 7.00D+03 ExpMxC= 1.05D+03 IAcc=3 IRadAn=         5 AccDes= 0.00D+00
 Harris functional with IExCor= 4639 and IRadAn=       5 diagonalized for initial guess.
 HarFok:  IExCor= 4639 AccDes= 0.00D+00 IRadAn=         5 IDoV= 1 UseB2=F ITyADJ=14
 ICtDFT=  3500011 ScaDFX=  1.000000  1.000000  1.000000  1.000000
 FoFCou: FMM=F IPFlag=           0 FMFlag=      100000 FMFlg1=           0
         NFxFlg=           0 DoJE=T BraDBF=F KetDBF=T FulRan=T
         wScrn=  0.000000 ICntrl=       500 IOpCl=  0 I1Cent=   200000004 NGrid=           0
         NMat0=    1 NMatS0=      1 NMatT0=    0 NMatD0=    1 NMtDS0=    0 NMtDT0=    0
 Petite list used in FoFCou.
 Requested convergence on RMS density matrix=1.00D-10 within 128 cycles.
 Requested convergence on MAX density matrix=1.00D-08.
 Requested convergence on             energy=1.00D-08.
 No special actions if energy rises.
 SCF Done:  E(RwB97XD) =  -832.389218240     A.U. after   16 cycles
            NFock= 16  Conv=0.28D-10     -V/T= 2.0082
 Calling FoFJK, ICntrl=      2127 FMM=F ISym2X=0 I1Cent= 0 IOpClX= 0 NMat=1 NMatS=1 NMatT=0.
 ***** Axes restored to original set *****
 -------------------------------------------------------------------
 Center     Atomic                   Forces (Hartrees/Bohr)
 Number     Number              X              Y              Z
 -------------------------------------------------------------------
      1        6           0.000454435   -0.000366389    0.000636609
      2        8          -0.000723891    0.000453102   -0.000404584
      3        8           0.000470177   -0.000416301    0.000930638
      4        1           0.000012009    0.000095805   -0.000715139
      5        6          -0.000008617   -0.000015847    0.000122098
      6        9           0.000105390    0.000076754   -0.000050218
      7        9          -0.000015660   -0.000102187   -0.000079973
      8        9          -0.000083949    0.000062279   -0.000062654
      9        8          -0.000080976    0.000402016    0.000232626
     10        1          -0.000130330    0.000107159    0.000003924
     11        1           0.000046716   -0.000467695   -0.000299138
     12        8           0.000150052   -0.000094748   -0.000302141
     13        1           0.000611856    0.001187778    0.000271045
     14        1          -0.000685586   -0.001136171   -0.000027699
     15        8          -0.000447432   -0.000168723    0.000155513
     16        1          -0.000158028    0.000058035   -0.000004628
     17        1           0.000502374    0.000248093   -0.000195441
     18        8          -0.000008730   -0.000009302   -0.000281925
     19        1          -0.000070040    0.000061557   -0.000098755
     20        1           0.000060232    0.000024787    0.000169843
 -------------------------------------------------------------------
 Cartesian Forces:  Max     0.001187778 RMS     0.000377618

 GradGradGradGradGradGradGradGradGradGradGradGradGradGradGradGradGradGrad
 Berny optimization.
 Using GEDIIS/GDIIS optimizer.
 FormGI is forming the generalized inverse of G from B-inverse, IUseBI=4.
 Internal  Forces:  Max     0.001085162 RMS     0.000271455
 Search for a local minimum.
 Step number   6 out of a maximum of  120
 All quantities printed in internal units (Hartrees-Bohrs-Radians)
 Mixed Optimization -- En-DIIS/RFO-DIIS
 Swapping is turned off.
 Update second derivatives using D2CorX and points    5    6
 DE= -8.02D-05 DEPred=-1.06D-04 R= 7.59D-01
 TightC=F SS=  1.41D+00  RLast= 6.43D-01 DXNew= 1.2000D+00 1.9288D+00
 Trust test= 7.59D-01 RLast= 6.43D-01 DXMaxT set to 1.20D+00
 ITU=  1  1  1 -1  1  0
     Eigenvalues ---    0.00024   0.00029   0.00043   0.00044   0.00058
     Eigenvalues ---    0.00079   0.00299   0.00475   0.00536   0.00694
     Eigenvalues ---    0.00751   0.00859   0.01068   0.01207   0.01351
     Eigenvalues ---    0.01438   0.01903   0.01947   0.02090   0.02299
     Eigenvalues ---    0.02310   0.02456   0.02811   0.02863   0.03638
     Eigenvalues ---    0.03714   0.04767   0.05612   0.06477   0.07306
     Eigenvalues ---    0.07846   0.08436   0.11700   0.13614   0.19909
     Eigenvalues ---    0.20382   0.21704   0.23376   0.25635   0.30680
     Eigenvalues ---    0.37516   0.38307   0.39333   0.44489   0.44790
     Eigenvalues ---    0.48544   0.49174   0.50873   0.56244   0.57213
     Eigenvalues ---    0.57513   0.57713   0.63546   0.97747
 En-DIIS/RFO-DIIS/Sim-DIIS IScMMF=       -3 using points:     6    5    4
 RFO step:  Lambda=-4.99987530D-05.
 DidBck=T Rises=F RFO-DIIS coefs:    0.75777    0.43618   -0.19395
 Iteration  1 RMS(Cart)=  0.01160192 RMS(Int)=  0.00033982
 Iteration  2 RMS(Cart)=  0.00014325 RMS(Int)=  0.00032222
 Iteration  3 RMS(Cart)=  0.00000006 RMS(Int)=  0.00032222
 Variable       Old X    -DE/DX   Delta X   Delta X   Delta X     New X
                                 (Linear)    (Quad)   (Total)
    R1        2.30274   0.00108  -0.00028   0.00147   0.00111   2.30385
    R2        2.43299   0.00039  -0.00023   0.00091   0.00064   2.43363
    R3        2.93147  -0.00007  -0.00004  -0.00002  -0.00006   2.93141
    R4        3.23775   0.00013   0.00436   0.00297   0.00725   3.24500
    R5        1.97422   0.00102   0.00622  -0.00215   0.00412   1.97834
    R6        2.73707   0.00029  -0.00740   0.00510  -0.00225   2.73482
    R7        2.53226   0.00010   0.00003   0.00026   0.00028   2.53255
    R8        2.53448   0.00009   0.00011  -0.00023  -0.00012   2.53436
    R9        2.51765   0.00006   0.00011   0.00002   0.00013   2.51778
   R10        1.81280   0.00001   0.00008  -0.00005   0.00003   1.81283
   R11        1.84159  -0.00045  -0.00021  -0.00129  -0.00135   1.84024
   R12        3.39255   0.00005   0.00351  -0.00379  -0.00040   3.39215
   R13        3.52792   0.00009   0.00444  -0.00181   0.00282   3.53074
   R14        1.84771   0.00109   0.00042   0.00178   0.00204   1.84975
   R15        1.84785   0.00101   0.00033   0.00172   0.00189   1.84974
   R16        3.39280   0.00006   0.00365  -0.00375  -0.00021   3.39259
   R17        1.81279   0.00001   0.00008  -0.00005   0.00003   1.81282
   R18        1.84165  -0.00049  -0.00022  -0.00137  -0.00144   1.84021
   R19        3.52814   0.00009   0.00453  -0.00191   0.00279   3.53094
   R20        1.81542   0.00007  -0.00001   0.00005   0.00003   1.81546
   R21        1.86006   0.00029  -0.00092   0.00112   0.00012   1.86018
    A1        2.24975  -0.00001  -0.00062   0.00059  -0.00011   2.24964
    A2        2.08815  -0.00001   0.00018  -0.00024  -0.00002   2.08813
    A3        1.94528   0.00002   0.00044  -0.00035   0.00013   1.94542
    A4        2.45706   0.00017   0.00443   0.01004   0.01431   2.47137
    A5        1.99232  -0.00032  -0.00117  -0.00410  -0.00519   1.98713
    A6        1.93071  -0.00012   0.00012  -0.00069  -0.00057   1.93014
    A7        1.92441  -0.00012  -0.00014   0.00072   0.00058   1.92500
    A8        1.94020  -0.00013   0.00014  -0.00019  -0.00006   1.94014
    A9        1.88850   0.00013  -0.00003   0.00009   0.00006   1.88856
   A10        1.88943   0.00013  -0.00004   0.00000  -0.00004   1.88939
   A11        1.88912   0.00012  -0.00005   0.00007   0.00003   1.88915
   A12        1.88501  -0.00023  -0.00125  -0.00017  -0.00113   1.88388
   A13        2.20182   0.00002  -0.00610   0.00791   0.00167   2.20349
   A14        1.76616   0.00011  -0.00063   0.00257   0.00152   1.76769
   A15        2.68238   0.00010   0.00208  -0.00765  -0.00593   2.67645
   A16        1.97133  -0.00003   0.00157  -0.00764  -0.00561   1.96573
   A17        1.97242  -0.00005   0.00125  -0.00791  -0.00624   1.96617
   A18        1.82741   0.00025  -0.00053   0.01189   0.00970   1.83711
   A19        2.81619  -0.00030   0.00055   0.00703   0.00659   2.82278
   A20        2.81633  -0.00030   0.00053   0.00671   0.00624   2.82257
   A21        2.20241   0.00002  -0.00633   0.00798   0.00151   2.20392
   A22        1.76650   0.00011  -0.00071   0.00263   0.00150   1.76800
   A23        1.88502  -0.00023  -0.00128  -0.00015  -0.00113   1.88389
   A24        2.68195   0.00010   0.00206  -0.00804  -0.00636   2.67560
   A25        1.68703   0.00040  -0.00960   0.01880   0.00975   1.69679
   A26        2.17940  -0.00015   0.00070  -0.00375  -0.00308   2.17633
   A27        1.74010  -0.00008   0.00574  -0.00800  -0.00257   1.73753
   A28        2.17982  -0.00016   0.00089  -0.00402  -0.00315   2.17667
   A29        1.73899  -0.00010   0.00525  -0.00819  -0.00330   1.73569
   A30        1.85055   0.00007   0.00007   0.00122   0.00134   1.85189
   A31        3.20139  -0.00006   0.00173  -0.01095  -0.00893   3.19246
   A32        3.16511  -0.00007  -0.00585  -0.00379  -0.00966   3.15545
   A33        3.14072   0.00001   0.00031  -0.00025   0.00010   3.14082
   A34        3.12265  -0.00001   0.00373   0.00259   0.00640   3.12906
    D1        0.00758  -0.00001  -0.00054  -0.00214  -0.00269   0.00489
    D2       -3.12873  -0.00001  -0.00031  -0.00332  -0.00365  -3.13238
    D3       -0.00057  -0.00001  -0.00055   0.00101   0.00044  -0.00013
    D4        3.13610  -0.00000  -0.00076   0.00212   0.00134   3.13743
    D5       -2.14713   0.00001  -0.00169   0.01048   0.00879  -2.13834
    D6        2.04779  -0.00000  -0.00163   0.01034   0.00871   2.05649
    D7       -0.04739   0.00000  -0.00157   0.00990   0.00833  -0.03906
    D8        0.99888   0.00001  -0.00150   0.00949   0.00799   1.00687
    D9       -1.08939  -0.00001  -0.00144   0.00935   0.00790  -1.08149
   D10        3.09862  -0.00000  -0.00138   0.00890   0.00752   3.10614
   D11        0.85466   0.00018  -0.00390   0.00876   0.00514   0.85980
   D12       -0.86999  -0.00019   0.00497  -0.00651  -0.00182  -0.87182
   D13        3.13486  -0.00001   0.00018   0.00112   0.00131   3.13617
   D14        1.04218   0.00013   0.00115  -0.00030   0.00059   1.04277
   D15       -1.04711  -0.00013  -0.00001  -0.00076  -0.00053  -1.04764
   D16       -2.59242  -0.00008   0.00728  -0.02003  -0.01307  -2.60548
   D17       -0.25085  -0.00012  -0.00114  -0.00893  -0.01074  -0.26159
   D18        2.25490  -0.00005  -0.02029   0.01134  -0.00928   2.24562
   D19        0.11983   0.00016  -0.01386   0.00353  -0.01035   0.10948
   D20        1.06000  -0.00010   0.00968  -0.00318   0.00601   1.06600
   D21       -2.75233  -0.00001  -0.00017   0.01016   0.01001  -2.74232
   D22       -0.70292  -0.00007   0.00543   0.00273   0.00788  -0.69504
   D23       -1.24177  -0.00021  -0.01139  -0.01596  -0.02742  -1.26919
   D24        0.91138  -0.00012  -0.00966  -0.02220  -0.03191   0.87947
   D25        1.23984   0.00023   0.01144   0.01682   0.02834   1.26818
   D26       -0.91261   0.00012   0.00950   0.02287   0.03241  -0.88019
   D27       -2.25430   0.00005   0.02058  -0.01257   0.00835  -2.24595
   D28       -0.11846  -0.00015   0.01387  -0.00460   0.00928  -0.10918
   D29        0.25037   0.00013   0.00178   0.01047   0.01292   0.26330
   D30        2.59288   0.00009  -0.00699   0.02171   0.01504   2.60792
   D31       -1.05957   0.00010  -0.01024   0.00198  -0.00778  -1.06735
   D32        2.75299   0.00000  -0.00028  -0.01152  -0.01183   2.74116
   D33        0.70432   0.00008  -0.00555  -0.00379  -0.00903   0.69529
         Item               Value     Threshold  Converged?
 Maximum Force            0.001085     0.000015     NO 
 RMS     Force            0.000271     0.000010     NO 
 Maximum Displacement     0.034530     0.000060     NO 
 RMS     Displacement     0.011716     0.000040     NO 
 Predicted change in Energy=-2.470703D-05
 GradGradGradGradGradGradGradGradGradGradGradGradGradGradGradGradGradGrad

                          Input orientation:                          
 ---------------------------------------------------------------------
 Center     Atomic      Atomic             Coordinates (Angstroms)
 Number     Number       Type             X           Y           Z
 ---------------------------------------------------------------------
      1          6           0        0.293986   -0.443663    0.865169
      2          8           0       -0.641675    0.171198    0.382674
      3          8           0        1.318915   -0.951567    0.273529
      4          1           0        1.326408   -0.802850   -0.762719
      5          6           0        0.335987   -0.700939    2.394345
      6          9           0        1.459108   -0.198986    2.926028
      7          9           0        0.305747   -2.018000    2.645455
      8          9           0       -0.704092   -0.135808    3.005920
      9          8           0       -1.024332   -1.298895   -3.289125
     10          1           0       -1.267648   -1.458436   -4.203247
     11          1           0       -1.472983   -0.485486   -2.996912
     12          8           0        1.401140   -0.632861   -2.197963
     13          1           0        1.408491    0.308595   -2.465820
     14          1           0        0.636574   -1.027518   -2.664666
     15          8           0        0.875920    1.990141   -2.800202
     16          1           0        1.004921    2.474304   -3.618255
     17          1           0       -0.082164    1.922315   -2.639706
     18          8           0       -1.607106    1.072240   -1.973989
     19          1           0       -2.431557    1.516452   -1.759752
     20          1           0       -1.246787    0.738904   -1.120738
 ---------------------------------------------------------------------
                    Distance matrix (angstroms):
                    1          2          3          4          5
     1  C    0.000000
     2  O    1.219146   0.000000
     3  O    1.287822   2.261953   0.000000
     4  H    1.960849   2.476701   1.046892   0.000000
     5  C    1.551237   2.400681   2.350920   3.310343   0.000000
     6  F    2.380025   3.319484   2.760758   3.740203   1.340166
     7  F    2.376571   3.287913   2.791025   3.759519   1.341126
     8  F    2.381964   2.641887   3.496282   4.332495   1.332352
     9  O    4.441570   3.973627   4.278312   3.486369   5.874509
    10  H    5.399750   4.906957   5.195070   4.358458   6.831813
    11  H    4.247304   3.541738   4.325240   3.595681   5.690733
    12  O    3.262570   3.388111   2.493312   1.447206   4.714709
    13  H    3.592144   3.512261   3.016631   2.035338   5.078448
    14  H    3.594160   3.515270   3.017341   2.035620   5.078445
    15  O    4.438129   3.967663   4.277582   3.486413   5.875096
    16  H    5.396392   4.901328   5.194340   4.358576   6.832350
    17  H    4.245408   3.537548   4.325408   3.596343   5.691923
    18  O    3.738038   2.701443   4.208174   3.686278   5.099227
    19  H    4.261554   3.098931   4.928630   4.527200   5.461927
    20  H    2.777818   1.717178   3.374093   3.021012   4.115111
                    6          7          8          9         10
     6  F    0.000000
     7  F    2.172043   0.000000
     8  F    2.165596   2.166185   0.000000
     9  O    6.782729   6.124170   6.409596   0.000000
    10  H    7.736148   7.049355   7.351125   0.959309   0.000000
    11  H    6.615168   6.111364   6.061968   0.973812   1.563342
    12  O    5.142654   5.155307   5.635553   2.741743   3.438775
    13  H    5.415924   5.723130   5.882214   3.029932   3.647297
    14  H    5.711295   5.411828   5.894750   1.795050   2.485756
    15  O    6.158092   6.785680   6.381782   3.829851   4.296057
    16  H    7.083813   7.739748   7.322097   4.296886   4.579654
    17  H    6.152466   6.603747   6.041172   3.418424   3.908902
    18  O    5.918433   5.877741   5.203298   2.773353   3.389564
    19  H    6.327443   6.276227   5.331578   3.499349   4.021855
    20  H    4.957603   4.918850   4.253110   2.983959   3.785578
                   11         12         13         14         15
    11  H    0.000000
    12  O    2.986741   0.000000
    13  H    3.035707   0.978847   0.000000
    14  H    2.203273   0.978840   1.555826   0.000000
    15  O    3.418299   2.742022   1.795282   3.030169   0.000000
    16  H    3.909787   3.439287   2.486216   3.647982   0.959305
    17  H    2.803477   2.987348   2.203719   3.036235   0.973798
    18  O    1.868387   3.465123   3.149425   3.149622   2.773191
    19  H    2.541100   4.416010   4.086982   4.087063   3.499475
    20  H    2.251737   3.170752   3.007476   3.008489   2.981958
                   16         17         18         19         20
    16  H    0.000000
    17  H    1.563331   0.000000
    18  O    3.389997   1.868491   0.000000
    19  H    4.022549   2.541396   0.960699   0.000000
    20  H    3.784098   2.250350   0.984367   1.554542   0.000000
 Stoichiometry    C2H9F3O6
 Framework group  C1[X(C2H9F3O6)]
 Deg. of freedom    54
 Full point group                 C1      NOp   1
 Largest Abelian subgroup         C1      NOp   1
 Largest concise Abelian subgroup C1      NOp   1
                         Standard orientation:                         
 ---------------------------------------------------------------------
 Center     Atomic      Atomic             Coordinates (Angstroms)
 Number     Number       Type             X           Y           Z
 ---------------------------------------------------------------------
      1          6           0        0.925251   -0.056233   -0.005045
      2          8           0        0.228038    0.943870   -0.002872
      3          8           0        0.565455   -1.292771   -0.006764
      4          1           0       -0.472166   -1.431788   -0.006047
      5          6           0        2.469997    0.085452   -0.000217
      6          9           0        3.003821   -0.538756   -1.059198
      7          9           0        2.983788   -0.461357    1.111374
      8          9           0        2.835691    1.365938   -0.042496
      9          8           0       -3.078892   -0.140066    1.915203
     10          1           0       -3.960877   -0.185183    2.289824
     11          1           0       -3.011545    0.686839    1.405298
     12          8           0       -1.894931   -1.696639   -0.006377
     13          1           0       -2.349651   -1.310802   -0.782587
     14          1           0       -2.349226   -1.317215    0.773226
     15          8           0       -3.080479   -0.124447   -1.914616
     16          1           0       -3.962361   -0.166790   -2.289794
     17          1           0       -3.013439    0.698387   -1.398154
     18          8           0       -2.354054    1.737905    0.007502
     19          1           0       -2.326467    2.698199    0.011639
     20          1           0       -1.416553    1.437800    0.004449
 ---------------------------------------------------------------------
 Rotational constants (GHZ):           1.3481862           0.3968282           0.3909586
 Standard basis: 6-31++G(d,p) (6D, 7F)
 There are   263 symmetry adapted cartesian basis functions of A   symmetry.
 There are   263 symmetry adapted basis functions of A   symmetry.
   263 basis functions,   424 primitive gaussians,   263 cartesian basis functions
    48 alpha electrons       48 beta electrons
       nuclear repulsion energy       735.1760155475 Hartrees.
 NAtoms=   20 NActive=   20 NUniq=   20 SFac= 1.00D+00 NAtFMM=   60 NAOKFM=F Big=F
 Integral buffers will be    131072 words long.
 Raffenetti 2 integral format.
 Two-electron integral symmetry is turned on.
 Nuclear repulsion after empirical dispersion term =      735.1667725723 Hartrees.
 One-electron integrals computed using PRISM.
 NBasis=   263 RedAO= T EigKep=  3.04D-05  NBF=   263
 NBsUse=   263 1.00D-06 EigRej= -1.00D+00 NBFU=   263
 Initial guess from the checkpoint file:  "/local_scratch/slurm.5620285/Gau-724465.chk"
 B after Tr=    -0.000000   -0.000000    0.000000
         Rot=    0.999999   -0.001060   -0.000077   -0.000895 Ang=  -0.16 deg.
 ExpMin= 3.60D-02 ExpMax= 7.00D+03 ExpMxC= 1.05D+03 IAcc=3 IRadAn=         5 AccDes= 0.00D+00
 Harris functional with IExCor= 4639 and IRadAn=       5 diagonalized for initial guess.
 HarFok:  IExCor= 4639 AccDes= 0.00D+00 IRadAn=         5 IDoV= 1 UseB2=F ITyADJ=14
 ICtDFT=  3500011 ScaDFX=  1.000000  1.000000  1.000000  1.000000
 FoFCou: FMM=F IPFlag=           0 FMFlag=      100000 FMFlg1=           0
         NFxFlg=           0 DoJE=T BraDBF=F KetDBF=T FulRan=T
         wScrn=  0.000000 ICntrl=       500 IOpCl=  0 I1Cent=   200000004 NGrid=           0
         NMat0=    1 NMatS0=      1 NMatT0=    0 NMatD0=    1 NMtDS0=    0 NMtDT0=    0
 Petite list used in FoFCou.
 Requested convergence on RMS density matrix=1.00D-10 within 128 cycles.
 Requested convergence on MAX density matrix=1.00D-08.
 Requested convergence on             energy=1.00D-08.
 No special actions if energy rises.
 SCF Done:  E(RwB97XD) =  -832.389237124     A.U. after   14 cycles
            NFock= 14  Conv=0.74D-10     -V/T= 2.0082
 Calling FoFJK, ICntrl=      2127 FMM=F ISym2X=0 I1Cent= 0 IOpClX= 0 NMat=1 NMatS=1 NMatT=0.
 ***** Axes restored to original set *****
 -------------------------------------------------------------------
 Center     Atomic                   Forces (Hartrees/Bohr)
 Number     Number              X              Y              Z
 -------------------------------------------------------------------
      1        6          -0.000016984   -0.000026715    0.000208995
      2        8          -0.000017509    0.000010825   -0.000016365
      3        8           0.000030836   -0.000013310   -0.000020073
      4        1           0.000019031   -0.000009895   -0.000006201
      5        6          -0.000057227    0.000017091    0.000076678
      6        9           0.000077944    0.000051309   -0.000038243
      7        9          -0.000005199   -0.000075248   -0.000058576
      8        9          -0.000043098    0.000033005   -0.000041074
      9        8           0.000102217   -0.000037192   -0.000024550
     10        1          -0.000011743    0.000015453   -0.000017257
     11        1          -0.000127554    0.000039289    0.000074719
     12        8          -0.000002814    0.000002791    0.000067295
     13        1           0.000021012   -0.000043067   -0.000085473
     14        1           0.000050663    0.000009541   -0.000074666
     15        8           0.000094154   -0.000065039   -0.000031511
     16        1          -0.000013780    0.000005231   -0.000021326
     17        1          -0.000107109    0.000072389    0.000084311
     18        8           0.000002673   -0.000015572    0.000011996
     19        1          -0.000030049    0.000021224   -0.000007604
     20        1           0.000034535    0.000007891   -0.000081074
 -------------------------------------------------------------------
 Cartesian Forces:  Max     0.000208995 RMS     0.000055957

 GradGradGradGradGradGradGradGradGradGradGradGradGradGradGradGradGradGrad
 Berny optimization.
 Using GEDIIS/GDIIS optimizer.
 FormGI is forming the generalized inverse of G from B-inverse, IUseBI=4.
 Internal  Forces:  Max     0.000107572 RMS     0.000040818
 Search for a local minimum.
 Step number   7 out of a maximum of  120
 All quantities printed in internal units (Hartrees-Bohrs-Radians)
 Mixed Optimization -- En-DIIS/RFO-DIIS
 Swapping is turned off.
 Update second derivatives using D2CorX and points    6    7
 DE= -1.89D-05 DEPred=-2.47D-05 R= 7.64D-01
 TightC=F SS=  1.41D+00  RLast= 8.13D-02 DXNew= 2.0182D+00 2.4395D-01
 Trust test= 7.64D-01 RLast= 8.13D-02 DXMaxT set to 1.20D+00
 ITU=  1  1  1  1 -1  1  0
     Eigenvalues ---    0.00024   0.00029   0.00043   0.00044   0.00063
     Eigenvalues ---    0.00079   0.00299   0.00477   0.00536   0.00694
     Eigenvalues ---    0.00749   0.00926   0.01070   0.01293   0.01351
     Eigenvalues ---    0.01420   0.01902   0.01947   0.02096   0.02267
     Eigenvalues ---    0.02381   0.02459   0.02852   0.02868   0.03673
     Eigenvalues ---    0.03715   0.04768   0.05605   0.06574   0.07347
     Eigenvalues ---    0.07847   0.08355   0.11700   0.13614   0.19933
     Eigenvalues ---    0.20398   0.21705   0.23378   0.25671   0.30203
     Eigenvalues ---    0.37516   0.38307   0.39428   0.44493   0.44983
     Eigenvalues ---    0.48723   0.49176   0.51147   0.56215   0.57205
     Eigenvalues ---    0.57513   0.57710   0.63569   0.97246
 En-DIIS/RFO-DIIS/Sim-DIIS IScMMF=       -3 using points:     7    6    5    4
 RFO step:  Lambda=-4.27676466D-06.
 DidBck=T Rises=F RFO-DIIS coefs:    0.54379    0.50387   -0.19313    0.14548
 Iteration  1 RMS(Cart)=  0.00446335 RMS(Int)=  0.00031383
 Iteration  2 RMS(Cart)=  0.00002302 RMS(Int)=  0.00031320
 Iteration  3 RMS(Cart)=  0.00000001 RMS(Int)=  0.00031320
 Variable       Old X    -DE/DX   Delta X   Delta X   Delta X     New X
                                 (Linear)    (Quad)   (Total)
    R1        2.30385   0.00004  -0.00016   0.00013   0.00004   2.30389
    R2        2.43363   0.00010  -0.00017   0.00041   0.00027   2.43390
    R3        2.93141  -0.00007  -0.00004  -0.00021  -0.00025   2.93116
    R4        3.24500   0.00003  -0.00532   0.00813   0.00287   3.24786
    R5        1.97834   0.00008  -0.00463   0.00547   0.00081   1.97914
    R6        2.73482   0.00007   0.00402  -0.00275   0.00123   2.73606
    R7        2.53255   0.00007  -0.00017   0.00039   0.00022   2.53277
    R8        2.53436   0.00006   0.00011  -0.00013  -0.00001   2.53435
    R9        2.51778   0.00003  -0.00013   0.00009  -0.00003   2.51775
   R10        1.81283   0.00002  -0.00004   0.00008   0.00004   1.81288
   R11        1.84024   0.00010   0.00076  -0.00061   0.00001   1.84025
   R12        3.39215   0.00003  -0.00342   0.00503   0.00174   3.39389
   R13        3.53074  -0.00002  -0.00458   0.00648   0.00172   3.53246
   R14        1.84975  -0.00000  -0.00089   0.00083   0.00011   1.84986
   R15        1.84974   0.00001  -0.00078   0.00067   0.00007   1.84981
   R16        3.39259   0.00002  -0.00358   0.00522   0.00176   3.39436
   R17        1.81282   0.00002  -0.00004   0.00009   0.00005   1.81287
   R18        1.84021   0.00011   0.00082  -0.00067   0.00001   1.84022
   R19        3.53094  -0.00001  -0.00466   0.00671   0.00186   3.53280
   R20        1.81546   0.00003   0.00001   0.00004   0.00005   1.81551
   R21        1.86018  -0.00003   0.00049  -0.00095  -0.00041   1.85978
    A1        2.24964  -0.00005   0.00026  -0.00072  -0.00039   2.24925
    A2        2.08813   0.00000  -0.00012   0.00039   0.00023   2.08836
    A3        1.94542   0.00005  -0.00014   0.00034   0.00016   1.94557
    A4        2.47137   0.00003  -0.00589   0.00919   0.00342   2.47479
    A5        1.98713   0.00004   0.00248  -0.00273  -0.00027   1.98686
    A6        1.93014  -0.00009   0.00030  -0.00089  -0.00058   1.92955
    A7        1.92500  -0.00009  -0.00052   0.00059   0.00007   1.92506
    A8        1.94014  -0.00007  -0.00009  -0.00004  -0.00012   1.94002
    A9        1.88856   0.00009   0.00009   0.00015   0.00024   1.88879
   A10        1.88939   0.00009   0.00013   0.00006   0.00019   1.88958
   A11        1.88915   0.00008   0.00009   0.00015   0.00024   1.88939
   A12        1.88388  -0.00003   0.00086  -0.00119  -0.00059   1.88329
   A13        2.20349   0.00000   0.00014  -0.00121  -0.00093   2.20255
   A14        1.76769   0.00006   0.00023   0.00256   0.00327   1.77095
   A15        2.67645  -0.00003   0.00175  -0.00059   0.00154   2.67799
   A16        1.96573   0.00002  -0.00060   0.00236   0.00136   1.96708
   A17        1.96617   0.00001  -0.00011   0.00141   0.00092   1.96710
   A18        1.83711  -0.00003  -0.00431   0.00195  -0.00081   1.83630
   A19        2.82278  -0.00003  -0.00080  -0.00220  -0.00196   2.82082
   A20        2.82257  -0.00003  -0.00063  -0.00265  -0.00223   2.82034
   A21        2.20392   0.00000   0.00038  -0.00157  -0.00106   2.20286
   A22        1.76800   0.00006   0.00028   0.00245   0.00321   1.77121
   A23        1.88389  -0.00003   0.00088  -0.00120  -0.00058   1.88331
   A24        2.67560  -0.00003   0.00197  -0.00096   0.00141   2.67700
   A25        1.69679  -0.00005  -0.00102   0.00222   0.00068   1.69747
   A26        2.17633   0.00002   0.00175  -0.00125   0.00053   2.17686
   A27        1.73753  -0.00000  -0.00215   0.00038  -0.00146   1.73607
   A28        2.17667   0.00002   0.00167  -0.00113   0.00057   2.17724
   A29        1.73569  -0.00000  -0.00144  -0.00070  -0.00181   1.73388
   A30        1.85189   0.00001  -0.00024   0.00069   0.00042   1.85231
   A31        3.19246  -0.00002   0.00153  -0.00134  -0.00004   3.19242
   A32        3.15545   0.00004   0.00641  -0.00917  -0.00273   3.15272
   A33        3.14082   0.00001  -0.00023   0.00055   0.00030   3.14112
   A34        3.12906  -0.00006  -0.00397   0.00458   0.00057   3.12963
    D1        0.00489   0.00000   0.00112  -0.00230  -0.00118   0.00372
    D2       -3.13238   0.00000   0.00183  -0.00356  -0.00173  -3.13411
    D3       -0.00013  -0.00000  -0.00006  -0.00012  -0.00017  -0.00030
    D4        3.13743  -0.00000  -0.00072   0.00106   0.00035   3.13778
    D5       -2.13834  -0.00000  -0.00635   0.01175   0.00539  -2.13295
    D6        2.05649   0.00000  -0.00632   0.01175   0.00543   2.06192
    D7       -0.03906   0.00000  -0.00604   0.01120   0.00516  -0.03390
    D8        1.00687  -0.00000  -0.00576   0.01069   0.00493   1.01180
    D9       -1.08149   0.00000  -0.00574   0.01070   0.00496  -1.07652
   D10        3.10614   0.00000  -0.00545   0.01015   0.00470   3.11084
   D11        0.85980  -0.00002  -0.00076   0.00176   0.00077   0.86057
   D12       -0.87182   0.00002  -0.00025   0.00114   0.00112  -0.87069
   D13        3.13617   0.00000  -0.00022   0.00085   0.00063   3.13679
   D14        1.04277  -0.00001  -0.00249   0.00278   0.00064   1.04340
   D15       -1.04764   0.00001   0.00249  -0.00212   0.00003  -1.04760
   D16       -2.60548   0.00001   0.01484   0.00592   0.02104  -2.58444
   D17       -0.26159   0.00003   0.01563   0.00541   0.02168  -0.23991
   D18        2.24562  -0.00000  -0.01224   0.00236  -0.00958   2.23604
   D19        0.10948  -0.00002  -0.01370   0.00235  -0.01133   0.09814
   D20        1.06600  -0.00000  -0.01407  -0.00771  -0.02132   1.04468
   D21       -2.74232  -0.00002  -0.01086  -0.00806  -0.01894  -2.76126
   D22       -0.69504   0.00001  -0.01214  -0.00749  -0.01936  -0.71440
   D23       -1.26919   0.00003  -0.00355  -0.00003  -0.00350  -1.27269
   D24        0.87947   0.00003  -0.00659   0.00444  -0.00210   0.87737
   D25        1.26818  -0.00002   0.00319   0.00061   0.00373   1.27191
   D26       -0.88019  -0.00003   0.00656  -0.00447   0.00205  -0.87814
   D27       -2.24595   0.00000   0.01234  -0.00231   0.00973  -2.23622
   D28       -0.10918   0.00003   0.01404  -0.00268   0.01135  -0.09783
   D29        0.26330  -0.00004  -0.01687  -0.00371  -0.02121   0.24209
   D30        2.60792  -0.00001  -0.01575  -0.00473  -0.02075   2.58717
   D31       -1.06735   0.00000   0.01510   0.00627   0.02092  -1.04643
   D32        2.74116   0.00001   0.01184   0.00669   0.01856   2.75972
   D33        0.69529  -0.00001   0.01255   0.00699   0.01926   0.71454
         Item               Value     Threshold  Converged?
 Maximum Force            0.000108     0.000015     NO 
 RMS     Force            0.000041     0.000010     NO 
 Maximum Displacement     0.017755     0.000060     NO 
 RMS     Displacement     0.004472     0.000040     NO 
 Predicted change in Energy=-1.842957D-06
 GradGradGradGradGradGradGradGradGradGradGradGradGradGradGradGradGradGrad

                          Input orientation:                          
 ---------------------------------------------------------------------
 Center     Atomic      Atomic             Coordinates (Angstroms)
 Number     Number       Type             X           Y           Z
 ---------------------------------------------------------------------
      1          6           0        0.294502   -0.444939    0.866340
      2          8           0       -0.640520    0.170062    0.382737
      3          8           0        1.319882   -0.953083    0.275372
      4          1           0        1.327829   -0.804294   -0.761293
      5          6           0        0.335506   -0.701456    2.395535
      6          9           0        1.455696   -0.193536    2.928032
      7          9           0        0.311388   -2.018540    2.647148
      8          9           0       -0.708116   -0.140923    3.005266
      9          8           0       -1.023119   -1.295745   -3.291237
     10          1           0       -1.265720   -1.449041   -4.206641
     11          1           0       -1.474566   -0.485901   -2.993459
     12          8           0        1.402951   -0.634556   -2.197204
     13          1           0        1.410991    0.306534   -2.466535
     14          1           0        0.638797   -1.029028   -2.664812
     15          8           0        0.875618    1.987458   -2.804560
     16          1           0        0.999982    2.467596   -3.625728
     17          1           0       -0.081555    1.923407   -2.637205
     18          8           0       -1.608959    1.074459   -1.972927
     19          1           0       -2.433263    1.519138   -1.758966
     20          1           0       -1.248472    0.741527   -1.119838
 ---------------------------------------------------------------------
                    Distance matrix (angstroms):
                    1          2          3          4          5
     1  C    0.000000
     2  O    1.219165   0.000000
     3  O    1.287967   2.261893   0.000000
     4  H    1.961145   2.476403   1.047318   0.000000
     5  C    1.551103   2.400735   2.351044   3.310717   0.000000
     6  F    2.379526   3.317356   2.762601   3.741723   1.340284
     7  F    2.376506   3.289934   2.788832   3.758326   1.341119
     8  F    2.381737   2.641768   3.496384   4.332678   1.332335
     9  O    4.443585   3.974047   4.281094   3.488423   5.876939
    10  H    5.401634   4.906603   5.198053   4.360346   6.834584
    11  H    4.246096   3.539013   4.325789   3.596854   5.688944
    12  O    3.263421   3.388108   2.494392   1.447859   4.715630
    13  H    3.594345   3.513641   3.018772   2.036837   5.080594
    14  H    3.595655   3.515967   3.018994   2.036825   5.080000
    15  O    4.441819   3.969945   4.281370   3.489028   5.879028
    16  H    5.399929   4.902826   5.198265   4.360933   6.836668
    17  H    4.245623   3.536483   4.326815   3.598022   5.691425
    18  O    3.740745   2.702769   4.212350   3.690867   5.100812
    19  H    4.265036   3.101746   4.933205   4.532053   5.464156
    20  H    2.780895   1.718695   3.378574   3.025797   4.116921
                    6          7          8          9         10
     6  F    0.000000
     7  F    2.172321   0.000000
     8  F    2.165829   2.166352   0.000000
     9  O    6.785181   6.129254   6.409273   0.000000
    10  H    7.738601   7.055921   7.350761   0.959333   0.000000
    11  H    6.613317   6.111879   6.057322   0.973819   1.563031
    12  O    5.144446   5.155063   5.636131   2.742242   3.438463
    13  H    5.417879   5.724059   5.884848   3.028584   3.643459
    14  H    5.713604   5.413248   5.895141   1.795970   2.486128
    15  O    6.160830   6.788777   6.386885   3.823804   4.284936
    16  H    7.088093   7.742645   7.327486   4.285738   4.561897
    17  H    6.149508   6.604373   6.040821   3.417197   3.903688
    18  O    5.917712   5.882131   5.202987   2.774710   3.387527
    19  H    6.326547   6.281888   5.331964   3.501418   4.020492
    20  H    4.957027   4.923548   4.252903   2.986006   3.785134
                   11         12         13         14         15
    11  H    0.000000
    12  O    2.989352   0.000000
    13  H    3.038427   0.978904   0.000000
    14  H    2.206649   0.978876   1.555418   0.000000
    15  O    3.417097   2.742611   1.796215   3.028994   0.000000
    16  H    3.904650   3.438955   2.486533   3.644200   0.959331
    17  H    2.805737   2.990073   2.207057   3.039168   0.973802
    18  O    1.869296   3.470250   3.154910   3.155277   2.774582
    19  H    2.542293   4.421198   4.092597   4.092830   3.501612
    20  H    2.251255   3.175589   3.012566   3.013901   2.983688
                   16         17         18         19         20
    16  H    0.000000
    17  H    1.563023   0.000000
    18  O    3.388091   1.869477   0.000000
    19  H    4.021386   2.542689   0.960727   0.000000
    20  H    3.783430   2.249653   0.984152   1.554635   0.000000
 Stoichiometry    C2H9F3O6
 Framework group  C1[X(C2H9F3O6)]
 Deg. of freedom    54
 Full point group                 C1      NOp   1
 Largest Abelian subgroup         C1      NOp   1
 Largest concise Abelian subgroup C1      NOp   1
                         Standard orientation:                         
 ---------------------------------------------------------------------
 Center     Atomic      Atomic             Coordinates (Angstroms)
 Number     Number       Type             X           Y           Z
 ---------------------------------------------------------------------
      1          6           0        0.926479   -0.056974   -0.004628
      2          8           0        0.228288    0.942472   -0.003261
      3          8           0        0.567358   -1.293861   -0.005607
      4          1           0       -0.470643   -1.433252   -0.004853
      5          6           0        2.470987    0.085839   -0.000318
      6          9           0        3.003825   -0.533577   -1.062753
      7          9           0        2.986094   -0.465476    1.108428
      8          9           0        2.835531    1.366792   -0.037525
      9          8           0       -3.081365   -0.138503    1.912658
     10          1           0       -3.965751   -0.181249    2.281918
     11          1           0       -3.008209    0.689887    1.405961
     12          8           0       -1.893979   -1.698600   -0.004659
     13          1           0       -2.350095   -1.314279   -0.780874
     14          1           0       -2.348987   -1.319100    0.774536
     15          8           0       -3.084766   -0.127192   -1.911127
     16          1           0       -3.969409   -0.168239   -2.279959
     17          1           0       -3.011600    0.698303   -1.399761
     18          8           0       -2.353800    1.741037    0.005567
     19          1           0       -2.326504    2.701370    0.008654
     20          1           0       -1.416542    1.440887    0.002128
 ---------------------------------------------------------------------
 Rotational constants (GHZ):           1.3484968           0.3966466           0.3905457
 Standard basis: 6-31++G(d,p) (6D, 7F)
 There are   263 symmetry adapted cartesian basis functions of A   symmetry.
 There are   263 symmetry adapted basis functions of A   symmetry.
   263 basis functions,   424 primitive gaussians,   263 cartesian basis functions
    48 alpha electrons       48 beta electrons
       nuclear repulsion energy       735.0374720012 Hartrees.
 NAtoms=   20 NActive=   20 NUniq=   20 SFac= 1.00D+00 NAtFMM=   60 NAOKFM=F Big=F
 Integral buffers will be    131072 words long.
 Raffenetti 2 integral format.
 Two-electron integral symmetry is turned on.
 Nuclear repulsion after empirical dispersion term =      735.0282365929 Hartrees.
 One-electron integrals computed using PRISM.
 NBasis=   263 RedAO= T EigKep=  3.05D-05  NBF=   263
 NBsUse=   263 1.00D-06 EigRej= -1.00D+00 NBFU=   263
 Initial guess from the checkpoint file:  "/local_scratch/slurm.5620285/Gau-724465.chk"
 B after Tr=    -0.000000    0.000000   -0.000000
         Rot=    1.000000   -0.000033   -0.000087   -0.000041 Ang=  -0.01 deg.
 Requested convergence on RMS density matrix=1.00D-10 within 128 cycles.
 Requested convergence on MAX density matrix=1.00D-08.
 Requested convergence on             energy=1.00D-08.
 No special actions if energy rises.
 SCF Done:  E(RwB97XD) =  -832.389238115     A.U. after   13 cycles
            NFock= 13  Conv=0.29D-10     -V/T= 2.0082
 Calling FoFJK, ICntrl=      2127 FMM=F ISym2X=0 I1Cent= 0 IOpClX= 0 NMat=1 NMatS=1 NMatT=0.
 ***** Axes restored to original set *****
 -------------------------------------------------------------------
 Center     Atomic                   Forces (Hartrees/Bohr)
 Number     Number              X              Y              Z
 -------------------------------------------------------------------
      1        6           0.000006769   -0.000000266   -0.000044198
      2        8          -0.000008807    0.000011285    0.000035053
      3        8          -0.000031334    0.000062694   -0.000289719
      4        1          -0.000006482   -0.000030139    0.000244818
      5        6          -0.000009975   -0.000001295   -0.000002251
      6        9           0.000005426    0.000002775   -0.000000581
      7        9          -0.000000512    0.000000695    0.000001461
      8        9          -0.000004380    0.000001528    0.000000742
      9        8           0.000022725   -0.000079903    0.000000447
     10        1          -0.000009381    0.000002523    0.000005871
     11        1           0.000003912    0.000091960   -0.000009192
     12        8          -0.000010971    0.000027986    0.000046018
     13        1          -0.000038423   -0.000110487   -0.000016849
     14        1           0.000050923    0.000075575   -0.000000029
     15        8           0.000087065    0.000013900    0.000013933
     16        1          -0.000005617    0.000003122    0.000004996
     17        1          -0.000077588   -0.000043970   -0.000030681
     18        8          -0.000021437    0.000028871    0.000004509
     19        1           0.000001208   -0.000001901    0.000016110
     20        1           0.000046879   -0.000054952    0.000019541
 -------------------------------------------------------------------
 Cartesian Forces:  Max     0.000289719 RMS     0.000060322

 GradGradGradGradGradGradGradGradGradGradGradGradGradGradGradGradGradGrad
 Berny optimization.
 Using GEDIIS/GDIIS optimizer.
 FormGI is forming the generalized inverse of G from B-inverse, IUseBI=4.
 Internal  Forces:  Max     0.000285489 RMS     0.000037668
 Search for a local minimum.
 Step number   8 out of a maximum of  120
 All quantities printed in internal units (Hartrees-Bohrs-Radians)
 Mixed Optimization -- En-DIIS/RFO-DIIS
 Swapping is turned off.
 Update second derivatives using D2CorX and points    5    6    7    8
 DE= -9.91D-07 DEPred=-1.84D-06 R= 5.38D-01
 TightC=F SS=  1.41D+00  RLast= 6.98D-02 DXNew= 2.0182D+00 2.0929D-01
 Trust test= 5.38D-01 RLast= 6.98D-02 DXMaxT set to 1.20D+00
 ITU=  1  1  1  1  1 -1  1  0
     Eigenvalues ---    0.00024   0.00029   0.00044   0.00046   0.00079
     Eigenvalues ---    0.00086   0.00299   0.00482   0.00537   0.00692
     Eigenvalues ---    0.00706   0.00941   0.01071   0.01304   0.01354
     Eigenvalues ---    0.01488   0.01907   0.01950   0.02092   0.02222
     Eigenvalues ---    0.02397   0.02459   0.02859   0.02888   0.03680
     Eigenvalues ---    0.03715   0.04768   0.05558   0.06556   0.07161
     Eigenvalues ---    0.07849   0.08103   0.11700   0.13612   0.19940
     Eigenvalues ---    0.20339   0.21705   0.23377   0.25651   0.31669
     Eigenvalues ---    0.37516   0.38307   0.39347   0.43803   0.44524
     Eigenvalues ---    0.48506   0.49179   0.51195   0.56035   0.57180
     Eigenvalues ---    0.57512   0.57699   0.63489   0.95873
 En-DIIS/RFO-DIIS/Sim-DIIS IScMMF=       -3 using points:     8    7    6    5    4
 RFO step:  Lambda=-1.52822855D-06.
 DidBck=T Rises=F RFO-DIIS coefs:    0.79390    0.24498   -0.02836    0.00449   -0.01501
 Iteration  1 RMS(Cart)=  0.00196176 RMS(Int)=  0.00004181
 Iteration  2 RMS(Cart)=  0.00000591 RMS(Int)=  0.00004148
 Iteration  3 RMS(Cart)=  0.00000000 RMS(Int)=  0.00004148
 Variable       Old X    -DE/DX   Delta X   Delta X   Delta X     New X
                                 (Linear)    (Quad)   (Total)
    R1        2.30389  -0.00005  -0.00002  -0.00007  -0.00010   2.30379
    R2        2.43390  -0.00002  -0.00004  -0.00008  -0.00012   2.43378
    R3        2.93116  -0.00000   0.00007  -0.00008  -0.00001   2.93115
    R4        3.24786  -0.00004  -0.00025  -0.00170  -0.00195   3.24591
    R5        1.97914  -0.00029   0.00006  -0.00117  -0.00111   1.97804
    R6        2.73606  -0.00004  -0.00036   0.00101   0.00066   2.73672
    R7        2.53277   0.00001  -0.00003   0.00007   0.00004   2.53281
    R8        2.53435   0.00000  -0.00002  -0.00003  -0.00005   2.53430
    R9        2.51775   0.00000   0.00002  -0.00005  -0.00004   2.51771
   R10        1.81288  -0.00000  -0.00001  -0.00000  -0.00001   1.81286
   R11        1.84025   0.00006  -0.00007   0.00022   0.00017   1.84042
   R12        3.39389   0.00000   0.00011   0.00000   0.00009   3.39399
   R13        3.53246  -0.00002   0.00009  -0.00132  -0.00120   3.53126
   R14        1.84986  -0.00010   0.00001  -0.00016  -0.00017   1.84969
   R15        1.84981  -0.00007   0.00001  -0.00010  -0.00011   1.84969
   R16        3.39436  -0.00000   0.00012  -0.00010  -0.00000   3.39435
   R17        1.81287  -0.00000  -0.00001  -0.00000  -0.00001   1.81286
   R18        1.84022   0.00006  -0.00007   0.00024   0.00018   1.84040
   R19        3.53280  -0.00002   0.00007  -0.00128  -0.00118   3.53162
   R20        1.81551   0.00000  -0.00001   0.00002   0.00001   1.81552
   R21        1.85978   0.00002   0.00005   0.00016   0.00021   1.85999
    A1        2.24925   0.00001   0.00008   0.00000   0.00007   2.24932
    A2        2.08836  -0.00001  -0.00004  -0.00000  -0.00003   2.08833
    A3        1.94557   0.00000  -0.00005  -0.00000  -0.00004   1.94553
    A4        2.47479  -0.00007  -0.00067  -0.00368  -0.00437   2.47042
    A5        1.98686   0.00005  -0.00007   0.00087   0.00080   1.98766
    A6        1.92955  -0.00001   0.00008  -0.00025  -0.00017   1.92939
    A7        1.92506   0.00000   0.00008   0.00003   0.00011   1.92517
    A8        1.94002  -0.00000   0.00004  -0.00002   0.00001   1.94003
    A9        1.88879   0.00000  -0.00007   0.00008   0.00001   1.88880
   A10        1.88958   0.00000  -0.00006   0.00008   0.00002   1.88960
   A11        1.88939  -0.00000  -0.00007   0.00009   0.00003   1.88941
   A12        1.88329   0.00000   0.00011  -0.00009   0.00005   1.88334
   A13        2.20255   0.00001   0.00059   0.00101   0.00158   2.20413
   A14        1.77095  -0.00001  -0.00076   0.00012  -0.00071   1.77024
   A15        2.67799  -0.00001  -0.00052  -0.00020  -0.00076   2.67723
   A16        1.96708   0.00000   0.00006   0.00048   0.00059   1.96767
   A17        1.96710   0.00001   0.00010   0.00057   0.00072   1.96782
   A18        1.83630  -0.00002   0.00056  -0.00087  -0.00051   1.83580
   A19        2.82082   0.00002   0.00013  -0.00097  -0.00098   2.81984
   A20        2.82034   0.00002   0.00017  -0.00087  -0.00083   2.81951
   A21        2.20286   0.00001   0.00059   0.00110   0.00167   2.20453
   A22        1.77121  -0.00000  -0.00075   0.00008  -0.00074   1.77047
   A23        1.88331  -0.00000   0.00011  -0.00009   0.00005   1.88336
   A24        2.67700  -0.00001  -0.00051   0.00003  -0.00053   2.67647
   A25        1.69747  -0.00003   0.00032  -0.00137  -0.00098   1.69648
   A26        2.17686   0.00001  -0.00036   0.00075   0.00038   2.17724
   A27        1.73607  -0.00000   0.00043  -0.00006   0.00033   1.73640
   A28        2.17724   0.00002  -0.00037   0.00066   0.00028   2.17753
   A29        1.73388   0.00000   0.00043   0.00030   0.00070   1.73458
   A30        1.85231  -0.00000  -0.00012  -0.00040  -0.00052   1.85179
   A31        3.19242   0.00003   0.00007   0.00118   0.00128   3.19369
   A32        3.15272   0.00002   0.00025   0.00400   0.00425   3.15697
   A33        3.14112   0.00000  -0.00004   0.00004  -0.00001   3.14111
   A34        3.12963  -0.00000   0.00004  -0.00307  -0.00304   3.12659
    D1        0.00372   0.00001   0.00021   0.00030   0.00051   0.00422
    D2       -3.13411   0.00000   0.00021   0.00007   0.00027  -3.13384
    D3       -0.00030   0.00000   0.00007  -0.00003   0.00004  -0.00026
    D4        3.13778   0.00000   0.00007   0.00019   0.00026   3.13804
    D5       -2.13295   0.00000  -0.00011   0.00215   0.00204  -2.13091
    D6        2.06192   0.00000  -0.00013   0.00219   0.00207   2.06399
    D7       -0.03390   0.00000  -0.00012   0.00207   0.00195  -0.03194
    D8        1.01180  -0.00000  -0.00011   0.00196   0.00184   1.01364
    D9       -1.07652   0.00000  -0.00013   0.00200   0.00187  -1.07465
   D10        3.11084   0.00000  -0.00012   0.00188   0.00176   3.11260
   D11        0.86057  -0.00001   0.00003  -0.00020  -0.00013   0.86044
   D12       -0.87069   0.00002  -0.00050   0.00036  -0.00017  -0.87086
   D13        3.13679   0.00000  -0.00018   0.00022   0.00004   3.13683
   D14        1.04340  -0.00000   0.00028   0.00017   0.00040   1.04380
   D15       -1.04760   0.00001  -0.00052   0.00017  -0.00030  -1.04790
   D16       -2.58444  -0.00001  -0.00741  -0.00052  -0.00797  -2.59241
   D17       -0.23991   0.00001  -0.00713   0.00072  -0.00649  -0.24641
   D18        2.23604  -0.00001   0.00696  -0.00127   0.00566   2.24170
   D19        0.09814  -0.00001   0.00715  -0.00197   0.00518   0.10333
   D20        1.04468   0.00001   0.00627   0.00145   0.00765   1.05233
   D21       -2.76126   0.00001   0.00568   0.00159   0.00727  -2.75399
   D22       -0.71440   0.00001   0.00569   0.00142   0.00707  -0.70733
   D23       -1.27269   0.00002   0.00415   0.00117   0.00530  -1.26739
   D24        0.87737   0.00001   0.00464   0.00157   0.00620   0.88358
   D25        1.27191  -0.00002  -0.00418  -0.00040  -0.00456   1.26735
   D26       -0.87814  -0.00001  -0.00465  -0.00074  -0.00538  -0.88352
   D27       -2.23622   0.00000  -0.00698   0.00059  -0.00636  -2.24258
   D28       -0.09783   0.00001  -0.00717   0.00131  -0.00585  -0.10368
   D29        0.24209  -0.00001   0.00712  -0.00176   0.00544   0.24753
   D30        2.58717   0.00000   0.00741  -0.00043   0.00701   2.59417
   D31       -1.04643  -0.00001  -0.00625  -0.00049  -0.00668  -1.05312
   D32        2.75972  -0.00001  -0.00567  -0.00068  -0.00636   2.75336
   D33        0.71454  -0.00002  -0.00568  -0.00077  -0.00642   0.70813
         Item               Value     Threshold  Converged?
 Maximum Force            0.000285     0.000015     NO 
 RMS     Force            0.000038     0.000010     NO 
 Maximum Displacement     0.005376     0.000060     NO 
 RMS     Displacement     0.001962     0.000040     NO 
 Predicted change in Energy=-7.601853D-07
 GradGradGradGradGradGradGradGradGradGradGradGradGradGradGradGradGradGrad

                          Input orientation:                          
 ---------------------------------------------------------------------
 Center     Atomic      Atomic             Coordinates (Angstroms)
 Number     Number       Type             X           Y           Z
 ---------------------------------------------------------------------
      1          6           0        0.292949   -0.444325    0.866954
      2          8           0       -0.642416    0.170934    0.384473
      3          8           0        1.317744   -0.952295    0.274965
      4          1           0        1.325585   -0.803555   -0.761116
      5          6           0        0.335407   -0.701222    2.396038
      6          9           0        1.455088   -0.191326    2.927773
      7          9           0        0.313911   -2.018370    2.647407
      8          9           0       -0.708774   -0.142714    3.006624
      9          8           0       -1.023385   -1.295417   -3.292354
     10          1           0       -1.267423   -1.450202   -4.207118
     11          1           0       -1.473786   -0.484601   -2.995349
     12          8           0        1.402184   -0.634657   -2.197400
     13          1           0        1.411037    0.306023   -2.467801
     14          1           0        0.638693   -1.028958   -2.666111
     15          8           0        0.876095    1.987255   -2.804963
     16          1           0        1.000964    2.469491   -3.624816
     17          1           0       -0.081281    1.922398   -2.638510
     18          8           0       -1.607095    1.073458   -1.972327
     19          1           0       -2.431018    1.517880   -1.756353
     20          1           0       -1.245627    0.739342   -1.119990
 ---------------------------------------------------------------------
                    Distance matrix (angstroms):
                    1          2          3          4          5
     1  C    0.000000
     2  O    1.219115   0.000000
     3  O    1.287901   2.261827   0.000000
     4  H    1.961121   2.476899   1.046732   0.000000
     5  C    1.551095   2.400665   2.350952   3.310370   0.000000
     6  F    2.379401   3.316494   2.763210   3.741590   1.340306
     7  F    2.376567   3.290666   2.787953   3.757298   1.341091
     8  F    2.381723   2.641677   3.496306   4.332574   1.332314
     9  O    4.444878   3.976730   4.280699   3.488087   5.878536
    10  H    5.403032   4.909320   5.198083   4.360822   6.836059
    11  H    4.247394   3.541764   4.325081   3.595831   5.690972
    12  O    3.264490   3.390492   2.494115   1.448207   4.716155
    13  H    3.596350   3.517156   3.019077   2.037458   5.082170
    14  H    3.597761   3.519523   3.019422   2.037555   5.081805
    15  O    4.442479   3.972077   4.280416   3.488262   5.879683
    16  H    5.400704   4.904942   5.197812   4.361076   6.837183
    17  H    4.246140   3.538492   4.325444   3.596484   5.692424
    18  O    3.738362   2.701788   4.208168   3.686573   5.099551
    19  H    4.260515   3.097821   4.927598   4.526767   5.460758
    20  H    2.777811   1.717661   3.373189   3.020009   4.115501
                    6          7          8          9         10
     6  F    0.000000
     7  F    2.172321   0.000000
     8  F    2.165844   2.166335   0.000000
     9  O    6.786150   6.131214   6.411305   0.000000
    10  H    7.739736   7.057474   7.352530   0.959326   0.000000
    11  H    6.614203   6.114654   6.060182   0.973908   1.563124
    12  O    5.144583   5.154721   5.637377   2.742064   3.439605
    13  H    5.418627   5.724669   5.887639   3.028351   3.644681
    14  H    5.714863   5.414600   5.897544   1.796020   2.487052
    15  O    6.160009   6.788919   6.389298   3.823809   4.286819
    16  H    7.086790   7.742978   7.329585   4.287546   4.566032
    17  H    6.149128   6.605055   6.043673   3.416052   3.904087
    18  O    5.915034   5.881463   5.203462   2.773943   3.387997
    19  H    6.321728   6.279554   5.330071   3.500767   4.021157
    20  H    4.954230   4.922440   4.253843   2.984762   3.784830
                   11         12         13         14         15
    11  H    0.000000
    12  O    2.988385   0.000000
    13  H    3.037367   0.978813   0.000000
    14  H    2.206193   0.978816   1.554996   0.000000
    15  O    3.415883   2.742322   1.796214   3.028726   0.000000
    16  H    3.904775   3.440092   2.487457   3.645476   0.959324
    17  H    2.803578   2.988943   2.206541   3.038030   0.973900
    18  O    1.868660   3.467575   3.153343   3.153578   2.773903
    19  H    2.541915   4.418300   4.090983   4.091108   3.500984
    20  H    2.251014   3.171686   3.010353   3.011318   2.982973
                   16         17         18         19         20
    16  H    0.000000
    17  H    1.563126   0.000000
    18  O    3.388450   1.868852   0.000000
    19  H    4.021842   2.542262   0.960731   0.000000
    20  H    3.783482   2.249717   0.984262   1.554423   0.000000
 Stoichiometry    C2H9F3O6
 Framework group  C1[X(C2H9F3O6)]
 Deg. of freedom    54
 Full point group                 C1      NOp   1
 Largest Abelian subgroup         C1      NOp   1
 Largest concise Abelian subgroup C1      NOp   1
                         Standard orientation:                         
 ---------------------------------------------------------------------
 Center     Atomic      Atomic             Coordinates (Angstroms)
 Number     Number       Type             X           Y           Z
 ---------------------------------------------------------------------
      1          6           0        0.926634   -0.055747   -0.004325
      2          8           0        0.229725    0.944531   -0.002934
      3          8           0        0.566072   -1.292147   -0.005420
      4          1           0       -0.471401   -1.431064   -0.004788
      5          6           0        2.471309    0.085178   -0.000209
      6          9           0        3.002872   -0.532864   -1.064110
      7          9           0        2.986208   -0.468931    1.107206
      8          9           0        2.837409    1.365730   -0.035109
      9          8           0       -3.082907   -0.138274    1.912367
     10          1           0       -3.966566   -0.180219    2.283438
     11          1           0       -3.010309    0.689648    1.404655
     12          8           0       -1.894841   -1.697750   -0.004779
     13          1           0       -2.351642   -1.314181   -0.780848
     14          1           0       -2.350856   -1.319049    0.774141
     15          8           0       -3.085045   -0.126620   -1.911424
     16          1           0       -3.968765   -0.166498   -2.282572
     17          1           0       -3.012429    0.698326   -1.398908
     18          8           0       -2.352452    1.739481    0.005739
     19          1           0       -2.322834    2.699750    0.008877
     20          1           0       -1.415659    1.437520    0.002928
 ---------------------------------------------------------------------
 Rotational constants (GHZ):           1.3491081           0.3965613           0.3905219
 Standard basis: 6-31++G(d,p) (6D, 7F)
 There are   263 symmetry adapted cartesian basis functions of A   symmetry.
 There are   263 symmetry adapted basis functions of A   symmetry.
   263 basis functions,   424 primitive gaussians,   263 cartesian basis functions
    48 alpha electrons       48 beta electrons
       nuclear repulsion energy       735.0636119775 Hartrees.
 NAtoms=   20 NActive=   20 NUniq=   20 SFac= 1.00D+00 NAtFMM=   60 NAOKFM=F Big=F
 Integral buffers will be    131072 words long.
 Raffenetti 2 integral format.
 Two-electron integral symmetry is turned on.
 Nuclear repulsion after empirical dispersion term =      735.0543734536 Hartrees.
 One-electron integrals computed using PRISM.
 NBasis=   263 RedAO= T EigKep=  3.04D-05  NBF=   263
 NBsUse=   263 1.00D-06 EigRej= -1.00D+00 NBFU=   263
 Initial guess from the checkpoint file:  "/local_scratch/slurm.5620285/Gau-724465.chk"
 B after Tr=     0.000000   -0.000000   -0.000000
         Rot=    1.000000   -0.000242    0.000022    0.000146 Ang=  -0.03 deg.
 Requested convergence on RMS density matrix=1.00D-10 within 128 cycles.
 Requested convergence on MAX density matrix=1.00D-08.
 Requested convergence on             energy=1.00D-08.
 No special actions if energy rises.
 SCF Done:  E(RwB97XD) =  -832.389238888     A.U. after   13 cycles
            NFock= 13  Conv=0.47D-10     -V/T= 2.0082
 Calling FoFJK, ICntrl=      2127 FMM=F ISym2X=0 I1Cent= 0 IOpClX= 0 NMat=1 NMatS=1 NMatT=0.
 ***** Axes restored to original set *****
 -------------------------------------------------------------------
 Center     Atomic                   Forces (Hartrees/Bohr)
 Number     Number              X              Y              Z
 -------------------------------------------------------------------
      1        6           0.000022042   -0.000020138    0.000034805
      2        8          -0.000056282    0.000035708   -0.000018942
      3        8           0.000043741   -0.000019418   -0.000040970
      4        1          -0.000000457   -0.000003140    0.000034036
      5        6           0.000000433   -0.000003553    0.000000645
      6        9           0.000003981    0.000002661    0.000000281
      7        9          -0.000001449    0.000000515    0.000000704
      8        9          -0.000007533    0.000003591    0.000000196
      9        8          -0.000006065   -0.000002411   -0.000002560
     10        1          -0.000002029   -0.000003335   -0.000002549
     11        1           0.000008089    0.000009390    0.000002887
     12        8          -0.000031370    0.000020285   -0.000023445
     13        1           0.000010238   -0.000020981    0.000009536
     14        1           0.000021637   -0.000002338    0.000012640
     15        8          -0.000000378    0.000003827   -0.000000333
     16        1           0.000002622    0.000001964   -0.000002410
     17        1           0.000000646   -0.000011790   -0.000003635
     18        8          -0.000012402    0.000010310   -0.000008557
     19        1          -0.000002935    0.000004309   -0.000006727
     20        1           0.000007472   -0.000005456    0.000014399
 -------------------------------------------------------------------
 Cartesian Forces:  Max     0.000056282 RMS     0.000016573

 GradGradGradGradGradGradGradGradGradGradGradGradGradGradGradGradGradGrad
 Berny optimization.
 Using GEDIIS/GDIIS optimizer.
 FormGI is forming the generalized inverse of G from B-inverse, IUseBI=4.
 Internal  Forces:  Max     0.000069430 RMS     0.000010620
 Search for a local minimum.
 Step number   9 out of a maximum of  120
 All quantities printed in internal units (Hartrees-Bohrs-Radians)
 Mixed Optimization -- En-DIIS/RFO-DIIS
 Swapping is turned off.
 Update second derivatives using D2CorX and points    5    6    7    8    9
 DE= -7.72D-07 DEPred=-7.60D-07 R= 1.02D+00
 Trust test= 1.02D+00 RLast= 2.85D-02 DXMaxT set to 1.20D+00
 ITU=  0  1  1  1  1  1 -1  1  0
     Eigenvalues ---    0.00023   0.00029   0.00044   0.00046   0.00079
     Eigenvalues ---    0.00091   0.00299   0.00494   0.00537   0.00692
     Eigenvalues ---    0.00761   0.00886   0.01069   0.01269   0.01354
     Eigenvalues ---    0.01502   0.01907   0.01949   0.02092   0.02207
     Eigenvalues ---    0.02436   0.02464   0.02848   0.02910   0.03588
     Eigenvalues ---    0.03715   0.04768   0.05567   0.06551   0.07243
     Eigenvalues ---    0.07848   0.08246   0.11699   0.13616   0.19987
     Eigenvalues ---    0.20342   0.21702   0.23389   0.25706   0.30908
     Eigenvalues ---    0.37516   0.38300   0.39235   0.43800   0.44499
     Eigenvalues ---    0.48640   0.49183   0.51152   0.56095   0.57185
     Eigenvalues ---    0.57512   0.57690   0.63361   0.96423
 En-DIIS/RFO-DIIS/Sim-DIIS IScMMF=       -3 using points:     9    8    7    6    5    4
 RFO step:  Lambda=-6.24652499D-08.
 DidBck=F Rises=F RFO-DIIS coefs:    1.38496   -0.17848   -0.13763   -0.07124    0.01600
                  RFO-DIIS coefs:   -0.01361
 Iteration  1 RMS(Cart)=  0.00155996 RMS(Int)=  0.00003167
 Iteration  2 RMS(Cart)=  0.00000240 RMS(Int)=  0.00003159
 Iteration  3 RMS(Cart)=  0.00000000 RMS(Int)=  0.00003159
 Variable       Old X    -DE/DX   Delta X   Delta X   Delta X     New X
                                 (Linear)    (Quad)   (Total)
    R1        2.30379   0.00007   0.00001  -0.00000   0.00001   2.30380
    R2        2.43378   0.00004   0.00004   0.00004   0.00008   2.43386
    R3        2.93115   0.00000  -0.00005   0.00008   0.00002   2.93117
    R4        3.24591   0.00000   0.00051  -0.00029   0.00021   3.24612
    R5        1.97804  -0.00002   0.00025  -0.00064  -0.00038   1.97765
    R6        2.73672   0.00001   0.00011   0.00054   0.00065   2.73737
    R7        2.53281   0.00000   0.00009  -0.00001   0.00008   2.53289
    R8        2.53430   0.00000  -0.00004  -0.00005  -0.00009   2.53421
    R9        2.51771   0.00001  -0.00001   0.00002   0.00001   2.51772
   R10        1.81286   0.00000   0.00001  -0.00001  -0.00000   1.81286
   R11        1.84042   0.00001  -0.00004   0.00005   0.00003   1.84045
   R12        3.39399   0.00001   0.00072  -0.00031   0.00040   3.39439
   R13        3.53126  -0.00000   0.00039  -0.00052  -0.00011   3.53114
   R14        1.84969  -0.00002   0.00009  -0.00020  -0.00013   1.84956
   R15        1.84969  -0.00002   0.00009  -0.00021  -0.00014   1.84955
   R16        3.39435   0.00001   0.00071  -0.00047   0.00022   3.39458
   R17        1.81286   0.00000   0.00001  -0.00001  -0.00000   1.81286
   R18        1.84040   0.00000  -0.00004   0.00005   0.00002   1.84043
   R19        3.53162  -0.00000   0.00044  -0.00070  -0.00024   3.53138
   R20        1.81552   0.00000   0.00001  -0.00002  -0.00001   1.81551
   R21        1.85999   0.00002  -0.00004   0.00003  -0.00002   1.85997
    A1        2.24932   0.00000  -0.00007   0.00010   0.00002   2.24934
    A2        2.08833  -0.00001   0.00005  -0.00003   0.00002   2.08834
    A3        1.94553   0.00001   0.00003  -0.00007  -0.00003   1.94550
    A4        2.47042  -0.00001  -0.00011   0.00045   0.00033   2.47075
    A5        1.98766  -0.00001  -0.00011   0.00010  -0.00000   1.98766
    A6        1.92939  -0.00000  -0.00023   0.00002  -0.00021   1.92918
    A7        1.92517   0.00000   0.00012   0.00013   0.00025   1.92542
    A8        1.94003  -0.00001  -0.00001  -0.00000  -0.00002   1.94002
    A9        1.88880   0.00000   0.00004  -0.00005  -0.00001   1.88879
   A10        1.88960   0.00000   0.00003  -0.00005  -0.00002   1.88958
   A11        1.88941   0.00000   0.00005  -0.00005  -0.00000   1.88941
   A12        1.88334  -0.00000  -0.00020   0.00028   0.00010   1.88344
   A13        2.20413  -0.00000   0.00050   0.00026   0.00075   2.20489
   A14        1.77024  -0.00000   0.00041  -0.00040  -0.00004   1.77020
   A15        2.67723   0.00001  -0.00030   0.00088   0.00054   2.67777
   A16        1.96767   0.00001   0.00045  -0.00010   0.00038   1.96806
   A17        1.96782   0.00001   0.00035  -0.00008   0.00030   1.96812
   A18        1.83580  -0.00000   0.00030  -0.00029  -0.00015   1.83565
   A19        2.81984   0.00000  -0.00057   0.00022  -0.00046   2.81938
   A20        2.81951  -0.00000  -0.00060   0.00009  -0.00061   2.81890
   A21        2.20453  -0.00000   0.00048   0.00010   0.00057   2.20510
   A22        1.77047   0.00000   0.00039  -0.00043  -0.00010   1.77037
   A23        1.88336  -0.00000  -0.00020   0.00027   0.00009   1.88345
   A24        2.67647   0.00001  -0.00027   0.00090   0.00059   2.67706
   A25        1.69648  -0.00001   0.00017  -0.00081  -0.00059   1.69589
   A26        2.17724   0.00000  -0.00000   0.00003   0.00003   2.17727
   A27        1.73640  -0.00000  -0.00006   0.00018   0.00010   1.73650
   A28        2.17753   0.00000  -0.00003  -0.00007  -0.00010   2.17743
   A29        1.73458  -0.00000  -0.00007   0.00058   0.00047   1.73505
   A30        1.85179   0.00000  -0.00006   0.00036   0.00030   1.85209
   A31        3.19369   0.00001   0.00013  -0.00002   0.00013   3.19383
   A32        3.15697  -0.00001   0.00026  -0.00104  -0.00078   3.15619
   A33        3.14111   0.00000   0.00008   0.00001   0.00009   3.14121
   A34        3.12659   0.00000  -0.00054   0.00099   0.00045   3.12704
    D1        0.00422   0.00000  -0.00022  -0.00051  -0.00072   0.00350
    D2       -3.13384  -0.00000  -0.00052  -0.00058  -0.00110  -3.13494
    D3       -0.00026  -0.00000   0.00000  -0.00000  -0.00000  -0.00026
    D4        3.13804  -0.00000   0.00028   0.00007   0.00035   3.13839
    D5       -2.13091   0.00000   0.00278   0.00071   0.00349  -2.12742
    D6        2.06399   0.00000   0.00279   0.00068   0.00347   2.06746
    D7       -0.03194   0.00000   0.00265   0.00067   0.00332  -0.02862
    D8        1.01364   0.00000   0.00253   0.00065   0.00317   1.01681
    D9       -1.07465  -0.00000   0.00254   0.00062   0.00316  -1.07150
   D10        3.11260   0.00000   0.00240   0.00060   0.00300   3.11561
   D11        0.86044  -0.00000   0.00033   0.00024   0.00059   0.86103
   D12       -0.87086   0.00001   0.00010   0.00116   0.00123  -0.86963
   D13        3.13683   0.00000   0.00019   0.00064   0.00083   3.13767
   D14        1.04380   0.00001   0.00055  -0.00007   0.00045   1.04425
   D15       -1.04790  -0.00000  -0.00039   0.00045   0.00010  -1.04780
   D16       -2.59241  -0.00000  -0.00067  -0.00063  -0.00133  -2.59374
   D17       -0.24641  -0.00001   0.00008  -0.00040  -0.00039  -0.24679
   D18        2.24170   0.00000   0.00159   0.00027   0.00183   2.24353
   D19        0.10333   0.00000   0.00111   0.00008   0.00119   0.10452
   D20        1.05233  -0.00000   0.00008   0.00012   0.00016   1.05249
   D21       -2.75399  -0.00001   0.00027  -0.00100  -0.00073  -2.75472
   D22       -0.70733   0.00000   0.00014  -0.00034  -0.00023  -0.70756
   D23       -1.26739  -0.00001   0.00131  -0.00025   0.00105  -1.26634
   D24        0.88358   0.00000   0.00218  -0.00061   0.00155   0.88513
   D25        1.26735   0.00001  -0.00092  -0.00030  -0.00122   1.26613
   D26       -0.88352  -0.00000  -0.00185   0.00007  -0.00178  -0.88530
   D27       -2.24258  -0.00000  -0.00187   0.00052  -0.00132  -2.24390
   D28       -0.10368  -0.00000  -0.00142   0.00054  -0.00088  -0.10456
   D29        0.24753   0.00001  -0.00022   0.00063   0.00047   0.24800
   D30        2.59417   0.00000   0.00050   0.00062   0.00115   2.59532
   D31       -1.05312   0.00000   0.00007  -0.00041  -0.00029  -1.05341
   D32        2.75336   0.00001  -0.00013   0.00066   0.00052   2.75389
   D33        0.70813  -0.00000   0.00003  -0.00029  -0.00023   0.70789
         Item               Value     Threshold  Converged?
 Maximum Force            0.000069     0.000015     NO 
 RMS     Force            0.000011     0.000010     NO 
 Maximum Displacement     0.007927     0.000060     NO 
 RMS     Displacement     0.001560     0.000040     NO 
 Predicted change in Energy=-2.144603D-08
 GradGradGradGradGradGradGradGradGradGradGradGradGradGradGradGradGradGrad

                          Input orientation:                          
 ---------------------------------------------------------------------
 Center     Atomic      Atomic             Coordinates (Angstroms)
 Number     Number       Type             X           Y           Z
 ---------------------------------------------------------------------
      1          6           0        0.292669   -0.444791    0.867012
      2          8           0       -0.642690    0.170507    0.384560
      3          8           0        1.317528   -0.952720    0.275006
      4          1           0        1.325411   -0.803924   -0.760861
      5          6           0        0.335362   -0.701409    2.396149
      6          9           0        1.453253   -0.187663    2.928047
      7          9           0        0.318106   -2.018489    2.647954
      8          9           0       -0.710803   -0.146108    3.006274
      9          8           0       -1.023713   -1.294908   -3.292318
     10          1           0       -1.268732   -1.450052   -4.206757
     11          1           0       -1.473628   -0.483879   -2.995107
     12          8           0        1.402183   -0.635090   -2.197490
     13          1           0        1.411448    0.305405   -2.468280
     14          1           0        0.638866   -1.029221   -2.666469
     15          8           0        0.876577    1.986793   -2.805409
     16          1           0        1.001340    2.469524   -3.624984
     17          1           0       -0.080767    1.921960   -2.638695
     18          8           0       -1.606888    1.074148   -1.972139
     19          1           0       -2.430709    1.519084   -1.756864
     20          1           0       -1.245961    0.739973   -1.119605
 ---------------------------------------------------------------------
                    Distance matrix (angstroms):
                    1          2          3          4          5
     1  C    0.000000
     2  O    1.219118   0.000000
     3  O    1.287944   2.261879   0.000000
     4  H    1.960995   2.476878   1.046529   0.000000
     5  C    1.551107   2.400689   2.350969   3.310198   0.000000
     6  F    2.379272   3.315206   2.764483   3.742214   1.340347
     7  F    2.376747   3.292078   2.786681   3.756308   1.341045
     8  F    2.381724   2.641641   3.496366   4.332458   1.332319
     9  O    4.444726   3.976437   4.280690   3.488227   5.878603
    10  H    5.402930   4.909005   5.198295   4.361337   6.836076
    11  H    4.247034   3.541303   4.324812   3.595679   5.690817
    12  O    3.264722   3.390793   2.494252   1.448552   4.716357
    13  H    3.597031   3.518007   3.019489   2.037962   5.082745
    14  H    3.598180   3.520016   3.019720   2.038000   5.082290
    15  O    4.442998   3.972779   4.280670   3.488514   5.880097
    16  H    5.401248   4.905585   5.198236   4.361615   6.837571
    17  H    4.246286   3.538844   4.325351   3.596392   5.692528
    18  O    3.738485   2.701902   4.208333   3.686831   5.099693
    19  H    4.261258   3.098608   4.928245   4.527342   5.461616
    20  H    2.778074   1.717772   3.373667   3.020640   4.115664
                    6          7          8          9         10
     6  F    0.000000
     7  F    2.172311   0.000000
     8  F    2.165868   2.166300   0.000000
     9  O    6.786332   6.132771   6.410142   0.000000
    10  H    7.740042   7.058911   7.351147   0.959323   0.000000
    11  H    6.613481   6.116328   6.059090   0.973923   1.563191
    12  O    5.145283   5.154352   5.637639   2.742076   3.440218
    13  H    5.418968   5.724659   5.888850   3.028209   3.645174
    14  H    5.715773   5.415222   5.897585   1.796231   2.487672
    15  O    6.159005   6.789208   6.390986   3.823317   4.286960
    16  H    7.085696   7.743308   7.331204   4.287477   4.566701
    17  H    6.147548   6.605671   6.044793   3.415349   3.903913
    18  O    5.913413   5.883473   5.203517   2.774057   3.388134
    19  H    6.320328   6.282740   5.330894   3.500830   4.020937
    20  H    4.952752   4.924421   4.253753   2.985099   3.785133
                   11         12         13         14         15
    11  H    0.000000
    12  O    2.988201   0.000000
    13  H    3.037133   0.978746   0.000000
    14  H    2.206361   0.978740   1.554795   0.000000
    15  O    3.415212   2.742280   1.796333   3.028557   0.000000
    16  H    3.904459   3.440501   2.487884   3.645731   0.959322
    17  H    2.802704   2.988696   2.206580   3.037780   0.973912
    18  O    1.868601   3.467966   3.153961   3.154309   2.773961
    19  H    2.541872   4.418787   4.091614   4.091886   3.500906
    20  H    2.251034   3.172586   3.011577   3.012541   2.983565
                   16         17         18         19         20
    16  H    0.000000
    17  H    1.563185   0.000000
    18  O    3.388484   1.868723   0.000000
    19  H    4.021464   2.542079   0.960725   0.000000
    20  H    3.783997   2.249978   0.984253   1.554587   0.000000
 Stoichiometry    C2H9F3O6
 Framework group  C1[X(C2H9F3O6)]
 Deg. of freedom    54
 Full point group                 C1      NOp   1
 Largest Abelian subgroup         C1      NOp   1
 Largest concise Abelian subgroup C1      NOp   1
                         Standard orientation:                         
 ---------------------------------------------------------------------
 Center     Atomic      Atomic             Coordinates (Angstroms)
 Number     Number       Type             X           Y           Z
 ---------------------------------------------------------------------
      1          6           0        0.926710   -0.055696   -0.003871
      2          8           0        0.229825    0.944603   -0.002818
      3          8           0        0.566127   -1.292134   -0.004598
      4          1           0       -0.471145   -1.431016   -0.003961
      5          6           0        2.471403    0.085167   -0.000247
      6          9           0        3.002079   -0.529844   -1.066396
      7          9           0        2.987225   -0.472100    1.105096
      8          9           0        2.837508    1.365810   -0.031798
      9          8           0       -3.082959   -0.137074    1.912251
     10          1           0       -3.966312   -0.178156    2.284139
     11          1           0       -3.010177    0.690400    1.403808
     12          8           0       -1.894890   -1.697944   -0.003775
     13          1           0       -2.352026   -1.315152   -0.779945
     14          1           0       -2.351140   -1.319104    0.774844
     15          8           0       -3.085479   -0.127949   -1.911054
     16          1           0       -3.969063   -0.167571   -2.282549
     17          1           0       -3.012582    0.697203   -1.398888
     18          8           0       -2.352432    1.739696    0.004515
     19          1           0       -2.323587    2.699985    0.006927
     20          1           0       -1.415494    1.438207    0.002050
 ---------------------------------------------------------------------
 Rotational constants (GHZ):           1.3491128           0.3965396           0.3904829
 Standard basis: 6-31++G(d,p) (6D, 7F)
 There are   263 symmetry adapted cartesian basis functions of A   symmetry.
 There are   263 symmetry adapted basis functions of A   symmetry.
   263 basis functions,   424 primitive gaussians,   263 cartesian basis functions
    48 alpha electrons       48 beta electrons
       nuclear repulsion energy       735.0480557556 Hartrees.
 NAtoms=   20 NActive=   20 NUniq=   20 SFac= 1.00D+00 NAtFMM=   60 NAOKFM=F Big=F
 Integral buffers will be    131072 words long.
 Raffenetti 2 integral format.
 Two-electron integral symmetry is turned on.
 Nuclear repulsion after empirical dispersion term =      735.0388182934 Hartrees.
 One-electron integrals computed using PRISM.
 NBasis=   263 RedAO= T EigKep=  3.05D-05  NBF=   263
 NBsUse=   263 1.00D-06 EigRej= -1.00D+00 NBFU=   263
 Initial guess from the checkpoint file:  "/local_scratch/slurm.5620285/Gau-724465.chk"
 B after Tr=     0.000000   -0.000000    0.000000
         Rot=    1.000000   -0.000056   -0.000038    0.000002 Ang=  -0.01 deg.
 Requested convergence on RMS density matrix=1.00D-10 within 128 cycles.
 Requested convergence on MAX density matrix=1.00D-08.
 Requested convergence on             energy=1.00D-08.
 No special actions if energy rises.
 SCF Done:  E(RwB97XD) =  -832.389238931     A.U. after   12 cycles
            NFock= 12  Conv=0.49D-10     -V/T= 2.0082
 Calling FoFJK, ICntrl=      2127 FMM=F ISym2X=0 I1Cent= 0 IOpClX= 0 NMat=1 NMatS=1 NMatT=0.
 ***** Axes restored to original set *****
 -------------------------------------------------------------------
 Center     Atomic                   Forces (Hartrees/Bohr)
 Number     Number              X              Y              Z
 -------------------------------------------------------------------
      1        6           0.000016191   -0.000013920    0.000019560
      2        8          -0.000030558    0.000021002   -0.000008570
      3        8           0.000019359   -0.000015025    0.000025432
      4        1          -0.000003041    0.000005434   -0.000020978
      5        6          -0.000002490   -0.000000295    0.000006579
      6        9           0.000003506    0.000003237   -0.000004132
      7        9          -0.000001073   -0.000001728   -0.000004638
      8        9          -0.000004128    0.000003256   -0.000004148
      9        8          -0.000006868    0.000006152    0.000007071
     10        1          -0.000003885    0.000003910   -0.000000863
     11        1           0.000006874   -0.000006869   -0.000010031
     12        8           0.000009561   -0.000001009   -0.000012967
     13        1           0.000019563    0.000029548    0.000014159
     14        1          -0.000023048   -0.000035371    0.000003590
     15        8          -0.000005106    0.000000531    0.000004964
     16        1          -0.000003605   -0.000000125   -0.000002172
     17        1           0.000009797   -0.000001543   -0.000008505
     18        8          -0.000002535    0.000007561   -0.000024003
     19        1           0.000000846   -0.000001314    0.000009913
     20        1           0.000000641   -0.000003431    0.000009738
 -------------------------------------------------------------------
 Cartesian Forces:  Max     0.000035371 RMS     0.000012338

 GradGradGradGradGradGradGradGradGradGradGradGradGradGradGradGradGradGrad
 Berny optimization.
 Using GEDIIS/GDIIS optimizer.
 FormGI is forming the generalized inverse of G from B-inverse, IUseBI=4.
 Internal  Forces:  Max     0.000036952 RMS     0.000008160
 Search for a local minimum.
 Step number  10 out of a maximum of  120
 All quantities printed in internal units (Hartrees-Bohrs-Radians)
 Mixed Optimization -- En-DIIS/RFO-DIIS
 Swapping is turned off.
 Update second derivatives using D2CorX and points    5    6    7    8    9
                                                     10
 DE= -4.33D-08 DEPred=-2.14D-08 R= 2.02D+00
 Trust test= 2.02D+00 RLast= 9.70D-03 DXMaxT set to 1.20D+00
 ITU=  0  0  1  1  1  1  1 -1  1  0
     Eigenvalues ---    0.00019   0.00029   0.00044   0.00049   0.00077
     Eigenvalues ---    0.00096   0.00298   0.00499   0.00537   0.00675
     Eigenvalues ---    0.00838   0.00874   0.01063   0.01212   0.01356
     Eigenvalues ---    0.01502   0.01908   0.01949   0.02092   0.02145
     Eigenvalues ---    0.02410   0.02456   0.02842   0.02912   0.03703
     Eigenvalues ---    0.03722   0.04765   0.05567   0.06769   0.07302
     Eigenvalues ---    0.07848   0.08307   0.11698   0.13619   0.19823
     Eigenvalues ---    0.20361   0.21701   0.23372   0.25690   0.32473
     Eigenvalues ---    0.37494   0.38204   0.38956   0.44444   0.45056
     Eigenvalues ---    0.48803   0.49240   0.51179   0.56146   0.57194
     Eigenvalues ---    0.57511   0.57668   0.62966   0.91498
 En-DIIS/RFO-DIIS/Sim-DIIS IScMMF=       -3 using points:    10    9    8    7    6    5    4
 RFO step:  Lambda=-4.20426321D-08.
 DidBck=F Rises=F RFO-DIIS coefs:    1.34759    0.09276   -0.31253   -0.07400   -0.06685
                  RFO-DIIS coefs:    0.01527   -0.00224
 Iteration  1 RMS(Cart)=  0.00134928 RMS(Int)=  0.00000298
 Iteration  2 RMS(Cart)=  0.00000184 RMS(Int)=  0.00000240
 Iteration  3 RMS(Cart)=  0.00000000 RMS(Int)=  0.00000240
 Variable       Old X    -DE/DX   Delta X   Delta X   Delta X     New X
                                 (Linear)    (Quad)   (Total)
    R1        2.30380   0.00004   0.00003   0.00001   0.00004   2.30384
    R2        2.43386   0.00002   0.00004  -0.00001   0.00003   2.43389
    R3        2.93117  -0.00001  -0.00004   0.00002  -0.00002   2.93115
    R4        3.24612   0.00000   0.00012  -0.00004   0.00007   3.24619
    R5        1.97765   0.00003  -0.00008   0.00017   0.00009   1.97775
    R6        2.73737   0.00001   0.00027  -0.00029  -0.00002   2.73735
    R7        2.53289   0.00000   0.00009  -0.00001   0.00007   2.53296
    R8        2.53421   0.00000  -0.00005  -0.00002  -0.00007   2.53414
    R9        2.51772   0.00000  -0.00001   0.00000  -0.00001   2.51771
   R10        1.81286   0.00000   0.00000   0.00000   0.00000   1.81286
   R11        1.84045  -0.00001   0.00001  -0.00003  -0.00002   1.84042
   R12        3.39439   0.00000   0.00035  -0.00016   0.00019   3.39457
   R13        3.53114   0.00000  -0.00014   0.00008  -0.00007   3.53108
   R14        1.84956   0.00003   0.00004  -0.00000   0.00004   1.84960
   R15        1.84955   0.00003   0.00004   0.00000   0.00004   1.84960
   R16        3.39458   0.00000   0.00026  -0.00011   0.00016   3.39473
   R17        1.81286   0.00000   0.00000  -0.00000   0.00000   1.81286
   R18        1.84043  -0.00001   0.00001  -0.00003  -0.00002   1.84041
   R19        3.53138   0.00000  -0.00016   0.00012  -0.00004   3.53133
   R20        1.81551   0.00000   0.00001  -0.00000   0.00001   1.81551
   R21        1.85997   0.00001   0.00002   0.00001   0.00003   1.86000
    A1        2.24934   0.00000  -0.00004   0.00005   0.00001   2.24935
    A2        2.08834  -0.00000   0.00002  -0.00002   0.00000   2.08835
    A3        1.94550  -0.00000   0.00002  -0.00003  -0.00001   1.94548
    A4        2.47075  -0.00000  -0.00025   0.00027   0.00002   2.47077
    A5        1.98766  -0.00001  -0.00004  -0.00007  -0.00010   1.98755
    A6        1.92918  -0.00001  -0.00024   0.00002  -0.00022   1.92896
    A7        1.92542  -0.00001   0.00015   0.00003   0.00018   1.92560
    A8        1.94002  -0.00001  -0.00002   0.00002   0.00000   1.94002
    A9        1.88879   0.00001   0.00004  -0.00003   0.00001   1.88881
   A10        1.88958   0.00001   0.00003  -0.00003   0.00000   1.88959
   A11        1.88941   0.00001   0.00005  -0.00002   0.00002   1.88944
   A12        1.88344  -0.00001  -0.00014   0.00010  -0.00004   1.88340
   A13        2.20489   0.00000   0.00058  -0.00054   0.00004   2.20493
   A14        1.77020   0.00000   0.00020  -0.00014   0.00007   1.77027
   A15        2.67777   0.00000  -0.00020   0.00010  -0.00010   2.67766
   A16        1.96806  -0.00000   0.00013  -0.00017  -0.00004   1.96801
   A17        1.96812  -0.00000   0.00006  -0.00014  -0.00008   1.96804
   A18        1.83565   0.00001   0.00012   0.00010   0.00022   1.83587
   A19        2.81938  -0.00001  -0.00028   0.00018  -0.00010   2.81928
   A20        2.81890  -0.00001  -0.00032   0.00030  -0.00001   2.81889
   A21        2.20510   0.00000   0.00052  -0.00053  -0.00000   2.20509
   A22        1.77037   0.00000   0.00016  -0.00013   0.00003   1.77040
   A23        1.88345  -0.00001  -0.00014   0.00009  -0.00005   1.88340
   A24        2.67706   0.00001  -0.00012   0.00016   0.00004   2.67711
   A25        1.69589   0.00001  -0.00043   0.00018  -0.00024   1.69565
   A26        2.17727  -0.00000   0.00016   0.00005   0.00020   2.17747
   A27        1.73650  -0.00000  -0.00000  -0.00018  -0.00018   1.73632
   A28        2.17743   0.00000   0.00007   0.00017   0.00025   2.17768
   A29        1.73505  -0.00000   0.00020  -0.00021  -0.00001   1.73505
   A30        1.85209  -0.00001   0.00003  -0.00018  -0.00014   1.85195
   A31        3.19383   0.00000   0.00005  -0.00017  -0.00012   3.19371
   A32        3.15619   0.00000   0.00048  -0.00014   0.00035   3.15654
   A33        3.14121   0.00000   0.00008  -0.00001   0.00007   3.14128
   A34        3.12704   0.00000  -0.00059   0.00033  -0.00026   3.12679
    D1        0.00350   0.00000  -0.00037   0.00010  -0.00027   0.00323
    D2       -3.13494   0.00000  -0.00069   0.00008  -0.00061  -3.13555
    D3       -0.00026   0.00000  -0.00001   0.00002   0.00001  -0.00025
    D4        3.13839   0.00000   0.00029   0.00003   0.00032   3.13871
    D5       -2.12742   0.00000   0.00298   0.00020   0.00318  -2.12424
    D6        2.06746   0.00000   0.00299   0.00020   0.00319   2.07065
    D7       -0.02862   0.00000   0.00284   0.00020   0.00304  -0.02558
    D8        1.01681   0.00000   0.00271   0.00019   0.00290   1.01971
    D9       -1.07150   0.00000   0.00272   0.00019   0.00291  -1.06859
   D10        3.11561   0.00000   0.00258   0.00018   0.00276   3.11836
   D11        0.86103   0.00000   0.00037  -0.00006   0.00032   0.86135
   D12       -0.86963  -0.00000   0.00066  -0.00012   0.00054  -0.86909
   D13        3.13767   0.00000   0.00050  -0.00013   0.00037   3.13804
   D14        1.04425   0.00000   0.00035  -0.00005   0.00031   1.04456
   D15       -1.04780  -0.00000   0.00005   0.00010   0.00014  -1.04766
   D16       -2.59374  -0.00000  -0.00081   0.00033  -0.00048  -2.59422
   D17       -0.24679  -0.00000  -0.00006  -0.00035  -0.00040  -0.24720
   D18        2.24353  -0.00000  -0.00125  -0.00012  -0.00137   2.24216
   D19        0.10452   0.00000  -0.00167   0.00025  -0.00142   0.10310
   D20        1.05249  -0.00000   0.00082  -0.00007   0.00076   1.05325
   D21       -2.75472   0.00001   0.00057   0.00050   0.00107  -2.75365
   D22       -0.70756  -0.00000   0.00071   0.00013   0.00084  -0.70672
   D23       -1.26634  -0.00000  -0.00123  -0.00001  -0.00124  -1.26758
   D24        0.88513  -0.00000  -0.00099  -0.00022  -0.00122   0.88391
   D25        1.26613   0.00000   0.00159   0.00002   0.00161   1.26774
   D26       -0.88530   0.00000   0.00130   0.00026   0.00156  -0.88374
   D27       -2.24390   0.00000   0.00108   0.00008   0.00117  -2.24273
   D28       -0.10456  -0.00000   0.00142  -0.00029   0.00113  -0.10343
   D29        0.24800   0.00000  -0.00017   0.00016  -0.00002   0.24799
   D30        2.59532   0.00000   0.00048  -0.00051  -0.00003   2.59529
   D31       -1.05341   0.00000  -0.00061   0.00024  -0.00038  -1.05379
   D32        2.75389  -0.00001  -0.00041  -0.00026  -0.00067   2.75321
   D33        0.70789   0.00000  -0.00067   0.00006  -0.00061   0.70728
         Item               Value     Threshold  Converged?
 Maximum Force            0.000037     0.000015     NO 
 RMS     Force            0.000008     0.000010     YES
 Maximum Displacement     0.006924     0.000060     NO 
 RMS     Displacement     0.001349     0.000040     NO 
 Predicted change in Energy=-1.940163D-08
 GradGradGradGradGradGradGradGradGradGradGradGradGradGradGradGradGradGrad

                          Input orientation:                          
 ---------------------------------------------------------------------
 Center     Atomic      Atomic             Coordinates (Angstroms)
 Number     Number       Type             X           Y           Z
 ---------------------------------------------------------------------
      1          6           0        0.292567   -0.445192    0.867024
      2          8           0       -0.642692    0.170230    0.384478
      3          8           0        1.317429   -0.953264    0.275114
      4          1           0        1.325338   -0.804416   -0.760795
      5          6           0        0.335328   -0.701415    2.396214
      6          9           0        1.451618   -0.184251    2.928260
      7          9           0        0.321770   -2.018415    2.648475
      8          9           0       -0.712605   -0.148873    3.005804
      9          8           0       -1.024243   -1.294373   -3.292512
     10          1           0       -1.269172   -1.449376   -4.207000
     11          1           0       -1.473879   -0.483175   -2.995378
     12          8           0        1.401935   -0.635536   -2.197418
     13          1           0        1.411535    0.305000   -2.468122
     14          1           0        0.638421   -1.029520   -2.666246
     15          8           0        0.876926    1.986488   -2.805615
     16          1           0        1.001705    2.468998   -3.625321
     17          1           0       -0.080413    1.921893   -2.638842
     18          8           0       -1.606709    1.074621   -1.972065
     19          1           0       -2.430339    1.519682   -1.756303
     20          1           0       -1.245667    0.740035   -1.119724
 ---------------------------------------------------------------------
                    Distance matrix (angstroms):
                    1          2          3          4          5
     1  C    0.000000
     2  O    1.219141   0.000000
     3  O    1.287958   2.261918   0.000000
     4  H    1.960982   2.476838   1.046578   0.000000
     5  C    1.551097   2.400702   2.350961   3.310202   0.000000
     6  F    2.379115   3.314004   2.765606   3.742951   1.340387
     7  F    2.376857   3.293332   2.785450   3.755538   1.341011
     8  F    2.381713   2.641603   3.496392   4.332461   1.332316
     9  O    4.444866   3.976291   4.281090   3.488578   5.878914
    10  H    5.403067   4.908897   5.198651   4.361626   6.836395
    11  H    4.247343   3.541361   4.325333   3.596133   5.691232
    12  O    3.264618   3.390567   2.494294   1.448541   4.716296
    13  H    3.596953   3.517859   3.019507   2.037940   5.082603
    14  H    3.597923   3.519597   3.019680   2.037958   5.082128
    15  O    4.443289   3.972999   4.281013   3.488768   5.880236
    16  H    5.401531   4.905798   5.198552   4.361821   6.837723
    17  H    4.246563   3.539059   4.325694   3.596659   5.692659
    18  O    3.738651   2.701952   4.208648   3.687120   5.099772
    19  H    4.261079   3.098329   4.928274   4.527425   5.461280
    20  H    2.778146   1.717812   3.373766   3.020633   4.115719
                    6          7          8          9         10
     6  F    0.000000
     7  F    2.172325   0.000000
     8  F    2.165901   2.166288   0.000000
     9  O    6.786771   6.134436   6.409218   0.000000
    10  H    7.740490   7.060626   7.350212   0.959325   0.000000
    11  H    6.613424   6.118365   6.058505   0.973911   1.563162
    12  O    5.145746   5.153813   5.637521   2.742196   3.440287
    13  H    5.418663   5.724107   5.889129   3.028305   3.645233
    14  H    5.716142   5.415205   5.896861   1.796332   2.487792
    15  O    6.157898   6.789296   6.392102   3.823030   4.286581
    16  H    7.084601   7.743365   7.332388   4.286979   4.566058
    17  H    6.146185   6.606322   6.045640   3.415035   3.903552
    18  O    5.911964   5.885176   5.203417   2.773982   3.388130
    19  H    6.318078   6.284449   5.330324   3.500850   4.021136
    20  H    4.951346   4.925975   4.253739   2.984770   3.784884
                   11         12         13         14         15
    11  H    0.000000
    12  O    2.988355   0.000000
    13  H    3.037241   0.978765   0.000000
    14  H    2.206497   0.978764   1.554961   0.000000
    15  O    3.414898   2.742361   1.796415   3.028632   0.000000
    16  H    3.903930   3.440526   2.487962   3.645740   0.959324
    17  H    2.802359   2.988754   2.206671   3.037813   0.973901
    18  O    1.868567   3.468048   3.154074   3.154347   2.773941
    19  H    2.541960   4.418809   4.091715   4.091908   3.500994
    20  H    2.250867   3.172289   3.011338   3.012116   2.983500
                   16         17         18         19         20
    16  H    0.000000
    17  H    1.563152   0.000000
    18  O    3.388416   1.868700   0.000000
    19  H    4.021611   2.542204   0.960729   0.000000
    20  H    3.783914   2.249961   0.984269   1.554519   0.000000
 Stoichiometry    C2H9F3O6
 Framework group  C1[X(C2H9F3O6)]
 Deg. of freedom    54
 Full point group                 C1      NOp   1
 Largest Abelian subgroup         C1      NOp   1
 Largest concise Abelian subgroup C1      NOp   1
                         Standard orientation:                         
 ---------------------------------------------------------------------
 Center     Atomic      Atomic             Coordinates (Angstroms)
 Number     Number       Type             X           Y           Z
 ---------------------------------------------------------------------
      1          6           0        0.926786   -0.055793   -0.003471
      2          8           0        0.229778    0.944449   -0.002653
      3          8           0        0.566347   -1.292288   -0.003991
      4          1           0       -0.470972   -1.431193   -0.003405
      5          6           0        2.471455    0.085234   -0.000223
      6          9           0        3.001415   -0.526840   -1.068466
      7          9           0        2.988098   -0.474988    1.103199
      8          9           0        2.837401    1.365994   -0.028561
      9          8           0       -3.083340   -0.136307    1.912055
     10          1           0       -3.966764   -0.177392    2.283778
     11          1           0       -3.010647    0.690951    1.403269
     12          8           0       -1.894735   -1.697971   -0.003165
     13          1           0       -2.351759   -1.315502   -0.779584
     14          1           0       -2.350904   -1.318805    0.775373
     15          8           0       -3.085566   -0.128654   -1.910967
     16          1           0       -3.969224   -0.168465   -2.282271
     17          1           0       -3.012678    0.696662   -1.399083
     18          8           0       -2.352475    1.739729    0.003835
     19          1           0       -2.323177    2.700009    0.005903
     20          1           0       -1.415622    1.437925    0.001724
 ---------------------------------------------------------------------
 Rotational constants (GHZ):           1.3491653           0.3965260           0.3904617
 Standard basis: 6-31++G(d,p) (6D, 7F)
 There are   263 symmetry adapted cartesian basis functions of A   symmetry.
 There are   263 symmetry adapted basis functions of A   symmetry.
   263 basis functions,   424 primitive gaussians,   263 cartesian basis functions
    48 alpha electrons       48 beta electrons
       nuclear repulsion energy       735.0428478238 Hartrees.
 NAtoms=   20 NActive=   20 NUniq=   20 SFac= 1.00D+00 NAtFMM=   60 NAOKFM=F Big=F
 Integral buffers will be    131072 words long.
 Raffenetti 2 integral format.
 Two-electron integral symmetry is turned on.
 Nuclear repulsion after empirical dispersion term =      735.0336102999 Hartrees.
 One-electron integrals computed using PRISM.
 NBasis=   263 RedAO= T EigKep=  3.05D-05  NBF=   263
 NBsUse=   263 1.00D-06 EigRej= -1.00D+00 NBFU=   263
 Initial guess from the checkpoint file:  "/local_scratch/slurm.5620285/Gau-724465.chk"
 B after Tr=     0.000000   -0.000000   -0.000000
         Rot=    1.000000   -0.000146   -0.000014   -0.000010 Ang=  -0.02 deg.
 Requested convergence on RMS density matrix=1.00D-10 within 128 cycles.
 Requested convergence on MAX density matrix=1.00D-08.
 Requested convergence on             energy=1.00D-08.
 No special actions if energy rises.
 SCF Done:  E(RwB97XD) =  -832.389238966     A.U. after   12 cycles
            NFock= 12  Conv=0.51D-10     -V/T= 2.0082
 Calling FoFJK, ICntrl=      2127 FMM=F ISym2X=0 I1Cent= 0 IOpClX= 0 NMat=1 NMatS=1 NMatT=0.
 ***** Axes restored to original set *****
 -------------------------------------------------------------------
 Center     Atomic                   Forces (Hartrees/Bohr)
 Number     Number              X              Y              Z
 -------------------------------------------------------------------
      1        6           0.000000172   -0.000001701    0.000003411
      2        8           0.000000269   -0.000000006    0.000001117
      3        8           0.000001225   -0.000000876    0.000000064
      4        1          -0.000000801    0.000000985   -0.000001233
      5        6          -0.000001028    0.000000093    0.000001593
      6        9           0.000000215    0.000000715   -0.000001021
      7        9          -0.000001026    0.000001390   -0.000000733
      8        9          -0.000001987    0.000001574   -0.000001054
      9        8          -0.000001964   -0.000001836    0.000001395
     10        1          -0.000000304    0.000001312    0.000000356
     11        1           0.000000889    0.000000192   -0.000002014
     12        8           0.000004948   -0.000005196   -0.000000555
     13        1           0.000000695    0.000004192    0.000002670
     14        1          -0.000005162   -0.000002388    0.000000293
     15        8           0.000003601    0.000001321    0.000000902
     16        1          -0.000000051   -0.000001803   -0.000000590
     17        1          -0.000000417   -0.000001139   -0.000002697
     18        8           0.000000982    0.000000373   -0.000000622
     19        1           0.000000331    0.000000962    0.000000023
     20        1          -0.000000587    0.000001832   -0.000001303
 -------------------------------------------------------------------
 Cartesian Forces:  Max     0.000005196 RMS     0.000001820

 GradGradGradGradGradGradGradGradGradGradGradGradGradGradGradGradGradGrad
 Berny optimization.
 Using GEDIIS/GDIIS optimizer.
 FormGI is forming the generalized inverse of G from B-inverse, IUseBI=4.
 Internal  Forces:  Max     0.000005089 RMS     0.000001164
 Search for a local minimum.
 Step number  11 out of a maximum of  120
 All quantities printed in internal units (Hartrees-Bohrs-Radians)
 Mixed Optimization -- En-DIIS/RFO-DIIS
 Swapping is turned off.
 Update second derivatives using D2CorX and points    5    6    7    8    9
                                                     10   11
 DE= -3.48D-08 DEPred=-1.94D-08 R= 1.80D+00
 Trust test= 1.80D+00 RLast= 8.61D-03 DXMaxT set to 1.20D+00
 ITU=  0  0  0  1  1  1  1  1 -1  1  0
     Eigenvalues ---    0.00013   0.00029   0.00045   0.00047   0.00073
     Eigenvalues ---    0.00092   0.00299   0.00522   0.00537   0.00667
     Eigenvalues ---    0.00865   0.00920   0.01063   0.01229   0.01359
     Eigenvalues ---    0.01502   0.01912   0.01951   0.02080   0.02123
     Eigenvalues ---    0.02371   0.02457   0.02842   0.02904   0.03689
     Eigenvalues ---    0.03712   0.04759   0.05628   0.06845   0.07327
     Eigenvalues ---    0.07848   0.08354   0.11698   0.13620   0.19716
     Eigenvalues ---    0.20380   0.21699   0.23354   0.25672   0.32092
     Eigenvalues ---    0.37460   0.38111   0.38920   0.44457   0.44903
     Eigenvalues ---    0.48666   0.49202   0.51214   0.56167   0.57200
     Eigenvalues ---    0.57510   0.57678   0.62803   0.90952
 En-DIIS/RFO-DIIS/Sim-DIIS IScMMF=       -3 using points:    11   10    9    8    7    6    5    4
 RFO step:  Lambda=-5.37210669D-10.
 DIIS inversion failure, remove point   8.
 DIIS inversion failure, remove point   7.
 RFO-DIIS uses    6 points instead of    8
 DidBck=F Rises=F RFO-DIIS coefs:    1.52860   -0.34152   -0.22547    0.03366    0.00498
                  RFO-DIIS coefs:   -0.00025    0.00000    0.00000
 Iteration  1 RMS(Cart)=  0.00096362 RMS(Int)=  0.00000091
 Iteration  2 RMS(Cart)=  0.00000095 RMS(Int)=  0.00000006
 Variable       Old X    -DE/DX   Delta X   Delta X   Delta X     New X
                                 (Linear)    (Quad)   (Total)
    R1        2.30384   0.00000   0.00003  -0.00002   0.00000   2.30385
    R2        2.43389   0.00000   0.00003  -0.00002   0.00001   2.43390
    R3        2.93115  -0.00000  -0.00000  -0.00000  -0.00001   2.93114
    R4        3.24619   0.00000   0.00014  -0.00005   0.00010   3.24629
    R5        1.97775   0.00000   0.00002  -0.00003  -0.00001   1.97773
    R6        2.73735  -0.00000   0.00008  -0.00005   0.00003   2.73738
    R7        2.53296   0.00000   0.00005  -0.00000   0.00005   2.53301
    R8        2.53414  -0.00000  -0.00005  -0.00000  -0.00005   2.53409
    R9        2.51771   0.00000   0.00000  -0.00000  -0.00000   2.51771
   R10        1.81286  -0.00000   0.00000  -0.00000   0.00000   1.81286
   R11        1.84042  -0.00000  -0.00001   0.00001  -0.00000   1.84042
   R12        3.39457   0.00000   0.00016  -0.00009   0.00007   3.39464
   R13        3.53108   0.00000  -0.00002  -0.00000  -0.00002   3.53106
   R14        1.84960   0.00000   0.00000   0.00001   0.00001   1.84961
   R15        1.84960   0.00001   0.00000   0.00001   0.00001   1.84960
   R16        3.39473   0.00000   0.00012  -0.00005   0.00006   3.39479
   R17        1.81286  -0.00000   0.00000  -0.00000   0.00000   1.81286
   R18        1.84041   0.00000  -0.00001   0.00001   0.00000   1.84041
   R19        3.53133   0.00000  -0.00003  -0.00003  -0.00006   3.53127
   R20        1.81551   0.00000   0.00000  -0.00000   0.00000   1.81551
   R21        1.86000   0.00000   0.00001  -0.00001  -0.00000   1.86000
    A1        2.24935  -0.00000   0.00001  -0.00001  -0.00000   2.24935
    A2        2.08835  -0.00000   0.00001   0.00000   0.00001   2.08836
    A3        1.94548   0.00000  -0.00001   0.00001  -0.00000   1.94548
    A4        2.47077   0.00000   0.00023  -0.00013   0.00010   2.47087
    A5        1.98755  -0.00000  -0.00009   0.00005  -0.00003   1.98752
    A6        1.92896  -0.00000  -0.00015  -0.00000  -0.00015   1.92881
    A7        1.92560  -0.00000   0.00014   0.00000   0.00014   1.92574
    A8        1.94002  -0.00000  -0.00000   0.00000  -0.00000   1.94001
    A9        1.88881   0.00000   0.00000  -0.00000   0.00000   1.88881
   A10        1.88959   0.00000  -0.00000   0.00000  -0.00000   1.88959
   A11        1.88944   0.00000   0.00001   0.00000   0.00001   1.88945
   A12        1.88340  -0.00000   0.00000  -0.00002  -0.00002   1.88338
   A13        2.20493  -0.00000   0.00011  -0.00022  -0.00012   2.20481
   A14        1.77027  -0.00000   0.00004  -0.00005  -0.00001   1.77026
   A15        2.67766   0.00000   0.00007  -0.00005   0.00002   2.67768
   A16        1.96801  -0.00000   0.00002  -0.00006  -0.00004   1.96797
   A17        1.96804  -0.00000  -0.00002  -0.00002  -0.00004   1.96801
   A18        1.83587  -0.00000   0.00012  -0.00008   0.00004   1.83591
   A19        2.81928   0.00000  -0.00009   0.00011   0.00002   2.81930
   A20        2.81889   0.00000  -0.00008   0.00012   0.00005   2.81893
   A21        2.20509  -0.00000   0.00004  -0.00021  -0.00016   2.20493
   A22        1.77040  -0.00000   0.00001  -0.00004  -0.00003   1.77037
   A23        1.88340  -0.00000  -0.00001  -0.00002  -0.00003   1.88337
   A24        2.67711   0.00000   0.00015  -0.00008   0.00006   2.67717
   A25        1.69565   0.00000  -0.00020   0.00005  -0.00015   1.69550
   A26        2.17747  -0.00000   0.00010  -0.00004   0.00006   2.17753
   A27        1.73632  -0.00000  -0.00008   0.00003  -0.00005   1.73627
   A28        2.17768  -0.00000   0.00010  -0.00005   0.00005   2.17772
   A29        1.73505  -0.00000   0.00007   0.00003   0.00010   1.73514
   A30        1.85195   0.00000  -0.00000   0.00000   0.00000   1.85195
   A31        3.19371   0.00000  -0.00009   0.00004  -0.00005   3.19366
   A32        3.15654  -0.00000  -0.00012   0.00004  -0.00007   3.15646
   A33        3.14128   0.00000   0.00005  -0.00004   0.00002   3.14129
   A34        3.12679   0.00000   0.00006  -0.00010  -0.00004   3.12674
    D1        0.00323   0.00000  -0.00029  -0.00007  -0.00036   0.00287
    D2       -3.13555  -0.00000  -0.00053  -0.00007  -0.00060  -3.13615
    D3       -0.00025  -0.00000   0.00000   0.00002   0.00003  -0.00023
    D4        3.13871   0.00000   0.00022   0.00003   0.00025   3.13896
    D5       -2.12424   0.00000   0.00223   0.00003   0.00226  -2.12197
    D6        2.07065   0.00000   0.00223   0.00003   0.00227   2.07291
    D7       -0.02558   0.00000   0.00213   0.00003   0.00216  -0.02342
    D8        1.01971   0.00000   0.00203   0.00003   0.00206   1.02177
    D9       -1.06859   0.00000   0.00203   0.00003   0.00206  -1.06653
   D10        3.11836   0.00000   0.00193   0.00003   0.00196   3.12032
   D11        0.86135   0.00000   0.00028   0.00006   0.00035   0.86169
   D12       -0.86909  -0.00000   0.00051  -0.00002   0.00050  -0.86860
   D13        3.13804   0.00000   0.00035   0.00002   0.00037   3.13841
   D14        1.04456   0.00000   0.00023  -0.00009   0.00014   1.04469
   D15       -1.04766   0.00000   0.00011   0.00006   0.00017  -1.04749
   D16       -2.59422   0.00000  -0.00030   0.00038   0.00008  -2.59414
   D17       -0.24720  -0.00000  -0.00014   0.00007  -0.00008  -0.24727
   D18        2.24216  -0.00000  -0.00056   0.00000  -0.00055   2.24160
   D19        0.10310   0.00000  -0.00067   0.00023  -0.00044   0.10267
   D20        1.05325   0.00000   0.00024  -0.00003   0.00020   1.05345
   D21       -2.75365   0.00000   0.00024  -0.00009   0.00015  -2.75349
   D22       -0.70672   0.00000   0.00022  -0.00008   0.00014  -0.70658
   D23       -1.26758   0.00000  -0.00065  -0.00005  -0.00070  -1.26829
   D24        0.88391  -0.00000  -0.00059  -0.00016  -0.00075   0.88316
   D25        1.26774  -0.00000   0.00079  -0.00030   0.00048   1.26822
   D26       -0.88374   0.00000   0.00070  -0.00017   0.00053  -0.88321
   D27       -2.24273   0.00000   0.00057   0.00027   0.00084  -2.24189
   D28       -0.10343  -0.00000   0.00060   0.00006   0.00066  -0.10278
   D29        0.24799   0.00000  -0.00003   0.00018   0.00015   0.24814
   D30        2.59529  -0.00000   0.00003  -0.00011  -0.00008   2.59522
   D31       -1.05379  -0.00000  -0.00010  -0.00021  -0.00031  -1.05410
   D32        2.75321  -0.00000  -0.00010  -0.00016  -0.00027   2.75295
   D33        0.70728  -0.00000  -0.00021  -0.00017  -0.00038   0.70690
         Item               Value     Threshold  Converged?
 Maximum Force            0.000005     0.000015     YES
 RMS     Force            0.000001     0.000010     YES
 Maximum Displacement     0.005044     0.000060     NO 
 RMS     Displacement     0.000964     0.000040     NO 
 Predicted change in Energy=-3.720642D-09
 GradGradGradGradGradGradGradGradGradGradGradGradGradGradGradGradGradGrad

                          Input orientation:                          
 ---------------------------------------------------------------------
 Center     Atomic      Atomic             Coordinates (Angstroms)
 Number     Number       Type             X           Y           Z
 ---------------------------------------------------------------------
      1          6           0        0.292458   -0.445507    0.867021
      2          8           0       -0.642748    0.169974    0.384441
      3          8           0        1.317310   -0.953648    0.275139
      4          1           0        1.325238   -0.804766   -0.760758
      5          6           0        0.335328   -0.701449    2.396251
      6          9           0        1.450474   -0.181831    2.928372
      7          9           0        0.324439   -2.018383    2.648849
      8          9           0       -0.713851   -0.150898    3.005497
      9          8           0       -1.024588   -1.294054   -3.292558
     10          1           0       -1.269403   -1.448856   -4.207112
     11          1           0       -1.474034   -0.482758   -2.995410
     12          8           0        1.401784   -0.635832   -2.197395
     13          1           0        1.411557    0.304730   -2.468018
     14          1           0        0.638138   -1.029643   -2.666165
     15          8           0        0.877191    1.986287   -2.805722
     16          1           0        1.001995    2.468509   -3.625593
     17          1           0       -0.080155    1.921829   -2.638939
     18          8           0       -1.606579    1.074986   -1.971998
     19          1           0       -2.430099    1.520222   -1.756177
     20          1           0       -1.245602    0.740227   -1.119698
 ---------------------------------------------------------------------
                    Distance matrix (angstroms):
                    1          2          3          4          5
     1  C    0.000000
     2  O    1.219144   0.000000
     3  O    1.287965   2.261925   0.000000
     4  H    1.960961   2.476807   1.046571   0.000000
     5  C    1.551093   2.400707   2.350960   3.310182   0.000000
     6  F    2.379011   3.313145   2.766420   3.743449   1.340413
     7  F    2.376946   3.294222   2.784592   3.754982   1.340984
     8  F    2.381708   2.641581   3.496409   4.332448   1.332315
     9  O    4.444856   3.976117   4.281218   3.488710   5.879039
    10  H    5.403049   4.908733   5.198738   4.361693   6.836533
    11  H    4.247382   3.541255   4.325486   3.596287   5.691364
    12  O    3.264578   3.390474   2.494306   1.448559   4.716272
    13  H    3.596904   3.517791   3.019487   2.037932   5.082497
    14  H    3.597793   3.519368   3.019655   2.037953   5.082073
    15  O    4.443486   3.973203   4.281194   3.488925   5.880312
    16  H    5.401714   4.905998   5.198682   4.361892   6.837814
    17  H    4.246748   3.539256   4.325867   3.596806   5.692746
    18  O    3.738752   2.702003   4.208813   3.687291   5.099836
    19  H    4.261170   3.098393   4.928423   4.527581   5.461325
    20  H    2.778244   1.717863   3.373914   3.020771   4.115783
                    6          7          8          9         10
     6  F    0.000000
     7  F    2.172328   0.000000
     8  F    2.165920   2.166274   0.000000
     9  O    6.786968   6.135539   6.408499   0.000000
    10  H    7.740685   7.061791   7.349493   0.959326   0.000000
    11  H    6.613206   6.119666   6.057961   0.973910   1.563151
    12  O    5.146064   5.153464   5.637477   2.742247   3.440233
    13  H    5.418420   5.723723   5.889339   3.028329   3.645141
    14  H    5.716425   5.415292   5.896424   1.796369   2.487763
    15  O    6.157046   6.789349   6.392905   3.822880   4.286253
    16  H    7.083777   7.743378   7.333265   4.286588   4.565431
    17  H    6.145174   6.606789   6.046273   3.414832   3.903203
    18  O    5.910904   5.886423   5.203384   2.773976   3.388096
    19  H    6.316710   6.285973   5.330261   3.500869   4.021159
    20  H    4.950341   4.927159   4.253715   2.984706   3.784808
                   11         12         13         14         15
    11  H    0.000000
    12  O    2.988408   0.000000
    13  H    3.037254   0.978769   0.000000
    14  H    2.206526   0.978768   1.554989   0.000000
    15  O    3.414736   2.742402   1.796448   3.028606   0.000000
    16  H    3.903566   3.440424   2.487904   3.645540   0.959325
    17  H    2.802143   2.988769   2.206679   3.037742   0.973901
    18  O    1.868557   3.468133   3.154120   3.154376   2.773929
    19  H    2.541985   4.418888   4.091755   4.091940   3.500990
    20  H    2.250815   3.172321   3.011332   3.012056   2.983554
                   16         17         18         19         20
    16  H    0.000000
    17  H    1.563137   0.000000
    18  O    3.388354   1.868669   0.000000
    19  H    4.021596   2.542202   0.960729   0.000000
    20  H    3.783935   2.250010   0.984268   1.554520   0.000000
 Stoichiometry    C2H9F3O6
 Framework group  C1[X(C2H9F3O6)]
 Deg. of freedom    54
 Full point group                 C1      NOp   1
 Largest Abelian subgroup         C1      NOp   1
 Largest concise Abelian subgroup C1      NOp   1
                         Standard orientation:                         
 ---------------------------------------------------------------------
 Center     Atomic      Atomic             Coordinates (Angstroms)
 Number     Number       Type             X           Y           Z
 ---------------------------------------------------------------------
      1          6           0        0.926824   -0.055831   -0.003161
      2          8           0        0.229762    0.944376   -0.002430
      3          8           0        0.566443   -1.292350   -0.003599
      4          1           0       -0.470867   -1.431269   -0.003049
      5          6           0        2.471483    0.085265   -0.000217
      6          9           0        3.000892   -0.524663   -1.069993
      7          9           0        2.988736   -0.477129    1.101781
      8          9           0        2.837354    1.366095   -0.026204
      9          8           0       -3.083497   -0.135882    1.911953
     10          1           0       -3.967013   -0.176990    2.283457
     11          1           0       -3.010803    0.691255    1.402973
     12          8           0       -1.894656   -1.698001   -0.002820
     13          1           0       -2.351595   -1.315673   -0.779365
     14          1           0       -2.350823   -1.318624    0.775621
     15          8           0       -3.085615   -0.129072   -1.910920
     16          1           0       -3.969372   -0.169091   -2.281966
     17          1           0       -3.012758    0.696327   -1.399165
     18          8           0       -2.352511    1.739771    0.003412
     19          1           0       -2.323195    2.700051    0.005252
     20          1           0       -1.415664    1.437946    0.001490
 ---------------------------------------------------------------------
 Rotational constants (GHZ):           1.3491914           0.3965195           0.3904500
 Standard basis: 6-31++G(d,p) (6D, 7F)
 There are   263 symmetry adapted cartesian basis functions of A   symmetry.
 There are   263 symmetry adapted basis functions of A   symmetry.
   263 basis functions,   424 primitive gaussians,   263 cartesian basis functions
    48 alpha electrons       48 beta electrons
       nuclear repulsion energy       735.0402349876 Hartrees.
 NAtoms=   20 NActive=   20 NUniq=   20 SFac= 1.00D+00 NAtFMM=   60 NAOKFM=F Big=F
 Integral buffers will be    131072 words long.
 Raffenetti 2 integral format.
 Two-electron integral symmetry is turned on.
 Nuclear repulsion after empirical dispersion term =      735.0309974155 Hartrees.
 One-electron integrals computed using PRISM.
 NBasis=   263 RedAO= T EigKep=  3.05D-05  NBF=   263
 NBsUse=   263 1.00D-06 EigRej= -1.00D+00 NBFU=   263
 Initial guess from the checkpoint file:  "/local_scratch/slurm.5620285/Gau-724465.chk"
 B after Tr=    -0.000000    0.000000    0.000000
         Rot=    1.000000   -0.000129   -0.000014   -0.000006 Ang=  -0.01 deg.
 Requested convergence on RMS density matrix=1.00D-10 within 128 cycles.
 Requested convergence on MAX density matrix=1.00D-08.
 Requested convergence on             energy=1.00D-08.
 No special actions if energy rises.
 SCF Done:  E(RwB97XD) =  -832.389238972     A.U. after   11 cycles
            NFock= 11  Conv=0.96D-10     -V/T= 2.0082
 Calling FoFJK, ICntrl=      2127 FMM=F ISym2X=0 I1Cent= 0 IOpClX= 0 NMat=1 NMatS=1 NMatT=0.
 ***** Axes restored to original set *****
 -------------------------------------------------------------------
 Center     Atomic                   Forces (Hartrees/Bohr)
 Number     Number              X              Y              Z
 -------------------------------------------------------------------
      1        6          -0.000001734    0.000000766   -0.000001706
      2        8           0.000004961   -0.000002522    0.000002336
      3        8          -0.000003450    0.000001355    0.000002391
      4        1          -0.000000212    0.000000704   -0.000002389
      5        6          -0.000000947    0.000000149    0.000000087
      6        9          -0.000000305    0.000000296    0.000000011
      7        9          -0.000001021    0.000001367    0.000000437
      8        9          -0.000001376    0.000001171    0.000000015
      9        8          -0.000000939   -0.000001087    0.000000635
     10        1           0.000000118    0.000000133    0.000000355
     11        1          -0.000000121   -0.000000302   -0.000000464
     12        8           0.000004005   -0.000004134    0.000002823
     13        1          -0.000002685   -0.000001941   -0.000001592
     14        1          -0.000001697    0.000003778   -0.000001199
     15        8           0.000002607    0.000000458   -0.000000640
     16        1           0.000001825   -0.000001451   -0.000000516
     17        1          -0.000000531   -0.000000287    0.000000549
     18        8           0.000001697   -0.000000812    0.000001906
     19        1           0.000000717    0.000000793   -0.000000431
     20        1          -0.000000912    0.000001564   -0.000002608
 -------------------------------------------------------------------
 Cartesian Forces:  Max     0.000004961 RMS     0.000001754

 GradGradGradGradGradGradGradGradGradGradGradGradGradGradGradGradGradGrad
 Berny optimization.
 Using GEDIIS/GDIIS optimizer.
 FormGI is forming the generalized inverse of G from B-inverse, IUseBI=4.
 Internal  Forces:  Max     0.000005754 RMS     0.000000985
 Search for a local minimum.
 Step number  12 out of a maximum of  120
 All quantities printed in internal units (Hartrees-Bohrs-Radians)
 Mixed Optimization -- En-DIIS/RFO-DIIS
 Swapping is turned off.
 Update second derivatives using D2CorX and points    5    6    7    8    9
                                                     10   11   12
 DE= -6.15D-09 DEPred=-3.72D-09 R= 1.65D+00
 Trust test= 1.65D+00 RLast= 5.68D-03 DXMaxT set to 1.20D+00
 ITU=  0  0  0  0  1  1  1  1  1 -1  1  0
     Eigenvalues ---    0.00008   0.00029   0.00045   0.00050   0.00074
     Eigenvalues ---    0.00103   0.00299   0.00512   0.00532   0.00661
     Eigenvalues ---    0.00867   0.00884   0.01066   0.01245   0.01360
     Eigenvalues ---    0.01506   0.01912   0.01951   0.02093   0.02179
     Eigenvalues ---    0.02372   0.02457   0.02840   0.02915   0.03669
     Eigenvalues ---    0.03712   0.04752   0.05618   0.06932   0.07484
     Eigenvalues ---    0.07857   0.08433   0.11698   0.13619   0.19662
     Eigenvalues ---    0.20332   0.21695   0.23381   0.25700   0.32089
     Eigenvalues ---    0.37443   0.38117   0.39036   0.44469   0.45077
     Eigenvalues ---    0.49043   0.49330   0.51211   0.56150   0.57202
     Eigenvalues ---    0.57511   0.57676   0.62885   0.93324
 Eigenvalue     1 is   8.06D-05 Eigenvector:
                          D6        D5        D7        D9        D8
   1                    0.42717   0.42666   0.40754   0.38989   0.38939
                          D10       D2        D4        D12       D13
   1                    0.37026  -0.08154   0.05005   0.04782   0.03732
 En-DIIS/RFO-DIIS/Sim-DIIS IScMMF=       -3 using points:    12   11   10    9    8    7    6    5    4
 RFO step:  Lambda=-2.85524791D-10.
 DIIS inversion failure, remove point   9.
 DIIS inversion failure, remove point   8.
 DIIS inversion failure, remove point   7.
 DIIS inversion failure, remove point   6.
 DIIS inversion failure, remove point   5.
 DIIS inversion failure, remove point   4.
 RFO-DIIS uses    3 points instead of    9
 DidBck=F Rises=F RFO-DIIS coefs:    1.13103    0.18815   -0.31918    0.00000    0.00000
                  RFO-DIIS coefs:    0.00000    0.00000    0.00000    0.00000
 Iteration  1 RMS(Cart)=  0.00062337 RMS(Int)=  0.00000038
 Iteration  2 RMS(Cart)=  0.00000040 RMS(Int)=  0.00000002
 Variable       Old X    -DE/DX   Delta X   Delta X   Delta X     New X
                                 (Linear)    (Quad)   (Total)
    R1        2.30385  -0.00001   0.00001  -0.00001   0.00000   2.30385
    R2        2.43390  -0.00000   0.00001  -0.00000   0.00001   2.43391
    R3        2.93114  -0.00000  -0.00001   0.00000  -0.00000   2.93114
    R4        3.24629   0.00000   0.00004  -0.00000   0.00003   3.24633
    R5        1.97773   0.00000   0.00003  -0.00003  -0.00000   1.97773
    R6        2.73738  -0.00000  -0.00000   0.00001   0.00001   2.73739
    R7        2.53301   0.00000   0.00003   0.00000   0.00003   2.53305
    R8        2.53409  -0.00000  -0.00003  -0.00001  -0.00003   2.53406
    R9        2.51771   0.00000  -0.00000   0.00000  -0.00000   2.51771
   R10        1.81286  -0.00000   0.00000  -0.00000   0.00000   1.81286
   R11        1.84042  -0.00000  -0.00001   0.00001  -0.00000   1.84042
   R12        3.39464  -0.00000   0.00007  -0.00004   0.00002   3.39467
   R13        3.53106   0.00000  -0.00002   0.00002  -0.00001   3.53106
   R14        1.84961  -0.00000   0.00001  -0.00001   0.00000   1.84961
   R15        1.84960   0.00000   0.00002  -0.00001   0.00000   1.84961
   R16        3.39479  -0.00000   0.00006  -0.00002   0.00003   3.39483
   R17        1.81286  -0.00000   0.00000  -0.00000   0.00000   1.81286
   R18        1.84041   0.00000  -0.00001   0.00001   0.00000   1.84041
   R19        3.53127   0.00000  -0.00002   0.00001  -0.00002   3.53126
   R20        1.81551  -0.00000   0.00000  -0.00000   0.00000   1.81551
   R21        1.86000  -0.00000   0.00001  -0.00001  -0.00000   1.86000
    A1        2.24935  -0.00000   0.00000  -0.00000  -0.00000   2.24935
    A2        2.08836  -0.00000   0.00000   0.00000   0.00000   2.08836
    A3        1.94548   0.00000  -0.00000   0.00000  -0.00000   1.94548
    A4        2.47087   0.00000   0.00002   0.00001   0.00004   2.47091
    A5        1.98752   0.00000  -0.00004   0.00002  -0.00001   1.98750
    A6        1.92881  -0.00000  -0.00009  -0.00001  -0.00010   1.92871
    A7        1.92574   0.00000   0.00008   0.00002   0.00009   1.92583
    A8        1.94001  -0.00000  -0.00000  -0.00000  -0.00000   1.94001
    A9        1.88881  -0.00000   0.00001  -0.00000   0.00000   1.88881
   A10        1.88959   0.00000   0.00000  -0.00000  -0.00000   1.88959
   A11        1.88945  -0.00000   0.00001  -0.00000   0.00001   1.88945
   A12        1.88338   0.00000  -0.00001   0.00001  -0.00001   1.88338
   A13        2.20481  -0.00000  -0.00000  -0.00007  -0.00007   2.20475
   A14        1.77026  -0.00000   0.00002  -0.00003  -0.00001   1.77025
   A15        2.67768  -0.00000  -0.00003   0.00003  -0.00000   2.67768
   A16        1.96797  -0.00000  -0.00002   0.00001  -0.00001   1.96796
   A17        1.96801  -0.00000  -0.00003   0.00002  -0.00001   1.96799
   A18        1.83591  -0.00000   0.00008  -0.00007   0.00000   1.83591
   A19        2.81930   0.00000  -0.00003   0.00002  -0.00001   2.81929
   A20        2.81893   0.00000   0.00000   0.00005   0.00005   2.81898
   A21        2.20493  -0.00000  -0.00002  -0.00005  -0.00007   2.20486
   A22        1.77037  -0.00000   0.00001  -0.00002  -0.00002   1.77035
   A23        1.88337   0.00000  -0.00002   0.00001  -0.00001   1.88336
   A24        2.67717  -0.00000   0.00002   0.00002   0.00005   2.67722
   A25        1.69550   0.00000  -0.00010   0.00006  -0.00004   1.69545
   A26        2.17753  -0.00000   0.00007  -0.00005   0.00003   2.17756
   A27        1.73627   0.00000  -0.00006   0.00003  -0.00004   1.73623
   A28        2.17772  -0.00000   0.00009  -0.00007   0.00002   2.17774
   A29        1.73514   0.00000   0.00001   0.00002   0.00003   1.73518
   A30        1.85195  -0.00000  -0.00005   0.00004  -0.00000   1.85195
   A31        3.19366  -0.00000  -0.00004   0.00003  -0.00002   3.19364
   A32        3.15646   0.00000   0.00010  -0.00012  -0.00002   3.15645
   A33        3.14129   0.00000   0.00002  -0.00000   0.00002   3.14132
   A34        3.12674  -0.00000  -0.00009   0.00008  -0.00001   3.12674
    D1        0.00287   0.00000  -0.00013  -0.00006  -0.00019   0.00268
    D2       -3.13615   0.00000  -0.00027  -0.00007  -0.00035  -3.13650
    D3       -0.00023   0.00000   0.00001   0.00000   0.00001  -0.00022
    D4        3.13896   0.00000   0.00014   0.00002   0.00016   3.13912
    D5       -2.12197   0.00000   0.00131   0.00017   0.00148  -2.12049
    D6        2.07291   0.00000   0.00131   0.00017   0.00148   2.07440
    D7       -0.02342   0.00000   0.00125   0.00016   0.00141  -0.02201
    D8        1.02177   0.00000   0.00120   0.00015   0.00135   1.02312
    D9       -1.06653   0.00000   0.00120   0.00015   0.00135  -1.06518
   D10        3.12032   0.00000   0.00114   0.00015   0.00128   3.12161
   D11        0.86169   0.00000   0.00015   0.00007   0.00021   0.86191
   D12       -0.86860  -0.00000   0.00024   0.00002   0.00026  -0.86834
   D13        3.13841   0.00000   0.00017   0.00005   0.00022   3.13863
   D14        1.04469  -0.00000   0.00012  -0.00001   0.00011   1.04480
   D15       -1.04749   0.00000   0.00007   0.00006   0.00013  -1.04736
   D16       -2.59414   0.00000  -0.00014   0.00014  -0.00000  -2.59414
   D17       -0.24727   0.00000  -0.00014   0.00004  -0.00010  -0.24737
   D18        2.24160  -0.00000  -0.00051   0.00030  -0.00021   2.24139
   D19        0.10267  -0.00000  -0.00051   0.00037  -0.00014   0.10253
   D20        1.05345   0.00000   0.00027  -0.00015   0.00012   1.05357
   D21       -2.75349   0.00000   0.00036  -0.00024   0.00012  -2.75337
   D22       -0.70658   0.00000   0.00029  -0.00019   0.00010  -0.70648
   D23       -1.26829   0.00000  -0.00049   0.00033  -0.00016  -1.26844
   D24        0.88316  -0.00000  -0.00049   0.00031  -0.00018   0.88298
   D25        1.26822  -0.00000   0.00058  -0.00041   0.00016   1.26838
   D26       -0.88321   0.00000   0.00057  -0.00038   0.00018  -0.88303
   D27       -2.24189  -0.00000   0.00048  -0.00026   0.00022  -2.24167
   D28       -0.10278   0.00000   0.00045  -0.00030   0.00014  -0.10263
   D29        0.24814  -0.00000   0.00002  -0.00002  -0.00000   0.24814
   D30        2.59522  -0.00000  -0.00002  -0.00008  -0.00010   2.59511
   D31       -1.05410  -0.00000  -0.00016   0.00012  -0.00004  -1.05414
   D32        2.75295  -0.00000  -0.00025   0.00021  -0.00004   2.75290
   D33        0.70690  -0.00000  -0.00025   0.00016  -0.00008   0.70682
         Item               Value     Threshold  Converged?
 Maximum Force            0.000006     0.000015     YES
 RMS     Force            0.000001     0.000010     YES
 Maximum Displacement     0.003294     0.000060     NO 
 RMS     Displacement     0.000623     0.000040     NO 
 Predicted change in Energy=-1.204457D-09
 GradGradGradGradGradGradGradGradGradGradGradGradGradGradGradGradGradGrad

                          Input orientation:                          
 ---------------------------------------------------------------------
 Center     Atomic      Atomic             Coordinates (Angstroms)
 Number     Number       Type             X           Y           Z
 ---------------------------------------------------------------------
      1          6           0        0.292376   -0.445687    0.867006
      2          8           0       -0.642797    0.169839    0.384417
      3          8           0        1.317213   -0.953875    0.275131
      4          1           0        1.325152   -0.804976   -0.760763
      5          6           0        0.335329   -0.701457    2.396261
      6          9           0        1.449730   -0.180243    2.928425
      7          9           0        0.326182   -2.018345    2.649072
      8          9           0       -0.714656   -0.152209    3.005294
      9          8           0       -1.024827   -1.293888   -3.292573
     10          1           0       -1.269589   -1.448599   -4.207156
     11          1           0       -1.474146   -0.482519   -2.995434
     12          8           0        1.401672   -0.636039   -2.197407
     13          1           0        1.411575    0.304529   -2.468008
     14          1           0        0.637939   -1.029725   -2.666142
     15          8           0        0.877403    1.986162   -2.805735
     16          1           0        1.002225    2.468281   -3.625666
     17          1           0       -0.079947    1.921807   -2.638926
     18          8           0       -1.606485    1.075202   -1.971966
     19          1           0       -2.429935    1.520554   -1.756113
     20          1           0       -1.245562    0.740327   -1.119690
 ---------------------------------------------------------------------
                    Distance matrix (angstroms):
                    1          2          3          4          5
     1  C    0.000000
     2  O    1.219145   0.000000
     3  O    1.287968   2.261928   0.000000
     4  H    1.960955   2.476797   1.046571   0.000000
     5  C    1.551092   2.400710   2.350958   3.310176   0.000000
     6  F    2.378944   3.312583   2.766954   3.743784   1.340430
     7  F    2.377005   3.294804   2.784032   3.754621   1.340966
     8  F    2.381705   2.641567   3.496420   4.332448   1.332314
     9  O    4.444835   3.976015   4.281270   3.488767   5.879101
    10  H    5.403026   4.908640   5.198769   4.361715   6.836600
    11  H    4.247399   3.541200   4.325558   3.596359   5.691442
    12  O    3.264567   3.390443   2.494313   1.448565   4.716265
    13  H    3.596908   3.517800   3.019487   2.037929   5.082463
    14  H    3.597728   3.519253   3.019644   2.037950   5.082052
    15  O    4.443555   3.973299   4.281237   3.488960   5.880299
    16  H    5.401777   4.906087   5.198710   4.361899   6.837806
    17  H    4.246789   3.539321   4.325891   3.596824   5.692722
    18  O    3.738789   2.702021   4.208873   3.687354   5.099860
    19  H    4.261201   3.098412   4.928476   4.527636   5.461340
    20  H    2.778280   1.717881   3.373968   3.020820   4.115807
                    6          7          8          9         10
     6  F    0.000000
     7  F    2.172330   0.000000
     8  F    2.165932   2.166265   0.000000
     9  O    6.787079   6.136220   6.408023   0.000000
    10  H    7.740797   7.062504   7.349015   0.959326   0.000000
    11  H    6.613057   6.120489   6.057612   0.973910   1.563146
    12  O    5.146281   5.153232   5.637467   2.742271   3.440201
    13  H    5.418298   5.723489   5.889525   3.028349   3.645096
    14  H    5.716624   5.415354   5.896162   1.796382   2.487739
    15  O    6.156416   6.789318   6.393383   3.822855   4.286157
    16  H    7.083152   7.743331   7.333776   4.286468   4.565218
    17  H    6.144422   6.607016   6.046620   3.414784   3.903105
    18  O    5.910197   5.887209   5.203366   2.773972   3.388088
    19  H    6.315806   6.286942   5.330227   3.500875   4.021179
    20  H    4.949674   4.927901   4.253701   2.984657   3.784762
                   11         12         13         14         15
    11  H    0.000000
    12  O    2.988435   0.000000
    13  H    3.037269   0.978770   0.000000
    14  H    2.206529   0.978769   1.554992   0.000000
    15  O    3.414697   2.742419   1.796466   3.028598   0.000000
    16  H    3.903437   3.440390   2.487883   3.645468   0.959325
    17  H    2.802083   2.988764   2.206681   3.037703   0.973902
    18  O    1.868554   3.468166   3.154153   3.154368   2.773936
    19  H    2.541997   4.418919   4.091785   4.091934   3.500997
    20  H    2.250782   3.172334   3.011355   3.012004   2.983594
                   16         17         18         19         20
    16  H    0.000000
    17  H    1.563133   0.000000
    18  O    3.388327   1.868661   0.000000
    19  H    4.021583   2.542205   0.960729   0.000000
    20  H    3.783951   2.250030   0.984268   1.554519   0.000000
 Stoichiometry    C2H9F3O6
 Framework group  C1[X(C2H9F3O6)]
 Deg. of freedom    54
 Full point group                 C1      NOp   1
 Largest Abelian subgroup         C1      NOp   1
 Largest concise Abelian subgroup C1      NOp   1
                         Standard orientation:                         
 ---------------------------------------------------------------------
 Center     Atomic      Atomic             Coordinates (Angstroms)
 Number     Number       Type             X           Y           Z
 ---------------------------------------------------------------------
      1          6           0        0.926834   -0.055843   -0.002964
      2          8           0        0.229752    0.944352   -0.002302
      3          8           0        0.566476   -1.292372   -0.003343
      4          1           0       -0.470833   -1.431296   -0.002818
      5          6           0        2.471490    0.085277   -0.000207
      6          9           0        3.000539   -0.523259   -1.070975
      7          9           0        2.989126   -0.478537    1.100864
      8          9           0        2.837331    1.366146   -0.024661
      9          8           0       -3.083583   -0.135596    1.911913
     10          1           0       -3.967143   -0.176713    2.283313
     11          1           0       -3.010902    0.691459    1.402799
     12          8           0       -1.894632   -1.698015   -0.002582
     13          1           0       -2.351535   -1.315802   -0.779205
     14          1           0       -2.350805   -1.318489    0.775785
     15          8           0       -3.085574   -0.129352   -1.910937
     16          1           0       -3.969363   -0.169457   -2.281899
     17          1           0       -3.012720    0.696108   -1.399280
     18          8           0       -2.352529    1.739786    0.003139
     19          1           0       -2.323203    2.700066    0.004830
     20          1           0       -1.415685    1.437953    0.001355
 ---------------------------------------------------------------------
 Rotational constants (GHZ):           1.3491933           0.3965178           0.3904470
 Standard basis: 6-31++G(d,p) (6D, 7F)
 There are   263 symmetry adapted cartesian basis functions of A   symmetry.
 There are   263 symmetry adapted basis functions of A   symmetry.
   263 basis functions,   424 primitive gaussians,   263 cartesian basis functions
    48 alpha electrons       48 beta electrons
       nuclear repulsion energy       735.0392632209 Hartrees.
 NAtoms=   20 NActive=   20 NUniq=   20 SFac= 1.00D+00 NAtFMM=   60 NAOKFM=F Big=F
 Integral buffers will be    131072 words long.
 Raffenetti 2 integral format.
 Two-electron integral symmetry is turned on.
 Nuclear repulsion after empirical dispersion term =      735.0300256326 Hartrees.
 One-electron integrals computed using PRISM.
 NBasis=   263 RedAO= T EigKep=  3.05D-05  NBF=   263
 NBsUse=   263 1.00D-06 EigRej= -1.00D+00 NBFU=   263
 Initial guess from the checkpoint file:  "/local_scratch/slurm.5620285/Gau-724465.chk"
 B after Tr=     0.000000   -0.000000    0.000000
         Rot=    1.000000   -0.000083   -0.000007   -0.000002 Ang=  -0.01 deg.
 Requested convergence on RMS density matrix=1.00D-10 within 128 cycles.
 Requested convergence on MAX density matrix=1.00D-08.
 Requested convergence on             energy=1.00D-08.
 No special actions if energy rises.
 SCF Done:  E(RwB97XD) =  -832.389238974     A.U. after   11 cycles
            NFock= 11  Conv=0.62D-10     -V/T= 2.0082
 Calling FoFJK, ICntrl=      2127 FMM=F ISym2X=0 I1Cent= 0 IOpClX= 0 NMat=1 NMatS=1 NMatT=0.
 ***** Axes restored to original set *****
 -------------------------------------------------------------------
 Center     Atomic                   Forces (Hartrees/Bohr)
 Number     Number              X              Y              Z
 -------------------------------------------------------------------
      1        6          -0.000002646    0.000001957   -0.000004319
      2        8           0.000007347   -0.000004155    0.000002960
      3        8          -0.000005776    0.000002662    0.000002319
      4        1          -0.000000042    0.000000314   -0.000001778
      5        6          -0.000000759    0.000000285   -0.000000696
      6        9          -0.000000764   -0.000000038    0.000000531
      7        9          -0.000001019    0.000001563    0.000001015
      8        9          -0.000000935    0.000000892    0.000000525
      9        8          -0.000000298   -0.000000359    0.000000210
     10        1           0.000000276   -0.000000348    0.000000407
     11        1          -0.000000718   -0.000000696    0.000000239
     12        8           0.000003375   -0.000003792    0.000003769
     13        1          -0.000003289   -0.000002668   -0.000002375
     14        1          -0.000000788    0.000004586   -0.000001819
     15        8           0.000001754   -0.000000491   -0.000000885
     16        1           0.000002029   -0.000001254   -0.000000289
     17        1           0.000000051    0.000000422    0.000000882
     18        8           0.000002194   -0.000001289    0.000003082
     19        1           0.000000902    0.000000728   -0.000000816
     20        1          -0.000000893    0.000001681   -0.000002962
 -------------------------------------------------------------------
 Cartesian Forces:  Max     0.000007347 RMS     0.000002230

 GradGradGradGradGradGradGradGradGradGradGradGradGradGradGradGradGradGrad
 Berny optimization.
 Using GEDIIS/GDIIS optimizer.
 FormGI is forming the generalized inverse of G from B-inverse, IUseBI=4.
 Internal  Forces:  Max     0.000009120 RMS     0.000001363
 Search for a local minimum.
 Step number  13 out of a maximum of  120
 All quantities printed in internal units (Hartrees-Bohrs-Radians)
 Mixed Optimization -- En-DIIS/RFO-DIIS
 Swapping is turned off.
 Update second derivatives using D2CorX and points    5    6    7    8    9
                                                     10   11   12   13
 DE= -1.94D-09 DEPred=-1.20D-09 R= 1.61D+00
 Trust test= 1.61D+00 RLast= 3.52D-03 DXMaxT set to 1.20D+00
 ITU=  0  0  0  0  0  1  1  1  1  1 -1  1  0
     Eigenvalues ---    0.00006   0.00029   0.00046   0.00051   0.00073
     Eigenvalues ---    0.00106   0.00299   0.00480   0.00533   0.00661
     Eigenvalues ---    0.00830   0.00880   0.01063   0.01253   0.01362
     Eigenvalues ---    0.01510   0.01915   0.01951   0.02095   0.02186
     Eigenvalues ---    0.02401   0.02461   0.02835   0.02919   0.03657
     Eigenvalues ---    0.03712   0.04745   0.05532   0.06868   0.07402
     Eigenvalues ---    0.07854   0.08410   0.11698   0.13617   0.19631
     Eigenvalues ---    0.20255   0.21691   0.23388   0.25704   0.32165
     Eigenvalues ---    0.37441   0.38156   0.39243   0.44474   0.45076
     Eigenvalues ---    0.49051   0.49189   0.51196   0.56193   0.57211
     Eigenvalues ---    0.57511   0.57675   0.63050   0.92985
 Eigenvalue     1 is   5.55D-05 Eigenvector:
                          D6        D5        D7        D9        D8
   1                    0.42739   0.42701   0.40782   0.38996   0.38957
                          D10       D2        D12       D4        D11
   1                    0.37038  -0.08933   0.05400   0.04913   0.04654
 En-DIIS/RFO-DIIS/Sim-DIIS IScMMF=       -3 using points:    13   12   11   10    9    8    7    6    5    4
 RFO step:  Lambda=-3.77219170D-10.
 DIIS inversion failure, remove point  10.
 DIIS inversion failure, remove point   9.
 DIIS inversion failure, remove point   8.
 DIIS inversion failure, remove point   7.
 DIIS inversion failure, remove point   6.
 DIIS inversion failure, remove point   5.
 DIIS inversion failure, remove point   4.
 DIIS inversion failure, remove point   3.
 RFO-DIIS uses    2 points instead of   10
 DidBck=F Rises=F RFO-DIIS coefs:    2.36569   -1.36569    0.00000    0.00000    0.00000
                  RFO-DIIS coefs:    0.00000    0.00000    0.00000    0.00000    0.00000
 Iteration  1 RMS(Cart)=  0.00088413 RMS(Int)=  0.00000078
 Iteration  2 RMS(Cart)=  0.00000081 RMS(Int)=  0.00000000
 Variable       Old X    -DE/DX   Delta X   Delta X   Delta X     New X
                                 (Linear)    (Quad)   (Total)
    R1        2.30385  -0.00001   0.00000  -0.00001  -0.00000   2.30385
    R2        2.43391  -0.00000   0.00001  -0.00001   0.00000   2.43391
    R3        2.93114   0.00000  -0.00000   0.00000  -0.00000   2.93114
    R4        3.24633  -0.00000   0.00005  -0.00004   0.00001   3.24634
    R5        1.97773   0.00000  -0.00000   0.00001   0.00000   1.97774
    R6        2.73739  -0.00000   0.00002  -0.00002  -0.00000   2.73739
    R7        2.53305  -0.00000   0.00004   0.00000   0.00005   2.53309
    R8        2.53406  -0.00000  -0.00004  -0.00000  -0.00005   2.53401
    R9        2.51771   0.00000  -0.00000   0.00000  -0.00000   2.51771
   R10        1.81286  -0.00000   0.00000  -0.00000   0.00000   1.81286
   R11        1.84042  -0.00000  -0.00000   0.00000   0.00000   1.84042
   R12        3.39467  -0.00000   0.00003  -0.00004  -0.00000   3.39467
   R13        3.53106   0.00000  -0.00001   0.00003   0.00003   3.53108
   R14        1.84961  -0.00000   0.00000  -0.00000   0.00000   1.84961
   R15        1.84961  -0.00000   0.00000  -0.00000   0.00000   1.84961
   R16        3.39483  -0.00000   0.00005  -0.00003   0.00002   3.39484
   R17        1.81286  -0.00000   0.00000  -0.00000   0.00000   1.81286
   R18        1.84041   0.00000   0.00000   0.00000   0.00000   1.84041
   R19        3.53126   0.00000  -0.00002   0.00003   0.00001   3.53126
   R20        1.81551  -0.00000   0.00000  -0.00000   0.00000   1.81552
   R21        1.86000  -0.00000  -0.00000  -0.00000  -0.00000   1.85999
    A1        2.24935  -0.00000  -0.00000  -0.00000  -0.00000   2.24934
    A2        2.08836  -0.00000   0.00001  -0.00000   0.00001   2.08837
    A3        1.94548   0.00000  -0.00000   0.00000  -0.00000   1.94547
    A4        2.47091   0.00000   0.00005  -0.00004   0.00001   2.47092
    A5        1.98750   0.00000  -0.00002   0.00002  -0.00000   1.98750
    A6        1.92871   0.00000  -0.00013  -0.00000  -0.00014   1.92858
    A7        1.92583   0.00000   0.00012   0.00001   0.00013   1.92596
    A8        1.94001   0.00000  -0.00000   0.00000   0.00000   1.94001
    A9        1.88881  -0.00000   0.00000  -0.00000   0.00000   1.88881
   A10        1.88959  -0.00000  -0.00000  -0.00000  -0.00000   1.88958
   A11        1.88945  -0.00000   0.00001  -0.00000   0.00001   1.88946
   A12        1.88338   0.00000  -0.00001   0.00001  -0.00001   1.88337
   A13        2.20475   0.00000  -0.00009  -0.00001  -0.00010   2.20465
   A14        1.77025  -0.00000  -0.00002  -0.00000  -0.00002   1.77023
   A15        2.67768  -0.00000  -0.00001  -0.00002  -0.00003   2.67765
   A16        1.96796  -0.00000  -0.00002  -0.00000  -0.00002   1.96794
   A17        1.96799  -0.00000  -0.00002   0.00001  -0.00001   1.96798
   A18        1.83591  -0.00000   0.00001  -0.00003  -0.00002   1.83589
   A19        2.81929   0.00000  -0.00001   0.00002   0.00001   2.81930
   A20        2.81898   0.00000   0.00007   0.00002   0.00009   2.81907
   A21        2.20486   0.00000  -0.00009   0.00001  -0.00008   2.20478
   A22        1.77035  -0.00000  -0.00003   0.00000  -0.00002   1.77033
   A23        1.88336   0.00000  -0.00001   0.00001  -0.00000   1.88336
   A24        2.67722  -0.00000   0.00006  -0.00004   0.00003   2.67725
   A25        1.69545   0.00000  -0.00006   0.00010   0.00004   1.69550
   A26        2.17756  -0.00000   0.00003  -0.00003   0.00000   2.17756
   A27        1.73623   0.00000  -0.00005  -0.00001  -0.00007   1.73616
   A28        2.17774  -0.00000   0.00002  -0.00004  -0.00002   2.17773
   A29        1.73518   0.00000   0.00005  -0.00002   0.00003   1.73520
   A30        1.85195  -0.00000  -0.00000  -0.00000  -0.00000   1.85194
   A31        3.19364  -0.00000  -0.00002   0.00002  -0.00000   3.19364
   A32        3.15645   0.00000  -0.00002  -0.00000  -0.00002   3.15642
   A33        3.14132   0.00000   0.00003  -0.00000   0.00003   3.14134
   A34        3.12674  -0.00000  -0.00001  -0.00001  -0.00002   3.12672
    D1        0.00268   0.00000  -0.00026   0.00000  -0.00026   0.00242
    D2       -3.13650   0.00000  -0.00047  -0.00001  -0.00048  -3.13698
    D3       -0.00022  -0.00000   0.00001   0.00000   0.00002  -0.00020
    D4        3.13912   0.00000   0.00021   0.00001   0.00023   3.13934
    D5       -2.12049   0.00000   0.00202   0.00009   0.00212  -2.11837
    D6        2.07440   0.00000   0.00202   0.00009   0.00212   2.07652
    D7       -0.02201   0.00000   0.00193   0.00009   0.00202  -0.01998
    D8        1.02312   0.00000   0.00184   0.00009   0.00193   1.02505
    D9       -1.06518   0.00000   0.00184   0.00009   0.00193  -1.06324
   D10        3.12161   0.00000   0.00175   0.00008   0.00184   3.12344
   D11        0.86191   0.00000   0.00029   0.00004   0.00033   0.86223
   D12       -0.86834  -0.00000   0.00035  -0.00006   0.00029  -0.86805
   D13        3.13863   0.00000   0.00030  -0.00001   0.00029   3.13892
   D14        1.04480  -0.00000   0.00014  -0.00002   0.00012   1.04492
   D15       -1.04736   0.00000   0.00017   0.00000   0.00018  -1.04719
   D16       -2.59414   0.00000  -0.00000   0.00008   0.00007  -2.59407
   D17       -0.24737   0.00000  -0.00013   0.00007  -0.00006  -0.24743
   D18        2.24139   0.00000  -0.00029   0.00032   0.00003   2.24143
   D19        0.10253  -0.00000  -0.00019   0.00032   0.00013   0.10266
   D20        1.05357   0.00000   0.00016  -0.00015   0.00001   1.05358
   D21       -2.75337  -0.00000   0.00016  -0.00012   0.00004  -2.75333
   D22       -0.70648   0.00000   0.00013  -0.00015  -0.00002  -0.70650
   D23       -1.26844   0.00000  -0.00021   0.00026   0.00004  -1.26840
   D24        0.88298  -0.00000  -0.00024   0.00024  -0.00000   0.88298
   D25        1.26838  -0.00000   0.00022  -0.00034  -0.00012   1.26826
   D26       -0.88303  -0.00000   0.00025  -0.00032  -0.00007  -0.88310
   D27       -2.24167  -0.00000   0.00030  -0.00028   0.00003  -2.24164
   D28       -0.10263   0.00000   0.00019  -0.00025  -0.00006  -0.10269
   D29        0.24814  -0.00000  -0.00000  -0.00001  -0.00002   0.24812
   D30        2.59511  -0.00000  -0.00014   0.00001  -0.00013   2.59498
   D31       -1.05414  -0.00000  -0.00005   0.00010   0.00005  -1.05409
   D32        2.75290   0.00000  -0.00006   0.00006   0.00000   2.75290
   D33        0.70682  -0.00000  -0.00011   0.00010  -0.00001   0.70681
         Item               Value     Threshold  Converged?
 Maximum Force            0.000009     0.000015     YES
 RMS     Force            0.000001     0.000010     YES
 Maximum Displacement     0.004687     0.000060     NO 
 RMS     Displacement     0.000884     0.000040     NO 
 Predicted change in Energy=-1.239227D-09
 GradGradGradGradGradGradGradGradGradGradGradGradGradGradGradGradGradGrad

                          Input orientation:                          
 ---------------------------------------------------------------------
 Center     Atomic      Atomic             Coordinates (Angstroms)
 Number     Number       Type             X           Y           Z
 ---------------------------------------------------------------------
      1          6           0        0.292236   -0.445925    0.866959
      2          8           0       -0.642889    0.169677    0.384376
      3          8           0        1.317033   -0.954184    0.275075
      4          1           0        1.324988   -0.805258   -0.760817
      5          6           0        0.335327   -0.701460    2.396248
      6          9           0        1.448672   -0.177981    2.928463
      7          9           0        0.328663   -2.018280    2.649356
      8          9           0       -0.715792   -0.154072    3.004999
      9          8           0       -1.025174   -1.293732   -3.292540
     10          1           0       -1.269903   -1.448362   -4.207146
     11          1           0       -1.474333   -0.482267   -2.995419
     12          8           0        1.401503   -0.636324   -2.197462
     13          1           0        1.411584    0.304249   -2.468036
     14          1           0        0.637650   -1.029819   -2.666165
     15          8           0        0.877748    1.986015   -2.805680
     16          1           0        1.002638    2.468060   -3.625643
     17          1           0       -0.079612    1.921824   -2.638856
     18          8           0       -1.606324    1.075493   -1.971941
     19          1           0       -2.429674    1.521015   -1.756058
     20          1           0       -1.245488    0.740469   -1.119687
 ---------------------------------------------------------------------
                    Distance matrix (angstroms):
                    1          2          3          4          5
     1  C    0.000000
     2  O    1.219144   0.000000
     3  O    1.287968   2.261926   0.000000
     4  H    1.960957   2.476794   1.046573   0.000000
     5  C    1.551091   2.400712   2.350956   3.310177   0.000000
     6  F    2.378852   3.311778   2.767722   3.744271   1.340455
     7  F    2.377092   3.295634   2.783233   3.754114   1.340941
     8  F    2.381704   2.641551   3.496432   4.332459   1.332314
     9  O    4.444747   3.975855   4.281251   3.488766   5.879121
    10  H    5.402934   4.908491   5.198727   4.361677   6.836626
    11  H    4.247358   3.541094   4.325571   3.596383   5.691484
    12  O    3.264567   3.390438   2.494315   1.448565   4.716264
    13  H    3.596928   3.517844   3.019478   2.037915   5.082425
    14  H    3.597666   3.519144   3.019631   2.037942   5.082051
    15  O    4.443583   3.973396   4.281213   3.488938   5.880204
    16  H    5.401801   4.906178   5.198673   4.361851   6.837714
    17  H    4.246792   3.539384   4.325857   3.596791   5.692633
    18  O    3.738796   2.702025   4.208882   3.687361   5.099867
    19  H    4.261205   3.098415   4.928482   4.527642   5.461344
    20  H    2.778289   1.717887   3.373978   3.020829   4.115815
                    6          7          8          9         10
     6  F    0.000000
     7  F    2.172331   0.000000
     8  F    2.165948   2.166250   0.000000
     9  O    6.787171   6.137098   6.407304   0.000000
    10  H    7.740894   7.063416   7.348283   0.959326   0.000000
    11  H    6.612785   6.121570   6.057071   0.973910   1.563143
    12  O    5.146592   5.152905   5.637473   2.742288   3.440152
    13  H    5.418129   5.723160   5.889813   3.028390   3.645069
    14  H    5.716926   5.415467   5.895832   1.796380   2.487682
    15  O    6.155422   6.789204   6.394007   3.822942   4.286194
    16  H    7.082146   7.743197   7.334439   4.286497   4.565189
    17  H    6.143279   6.607291   6.047079   3.414849   3.903137
    18  O    5.909159   5.888292   5.203345   2.773976   3.388092
    19  H    6.314499   6.288300   5.330195   3.500885   4.021207
    20  H    4.948694   4.928928   4.253683   2.984594   3.784704
                   11         12         13         14         15
    11  H    0.000000
    12  O    2.988462   0.000000
    13  H    3.037312   0.978770   0.000000
    14  H    2.206513   0.978771   1.554981   0.000000
    15  O    3.414777   2.742428   1.796474   3.028592   0.000000
    16  H    3.903460   3.440348   2.487844   3.645404   0.959325
    17  H    2.802149   2.988755   2.206671   3.037665   0.973904
    18  O    1.868567   3.468170   3.154156   3.154316   2.773948
    19  H    2.542013   4.418922   4.091784   4.091886   3.500996
    20  H    2.250738   3.172337   3.011373   3.011930   2.983637
                   16         17         18         19         20
    16  H    0.000000
    17  H    1.563134   0.000000
    18  O    3.388312   1.868663   0.000000
    19  H    4.021568   2.542198   0.960729   0.000000
    20  H    3.783974   2.250054   0.984266   1.554515   0.000000
 Stoichiometry    C2H9F3O6
 Framework group  C1[X(C2H9F3O6)]
 Deg. of freedom    54
 Full point group                 C1      NOp   1
 Largest Abelian subgroup         C1      NOp   1
 Largest concise Abelian subgroup C1      NOp   1
                         Standard orientation:                         
 ---------------------------------------------------------------------
 Center     Atomic      Atomic             Coordinates (Angstroms)
 Number     Number       Type             X           Y           Z
 ---------------------------------------------------------------------
      1          6           0        0.926825   -0.055841   -0.002688
      2          8           0        0.229736    0.944348   -0.002092
      3          8           0        0.566472   -1.292371   -0.003024
      4          1           0       -0.470839   -1.431300   -0.002541
      5          6           0        2.471480    0.085282   -0.000189
      6          9           0        3.000007   -0.521235   -1.072391
      7          9           0        2.989650   -0.480607    1.099536
      8          9           0        2.837306    1.366195   -0.022406
      9          8           0       -3.083634   -0.135280    1.911911
     10          1           0       -3.967231   -0.176405    2.283220
     11          1           0       -3.010970    0.691695    1.402662
     12          8           0       -1.894637   -1.698020   -0.002319
     13          1           0       -2.351491   -1.315931   -0.779032
     14          1           0       -2.350839   -1.318319    0.775948
     15          8           0       -3.085434   -0.129661   -1.911026
     16          1           0       -3.969230   -0.169857   -2.281963
     17          1           0       -3.012608    0.695875   -1.399483
     18          8           0       -2.352549    1.739784    0.002829
     19          1           0       -2.323222    2.700064    0.004348
     20          1           0       -1.415705    1.437954    0.001217
 ---------------------------------------------------------------------
 Rotational constants (GHZ):           1.3491741           0.3965200           0.3904507
 Standard basis: 6-31++G(d,p) (6D, 7F)
 There are   263 symmetry adapted cartesian basis functions of A   symmetry.
 There are   263 symmetry adapted basis functions of A   symmetry.
   263 basis functions,   424 primitive gaussians,   263 cartesian basis functions
    48 alpha electrons       48 beta electrons
       nuclear repulsion energy       735.0395436776 Hartrees.
 NAtoms=   20 NActive=   20 NUniq=   20 SFac= 1.00D+00 NAtFMM=   60 NAOKFM=F Big=F
 Integral buffers will be    131072 words long.
 Raffenetti 2 integral format.
 Two-electron integral symmetry is turned on.
 Nuclear repulsion after empirical dispersion term =      735.0303060647 Hartrees.
 One-electron integrals computed using PRISM.
 NBasis=   263 RedAO= T EigKep=  3.04D-05  NBF=   263
 NBsUse=   263 1.00D-06 EigRej= -1.00D+00 NBFU=   263
 Initial guess from the checkpoint file:  "/local_scratch/slurm.5620285/Gau-724465.chk"
 B after Tr=    -0.000000   -0.000000   -0.000000
         Rot=    1.000000   -0.000139   -0.000010   -0.000001 Ang=  -0.02 deg.
 Requested convergence on RMS density matrix=1.00D-10 within 128 cycles.
 Requested convergence on MAX density matrix=1.00D-08.
 Requested convergence on             energy=1.00D-08.
 No special actions if energy rises.
 SCF Done:  E(RwB97XD) =  -832.389238975     A.U. after   11 cycles
            NFock= 11  Conv=0.85D-10     -V/T= 2.0082
 Calling FoFJK, ICntrl=      2127 FMM=F ISym2X=0 I1Cent= 0 IOpClX= 0 NMat=1 NMatS=1 NMatT=0.
 ***** Axes restored to original set *****
 -------------------------------------------------------------------
 Center     Atomic                   Forces (Hartrees/Bohr)
 Number     Number              X              Y              Z
 -------------------------------------------------------------------
      1        6          -0.000001735    0.000001701   -0.000004731
      2        8           0.000005659   -0.000003194    0.000002205
      3        8          -0.000005341    0.000002492    0.000001414
      4        1          -0.000000028   -0.000000171   -0.000000422
      5        6          -0.000000492    0.000000336   -0.000001172
      6        9          -0.000001101   -0.000000252    0.000000876
      7        9          -0.000001030    0.000001629    0.000001373
      8        9          -0.000000580    0.000000692    0.000000816
      9        8           0.000000477    0.000000762    0.000000003
     10        1          -0.000000018   -0.000000535    0.000000424
     11        1          -0.000000823   -0.000000906    0.000000201
     12        8           0.000001162   -0.000001835    0.000002206
     13        1          -0.000001574   -0.000001608   -0.000001332
     14        1          -0.000000356    0.000001854   -0.000000848
     15        8           0.000000455   -0.000001753   -0.000000890
     16        1           0.000001653   -0.000000849   -0.000000076
     17        1           0.000001213    0.000000867    0.000000423
     18        8           0.000001835   -0.000000976    0.000002449
     19        1           0.000000910    0.000000682   -0.000001193
     20        1          -0.000000283    0.000001065   -0.000001727
 -------------------------------------------------------------------
 Cartesian Forces:  Max     0.000005659 RMS     0.000001702

 GradGradGradGradGradGradGradGradGradGradGradGradGradGradGradGradGradGrad
 Berny optimization.
 Using GEDIIS/GDIIS optimizer.
 FormGI is forming the generalized inverse of G from B-inverse, IUseBI=4.
 Internal  Forces:  Max     0.000007527 RMS     0.000001140
 Search for a local minimum.
 Step number  14 out of a maximum of  120
 All quantities printed in internal units (Hartrees-Bohrs-Radians)
 Mixed Optimization -- En-DIIS/RFO-DIIS
 Swapping is turned off.
 Update second derivatives using D2CorX and points    5    6    7    8    9
                                                     10   11   12   13   14
 DE= -9.21D-10 DEPred=-1.24D-09 R= 7.43D-01
 Trust test= 7.43D-01 RLast= 4.97D-03 DXMaxT set to 1.20D+00
 ITU=  0  0  0  0  0  0  1  1  1  1  1 -1  1  0
     Eigenvalues ---    0.00003   0.00029   0.00046   0.00049   0.00074
     Eigenvalues ---    0.00096   0.00298   0.00508   0.00531   0.00659
     Eigenvalues ---    0.00807   0.00885   0.01063   0.01254   0.01363
     Eigenvalues ---    0.01519   0.01916   0.01946   0.02086   0.02145
     Eigenvalues ---    0.02409   0.02470   0.02819   0.02903   0.03690
     Eigenvalues ---    0.03712   0.04738   0.05468   0.06807   0.07306
     Eigenvalues ---    0.07855   0.08396   0.11697   0.13614   0.19590
     Eigenvalues ---    0.20171   0.21686   0.23344   0.25672   0.32405
     Eigenvalues ---    0.37438   0.38169   0.39248   0.44487   0.45145
     Eigenvalues ---    0.48384   0.49208   0.51331   0.56265   0.57223
     Eigenvalues ---    0.57510   0.57671   0.63064   0.88021
 Eigenvalue     1 is   3.48D-05 Eigenvector:
                          D6        D5        D7        D9        D8
   1                    0.42786   0.42760   0.40833   0.39030   0.39004
                          D10       D2        D12       D11       D13
   1                    0.37077  -0.09209   0.05523   0.05496   0.05044
 En-DIIS/RFO-DIIS/Sim-DIIS IScMMF=       -3 using points:    14   13   12   11   10    9    8    7    6    5
 RFO step:  Lambda=-2.35160958D-10.
 DIIS inversion failure, remove point  10.
 DIIS inversion failure, remove point   9.
 DIIS inversion failure, remove point   8.
 DIIS inversion failure, remove point   7.
 DIIS inversion failure, remove point   6.
 DIIS inversion failure, remove point   5.
 DIIS inversion failure, remove point   4.
 DIIS inversion failure, remove point   3.
 RFO-DIIS uses    2 points instead of   10
 DidBck=F Rises=F RFO-DIIS coefs:    2.12902   -1.12902    0.00000    0.00000    0.00000
                  RFO-DIIS coefs:    0.00000    0.00000    0.00000    0.00000    0.00000
 Iteration  1 RMS(Cart)=  0.00099641 RMS(Int)=  0.00000098
 Iteration  2 RMS(Cart)=  0.00000103 RMS(Int)=  0.00000001
 Iteration  3 RMS(Cart)=  0.00000000 RMS(Int)=  0.00000001
 Variable       Old X    -DE/DX   Delta X   Delta X   Delta X     New X
                                 (Linear)    (Quad)   (Total)
    R1        2.30385  -0.00001  -0.00000  -0.00000  -0.00001   2.30384
    R2        2.43391  -0.00000   0.00000  -0.00000  -0.00000   2.43390
    R3        2.93114   0.00000  -0.00000   0.00000   0.00000   2.93114
    R4        3.24634  -0.00000   0.00001  -0.00002  -0.00001   3.24632
    R5        1.97774   0.00000   0.00001  -0.00000   0.00000   1.97774
    R6        2.73739  -0.00000  -0.00000   0.00000   0.00000   2.73739
    R7        2.53309  -0.00000   0.00005  -0.00000   0.00005   2.53315
    R8        2.53401  -0.00000  -0.00005  -0.00000  -0.00005   2.53396
    R9        2.51771   0.00000  -0.00000   0.00000  -0.00000   2.51771
   R10        1.81286  -0.00000   0.00000  -0.00000   0.00000   1.81286
   R11        1.84042  -0.00000   0.00000  -0.00000  -0.00000   1.84042
   R12        3.39467  -0.00000  -0.00000  -0.00001  -0.00001   3.39465
   R13        3.53108   0.00000   0.00003   0.00001   0.00004   3.53112
   R14        1.84961  -0.00000   0.00000   0.00000   0.00000   1.84961
   R15        1.84961  -0.00000   0.00000  -0.00000   0.00000   1.84961
   R16        3.39484  -0.00000   0.00002  -0.00003  -0.00001   3.39483
   R17        1.81286  -0.00000   0.00000  -0.00000   0.00000   1.81286
   R18        1.84041  -0.00000   0.00000  -0.00000   0.00000   1.84041
   R19        3.53126   0.00000   0.00001   0.00001   0.00002   3.53128
   R20        1.81552  -0.00000   0.00000  -0.00000   0.00000   1.81552
   R21        1.85999  -0.00000  -0.00000   0.00000  -0.00000   1.85999
    A1        2.24934  -0.00000  -0.00000   0.00000  -0.00000   2.24934
    A2        2.08837  -0.00000   0.00001  -0.00000   0.00000   2.08837
    A3        1.94547   0.00000  -0.00000   0.00000  -0.00000   1.94547
    A4        2.47092   0.00000   0.00001  -0.00003  -0.00002   2.47090
    A5        1.98750   0.00000  -0.00000   0.00001   0.00001   1.98751
    A6        1.92858   0.00000  -0.00015   0.00000  -0.00015   1.92843
    A7        1.92596   0.00000   0.00015   0.00000   0.00015   1.92611
    A8        1.94001   0.00000   0.00000   0.00000   0.00000   1.94002
    A9        1.88881  -0.00000   0.00000  -0.00000  -0.00000   1.88881
   A10        1.88958  -0.00000  -0.00001  -0.00000  -0.00001   1.88957
   A11        1.88946  -0.00000   0.00001  -0.00000   0.00001   1.88947
   A12        1.88337   0.00000  -0.00001   0.00001  -0.00000   1.88337
   A13        2.20465   0.00000  -0.00011   0.00007  -0.00004   2.20461
   A14        1.77023  -0.00000  -0.00002   0.00002  -0.00000   1.77023
   A15        2.67765  -0.00000  -0.00003  -0.00002  -0.00005   2.67759
   A16        1.96794  -0.00000  -0.00002   0.00001  -0.00001   1.96792
   A17        1.96798  -0.00000  -0.00002   0.00001  -0.00001   1.96797
   A18        1.83589  -0.00000  -0.00002   0.00000  -0.00002   1.83587
   A19        2.81930   0.00000   0.00001  -0.00001  -0.00000   2.81930
   A20        2.81907   0.00000   0.00010  -0.00003   0.00007   2.81914
   A21        2.20478   0.00000  -0.00009   0.00007  -0.00002   2.20476
   A22        1.77033  -0.00000  -0.00003   0.00002  -0.00001   1.77032
   A23        1.88336   0.00000  -0.00000   0.00001   0.00000   1.88337
   A24        2.67725  -0.00000   0.00003  -0.00003   0.00000   2.67725
   A25        1.69550   0.00000   0.00005   0.00003   0.00008   1.69557
   A26        2.17756  -0.00000   0.00001  -0.00002  -0.00001   2.17755
   A27        1.73616   0.00000  -0.00008   0.00001  -0.00007   1.73609
   A28        2.17773  -0.00000  -0.00002  -0.00002  -0.00004   2.17769
   A29        1.73520   0.00000   0.00003   0.00001   0.00004   1.73524
   A30        1.85194   0.00000  -0.00000   0.00000  -0.00000   1.85194
   A31        3.19364  -0.00000  -0.00000   0.00001   0.00001   3.19365
   A32        3.15642   0.00000  -0.00003   0.00000  -0.00003   3.15639
   A33        3.14134   0.00000   0.00003   0.00000   0.00003   3.14137
   A34        3.12672  -0.00000  -0.00002  -0.00001  -0.00003   3.12669
    D1        0.00242   0.00000  -0.00029   0.00000  -0.00029   0.00214
    D2       -3.13698   0.00000  -0.00054   0.00000  -0.00054  -3.13752
    D3       -0.00020  -0.00000   0.00002   0.00000   0.00002  -0.00018
    D4        3.13934  -0.00000   0.00026  -0.00000   0.00025   3.13960
    D5       -2.11837   0.00000   0.00239  -0.00000   0.00239  -2.11598
    D6        2.07652   0.00000   0.00239  -0.00000   0.00239   2.07890
    D7       -0.01998   0.00000   0.00228  -0.00000   0.00228  -0.01770
    D8        1.02505   0.00000   0.00218  -0.00000   0.00218   1.02723
    D9       -1.06324   0.00000   0.00218  -0.00000   0.00218  -1.06107
   D10        3.12344   0.00000   0.00207  -0.00000   0.00207   3.12551
   D11        0.86223   0.00000   0.00037   0.00001   0.00038   0.86262
   D12       -0.86805  -0.00000   0.00033  -0.00002   0.00031  -0.86774
   D13        3.13892   0.00000   0.00033  -0.00001   0.00032   3.13924
   D14        1.04492  -0.00000   0.00014  -0.00000   0.00014   1.04506
   D15       -1.04719   0.00000   0.00020  -0.00002   0.00018  -1.04701
   D16       -2.59407   0.00000   0.00008  -0.00007   0.00001  -2.59406
   D17       -0.24743   0.00000  -0.00007   0.00003  -0.00004  -0.24747
   D18        2.24143   0.00000   0.00004   0.00015   0.00019   2.24162
   D19        0.10266  -0.00000   0.00015   0.00007   0.00022   0.10288
   D20        1.05358   0.00000   0.00001  -0.00004  -0.00003   1.05354
   D21       -2.75333  -0.00000   0.00005  -0.00006  -0.00001  -2.75334
   D22       -0.70650  -0.00000  -0.00002  -0.00006  -0.00008  -0.70658
   D23       -1.26840   0.00000   0.00005   0.00011   0.00016  -1.26825
   D24        0.88298   0.00000  -0.00000   0.00012   0.00012   0.88311
   D25        1.26826  -0.00000  -0.00013  -0.00008  -0.00021   1.26805
   D26       -0.88310  -0.00000  -0.00008  -0.00010  -0.00017  -0.88327
   D27       -2.24164  -0.00000   0.00003  -0.00017  -0.00014  -2.24178
   D28       -0.10269   0.00000  -0.00007  -0.00009  -0.00016  -0.10285
   D29        0.24812  -0.00000  -0.00002  -0.00003  -0.00005   0.24807
   D30        2.59498  -0.00000  -0.00015   0.00007  -0.00008   2.59490
   D31       -1.05409  -0.00000   0.00005   0.00005   0.00010  -1.05399
   D32        2.75290   0.00000   0.00000   0.00006   0.00006   2.75297
   D33        0.70681  -0.00000  -0.00001   0.00006   0.00005   0.70686
         Item               Value     Threshold  Converged?
 Maximum Force            0.000008     0.000015     YES
 RMS     Force            0.000001     0.000010     YES
 Maximum Displacement     0.005280     0.000060     NO 
 RMS     Displacement     0.000996     0.000040     NO 
 Predicted change in Energy=-8.826738D-10
 GradGradGradGradGradGradGradGradGradGradGradGradGradGradGradGradGradGrad

                          Input orientation:                          
 ---------------------------------------------------------------------
 Center     Atomic      Atomic             Coordinates (Angstroms)
 Number     Number       Type             X           Y           Z
 ---------------------------------------------------------------------
      1          6           0        0.292065   -0.446183    0.866901
      2          8           0       -0.643010    0.169508    0.384339
      3          8           0        1.316811   -0.954517    0.274998
      4          1           0        1.324787   -0.805560   -0.760890
      5          6           0        0.335322   -0.701463    2.396229
      6          9           0        1.447473   -0.175439    2.928500
      7          9           0        0.331457   -2.018203    2.649666
      8          9           0       -0.717066   -0.156180    3.004674
      9          8           0       -1.025555   -1.293569   -3.292496
     10          1           0       -1.270323   -1.448176   -4.207096
     11          1           0       -1.474548   -0.482005   -2.995395
     12          8           0        1.401314   -0.636640   -2.197536
     13          1           0        1.411599    0.303936   -2.468094
     14          1           0        0.637341   -1.029932   -2.666216
     15          8           0        0.878152    1.985844   -2.805615
     16          1           0        1.003135    2.467892   -3.625562
     17          1           0       -0.079220    1.921861   -2.638772
     18          8           0       -1.606123    1.075811   -1.971913
     19          1           0       -2.429364    1.521528   -1.756014
     20          1           0       -1.245393    0.740628   -1.119679
 ---------------------------------------------------------------------
                    Distance matrix (angstroms):
                    1          2          3          4          5
     1  C    0.000000
     2  O    1.219141   0.000000
     3  O    1.287966   2.261920   0.000000
     4  H    1.960962   2.476799   1.046573   0.000000
     5  C    1.551091   2.400713   2.350953   3.310178   0.000000
     6  F    2.378752   3.310870   2.768593   3.744823   1.340483
     7  F    2.377193   3.296569   2.782337   3.753545   1.340913
     8  F    2.381706   2.641536   3.496445   4.332474   1.332314
     9  O    4.444634   3.975683   4.281197   3.488738   5.879130
    10  H    5.402823   4.908330   5.198666   4.361638   6.836635
    11  H    4.247298   3.540979   4.325554   3.596383   5.691520
    12  O    3.264580   3.390459   2.494316   1.448566   4.716272
    13  H    3.596975   3.517935   3.019477   2.037907   5.082405
    14  H    3.597624   3.519068   3.019620   2.037938   5.082072
    15  O    4.443605   3.973514   4.281159   3.488885   5.880090
    16  H    5.401822   4.906289   5.198620   4.361800   6.837599
    17  H    4.246790   3.539464   4.325796   3.596735   5.692531
    18  O    3.738776   2.702017   4.208846   3.687325   5.099860
    19  H    4.261190   3.098408   4.928451   4.527610   5.461345
    20  H    2.778272   1.717881   3.373948   3.020803   4.115811
                    6          7          8          9         10
     6  F    0.000000
     7  F    2.172331   0.000000
     8  F    2.165965   2.166232   0.000000
     9  O    6.787258   6.138067   6.406495   0.000000
    10  H    7.740995   7.064405   7.347447   0.959326   0.000000
    11  H    6.612467   6.122766   6.056465   0.973909   1.563142
    12  O    5.146949   5.152541   5.637497   2.742296   3.440140
    13  H    5.417962   5.722806   5.890171   3.028429   3.645097
    14  H    5.717282   5.415611   5.895495   1.796373   2.487653
    15  O    6.154294   6.789061   6.394720   3.823049   4.286326
    16  H    7.080986   7.743041   7.335181   4.286620   4.565346
    17  H    6.141985   6.607597   6.047610   3.414952   3.903269
    18  O    5.907971   5.889493   5.203330   2.773979   3.388114
    19  H    6.313020   6.289820   5.330179   3.500889   4.021234
    20  H    4.947571   4.930067   4.253667   2.984531   3.784657
                   11         12         13         14         15
    11  H    0.000000
    12  O    2.988489   0.000000
    13  H    3.037366   0.978770   0.000000
    14  H    2.206503   0.978772   1.554970   0.000000
    15  O    3.414893   2.742423   1.796469   3.028585   0.000000
    16  H    3.903577   3.440338   2.487827   3.645398   0.959326
    17  H    2.802265   2.988745   2.206661   3.037646   0.973905
    18  O    1.868587   3.468151   3.154145   3.154258   2.773957
    19  H    2.542024   4.418905   4.091770   4.091832   3.500987
    20  H    2.250701   3.172333   3.011400   3.011868   2.983686
                   16         17         18         19         20
    16  H    0.000000
    17  H    1.563137   0.000000
    18  O    3.388314   1.868672   0.000000
    19  H    4.021550   2.542185   0.960729   0.000000
    20  H    3.784015   2.250092   0.984264   1.554514   0.000000
 Stoichiometry    C2H9F3O6
 Framework group  C1[X(C2H9F3O6)]
 Deg. of freedom    54
 Full point group                 C1      NOp   1
 Largest Abelian subgroup         C1      NOp   1
 Largest concise Abelian subgroup C1      NOp   1
                         Standard orientation:                         
 ---------------------------------------------------------------------
 Center     Atomic      Atomic             Coordinates (Angstroms)
 Number     Number       Type             X           Y           Z
 ---------------------------------------------------------------------
      1          6           0        0.926809   -0.055827   -0.002379
      2          8           0        0.229728    0.944365   -0.001858
      3          8           0        0.566446   -1.292352   -0.002667
      4          1           0       -0.470865   -1.431282   -0.002235
      5          6           0        2.471467    0.085279   -0.000168
      6          9           0        2.999400   -0.518963   -1.073980
      7          9           0        2.990230   -0.482952    1.098033
      8          9           0        2.837296    1.366233   -0.019862
      9          8           0       -3.083676   -0.134930    1.911917
     10          1           0       -3.967280   -0.176021    2.283216
     11          1           0       -3.011030    0.691961    1.402532
     12          8           0       -1.894661   -1.698018   -0.002028
     13          1           0       -2.351471   -1.316073   -0.778838
     14          1           0       -2.350901   -1.318140    0.776131
     15          8           0       -3.085272   -0.130006   -1.911129
     16          1           0       -3.969040   -0.170264   -2.282126
     17          1           0       -3.012475    0.695623   -1.399731
     18          8           0       -2.352560    1.739769    0.002483
     19          1           0       -2.323244    2.700050    0.003813
     20          1           0       -1.415714    1.437951    0.001060
 ---------------------------------------------------------------------
 Rotational constants (GHZ):           1.3491524           0.3965228           0.3904562
 Standard basis: 6-31++G(d,p) (6D, 7F)
 There are   263 symmetry adapted cartesian basis functions of A   symmetry.
 There are   263 symmetry adapted basis functions of A   symmetry.
   263 basis functions,   424 primitive gaussians,   263 cartesian basis functions
    48 alpha electrons       48 beta electrons
       nuclear repulsion energy       735.0402878984 Hartrees.
 NAtoms=   20 NActive=   20 NUniq=   20 SFac= 1.00D+00 NAtFMM=   60 NAOKFM=F Big=F
 Integral buffers will be    131072 words long.
 Raffenetti 2 integral format.
 Two-electron integral symmetry is turned on.
 Nuclear repulsion after empirical dispersion term =      735.0310502920 Hartrees.
 One-electron integrals computed using PRISM.
 NBasis=   263 RedAO= T EigKep=  3.04D-05  NBF=   263
 NBsUse=   263 1.00D-06 EigRej= -1.00D+00 NBFU=   263
 Initial guess from the checkpoint file:  "/local_scratch/slurm.5620285/Gau-724465.chk"
 B after Tr=     0.000000    0.000000    0.000000
         Rot=    1.000000   -0.000158   -0.000011    0.000001 Ang=  -0.02 deg.
 Requested convergence on RMS density matrix=1.00D-10 within 128 cycles.
 Requested convergence on MAX density matrix=1.00D-08.
 Requested convergence on             energy=1.00D-08.
 No special actions if energy rises.
 SCF Done:  E(RwB97XD) =  -832.389238975     A.U. after   11 cycles
            NFock= 11  Conv=0.97D-10     -V/T= 2.0082
 Calling FoFJK, ICntrl=      2127 FMM=F ISym2X=0 I1Cent= 0 IOpClX= 0 NMat=1 NMatS=1 NMatT=0.
 ***** Axes restored to original set *****
 -------------------------------------------------------------------
 Center     Atomic                   Forces (Hartrees/Bohr)
 Number     Number              X              Y              Z
 -------------------------------------------------------------------
      1        6          -0.000000233    0.000000708   -0.000003117
      2        8           0.000001985   -0.000000901    0.000000786
      3        8          -0.000002959    0.000001138    0.000001353
      4        1          -0.000000155   -0.000000399   -0.000000346
      5        6          -0.000000336    0.000000384   -0.000000971
      6        9          -0.000001174   -0.000000236    0.000000812
      7        9          -0.000001034    0.000001410    0.000001242
      8        9          -0.000000396    0.000000659    0.000000650
      9        8           0.000000753    0.000001092   -0.000000148
     10        1          -0.000000204   -0.000000505    0.000000329
     11        1          -0.000000422   -0.000000563    0.000000103
     12        8          -0.000000953    0.000000237    0.000000245
     13        1           0.000000260   -0.000000783    0.000000121
     14        1           0.000000013   -0.000000893    0.000000466
     15        8          -0.000000107   -0.000002066   -0.000000650
     16        1           0.000001148   -0.000000635   -0.000000018
     17        1           0.000001770    0.000000562   -0.000000244
     18        8           0.000001012   -0.000000102    0.000000579
     19        1           0.000000832    0.000000570   -0.000001062
     20        1           0.000000202    0.000000323   -0.000000131
 -------------------------------------------------------------------
 Cartesian Forces:  Max     0.000003117 RMS     0.000000964

 GradGradGradGradGradGradGradGradGradGradGradGradGradGradGradGradGradGrad
 Berny optimization.
 Using GEDIIS/GDIIS optimizer.
 FormGI is forming the generalized inverse of G from B-inverse, IUseBI=4.
 Internal  Forces:  Max     0.000003153 RMS     0.000000620
 Search for a local minimum.
 Step number  15 out of a maximum of  120
 All quantities printed in internal units (Hartrees-Bohrs-Radians)
 Mixed Optimization -- En-DIIS/RFO-DIIS
 Swapping is turned off.
 Update second derivatives using D2CorX and points    5    6    7    8    9
                                                     10   11   12   13   14
                                                     15
 DE=  7.16D-11 DEPred=-8.83D-10 R=-8.11D-02
 Trust test=-8.11D-02 RLast= 5.62D-03 DXMaxT set to 6.00D-01
 ITU= -1  0  0  0  0  0  0  1  1  1  1  1 -1  1  0
     Eigenvalues ---    0.00003   0.00029   0.00046   0.00048   0.00074
     Eigenvalues ---    0.00090   0.00299   0.00532   0.00559   0.00659
     Eigenvalues ---    0.00778   0.00882   0.01063   0.01215   0.01362
     Eigenvalues ---    0.01523   0.01904   0.01933   0.01997   0.02108
     Eigenvalues ---    0.02388   0.02464   0.02822   0.02930   0.03681
     Eigenvalues ---    0.03712   0.04741   0.05513   0.06947   0.07332
     Eigenvalues ---    0.07858   0.08416   0.11697   0.13608   0.19564
     Eigenvalues ---    0.20197   0.21683   0.23296   0.25680   0.32435
     Eigenvalues ---    0.37435   0.38104   0.38645   0.44506   0.45285
     Eigenvalues ---    0.47989   0.49226   0.51465   0.56282   0.57225
     Eigenvalues ---    0.57507   0.57660   0.62608   0.83796
 Eigenvalue     1 is   2.51D-05 Eigenvector:
                          D6        D5        D7        D9        D8
   1                    0.42764   0.42744   0.40815   0.39007   0.38987
                          D10       D2        D11       D12       D13
   1                    0.37059  -0.09331   0.05771   0.05731   0.05267
 En-DIIS/RFO-DIIS/Sim-DIIS IScMMF=       -3 using points:    15   14   13   12   11   10    9    8    7    6
 RFO step:  Lambda=-8.45657233D-11.
 DIIS inversion failure, remove point  10.
 DIIS inversion failure, remove point   9.
 DIIS inversion failure, remove point   8.
 DIIS inversion failure, remove point   7.
 DIIS inversion failure, remove point   6.
 DIIS inversion failure, remove point   5.
 DIIS inversion failure, remove point   4.
 DIIS inversion failure, remove point   3.
 RFO-DIIS uses    2 points instead of   10
 DidBck=F Rises=F RFO-DIIS coefs:    1.49085   -0.49085    0.00000    0.00000    0.00000
                  RFO-DIIS coefs:    0.00000    0.00000    0.00000    0.00000    0.00000
 Iteration  1 RMS(Cart)=  0.00049012 RMS(Int)=  0.00000024
 Iteration  2 RMS(Cart)=  0.00000025 RMS(Int)=  0.00000000
 Variable       Old X    -DE/DX   Delta X   Delta X   Delta X     New X
                                 (Linear)    (Quad)   (Total)
    R1        2.30384  -0.00000  -0.00000   0.00000  -0.00000   2.30384
    R2        2.43390  -0.00000  -0.00000  -0.00000  -0.00000   2.43390
    R3        2.93114   0.00000   0.00000   0.00000   0.00000   2.93114
    R4        3.24632  -0.00000  -0.00001  -0.00001  -0.00002   3.24631
    R5        1.97774   0.00000   0.00000   0.00001   0.00001   1.97774
    R6        2.73739  -0.00000   0.00000  -0.00001  -0.00001   2.73738
    R7        2.53315  -0.00000   0.00003  -0.00000   0.00003   2.53317
    R8        2.53396  -0.00000  -0.00003  -0.00000  -0.00003   2.53393
    R9        2.51771   0.00000  -0.00000   0.00000   0.00000   2.51771
   R10        1.81286  -0.00000   0.00000  -0.00000  -0.00000   1.81286
   R11        1.84042  -0.00000  -0.00000  -0.00000  -0.00000   1.84042
   R12        3.39465  -0.00000  -0.00001  -0.00001  -0.00001   3.39464
   R13        3.53112  -0.00000   0.00002  -0.00000   0.00002   3.53113
   R14        1.84961  -0.00000   0.00000  -0.00000  -0.00000   1.84961
   R15        1.84961  -0.00000   0.00000  -0.00000   0.00000   1.84961
   R16        3.39483  -0.00000  -0.00000  -0.00002  -0.00003   3.39481
   R17        1.81286  -0.00000   0.00000  -0.00000  -0.00000   1.81286
   R18        1.84041  -0.00000   0.00000  -0.00000  -0.00000   1.84041
   R19        3.53128   0.00000   0.00001  -0.00000   0.00000   3.53128
   R20        1.81552  -0.00000   0.00000  -0.00000  -0.00000   1.81552
   R21        1.85999  -0.00000  -0.00000   0.00000  -0.00000   1.85999
    A1        2.24934  -0.00000  -0.00000   0.00000   0.00000   2.24934
    A2        2.08837  -0.00000   0.00000  -0.00000   0.00000   2.08837
    A3        1.94547   0.00000  -0.00000   0.00000  -0.00000   1.94547
    A4        2.47090   0.00000  -0.00001  -0.00001  -0.00002   2.47088
    A5        1.98751   0.00000   0.00001   0.00000   0.00001   1.98752
    A6        1.92843   0.00000  -0.00007   0.00000  -0.00007   1.92835
    A7        1.92611   0.00000   0.00007   0.00000   0.00007   1.92619
    A8        1.94002   0.00000   0.00000   0.00000   0.00000   1.94002
    A9        1.88881  -0.00000  -0.00000  -0.00000  -0.00000   1.88881
   A10        1.88957  -0.00000  -0.00000  -0.00000  -0.00000   1.88957
   A11        1.88947  -0.00000   0.00000  -0.00000   0.00000   1.88947
   A12        1.88337   0.00000  -0.00000   0.00000   0.00000   1.88337
   A13        2.20461   0.00000  -0.00002   0.00005   0.00003   2.20464
   A14        1.77023  -0.00000  -0.00000   0.00001   0.00001   1.77024
   A15        2.67759  -0.00000  -0.00003  -0.00000  -0.00003   2.67756
   A16        1.96792  -0.00000  -0.00001   0.00001   0.00000   1.96792
   A17        1.96797  -0.00000  -0.00000   0.00000  -0.00000   1.96797
   A18        1.83587   0.00000  -0.00001   0.00001  -0.00000   1.83586
   A19        2.81930  -0.00000  -0.00000  -0.00000  -0.00000   2.81929
   A20        2.81914  -0.00000   0.00003  -0.00002   0.00001   2.81915
   A21        2.20476   0.00000  -0.00001   0.00004   0.00003   2.20478
   A22        1.77032   0.00000  -0.00000   0.00001   0.00001   1.77033
   A23        1.88337   0.00000   0.00000   0.00000   0.00000   1.88337
   A24        2.67725  -0.00000   0.00000  -0.00001  -0.00001   2.67724
   A25        1.69557   0.00000   0.00004  -0.00001   0.00003   1.69560
   A26        2.17755  -0.00000  -0.00001  -0.00000  -0.00001   2.17754
   A27        1.73609   0.00000  -0.00003   0.00001  -0.00003   1.73607
   A28        2.17769  -0.00000  -0.00002  -0.00000  -0.00002   2.17767
   A29        1.73524   0.00000   0.00002   0.00001   0.00003   1.73527
   A30        1.85194   0.00000  -0.00000   0.00000   0.00000   1.85195
   A31        3.19365  -0.00000   0.00000   0.00000   0.00001   3.19365
   A32        3.15639   0.00000  -0.00001  -0.00000  -0.00001   3.15638
   A33        3.14137   0.00000   0.00002   0.00000   0.00002   3.14139
   A34        3.12669  -0.00000  -0.00002   0.00000  -0.00001   3.12667
    D1        0.00214   0.00000  -0.00014   0.00000  -0.00014   0.00200
    D2       -3.13752   0.00000  -0.00026   0.00000  -0.00026  -3.13778
    D3       -0.00018  -0.00000   0.00001  -0.00000   0.00001  -0.00017
    D4        3.13960  -0.00000   0.00013  -0.00000   0.00012   3.13972
    D5       -2.11598   0.00000   0.00117   0.00000   0.00117  -2.11481
    D6        2.07890  -0.00000   0.00117   0.00000   0.00117   2.08008
    D7       -0.01770   0.00000   0.00112   0.00000   0.00112  -0.01658
    D8        1.02723   0.00000   0.00107   0.00000   0.00107   1.02830
    D9       -1.06107  -0.00000   0.00107   0.00000   0.00107  -1.05999
   D10        3.12551   0.00000   0.00102   0.00000   0.00102   3.12653
   D11        0.86262   0.00000   0.00019  -0.00000   0.00018   0.86280
   D12       -0.86774  -0.00000   0.00015   0.00000   0.00015  -0.86759
   D13        3.13924   0.00000   0.00016  -0.00000   0.00016   3.13939
   D14        1.04506   0.00000   0.00007  -0.00000   0.00007   1.04512
   D15       -1.04701  -0.00000   0.00009  -0.00002   0.00007  -1.04694
   D16       -2.59406  -0.00000   0.00000  -0.00005  -0.00004  -2.59411
   D17       -0.24747   0.00000  -0.00002   0.00002   0.00000  -0.24747
   D18        2.24162   0.00000   0.00009   0.00002   0.00011   2.24173
   D19        0.10288  -0.00000   0.00011  -0.00004   0.00007   0.10295
   D20        1.05354   0.00000  -0.00002  -0.00001  -0.00003   1.05352
   D21       -2.75334  -0.00000  -0.00001  -0.00002  -0.00003  -2.75337
   D22       -0.70658  -0.00000  -0.00004  -0.00002  -0.00006  -0.70663
   D23       -1.26825   0.00000   0.00008   0.00000   0.00008  -1.26816
   D24        0.88311   0.00000   0.00006   0.00002   0.00008   0.88318
   D25        1.26805  -0.00000  -0.00010   0.00003  -0.00008   1.26797
   D26       -0.88327  -0.00000  -0.00009   0.00001  -0.00007  -0.88334
   D27       -2.24178  -0.00000  -0.00007  -0.00003  -0.00010  -2.24189
   D28       -0.10285   0.00000  -0.00008   0.00001  -0.00007  -0.10292
   D29        0.24807  -0.00000  -0.00003  -0.00001  -0.00004   0.24803
   D30        2.59490   0.00000  -0.00004   0.00004   0.00000   2.59490
   D31       -1.05399  -0.00000   0.00005   0.00000   0.00005  -1.05394
   D32        2.75297   0.00000   0.00003   0.00002   0.00005   2.75302
   D33        0.70686   0.00000   0.00003   0.00001   0.00004   0.70690
         Item               Value     Threshold  Converged?
 Maximum Force            0.000003     0.000015     YES
 RMS     Force            0.000001     0.000010     YES
 Maximum Displacement     0.002594     0.000060     NO 
 RMS     Displacement     0.000490     0.000040     NO 
 Predicted change in Energy=-2.133369D-10
 GradGradGradGradGradGradGradGradGradGradGradGradGradGradGradGradGradGrad

                          Input orientation:                          
 ---------------------------------------------------------------------
 Center     Atomic      Atomic             Coordinates (Angstroms)
 Number     Number       Type             X           Y           Z
 ---------------------------------------------------------------------
      1          6           0        0.291978   -0.446307    0.866873
      2          8           0       -0.643073    0.169429    0.384326
      3          8           0        1.316697   -0.954676    0.274958
      4          1           0        1.324685   -0.805702   -0.760930
      5          6           0        0.335317   -0.701467    2.396220
      6          9           0        1.446878   -0.174193    2.928521
      7          9           0        0.332829   -2.018165    2.649815
      8          9           0       -0.717694   -0.157223    3.004517
      9          8           0       -1.025728   -1.293480   -3.292480
     10          1           0       -1.270555   -1.448103   -4.207061
     11          1           0       -1.474645   -0.481873   -2.995383
     12          8           0        1.401222   -0.636791   -2.197570
     13          1           0        1.411607    0.303784   -2.468128
     14          1           0        0.637200   -1.029996   -2.666243
     15          8           0        0.878349    1.985747   -2.805598
     16          1           0        1.003380    2.467829   -3.625518
     17          1           0       -0.079028    1.921875   -2.638740
     18          8           0       -1.606018    1.075966   -1.971894
     19          1           0       -2.429205    1.521779   -1.755992
     20          1           0       -1.245343    0.740706   -1.119667
 ---------------------------------------------------------------------
                    Distance matrix (angstroms):
                    1          2          3          4          5
     1  C    0.000000
     2  O    1.219140   0.000000
     3  O    1.287964   2.261918   0.000000
     4  H    1.960967   2.476805   1.046576   0.000000
     5  C    1.551092   2.400713   2.350951   3.310183   0.000000
     6  F    2.378704   3.310423   2.769024   3.745101   1.340496
     7  F    2.377245   3.297029   2.781897   3.753269   1.340899
     8  F    2.381708   2.641529   3.496451   4.332486   1.332314
     9  O    4.444578   3.975604   4.281164   3.488713   5.879135
    10  H    5.402769   4.908256   5.198639   4.361625   6.836637
    11  H    4.247263   3.540923   4.325537   3.596372   5.691535
    12  O    3.264585   3.390475   2.494312   1.448559   4.716274
    13  H    3.597004   3.517990   3.019479   2.037901   5.082402
    14  H    3.597607   3.519046   3.019612   2.037930   5.082085
    15  O    4.443620   3.973581   4.281128   3.488849   5.880043
    16  H    5.401838   4.906353   5.198598   4.361778   6.837548
    17  H    4.246793   3.539511   4.325763   3.596700   5.692488
    18  O    3.738756   2.702007   4.208814   3.687292   5.099849
    19  H    4.261176   3.098399   4.928425   4.527583   5.461343
    20  H    2.778254   1.717871   3.373922   3.020780   4.115800
                    6          7          8          9         10
     6  F    0.000000
     7  F    2.172329   0.000000
     8  F    2.165973   2.166223   0.000000
     9  O    6.787300   6.138544   6.406102   0.000000
    10  H    7.741048   7.064883   7.347033   0.959326   0.000000
    11  H    6.612307   6.123351   6.056169   0.973909   1.563144
    12  O    5.147124   5.152359   5.637509   2.742290   3.440156
    13  H    5.417889   5.722635   5.890357   3.028434   3.645133
    14  H    5.717461   5.415681   5.895337   1.796365   2.487662
    15  O    6.153753   6.788994   6.395085   3.823073   4.286399
    16  H    7.080423   7.742970   7.335554   4.286681   4.565468
    17  H    6.141358   6.607750   6.047883   3.414985   3.903348
    18  O    5.907379   5.890074   5.203320   2.773978   3.388131
    19  H    6.312290   6.290563   5.330175   3.500889   4.021245
    20  H    4.947011   4.930618   4.253655   2.984504   3.784644
                   11         12         13         14         15
    11  H    0.000000
    12  O    2.988497   0.000000
    13  H    3.037385   0.978770   0.000000
    14  H    2.206504   0.978772   1.554968   0.000000
    15  O    3.414929   2.742407   1.796455   3.028576   0.000000
    16  H    3.903641   3.440346   2.487829   3.645418   0.959325
    17  H    2.802310   2.988735   2.206653   3.037643   0.973905
    18  O    1.868596   3.468134   3.154136   3.154238   2.773957
    19  H    2.542026   4.418890   4.091759   4.091815   3.500979
    20  H    2.250687   3.172330   3.011417   3.011851   2.983715
                   16         17         18         19         20
    16  H    0.000000
    17  H    1.563139   0.000000
    18  O    3.388320   1.868674   0.000000
    19  H    4.021539   2.542175   0.960729   0.000000
    20  H    3.784045   2.250118   0.984264   1.554514   0.000000
 Stoichiometry    C2H9F3O6
 Framework group  C1[X(C2H9F3O6)]
 Deg. of freedom    54
 Full point group                 C1      NOp   1
 Largest Abelian subgroup         C1      NOp   1
 Largest concise Abelian subgroup C1      NOp   1
                         Standard orientation:                         
 ---------------------------------------------------------------------
 Center     Atomic      Atomic             Coordinates (Angstroms)
 Number     Number       Type             X           Y           Z
 ---------------------------------------------------------------------
      1          6           0        0.926800   -0.055817   -0.002229
      2          8           0        0.229729    0.944380   -0.001748
      3          8           0        0.566428   -1.292338   -0.002491
      4          1           0       -0.470886   -1.431268   -0.002084
      5          6           0        2.471461    0.085275   -0.000159
      6          9           0        2.999103   -0.517851   -1.074758
      7          9           0        2.990514   -0.484106    1.097293
      8          9           0        2.837298    1.366245   -0.018613
      9          8           0       -3.083701   -0.134755    1.911909
     10          1           0       -3.967290   -0.175803    2.283247
     11          1           0       -3.011056    0.692098    1.402461
     12          8           0       -1.894673   -1.698012   -0.001882
     13          1           0       -2.351470   -1.316142   -0.778737
     14          1           0       -2.350932   -1.318059    0.776230
     15          8           0       -3.085207   -0.130185   -1.911162
     16          1           0       -3.968949   -0.170456   -2.282218
     17          1           0       -3.012418    0.695496   -1.399847
     18          8           0       -2.352556    1.739760    0.002308
     19          1           0       -2.323250    2.700042    0.003541
     20          1           0       -1.415708    1.437951    0.000977
 ---------------------------------------------------------------------
 Rotational constants (GHZ):           1.3491490           0.3965241           0.3904585
 Standard basis: 6-31++G(d,p) (6D, 7F)
 There are   263 symmetry adapted cartesian basis functions of A   symmetry.
 There are   263 symmetry adapted basis functions of A   symmetry.
   263 basis functions,   424 primitive gaussians,   263 cartesian basis functions
    48 alpha electrons       48 beta electrons
       nuclear repulsion energy       735.0409553889 Hartrees.
 NAtoms=   20 NActive=   20 NUniq=   20 SFac= 1.00D+00 NAtFMM=   60 NAOKFM=F Big=F
 Integral buffers will be    131072 words long.
 Raffenetti 2 integral format.
 Two-electron integral symmetry is turned on.
 Nuclear repulsion after empirical dispersion term =      735.0317177898 Hartrees.
 One-electron integrals computed using PRISM.
 NBasis=   263 RedAO= T EigKep=  3.04D-05  NBF=   263
 NBsUse=   263 1.00D-06 EigRej= -1.00D+00 NBFU=   263
 Initial guess from the checkpoint file:  "/local_scratch/slurm.5620285/Gau-724465.chk"
 B after Tr=    -0.000000   -0.000000   -0.000000
         Rot=    1.000000   -0.000076   -0.000006    0.000001 Ang=  -0.01 deg.
 Requested convergence on RMS density matrix=1.00D-10 within 128 cycles.
 Requested convergence on MAX density matrix=1.00D-08.
 Requested convergence on             energy=1.00D-08.
 No special actions if energy rises.
 SCF Done:  E(RwB97XD) =  -832.389238975     A.U. after   11 cycles
            NFock= 11  Conv=0.49D-10     -V/T= 2.0082
 Calling FoFJK, ICntrl=      2127 FMM=F ISym2X=0 I1Cent= 0 IOpClX= 0 NMat=1 NMatS=1 NMatT=0.
 ***** Axes restored to original set *****
 -------------------------------------------------------------------
 Center     Atomic                   Forces (Hartrees/Bohr)
 Number     Number              X              Y              Z
 -------------------------------------------------------------------
      1        6          -0.000000035    0.000000354   -0.000001578
      2        8           0.000000503    0.000000027    0.000000174
      3        8          -0.000001489    0.000000385    0.000000793
      4        1          -0.000000205   -0.000000465   -0.000000010
      5        6          -0.000000397    0.000000421   -0.000000497
      6        9          -0.000000982   -0.000000057    0.000000557
      7        9          -0.000001035    0.000001099    0.000000898
      8        9          -0.000000402    0.000000742    0.000000339
      9        8           0.000000459    0.000000750   -0.000000041
     10        1          -0.000000167   -0.000000355    0.000000234
     11        1          -0.000000065   -0.000000258   -0.000000039
     12        8          -0.000001187    0.000000386   -0.000000100
     13        1           0.000000756   -0.000000408    0.000000466
     14        1           0.000000023   -0.000001515    0.000000721
     15        8           0.000000110   -0.000001528   -0.000000431
     16        1           0.000000980   -0.000000674   -0.000000115
     17        1           0.000001527    0.000000133   -0.000000442
     18        8           0.000000605    0.000000228   -0.000000247
     19        1           0.000000716    0.000000528   -0.000000827
     20        1           0.000000288    0.000000206    0.000000145
 -------------------------------------------------------------------
 Cartesian Forces:  Max     0.000001578 RMS     0.000000670

 GradGradGradGradGradGradGradGradGradGradGradGradGradGradGradGradGradGrad
 Berny optimization.
 Using GEDIIS/GDIIS optimizer.
 FormGI is forming the generalized inverse of G from B-inverse, IUseBI=4.
 Internal  Forces:  Max     0.000001283 RMS     0.000000324
 Search for a local minimum.
 Step number  16 out of a maximum of  120
 All quantities printed in internal units (Hartrees-Bohrs-Radians)
 Mixed Optimization -- En-DIIS/RFO-DIIS
 Swapping is turned off.
 Update second derivatives using D2CorX and points    6    7    8    9   10
                                                     11   12   13   14   15
                                                     16
 DE=  2.51D-10 DEPred=-2.13D-10 R=-1.18D+00
 Trust test=-1.18D+00 RLast= 2.76D-03 DXMaxT set to 3.00D-01
 ITU= -1 -1  0  0  0  0  0  0  1  1  1  1  1 -1  1  0
     Eigenvalues ---    0.00002   0.00029   0.00046   0.00050   0.00073
     Eigenvalues ---    0.00090   0.00299   0.00531   0.00549   0.00656
     Eigenvalues ---    0.00765   0.00880   0.01066   0.01127   0.01357
     Eigenvalues ---    0.01496   0.01832   0.01926   0.01958   0.02104
     Eigenvalues ---    0.02362   0.02453   0.02827   0.02941   0.03671
     Eigenvalues ---    0.03712   0.04744   0.05573   0.07030   0.07440
     Eigenvalues ---    0.07861   0.08447   0.11696   0.13590   0.19484
     Eigenvalues ---    0.20263   0.21682   0.23287   0.25722   0.32404
     Eigenvalues ---    0.37219   0.37435   0.38221   0.44485   0.45153
     Eigenvalues ---    0.48066   0.49212   0.51280   0.55936   0.57171
     Eigenvalues ---    0.57507   0.57632   0.61815   0.82797
 Eigenvalue     1 is   2.02D-05 Eigenvector:
                          D6        D5        D7        D9        D8
   1                    0.42746   0.42730   0.40801   0.38990   0.38974
                          D10       D2        D12       D11       D13
   1                    0.37045  -0.09421   0.05984   0.05853   0.05406
 En-DIIS/RFO-DIIS/Sim-DIIS IScMMF=       -3 using points:    16   15   14   13   12   11   10    9    8    7
 RFO step:  Lambda=-3.30419311D-11.
 DIIS inversion failure, remove point  10.
 DIIS inversion failure, remove point   9.
 DIIS inversion failure, remove point   8.
 DIIS inversion failure, remove point   7.
 DIIS inversion failure, remove point   6.
 DIIS inversion failure, remove point   5.
 DIIS inversion failure, remove point   4.
 DIIS inversion failure, remove point   3.
 DIIS inversion failure, remove point   2.
 Use linear search instead of GDIIS.
 RFO step:  Lambda= 0.00000000D+00 EMin= 1.00000000D-04
 Quartic linear search produced a step of -0.86071.
 Iteration  1 RMS(Cart)=  0.00053210 RMS(Int)=  0.00000028
 Iteration  2 RMS(Cart)=  0.00000029 RMS(Int)=  0.00000000
 Variable       Old X    -DE/DX   Delta X   Delta X   Delta X     New X
                                 (Linear)    (Quad)   (Total)
    R1        2.30384  -0.00000   0.00000  -0.00000  -0.00000   2.30384
    R2        2.43390  -0.00000   0.00000  -0.00001  -0.00000   2.43390
    R3        2.93114   0.00000  -0.00000   0.00000   0.00000   2.93114
    R4        3.24631  -0.00000   0.00002  -0.00003  -0.00002   3.24629
    R5        1.97774  -0.00000  -0.00000   0.00001   0.00001   1.97775
    R6        2.73738  -0.00000   0.00001  -0.00003  -0.00002   2.73736
    R7        2.53317  -0.00000  -0.00002  -0.00001  -0.00003   2.53314
    R8        2.53393  -0.00000   0.00002   0.00001   0.00003   2.53396
    R9        2.51771  -0.00000  -0.00000   0.00000   0.00000   2.51771
   R10        1.81286  -0.00000   0.00000  -0.00000  -0.00000   1.81286
   R11        1.84042  -0.00000   0.00000  -0.00000  -0.00000   1.84042
   R12        3.39464  -0.00000   0.00001  -0.00004  -0.00002   3.39462
   R13        3.53113  -0.00000  -0.00001   0.00001  -0.00000   3.53113
   R14        1.84961  -0.00000   0.00000   0.00000   0.00000   1.84961
   R15        1.84961  -0.00000  -0.00000   0.00000   0.00000   1.84961
   R16        3.39481  -0.00000   0.00002  -0.00005  -0.00002   3.39478
   R17        1.81286  -0.00000   0.00000  -0.00000  -0.00000   1.81286
   R18        1.84041  -0.00000   0.00000  -0.00000  -0.00000   1.84041
   R19        3.53128  -0.00000  -0.00000   0.00001   0.00001   3.53129
   R20        1.81552  -0.00000   0.00000  -0.00000  -0.00000   1.81552
   R21        1.85999   0.00000   0.00000   0.00000   0.00000   1.85999
    A1        2.24934   0.00000  -0.00000   0.00000   0.00000   2.24934
    A2        2.08837  -0.00000  -0.00000  -0.00001  -0.00001   2.08837
    A3        1.94547   0.00000   0.00000   0.00000   0.00000   1.94548
    A4        2.47088  -0.00000   0.00001  -0.00002  -0.00001   2.47088
    A5        1.98752   0.00000  -0.00001   0.00001   0.00000   1.98753
    A6        1.92835   0.00000   0.00006   0.00002   0.00008   1.92844
    A7        1.92619   0.00000  -0.00006  -0.00001  -0.00008   1.92611
    A8        1.94002   0.00000  -0.00000   0.00000  -0.00000   1.94002
    A9        1.88881  -0.00000   0.00000  -0.00000  -0.00000   1.88881
   A10        1.88957  -0.00000   0.00000  -0.00000   0.00000   1.88957
   A11        1.88947  -0.00000  -0.00000  -0.00000  -0.00001   1.88947
   A12        1.88337   0.00000  -0.00000   0.00001   0.00000   1.88338
   A13        2.20464   0.00000  -0.00003   0.00005   0.00002   2.20466
   A14        1.77024   0.00000  -0.00001   0.00001   0.00000   1.77024
   A15        2.67756  -0.00000   0.00003  -0.00002   0.00000   2.67757
   A16        1.96792   0.00000  -0.00000   0.00000   0.00000   1.96792
   A17        1.96797  -0.00000   0.00000  -0.00000   0.00000   1.96797
   A18        1.83586   0.00000   0.00000  -0.00000   0.00000   1.83587
   A19        2.81929  -0.00000   0.00000   0.00001   0.00002   2.81931
   A20        2.81915  -0.00000  -0.00001  -0.00001  -0.00002   2.81913
   A21        2.20478   0.00000  -0.00002   0.00004   0.00002   2.20480
   A22        1.77033   0.00000  -0.00001   0.00001   0.00001   1.77034
   A23        1.88337  -0.00000  -0.00000   0.00001   0.00000   1.88337
   A24        2.67724  -0.00000   0.00001  -0.00003  -0.00002   2.67721
   A25        1.69560   0.00000  -0.00003   0.00004   0.00001   1.69561
   A26        2.17754  -0.00000   0.00001  -0.00002  -0.00001   2.17753
   A27        1.73607   0.00000   0.00002   0.00001   0.00003   1.73610
   A28        2.17767  -0.00000   0.00002  -0.00002  -0.00000   2.17766
   A29        1.73527   0.00000  -0.00003   0.00000  -0.00002   1.73525
   A30        1.85195   0.00000  -0.00000   0.00000   0.00000   1.85195
   A31        3.19365   0.00000  -0.00001   0.00001   0.00000   3.19366
   A32        3.15638  -0.00000   0.00001  -0.00000   0.00001   3.15639
   A33        3.14139   0.00000  -0.00001  -0.00000  -0.00001   3.14137
   A34        3.12667  -0.00000   0.00001   0.00001   0.00002   3.12669
    D1        0.00200   0.00000   0.00012   0.00003   0.00015   0.00215
    D2       -3.13778   0.00000   0.00022   0.00006   0.00028  -3.13749
    D3       -0.00017  -0.00000  -0.00001  -0.00001  -0.00002  -0.00019
    D4        3.13972  -0.00000  -0.00011  -0.00004  -0.00014   3.13958
    D5       -2.11481   0.00000  -0.00101  -0.00027  -0.00128  -2.11609
    D6        2.08008  -0.00000  -0.00101  -0.00027  -0.00128   2.07880
    D7       -0.01658   0.00000  -0.00097  -0.00026  -0.00122  -0.01781
    D8        1.02830   0.00000  -0.00092  -0.00025  -0.00117   1.02713
    D9       -1.05999  -0.00000  -0.00092  -0.00025  -0.00117  -1.06116
   D10        3.12653   0.00000  -0.00088  -0.00023  -0.00111   3.12542
   D11        0.86280   0.00000  -0.00016  -0.00001  -0.00017   0.86263
   D12       -0.86759  -0.00000  -0.00013  -0.00005  -0.00018  -0.86776
   D13        3.13939   0.00000  -0.00013  -0.00003  -0.00016   3.13923
   D14        1.04512   0.00000  -0.00006  -0.00001  -0.00007   1.04505
   D15       -1.04694  -0.00000  -0.00006  -0.00001  -0.00007  -1.04702
   D16       -2.59411  -0.00000   0.00004  -0.00003   0.00001  -2.59410
   D17       -0.24747   0.00000  -0.00000   0.00004   0.00004  -0.24743
   D18        2.24173   0.00000  -0.00009   0.00010   0.00001   2.24173
   D19        0.10295  -0.00000  -0.00006   0.00005  -0.00002   0.10294
   D20        1.05352   0.00000   0.00002  -0.00005  -0.00003   1.05349
   D21       -2.75337  -0.00000   0.00003  -0.00007  -0.00004  -2.75341
   D22       -0.70663  -0.00000   0.00005  -0.00007  -0.00002  -0.70665
   D23       -1.26816  -0.00000  -0.00007   0.00010   0.00003  -1.26814
   D24        0.88318   0.00000  -0.00007   0.00009   0.00003   0.88321
   D25        1.26797   0.00000   0.00006  -0.00006   0.00001   1.26798
   D26       -0.88334  -0.00000   0.00006  -0.00005   0.00001  -0.88333
   D27       -2.24189  -0.00000   0.00009  -0.00014  -0.00005  -2.24193
   D28       -0.10292   0.00000   0.00006  -0.00008  -0.00002  -0.10294
   D29        0.24803  -0.00000   0.00003  -0.00003   0.00000   0.24803
   D30        2.59490   0.00000  -0.00000   0.00003   0.00003   2.59493
   D31       -1.05394  -0.00000  -0.00005   0.00005   0.00001  -1.05393
   D32        2.75302   0.00000  -0.00005   0.00006   0.00002   2.75304
   D33        0.70690   0.00000  -0.00003   0.00007   0.00004   0.70694
         Item               Value     Threshold  Converged?
 Maximum Force            0.000001     0.000015     YES
 RMS     Force            0.000000     0.000010     YES
 Maximum Displacement     0.002822     0.000060     NO 
 RMS     Displacement     0.000532     0.000040     NO 
 Predicted change in Energy=-1.262594D-10
 GradGradGradGradGradGradGradGradGradGradGradGradGradGradGradGradGradGrad

                          Input orientation:                          
 ---------------------------------------------------------------------
 Center     Atomic      Atomic             Coordinates (Angstroms)
 Number     Number       Type             X           Y           Z
 ---------------------------------------------------------------------
      1          6           0        0.292062   -0.446161    0.866889
      2          8           0       -0.643022    0.169523    0.384340
      3          8           0        1.316806   -0.954478    0.274977
      4          1           0        1.324781   -0.805523   -0.760918
      5          6           0        0.335318   -0.701464    2.396215
      6          9           0        1.447520   -0.175552    2.928487
      7          9           0        0.331336   -2.018208    2.649631
      8          9           0       -0.717015   -0.156098    3.004683
      9          8           0       -1.025531   -1.293602   -3.292473
     10          1           0       -1.270351   -1.448271   -4.207048
     11          1           0       -1.474548   -0.482049   -2.995378
     12          8           0        1.401315   -0.636617   -2.197547
     13          1           0        1.411586    0.303958   -2.468114
     14          1           0        0.637351   -1.029925   -2.666227
     15          8           0        0.878156    1.985849   -2.805600
     16          1           0        1.003157    2.467961   -3.625507
     17          1           0       -0.079216    1.921882   -2.638758
     18          8           0       -1.606110    1.075789   -1.971916
     19          1           0       -2.429356    1.521503   -1.756037
     20          1           0       -1.245389    0.740620   -1.119672
 ---------------------------------------------------------------------
                    Distance matrix (angstroms):
                    1          2          3          4          5
     1  C    0.000000
     2  O    1.219140   0.000000
     3  O    1.287962   2.261916   0.000000
     4  H    1.960970   2.476808   1.046580   0.000000
     5  C    1.551093   2.400710   2.350954   3.310189   0.000000
     6  F    2.378760   3.310910   2.768561   3.744815   1.340481
     7  F    2.377193   3.296527   2.782383   3.753583   1.340914
     8  F    2.381709   2.641534   3.496446   4.332486   1.332315
     9  O    4.444603   3.975676   4.281150   3.488690   5.879091
    10  H    5.402795   4.908324   5.198631   4.361610   6.836591
    11  H    4.247270   3.540971   4.325514   3.596344   5.691488
    12  O    3.264580   3.390474   2.494304   1.448547   4.716270
    13  H    3.596978   3.517951   3.019468   2.037891   5.082413
    14  H    3.597626   3.519089   3.019608   2.037920   5.082069
    15  O    4.443574   3.973505   4.281109   3.488833   5.880068
    16  H    5.401794   4.906281   5.198581   4.361767   6.837573
    17  H    4.246768   3.539458   4.325758   3.596697   5.692516
    18  O    3.738743   2.701999   4.208794   3.687271   5.099837
    19  H    4.261168   3.098395   4.928411   4.527566   5.461337
    20  H    2.778242   1.717862   3.373907   3.020768   4.115787
                    6          7          8          9         10
     6  F    0.000000
     7  F    2.172328   0.000000
     8  F    2.165963   2.166231   0.000000
     9  O    6.787221   6.137976   6.406502   0.000000
    10  H    7.740962   7.064296   7.347445   0.959326   0.000000
    11  H    6.612458   6.122674   6.056470   0.973909   1.563145
    12  O    5.146935   5.152551   5.637501   2.742275   3.440156
    13  H    5.417982   5.722823   5.890169   3.028416   3.645131
    14  H    5.717268   5.415598   5.895515   1.796353   2.487663
    15  O    6.154315   6.789038   6.394677   3.823071   4.286411
    16  H    7.080993   7.743024   7.335128   4.286705   4.565511
    17  H    6.142017   6.607566   6.047579   3.414995   3.903366
    18  O    5.908000   5.889415   5.203323   2.773978   3.388130
    19  H    6.313076   6.289745   5.330188   3.500883   4.021232
    20  H    4.947598   4.929994   4.253656   2.984536   3.784673
                   11         12         13         14         15
    11  H    0.000000
    12  O    2.988480   0.000000
    13  H    3.037364   0.978771   0.000000
    14  H    2.206495   0.978772   1.554970   0.000000
    15  O    3.414931   2.742399   1.796442   3.028581   0.000000
    16  H    3.903671   3.440349   2.487827   3.645440   0.959325
    17  H    2.802323   2.988739   2.206647   3.037661   0.973904
    18  O    1.868594   3.468118   3.154112   3.154237   2.773953
    19  H    2.542017   4.418875   4.091737   4.091812   3.500977
    20  H    2.250712   3.172324   3.011392   3.011871   2.983688
                   16         17         18         19         20
    16  H    0.000000
    17  H    1.563140   0.000000
    18  O    3.388330   1.868678   0.000000
    19  H    4.021548   2.542176   0.960729   0.000000
    20  H    3.784029   2.250103   0.984265   1.554515   0.000000
 Stoichiometry    C2H9F3O6
 Framework group  C1[X(C2H9F3O6)]
 Deg. of freedom    54
 Full point group                 C1      NOp   1
 Largest Abelian subgroup         C1      NOp   1
 Largest concise Abelian subgroup C1      NOp   1
                         Standard orientation:                         
 ---------------------------------------------------------------------
 Center     Atomic      Atomic             Coordinates (Angstroms)
 Number     Number       Type             X           Y           Z
 ---------------------------------------------------------------------
      1          6           0        0.926796   -0.055819   -0.002396
      2          8           0        0.229731    0.944383   -0.001884
      3          8           0        0.566417   -1.292336   -0.002673
      4          1           0       -0.470902   -1.431263   -0.002233
      5          6           0        2.471457    0.085271   -0.000171
      6          9           0        2.999417   -0.519089   -1.073901
      7          9           0        2.990189   -0.482848    1.098105
      8          9           0        2.837303    1.366218   -0.019991
      9          8           0       -3.083637   -0.134914    1.911937
     10          1           0       -3.967209   -0.175975    2.283315
     11          1           0       -3.010995    0.691982    1.402559
     12          8           0       -1.894678   -1.698003   -0.002013
     13          1           0       -2.351498   -1.316061   -0.778819
     14          1           0       -2.350912   -1.318123    0.776150
     15          8           0       -3.085258   -0.130029   -1.911130
     16          1           0       -3.968999   -0.170268   -2.282193
     17          1           0       -3.012462    0.695617   -1.399761
     18          8           0       -2.352547    1.739756    0.002467
     19          1           0       -2.323247    2.700037    0.003786
     20          1           0       -1.415696    1.437951    0.001040
 ---------------------------------------------------------------------
 Rotational constants (GHZ):           1.3491523           0.3965251           0.3904597
 Standard basis: 6-31++G(d,p) (6D, 7F)
 There are   263 symmetry adapted cartesian basis functions of A   symmetry.
 There are   263 symmetry adapted basis functions of A   symmetry.
   263 basis functions,   424 primitive gaussians,   263 cartesian basis functions
    48 alpha electrons       48 beta electrons
       nuclear repulsion energy       735.0416558276 Hartrees.
 NAtoms=   20 NActive=   20 NUniq=   20 SFac= 1.00D+00 NAtFMM=   60 NAOKFM=F Big=F
 Integral buffers will be    131072 words long.
 Raffenetti 2 integral format.
 Two-electron integral symmetry is turned on.
 Nuclear repulsion after empirical dispersion term =      735.0324182119 Hartrees.
 One-electron integrals computed using PRISM.
 NBasis=   263 RedAO= T EigKep=  3.04D-05  NBF=   263
 NBsUse=   263 1.00D-06 EigRej= -1.00D+00 NBFU=   263
 Lowest energy guess from the checkpoint file:  "/local_scratch/slurm.5620285/Gau-724465.chk"
 B after Tr=     0.000000    0.000000   -0.000000
         Rot=    1.000000   -0.000143   -0.000011    0.000002 Ang=  -0.02 deg.
 B after Tr=     0.000000    0.000000   -0.000000
         Rot=    1.000000    0.000091    0.000006    0.000001 Ang=   0.01 deg.
 Requested convergence on RMS density matrix=1.00D-10 within 128 cycles.
 Requested convergence on MAX density matrix=1.00D-08.
 Requested convergence on             energy=1.00D-08.
 No special actions if energy rises.
 SCF Done:  E(RwB97XD) =  -832.389238975     A.U. after   11 cycles
            NFock= 11  Conv=0.72D-10     -V/T= 2.0082
 Calling FoFJK, ICntrl=      2127 FMM=F ISym2X=0 I1Cent= 0 IOpClX= 0 NMat=1 NMatS=1 NMatT=0.
 ***** Axes restored to original set *****
 -------------------------------------------------------------------
 Center     Atomic                   Forces (Hartrees/Bohr)
 Number     Number              X              Y              Z
 -------------------------------------------------------------------
      1        6           0.000000010    0.000000053   -0.000000099
      2        8          -0.000000559    0.000000763   -0.000000275
      3        8          -0.000000438   -0.000000220    0.000000211
      4        1          -0.000000207   -0.000000417    0.000000458
      5        6          -0.000000562    0.000000437   -0.000000007
      6        9          -0.000000624    0.000000210    0.000000284
      7        9          -0.000001040    0.000000731    0.000000560
      8        9          -0.000000490    0.000000896    0.000000058
      9        8           0.000000155    0.000000286    0.000000087
     10        1          -0.000000209   -0.000000243    0.000000148
     11        1           0.000000012    0.000000043   -0.000000067
     12        8          -0.000000886    0.000000109   -0.000000078
     13        1           0.000000827   -0.000000619    0.000000422
     14        1          -0.000000033   -0.000001297    0.000000519
     15        8           0.000000637   -0.000001100   -0.000000302
     16        1           0.000000956   -0.000000721   -0.000000262
     17        1           0.000001044   -0.000000153   -0.000000490
     18        8           0.000000392    0.000000472   -0.000000584
     19        1           0.000000583    0.000000618   -0.000000690
     20        1           0.000000434    0.000000152    0.000000108
 -------------------------------------------------------------------
 Cartesian Forces:  Max     0.000001297 RMS     0.000000527

 GradGradGradGradGradGradGradGradGradGradGradGradGradGradGradGradGradGrad
 Berny optimization.
 Using GEDIIS/GDIIS optimizer.
 FormGI is forming the generalized inverse of G from B-inverse, IUseBI=4.
 Internal  Forces:  Max     0.000000402 RMS     0.000000127
 Search for a local minimum.
 Step number  17 out of a maximum of  120
 All quantities printed in internal units (Hartrees-Bohrs-Radians)
 Mixed Optimization -- En-DIIS/RFO-DIIS
 Swapping is turned off.
 Update second derivatives using D2CorX and points    5    6    7    8    9
                                                     10   11   12   13   14
                                                     15   16   17
 DE= -7.82D-10 DEPred=-1.26D-10 R= 6.19D+00
 Trust test= 6.19D+00 RLast= 3.00D-03 DXMaxT set to 3.00D-01
 ITU=  0 -1 -1  0  0  0  0  0  0  1  1  1  1  1 -1  1  0
     Eigenvalues ---    0.00002   0.00029   0.00046   0.00046   0.00074
     Eigenvalues ---    0.00091   0.00299   0.00486   0.00532   0.00657
     Eigenvalues ---    0.00821   0.00868   0.01066   0.01147   0.01362
     Eigenvalues ---    0.01483   0.01862   0.01924   0.01954   0.02091
     Eigenvalues ---    0.02350   0.02449   0.02818   0.02924   0.03660
     Eigenvalues ---    0.03713   0.04738   0.05535   0.06977   0.07394
     Eigenvalues ---    0.07860   0.08461   0.11694   0.13603   0.19522
     Eigenvalues ---    0.20233   0.21676   0.23320   0.25719   0.32508
     Eigenvalues ---    0.37430   0.37580   0.38244   0.44470   0.45232
     Eigenvalues ---    0.48291   0.49200   0.51167   0.55929   0.57180
     Eigenvalues ---    0.57509   0.57635   0.61902   0.84539
 Eigenvalue     1 is   1.81D-05 Eigenvector:
                          D6        D5        D7        D9        D8
   1                    0.42767   0.42750   0.40824   0.39016   0.38999
                          D10       D2        D11       D12       D13
   1                    0.37072  -0.09313   0.05706   0.05682   0.05238
 En-DIIS/RFO-DIIS/Sim-DIIS IScMMF=       -3 using points:    17   16   15   14   13   12   11   10    9    8
 RFO step:  Lambda=-8.92682641D-12.
 DIIS inversion failure, remove point  10.
 DIIS inversion failure, remove point   9.
 DIIS inversion failure, remove point   8.
 DIIS inversion failure, remove point   7.
 DIIS inversion failure, remove point   6.
 DIIS inversion failure, remove point   5.
 DIIS inversion failure, remove point   4.
 DIIS inversion failure, remove point   3.
 DIIS inversion failure, remove point   2.
 Use linear search instead of GDIIS.
 RFO step:  Lambda= 0.00000000D+00 EMin= 1.00000000D-04
 Quartic linear search produced a step of -0.03791.
 Iteration  1 RMS(Cart)=  0.00003412 RMS(Int)=  0.00000000
 Iteration  2 RMS(Cart)=  0.00000000 RMS(Int)=  0.00000000
 Variable       Old X    -DE/DX   Delta X   Delta X   Delta X     New X
                                 (Linear)    (Quad)   (Total)
    R1        2.30384   0.00000   0.00000   0.00000   0.00000   2.30384
    R2        2.43390  -0.00000   0.00000  -0.00000  -0.00000   2.43390
    R3        2.93114   0.00000  -0.00000   0.00000   0.00000   2.93114
    R4        3.24629  -0.00000   0.00000  -0.00000  -0.00000   3.24629
    R5        1.97775  -0.00000  -0.00000  -0.00000  -0.00000   1.97775
    R6        2.73736  -0.00000   0.00000  -0.00000  -0.00000   2.73736
    R7        2.53314  -0.00000   0.00000   0.00000   0.00000   2.53314
    R8        2.53396  -0.00000  -0.00000  -0.00000  -0.00000   2.53396
    R9        2.51771  -0.00000  -0.00000   0.00000   0.00000   2.51771
   R10        1.81286   0.00000   0.00000  -0.00000  -0.00000   1.81286
   R11        1.84042  -0.00000   0.00000  -0.00000  -0.00000   1.84042
   R12        3.39462  -0.00000   0.00000  -0.00000   0.00000   3.39462
   R13        3.53113  -0.00000   0.00000  -0.00000  -0.00000   3.53113
   R14        1.84961  -0.00000  -0.00000  -0.00000  -0.00000   1.84961
   R15        1.84961  -0.00000  -0.00000  -0.00000  -0.00000   1.84961
   R16        3.39478  -0.00000   0.00000  -0.00001  -0.00001   3.39478
   R17        1.81286  -0.00000   0.00000  -0.00000  -0.00000   1.81286
   R18        1.84041  -0.00000   0.00000  -0.00000  -0.00000   1.84041
   R19        3.53129  -0.00000  -0.00000  -0.00000  -0.00000   3.53129
   R20        1.81552  -0.00000   0.00000  -0.00000  -0.00000   1.81551
   R21        1.85999   0.00000  -0.00000   0.00000   0.00000   1.85999
    A1        2.24934   0.00000  -0.00000   0.00000   0.00000   2.24934
    A2        2.08837  -0.00000   0.00000  -0.00000  -0.00000   2.08837
    A3        1.94548  -0.00000  -0.00000  -0.00000  -0.00000   1.94548
    A4        2.47088  -0.00000   0.00000  -0.00000  -0.00000   2.47087
    A5        1.98753  -0.00000  -0.00000   0.00000   0.00000   1.98753
    A6        1.92844   0.00000  -0.00000  -0.00000  -0.00000   1.92843
    A7        1.92611   0.00000   0.00000   0.00000   0.00001   1.92611
    A8        1.94002   0.00000   0.00000   0.00000   0.00000   1.94002
    A9        1.88881  -0.00000   0.00000  -0.00000  -0.00000   1.88881
   A10        1.88957  -0.00000  -0.00000  -0.00000  -0.00000   1.88957
   A11        1.88947  -0.00000   0.00000  -0.00000  -0.00000   1.88947
   A12        1.88338  -0.00000  -0.00000   0.00000   0.00000   1.88338
   A13        2.20466   0.00000  -0.00000   0.00003   0.00003   2.20469
   A14        1.77024   0.00000  -0.00000   0.00001   0.00001   1.77025
   A15        2.67757  -0.00000  -0.00000  -0.00000  -0.00000   2.67756
   A16        1.96792   0.00000  -0.00000   0.00001   0.00001   1.96793
   A17        1.96797   0.00000  -0.00000   0.00000   0.00000   1.96797
   A18        1.83587   0.00000  -0.00000   0.00000   0.00000   1.83587
   A19        2.81931  -0.00000  -0.00000  -0.00001  -0.00001   2.81930
   A20        2.81913  -0.00000   0.00000  -0.00001  -0.00001   2.81912
   A21        2.20480   0.00000  -0.00000   0.00002   0.00002   2.20483
   A22        1.77034   0.00000  -0.00000   0.00001   0.00000   1.77034
   A23        1.88337  -0.00000  -0.00000   0.00000   0.00000   1.88337
   A24        2.67721  -0.00000   0.00000   0.00000   0.00000   2.67721
   A25        1.69561  -0.00000  -0.00000  -0.00001  -0.00001   1.69561
   A26        2.17753  -0.00000   0.00000  -0.00000  -0.00000   2.17753
   A27        1.73610  -0.00000  -0.00000  -0.00000  -0.00000   1.73610
   A28        2.17766   0.00000   0.00000   0.00000   0.00000   2.17767
   A29        1.73525   0.00000   0.00000   0.00001   0.00001   1.73526
   A30        1.85195   0.00000  -0.00000   0.00000   0.00000   1.85195
   A31        3.19366   0.00000  -0.00000   0.00000   0.00000   3.19366
   A32        3.15639  -0.00000  -0.00000   0.00000   0.00000   3.15639
   A33        3.14137   0.00000   0.00000   0.00000   0.00000   3.14138
   A34        3.12669  -0.00000  -0.00000  -0.00000  -0.00000   3.12669
    D1        0.00215   0.00000  -0.00001  -0.00001  -0.00001   0.00213
    D2       -3.13749   0.00000  -0.00001  -0.00001  -0.00002  -3.13752
    D3       -0.00019  -0.00000   0.00000  -0.00000  -0.00000  -0.00019
    D4        3.13958   0.00000   0.00001   0.00000   0.00001   3.13959
    D5       -2.11609   0.00000   0.00005   0.00003   0.00007  -2.11602
    D6        2.07880   0.00000   0.00005   0.00003   0.00007   2.07887
    D7       -0.01781   0.00000   0.00005   0.00002   0.00007  -0.01774
    D8        1.02713   0.00000   0.00004   0.00002   0.00007   1.02720
    D9       -1.06116   0.00000   0.00004   0.00002   0.00007  -1.06110
   D10        3.12542   0.00000   0.00004   0.00002   0.00006   3.12548
   D11        0.86263   0.00000   0.00001   0.00001   0.00002   0.86265
   D12       -0.86776   0.00000   0.00001   0.00002   0.00003  -0.86774
   D13        3.13923   0.00000   0.00001   0.00001   0.00002   3.13925
   D14        1.04505   0.00000   0.00000   0.00001   0.00002   1.04507
   D15       -1.04702  -0.00000   0.00000  -0.00000   0.00000  -1.04701
   D16       -2.59410  -0.00000  -0.00000  -0.00004  -0.00004  -2.59413
   D17       -0.24743  -0.00000  -0.00000   0.00000   0.00000  -0.24743
   D18        2.24173   0.00000  -0.00000   0.00002   0.00002   2.24175
   D19        0.10294  -0.00000   0.00000  -0.00001  -0.00001   0.10292
   D20        1.05349  -0.00000   0.00000   0.00000   0.00000   1.05349
   D21       -2.75341  -0.00000   0.00000  -0.00001  -0.00000  -2.75342
   D22       -0.70665  -0.00000   0.00000  -0.00000  -0.00000  -0.70665
   D23       -1.26814  -0.00000  -0.00000   0.00000   0.00000  -1.26813
   D24        0.88321   0.00000  -0.00000   0.00002   0.00001   0.88322
   D25        1.26798   0.00000  -0.00000   0.00001   0.00001   1.26800
   D26       -0.88333  -0.00000  -0.00000  -0.00000  -0.00000  -0.88334
   D27       -2.24193   0.00000   0.00000  -0.00002  -0.00002  -2.24195
   D28       -0.10294   0.00000   0.00000   0.00000   0.00000  -0.10294
   D29        0.24803   0.00000  -0.00000  -0.00001  -0.00001   0.24802
   D30        2.59493   0.00000  -0.00000   0.00002   0.00002   2.59494
   D31       -1.05393   0.00000  -0.00000   0.00000   0.00000  -1.05393
   D32        2.75304   0.00000  -0.00000   0.00001   0.00001   2.75305
   D33        0.70694  -0.00000  -0.00000   0.00000   0.00000   0.70694
         Item               Value     Threshold  Converged?
 Maximum Force            0.000000     0.000015     YES
 RMS     Force            0.000000     0.000010     YES
 Maximum Displacement     0.000170     0.000060     NO 
 RMS     Displacement     0.000034     0.000040     YES
 Predicted change in Energy=-3.049457D-11
 GradGradGradGradGradGradGradGradGradGradGradGradGradGradGradGradGradGrad

                          Input orientation:                          
 ---------------------------------------------------------------------
 Center     Atomic      Atomic             Coordinates (Angstroms)
 Number     Number       Type             X           Y           Z
 ---------------------------------------------------------------------
      1          6           0        0.292055   -0.446169    0.866890
      2          8           0       -0.643030    0.169515    0.384342
      3          8           0        1.316801   -0.954482    0.274978
      4          1           0        1.324777   -0.805526   -0.760917
      5          6           0        0.335315   -0.701469    2.396217
      6          9           0        1.447476   -0.175473    2.928494
      7          9           0        0.331426   -2.018211    2.649641
      8          9           0       -0.717061   -0.156174    3.004675
      9          8           0       -1.025536   -1.293586   -3.292473
     10          1           0       -1.270383   -1.448272   -4.207038
     11          1           0       -1.474549   -0.482032   -2.995377
     12          8           0        1.401312   -0.636623   -2.197546
     13          1           0        1.411594    0.303948   -2.468122
     14          1           0        0.637350   -1.029932   -2.666228
     15          8           0        0.878167    1.985836   -2.805616
     16          1           0        1.003166    2.467962   -3.625515
     17          1           0       -0.079204    1.921879   -2.638766
     18          8           0       -1.606099    1.075802   -1.971911
     19          1           0       -2.429342    1.521523   -1.756032
     20          1           0       -1.245382    0.740625   -1.119668
 ---------------------------------------------------------------------
                    Distance matrix (angstroms):
                    1          2          3          4          5
     1  C    0.000000
     2  O    1.219140   0.000000
     3  O    1.287962   2.261917   0.000000
     4  H    1.960971   2.476810   1.046580   0.000000
     5  C    1.551093   2.400710   2.350954   3.310189   0.000000
     6  F    2.378757   3.310882   2.768588   3.744832   1.340482
     7  F    2.377197   3.296556   2.782356   3.753565   1.340913
     8  F    2.381709   2.641533   3.496446   4.332487   1.332315
     9  O    4.444599   3.975670   4.281150   3.488689   5.879091
    10  H    5.402793   4.908318   5.198636   4.361620   6.836589
    11  H    4.247268   3.540966   4.325513   3.596343   5.691489
    12  O    3.264581   3.390478   2.494303   1.448547   4.716270
    13  H    3.596991   3.517969   3.019475   2.037896   5.082423
    14  H    3.597629   3.519095   3.019609   2.037922   5.082073
    15  O    4.443589   3.973525   4.281113   3.488833   5.880082
    16  H    5.401809   4.906300   5.198590   4.361775   6.837585
    17  H    4.246776   3.539472   4.325758   3.596695   5.692523
    18  O    3.738740   2.701997   4.208789   3.687266   5.099835
    19  H    4.261166   3.098393   4.928406   4.527562   5.461336
    20  H    2.778238   1.717860   3.373902   3.020762   4.115785
                    6          7          8          9         10
     6  F    0.000000
     7  F    2.172328   0.000000
     8  F    2.165963   2.166230   0.000000
     9  O    6.787223   6.138008   6.406477   0.000000
    10  H    7.740968   7.064323   7.347414   0.959326   0.000000
    11  H    6.612447   6.122713   6.056451   0.973909   1.563146
    12  O    5.146948   5.152538   5.637503   2.742273   3.440173
    13  H    5.417988   5.722820   5.890194   3.028411   3.645148
    14  H    5.717282   5.415602   5.895509   1.796353   2.487679
    15  O    6.154298   6.789046   6.394720   3.823052   4.286415
    16  H    7.080974   7.743033   7.335169   4.286700   4.565532
    17  H    6.141988   6.607583   6.047610   3.414981   3.903371
    18  O    5.907959   5.889453   5.203323   2.773975   3.388133
    19  H    6.313026   6.289794   5.330188   3.500880   4.021231
    20  H    4.947559   4.930029   4.253655   2.984532   3.784673
                   11         12         13         14         15
    11  H    0.000000
    12  O    2.988480   0.000000
    13  H    3.037364   0.978770   0.000000
    14  H    2.206502   0.978771   1.554971   0.000000
    15  O    3.414917   2.742394   1.796439   3.028577   0.000000
    16  H    3.903666   3.440359   2.487837   3.645452   0.959325
    17  H    2.802311   2.988735   2.206648   3.037662   0.973904
    18  O    1.868592   3.468117   3.154117   3.154244   2.773951
    19  H    2.542015   4.418873   4.091742   4.091818   3.500976
    20  H    2.250710   3.172322   3.011401   3.011877   2.983695
                   16         17         18         19         20
    16  H    0.000000
    17  H    1.563140   0.000000
    18  O    3.388330   1.868676   0.000000
    19  H    4.021545   2.542175   0.960729   0.000000
    20  H    3.784036   2.250109   0.984265   1.554516   0.000000
 Stoichiometry    C2H9F3O6
 Framework group  C1[X(C2H9F3O6)]
 Deg. of freedom    54
 Full point group                 C1      NOp   1
 Largest Abelian subgroup         C1      NOp   1
 Largest concise Abelian subgroup C1      NOp   1
                         Standard orientation:                         
 ---------------------------------------------------------------------
 Center     Atomic      Atomic             Coordinates (Angstroms)
 Number     Number       Type             X           Y           Z
 ---------------------------------------------------------------------
      1          6           0        0.926797   -0.055817   -0.002387
      2          8           0        0.229735    0.944386   -0.001891
      3          8           0        0.566416   -1.292333   -0.002645
      4          1           0       -0.470902   -1.431260   -0.002204
      5          6           0        2.471459    0.085270   -0.000173
      6          9           0        2.999399   -0.519035   -1.073945
      7          9           0        2.990209   -0.482907    1.098063
      8          9           0        2.837307    1.366218   -0.019932
      9          8           0       -3.083638   -0.134865    1.911933
     10          1           0       -3.967199   -0.175902    2.283340
     11          1           0       -3.010995    0.692019    1.402537
     12          8           0       -1.894677   -1.698002   -0.001973
     13          1           0       -2.351506   -1.316086   -0.778786
     14          1           0       -2.350911   -1.318111    0.776183
     15          8           0       -3.085274   -0.130080   -1.911116
     16          1           0       -3.969011   -0.170314   -2.282188
     17          1           0       -3.012469    0.695581   -1.399771
     18          8           0       -2.352543    1.739755    0.002422
     19          1           0       -2.323243    2.700037    0.003716
     20          1           0       -1.415692    1.437950    0.001007
 ---------------------------------------------------------------------
 Rotational constants (GHZ):           1.3491564           0.3965247           0.3904590
 Standard basis: 6-31++G(d,p) (6D, 7F)
 There are   263 symmetry adapted cartesian basis functions of A   symmetry.
 There are   263 symmetry adapted basis functions of A   symmetry.
   263 basis functions,   424 primitive gaussians,   263 cartesian basis functions
    48 alpha electrons       48 beta electrons
       nuclear repulsion energy       735.0416332757 Hartrees.
 NAtoms=   20 NActive=   20 NUniq=   20 SFac= 1.00D+00 NAtFMM=   60 NAOKFM=F Big=F
 Integral buffers will be    131072 words long.
 Raffenetti 2 integral format.
 Two-electron integral symmetry is turned on.
 Nuclear repulsion after empirical dispersion term =      735.0323956684 Hartrees.
 One-electron integrals computed using PRISM.
 NBasis=   263 RedAO= T EigKep=  3.04D-05  NBF=   263
 NBsUse=   263 1.00D-06 EigRej= -1.00D+00 NBFU=   263
 Initial guess from the checkpoint file:  "/local_scratch/slurm.5620285/Gau-724465.chk"
 B after Tr=    -0.000000   -0.000000    0.000000
         Rot=    1.000000    0.000004   -0.000001    0.000000 Ang=   0.00 deg.
 Requested convergence on RMS density matrix=1.00D-10 within 128 cycles.
 Requested convergence on MAX density matrix=1.00D-08.
 Requested convergence on             energy=1.00D-08.
 No special actions if energy rises.
 SCF Done:  E(RwB97XD) =  -832.389238976     A.U. after    8 cycles
            NFock=  8  Conv=0.57D-10     -V/T= 2.0082
 Calling FoFJK, ICntrl=      2127 FMM=F ISym2X=0 I1Cent= 0 IOpClX= 0 NMat=1 NMatS=1 NMatT=0.
 ***** Axes restored to original set *****
 -------------------------------------------------------------------
 Center     Atomic                   Forces (Hartrees/Bohr)
 Number     Number              X              Y              Z
 -------------------------------------------------------------------
      1        6          -0.000000304    0.000000265   -0.000000110
      2        8          -0.000000131    0.000000484   -0.000000117
      3        8          -0.000000511   -0.000000213    0.000000422
      4        1          -0.000000259   -0.000000392    0.000000201
      5        6          -0.000000559    0.000000525    0.000000076
      6        9          -0.000000634    0.000000218    0.000000257
      7        9          -0.000001041    0.000000663    0.000000485
      8        9          -0.000000462    0.000000905   -0.000000008
      9        8          -0.000000090    0.000000069    0.000000098
     10        1          -0.000000094   -0.000000211    0.000000138
     11        1           0.000000129    0.000000044   -0.000000075
     12        8          -0.000000425   -0.000000385    0.000000119
     13        1           0.000000489   -0.000000638    0.000000308
     14        1          -0.000000105   -0.000000823    0.000000426
     15        8           0.000000722   -0.000000734   -0.000000300
     16        1           0.000001057   -0.000000806   -0.000000305
     17        1           0.000000923   -0.000000286   -0.000000404
     18        8           0.000000439    0.000000386   -0.000000511
     19        1           0.000000611    0.000000597   -0.000000571
     20        1           0.000000247    0.000000331   -0.000000128
 -------------------------------------------------------------------
 Cartesian Forces:  Max     0.000001057 RMS     0.000000468

 GradGradGradGradGradGradGradGradGradGradGradGradGradGradGradGradGradGrad
 Berny optimization.
 Using GEDIIS/GDIIS optimizer.
 FormGI is forming the generalized inverse of G from B-inverse, IUseBI=4.
 Internal  Forces:  Max     0.000000139 RMS     0.000000057
 Search for a local minimum.
 Step number  18 out of a maximum of  120
 All quantities printed in internal units (Hartrees-Bohrs-Radians)
 Mixed Optimization -- En-DIIS/RFO-DIIS
 Swapping is turned off.
 Update second derivatives using D2CorX and points    5    6    7    8    9
                                                     10   11   12   13   14
                                                     15   16   18
 DE= -5.33D-10 DEPred=-3.05D-11 R= 1.75D+01
 Trust test= 1.75D+01 RLast= 1.93D-04 DXMaxT set to 3.00D-01
 ITU=  0  0 -1 -1  0  0  0  0  0  0  1  1  1  1  1 -1  1  0
     Eigenvalues ---    0.00002   0.00029   0.00046   0.00048   0.00072
     Eigenvalues ---    0.00092   0.00297   0.00430   0.00531   0.00647
     Eigenvalues ---    0.00756   0.00874   0.01063   0.01162   0.01364
     Eigenvalues ---    0.01479   0.01851   0.01923   0.01955   0.02094
     Eigenvalues ---    0.02339   0.02440   0.02810   0.02888   0.03656
     Eigenvalues ---    0.03710   0.04736   0.05406   0.06820   0.07308
     Eigenvalues ---    0.07857   0.08410   0.11693   0.13603   0.19519
     Eigenvalues ---    0.20216   0.21677   0.23300   0.25706   0.32475
     Eigenvalues ---    0.37382   0.37537   0.38253   0.44442   0.45251
     Eigenvalues ---    0.47944   0.49214   0.51069   0.55859   0.57170
     Eigenvalues ---    0.57507   0.57635   0.61839   0.83106
 Eigenvalue     1 is   1.60D-05 Eigenvector:
                          D6        D5        D7        D9        D8
   1                    0.42755   0.42737   0.40809   0.38997   0.38979
                          D10       D2        D12       D11       D13
   1                    0.37052  -0.09383   0.05824   0.05779   0.05338
 En-DIIS/RFO-DIIS/Sim-DIIS IScMMF=       -3 using points:    18   17   16   15   14   13   12   11   10    9
 RFO step:  Lambda=-1.57729849D-12.
 DIIS inversion failure, remove point  10.
 DIIS inversion failure, remove point   9.
 DIIS inversion failure, remove point   8.
 DIIS inversion failure, remove point   7.
 DIIS inversion failure, remove point   6.
 DIIS inversion failure, remove point   5.
 DIIS inversion failure, remove point   4.
 DIIS inversion failure, remove point   3.
 DIIS inversion failure, remove point   2.
 Use linear search instead of GDIIS.
 RFO step:  Lambda= 0.00000000D+00 EMin= 1.00000000D-04
 Skip linear search -- no minimum in search direction.
 Iteration  1 RMS(Cart)=  0.00010280 RMS(Int)=  0.00000001
 Iteration  2 RMS(Cart)=  0.00000001 RMS(Int)=  0.00000000
 Variable       Old X    -DE/DX   Delta X   Delta X   Delta X     New X
                                 (Linear)    (Quad)   (Total)
    R1        2.30384  -0.00000   0.00000   0.00000   0.00000   2.30384
    R2        2.43390  -0.00000   0.00000   0.00000   0.00000   2.43390
    R3        2.93114   0.00000   0.00000   0.00000   0.00000   2.93114
    R4        3.24629  -0.00000   0.00000  -0.00000  -0.00000   3.24628
    R5        1.97775  -0.00000   0.00000   0.00000   0.00000   1.97775
    R6        2.73736  -0.00000   0.00000  -0.00000  -0.00000   2.73736
    R7        2.53314  -0.00000   0.00000   0.00001   0.00001   2.53315
    R8        2.53396  -0.00000   0.00000  -0.00001  -0.00001   2.53395
    R9        2.51771  -0.00000   0.00000  -0.00000  -0.00000   2.51771
   R10        1.81286  -0.00000   0.00000  -0.00000  -0.00000   1.81286
   R11        1.84042  -0.00000   0.00000  -0.00000  -0.00000   1.84042
   R12        3.39462  -0.00000   0.00000   0.00000   0.00000   3.39462
   R13        3.53113  -0.00000   0.00000  -0.00000  -0.00000   3.53113
   R14        1.84961  -0.00000   0.00000  -0.00000  -0.00000   1.84961
   R15        1.84961  -0.00000   0.00000  -0.00000  -0.00000   1.84961
   R16        3.39478  -0.00000   0.00000  -0.00000  -0.00000   3.39478
   R17        1.81286  -0.00000   0.00000  -0.00000  -0.00000   1.81286
   R18        1.84041  -0.00000   0.00000   0.00000   0.00000   1.84041
   R19        3.53129  -0.00000   0.00000  -0.00000  -0.00000   3.53128
   R20        1.81551  -0.00000   0.00000  -0.00000  -0.00000   1.81551
   R21        1.85999   0.00000   0.00000   0.00000   0.00000   1.85999
    A1        2.24934   0.00000   0.00000   0.00000   0.00000   2.24934
    A2        2.08837   0.00000   0.00000   0.00000   0.00000   2.08837
    A3        1.94548  -0.00000   0.00000  -0.00000  -0.00000   1.94547
    A4        2.47087  -0.00000   0.00000   0.00000   0.00000   2.47087
    A5        1.98753  -0.00000   0.00000  -0.00000  -0.00000   1.98753
    A6        1.92843   0.00000   0.00000  -0.00002  -0.00002   1.92842
    A7        1.92611   0.00000   0.00000   0.00002   0.00002   1.92613
    A8        1.94002   0.00000   0.00000   0.00000   0.00000   1.94002
    A9        1.88881  -0.00000   0.00000  -0.00000  -0.00000   1.88881
   A10        1.88957  -0.00000   0.00000  -0.00000  -0.00000   1.88957
   A11        1.88947  -0.00000   0.00000   0.00000   0.00000   1.88947
   A12        1.88338   0.00000   0.00000   0.00000   0.00000   1.88338
   A13        2.20469   0.00000   0.00000   0.00001   0.00001   2.20469
   A14        1.77025   0.00000   0.00000   0.00000   0.00000   1.77025
   A15        2.67756   0.00000   0.00000  -0.00000  -0.00000   2.67756
   A16        1.96793   0.00000   0.00000   0.00000   0.00000   1.96793
   A17        1.96797  -0.00000   0.00000  -0.00000  -0.00000   1.96797
   A18        1.83587   0.00000   0.00000   0.00000   0.00000   1.83587
   A19        2.81930  -0.00000   0.00000  -0.00000  -0.00000   2.81930
   A20        2.81912  -0.00000   0.00000  -0.00000  -0.00000   2.81912
   A21        2.20483   0.00000   0.00000   0.00000   0.00000   2.20483
   A22        1.77034   0.00000   0.00000   0.00000   0.00000   1.77034
   A23        1.88337  -0.00000   0.00000  -0.00000  -0.00000   1.88337
   A24        2.67721   0.00000   0.00000   0.00000   0.00000   2.67722
   A25        1.69561   0.00000   0.00000  -0.00001  -0.00001   1.69560
   A26        2.17753  -0.00000   0.00000   0.00000   0.00000   2.17753
   A27        1.73610  -0.00000   0.00000  -0.00001  -0.00001   1.73609
   A28        2.17767   0.00000   0.00000   0.00000   0.00000   2.17767
   A29        1.73526   0.00000   0.00000   0.00001   0.00001   1.73527
   A30        1.85195  -0.00000   0.00000   0.00000   0.00000   1.85195
   A31        3.19366   0.00000   0.00000  -0.00000  -0.00000   3.19366
   A32        3.15639  -0.00000   0.00000  -0.00000  -0.00000   3.15639
   A33        3.14138   0.00000   0.00000   0.00000   0.00000   3.14138
   A34        3.12669   0.00000   0.00000  -0.00000  -0.00000   3.12668
    D1        0.00213  -0.00000   0.00000  -0.00003  -0.00003   0.00210
    D2       -3.13752  -0.00000   0.00000  -0.00005  -0.00005  -3.13757
    D3       -0.00019  -0.00000   0.00000   0.00000   0.00000  -0.00019
    D4        3.13959  -0.00000   0.00000   0.00003   0.00003   3.13961
    D5       -2.11602   0.00000   0.00000   0.00025   0.00025  -2.11577
    D6        2.07887   0.00000   0.00000   0.00025   0.00025   2.07912
    D7       -0.01774   0.00000   0.00000   0.00024   0.00024  -0.01750
    D8        1.02720   0.00000   0.00000   0.00023   0.00023   1.02743
    D9       -1.06110   0.00000   0.00000   0.00023   0.00023  -1.06087
   D10        3.12548   0.00000   0.00000   0.00021   0.00021   3.12570
   D11        0.86265   0.00000   0.00000   0.00003   0.00003   0.86268
   D12       -0.86774   0.00000   0.00000   0.00004   0.00004  -0.86770
   D13        3.13925   0.00000   0.00000   0.00003   0.00003   3.13928
   D14        1.04507   0.00000   0.00000   0.00001   0.00001   1.04508
   D15       -1.04701  -0.00000   0.00000   0.00001   0.00001  -1.04700
   D16       -2.59413  -0.00000   0.00000  -0.00001  -0.00001  -2.59414
   D17       -0.24743  -0.00000   0.00000  -0.00000  -0.00000  -0.24743
   D18        2.24175   0.00000   0.00000  -0.00001  -0.00001   2.24174
   D19        0.10292  -0.00000   0.00000  -0.00001  -0.00001   0.10291
   D20        1.05349  -0.00000   0.00000   0.00001   0.00001   1.05350
   D21       -2.75342   0.00000   0.00000   0.00000   0.00000  -2.75341
   D22       -0.70665  -0.00000   0.00000   0.00000   0.00000  -0.70665
   D23       -1.26813  -0.00000   0.00000  -0.00002  -0.00002  -1.26815
   D24        0.88322   0.00000   0.00000  -0.00002  -0.00002   0.88321
   D25        1.26800   0.00000   0.00000   0.00001   0.00001   1.26801
   D26       -0.88334  -0.00000   0.00000   0.00001   0.00001  -0.88333
   D27       -2.24195   0.00000   0.00000   0.00002   0.00002  -2.24193
   D28       -0.10294   0.00000   0.00000   0.00002   0.00002  -0.10292
   D29        0.24802   0.00000   0.00000  -0.00001  -0.00001   0.24801
   D30        2.59494   0.00000   0.00000  -0.00001  -0.00001   2.59494
   D31       -1.05393   0.00000   0.00000  -0.00000  -0.00000  -1.05393
   D32        2.75305   0.00000   0.00000   0.00000   0.00000   2.75305
   D33        0.70694   0.00000   0.00000  -0.00001  -0.00001   0.70694
         Item               Value     Threshold  Converged?
 Maximum Force            0.000000     0.000015     YES
 RMS     Force            0.000000     0.000010     YES
 Maximum Displacement     0.000544     0.000060     NO 
 RMS     Displacement     0.000103     0.000040     NO 
 Predicted change in Energy=-3.361287D-11
 Optimization completed on the basis of negligible forces.
    -- Stationary point found.
                           ----------------------------
                           !   Optimized Parameters   !
                           ! (Angstroms and Degrees)  !
 --------------------------                            --------------------------
 ! Name  Definition              Value          Derivative Info.                !
 --------------------------------------------------------------------------------
 ! R1    R(1,2)                  1.2191         -DE/DX =    0.0                 !
 ! R2    R(1,3)                  1.288          -DE/DX =    0.0                 !
 ! R3    R(1,5)                  1.5511         -DE/DX =    0.0                 !
 ! R4    R(2,20)                 1.7179         -DE/DX =    0.0                 !
 ! R5    R(3,4)                  1.0466         -DE/DX =    0.0                 !
 ! R6    R(4,12)                 1.4485         -DE/DX =    0.0                 !
 ! R7    R(5,6)                  1.3405         -DE/DX =    0.0                 !
 ! R8    R(5,7)                  1.3409         -DE/DX =    0.0                 !
 ! R9    R(5,8)                  1.3323         -DE/DX =    0.0                 !
 ! R10   R(9,10)                 0.9593         -DE/DX =    0.0                 !
 ! R11   R(9,11)                 0.9739         -DE/DX =    0.0                 !
 ! R12   R(9,14)                 1.7964         -DE/DX =    0.0                 !
 ! R13   R(11,18)                1.8686         -DE/DX =    0.0                 !
 ! R14   R(12,13)                0.9788         -DE/DX =    0.0                 !
 ! R15   R(12,14)                0.9788         -DE/DX =    0.0                 !
 ! R16   R(13,15)                1.7964         -DE/DX =    0.0                 !
 ! R17   R(15,16)                0.9593         -DE/DX =    0.0                 !
 ! R18   R(15,17)                0.9739         -DE/DX =    0.0                 !
 ! R19   R(17,18)                1.8687         -DE/DX =    0.0                 !
 ! R20   R(18,19)                0.9607         -DE/DX =    0.0                 !
 ! R21   R(18,20)                0.9843         -DE/DX =    0.0                 !
 ! A1    A(2,1,3)              128.8779         -DE/DX =    0.0                 !
 ! A2    A(2,1,5)              119.6545         -DE/DX =    0.0                 !
 ! A3    A(3,1,5)              111.4675         -DE/DX =    0.0                 !
 ! A4    A(1,2,20)             141.5706         -DE/DX =    0.0                 !
 ! A5    A(1,3,4)              113.8769         -DE/DX =    0.0                 !
 ! A6    A(1,5,6)              110.4911         -DE/DX =    0.0                 !
 ! A7    A(1,5,7)              110.3581         -DE/DX =    0.0                 !
 ! A8    A(1,5,8)              111.1548         -DE/DX =    0.0                 !
 ! A9    A(6,5,7)              108.2208         -DE/DX =    0.0                 !
 ! A10   A(6,5,8)              108.2645         -DE/DX =    0.0                 !
 ! A11   A(7,5,8)              108.2584         -DE/DX =    0.0                 !
 ! A12   A(10,9,11)            107.9095         -DE/DX =    0.0                 !
 ! A13   A(10,9,14)            126.3193         -DE/DX =    0.0                 !
 ! A14   A(11,9,14)            101.4279         -DE/DX =    0.0                 !
 ! A15   A(9,11,18)            153.4131         -DE/DX =    0.0                 !
 ! A16   A(4,12,13)            112.754          -DE/DX =    0.0                 !
 ! A17   A(4,12,14)            112.7563         -DE/DX =    0.0                 !
 ! A18   A(13,12,14)           105.1876         -DE/DX =    0.0                 !
 ! A19   A(12,13,15)           161.534          -DE/DX =    0.0                 !
 ! A20   A(9,14,12)            161.5235         -DE/DX =    0.0                 !
 ! A21   A(13,15,16)           126.3272         -DE/DX =    0.0                 !
 ! A22   A(13,15,17)           101.4332         -DE/DX =    0.0                 !
 ! A23   A(16,15,17)           107.9094         -DE/DX =    0.0                 !
 ! A24   A(15,17,18)           153.3931         -DE/DX =    0.0                 !
 ! A25   A(11,18,17)            97.1511         -DE/DX =    0.0                 !
 ! A26   A(11,18,19)           124.7631         -DE/DX =    0.0                 !
 ! A27   A(11,18,20)            99.4712         -DE/DX =    0.0                 !
 ! A28   A(17,18,19)           124.771          -DE/DX =    0.0                 !
 ! A29   A(17,18,20)            99.423          -DE/DX =    0.0                 !
 ! A30   A(19,18,20)           106.1087         -DE/DX =    0.0                 !
 ! A31   L(3,4,12,18,-1)       182.9831         -DE/DX =    0.0                 !
 ! A32   L(2,20,18,9,-1)       180.8477         -DE/DX =    0.0                 !
 ! A33   L(3,4,12,18,-2)       179.9878         -DE/DX =    0.0                 !
 ! A34   L(2,20,18,9,-2)       179.146          -DE/DX =    0.0                 !
 ! D1    D(3,1,2,20)             0.1222         -DE/DX =    0.0                 !
 ! D2    D(5,1,2,20)          -179.7665         -DE/DX =    0.0                 !
 ! D3    D(2,1,3,4)             -0.0109         -DE/DX =    0.0                 !
 ! D4    D(5,1,3,4)            179.8851         -DE/DX =    0.0                 !
 ! D5    D(2,1,5,6)           -121.2388         -DE/DX =    0.0                 !
 ! D6    D(2,1,5,7)            119.1105         -DE/DX =    0.0                 !
 ! D7    D(2,1,5,8)             -1.0162         -DE/DX =    0.0                 !
 ! D8    D(3,1,5,6)             58.8543         -DE/DX =    0.0                 !
 ! D9    D(3,1,5,7)            -60.7963         -DE/DX =    0.0                 !
 ! D10   D(3,1,5,8)            179.077          -DE/DX =    0.0                 !
 ! D11   D(1,2,18,11)           49.4263         -DE/DX =    0.0                 !
 ! D12   D(1,2,18,17)          -49.7178         -DE/DX =    0.0                 !
 ! D13   D(1,2,18,19)          179.8659         -DE/DX =    0.0                 !
 ! D14   D(1,3,12,13)           59.878          -DE/DX =    0.0                 !
 ! D15   D(1,3,12,14)          -59.9894         -DE/DX =    0.0                 !
 ! D16   D(10,9,11,18)        -148.6329         -DE/DX =    0.0                 !
 ! D17   D(14,9,11,18)         -14.1767         -DE/DX =    0.0                 !
 ! D18   D(10,9,14,12)         128.4428         -DE/DX =    0.0                 !
 ! D19   D(11,9,14,12)           5.897          -DE/DX =    0.0                 !
 ! D20   D(9,11,18,17)          60.3605         -DE/DX =    0.0                 !
 ! D21   D(9,11,18,19)        -157.7591         -DE/DX =    0.0                 !
 ! D22   D(9,11,18,20)         -40.4882         -DE/DX =    0.0                 !
 ! D23   D(4,12,13,15)         -72.6587         -DE/DX =    0.0                 !
 ! D24   D(14,12,13,15)         50.605          -DE/DX =    0.0                 !
 ! D25   D(4,12,14,9)           72.6508         -DE/DX =    0.0                 !
 ! D26   D(13,12,14,9)         -50.6115         -DE/DX =    0.0                 !
 ! D27   D(12,13,15,16)       -128.4543         -DE/DX =    0.0                 !
 ! D28   D(12,13,15,17)         -5.8979         -DE/DX =    0.0                 !
 ! D29   D(13,15,17,18)         14.2103         -DE/DX =    0.0                 !
 ! D30   D(16,15,17,18)        148.6794         -DE/DX =    0.0                 !
 ! D31   D(15,17,18,11)        -60.3857         -DE/DX =    0.0                 !
 ! D32   D(15,17,18,19)        157.7382         -DE/DX =    0.0                 !
 ! D33   D(15,17,18,20)         40.5047         -DE/DX =    0.0                 !
 --------------------------------------------------------------------------------
 GradGradGradGradGradGradGradGradGradGradGradGradGradGradGradGradGradGrad

                          Input orientation:                          
 ---------------------------------------------------------------------
 Center     Atomic      Atomic             Coordinates (Angstroms)
 Number     Number       Type             X           Y           Z
 ---------------------------------------------------------------------
      1          6           0        0.292055   -0.446169    0.866890
      2          8           0       -0.643030    0.169515    0.384342
      3          8           0        1.316801   -0.954482    0.274978
      4          1           0        1.324777   -0.805526   -0.760917
      5          6           0        0.335315   -0.701469    2.396217
      6          9           0        1.447476   -0.175473    2.928494
      7          9           0        0.331426   -2.018211    2.649641
      8          9           0       -0.717061   -0.156174    3.004675
      9          8           0       -1.025536   -1.293586   -3.292473
     10          1           0       -1.270383   -1.448272   -4.207038
     11          1           0       -1.474549   -0.482032   -2.995377
     12          8           0        1.401312   -0.636623   -2.197546
     13          1           0        1.411594    0.303948   -2.468122
     14          1           0        0.637350   -1.029932   -2.666228
     15          8           0        0.878167    1.985836   -2.805616
     16          1           0        1.003166    2.467962   -3.625515
     17          1           0       -0.079204    1.921879   -2.638766
     18          8           0       -1.606099    1.075802   -1.971911
     19          1           0       -2.429342    1.521523   -1.756032
     20          1           0       -1.245382    0.740625   -1.119668
 ---------------------------------------------------------------------
                    Distance matrix (angstroms):
                    1          2          3          4          5
     1  C    0.000000
     2  O    1.219140   0.000000
     3  O    1.287962   2.261917   0.000000
     4  H    1.960971   2.476810   1.046580   0.000000
     5  C    1.551093   2.400710   2.350954   3.310189   0.000000
     6  F    2.378757   3.310882   2.768588   3.744832   1.340482
     7  F    2.377197   3.296556   2.782356   3.753565   1.340913
     8  F    2.381709   2.641533   3.496446   4.332487   1.332315
     9  O    4.444599   3.975670   4.281150   3.488689   5.879091
    10  H    5.402793   4.908318   5.198636   4.361620   6.836589
    11  H    4.247268   3.540966   4.325513   3.596343   5.691489
    12  O    3.264581   3.390478   2.494303   1.448547   4.716270
    13  H    3.596991   3.517969   3.019475   2.037896   5.082423
    14  H    3.597629   3.519095   3.019609   2.037922   5.082073
    15  O    4.443589   3.973525   4.281113   3.488833   5.880082
    16  H    5.401809   4.906300   5.198590   4.361775   6.837585
    17  H    4.246776   3.539472   4.325758   3.596695   5.692523
    18  O    3.738740   2.701997   4.208789   3.687266   5.099835
    19  H    4.261166   3.098393   4.928406   4.527562   5.461336
    20  H    2.778238   1.717860   3.373902   3.020762   4.115785
                    6          7          8          9         10
     6  F    0.000000
     7  F    2.172328   0.000000
     8  F    2.165963   2.166230   0.000000
     9  O    6.787223   6.138008   6.406477   0.000000
    10  H    7.740968   7.064323   7.347414   0.959326   0.000000
    11  H    6.612447   6.122713   6.056451   0.973909   1.563146
    12  O    5.146948   5.152538   5.637503   2.742273   3.440173
    13  H    5.417988   5.722820   5.890194   3.028411   3.645148
    14  H    5.717282   5.415602   5.895509   1.796353   2.487679
    15  O    6.154298   6.789046   6.394720   3.823052   4.286415
    16  H    7.080974   7.743033   7.335169   4.286700   4.565532
    17  H    6.141988   6.607583   6.047610   3.414981   3.903371
    18  O    5.907959   5.889453   5.203323   2.773975   3.388133
    19  H    6.313026   6.289794   5.330188   3.500880   4.021231
    20  H    4.947559   4.930029   4.253655   2.984532   3.784673
                   11         12         13         14         15
    11  H    0.000000
    12  O    2.988480   0.000000
    13  H    3.037364   0.978770   0.000000
    14  H    2.206502   0.978771   1.554971   0.000000
    15  O    3.414917   2.742394   1.796439   3.028577   0.000000
    16  H    3.903666   3.440359   2.487837   3.645452   0.959325
    17  H    2.802311   2.988735   2.206648   3.037662   0.973904
    18  O    1.868592   3.468117   3.154117   3.154244   2.773951
    19  H    2.542015   4.418873   4.091742   4.091818   3.500976
    20  H    2.250710   3.172322   3.011401   3.011877   2.983695
                   16         17         18         19         20
    16  H    0.000000
    17  H    1.563140   0.000000
    18  O    3.388330   1.868676   0.000000
    19  H    4.021545   2.542175   0.960729   0.000000
    20  H    3.784036   2.250109   0.984265   1.554516   0.000000
 Stoichiometry    C2H9F3O6
 Framework group  C1[X(C2H9F3O6)]
[truncated: 149,540 more chars]
