# Supplementary material for: The Hydration of Trifluoroacetic Acid from 0 to 298 K
Source: J Phys Chem A. 2026 Jan 20;130(4):927–35. doi: 10.1021/acs.jpca.5c08151 (PMC12862820; doi:10.1021/acs.jpca.5c08151)
Supplement: Supplementary file 1 [file jp5c08151_si_001.zip › TFA_SI/within1kcal-hightemps/4-H2O/20K-1-914-703-wb97xd.xyz]

20
20K-1-914-703-wb97xd.log	Energy: -522327.1226269
C          0.99467        0.09421        0.07676
O          0.69475        1.25076        0.29711
O          0.22058       -0.93035       -0.06995
H         -0.79345       -0.72067        0.03765
C          2.48569       -0.30713       -0.07296
F          2.71277       -0.81744       -1.29399
F          2.81823       -1.23755        0.83466
F          3.28701        0.74319        0.09420
O         -1.43689        3.03624        0.51523
H         -0.69610        2.40406        0.50085
H         -1.05494        3.91467        0.46638
O         -2.23018       -0.58788        0.21421
H         -2.77865       -1.38888        0.15264
H         -2.72603        0.17683       -0.15784
O         -3.66267       -2.98380        0.14605
H         -3.17068       -3.75474       -0.14952
H         -4.08059       -3.22717        0.97667
O         -3.42082        1.65556       -0.68414
H         -3.45186        1.84288       -1.62498
H         -2.81009        2.31245       -0.28658
