# Supplementary material for: The Hydration of Trifluoroacetic Acid from 0 to 298 K
Source: J Phys Chem A. 2026 Jan 20;130(4):927–35. doi: 10.1021/acs.jpca.5c08151 (PMC12862820; doi:10.1021/acs.jpca.5c08151)
Supplement: Supplementary file 1 [file jp5c08151_si_001.zip › TFA_SI/within1kcal-hightemps/4-H2O/20K-542-16580-wb97xd.xyz]

20
20K-542-16580-wb97xd.log	Energy: -522326.9543270
C         -1.17364        0.02647        0.18301
O         -0.56334        1.06740        0.05638
O         -0.77546       -1.08820        0.71031
H          0.18599       -1.06101        1.06953
C         -2.63335       -0.09313       -0.32801
F         -2.71946       -1.03770       -1.27752
F         -3.05520        1.05847       -0.84626
F         -3.45825       -0.43138        0.67351
O          1.89736        2.39684        0.31175
H          1.87577        3.13832       -0.29675
H          1.02626        1.96799        0.25872
O          3.49919        0.20978        0.59759
H          3.89604       -0.11779       -0.22609
H          3.10062        1.08288        0.41092
O          1.57211       -1.20830        1.64020
H          2.32802       -0.69405        1.23442
H          1.66970       -1.15013        2.59363
O          4.63590       -0.90749       -1.73678
H          4.16900       -1.67100       -2.08719
H          5.56070       -1.16014       -1.67037
