# Supplementary material for: The Hydration of Trifluoroacetic Acid from 0 to 298 K
Source: J Phys Chem A. 2026 Jan 20;130(4):927–35. doi: 10.1021/acs.jpca.5c08151 (PMC12862820; doi:10.1021/acs.jpca.5c08151)
Supplement: Supplementary file 1 [file jp5c08151_si_001.zip › TFA_SI/within1kcal-hightemps/4-H2O/20K-1-260-17115-wb97xd.log]

 Entering Gaussian System, Link 0=g16
 Initial command:
 /software/commercial/MERCURY/GAUSSIAN/AVX2/g16/l1.exe "/local_scratch/slurm.5620316/Gau-2416332.inp" -scrdir="/local_scratch/slurm.5620316/"
 Entering Link 1 = /software/commercial/MERCURY/GAUSSIAN/AVX2/g16/l1.exe PID=   2416333.
  
 Copyright (c) 1988-2019, Gaussian, Inc.  All Rights Reserved.
  
 This is part of the Gaussian(R) 16 program.  It is based on
 the Gaussian(R) 09 system (copyright 2009, Gaussian, Inc.),
 the Gaussian(R) 03 system (copyright 2003, Gaussian, Inc.),
 the Gaussian(R) 98 system (copyright 1998, Gaussian, Inc.),
 the Gaussian(R) 94 system (copyright 1995, Gaussian, Inc.),
 the Gaussian 92(TM) system (copyright 1992, Gaussian, Inc.),
 the Gaussian 90(TM) system (copyright 1990, Gaussian, Inc.),
 the Gaussian 88(TM) system (copyright 1988, Gaussian, Inc.),
 the Gaussian 86(TM) system (copyright 1986, Carnegie Mellon
 University), and the Gaussian 82(TM) system (copyright 1983,
 Carnegie Mellon University). Gaussian is a federally registered
 trademark of Gaussian, Inc.
  
 This software contains proprietary and confidential information,
 including trade secrets, belonging to Gaussian, Inc.
  
 This software is provided under written license and may be
 used, copied, transmitted, or stored only in accord with that
 written license.
  
 The following legend is applicable only to US Government
 contracts under FAR:
  
                    RESTRICTED RIGHTS LEGEND
  
 Use, reproduction and disclosure by the US Government is
 subject to restrictions as set forth in subparagraphs (a)
 and (c) of the Commercial Computer Software - Restricted
 Rights clause in FAR 52.227-19.
  
 Gaussian, Inc.
 340 Quinnipiac St., Bldg. 40, Wallingford CT 06492
  
  
 ---------------------------------------------------------------
 Warning -- This program may not be used in any manner that
 competes with the business of Gaussian, Inc. or will provide
 assistance to any competitor of Gaussian, Inc.  The licensee
 of this program is prohibited from giving any competitor of
 Gaussian, Inc. access to this program.  By using this program,
 the user acknowledges that Gaussian, Inc. is engaged in the
 business of creating and licensing software in the field of
 computational chemistry and represents and warrants to the
 licensee that it is not a competitor of Gaussian, Inc. and that
 it will not use this program in any manner prohibited above.
 ---------------------------------------------------------------
  

 Cite this work as:
 Gaussian 16, Revision C.01,
 M. J. Frisch, G. W. Trucks, H. B. Schlegel, G. E. Scuseria, 
 M. A. Robb, J. R. Cheeseman, G. Scalmani, V. Barone, 
 G. A. Petersson, H. Nakatsuji, X. Li, M. Caricato, A. V. Marenich, 
 J. Bloino, B. G. Janesko, R. Gomperts, B. Mennucci, H. P. Hratchian, 
 J. V. Ortiz, A. F. Izmaylov, J. L. Sonnenberg, D. Williams-Young, 
 F. Ding, F. Lipparini, F. Egidi, J. Goings, B. Peng, A. Petrone, 
 T. Henderson, D. Ranasinghe, V. G. Zakrzewski, J. Gao, N. Rega, 
 G. Zheng, W. Liang, M. Hada, M. Ehara, K. Toyota, R. Fukuda, 
 J. Hasegawa, M. Ishida, T. Nakajima, Y. Honda, O. Kitao, H. Nakai, 
 T. Vreven, K. Throssell, J. A. Montgomery, Jr., J. E. Peralta, 
 F. Ogliaro, M. J. Bearpark, J. J. Heyd, E. N. Brothers, K. N. Kudin, 
 V. N. Staroverov, T. A. Keith, R. Kobayashi, J. Normand, 
 K. Raghavachari, A. P. Rendell, J. C. Burant, S. S. Iyengar, 
 J. Tomasi, M. Cossi, J. M. Millam, M. Klene, C. Adamo, R. Cammi, 
 J. W. Ochterski, R. L. Martin, K. Morokuma, O. Farkas, 
 J. B. Foresman, and D. J. Fox, Gaussian, Inc., Wallingford CT, 2019.
 
 ******************************************
 Gaussian 16:  ES64L-G16RevC.01  3-Jul-2019
                19-Sep-2025 
 ******************************************
 %nproc=20
 Will use up to   20 processors via shared memory.
 %mem=18gb
 ----------------------------------------------------------------------
 # wb97xd/6-31++g** scf(conver=10) opt(tight,maxcycles=300,calcfc) freq
 ----------------------------------------------------------------------
 1/6=300,7=10,10=4,18=20,19=15,26=3,38=1/1,3;
 2/9=110,12=2,17=6,18=5,40=1/2;
 3/5=1,6=6,7=1111,11=2,25=1,30=1,71=2,74=-58,140=1/1,2,3;
 4//1;
 5/5=2,6=10,38=5/2;
 8/6=4,10=90,11=11/1;
 11/6=1,8=1,9=11,15=111,16=1/1,2,10;
 10/6=1,13=1/2;
 6/7=2,8=2,9=2,10=2,28=1/1;
 7/10=1,25=1/1,2,3,16;
 1/6=300,7=10,10=4,18=20,19=15,26=3/3(2);
 2/9=110/2;
 99//99;
 2/9=110/2;
 3/5=1,6=6,7=1111,11=2,25=1,30=1,71=1,74=-58/1,2,3;
 4/5=5,16=3,69=1/1;
 5/5=2,6=10,38=5/2;
 7//1,2,3,16;
 1/6=300,7=10,18=20,19=15,26=3/3(-5);
 2/9=110/2;
 6/7=2,8=2,9=2,10=2,19=2,28=1/1;
 99/9=1/99;
 ---------------
 20K-1-260-17115
 ---------------
 Symbolic Z-matrix:
 Charge =  0 Multiplicity = 1
 C                    -0.90549  -0.4768    0.11765 
 O                    -0.47477  -0.58223  -1.00356 
 O                    -1.00781   0.57795   0.83504 
 H                    -0.68991   1.47817   0.33783 
 C                    -1.42642  -1.7385    0.87765 
 F                    -1.21014  -2.85417   0.17738 
 F                    -2.74217  -1.65663   1.10859 
 F                    -0.81973  -1.88422   2.06138 
 O                     1.97401   2.41213  -1.57223 
 H                     1.75619   2.82717  -2.42836 
 H                     2.09195   1.4791   -1.79573 
 O                     0.87751   2.65186  -4.04614 
 H                     0.99738   1.693    -3.95859 
 H                    -0.06836   2.80951  -4.06837 
 O                    -0.25582   2.69924  -0.28387 
 H                     0.61903   2.57493  -0.76889 
 H                    -0.09979   3.36112   0.39349 
 O                     1.32459   0.06605  -3.03037 
 H                     0.6208   -0.16944  -2.40646 
 H                     1.63877  -0.75753  -3.40726 
 
 Add virtual bond connecting atoms O15        and H4         Dist= 2.72D+00.
 Add virtual bond connecting atoms H16        and O9         Dist= 2.99D+00.
 Add virtual bond connecting atoms H19        and O2         Dist= 3.45D+00.
 Add virtual bond connecting atoms O12        and H10        Dist= 3.49D+00.
 Add virtual bond connecting atoms H13        and O18        Dist= 3.59D+00.

 GradGradGradGradGradGradGradGradGradGradGradGradGradGradGradGradGradGrad
 Berny optimization.
 Initialization pass.
                           ----------------------------
                           !    Initial Parameters    !
                           ! (Angstroms and Degrees)  !
 --------------------------                            --------------------------
 ! Name  Definition              Value          Derivative Info.                !
 --------------------------------------------------------------------------------
 ! R1    R(1,2)                  1.2057         calculate D2E/DX2 analytically  !
 ! R2    R(1,3)                  1.2797         calculate D2E/DX2 analytically  !
 ! R3    R(1,5)                  1.5623         calculate D2E/DX2 analytically  !
 ! R4    R(2,19)                 1.8272         calculate D2E/DX2 analytically  !
 ! R5    R(3,4)                  1.0764         calculate D2E/DX2 analytically  !
 ! R6    R(4,15)                 1.4373         calculate D2E/DX2 analytically  !
 ! R7    R(5,6)                  1.3349         calculate D2E/DX2 analytically  !
 ! R8    R(5,7)                  1.3384         calculate D2E/DX2 analytically  !
 ! R9    R(5,8)                  1.3381         calculate D2E/DX2 analytically  !
 ! R10   R(9,10)                 0.976          calculate D2E/DX2 analytically  !
 ! R11   R(9,11)                 0.9666         calculate D2E/DX2 analytically  !
 ! R12   R(9,16)                 1.5836         calculate D2E/DX2 analytically  !
 ! R13   R(10,12)                1.8493         calculate D2E/DX2 analytically  !
 ! R14   R(12,13)                0.9703         calculate D2E/DX2 analytically  !
 ! R15   R(12,14)                0.9592         calculate D2E/DX2 analytically  !
 ! R16   R(13,18)                1.9015         calculate D2E/DX2 analytically  !
 ! R17   R(15,16)                1.008          calculate D2E/DX2 analytically  !
 ! R18   R(15,17)                0.9598         calculate D2E/DX2 analytically  !
 ! R19   R(18,19)                0.9696         calculate D2E/DX2 analytically  !
 ! R20   R(18,20)                0.9587         calculate D2E/DX2 analytically  !
 ! A1    A(2,1,3)              128.458          calculate D2E/DX2 analytically  !
 ! A2    A(2,1,5)              120.0566         calculate D2E/DX2 analytically  !
 ! A3    A(3,1,5)              111.4851         calculate D2E/DX2 analytically  !
 ! A4    A(1,2,19)             155.2842         calculate D2E/DX2 analytically  !
 ! A5    A(1,3,4)              114.0004         calculate D2E/DX2 analytically  !
 ! A6    A(1,5,6)              111.4535         calculate D2E/DX2 analytically  !
 ! A7    A(1,5,7)              111.2437         calculate D2E/DX2 analytically  !
 ! A8    A(1,5,8)              111.537          calculate D2E/DX2 analytically  !
 ! A9    A(6,5,7)              107.514          calculate D2E/DX2 analytically  !
 ! A10   A(6,5,8)              107.4333         calculate D2E/DX2 analytically  !
 ! A11   A(7,5,8)              107.4426         calculate D2E/DX2 analytically  !
 ! A12   A(10,9,11)            103.5834         calculate D2E/DX2 analytically  !
 ! A13   A(10,9,16)            102.1397         calculate D2E/DX2 analytically  !
 ! A14   A(11,9,16)            108.718          calculate D2E/DX2 analytically  !
 ! A15   A(9,10,12)            146.4122         calculate D2E/DX2 analytically  !
 ! A16   A(10,12,13)            87.4808         calculate D2E/DX2 analytically  !
 ! A17   A(10,12,14)           118.2445         calculate D2E/DX2 analytically  !
 ! A18   A(13,12,14)           106.64           calculate D2E/DX2 analytically  !
 ! A19   A(12,13,18)           155.6246         calculate D2E/DX2 analytically  !
 ! A20   A(4,15,16)            111.4368         calculate D2E/DX2 analytically  !
 ! A21   A(4,15,17)            109.2489         calculate D2E/DX2 analytically  !
 ! A22   A(16,15,17)           106.4711         calculate D2E/DX2 analytically  !
 ! A23   A(13,18,19)           113.3928         calculate D2E/DX2 analytically  !
 ! A24   A(13,18,20)           126.8376         calculate D2E/DX2 analytically  !
 ! A25   A(19,18,20)           106.3925         calculate D2E/DX2 analytically  !
 ! A26   L(3,4,15,18,-1)       181.4671         calculate D2E/DX2 analytically  !
 ! A27   L(9,16,15,2,-1)       180.7813         calculate D2E/DX2 analytically  !
 ! A28   L(2,19,18,9,-1)       173.6857         calculate D2E/DX2 analytically  !
 ! A29   L(3,4,15,18,-2)       181.2136         calculate D2E/DX2 analytically  !
 ! A30   L(9,16,15,2,-2)       181.8908         calculate D2E/DX2 analytically  !
 ! A31   L(2,19,18,9,-2)       171.5757         calculate D2E/DX2 analytically  !
 ! D1    D(3,1,2,19)            33.5644         calculate D2E/DX2 analytically  !
 ! D2    D(5,1,2,19)          -146.2414         calculate D2E/DX2 analytically  !
 ! D3    D(2,1,3,4)              2.0984         calculate D2E/DX2 analytically  !
 ! D4    D(5,1,3,4)           -178.0822         calculate D2E/DX2 analytically  !
 ! D5    D(2,1,5,6)              5.402          calculate D2E/DX2 analytically  !
 ! D6    D(2,1,5,7)           -114.5771         calculate D2E/DX2 analytically  !
 ! D7    D(2,1,5,8)            125.4781         calculate D2E/DX2 analytically  !
 ! D8    D(3,1,5,6)           -174.4345         calculate D2E/DX2 analytically  !
 ! D9    D(3,1,5,7)             65.5863         calculate D2E/DX2 analytically  !
 ! D10   D(3,1,5,8)            -54.3585         calculate D2E/DX2 analytically  !
 ! D11   D(1,2,18,13)          -79.5619         calculate D2E/DX2 analytically  !
 ! D12   D(1,2,18,20)          131.7266         calculate D2E/DX2 analytically  !
 ! D13   D(1,3,15,16)          -44.8734         calculate D2E/DX2 analytically  !
 ! D14   D(1,3,15,17)         -161.9048         calculate D2E/DX2 analytically  !
 ! D15   D(11,9,10,12)          36.6472         calculate D2E/DX2 analytically  !
 ! D16   D(16,9,10,12)         -76.2868         calculate D2E/DX2 analytically  !
 ! D17   D(10,9,15,4)          131.2932         calculate D2E/DX2 analytically  !
 ! D18   D(10,9,15,17)        -108.9826         calculate D2E/DX2 analytically  !
 ! D19   D(11,9,15,4)           22.4507         calculate D2E/DX2 analytically  !
 ! D20   D(11,9,15,17)         142.1749         calculate D2E/DX2 analytically  !
 ! D21   D(9,10,12,13)         -27.4791         calculate D2E/DX2 analytically  !
 ! D22   D(9,10,12,14)          80.083          calculate D2E/DX2 analytically  !
 ! D23   D(10,12,13,18)         19.9202         calculate D2E/DX2 analytically  !
 ! D24   D(14,12,13,18)        -98.8467         calculate D2E/DX2 analytically  !
 ! D25   D(12,13,18,19)         66.1379         calculate D2E/DX2 analytically  !
 ! D26   D(12,13,18,20)       -158.7684         calculate D2E/DX2 analytically  !
 --------------------------------------------------------------------------------
 Trust Radius=3.00D-01 FncErr=1.00D-07 GrdErr=1.00D-06 EigMax=2.50D+02 EigMin=1.00D-04
 Number of steps in this run=    120 maximum allowed number of steps=    120.
 GradGradGradGradGradGradGradGradGradGradGradGradGradGradGradGradGradGrad

                          Input orientation:                          
 ---------------------------------------------------------------------
 Center     Atomic      Atomic             Coordinates (Angstroms)
 Number     Number       Type             X           Y           Z
 ---------------------------------------------------------------------
      1          6           0       -0.905491   -0.476795    0.117651
      2          8           0       -0.474766   -0.582230   -1.003563
      3          8           0       -1.007811    0.577954    0.835039
      4          1           0       -0.689908    1.478171    0.337827
      5          6           0       -1.426424   -1.738497    0.877652
      6          9           0       -1.210135   -2.854172    0.177377
      7          9           0       -2.742167   -1.656625    1.108589
      8          9           0       -0.819735   -1.884217    2.061378
      9          8           0        1.974009    2.412130   -1.572226
     10          1           0        1.756190    2.827172   -2.428359
     11          1           0        2.091948    1.479101   -1.795728
     12          8           0        0.877509    2.651856   -4.046138
     13          1           0        0.997383    1.693001   -3.958585
     14          1           0       -0.068356    2.809514   -4.068367
     15          8           0       -0.255818    2.699238   -0.283874
     16          1           0        0.619028    2.574930   -0.768893
     17          1           0       -0.099795    3.361116    0.393486
     18          8           0        1.324591    0.066049   -3.030373
     19          1           0        0.620804   -0.169436   -2.406457
     20          1           0        1.638767   -0.757534   -3.407256
 ---------------------------------------------------------------------
                    Distance matrix (angstroms):
                    1          2          3          4          5
     1  C    0.000000
     2  O    1.205720   0.000000
     3  O    1.279692   2.238441   0.000000
     4  H    1.979102   2.467968   1.076417   0.000000
     5  C    1.562327   2.404491   2.354357   3.343774   0.000000
     6  F    2.397560   2.664040   3.500420   4.366414   1.334877
     7  F    2.397361   3.279729   2.841860   3.825283   1.338363
     8  F    2.401305   3.347841   2.757094   3.780627   1.338101
     9  O    4.415099   3.909740   4.248574   3.408377   5.898522
    10  H    4.948020   4.316390   4.832023   3.931282   6.473335
    11  H    4.058471   3.385946   4.164313   3.505820   5.466154
    12  O    5.504968   4.641683   5.628622   4.801403   6.987633
    13  H    4.994461   4.009495   5.314411   4.620850   6.406185
    14  H    5.387334   4.589349   5.468622   4.644712   6.855061
    15  O    3.266570   3.366589   2.513425   1.437341   4.734232
    16  H    3.524648   3.349495   3.034323   2.034950   5.049816
    17  H    3.931258   4.200277   2.960651   1.974034   5.291542
    18  O    3.895895   2.786738   4.543518   4.170979   5.108535
    19  H    2.965664   1.827234   3.703819   3.458854   4.175939
    20  H    4.356263   3.205541   5.175420   4.944365   5.358929
                    6          7          8          9         10
     6  F    0.000000
     7  F    2.156014   0.000000
     8  F    2.154689   2.157626   0.000000
     9  O    6.397955   6.781141   6.282252   0.000000
    10  H    6.918569   7.269777   6.999308   0.976047   0.000000
    11  H    5.794320   6.452636   5.887875   0.966647   1.526516
    12  O    7.246563   7.631270   7.794764   2.716619   1.849331
    13  H    6.531163   7.133056   7.234526   2.676874   2.050299
    14  H    7.169891   7.341427   7.756898   3.249598   2.453346
    15  O    5.653656   5.205231   5.179408   2.591218   2.943358
    16  H    5.806583   5.720894   5.473981   1.583611   2.027459
    17  H    6.317385   5.715875   5.551009   3.010858   3.419442
    18  O    5.024160   6.052862   5.858976   2.837610   2.858758
    19  H    4.151667   5.086930   4.997717   3.031764   3.204566
    20  H    5.036043   6.355612   6.100787   3.677838   3.717814
                   11         12         13         14         15
    11  H    0.000000
    12  O    2.813283   0.000000
    13  H    2.433470   0.970278   0.000000
    14  H    3.406142   0.959172   1.547402   0.000000
    15  O    3.047366   3.929542   4.010801   3.790738   0.000000
    16  H    2.103504   3.288322   3.330929   3.378470   1.007993
    17  H    3.624690   4.600916   4.788208   4.495931   0.959814
    18  O    2.027289   2.813904   1.901477   3.247204   4.120028
    19  H    2.292363   3.273246   2.453484   3.480091   3.674658
    20  H    2.793731   3.551285   2.592385   4.009385   5.029338
                   16         17         18         19         20
    16  H    0.000000
    17  H    1.576680   0.000000
    18  O    3.450594   4.960761   0.000000
    19  H    3.195805   4.563304   0.969557   0.000000
    20  H    4.371058   5.867837   0.958664   1.543926   0.000000
 Stoichiometry    C2H9F3O6
 Framework group  C1[X(C2H9F3O6)]
 Deg. of freedom    54
 Full point group                 C1      NOp   1
 Largest Abelian subgroup         C1      NOp   1
 Largest concise Abelian subgroup C1      NOp   1
                         Standard orientation:                         
 ---------------------------------------------------------------------
 Center     Atomic      Atomic             Coordinates (Angstroms)
 Number     Number       Type             X           Y           Z
 ---------------------------------------------------------------------
      1          6           0       -1.042488    0.145353   -0.116827
      2          8           0       -0.227873   -0.738739   -0.209263
      3          8           0       -0.844919    1.409234   -0.082436
      4          1           0        0.188463    1.693703   -0.181791
      5          6           0       -2.563062   -0.199062   -0.016339
      6          9           0       -2.760702   -1.516523    0.068109
      7          9           0       -3.231787    0.240587   -1.089060
      8          9           0       -3.123172    0.360305    1.062502
      9          8           0        3.150483    0.673740    1.161023
     10          1           0        3.854362    0.459212    0.519775
     11          1           0        2.733459   -0.180850    1.334727
     12          8           0        4.354353   -0.572904   -0.931008
     13          1           0        3.728939   -1.243949   -0.614790
     14          1           0        4.054377   -0.306775   -1.802329
     15          8           0        1.558807    2.113457   -0.290939
     16          1           0        2.163039    1.553339    0.289769
     17          1           0        1.639174    3.016523    0.024108
     18          8           0        2.239917   -1.895415    0.372134
     19          1           0        1.390899   -1.539814    0.067572
     20          1           0        2.075385   -2.803427    0.631904
 ---------------------------------------------------------------------
 Rotational constants (GHZ):           1.4570976           0.3700095           0.3298542
 Standard basis: 6-31++G(d,p) (6D, 7F)
 There are   263 symmetry adapted cartesian basis functions of A   symmetry.
 There are   263 symmetry adapted basis functions of A   symmetry.
   263 basis functions,   424 primitive gaussians,   263 cartesian basis functions
    48 alpha electrons       48 beta electrons
       nuclear repulsion energy       723.1710905295 Hartrees.
 NAtoms=   20 NActive=   20 NUniq=   20 SFac= 1.00D+00 NAtFMM=   60 NAOKFM=F Big=F
 Integral buffers will be    131072 words long.
 Raffenetti 2 integral format.
 Two-electron integral symmetry is turned on.
 Nuclear repulsion after empirical dispersion term =      723.1625234967 Hartrees.
 One-electron integrals computed using PRISM.
 NBasis=   263 RedAO= T EigKep=  5.28D-05  NBF=   263
 NBsUse=   263 1.00D-06 EigRej= -1.00D+00 NBFU=   263
 ExpMin= 3.60D-02 ExpMax= 7.00D+03 ExpMxC= 1.05D+03 IAcc=3 IRadAn=         5 AccDes= 0.00D+00
 Harris functional with IExCor= 4639 and IRadAn=       5 diagonalized for initial guess.
 HarFok:  IExCor= 4639 AccDes= 0.00D+00 IRadAn=         5 IDoV= 1 UseB2=F ITyADJ=14
 ICtDFT=  3500011 ScaDFX=  1.000000  1.000000  1.000000  1.000000
 FoFCou: FMM=F IPFlag=           0 FMFlag=      100000 FMFlg1=           0
         NFxFlg=           0 DoJE=T BraDBF=F KetDBF=T FulRan=T
         wScrn=  0.000000 ICntrl=       500 IOpCl=  0 I1Cent=   200000004 NGrid=           0
         NMat0=    1 NMatS0=      1 NMatT0=    0 NMatD0=    1 NMtDS0=    0 NMtDT0=    0
 Petite list used in FoFCou.
 Requested convergence on RMS density matrix=1.00D-10 within 128 cycles.
 Requested convergence on MAX density matrix=1.00D-08.
 Requested convergence on             energy=1.00D-08.
 No special actions if energy rises.
 SCF Done:  E(RwB97XD) =  -832.381337205     A.U. after   17 cycles
            NFock= 17  Conv=0.90D-10     -V/T= 2.0081
 DoSCS=F DFT=T ScalE2(SS,OS)=  1.000000  1.000000
 Range of M.O.s used for correlation:     1   263
 NBasis=   263 NAE=    48 NBE=    48 NFC=     0 NFV=     0
 NROrb=    263 NOA=    48 NOB=    48 NVA=   215 NVB=   215

 **** Warning!!: The largest alpha MO coefficient is  0.32746441D+02

 Symmetrizing basis deriv contribution to polar:
 IMax=3 JMax=2 DiffMx= 0.00D+00
 G2DrvN: will do    21 centers at a time, making    1 passes.
 Calling FoFCou, ICntrl=  3107 FMM=F I1Cent=   0 AccDes= 0.00D+00.
 End of G2Drv F.D. properties file   721 does not exist.
 End of G2Drv F.D. properties file   722 does not exist.
 End of G2Drv F.D. properties file   788 does not exist.
          IDoAtm=11111111111111111111
          Differentiating once with respect to nuclear coordinates.
 Keep R1 ints in memory in canonical form, NReq=1236245053.
          There are    63 degrees of freedom in the 1st order CPHF.  IDoFFX=6 NUNeed=     0.
     57 vectors produced by pass  0 Test12= 1.64D-14 1.59D-09 XBig12= 1.59D-01 8.01D-02.
 AX will form    57 AO Fock derivatives at one time.
     57 vectors produced by pass  1 Test12= 1.64D-14 1.59D-09 XBig12= 4.18D-02 6.57D-02.
     57 vectors produced by pass  2 Test12= 1.64D-14 1.59D-09 XBig12= 1.24D-03 5.19D-03.
     57 vectors produced by pass  3 Test12= 1.64D-14 1.59D-09 XBig12= 1.31D-05 7.73D-04.
     57 vectors produced by pass  4 Test12= 1.64D-14 1.59D-09 XBig12= 1.05D-07 5.22D-05.
     57 vectors produced by pass  5 Test12= 1.64D-14 1.59D-09 XBig12= 6.53D-10 2.64D-06.
     48 vectors produced by pass  6 Test12= 1.64D-14 1.59D-09 XBig12= 3.65D-12 1.77D-07.
     15 vectors produced by pass  7 Test12= 1.64D-14 1.59D-09 XBig12= 1.80D-14 1.06D-08.
 InvSVY:  IOpt=1 It=  1 EMax= 4.44D-16
 Solved reduced A of dimension   405 with    63 vectors.
 End of Minotr F.D. properties file   721 does not exist.
 End of Minotr F.D. properties file   722 does not exist.
 End of Minotr F.D. properties file   788 does not exist.

 **********************************************************************

            Population analysis using the SCF Density.

 **********************************************************************

 Orbital symmetries:
       Occupied  (A) (A) (A) (A) (A) (A) (A) (A) (A) (A) (A) (A)
                 (A) (A) (A) (A) (A) (A) (A) (A) (A) (A) (A) (A)
                 (A) (A) (A) (A) (A) (A) (A) (A) (A) (A) (A) (A)
                 (A) (A) (A) (A) (A) (A) (A) (A) (A) (A) (A) (A)
       Virtual   (A) (A) (A) (A) (A) (A) (A) (A) (A) (A) (A) (A)
                 (A) (A) (A) (A) (A) (A) (A) (A) (A) (A) (A) (A)
                 (A) (A) (A) (A) (A) (A) (A) (A) (A) (A) (A) (A)
                 (A) (A) (A) (A) (A) (A) (A) (A) (A) (A) (A) (A)
                 (A) (A) (A) (A) (A) (A) (A) (A) (A) (A) (A) (A)
                 (A) (A) (A) (A) (A) (A) (A) (A) (A) (A) (A) (A)
                 (A) (A) (A) (A) (A) (A) (A) (A) (A) (A) (A) (A)
                 (A) (A) (A) (A) (A) (A) (A) (A) (A) (A) (A) (A)
                 (A) (A) (A) (A) (A) (A) (A) (A) (A) (A) (A) (A)
                 (A) (A) (A) (A) (A) (A) (A) (A) (A) (A) (A) (A)
                 (A) (A) (A) (A) (A) (A) (A) (A) (A) (A) (A) (A)
                 (A) (A) (A) (A) (A) (A) (A) (A) (A) (A) (A) (A)
                 (A) (A) (A) (A) (A) (A) (A) (A) (A) (A) (A) (A)
                 (A) (A) (A) (A) (A) (A) (A) (A) (A) (A) (A) (A)
                 (A) (A) (A) (A) (A) (A) (A) (A) (A) (A) (A) (A)
                 (A) (A) (A) (A) (A) (A) (A) (A) (A) (A) (A) (A)
                 (A) (A) (A) (A) (A) (A) (A) (A) (A) (A) (A) (A)
                 (A) (A) (A) (A) (A) (A) (A) (A) (A) (A) (A)
 The electronic state is 1-A.
 Alpha  occ. eigenvalues --  -24.88679 -24.88630 -24.88513 -19.33524 -19.31817
 Alpha  occ. eigenvalues --  -19.31665 -19.30707 -19.29663 -19.29587 -10.57306
 Alpha  occ. eigenvalues --  -10.47776  -1.44386  -1.35080  -1.35019  -1.24534
 Alpha  occ. eigenvalues --   -1.16305  -1.15722  -1.14715  -1.13416  -1.12207
 Alpha  occ. eigenvalues --   -0.86022  -0.76479  -0.70743  -0.70491  -0.68458
 Alpha  occ. eigenvalues --   -0.67039  -0.65987  -0.64550  -0.63505  -0.61098
 Alpha  occ. eigenvalues --   -0.58551  -0.57849  -0.56737  -0.56346  -0.54326
 Alpha  occ. eigenvalues --   -0.53643  -0.53097  -0.52805  -0.51441  -0.50947
 Alpha  occ. eigenvalues --   -0.48276  -0.47308  -0.44380  -0.43701  -0.43064
 Alpha  occ. eigenvalues --   -0.42791  -0.41017  -0.40342
 Alpha virt. eigenvalues --    0.02969   0.03888   0.04483   0.05961   0.07822
 Alpha virt. eigenvalues --    0.08354   0.09596   0.10269   0.10673   0.11300
 Alpha virt. eigenvalues --    0.12484   0.12967   0.14118   0.14985   0.15647
 Alpha virt. eigenvalues --    0.17338   0.19090   0.19903   0.20504   0.21695
 Alpha virt. eigenvalues --    0.22693   0.23840   0.23995   0.24873   0.25842
 Alpha virt. eigenvalues --    0.26695   0.27032   0.27392   0.28009   0.28339
 Alpha virt. eigenvalues --    0.29091   0.29539   0.29932   0.30391   0.30911
 Alpha virt. eigenvalues --    0.31617   0.31805   0.32616   0.33385   0.33625
 Alpha virt. eigenvalues --    0.35018   0.35365   0.35593   0.36376   0.36520
 Alpha virt. eigenvalues --    0.37405   0.37776   0.38584   0.39076   0.40032
 Alpha virt. eigenvalues --    0.41231   0.41535   0.42460   0.43650   0.43900
 Alpha virt. eigenvalues --    0.44477   0.44998   0.46353   0.46766   0.47831
 Alpha virt. eigenvalues --    0.48343   0.49803   0.51802   0.52729   0.53563
 Alpha virt. eigenvalues --    0.55303   0.57901   0.59287   0.62635   0.81547
 Alpha virt. eigenvalues --    0.83683   0.84358   0.89722   0.91744   0.92998
 Alpha virt. eigenvalues --    1.03470   1.05654   1.06813   1.13440   1.17297
 Alpha virt. eigenvalues --    1.18180   1.19819   1.20023   1.20618   1.22594
 Alpha virt. eigenvalues --    1.23212   1.24120   1.24629   1.25779   1.26554
 Alpha virt. eigenvalues --    1.26778   1.27441   1.28813   1.29606   1.30911
 Alpha virt. eigenvalues --    1.31460   1.33801   1.34282   1.36038   1.36909
 Alpha virt. eigenvalues --    1.38502   1.41727   1.42356   1.44921   1.46218
 Alpha virt. eigenvalues --    1.48132   1.52205   1.54745   1.56169   1.57589
 Alpha virt. eigenvalues --    1.57921   1.59460   1.60504   1.60948   1.61553
 Alpha virt. eigenvalues --    1.63337   1.64331   1.64912   1.67019   1.67710
 Alpha virt. eigenvalues --    1.68535   1.69001   1.70367   1.72387   1.73409
 Alpha virt. eigenvalues --    1.73916   1.74559   1.74632   1.75923   1.76262
 Alpha virt. eigenvalues --    1.77927   1.79124   1.81045   1.83223   1.84578
 Alpha virt. eigenvalues --    1.88897   1.89503   1.90646   1.91274   1.92021
 Alpha virt. eigenvalues --    1.92536   1.93698   1.94257   1.95849   2.02009
 Alpha virt. eigenvalues --    2.11957   2.12306   2.15172   2.16396   2.16929
 Alpha virt. eigenvalues --    2.17390   2.24041   2.29224   2.30889   2.31633
 Alpha virt. eigenvalues --    2.32539   2.33734   2.35596   2.36984   2.39252
 Alpha virt. eigenvalues --    2.42741   2.43975   2.45685   2.50707   2.52782
 Alpha virt. eigenvalues --    2.56235   2.59398   2.61721   2.63053   2.65734
 Alpha virt. eigenvalues --    2.67673   2.69516   2.71293   2.73190   2.74445
 Alpha virt. eigenvalues --    2.74694   2.78691   2.80936   2.81534   2.82134
 Alpha virt. eigenvalues --    2.84704   2.90050   2.90874   2.93844   2.98790
 Alpha virt. eigenvalues --    3.10068   3.11646   3.12829   3.14620   3.20489
 Alpha virt. eigenvalues --    3.22911   3.24916   3.26996   3.38208   3.39385
 Alpha virt. eigenvalues --    3.43187   3.51290   3.52325   3.56581   3.71589
 Alpha virt. eigenvalues --    3.74752   3.75938   3.78549   3.86255   4.26634
 Alpha virt. eigenvalues --    4.34152   4.40910   4.45317   4.49348   4.59985
 Alpha virt. eigenvalues --    4.78553   4.81912   5.57337   5.89941   6.60891
          Condensed to atoms (all electrons):
               1          2          3          4          5          6
     1  C    5.195344   0.376159   0.371150  -0.037912  -0.058039  -0.066439
     2  O    0.376159   8.312097  -0.172775  -0.005560  -0.058947   0.000465
     3  O    0.371150  -0.172775   8.367143   0.179091  -0.232085   0.012674
     4  H   -0.037912  -0.005560   0.179091   0.274467  -0.001028   0.001722
     5  C   -0.058039  -0.058947  -0.232085  -0.001028   4.893414   0.194199
     6  F   -0.066439   0.000465   0.012674   0.001722   0.194199   9.244381
     7  F   -0.042065  -0.000617   0.016629   0.001293   0.163359  -0.036866
     8  F   -0.053316   0.004782   0.015525   0.000736   0.168760  -0.039328
     9  O   -0.002166   0.004549  -0.000441   0.004880  -0.003692   0.000006
    10  H   -0.000926   0.001348  -0.000549   0.001027   0.000003  -0.000001
    11  H   -0.001061  -0.002636   0.001148  -0.001548   0.000500  -0.000001
    12  O    0.001731  -0.003597   0.000107   0.001193   0.001193  -0.000003
    13  H    0.000660  -0.000071   0.000057  -0.000127   0.000185   0.000013
    14  H    0.000663  -0.000454   0.000039  -0.000609  -0.000062  -0.000004
    15  O   -0.000798   0.002013  -0.060249   0.068437  -0.006930   0.000095
    16  H   -0.000729  -0.002539   0.001906  -0.004390  -0.001824   0.000103
    17  H    0.006531   0.001901   0.002984  -0.014028   0.001438  -0.000098
    18  O    0.003536  -0.005948  -0.000401   0.000150  -0.004329  -0.000006
    19  H   -0.021292   0.056158  -0.001351  -0.003166   0.004425   0.000456
    20  H    0.000957  -0.002158  -0.000363  -0.000164   0.001528  -0.000073
               7          8          9         10         11         12
     1  C   -0.042065  -0.053316  -0.002166  -0.000926  -0.001061   0.001731
     2  O   -0.000617   0.004782   0.004549   0.001348  -0.002636  -0.003597
     3  O    0.016629   0.015525  -0.000441  -0.000549   0.001148   0.000107
     4  H    0.001293   0.000736   0.004880   0.001027  -0.001548   0.001193
     5  C    0.163359   0.168760  -0.003692   0.000003   0.000500   0.001193
     6  F   -0.036866  -0.039328   0.000006  -0.000001  -0.000001  -0.000003
     7  F    9.229891  -0.046516   0.000006  -0.000007   0.000009   0.000001
     8  F   -0.046516   9.234564  -0.000003  -0.000009  -0.000019   0.000001
     9  O    0.000006  -0.000003   8.361515   0.258573   0.271592  -0.020499
    10  H   -0.000007  -0.000009   0.258573   0.311560  -0.023568   0.021754
    11  H    0.000009  -0.000019   0.271592  -0.023568   0.324587  -0.009938
    12  O    0.000001   0.000001  -0.020499   0.021754  -0.009938   8.243046
    13  H    0.000002   0.000006  -0.004347  -0.004196  -0.002121   0.273932
    14  H    0.000002  -0.000001  -0.003884  -0.000400   0.002720   0.294111
    15  O    0.000215  -0.000001  -0.092668   0.008605   0.007086  -0.001308
    16  H    0.000158   0.000227   0.084568  -0.009584  -0.006777   0.004583
    17  H   -0.000174  -0.000119   0.000525  -0.001357   0.000769  -0.000795
    18  O    0.000035   0.000084  -0.022604  -0.000189   0.018183  -0.020338
    19  H   -0.000123   0.000219  -0.008038   0.002899  -0.001080  -0.005247
    20  H   -0.000019  -0.000070   0.003689  -0.000723   0.000130   0.004050
              13         14         15         16         17         18
     1  C    0.000660   0.000663  -0.000798  -0.000729   0.006531   0.003536
     2  O   -0.000071  -0.000454   0.002013  -0.002539   0.001901  -0.005948
     3  O    0.000057   0.000039  -0.060249   0.001906   0.002984  -0.000401
     4  H   -0.000127  -0.000609   0.068437  -0.004390  -0.014028   0.000150
     5  C    0.000185  -0.000062  -0.006930  -0.001824   0.001438  -0.004329
     6  F    0.000013  -0.000004   0.000095   0.000103  -0.000098  -0.000006
     7  F    0.000002   0.000002   0.000215   0.000158  -0.000174   0.000035
     8  F    0.000006  -0.000001  -0.000001   0.000227  -0.000119   0.000084
     9  O   -0.004347  -0.003884  -0.092668   0.084568   0.000525  -0.022604
    10  H   -0.004196  -0.000400   0.008605  -0.009584  -0.001357  -0.000189
    11  H   -0.002121   0.002720   0.007086  -0.006777   0.000769   0.018183
    12  O    0.273932   0.294111  -0.001308   0.004583  -0.000795  -0.020338
    13  H    0.325179  -0.030993  -0.001363   0.000298   0.000137   0.009069
    14  H   -0.030993   0.359340   0.000787  -0.004397   0.000454   0.001893
    15  O   -0.001363   0.000787   8.452212   0.206147   0.258532  -0.000367
    16  H    0.000298  -0.004397   0.206147   0.270505  -0.020507   0.001368
    17  H    0.000137   0.000454   0.258532  -0.020507   0.365364  -0.000047
    18  O    0.009069   0.001893  -0.000367   0.001368  -0.000047   8.436450
    19  H    0.000071   0.000247   0.001913  -0.001315  -0.000035   0.205881
    20  H   -0.001244   0.000158  -0.000110  -0.000485   0.000152   0.269547
              19         20
     1  C   -0.021292   0.000957
     2  O    0.056158  -0.002158
     3  O   -0.001351  -0.000363
     4  H   -0.003166  -0.000164
     5  C    0.004425   0.001528
     6  F    0.000456  -0.000073
     7  F   -0.000123  -0.000019
     8  F    0.000219  -0.000070
     9  O   -0.008038   0.003689
    10  H    0.002899  -0.000723
    11  H   -0.001080   0.000130
    12  O   -0.005247   0.004050
    13  H    0.000071  -0.001244
    14  H    0.000247   0.000158
    15  O    0.001913  -0.000110
    16  H   -0.001315  -0.000485
    17  H   -0.000035   0.000152
    18  O    0.205881   0.269547
    19  H    0.308284  -0.014861
    20  H   -0.014861   0.335358
 Mulliken charges:
               1
     1  C    0.328011
     2  O   -0.504173
     3  O   -0.500239
     4  H    0.535537
     5  C    0.937934
     6  F   -0.311297
     7  F   -0.285216
     8  F   -0.285523
     9  O   -0.831564
    10  H    0.435740
    11  H    0.422026
    12  O   -0.783978
    13  H    0.434855
    14  H    0.380389
    15  O   -0.842248
    16  H    0.482683
    17  H    0.398372
    18  O   -0.891967
    19  H    0.475955
    20  H    0.404700
 Sum of Mulliken charges =  -0.00000
 Mulliken charges with hydrogens summed into heavy atoms:
               1
     1  C    0.328011
     2  O   -0.504173
     3  O    0.035298
     5  C    0.937934
     6  F   -0.311297
     7  F   -0.285216
     8  F   -0.285523
     9  O    0.026202
    12  O    0.031267
    15  O    0.038808
    18  O   -0.011312
 APT charges:
               1
     1  C    0.193714
     2  O   -0.580734
     3  O   -0.406653
     4  H    0.530537
     5  C    0.377587
     6  F   -0.114116
     7  F   -0.054846
     8  F   -0.075618
     9  O   -0.781510
    10  H    0.680513
    11  H    0.147829
    12  O   -0.371730
    13  H   -0.028404
    14  H    0.394231
    15  O   -1.247257
    16  H    0.411806
    17  H    0.879471
    18  O   -0.906574
    19  H    0.105261
    20  H    0.846495
 Sum of APT charges =  -0.00000
 APT charges with hydrogens summed into heavy atoms:
               1
     1  C    0.193714
     2  O   -0.580734
     3  O    0.123884
     5  C    0.377587
     6  F   -0.114116
     7  F   -0.054846
     8  F   -0.075618
     9  O    0.046831
    12  O   -0.005904
    15  O    0.044020
    18  O    0.045182
 Electronic spatial extent (au):  <R**2>=           3170.3662
 Charge=              0.0000 electrons
 Dipole moment (field-independent basis, Debye):
    X=              1.5307    Y=             -0.2716    Z=             -0.3073  Tot=              1.5847
 Quadrupole moment (field-independent basis, Debye-Ang):
   XX=            -80.4273   YY=            -53.0168   ZZ=            -63.8236
   XY=             -0.1366   XZ=             -3.0554   YZ=             -1.7890
 Traceless Quadrupole moment (field-independent basis, Debye-Ang):
   XX=            -14.6714   YY=             12.7391   ZZ=              1.9323
   XY=             -0.1366   XZ=             -3.0554   YZ=             -1.7890
 Octapole moment (field-independent basis, Debye-Ang**2):
  XXX=            -67.6302  YYY=              2.2873  ZZZ=            -11.2234  XYY=             25.3482
  XXY=              2.6908  XXZ=            -11.0205  XZZ=              1.2130  YZZ=             -7.9717
  YYZ=             10.1932  XYZ=             -6.6914
 Hexadecapole moment (field-independent basis, Debye-Ang**3):
 XXXX=          -3103.9829 YYYY=           -395.4639 ZZZZ=           -214.3085 XXXY=             60.7972
 XXXZ=            -19.8724 YYYX=              5.1814 YYYZ=            -12.0747 ZZZX=            -48.2379
 ZZZY=             -5.2023 XXYY=           -513.8970 XXZZ=           -470.2861 YYZZ=           -141.7592
 XXYZ=            -31.5374 YYXZ=             18.5740 ZZXY=            -12.6409
 N-N= 7.231625234967D+02 E-N=-3.413250322071D+03  KE= 8.257097970649D+02
  Exact polarizability:       0.000       0.000       0.000       0.000       0.000       0.000
 Approx polarizability:      67.095      -3.543      74.904      -0.664      -0.987      58.631
 Calling FoFJK, ICntrl=    100127 FMM=F ISym2X=0 I1Cent= 0 IOpClX= 0 NMat=1 NMatS=1 NMatT=0.
 ***** Axes restored to original set *****
 -------------------------------------------------------------------
 Center     Atomic                   Forces (Hartrees/Bohr)
 Number     Number              X              Y              Z
 -------------------------------------------------------------------
      1        6          -0.005328703   -0.010689284    0.011891475
      2        8           0.006671337   -0.002387978   -0.018722671
      3        8           0.001065541    0.023380975    0.002251864
      4        1          -0.003524489   -0.013897913    0.004021563
      5        6          -0.000185482   -0.004867111    0.000136959
      6        9           0.001584950    0.001780512   -0.003159599
      7        9          -0.003388212    0.004010013   -0.001431511
      8        9           0.003553718    0.003150652    0.001844350
      9        8           0.000611755    0.003092039    0.003965315
     10        1          -0.000199548   -0.001009798   -0.000791993
     11        1           0.001908101   -0.001284196   -0.001924595
     12        8           0.002800845    0.002335405   -0.001770546
     13        1          -0.002851381   -0.002999426   -0.001494920
     14        1          -0.001088758    0.000006218   -0.000089448
     15        8           0.000931914   -0.004402018    0.001851657
     16        1          -0.001782459    0.001310892    0.001597617
     17        1           0.000118583    0.003324307    0.000738744
     18        8           0.001518328    0.002223585   -0.001553740
     19        1          -0.003636341   -0.001876568    0.003451457
     20        1           0.001220302   -0.001200306   -0.000811981
 -------------------------------------------------------------------
 Cartesian Forces:  Max     0.023380975 RMS     0.005342253
 FormGI is forming the generalized inverse of G from B-inverse, IUseBI=4.

 GradGradGradGradGradGradGradGradGradGradGradGradGradGradGradGradGradGrad
 Berny optimization.
 Internal  Forces:  Max     0.018565430 RMS     0.003769145
 Search for a local minimum.
 Step number   1 out of a maximum of  120
 All quantities printed in internal units (Hartrees-Bohrs-Radians)
 Mixed Optimization -- RFO/linear search
 Second derivative matrix not updated -- analytic derivatives used.
 ITU=  0
     Eigenvalues ---    0.00013   0.00025   0.00048   0.00073   0.00120
     Eigenvalues ---    0.00211   0.00372   0.00528   0.00596   0.00855
     Eigenvalues ---    0.00915   0.01044   0.01140   0.01333   0.01488
     Eigenvalues ---    0.01572   0.01874   0.02100   0.02614   0.03261
     Eigenvalues ---    0.03414   0.03597   0.03840   0.03958   0.04262
     Eigenvalues ---    0.04996   0.06186   0.07804   0.08375   0.09091
     Eigenvalues ---    0.09285   0.11705   0.13545   0.14833   0.19734
     Eigenvalues ---    0.20774   0.21694   0.23523   0.26120   0.27741
     Eigenvalues ---    0.36519   0.37790   0.38672   0.40674   0.50031
     Eigenvalues ---    0.52111   0.52602   0.53455   0.55807   0.56779
     Eigenvalues ---    0.57128   0.57311   0.60574   0.92820
 RFO step:  Lambda=-5.18416222D-03 EMin= 1.32791703D-04
 Linear search not attempted -- first point.
 Maximum step size (   0.300) exceeded in Quadratic search.
    -- Step size scaled by   0.975
 Iteration  1 RMS(Cart)=  0.09154278 RMS(Int)=  0.00264169
 Iteration  2 RMS(Cart)=  0.00391358 RMS(Int)=  0.00086147
 Iteration  3 RMS(Cart)=  0.00001088 RMS(Int)=  0.00086145
 Iteration  4 RMS(Cart)=  0.00000002 RMS(Int)=  0.00086145
 Variable       Old X    -DE/DX   Delta X   Delta X   Delta X     New X
                                 (Linear)    (Quad)   (Total)
    R1        2.27848   0.01857   0.00000   0.01391   0.01386   2.29234
    R2        2.41827   0.01271   0.00000   0.02831   0.02835   2.44661
    R3        2.95237  -0.00508   0.00000  -0.02185  -0.02185   2.93052
    R4        3.45297  -0.00175   0.00000  -0.03117  -0.03124   3.42173
    R5        2.03413  -0.01513   0.00000  -0.12170  -0.12159   1.91254
    R6        2.71618  -0.00054   0.00000   0.17048   0.17059   2.88677
    R7        2.52255   0.00043   0.00000  -0.00631  -0.00631   2.51624
    R8        2.52914   0.00333   0.00000   0.00417   0.00417   2.53331
    R9        2.52864   0.00290   0.00000   0.00241   0.00241   2.53105
   R10        1.84446   0.00304   0.00000   0.00046   0.00052   1.84498
   R11        1.82670   0.00192   0.00000   0.00272   0.00272   1.82942
   R12        2.99259   0.00238   0.00000   0.10222   0.10225   3.09484
   R13        3.49473   0.00341   0.00000   0.08296   0.08298   3.57770
   R14        1.83356   0.00280   0.00000   0.00419   0.00411   1.83767
   R15        1.81257   0.00108   0.00000   0.00201   0.00201   1.81458
   R16        3.59327   0.00029   0.00000   0.01761   0.01753   3.61080
   R17        1.90483  -0.00012   0.00000  -0.02290  -0.02287   1.88196
   R18        1.81379   0.00283   0.00000   0.00223   0.00223   1.81601
   R19        1.83220   0.00358   0.00000   0.00756   0.00750   1.83969
   R20        1.81161   0.00175   0.00000   0.00302   0.00302   1.81463
    A1        2.24202   0.00124   0.00000  -0.00269  -0.00316   2.23885
    A2        2.09538  -0.00039   0.00000   0.00831   0.00853   2.10391
    A3        1.94578  -0.00085   0.00000  -0.00560  -0.00538   1.94040
    A4        2.71022  -0.00135   0.00000  -0.01072  -0.01164   2.69858
    A5        1.98968  -0.00184   0.00000  -0.01527  -0.01571   1.97397
    A6        1.94523  -0.00441   0.00000  -0.00971  -0.00979   1.93544
    A7        1.94157  -0.00530   0.00000  -0.01836  -0.01849   1.92308
    A8        1.94669  -0.00495   0.00000  -0.01416  -0.01427   1.93242
    A9        1.87647   0.00509   0.00000   0.01480   0.01471   1.89119
   A10        1.87507   0.00521   0.00000   0.01586   0.01581   1.89088
   A11        1.87523   0.00536   0.00000   0.01447   0.01433   1.88955
   A12        1.80787  -0.00252   0.00000  -0.02117  -0.02126   1.78661
   A13        1.78267   0.00265   0.00000   0.04327   0.04339   1.82606
   A14        1.89749   0.00183   0.00000   0.01272   0.01251   1.91000
   A15        2.55538   0.00232   0.00000   0.02405   0.02377   2.57915
   A16        1.52683   0.00325   0.00000   0.02440   0.02392   1.55075
   A17        2.06376  -0.00073   0.00000  -0.01826  -0.01840   2.04535
   A18        1.86122  -0.00146   0.00000  -0.00780  -0.00792   1.85330
   A19        2.71616  -0.00085   0.00000  -0.02850  -0.02919   2.68697
   A20        1.94494   0.00277   0.00000   0.06315   0.06017   2.00511
   A21        1.90675   0.00166   0.00000   0.07539   0.07222   1.97898
   A22        1.85827  -0.00113   0.00000   0.00462   0.00063   1.85890
   A23        1.97908  -0.00028   0.00000   0.02903   0.02860   2.00768
   A24        2.21373  -0.00010   0.00000  -0.03102  -0.03071   2.18302
   A25        1.85690   0.00088   0.00000  -0.00018   0.00032   1.85722
   A26        3.16720   0.00194   0.00000   0.03831   0.03799   3.20519
   A27        3.15523   0.00150   0.00000  -0.02432  -0.02506   3.13017
   A28        3.03139  -0.00234   0.00000   0.05086   0.04975   3.08114
   A29        3.16277  -0.00136   0.00000  -0.02428  -0.02361   3.13917
   A30        3.17459  -0.00048   0.00000   0.01043   0.01023   3.18482
   A31        2.99456   0.00050   0.00000   0.03523   0.03553   3.03010
    D1        0.58581   0.00028   0.00000  -0.03125  -0.03136   0.55445
    D2       -2.55239  -0.00040   0.00000  -0.04260  -0.04265  -2.59505
    D3        0.03662  -0.00090   0.00000  -0.01722  -0.01707   0.01956
    D4       -3.10812  -0.00027   0.00000  -0.00663  -0.00662  -3.11474
    D5        0.09428   0.00014   0.00000  -0.00128  -0.00129   0.09300
    D6       -1.99975   0.00025   0.00000  -0.00106  -0.00106  -2.00081
    D7        2.19001   0.00038   0.00000   0.00261   0.00255   2.19256
    D8       -3.04446  -0.00044   0.00000  -0.01083  -0.01079  -3.05525
    D9        1.14470  -0.00033   0.00000  -0.01061  -0.01056   1.13413
   D10       -0.94873  -0.00020   0.00000  -0.00694  -0.00696  -0.95569
   D11       -1.38862   0.00092   0.00000  -0.05719  -0.05712  -1.44574
   D12        2.29906  -0.00044   0.00000  -0.01227  -0.01238   2.28668
   D13       -0.78319  -0.00026   0.00000   0.04422   0.04709  -0.73610
   D14       -2.82577  -0.00185   0.00000  -0.05082  -0.05325  -2.87902
   D15        0.63961   0.00153   0.00000  -0.00330  -0.00311   0.63651
   D16       -1.33146  -0.00054   0.00000  -0.02525  -0.02447  -1.35593
   D17        2.29150  -0.00258   0.00000  -0.12993  -0.13031   2.16119
   D18       -1.90211   0.00008   0.00000   0.00504   0.00549  -1.89661
   D19        0.39184  -0.00177   0.00000  -0.12635  -0.12677   0.26507
   D20        2.48142   0.00089   0.00000   0.00863   0.00903   2.49045
   D21       -0.47960   0.00092   0.00000   0.06645   0.06729  -0.41231
   D22        1.39771   0.00095   0.00000   0.06869   0.06878   1.46649
   D23        0.34767  -0.00062   0.00000  -0.04745  -0.04793   0.29974
   D24       -1.72520  -0.00072   0.00000  -0.03512  -0.03524  -1.76044
   D25        1.15432  -0.00087   0.00000   0.05433   0.05377   1.20810
   D26       -2.77103   0.00021   0.00000   0.05509   0.05474  -2.71630
         Item               Value     Threshold  Converged?
 Maximum Force            0.018565     0.000015     NO 
 RMS     Force            0.003769     0.000010     NO 
 Maximum Displacement     0.231042     0.000060     NO 
 RMS     Displacement     0.089600     0.000040     NO 
 Predicted change in Energy=-2.986212D-03
 GradGradGradGradGradGradGradGradGradGradGradGradGradGradGradGradGradGrad

                          Input orientation:                          
 ---------------------------------------------------------------------
 Center     Atomic      Atomic             Coordinates (Angstroms)
 Number     Number       Type             X           Y           Z
 ---------------------------------------------------------------------
      1          6           0       -0.908661   -0.517098    0.137763
      2          8           0       -0.456993   -0.608804   -0.984329
      3          8           0       -1.005268    0.539622    0.879542
      4          1           0       -0.664750    1.376882    0.424205
      5          6           0       -1.477128   -1.764451    0.862904
      6          9           0       -1.279095   -2.865161    0.140266
      7          9           0       -2.794998   -1.622402    1.063324
      8          9           0       -0.886929   -1.930272    2.053742
      9          8           0        2.003523    2.530095   -1.634319
     10          1           0        1.737935    2.886563   -2.503572
     11          1           0        2.185653    1.601363   -1.837980
     12          8           0        0.838295    2.600878   -4.144727
     13          1           0        0.959864    1.643856   -4.022291
     14          1           0       -0.110080    2.750812   -4.157119
     15          8           0       -0.194114    2.692511   -0.193224
     16          1           0        0.651787    2.631493   -0.715266
     17          1           0       -0.066621    3.392814    0.452397
     18          8           0        1.337363    0.079195   -2.992580
     19          1           0        0.653736   -0.160857   -2.342366
     20          1           0        1.676304   -0.746317   -3.347191
 ---------------------------------------------------------------------
                    Distance matrix (angstroms):
                    1          2          3          4          5
     1  C    0.000000
     2  O    1.213056   0.000000
     3  O    1.294692   2.256879   0.000000
     4  H    1.930985   2.443375   1.012072   0.000000
     5  C    1.550765   2.405923   2.351953   3.274201   0.000000
     6  F    2.377105   2.651738   3.494862   4.295693   1.331535
     7  F    2.374158   3.269026   2.812696   3.733917   1.340569
     8  F    2.380862   3.340808   2.737357   3.693510   1.339375
     9  O    4.572360   4.040955   4.397079   3.561896   6.065821
    10  H    5.056287   4.398114   4.947602   4.077243   6.580405
    11  H    4.238658   3.549245   4.323679   3.645912   5.660340
    12  O    5.577934   4.686997   5.735048   4.963108   7.035172
    13  H    5.046500   4.038709   5.395280   4.741516   6.435885
    14  H    5.455546   4.634001   5.573032   4.814964   6.888908
    15  O    3.304803   3.404943   2.538451   1.527612   4.756685
    16  H    3.616115   3.435304   3.108886   2.146092   5.132955
    17  H    4.011913   4.269605   3.033846   2.102983   5.362409
    18  O    3.898620   2.779591   4.548982   4.167357   5.117142
    19  H    2.952801   1.810701   3.691024   3.428843   4.169634
    20  H    4.345054   3.186375   5.168147   4.920563   5.357764
                    6          7          8          9         10
     6  F    0.000000
     7  F    2.166667   0.000000
     8  F    2.165456   2.171736   0.000000
     9  O    6.559994   6.895384   6.469264   0.000000
    10  H    7.012467   7.321271   7.131684   0.976323   0.000000
    11  H    5.988971   6.604325   6.087586   0.968087   1.514993
    12  O    7.260998   7.626317   7.869481   2.768558   1.893240
    13  H    6.532309   7.115540   7.287195   2.752644   2.110976
    14  H    7.167515   7.320302   7.816062   3.298568   2.483507
    15  O    5.672400   5.192494   5.186422   2.633009   3.017975
    16  H    5.888417   5.756678   5.553805   1.637721   2.107799
    17  H    6.381989   5.741922   5.618937   3.063358   3.500067
    18  O    5.032873   6.035080   5.869479   2.880200   2.877656
    19  H    4.148802   5.062470   4.982995   3.092650   3.238557
    20  H    5.038476   6.341349   6.094423   3.711587   3.730055
                   11         12         13         14         15
    11  H    0.000000
    12  O    2.852278   0.000000
    13  H    2.505110   0.972451   0.000000
    14  H    3.459773   0.960233   1.545416   0.000000
    15  O    3.091782   4.085172   4.134379   3.965214   0.000000
    16  H    2.162036   3.434665   3.465076   3.527185   0.995891
    17  H    3.678024   4.751798   4.912775   4.654213   0.960992
    18  O    2.090381   2.816984   1.910752   3.254040   4.124467
    19  H    2.388849   3.302991   2.484523   3.514905   3.671426
    20  H    2.837033   3.541474   2.584951   4.009620   5.027077
                   16         17         18         19         20
    16  H    0.000000
    17  H    1.568170   0.000000
    18  O    3.488610   4.981878   0.000000
    19  H    3.231823   4.578013   0.973524   0.000000
    20  H    4.402984   5.882777   0.960261   1.548574   0.000000
 Stoichiometry    C2H9F3O6
 Framework group  C1[X(C2H9F3O6)]
 Deg. of freedom    54
 Full point group                 C1      NOp   1
 Largest Abelian subgroup         C1      NOp   1
 Largest concise Abelian subgroup C1      NOp   1
                         Standard orientation:                         
 ---------------------------------------------------------------------
 Center     Atomic      Atomic             Coordinates (Angstroms)
 Number     Number       Type             X           Y           Z
 ---------------------------------------------------------------------
      1          6           0       -1.077760    0.130751   -0.087852
      2          8           0       -0.245296   -0.750214   -0.136942
      3          8           0       -0.890800    1.411871   -0.089838
      4          1           0        0.085282    1.670606   -0.157732
      5          6           0       -2.588050   -0.214880   -0.021243
      6          9           0       -2.769989   -1.529417    0.087734
      7          9           0       -3.208446    0.206526   -1.132392
      8          9           0       -3.164079    0.379039    1.032027
      9          8           0        3.293504    0.762462    1.095140
     10          1           0        3.940779    0.477711    0.421970
     11          1           0        2.897008   -0.076962    1.369643
     12          8           0        4.362088   -0.704017   -0.995907
     13          1           0        3.719603   -1.337360   -0.632933
     14          1           0        4.042934   -0.470787   -1.871003
     15          8           0        1.529925    2.151790   -0.280468
     16          1           0        2.189643    1.639971    0.262315
     17          1           0        1.644758    3.077237   -0.048372
     18          8           0        2.239012   -1.842442    0.464207
     19          1           0        1.377513   -1.487131    0.182564
     20          1           0        2.072514   -2.729433    0.792269
 ---------------------------------------------------------------------
 Rotational constants (GHZ):           1.4276112           0.3635866           0.3238730
 Standard basis: 6-31++G(d,p) (6D, 7F)
 There are   263 symmetry adapted cartesian basis functions of A   symmetry.
 There are   263 symmetry adapted basis functions of A   symmetry.
   263 basis functions,   424 primitive gaussians,   263 cartesian basis functions
    48 alpha electrons       48 beta electrons
       nuclear repulsion energy       719.0826381537 Hartrees.
 NAtoms=   20 NActive=   20 NUniq=   20 SFac= 1.00D+00 NAtFMM=   60 NAOKFM=F Big=F
 Integral buffers will be    131072 words long.
 Raffenetti 2 integral format.
 Two-electron integral symmetry is turned on.
 Nuclear repulsion after empirical dispersion term =      719.0742425415 Hartrees.
 One-electron integrals computed using PRISM.
 NBasis=   263 RedAO= T EigKep=  5.13D-05  NBF=   263
 NBsUse=   263 1.00D-06 EigRej= -1.00D+00 NBFU=   263
 Initial guess from the checkpoint file:  "/local_scratch/slurm.5620316/Gau-2416333.chk"
 B after Tr=     0.000000    0.000000    0.000000
         Rot=    0.999871    0.016020   -0.001486   -0.000149 Ang=   1.84 deg.
 ExpMin= 3.60D-02 ExpMax= 7.00D+03 ExpMxC= 1.05D+03 IAcc=3 IRadAn=         5 AccDes= 0.00D+00
 Harris functional with IExCor= 4639 and IRadAn=       5 diagonalized for initial guess.
 HarFok:  IExCor= 4639 AccDes= 0.00D+00 IRadAn=         5 IDoV= 1 UseB2=F ITyADJ=14
 ICtDFT=  3500011 ScaDFX=  1.000000  1.000000  1.000000  1.000000
 FoFCou: FMM=F IPFlag=           0 FMFlag=      100000 FMFlg1=           0
         NFxFlg=           0 DoJE=T BraDBF=F KetDBF=T FulRan=T
         wScrn=  0.000000 ICntrl=       500 IOpCl=  0 I1Cent=   200000004 NGrid=           0
         NMat0=    1 NMatS0=      1 NMatT0=    0 NMatD0=    1 NMtDS0=    0 NMtDT0=    0
 Petite list used in FoFCou.
 Requested convergence on RMS density matrix=1.00D-10 within 128 cycles.
 Requested convergence on MAX density matrix=1.00D-08.
 Requested convergence on             energy=1.00D-08.
 No special actions if energy rises.
 SCF Done:  E(RwB97XD) =  -832.384022004     A.U. after   16 cycles
            NFock= 16  Conv=0.40D-10     -V/T= 2.0081
 Calling FoFJK, ICntrl=      2127 FMM=F ISym2X=0 I1Cent= 0 IOpClX= 0 NMat=1 NMatS=1 NMatT=0.
 ***** Axes restored to original set *****
 -------------------------------------------------------------------
 Center     Atomic                   Forces (Hartrees/Bohr)
 Number     Number              X              Y              Z
 -------------------------------------------------------------------
      1        6          -0.000292637   -0.000448609    0.000856118
      2        8           0.000576608   -0.000210119   -0.001371855
      3        8          -0.003158473   -0.006007162    0.004169468
      4        1           0.002417391    0.005944829   -0.004216560
      5        6          -0.000051778   -0.000165546   -0.000138803
      6        9           0.000030050   -0.000148916   -0.000163796
      7        9          -0.000283646    0.000135791    0.000009170
      8        9           0.000190348    0.000051662    0.000188975
      9        8           0.000833522    0.000337970   -0.000679006
     10        1          -0.000855311    0.000056726    0.000635070
     11        1           0.000409308   -0.000023138    0.000218625
     12        8           0.001615091   -0.000172751   -0.000750378
     13        1          -0.002068886   -0.000458456   -0.000053576
     14        1          -0.000024600    0.000218324   -0.000134047
     15        8           0.000407105   -0.000218927    0.001936303
     16        1           0.000219947    0.000379170   -0.000355468
     17        1          -0.000326674    0.000756085   -0.000280515
     18        8           0.000467273    0.000105254   -0.000078208
     19        1          -0.000339953   -0.000160822    0.000220728
     20        1           0.000235316    0.000028636   -0.000012245
 -------------------------------------------------------------------
 Cartesian Forces:  Max     0.006007162 RMS     0.001537679

 GradGradGradGradGradGradGradGradGradGradGradGradGradGradGradGradGradGrad
 Berny optimization.
 Using GEDIIS/GDIIS optimizer.
 FormGI is forming the generalized inverse of G from B-inverse, IUseBI=4.
 Internal  Forces:  Max     0.008168424 RMS     0.001021236
 Search for a local minimum.
 Step number   2 out of a maximum of  120
 All quantities printed in internal units (Hartrees-Bohrs-Radians)
 Mixed Optimization -- RFO/linear search
 Update second derivatives using D2CorX and points    1    2
 DE= -2.68D-03 DEPred=-2.99D-03 R= 8.99D-01
 TightC=F SS=  1.41D+00  RLast= 3.91D-01 DXNew= 5.0454D-01 1.1726D+00
 Trust test= 8.99D-01 RLast= 3.91D-01 DXMaxT set to 5.05D-01
 ITU=  1  0
 Use linear search instead of GDIIS.
     Eigenvalues ---    0.00013   0.00025   0.00048   0.00073   0.00120
     Eigenvalues ---    0.00210   0.00372   0.00530   0.00596   0.00849
     Eigenvalues ---    0.00914   0.01039   0.01118   0.01363   0.01519
     Eigenvalues ---    0.01603   0.01977   0.02184   0.02671   0.03235
     Eigenvalues ---    0.03407   0.03593   0.03820   0.03943   0.04265
     Eigenvalues ---    0.04938   0.06167   0.07772   0.08366   0.09083
     Eigenvalues ---    0.09259   0.11701   0.13536   0.14693   0.19742
     Eigenvalues ---    0.20803   0.21694   0.23495   0.26186   0.32571
     Eigenvalues ---    0.36308   0.37789   0.38665   0.40615   0.50033
     Eigenvalues ---    0.51888   0.52600   0.53461   0.55612   0.56739
     Eigenvalues ---    0.57124   0.57303   0.60161   0.90302
 RFO step:  Lambda=-1.30824740D-03 EMin= 1.32317836D-04
 Quartic linear search produced a step of -0.00811.
 Iteration  1 RMS(Cart)=  0.13374556 RMS(Int)=  0.00563820
 Iteration  2 RMS(Cart)=  0.00841962 RMS(Int)=  0.00147507
 Iteration  3 RMS(Cart)=  0.00004259 RMS(Int)=  0.00147483
 Iteration  4 RMS(Cart)=  0.00000013 RMS(Int)=  0.00147483
 Variable       Old X    -DE/DX   Delta X   Delta X   Delta X     New X
                                 (Linear)    (Quad)   (Total)
    R1        2.29234   0.00147  -0.00011   0.00743   0.00751   2.29985
    R2        2.44661   0.00094  -0.00023  -0.00140  -0.00135   2.44526
    R3        2.93052   0.00010   0.00018  -0.00208  -0.00190   2.92862
    R4        3.42173  -0.00002   0.00025  -0.05533  -0.05489   3.36684
    R5        1.91254   0.00817   0.00099   0.05058   0.05167   1.96421
    R6        2.88677   0.00058  -0.00138  -0.08856  -0.08980   2.79697
    R7        2.51624   0.00022   0.00005   0.00021   0.00026   2.51650
    R8        2.53331   0.00029  -0.00003   0.00178   0.00175   2.53506
    R9        2.53105   0.00024  -0.00002   0.00201   0.00199   2.53304
   R10        1.84498   0.00020  -0.00000   0.00002   0.00018   1.84517
   R11        1.82942   0.00005  -0.00002   0.00194   0.00192   1.83134
   R12        3.09484   0.00066  -0.00083  -0.01467  -0.01582   3.07903
   R13        3.57770   0.00077  -0.00067   0.02042   0.01980   3.59750
   R14        1.83767   0.00038  -0.00003   0.00107   0.00071   1.83837
   R15        1.81458   0.00006  -0.00002  -0.00018  -0.00020   1.81438
   R16        3.61080   0.00027  -0.00014  -0.00274  -0.00317   3.60763
   R17        1.88196   0.00101   0.00019   0.00409   0.00395   1.88591
   R18        1.81601   0.00032  -0.00002   0.00025   0.00023   1.81625
   R19        1.83969   0.00039  -0.00006   0.00418   0.00434   1.84404
   R20        1.81463   0.00006  -0.00002   0.00053   0.00051   1.81514
    A1        2.23885   0.00013   0.00003   0.00230   0.00086   2.23971
    A2        2.10391  -0.00018  -0.00007  -0.00447  -0.00380   2.10011
    A3        1.94040   0.00005   0.00004   0.00216   0.00294   1.94334
    A4        2.69858   0.00031   0.00009  -0.00678  -0.00910   2.68948
    A5        1.97397  -0.00022   0.00013   0.01151   0.00948   1.98346
    A6        1.93544  -0.00002   0.00008   0.00127   0.00135   1.93679
    A7        1.92308  -0.00015   0.00015  -0.00240  -0.00226   1.92083
    A8        1.93242  -0.00017   0.00012  -0.00311  -0.00300   1.92943
    A9        1.89119   0.00010  -0.00012   0.00136   0.00125   1.89243
   A10        1.89088   0.00011  -0.00013   0.00142   0.00130   1.89218
   A11        1.88955   0.00014  -0.00012   0.00162   0.00150   1.89105
   A12        1.78661  -0.00027   0.00017  -0.00526  -0.00519   1.78142
   A13        1.82606   0.00013  -0.00035   0.06982   0.07026   1.89632
   A14        1.91000   0.00015  -0.00010   0.00706   0.00482   1.91482
   A15        2.57915   0.00006  -0.00019   0.01797   0.01649   2.59563
   A16        1.55075   0.00082  -0.00019   0.02082   0.01748   1.56823
   A17        2.04535  -0.00011   0.00015   0.05117   0.05141   2.09676
   A18        1.85330  -0.00024   0.00006   0.00178  -0.00018   1.85312
   A19        2.68697   0.00020   0.00024  -0.02009  -0.02291   2.66406
   A20        2.00511   0.00016  -0.00049   0.05392   0.04847   2.05358
   A21        1.97898   0.00091  -0.00059   0.04265   0.04078   2.01976
   A22        1.85890   0.00005  -0.00001   0.01079   0.00893   1.86783
   A23        2.00768   0.00044  -0.00023  -0.00368  -0.00632   2.00136
   A24        2.18302  -0.00021   0.00025  -0.01457  -0.01371   2.16931
   A25        1.85722  -0.00016  -0.00000   0.00281   0.00403   1.86125
   A26        3.20519  -0.00015  -0.00031   0.04328   0.04055   3.24574
   A27        3.13017  -0.00040   0.00020  -0.02001  -0.02451   3.10566
   A28        3.08114   0.00033  -0.00040   0.02680   0.02367   3.10480
   A29        3.13917  -0.00039   0.00019  -0.01897  -0.01843   3.12074
   A30        3.18482  -0.00014  -0.00008  -0.01156  -0.01158   3.17324
   A31        3.03010   0.00001  -0.00029   0.03807   0.03878   3.06888
    D1        0.55445  -0.00010   0.00025  -0.04555  -0.04526   0.50919
    D2       -2.59505  -0.00024   0.00035  -0.04696  -0.04636  -2.64140
    D3        0.01956  -0.00019   0.00014   0.00668   0.00752   0.02707
    D4       -3.11474  -0.00006   0.00005   0.00800   0.00856  -3.10618
    D5        0.09300   0.00003   0.00001  -0.01283  -0.01290   0.08010
    D6       -2.00081   0.00002   0.00001  -0.01378  -0.01385  -2.01466
    D7        2.19256   0.00004  -0.00002  -0.01226  -0.01237   2.18019
    D8       -3.05525  -0.00009   0.00009  -0.01400  -0.01383  -3.06908
    D9        1.13413  -0.00010   0.00009  -0.01495  -0.01478   1.11935
   D10       -0.95569  -0.00007   0.00006  -0.01343  -0.01329  -0.96899
   D11       -1.44574  -0.00021   0.00046  -0.10303  -0.10140  -1.54714
   D12        2.28668  -0.00008   0.00010  -0.05612  -0.05644   2.23024
   D13       -0.73610   0.00031  -0.00038   0.13423   0.13709  -0.59901
   D14       -2.87902  -0.00077   0.00043   0.03397   0.03314  -2.84587
   D15        0.63651   0.00016   0.00003  -0.12029  -0.11802   0.51848
   D16       -1.35593   0.00005   0.00020  -0.15093  -0.14774  -1.50367
   D17        2.16119  -0.00131   0.00106  -0.19708  -0.19590   1.96528
   D18       -1.89661   0.00000  -0.00004  -0.09642  -0.09673  -1.99334
   D19        0.26507  -0.00110   0.00103  -0.22533  -0.22369   0.04138
   D20        2.49045   0.00021  -0.00007  -0.12466  -0.12451   2.36594
   D21       -0.41231   0.00043  -0.00055   0.16600   0.16922  -0.24309
   D22        1.46649   0.00058  -0.00056   0.18639   0.18762   1.65411
   D23        0.29974  -0.00009   0.00039  -0.13703  -0.13708   0.16266
   D24       -1.76044  -0.00021   0.00029  -0.19760  -0.19690  -1.95733
   D25        1.20810   0.00029  -0.00044   0.14068   0.13911   1.34721
   D26       -2.71630   0.00037  -0.00044   0.12050   0.11910  -2.59720
         Item               Value     Threshold  Converged?
 Maximum Force            0.008168     0.000015     NO 
 RMS     Force            0.001021     0.000010     NO 
 Maximum Displacement     0.356925     0.000060     NO 
 RMS     Displacement     0.133818     0.000040     NO 
 Predicted change in Energy=-8.945919D-04
 GradGradGradGradGradGradGradGradGradGradGradGradGradGradGradGradGradGrad

                          Input orientation:                          
 ---------------------------------------------------------------------
 Center     Atomic      Atomic             Coordinates (Angstroms)
 Number     Number       Type             X           Y           Z
 ---------------------------------------------------------------------
      1          6           0       -0.892298   -0.525257    0.140739
      2          8           0       -0.409865   -0.610405   -0.973340
      3          8           0       -0.962990    0.514878    0.907223
      4          1           0       -0.568736    1.375941    0.478836
      5          6           0       -1.539152   -1.764282    0.810176
      6          9           0       -1.383646   -2.849785    0.054627
      7          9           0       -2.852340   -1.557118    0.989702
      8          9           0       -0.981335   -1.997613    2.006482
      9          8           0        1.924364    2.642370   -1.707942
     10          1           0        1.598292    2.935586   -2.580350
     11          1           0        2.173793    1.722532   -1.883559
     12          8           0        0.767570    2.500438   -4.237058
     13          1           0        0.907715    1.554918   -4.056116
     14          1           0       -0.179524    2.614417   -4.345996
     15          8           0       -0.096106    2.682963   -0.030071
     16          1           0        0.687186    2.683596   -0.648471
     17          1           0        0.071475    3.354434    0.636853
     18          8           0        1.403238    0.100774   -2.922759
     19          1           0        0.726896   -0.153141   -2.266773
     20          1           0        1.805285   -0.714524   -3.233024
 ---------------------------------------------------------------------
                    Distance matrix (angstroms):
                    1          2          3          4          5
     1  C    0.000000
     2  O    1.217031   0.000000
     3  O    1.293977   2.260249   0.000000
     4  H    1.957946   2.465689   1.039413   0.000000
     5  C    1.549757   2.405753   2.352860   3.303406   0.000000
     6  F    2.377451   2.649489   3.496403   4.324442   1.331673
     7  F    2.372180   3.273451   2.805284   3.752155   1.341496
     8  F    2.378393   3.336204   2.742502   3.726231   1.340430
     9  O    4.624400   4.070481   4.438708   3.549844   6.144546
    10  H    5.058142   4.380551   4.958141   4.060435   6.589991
    11  H    4.307116   3.598108   4.368787   3.636276   5.761947
    12  O    5.574504   4.659995   5.779352   5.028903   6.998812
    13  H    5.018044   3.991008   5.405178   4.772602   6.378482
    14  H    5.522354   4.671974   5.711234   4.996431   6.899833
    15  O    3.309951   3.440127   2.516069   1.480093   4.750409
    16  H    3.662562   3.487048   3.137930   2.134977   5.183420
    17  H    4.028273   4.306315   3.034187   2.085491   5.368930
    18  O    3.878972   2.755604   4.520983   4.133471   5.105966
    19  H    2.925128   1.781653   3.657351   3.399283   4.147091
    20  H    4.323778   3.166055   5.129953   4.876876   5.351141
                    6          7          8          9         10
     6  F    0.000000
     7  F    2.168506   0.000000
     8  F    2.167439   2.174520   0.000000
     9  O    6.649313   6.908682   6.615850   0.000000
    10  H    7.021794   7.262079   7.213179   0.976420   0.000000
    11  H    6.108848   6.653852   6.239128   0.969102   1.512687
    12  O    7.188267   7.542316   7.891319   2.784734   1.903715
    13  H    6.445925   7.020189   7.276268   2.780297   2.135656
    14  H    7.118490   7.281162   7.890988   3.374383   2.526120
    15  O    5.681218   5.158978   5.180634   2.626633   3.072251
    16  H    5.949874   5.761555   5.634399   1.629352   2.150760
    17  H    6.399117   5.726826   5.623939   3.072181   3.585666
    18  O    5.033622   6.013809   5.864028   2.864798   2.862071
    19  H    4.137050   5.038523   4.957906   3.092103   3.224577
    20  H    5.053441   6.343094   6.071572   3.689010   3.713776
                   11         12         13         14         15
    11  H    0.000000
    12  O    2.849834   0.000000
    13  H    2.520129   0.972825   0.000000
    14  H    3.520960   0.960128   1.545528   0.000000
    15  O    3.083875   4.298603   4.299904   4.317275   0.000000
    16  H    2.158491   3.594157   3.596469   3.798376   0.997981
    17  H    3.665422   4.996886   5.095244   5.043750   0.961116
    18  O    2.074558   2.808886   1.909077   3.293803   4.157328
    19  H    2.399690   3.305322   2.480304   3.578287   3.704545
    20  H    2.809999   3.524332   2.575554   4.032372   5.041539
                   16         17         18         19         20
    16  H    0.000000
    17  H    1.575177   0.000000
    18  O    3.515122   5.003073   0.000000
    19  H    3.266122   4.600402   0.975822   0.000000
    20  H    4.413306   5.876943   0.960529   1.552969   0.000000
 Stoichiometry    C2H9F3O6
 Framework group  C1[X(C2H9F3O6)]
 Deg. of freedom    54
 Full point group                 C1      NOp   1
 Largest Abelian subgroup         C1      NOp   1
 Largest concise Abelian subgroup C1      NOp   1
                         Standard orientation:                         
 ---------------------------------------------------------------------
 Center     Atomic      Atomic             Coordinates (Angstroms)
 Number     Number       Type             X           Y           Z
 ---------------------------------------------------------------------
      1          6           0       -1.078426    0.128783   -0.046878
      2          8           0       -0.233882   -0.747394   -0.031922
      3          8           0       -0.904371    1.410649   -0.076914
      4          1           0        0.094698    1.694894   -0.114913
      5          6           0       -2.584632   -0.236001   -0.041951
      6          9           0       -2.756112   -1.551037    0.078993
      7          9           0       -3.158329    0.162928   -1.187087
      8          9           0       -3.211724    0.368256    0.977059
      9          8           0        3.385937    0.854713    0.916220
     10          1           0        3.959770    0.494574    0.213077
     11          1           0        3.010694    0.049601    1.303707
     12          8           0        4.310288   -0.880647   -1.055795
     13          1           0        3.651007   -1.447661   -0.619638
     14          1           0        4.019065   -0.782842   -1.965449
     15          8           0        1.467613    2.235991   -0.228900
     16          1           0        2.202340    1.734373    0.223340
     17          1           0        1.572098    3.161729    0.007396
     18          8           0        2.242833   -1.756702    0.631806
     19          1           0        1.369771   -1.421165    0.353586
     20          1           0        2.087049   -2.594404    1.075206
 ---------------------------------------------------------------------
 Rotational constants (GHZ):           1.3936884           0.3642128           0.3222852
 Standard basis: 6-31++G(d,p) (6D, 7F)
 There are   263 symmetry adapted cartesian basis functions of A   symmetry.
 There are   263 symmetry adapted basis functions of A   symmetry.
   263 basis functions,   424 primitive gaussians,   263 cartesian basis functions
    48 alpha electrons       48 beta electrons
       nuclear repulsion energy       717.9239758936 Hartrees.
 NAtoms=   20 NActive=   20 NUniq=   20 SFac= 1.00D+00 NAtFMM=   60 NAOKFM=F Big=F
 Integral buffers will be    131072 words long.
 Raffenetti 2 integral format.
 Two-electron integral symmetry is turned on.
 Nuclear repulsion after empirical dispersion term =      717.9157152729 Hartrees.
 One-electron integrals computed using PRISM.
 NBasis=   263 RedAO= T EigKep=  5.11D-05  NBF=   263
 NBsUse=   263 1.00D-06 EigRej= -1.00D+00 NBFU=   263
 Initial guess from the checkpoint file:  "/local_scratch/slurm.5620316/Gau-2416333.chk"
 B after Tr=    -0.000000    0.000000    0.000000
         Rot=    0.999811    0.019391   -0.000880   -0.000999 Ang=   2.23 deg.
 ExpMin= 3.60D-02 ExpMax= 7.00D+03 ExpMxC= 1.05D+03 IAcc=3 IRadAn=         5 AccDes= 0.00D+00
 Harris functional with IExCor= 4639 and IRadAn=       5 diagonalized for initial guess.
 HarFok:  IExCor= 4639 AccDes= 0.00D+00 IRadAn=         5 IDoV= 1 UseB2=F ITyADJ=14
 ICtDFT=  3500011 ScaDFX=  1.000000  1.000000  1.000000  1.000000
 FoFCou: FMM=F IPFlag=           0 FMFlag=      100000 FMFlg1=           0
         NFxFlg=           0 DoJE=T BraDBF=F KetDBF=T FulRan=T
         wScrn=  0.000000 ICntrl=       500 IOpCl=  0 I1Cent=   200000004 NGrid=           0
         NMat0=    1 NMatS0=      1 NMatT0=    0 NMatD0=    1 NMtDS0=    0 NMtDT0=    0
 Petite list used in FoFCou.
 Requested convergence on RMS density matrix=1.00D-10 within 128 cycles.
 Requested convergence on MAX density matrix=1.00D-08.
 Requested convergence on             energy=1.00D-08.
 No special actions if energy rises.
 SCF Done:  E(RwB97XD) =  -832.384712489     A.U. after   16 cycles
            NFock= 16  Conv=0.54D-10     -V/T= 2.0082
 Calling FoFJK, ICntrl=      2127 FMM=F ISym2X=0 I1Cent= 0 IOpClX= 0 NMat=1 NMatS=1 NMatT=0.
 ***** Axes restored to original set *****
 -------------------------------------------------------------------
 Center     Atomic                   Forces (Hartrees/Bohr)
 Number     Number              X              Y              Z
 -------------------------------------------------------------------
      1        6           0.001459621    0.001965016   -0.002015898
      2        8          -0.001308537   -0.000133491    0.002787106
      3        8           0.001595356    0.001856712   -0.002642424
      4        1          -0.002350030   -0.003890632    0.001875479
      5        6          -0.000016037    0.000678621    0.000049771
      6        9          -0.000245427   -0.000107718    0.000418574
      7        9           0.000446632   -0.000592938    0.000184494
      8        9          -0.000496384   -0.000370185   -0.000328152
      9        8           0.000914150   -0.000237018   -0.001325353
     10        1          -0.001052951    0.000290256    0.000910925
     11        1          -0.000206462    0.000318038    0.000503266
     12        8           0.000801444   -0.000625243   -0.000162301
     13        1          -0.000923514   -0.000124033    0.000421929
     14        1           0.000030613    0.000561121   -0.000241023
     15        8           0.001421619    0.000815059    0.000644705
     16        1          -0.000380598   -0.000328465   -0.000662009
     17        1          -0.000448669   -0.000099864   -0.000001807
     18        8           0.000349594   -0.000207104    0.000185114
     19        1           0.000639922    0.000070867   -0.000862674
     20        1          -0.000230342    0.000160999    0.000260279
 -------------------------------------------------------------------
 Cartesian Forces:  Max     0.003890632 RMS     0.001092003

 GradGradGradGradGradGradGradGradGradGradGradGradGradGradGradGradGradGrad
 Berny optimization.
 Using GEDIIS/GDIIS optimizer.
 FormGI is forming the generalized inverse of G from B-inverse, IUseBI=4.
 Internal  Forces:  Max     0.004141898 RMS     0.000675703
 Search for a local minimum.
 Step number   3 out of a maximum of  120
 All quantities printed in internal units (Hartrees-Bohrs-Radians)
 Mixed Optimization -- En-DIIS/RFO-DIIS
 Update second derivatives using D2CorX and points    2    3
 DE= -6.90D-04 DEPred=-8.95D-04 R= 7.72D-01
 TightC=F SS=  1.41D+00  RLast= 6.13D-01 DXNew= 8.4853D-01 1.8379D+00
 Trust test= 7.72D-01 RLast= 6.13D-01 DXMaxT set to 8.49D-01
 ITU=  1  1  0
 Use linear search instead of GDIIS.
     Eigenvalues ---    0.00014   0.00025   0.00050   0.00073   0.00120
     Eigenvalues ---    0.00212   0.00369   0.00529   0.00589   0.00795
     Eigenvalues ---    0.00922   0.01043   0.01092   0.01362   0.01515
     Eigenvalues ---    0.01690   0.01994   0.02230   0.02674   0.03323
     Eigenvalues ---    0.03506   0.03657   0.03837   0.04027   0.04231
     Eigenvalues ---    0.04898   0.06144   0.07854   0.08339   0.09076
     Eigenvalues ---    0.09285   0.11703   0.13540   0.14617   0.19734
     Eigenvalues ---    0.20781   0.21694   0.23496   0.26154   0.35944
     Eigenvalues ---    0.36981   0.37789   0.38668   0.40615   0.50021
     Eigenvalues ---    0.51989   0.52619   0.53457   0.55734   0.56737
     Eigenvalues ---    0.57124   0.57310   0.60458   0.91622
 RFO step:  Lambda=-6.19502454D-04 EMin= 1.39787806D-04
 Quartic linear search produced a step of  0.08973.
 Iteration  1 RMS(Cart)=  0.09768835 RMS(Int)=  0.00549602
 Iteration  2 RMS(Cart)=  0.00660930 RMS(Int)=  0.00111609
 Iteration  3 RMS(Cart)=  0.00006774 RMS(Int)=  0.00111442
 Iteration  4 RMS(Cart)=  0.00000011 RMS(Int)=  0.00111442
 Variable       Old X    -DE/DX   Delta X   Delta X   Delta X     New X
                                 (Linear)    (Quad)   (Total)
    R1        2.29985  -0.00272   0.00067  -0.00407  -0.00305   2.29680
    R2        2.44526  -0.00166  -0.00012   0.00004   0.00019   2.44545
    R3        2.92862   0.00058  -0.00017   0.00323   0.00306   2.93168
    R4        3.36684   0.00037  -0.00493   0.03525   0.03062   3.39746
    R5        1.96421  -0.00414   0.00464  -0.02511  -0.02058   1.94363
    R6        2.79697   0.00074  -0.00806   0.05022   0.04210   2.83907
    R7        2.51650  -0.00018   0.00002   0.00060   0.00062   2.51712
    R8        2.53506  -0.00050   0.00016  -0.00150  -0.00134   2.53372
    R9        2.53304  -0.00044   0.00018  -0.00035  -0.00018   2.53287
   R10        1.84517  -0.00044   0.00002  -0.00183  -0.00198   1.84319
   R11        1.83134  -0.00045   0.00017  -0.00154  -0.00136   1.82997
   R12        3.07903   0.00006  -0.00142   0.01585   0.01410   3.09312
   R13        3.59750  -0.00001   0.00178  -0.00738  -0.00582   3.59168
   R14        1.83837   0.00010   0.00006  -0.00055  -0.00055   1.83782
   R15        1.81438   0.00006  -0.00002  -0.00085  -0.00086   1.81352
   R16        3.60763   0.00003  -0.00028  -0.01147  -0.01171   3.59593
   R17        1.88591   0.00018   0.00035  -0.00469  -0.00467   1.88124
   R18        1.81625  -0.00015   0.00002  -0.00133  -0.00131   1.81494
   R19        1.84404  -0.00067   0.00039  -0.00235  -0.00165   1.84239
   R20        1.81514  -0.00032   0.00005  -0.00058  -0.00053   1.81460
    A1        2.23971   0.00049   0.00008  -0.00123  -0.00209   2.23762
    A2        2.10011  -0.00021  -0.00034   0.00287   0.00300   2.10311
    A3        1.94334  -0.00028   0.00026  -0.00162  -0.00090   1.94244
    A4        2.68948   0.00006  -0.00082   0.05413   0.05228   2.74176
    A5        1.98346   0.00013   0.00085  -0.00316  -0.00431   1.97915
    A6        1.93679   0.00049   0.00012  -0.00027  -0.00015   1.93665
    A7        1.92083   0.00076  -0.00020   0.00412   0.00391   1.92474
    A8        1.92943   0.00069  -0.00027   0.00114   0.00087   1.93030
    A9        1.89243  -0.00065   0.00011  -0.00167  -0.00156   1.89088
   A10        1.89218  -0.00066   0.00012  -0.00194  -0.00182   1.89036
   A11        1.89105  -0.00070   0.00013  -0.00156  -0.00143   1.88962
   A12        1.78142   0.00020  -0.00047   0.00350   0.00244   1.78386
   A13        1.89632  -0.00004   0.00630   0.03428   0.04028   1.93661
   A14        1.91482  -0.00037   0.00043   0.00407   0.00335   1.91817
   A15        2.59563  -0.00021   0.00148   0.00426   0.00210   2.59774
   A16        1.56823  -0.00010   0.00157   0.01105   0.00839   1.57662
   A17        2.09676  -0.00006   0.00461   0.05987   0.06460   2.16136
   A18        1.85312   0.00042  -0.00002   0.00797   0.00706   1.86018
   A19        2.66406  -0.00005  -0.00206   0.00012  -0.00531   2.65875
   A20        2.05358   0.00022   0.00435   0.01944   0.02081   2.07439
   A21        2.01976  -0.00012   0.00366   0.01587   0.02021   2.03997
   A22        1.86783   0.00050   0.00080   0.00198   0.00247   1.87030
   A23        2.00136  -0.00034  -0.00057  -0.01907  -0.02016   1.98120
   A24        2.16931   0.00028  -0.00123   0.00692   0.00623   2.17553
   A25        1.86125  -0.00012   0.00036   0.00235   0.00316   1.86442
   A26        3.24574  -0.00018   0.00364  -0.00123  -0.00019   3.24555
   A27        3.10566   0.00014  -0.00220   0.00627   0.00127   3.10693
   A28        3.10480  -0.00012   0.00212  -0.02857  -0.02729   3.07751
   A29        3.12074   0.00014  -0.00165   0.00449   0.00203   3.12276
   A30        3.17324  -0.00019  -0.00104  -0.02558  -0.02697   3.14626
   A31        3.06888   0.00016   0.00348   0.01260   0.01505   3.08393
    D1        0.50919  -0.00000  -0.00406   0.01489   0.01164   0.52083
    D2       -2.64140   0.00003  -0.00416   0.01796   0.01440  -2.62700
    D3        0.02707   0.00014   0.00067  -0.00460  -0.00370   0.02338
    D4       -3.10618   0.00011   0.00077  -0.00746  -0.00627  -3.11245
    D5        0.08010  -0.00001  -0.00116  -0.01905  -0.02013   0.05997
    D6       -2.01466  -0.00001  -0.00124  -0.01949  -0.02065  -2.03531
    D7        2.18019  -0.00006  -0.00111  -0.02091  -0.02193   2.15826
    D8       -3.06908   0.00002  -0.00124  -0.01648  -0.01780  -3.08688
    D9        1.11935   0.00002  -0.00133  -0.01691  -0.01833   1.10102
   D10       -0.96899  -0.00003  -0.00119  -0.01833  -0.01961  -0.98860
   D11       -1.54714  -0.00003  -0.00910  -0.05834  -0.06586  -1.61300
   D12        2.23024   0.00005  -0.00506  -0.05868  -0.06344   2.16680
   D13       -0.59901   0.00058   0.01230   0.14591   0.15862  -0.44040
   D14       -2.84587  -0.00022   0.00297   0.10363   0.10552  -2.74035
   D15        0.51848  -0.00022  -0.01059  -0.14160  -0.15122   0.36726
   D16       -1.50367   0.00011  -0.01326  -0.16162  -0.17320  -1.67687
   D17        1.96528  -0.00031  -0.01758  -0.11666  -0.13520   1.83008
   D18       -1.99334   0.00012  -0.00868  -0.08704  -0.09689  -2.09023
   D19        0.04138  -0.00040  -0.02007  -0.14401  -0.16401  -0.12263
   D20        2.36594   0.00003  -0.01117  -0.11440  -0.12570   2.24024
   D21       -0.24309   0.00014   0.01518   0.17762   0.19448  -0.04860
   D22        1.65411   0.00056   0.01684   0.20533   0.22294   1.87705
   D23        0.16266  -0.00023  -0.01230  -0.15314  -0.16595  -0.00329
   D24       -1.95733  -0.00020  -0.01767  -0.22147  -0.23884  -2.19618
   D25        1.34721   0.00025   0.01248   0.12794   0.13939   1.48660
   D26       -2.59720  -0.00007   0.01069   0.11455   0.12517  -2.47203
         Item               Value     Threshold  Converged?
 Maximum Force            0.004142     0.000015     NO 
 RMS     Force            0.000676     0.000010     NO 
 Maximum Displacement     0.353594     0.000060     NO 
 RMS     Displacement     0.097720     0.000040     NO 
 Predicted change in Energy=-4.124355D-04
 GradGradGradGradGradGradGradGradGradGradGradGradGradGradGradGradGradGrad

                          Input orientation:                          
 ---------------------------------------------------------------------
 Center     Atomic      Atomic             Coordinates (Angstroms)
 Number     Number       Type             X           Y           Z
 ---------------------------------------------------------------------
      1          6           0       -0.890377   -0.509664    0.158637
      2          8           0       -0.375775   -0.568389   -0.940895
      3          8           0       -0.971052    0.510166    0.951147
      4          1           0       -0.553529    1.365078    0.560429
      5          6           0       -1.570407   -1.759225    0.777453
      6          9           0       -1.425036   -2.821417   -0.013021
      7          9           0       -2.881523   -1.537542    0.949329
      8          9           0       -1.032765   -2.046045    1.971261
      9          8           0        1.841150    2.693175   -1.755326
     10          1           0        1.473566    2.951075   -2.621189
     11          1           0        2.128729    1.782881   -1.917880
     12          8           0        0.747149    2.432738   -4.299302
     13          1           0        0.881918    1.496128   -4.074754
     14          1           0       -0.178736    2.527814   -4.533110
     15          8           0       -0.030434    2.694366    0.095159
     16          1           0        0.683588    2.713637   -0.598268
     17          1           0        0.217879    3.325475    0.775198
     18          8           0        1.456509    0.109130   -2.905549
     19          1           0        0.782376   -0.152588   -2.251654
     20          1           0        1.896595   -0.696069   -3.188485
 ---------------------------------------------------------------------
                    Distance matrix (angstroms):
                    1          2          3          4          5
     1  C    0.000000
     2  O    1.215415   0.000000
     3  O    1.294077   2.257755   0.000000
     4  H    1.946680   2.454356   1.028523   0.000000
     5  C    1.551378   2.407894   2.353620   3.292781   0.000000
     6  F    2.378976   2.652930   3.497880   4.314523   1.332004
     7  F    2.376213   3.284962   2.800538   3.741123   1.340787
     8  F    2.380409   3.331029   2.752936   3.722348   1.340337
     9  O    4.624140   4.026891   4.472025   3.586231   6.154474
    10  H    5.029152   4.316257   4.969485   4.092334   6.557702
    11  H    4.322348   3.571486   4.411322   3.675743   5.787481
    12  O    5.586809   4.641833   5.849420   5.142825   6.979760
    13  H    5.008575   3.957915   5.446586   4.854133   6.336807
    14  H    5.634287   4.746504   5.897096   5.237992   6.965452
    15  O    3.318033   3.440674   2.527491   1.502369   4.761462
    16  H    3.666053   3.465738   3.161298   2.166022   5.194189
    17  H    4.039391   4.296461   3.061124   2.117630   5.390004
    18  O    3.908965   2.770588   4.574711   4.198888   5.120299
    19  H    2.955521   1.797858   3.711022   3.463489   4.158408
    20  H    4.359494   3.198692   5.178316   4.930091   5.373924
                    6          7          8          9         10
     6  F    0.000000
     7  F    2.166981   0.000000
     8  F    2.166207   2.172747   0.000000
     9  O    6.641861   6.893313   6.678850   0.000000
    10  H    6.966068   7.201603   7.234881   0.975372   0.000000
    11  H    6.120237   6.659484   6.307229   0.968381   1.512799
    12  O    7.120164   7.515219   7.908701   2.781453   1.900636
    13  H    6.360889   6.971947   7.264110   2.780791   2.140040
    14  H    7.113279   7.340934   7.997274   3.438512   2.562165
    15  O    5.690385   5.173719   5.195761   2.631942   3.115520
    16  H    5.951944   5.760000   5.674762   1.636811   2.184640
    17  H    6.411298   5.769363   5.643395   3.072192   3.640381
    18  O    5.025746   6.032423   5.884261   2.854514   2.856187
    19  H    4.123929   5.058512   4.971209   3.076639   3.201097
    20  H    5.062994   6.376519   6.084945   3.680217   3.715163
                   11         12         13         14         15
    11  H    0.000000
    12  O    2.828825   0.000000
    13  H    2.507763   0.972535   0.000000
    14  H    3.566336   0.959671   1.549017   0.000000
    15  O    3.089517   4.470388   4.433547   4.633638   0.000000
    16  H    2.167052   3.712222   3.688851   4.032507   0.995510
    17  H    3.644670   5.179542   5.225849   5.382537   0.960423
    18  O    2.056408   2.800874   1.902882   3.342606   4.230685
    19  H    2.381200   3.298183   2.460054   3.648744   3.778007
    20  H    2.795267   3.513485   2.573086   4.063058   5.098119
                   16         17         18         19         20
    16  H    0.000000
    17  H    1.574052   0.000000
    18  O    3.564325   5.042517   0.000000
    19  H    3.310391   4.645149   0.974951   0.000000
    20  H    4.450473   5.890815   0.960247   1.553869   0.000000
 Stoichiometry    C2H9F3O6
 Framework group  C1[X(C2H9F3O6)]
 Deg. of freedom    54
 Full point group                 C1      NOp   1
 Largest Abelian subgroup         C1      NOp   1
 Largest concise Abelian subgroup C1      NOp   1
                         Standard orientation:                         
 ---------------------------------------------------------------------
 Center     Atomic      Atomic             Coordinates (Angstroms)
 Number     Number       Type             X           Y           Z
 ---------------------------------------------------------------------
      1          6           0       -1.080611    0.146669   -0.030512
      2          8           0       -0.209581   -0.698869    0.029549
      3          8           0       -0.945407    1.432395   -0.087638
      4          1           0        0.036053    1.739665   -0.101146
      5          6           0       -2.576412   -0.264149   -0.054642
      6          9           0       -2.710376   -1.583312    0.072231
      7          9           0       -3.141920    0.107944   -1.211992
      8          9           0       -3.243483    0.325138    0.947485
      9          8           0        3.408550    0.900092    0.783406
     10          1           0        3.934779    0.506645    0.062551
     11          1           0        3.054012    0.116897    1.229130
     12          8           0        4.292532   -0.981009   -1.064975
     13          1           0        3.614126   -1.502072   -0.602286
     14          1           0        4.070703   -1.009754   -1.998213
     15          8           0        1.417141    2.325680   -0.180497
     16          1           0        2.181911    1.804624    0.186473
     17          1           0        1.522124    3.232132    0.119062
     18          8           0        2.270605   -1.717208    0.727988
     19          1           0        1.392221   -1.399489    0.448658
     20          1           0        2.127494   -2.520347    1.234508
 ---------------------------------------------------------------------
 Rotational constants (GHZ):           1.3576715           0.3651198           0.3205552
 Standard basis: 6-31++G(d,p) (6D, 7F)
 There are   263 symmetry adapted cartesian basis functions of A   symmetry.
 There are   263 symmetry adapted basis functions of A   symmetry.
   263 basis functions,   424 primitive gaussians,   263 cartesian basis functions
    48 alpha electrons       48 beta electrons
       nuclear repulsion energy       716.6714399424 Hartrees.
 NAtoms=   20 NActive=   20 NUniq=   20 SFac= 1.00D+00 NAtFMM=   60 NAOKFM=F Big=F
 Integral buffers will be    131072 words long.
 Raffenetti 2 integral format.
 Two-electron integral symmetry is turned on.
 Nuclear repulsion after empirical dispersion term =      716.6632655589 Hartrees.
 One-electron integrals computed using PRISM.
 NBasis=   263 RedAO= T EigKep=  5.13D-05  NBF=   263
 NBsUse=   263 1.00D-06 EigRej= -1.00D+00 NBFU=   263
 Initial guess from the checkpoint file:  "/local_scratch/slurm.5620316/Gau-2416333.chk"
 B after Tr=    -0.000000   -0.000000   -0.000000
         Rot=    0.999939    0.010537   -0.000234   -0.003402 Ang=   1.27 deg.
 ExpMin= 3.60D-02 ExpMax= 7.00D+03 ExpMxC= 1.05D+03 IAcc=3 IRadAn=         5 AccDes= 0.00D+00
 Harris functional with IExCor= 4639 and IRadAn=       5 diagonalized for initial guess.
 HarFok:  IExCor= 4639 AccDes= 0.00D+00 IRadAn=         5 IDoV= 1 UseB2=F ITyADJ=14
 ICtDFT=  3500011 ScaDFX=  1.000000  1.000000  1.000000  1.000000
 FoFCou: FMM=F IPFlag=           0 FMFlag=      100000 FMFlg1=           0
         NFxFlg=           0 DoJE=T BraDBF=F KetDBF=T FulRan=T
         wScrn=  0.000000 ICntrl=       500 IOpCl=  0 I1Cent=   200000004 NGrid=           0
         NMat0=    1 NMatS0=      1 NMatT0=    0 NMatD0=    1 NMtDS0=    0 NMtDT0=    0
 Petite list used in FoFCou.
 Requested convergence on RMS density matrix=1.00D-10 within 128 cycles.
 Requested convergence on MAX density matrix=1.00D-08.
 Requested convergence on             energy=1.00D-08.
 No special actions if energy rises.
 EnCoef did     1 forward-backward iterations
 SCF Done:  E(RwB97XD) =  -832.385118274     A.U. after   16 cycles
            NFock= 16  Conv=0.46D-10     -V/T= 2.0082
 Calling FoFJK, ICntrl=      2127 FMM=F ISym2X=0 I1Cent= 0 IOpClX= 0 NMat=1 NMatS=1 NMatT=0.
 ***** Axes restored to original set *****
 -------------------------------------------------------------------
 Center     Atomic                   Forces (Hartrees/Bohr)
 Number     Number              X              Y              Z
 -------------------------------------------------------------------
      1        6           0.000897104    0.000933388   -0.001035930
      2        8          -0.000778382   -0.000575889    0.001198944
      3        8           0.000002859   -0.000319565   -0.000489585
      4        1          -0.000651634   -0.000451527    0.000307950
      5        6          -0.000006414    0.000075143   -0.000039597
      6        9           0.000009851    0.000135109    0.000049387
      7        9           0.000200265   -0.000005898   -0.000007466
      8        9          -0.000054082    0.000066129   -0.000147169
      9        8           0.000495432    0.000288136   -0.000259951
     10        1          -0.000613326    0.000483132    0.000309464
     11        1           0.000074368   -0.000124036    0.000151351
     12        8           0.000306547   -0.000421562   -0.000007573
     13        1          -0.000178072   -0.000269825    0.000081697
     14        1          -0.000195640    0.000525928   -0.000205956
     15        8           0.000242023    0.000197558    0.000817909
     16        1           0.000319378   -0.000345954   -0.000955920
     17        1          -0.000228135    0.000150057    0.000194826
     18        8          -0.000307718   -0.000204006    0.000339535
     19        1           0.000628471   -0.000091031   -0.000455493
     20        1          -0.000162896   -0.000045286    0.000153577
 -------------------------------------------------------------------
 Cartesian Forces:  Max     0.001198944 RMS     0.000430136

 GradGradGradGradGradGradGradGradGradGradGradGradGradGradGradGradGradGrad
 Berny optimization.
 Using GEDIIS/GDIIS optimizer.
 FormGI is forming the generalized inverse of G from B-inverse, IUseBI=4.
 Internal  Forces:  Max     0.001455828 RMS     0.000320334
 Search for a local minimum.
 Step number   4 out of a maximum of  120
 All quantities printed in internal units (Hartrees-Bohrs-Radians)
 Mixed Optimization -- En-DIIS/RFO-DIIS
 Swapping is turned off.
 Update second derivatives using D2CorX and points    3    4
 DE= -4.06D-04 DEPred=-4.12D-04 R= 9.84D-01
 TightC=F SS=  1.41D+00  RLast= 6.27D-01 DXNew= 1.4270D+00 1.8811D+00
 Trust test= 9.84D-01 RLast= 6.27D-01 DXMaxT set to 1.43D+00
 ITU=  1  1  1  0
     Eigenvalues ---    0.00017   0.00026   0.00057   0.00075   0.00121
     Eigenvalues ---    0.00197   0.00362   0.00516   0.00591   0.00780
     Eigenvalues ---    0.00918   0.01029   0.01083   0.01343   0.01512
     Eigenvalues ---    0.01606   0.01973   0.02242   0.02631   0.03270
     Eigenvalues ---    0.03481   0.03563   0.03800   0.03968   0.04196
     Eigenvalues ---    0.04883   0.06095   0.07656   0.08312   0.08982
     Eigenvalues ---    0.09212   0.11702   0.13541   0.14594   0.19717
     Eigenvalues ---    0.20718   0.21695   0.23531   0.26150   0.35814
     Eigenvalues ---    0.36630   0.37790   0.38662   0.40680   0.50042
     Eigenvalues ---    0.51855   0.52538   0.53507   0.55618   0.56750
     Eigenvalues ---    0.57131   0.57305   0.60316   0.89811
 En-DIIS/RFO-DIIS/Sim-DIIS IScMMF=       -3 using points:     4    3
 RFO step:  Lambda=-2.57429552D-04.
 DidBck=F Rises=F RFO-DIIS coefs:    1.69176   -0.69176
 Iteration  1 RMS(Cart)=  0.08294997 RMS(Int)=  0.00657839
 Iteration  2 RMS(Cart)=  0.00572145 RMS(Int)=  0.00172760
 Iteration  3 RMS(Cart)=  0.00007468 RMS(Int)=  0.00172726
 Iteration  4 RMS(Cart)=  0.00000023 RMS(Int)=  0.00172726
 Variable       Old X    -DE/DX   Delta X   Delta X   Delta X     New X
                                 (Linear)    (Quad)   (Total)
    R1        2.29680  -0.00146  -0.00211  -0.00110  -0.00273   2.29407
    R2        2.44545  -0.00050   0.00013  -0.00075  -0.00013   2.44532
    R3        2.93168  -0.00034   0.00212  -0.00119   0.00093   2.93261
    R4        3.39746  -0.00007   0.02118  -0.03578  -0.01419   3.38326
    R5        1.94363  -0.00047  -0.01424   0.00059  -0.01364   1.92999
    R6        2.83907   0.00028   0.02912   0.00472   0.03394   2.87300
    R7        2.51712  -0.00014   0.00043  -0.00134  -0.00091   2.51621
    R8        2.53372  -0.00020  -0.00093  -0.00029  -0.00121   2.53251
    R9        2.53287  -0.00017  -0.00012   0.00046   0.00034   2.53321
   R10        1.84319   0.00010  -0.00137  -0.00234  -0.00357   1.83962
   R11        1.82997   0.00011  -0.00094   0.00283   0.00189   1.83186
   R12        3.09312   0.00001   0.00975   0.00108   0.01030   3.10343
   R13        3.59168   0.00025  -0.00403   0.06313   0.05896   3.65064
   R14        1.83782   0.00054  -0.00038  -0.00006  -0.00082   1.83700
   R15        1.81352   0.00029  -0.00060   0.00047  -0.00013   1.81338
   R16        3.59593   0.00022  -0.00810   0.02404   0.01562   3.61155
   R17        1.88124   0.00090  -0.00323   0.00410   0.00034   1.88158
   R18        1.81494   0.00018  -0.00091   0.00032  -0.00058   1.81435
   R19        1.84239  -0.00077  -0.00114   0.00049  -0.00021   1.84218
   R20        1.81460  -0.00008  -0.00037   0.00022  -0.00015   1.81445
    A1        2.23762   0.00080  -0.00144   0.00957   0.00767   2.24529
    A2        2.10311  -0.00043   0.00207  -0.00472  -0.00242   2.10069
    A3        1.94244  -0.00037  -0.00062  -0.00485  -0.00525   1.93720
    A4        2.74176  -0.00024   0.03616  -0.13131  -0.09735   2.64440
    A5        1.97915   0.00022  -0.00298   0.02006   0.01596   1.99511
    A6        1.93665  -0.00007  -0.00010   0.00067   0.00056   1.93721
    A7        1.92474  -0.00001   0.00271  -0.00008   0.00263   1.92737
    A8        1.93030  -0.00004   0.00060  -0.00233  -0.00172   1.92857
    A9        1.89088   0.00005  -0.00108   0.00094  -0.00014   1.89074
   A10        1.89036   0.00005  -0.00126   0.00074  -0.00052   1.88983
   A11        1.88962   0.00002  -0.00099   0.00012  -0.00087   1.88875
   A12        1.78386   0.00005   0.00169   0.00380   0.00570   1.78956
   A13        1.93661  -0.00014   0.02787  -0.03432  -0.00887   1.92773
   A14        1.91817  -0.00019   0.00232  -0.03168  -0.03059   1.88759
   A15        2.59774  -0.00048   0.00145  -0.06548  -0.06761   2.53013
   A16        1.57662   0.00050   0.00580   0.01113   0.01103   1.58765
   A17        2.16136  -0.00014   0.04469  -0.00274   0.04180   2.20316
   A18        1.86018   0.00017   0.00488   0.00581   0.00991   1.87009
   A19        2.65875   0.00018  -0.00367   0.00712  -0.00139   2.65737
   A20        2.07439  -0.00009   0.01439   0.02871   0.03998   2.11437
   A21        2.03997   0.00005   0.01398  -0.00737   0.00589   2.04587
   A22        1.87030   0.00034   0.00171   0.00274   0.00398   1.87428
   A23        1.98120  -0.00017  -0.01395   0.00312  -0.01003   1.97117
   A24        2.17553   0.00028   0.00431  -0.02186  -0.01806   2.15747
   A25        1.86442  -0.00014   0.00219  -0.00601  -0.00405   1.86036
   A26        3.24555  -0.00030  -0.00013   0.02817   0.02685   3.27240
   A27        3.10693   0.00008   0.00088   0.00527   0.00236   3.10928
   A28        3.07751  -0.00015  -0.01888   0.08212   0.06257   3.14008
   A29        3.12276   0.00007   0.00140   0.00798   0.00498   3.12775
   A30        3.14626  -0.00010  -0.01866   0.02032   0.00392   3.15018
   A31        3.08393   0.00005   0.01041   0.01560   0.02202   3.10594
    D1        0.52083   0.00017   0.00805  -0.14287  -0.13278   0.38805
    D2       -2.62700   0.00012   0.00996  -0.14242  -0.13007  -2.75707
    D3        0.02338   0.00000  -0.00256  -0.00416  -0.00345   0.01993
    D4       -3.11245   0.00005  -0.00434  -0.00457  -0.00596  -3.11841
    D5        0.05997   0.00002  -0.01392  -0.01843  -0.03249   0.02748
    D6       -2.03531   0.00000  -0.01428  -0.01999  -0.03441  -2.06972
    D7        2.15826   0.00002  -0.01517  -0.01860  -0.03391   2.12435
    D8       -3.08688  -0.00002  -0.01232  -0.01800  -0.03018  -3.11706
    D9        1.10102  -0.00004  -0.01268  -0.01956  -0.03210   1.06893
   D10       -0.98860  -0.00002  -0.01357  -0.01817  -0.03160  -1.02020
   D11       -1.61300   0.00029  -0.04556   0.07487   0.03252  -1.58048
   D12        2.16680   0.00016  -0.04388   0.14719   0.10284   2.26964
   D13       -0.44040   0.00026   0.10972  -0.03215   0.08049  -0.35991
   D14       -2.74035  -0.00022   0.07300  -0.05729   0.01584  -2.72451
   D15        0.36726   0.00004  -0.10461   0.00674  -0.09644   0.27083
   D16       -1.67687   0.00030  -0.11981   0.05642  -0.06040  -1.73727
   D17        1.83008  -0.00035  -0.09353   0.01060  -0.08466   1.74542
   D18       -2.09023  -0.00004  -0.06703   0.04154  -0.02598  -2.11621
   D19       -0.12263  -0.00025  -0.11346   0.04319  -0.07049  -0.19312
   D20        2.24024   0.00006  -0.08696   0.07412  -0.01180   2.22844
   D21       -0.04860   0.00009   0.13454   0.03359   0.17016   0.12156
   D22        1.87705   0.00063   0.15422   0.04802   0.20286   2.07991
   D23       -0.00329   0.00001  -0.11480  -0.05000  -0.16610  -0.16939
   D24       -2.19618  -0.00006  -0.16522  -0.05248  -0.21766  -2.41384
   D25        1.48660   0.00008   0.09643   0.10767   0.20200   1.68861
   D26       -2.47203  -0.00004   0.08659   0.07422   0.16066  -2.31137
         Item               Value     Threshold  Converged?
 Maximum Force            0.001456     0.000015     NO 
 RMS     Force            0.000320     0.000010     NO 
 Maximum Displacement     0.200862     0.000060     NO 
 RMS     Displacement     0.083750     0.000040     NO 
 Predicted change in Energy=-1.647855D-04
 GradGradGradGradGradGradGradGradGradGradGradGradGradGradGradGradGradGrad

                          Input orientation:                          
 ---------------------------------------------------------------------
 Center     Atomic      Atomic             Coordinates (Angstroms)
 Number     Number       Type             X           Y           Z
 ---------------------------------------------------------------------
      1          6           0       -0.896592   -0.560968    0.145452
      2          8           0       -0.368534   -0.663254   -0.942856
      3          8           0       -0.961995    0.475243    0.917753
      4          1           0       -0.518439    1.312475    0.536483
      5          6           0       -1.620904   -1.776277    0.783180
      6          9           0       -1.527688   -2.850751    0.002305
      7          9           0       -2.919385   -1.501986    0.969466
      8          9           0       -1.080371   -2.073320    1.973377
      9          8           0        1.845389    2.792472   -1.810860
     10          1           0        1.424306    3.048319   -2.650446
     11          1           0        2.146282    1.889173   -1.993105
     12          8           0        0.717840    2.400351   -4.327655
     13          1           0        0.829328    1.479248   -4.037627
     14          1           0       -0.186284    2.492518   -4.635716
     15          8           0        0.043490    2.659452    0.110710
     16          1           0        0.730876    2.727245   -0.606438
     17          1           0        0.294386    3.270660    0.807342
     18          8           0        1.484169    0.155297   -2.824851
     19          1           0        0.815908   -0.127327   -2.173799
     20          1           0        1.948042   -0.637846   -3.103537
 ---------------------------------------------------------------------
                    Distance matrix (angstroms):
                    1          2          3          4          5
     1  C    0.000000
     2  O    1.213970   0.000000
     3  O    1.294009   2.260583   0.000000
     4  H    1.950818   2.472735   1.021306   0.000000
     5  C    1.551870   2.405504   2.349811   3.288872   0.000000
     6  F    2.379471   2.649926   3.495753   4.316987   1.331521
     7  F    2.378279   3.296558   2.782712   3.724676   1.340147
     8  F    2.379557   3.316537   2.761073   3.720758   1.340515
     9  O    4.753017   4.194869   4.549317   3.645284   6.294259
    10  H    5.121578   4.461604   5.004718   4.116301   6.658815
    11  H    4.453728   3.733926   4.487057   3.719158   5.944322
    12  O    5.602186   4.692840   5.834569   5.135339   7.002470
    13  H    4.963812   3.950037   5.364015   4.771454   6.312072
    14  H    5.717332   4.861000   5.959207   5.315494   7.045933
    15  O    3.355006   3.510006   2.536354   1.520327   4.785198
    16  H    3.745175   3.580135   3.203199   2.206498   5.267221
    17  H    4.066681   4.356412   3.066764   2.137413   5.398193
    18  O    3.873469   2.764858   4.482541   4.080205   5.137153
    19  H    2.915412   1.790347   3.616867   3.346512   4.171428
    20  H    4.319003   3.167919   5.087048   4.810097   5.398145
                    6          7          8          9         10
     6  F    0.000000
     7  F    2.165962   0.000000
     8  F    2.165553   2.171689   0.000000
     9  O    6.819910   6.991113   6.823229   0.000000
    10  H    7.109879   7.257872   7.340595   0.973484   0.000000
    11  H    6.320331   6.777741   6.468818   0.969381   1.515575
    12  O    7.166940   7.517789   7.934123   2.785567   1.931836
    13  H    6.373810   6.929040   7.238775   2.777666   2.177213
    14  H    7.201467   7.405672   8.082474   3.492489   2.616145
    15  O    5.730854   5.180122   5.208812   2.637606   3.111568
    16  H    6.048613   5.804678   5.742951   1.642263   2.182179
    17  H    6.437368   5.756106   5.639833   3.080463   3.644509
    18  O    5.108856   6.044396   5.879336   2.848394   2.898893
    19  H    4.200584   5.071708   4.958007   3.117175   3.268343
    20  H    5.159835   6.405306   6.083332   3.667238   3.750654
                   11         12         13         14         15
    11  H    0.000000
    12  O    2.784220   0.000000
    13  H    2.466268   0.972100   0.000000
    14  H    3.576071   0.959602   1.554314   0.000000
    15  O    3.072638   4.496773   4.383962   4.754916   0.000000
    16  H    2.151415   3.735571   3.652431   4.139005   0.995689
    17  H    3.630499   5.225413   5.193172   5.519368   0.960114
    18  O    2.033844   2.808193   1.911148   3.395916   4.118722
    19  H    2.422564   3.322329   2.460715   3.732159   3.685343
    20  H    2.767342   3.498929   2.570240   4.086820   4.983059
                   16         17         18         19         20
    16  H    0.000000
    17  H    1.576259   0.000000
    18  O    3.479041   4.930912   0.000000
    19  H    3.257673   4.550329   0.974842   0.000000
    20  H    4.363581   5.771132   0.960167   1.551377   0.000000
 Stoichiometry    C2H9F3O6
 Framework group  C1[X(C2H9F3O6)]
 Deg. of freedom    54
 Full point group                 C1      NOp   1
 Largest Abelian subgroup         C1      NOp   1
 Largest concise Abelian subgroup C1      NOp   1
                         Standard orientation:                         
 ---------------------------------------------------------------------
 Center     Atomic      Atomic             Coordinates (Angstroms)
 Number     Number       Type             X           Y           Z
 ---------------------------------------------------------------------
      1          6           0       -1.095833    0.113427   -0.015103
      2          8           0       -0.259006   -0.759528    0.091630
      3          8           0       -0.922201    1.392433   -0.107050
      4          1           0        0.056221    1.685257   -0.103513
      5          6           0       -2.604432   -0.247565   -0.061082
      6          9           0       -2.784703   -1.560897    0.063862
      7          9           0       -3.143693    0.143142   -1.224068
      8          9           0       -3.263929    0.363812    0.933032
      9          8           0        3.531552    0.931862    0.698088
     10          1           0        4.008225    0.535055   -0.052244
     11          1           0        3.197140    0.153929    1.169987
     12          8           0        4.273151   -1.076656   -1.083841
     13          1           0        3.553850   -1.521366   -0.604449
     14          1           0        4.098117   -1.185383   -2.021058
     15          8           0        1.446445    2.297590   -0.164512
     16          1           0        2.243303    1.799848    0.165132
     17          1           0        1.537959    3.208875    0.123590
     18          8           0        2.269427   -1.619306    0.807342
     19          1           0        1.382376   -1.320107    0.535426
     20          1           0        2.140381   -2.396955    1.355546
 ---------------------------------------------------------------------
 Rotational constants (GHZ):           1.3729387           0.3581065           0.3163616
 Standard basis: 6-31++G(d,p) (6D, 7F)
 There are   263 symmetry adapted cartesian basis functions of A   symmetry.
 There are   263 symmetry adapted basis functions of A   symmetry.
   263 basis functions,   424 primitive gaussians,   263 cartesian basis functions
    48 alpha electrons       48 beta electrons
       nuclear repulsion energy       715.0137116968 Hartrees.
 NAtoms=   20 NActive=   20 NUniq=   20 SFac= 1.00D+00 NAtFMM=   60 NAOKFM=F Big=F
 Integral buffers will be    131072 words long.
 Raffenetti 2 integral format.
 Two-electron integral symmetry is turned on.
 Nuclear repulsion after empirical dispersion term =      715.0055907018 Hartrees.
 One-electron integrals computed using PRISM.
 NBasis=   263 RedAO= T EigKep=  5.19D-05  NBF=   263
 NBsUse=   263 1.00D-06 EigRej= -1.00D+00 NBFU=   263
 Initial guess from the checkpoint file:  "/local_scratch/slurm.5620316/Gau-2416333.chk"
 B after Tr=     0.000000    0.000000    0.000000
         Rot=    0.999929    0.011060   -0.001097    0.004203 Ang=   1.36 deg.
 ExpMin= 3.60D-02 ExpMax= 7.00D+03 ExpMxC= 1.05D+03 IAcc=3 IRadAn=         5 AccDes= 0.00D+00
 Harris functional with IExCor= 4639 and IRadAn=       5 diagonalized for initial guess.
 HarFok:  IExCor= 4639 AccDes= 0.00D+00 IRadAn=         5 IDoV= 1 UseB2=F ITyADJ=14
 ICtDFT=  3500011 ScaDFX=  1.000000  1.000000  1.000000  1.000000
 FoFCou: FMM=F IPFlag=           0 FMFlag=      100000 FMFlg1=           0
         NFxFlg=           0 DoJE=T BraDBF=F KetDBF=T FulRan=T
         wScrn=  0.000000 ICntrl=       500 IOpCl=  0 I1Cent=   200000004 NGrid=           0
         NMat0=    1 NMatS0=      1 NMatT0=    0 NMatD0=    1 NMtDS0=    0 NMtDT0=    0
 Petite list used in FoFCou.
 Requested convergence on RMS density matrix=1.00D-10 within 128 cycles.
 Requested convergence on MAX density matrix=1.00D-08.
 Requested convergence on             energy=1.00D-08.
 No special actions if energy rises.
 SCF Done:  E(RwB97XD) =  -832.385185879     A.U. after   15 cycles
            NFock= 15  Conv=0.78D-10     -V/T= 2.0082
 Calling FoFJK, ICntrl=      2127 FMM=F ISym2X=0 I1Cent= 0 IOpClX= 0 NMat=1 NMatS=1 NMatT=0.
 ***** Axes restored to original set *****
 -------------------------------------------------------------------
 Center     Atomic                   Forces (Hartrees/Bohr)
 Number     Number              X              Y              Z
 -------------------------------------------------------------------
      1        6          -0.000495307   -0.000253011    0.000711456
      2        8           0.000335240    0.000174436   -0.000305701
      3        8          -0.000780014   -0.001192541    0.000726540
      4        1           0.000613027    0.001402573   -0.000864865
      5        6          -0.000031137   -0.000272761    0.000010568
      6        9           0.000112461    0.000078809   -0.000209890
      7        9          -0.000106610    0.000255282   -0.000092526
      8        9           0.000221646    0.000179593    0.000077716
      9        8           0.000102698    0.000010744    0.001113375
     10        1           0.000226841   -0.000288095   -0.000816303
     11        1          -0.000338789    0.000215473   -0.000094668
     12        8          -0.000139514    0.000422657    0.000430592
     13        1           0.000076033   -0.000494909   -0.000299363
     14        1          -0.000051303   -0.000098185   -0.000151179
     15        8           0.000195866   -0.000515832    0.000155256
     16        1          -0.000047673    0.000039956   -0.000256088
     17        1           0.000029468    0.000195092    0.000130065
     18        8          -0.000076741    0.000323758   -0.000253205
     19        1           0.000091394   -0.000141322    0.000085319
     20        1           0.000062413   -0.000041718   -0.000097098
 -------------------------------------------------------------------
 Cartesian Forces:  Max     0.001402573 RMS     0.000421736

 GradGradGradGradGradGradGradGradGradGradGradGradGradGradGradGradGradGrad
 Berny optimization.
 Using GEDIIS/GDIIS optimizer.
 FormGI is forming the generalized inverse of G from B-inverse, IUseBI=4.
 Internal  Forces:  Max     0.001458623 RMS     0.000274251
 Search for a local minimum.
 Step number   5 out of a maximum of  120
 All quantities printed in internal units (Hartrees-Bohrs-Radians)
 Mixed Optimization -- En-DIIS/RFO-DIIS
 Swapping is turned off.
 Update second derivatives using D2CorX and points    4    5
 DE= -6.76D-05 DEPred=-1.65D-04 R= 4.10D-01
 Trust test= 4.10D-01 RLast= 5.72D-01 DXMaxT set to 1.43D+00
 ITU=  0  1  1  1  0
     Eigenvalues ---    0.00022   0.00025   0.00045   0.00078   0.00121
     Eigenvalues ---    0.00256   0.00388   0.00557   0.00591   0.00787
     Eigenvalues ---    0.00914   0.01004   0.01096   0.01339   0.01510
     Eigenvalues ---    0.01640   0.01962   0.02264   0.02581   0.03312
     Eigenvalues ---    0.03527   0.03624   0.03820   0.03982   0.04167
     Eigenvalues ---    0.04858   0.06039   0.07718   0.08272   0.08899
     Eigenvalues ---    0.09183   0.11702   0.13542   0.14585   0.19706
     Eigenvalues ---    0.20727   0.21695   0.23501   0.26116   0.35874
     Eigenvalues ---    0.37251   0.37791   0.38659   0.40266   0.49989
     Eigenvalues ---    0.51874   0.52314   0.53540   0.55694   0.56735
     Eigenvalues ---    0.57114   0.57307   0.60314   0.89726
 En-DIIS/RFO-DIIS/Sim-DIIS IScMMF=       -3 using points:     5    4    3
 RFO step:  Lambda=-2.06004679D-04.
 DidBck=T Rises=F RFO-DIIS coefs:    0.44733    1.14466   -0.59199
 Iteration  1 RMS(Cart)=  0.05328714 RMS(Int)=  0.00279545
 Iteration  2 RMS(Cart)=  0.00441790 RMS(Int)=  0.00138771
 Iteration  3 RMS(Cart)=  0.00003087 RMS(Int)=  0.00138759
 Iteration  4 RMS(Cart)=  0.00000005 RMS(Int)=  0.00138759
 Variable       Old X    -DE/DX   Delta X   Delta X   Delta X     New X
                                 (Linear)    (Quad)   (Total)
    R1        2.29407   0.00066  -0.00030   0.00091   0.00108   2.29515
    R2        2.44532  -0.00002   0.00018  -0.00134  -0.00085   2.44448
    R3        2.93261  -0.00037   0.00130  -0.00253  -0.00123   2.93138
    R4        3.38326   0.00020   0.02597  -0.01682   0.00949   3.39276
    R5        1.92999   0.00146  -0.00465   0.01179   0.00695   1.93694
    R6        2.87300  -0.00028   0.00617  -0.02555  -0.01953   2.85347
    R7        2.51621   0.00007   0.00087  -0.00033   0.00054   2.51675
    R8        2.53251   0.00014  -0.00012   0.00013   0.00001   2.53252
    R9        2.53321   0.00012  -0.00029   0.00056   0.00027   2.53348
   R10        1.83962   0.00067   0.00080   0.00094   0.00115   1.84077
   R11        1.83186  -0.00029  -0.00185   0.00098  -0.00087   1.83099
   R12        3.10343  -0.00021   0.00265  -0.01102  -0.00872   3.09471
   R13        3.65064   0.00009  -0.03603   0.01304  -0.02354   3.62710
   R14        1.83700   0.00014   0.00013   0.00074   0.00111   1.83811
   R15        1.81338   0.00009  -0.00044   0.00045   0.00001   1.81339
   R16        3.61155  -0.00021  -0.01556   0.00701  -0.00809   3.60345
   R17        1.88158  -0.00006  -0.00295   0.00384   0.00053   1.88211
   R18        1.81435   0.00023  -0.00045   0.00064   0.00019   1.81454
   R19        1.84218   0.00023  -0.00086  -0.00003  -0.00057   1.84162
   R20        1.81445   0.00009  -0.00023   0.00017  -0.00007   1.81439
    A1        2.24529   0.00002  -0.00548   0.00113  -0.00534   2.23995
    A2        2.10069  -0.00011   0.00311  -0.00158   0.00202   2.10271
    A3        1.93720   0.00009   0.00237   0.00046   0.00332   1.94052
    A4        2.64440   0.00057   0.08475   0.01521   0.09948   2.74388
    A5        1.99511  -0.00037  -0.01137  -0.00005  -0.01381   1.98129
    A6        1.93721  -0.00028  -0.00040  -0.00021  -0.00061   1.93660
    A7        1.92737  -0.00031   0.00087  -0.00068   0.00018   1.92755
    A8        1.92857  -0.00034   0.00147  -0.00236  -0.00089   1.92768
    A9        1.89074   0.00030  -0.00084   0.00118   0.00033   1.89107
   A10        1.88983   0.00033  -0.00079   0.00114   0.00035   1.89018
   A11        1.88875   0.00033  -0.00037   0.00107   0.00070   1.88946
   A12        1.78956  -0.00021  -0.00171  -0.00207  -0.00432   1.78524
   A13        1.92773   0.00020   0.02875  -0.00396   0.02433   1.95206
   A14        1.88759  -0.00009   0.01889  -0.00037   0.01776   1.90535
   A15        2.53013   0.00042   0.03861  -0.01381   0.01925   2.54938
   A16        1.58765   0.00012  -0.00113   0.01220   0.00601   1.59366
   A17        2.20316   0.00009   0.01514   0.00136   0.01650   2.21967
   A18        1.87009   0.00005  -0.00130   0.00108  -0.00053   1.86956
   A19        2.65737  -0.00054  -0.00238  -0.00825  -0.01425   2.64312
   A20        2.11437  -0.00004  -0.00978   0.00022  -0.01307   2.10130
   A21        2.04587   0.00006   0.00871   0.00303   0.01334   2.05921
   A22        1.87428   0.00009  -0.00074   0.00258   0.00154   1.87582
   A23        1.97117   0.00015  -0.00639   0.00911   0.00274   1.97391
   A24        2.15747  -0.00011   0.01367   0.00085   0.01482   2.17230
   A25        1.86036   0.00008   0.00411  -0.00020   0.00421   1.86457
   A26        3.27240  -0.00007  -0.01495  -0.00274  -0.02129   3.25111
   A27        3.10928  -0.00011  -0.00055   0.00845   0.00516   3.11445
   A28        3.14008  -0.00006  -0.05074  -0.01068  -0.06261   3.07748
   A29        3.12775   0.00015  -0.00155   0.00593   0.00468   3.13243
   A30        3.15018  -0.00014  -0.01813  -0.00076  -0.02043   3.12975
   A31        3.10594   0.00013  -0.00326   0.02191   0.01796   3.12390
    D1        0.38805  -0.00001   0.08027  -0.00955   0.07124   0.45929
    D2       -2.75707   0.00002   0.08041  -0.00908   0.07124  -2.68583
    D3        0.01993   0.00004  -0.00028  -0.01326  -0.01490   0.00503
    D4       -3.11841   0.00002  -0.00042  -0.01369  -0.01490  -3.13331
    D5        0.02748  -0.00002   0.00604  -0.01347  -0.00718   0.02031
    D6       -2.06972  -0.00001   0.00679  -0.01436  -0.00731  -2.07703
    D7        2.12435  -0.00001   0.00576  -0.01374  -0.00773   2.11662
    D8       -3.11706   0.00000   0.00614  -0.01307  -0.00719  -3.12425
    D9        1.06893   0.00002   0.00689  -0.01396  -0.00732   1.06160
   D10       -1.02020   0.00002   0.00586  -0.01334  -0.00774  -1.02794
   D11       -1.58048   0.00003  -0.05696   0.04151  -0.01411  -1.59458
   D12        2.26964  -0.00003  -0.09439   0.03329  -0.06097   2.20867
   D13       -0.35991   0.00023   0.04942   0.04246   0.09033  -0.26957
   D14       -2.72451   0.00009   0.05371   0.03522   0.08676  -2.63775
   D15        0.27083  -0.00014  -0.03622   0.00878  -0.02688   0.24395
   D16       -1.73727  -0.00001  -0.06915   0.01193  -0.05562  -1.79289
   D17        1.74542  -0.00013  -0.03325  -0.00675  -0.04172   1.70370
   D18       -2.11621  -0.00003  -0.04300   0.00124  -0.04413  -2.16034
   D19       -0.19312   0.00008  -0.05814  -0.00385  -0.06176  -0.25488
   D20        2.22844   0.00018  -0.06789   0.00413  -0.06418   2.16426
   D21        0.12156  -0.00032   0.02109  -0.01831   0.00371   0.12527
   D22        2.07991  -0.00013   0.01986  -0.00676   0.01337   2.09329
   D23       -0.16939  -0.00005  -0.00645   0.01024   0.00269  -0.16670
   D24       -2.41384  -0.00021  -0.02110   0.00350  -0.01751  -2.43135
   D25        1.68861  -0.00021  -0.02912  -0.00997  -0.04070   1.64791
   D26       -2.31137  -0.00002  -0.01469   0.00199  -0.01280  -2.32416
         Item               Value     Threshold  Converged?
 Maximum Force            0.001459     0.000015     NO 
 RMS     Force            0.000274     0.000010     NO 
 Maximum Displacement     0.157985     0.000060     NO 
 RMS     Displacement     0.055602     0.000040     NO 
 Predicted change in Energy=-9.919047D-05
 GradGradGradGradGradGradGradGradGradGradGradGradGradGradGradGradGradGrad

                          Input orientation:                          
 ---------------------------------------------------------------------
 Center     Atomic      Atomic             Coordinates (Angstroms)
 Number     Number       Type             X           Y           Z
 ---------------------------------------------------------------------
      1          6           0       -0.893610   -0.513980    0.159989
      2          8           0       -0.338460   -0.579651   -0.918251
      3          8           0       -0.994372    0.505437    0.949885
      4          1           0       -0.540457    1.350028    0.587636
      5          6           0       -1.607750   -1.756253    0.754169
      6          9           0       -1.483031   -2.808627   -0.052467
      7          9           0       -2.913584   -1.508177    0.925218
      8          9           0       -1.081049   -2.074139    1.945346
      9          8           0        1.790122    2.757696   -1.800276
     10          1           0        1.373263    3.002868   -2.645840
     11          1           0        2.098321    1.856085   -1.976106
     12          8           0        0.707279    2.376867   -4.333619
     13          1           0        0.831840    1.450500   -4.064466
     14          1           0       -0.188419    2.455602   -4.668837
     15          8           0        0.049921    2.676996    0.174495
     16          1           0        0.706127    2.725701   -0.573156
     17          1           0        0.356120    3.268737    0.865938
     18          8           0        1.501335    0.131644   -2.860916
     19          1           0        0.843541   -0.152065   -2.200200
     20          1           0        1.982684   -0.654544   -3.129364
 ---------------------------------------------------------------------
                    Distance matrix (angstroms):
                    1          2          3          4          5
     1  C    0.000000
     2  O    1.214539   0.000000
     3  O    1.293561   2.257780   0.000000
     4  H    1.944769   2.456046   1.024986   0.000000
     5  C    1.551222   2.406757   2.351548   3.288743   0.000000
     6  F    2.378647   2.651030   3.496644   4.311913   1.331806
     7  F    2.377877   3.300273   2.781839   3.730285   1.340150
     8  F    2.378388   3.314380   2.766345   3.722974   1.340659
     9  O    4.663574   4.055455   4.515469   3.621498   6.200521
    10  H    5.037818   4.330012   4.977157   4.104822   6.564734
    11  H    4.373987   3.604133   4.466589   3.713760   5.851355
    12  O    5.577845   4.636735   5.857754   5.179768   6.951808
    13  H    4.968136   3.922981   5.419585   4.851324   6.281250
    14  H    5.712554   4.827232   6.001894   5.383004   7.011649
    15  O    3.327580   3.456977   2.531293   1.509992   4.768395
    16  H    3.686760   3.483620   3.184481   2.189495   5.215720
    17  H    4.045880   4.298357   3.076801   2.136059   5.396277
    18  O    3.908767   2.768526   4.570610   4.188781   5.128295
    19  H    2.952824   1.795369   3.705842   3.455975   4.160594
    20  H    4.371804   3.206609   5.181572   4.919414   5.402482
                    6          7          8          9         10
     6  F    0.000000
     7  F    2.166453   0.000000
     8  F    2.166176   2.172362   0.000000
     9  O    6.689718   6.910198   6.754253   0.000000
    10  H    6.975491   7.174889   7.271769   0.974094   0.000000
    11  H    6.187569   6.697397   6.397878   0.968919   1.513064
    12  O    7.072134   7.473927   7.901580   2.781260   1.919378
    13  H    6.292450   6.904992   7.224960   2.784532   2.171517
    14  H    7.120323   7.377772   8.066148   3.497789   2.613593
    15  O    5.700309   5.182820   5.195025   2.633350   3.132365
    16  H    5.974306   5.768289   5.707479   1.637649   2.194974
    17  H    6.415630   5.789075   5.637101   3.070215   3.665767
    18  O    5.043712   6.042792   5.885094   2.846841   2.882116
    19  H    4.133161   5.071811   4.958222   3.085881   3.229985
    20  H    5.110632   6.414185   6.095440   3.667006   3.739232
                   11         12         13         14         15
    11  H    0.000000
    12  O    2.786410   0.000000
    13  H    2.475827   0.972684   0.000000
    14  H    3.583211   0.959607   1.554485   0.000000
    15  O    3.081383   4.565664   4.481571   4.854244   0.000000
    16  H    2.159330   3.776609   3.719030   4.200925   0.995972
    17  H    3.620506   5.287168   5.276474   5.620626   0.960213
    18  O    2.028048   2.800073   1.906866   3.394795   4.218903
    19  H    2.378520   3.311426   2.458422   3.736180   3.777909
    20  H    2.765255   3.502334   2.574892   4.093492   5.074467
                   16         17         18         19         20
    16  H    0.000000
    17  H    1.577461   0.000000
    18  O    3.548991   5.004229   0.000000
    19  H    3.308730   4.619596   0.974541   0.000000
    20  H    4.426043   5.830976   0.960132   1.553537   0.000000
 Stoichiometry    C2H9F3O6
 Framework group  C1[X(C2H9F3O6)]
 Deg. of freedom    54
 Full point group                 C1      NOp   1
 Largest Abelian subgroup         C1      NOp   1
 Largest concise Abelian subgroup C1      NOp   1
                         Standard orientation:                         
 ---------------------------------------------------------------------
 Center     Atomic      Atomic             Coordinates (Angstroms)
 Number     Number       Type             X           Y           Z
 ---------------------------------------------------------------------
      1          6           0       -1.083946    0.146540   -0.018032
      2          8           0       -0.211843   -0.690008    0.103339
      3          8           0       -0.956005    1.429172   -0.126598
      4          1           0        0.018603    1.746029   -0.108272
      5          6           0       -2.576427   -0.273793   -0.063946
      6          9           0       -2.704221   -1.592711    0.069593
      7          9           0       -3.128790    0.087676   -1.230238
      8          9           0       -3.260275    0.317750    0.925900
      9          8           0        3.460962    0.933657    0.669846
     10          1           0        3.938940    0.529673   -0.076607
     11          1           0        3.131749    0.157884    1.147966
     12          8           0        4.253257   -1.071806   -1.086797
     13          1           0        3.551956   -1.541204   -0.603105
     14          1           0        4.090903   -1.208324   -2.022665
     15          8           0        1.397797    2.360319   -0.131726
     16          1           0        2.189356    1.833120    0.164001
     17          1           0        1.500103    3.251237    0.211504
     18          8           0        2.283543   -1.654152    0.816229
     19          1           0        1.393050   -1.354109    0.557912
     20          1           0        2.165466   -2.422683    1.379497
 ---------------------------------------------------------------------
 Rotational constants (GHZ):           1.3420042           0.3646025           0.3196155
 Standard basis: 6-31++G(d,p) (6D, 7F)
 There are   263 symmetry adapted cartesian basis functions of A   symmetry.
 There are   263 symmetry adapted basis functions of A   symmetry.
   263 basis functions,   424 primitive gaussians,   263 cartesian basis functions
    48 alpha electrons       48 beta electrons
       nuclear repulsion energy       715.9962088100 Hartrees.
 NAtoms=   20 NActive=   20 NUniq=   20 SFac= 1.00D+00 NAtFMM=   60 NAOKFM=F Big=F
 Integral buffers will be    131072 words long.
 Raffenetti 2 integral format.
 Two-electron integral symmetry is turned on.
 Nuclear repulsion after empirical dispersion term =      715.9880891454 Hartrees.
 One-electron integrals computed using PRISM.
 NBasis=   263 RedAO= T EigKep=  5.11D-05  NBF=   263
 NBsUse=   263 1.00D-06 EigRej= -1.00D+00 NBFU=   263
 Initial guess from the checkpoint file:  "/local_scratch/slurm.5620316/Gau-2416333.chk"
 B after Tr=     0.000000   -0.000000   -0.000000
         Rot=    0.999990   -0.000410    0.000165   -0.004393 Ang=  -0.51 deg.
 ExpMin= 3.60D-02 ExpMax= 7.00D+03 ExpMxC= 1.05D+03 IAcc=3 IRadAn=         5 AccDes= 0.00D+00
 Harris functional with IExCor= 4639 and IRadAn=       5 diagonalized for initial guess.
 HarFok:  IExCor= 4639 AccDes= 0.00D+00 IRadAn=         5 IDoV= 1 UseB2=F ITyADJ=14
 ICtDFT=  3500011 ScaDFX=  1.000000  1.000000  1.000000  1.000000
 FoFCou: FMM=F IPFlag=           0 FMFlag=      100000 FMFlg1=           0
         NFxFlg=           0 DoJE=T BraDBF=F KetDBF=T FulRan=T
         wScrn=  0.000000 ICntrl=       500 IOpCl=  0 I1Cent=   200000004 NGrid=           0
         NMat0=    1 NMatS0=      1 NMatT0=    0 NMatD0=    1 NMtDS0=    0 NMtDT0=    0
 Petite list used in FoFCou.
 Requested convergence on RMS density matrix=1.00D-10 within 128 cycles.
 Requested convergence on MAX density matrix=1.00D-08.
 Requested convergence on             energy=1.00D-08.
 No special actions if energy rises.
 SCF Done:  E(RwB97XD) =  -832.385249668     A.U. after   15 cycles
            NFock= 15  Conv=0.93D-10     -V/T= 2.0082
 Calling FoFJK, ICntrl=      2127 FMM=F ISym2X=0 I1Cent= 0 IOpClX= 0 NMat=1 NMatS=1 NMatT=0.
 ***** Axes restored to original set *****
 -------------------------------------------------------------------
 Center     Atomic                   Forces (Hartrees/Bohr)
 Number     Number              X              Y              Z
 -------------------------------------------------------------------
      1        6           0.000173355    0.000175535   -0.000432595
      2        8          -0.000104047   -0.000473199    0.000294220
      3        8          -0.000213110   -0.000373502    0.000254602
      4        1           0.000054628    0.000620237   -0.000049008
      5        6          -0.000008294   -0.000029936   -0.000058007
      6        9           0.000022381    0.000002249   -0.000042784
      7        9          -0.000012019    0.000039480   -0.000008375
      8        9           0.000042882    0.000042055    0.000014097
      9        8          -0.000074016    0.000257600    0.000437006
     10        1           0.000080425    0.000163607   -0.000319694
     11        1           0.000137496   -0.000125427   -0.000020093
     12        8          -0.000201621   -0.000337979    0.000328054
     13        1           0.000168221    0.000196855   -0.000362856
     14        1          -0.000054959    0.000066713   -0.000074416
     15        8          -0.000010973   -0.000055638    0.000153517
     16        1           0.000149176   -0.000071652   -0.000111896
     17        1          -0.000005598    0.000025495   -0.000021410
     18        8          -0.000294839   -0.000120694    0.000216401
     19        1           0.000149211    0.000022807   -0.000174162
     20        1           0.000001699   -0.000024607   -0.000022601
 -------------------------------------------------------------------
 Cartesian Forces:  Max     0.000620237 RMS     0.000199970

 GradGradGradGradGradGradGradGradGradGradGradGradGradGradGradGradGradGrad
 Berny optimization.
 Using GEDIIS/GDIIS optimizer.
 FormGI is forming the generalized inverse of G from B-inverse, IUseBI=4.
 Internal  Forces:  Max     0.000551058 RMS     0.000148682
 Search for a local minimum.
 Step number   6 out of a maximum of  120
 All quantities printed in internal units (Hartrees-Bohrs-Radians)
 Mixed Optimization -- En-DIIS/RFO-DIIS
 Swapping is turned off.
 Update second derivatives using D2CorX and points    4    5    6
 DE= -6.38D-05 DEPred=-9.92D-05 R= 6.43D-01
 TightC=F SS=  1.41D+00  RLast= 2.59D-01 DXNew= 2.4000D+00 7.7776D-01
 Trust test= 6.43D-01 RLast= 2.59D-01 DXMaxT set to 1.43D+00
 ITU=  1  0  1  1  1  0
     Eigenvalues ---    0.00025   0.00032   0.00067   0.00078   0.00121
     Eigenvalues ---    0.00280   0.00397   0.00555   0.00590   0.00820
     Eigenvalues ---    0.00917   0.00994   0.01080   0.01351   0.01510
     Eigenvalues ---    0.01634   0.01981   0.02228   0.02561   0.03328
     Eigenvalues ---    0.03496   0.03577   0.03806   0.03989   0.04173
     Eigenvalues ---    0.04856   0.06005   0.07805   0.08303   0.08863
     Eigenvalues ---    0.09173   0.11702   0.13542   0.14935   0.19696
     Eigenvalues ---    0.20746   0.21694   0.23472   0.26103   0.35900
     Eigenvalues ---    0.36546   0.37790   0.38659   0.40262   0.49817
     Eigenvalues ---    0.51883   0.52373   0.53613   0.55677   0.56744
     Eigenvalues ---    0.57110   0.57305   0.60611   0.89705
 En-DIIS/RFO-DIIS/Sim-DIIS IScMMF=       -3 using points:     6    5    4    3
 RFO step:  Lambda=-3.45242296D-05.
 DidBck=T Rises=F RFO-DIIS coefs:    0.60013    0.43664    0.01159   -0.04837
 Iteration  1 RMS(Cart)=  0.02097511 RMS(Int)=  0.00063278
 Iteration  2 RMS(Cart)=  0.00080976 RMS(Int)=  0.00026638
 Iteration  3 RMS(Cart)=  0.00000221 RMS(Int)=  0.00026637
 Iteration  4 RMS(Cart)=  0.00000000 RMS(Int)=  0.00026637
 Variable       Old X    -DE/DX   Delta X   Delta X   Delta X     New X
                                 (Linear)    (Quad)   (Total)
    R1        2.29515  -0.00029  -0.00068  -0.00017  -0.00091   2.29424
    R2        2.44448   0.00033   0.00034  -0.00071  -0.00035   2.44412
    R3        2.93138  -0.00010   0.00067  -0.00071  -0.00004   2.93135
    R4        3.39276  -0.00001  -0.00284   0.00731   0.00438   3.39713
    R5        1.93694   0.00055  -0.00428   0.00566   0.00147   1.93842
    R6        2.85347  -0.00000   0.01109  -0.01248  -0.00130   2.85217
    R7        2.51675   0.00003  -0.00022  -0.00001  -0.00023   2.51652
    R8        2.53252   0.00002  -0.00011  -0.00001  -0.00012   2.53240
    R9        2.53348   0.00002  -0.00010   0.00056   0.00046   2.53393
   R10        1.84077   0.00036  -0.00069   0.00262   0.00189   1.84266
   R11        1.83099   0.00016   0.00035  -0.00043  -0.00007   1.83092
   R12        3.09471  -0.00004   0.00455  -0.00727  -0.00263   3.09208
   R13        3.62710   0.00019   0.01130  -0.01517  -0.00393   3.62317
   R14        1.83811  -0.00012  -0.00050   0.00006  -0.00046   1.83764
   R15        1.81339   0.00008  -0.00005   0.00018   0.00013   1.81352
   R16        3.60345   0.00011   0.00324  -0.00180   0.00146   3.60492
   R17        1.88211   0.00014  -0.00043   0.00088   0.00054   1.88265
   R18        1.81454  -0.00000  -0.00016   0.00013  -0.00003   1.81451
   R19        1.84162  -0.00024   0.00014  -0.00038  -0.00034   1.84128
   R20        1.81439   0.00003  -0.00001   0.00007   0.00007   1.81445
    A1        2.23995   0.00036   0.00232  -0.00036   0.00153   2.24149
    A2        2.10271  -0.00026  -0.00075  -0.00030  -0.00084   2.10187
    A3        1.94052  -0.00010  -0.00156   0.00066  -0.00069   1.93983
    A4        2.74388  -0.00020  -0.04083   0.03222  -0.00935   2.73454
    A5        1.98129   0.00026   0.00590  -0.00107   0.00441   1.98570
    A6        1.93660  -0.00004   0.00026   0.00002   0.00028   1.93688
    A7        1.92755  -0.00004   0.00021   0.00057   0.00079   1.92833
    A8        1.92768  -0.00009   0.00034  -0.00167  -0.00133   1.92634
    A9        1.89107   0.00005  -0.00021   0.00033   0.00012   1.89119
   A10        1.89018   0.00006  -0.00025   0.00039   0.00014   1.89032
   A11        1.88946   0.00006  -0.00038   0.00040   0.00001   1.88947
   A12        1.78524  -0.00004   0.00205  -0.00241  -0.00019   1.78505
   A13        1.95206  -0.00006  -0.00811   0.00258  -0.00570   1.94637
   A14        1.90535  -0.00002  -0.00807   0.00158  -0.00653   1.89882
   A15        2.54938  -0.00007  -0.01008   0.01868   0.00811   2.55749
   A16        1.59366   0.00041  -0.00159   0.01006   0.00777   1.60143
   A17        2.21967  -0.00001  -0.00194   0.00406   0.00183   2.22150
   A18        1.86956  -0.00008   0.00092  -0.00072   0.00018   1.86974
   A19        2.64312   0.00008   0.00539  -0.01479  -0.00987   2.63325
   A20        2.10130  -0.00008   0.00770  -0.00028   0.00709   2.10839
   A21        2.05921   0.00012  -0.00414   0.00426   0.00013   2.05934
   A22        1.87582  -0.00001  -0.00035   0.00202   0.00150   1.87732
   A23        1.97391  -0.00001  -0.00244   0.00266   0.00020   1.97411
   A24        2.17230   0.00004  -0.00629   0.00299  -0.00332   2.16897
   A25        1.86457   0.00003  -0.00168   0.00024  -0.00111   1.86346
   A26        3.25111  -0.00025   0.00949  -0.00333   0.00573   3.25684
   A27        3.11445  -0.00003  -0.00192   0.00143  -0.00072   3.11373
   A28        3.07748  -0.00016   0.02602  -0.01212   0.01292   3.09040
   A29        3.13243   0.00003  -0.00159   0.00281   0.00144   3.13387
   A30        3.12975  -0.00000   0.00701  -0.00181   0.00518   3.13493
   A31        3.12390  -0.00011  -0.00564   0.00705   0.00157   3.12547
    D1        0.45929   0.00007  -0.03280  -0.06290  -0.09588   0.36341
    D2       -2.68583   0.00003  -0.03257  -0.06109  -0.09384  -2.77967
    D3        0.00503  -0.00006   0.00565  -0.00567  -0.00023   0.00480
    D4       -3.13331  -0.00002   0.00543  -0.00735  -0.00212  -3.13542
    D5        0.02031   0.00002   0.00070  -0.01898  -0.01827   0.00204
    D6       -2.07703   0.00001   0.00066  -0.01979  -0.01913  -2.09615
    D7        2.11662   0.00002   0.00078  -0.01958  -0.01879   2.09783
    D8       -3.12425  -0.00001   0.00090  -0.01745  -0.01655  -3.14080
    D9        1.06160  -0.00002   0.00086  -0.01826  -0.01741   1.04420
   D10       -1.02794  -0.00002   0.00098  -0.01805  -0.01707  -1.04501
   D11       -1.59458   0.00024   0.00365   0.08802   0.09181  -1.50277
   D12        2.20867   0.00007   0.02509   0.07801   0.10275   2.31142
   D13       -0.26957  -0.00011  -0.02549   0.04025   0.01478  -0.25479
   D14       -2.63775  -0.00011  -0.02901   0.03229   0.00303  -2.63472
   D15        0.24395   0.00011  -0.00011   0.03659   0.03662   0.28057
   D16       -1.79289   0.00017   0.01164   0.03494   0.04683  -1.74606
   D17        1.70370  -0.00019   0.00703  -0.01905  -0.01222   1.69148
   D18       -2.16034  -0.00010   0.01201  -0.01103   0.00070  -2.15965
   D19       -0.25488  -0.00010   0.01417  -0.01893  -0.00462  -0.25950
   D20        2.16426  -0.00001   0.01915  -0.01091   0.00830   2.17256
   D21        0.12527  -0.00006   0.01418  -0.04589  -0.03160   0.09367
   D22        2.09329   0.00017   0.01290  -0.03706  -0.02422   2.06906
   D23       -0.16670   0.00012  -0.01521   0.01670   0.00077  -0.16593
   D24       -2.43135  -0.00002  -0.01255   0.00828  -0.00457  -2.43592
   D25        1.64791  -0.00008   0.03044  -0.01623   0.01356   1.66147
   D26       -2.32416   0.00001   0.01708  -0.00871   0.00795  -2.31621
         Item               Value     Threshold  Converged?
 Maximum Force            0.000551     0.000015     NO 
 RMS     Force            0.000149     0.000010     NO 
 Maximum Displacement     0.060369     0.000060     NO 
 RMS     Displacement     0.020937     0.000040     NO 
 Predicted change in Energy=-1.798532D-05
 GradGradGradGradGradGradGradGradGradGradGradGradGradGradGradGradGradGrad

                          Input orientation:                          
 ---------------------------------------------------------------------
 Center     Atomic      Atomic             Coordinates (Angstroms)
 Number     Number       Type             X           Y           Z
 ---------------------------------------------------------------------
      1          6           0       -0.889889   -0.526113    0.156856
      2          8           0       -0.313919   -0.611598   -0.908457
      3          8           0       -1.005851    0.506155    0.927436
      4          1           0       -0.545002    1.347380    0.563905
      5          6           0       -1.614624   -1.758250    0.759204
      6          9           0       -1.492297   -2.819211   -0.036269
      7          9           0       -2.919690   -1.501300    0.922342
      8          9           0       -1.094400   -2.066854    1.955926
      9          8           0        1.810598    2.767300   -1.800156
     10          1           0        1.392408    3.006983   -2.647787
     11          1           0        2.121465    1.865778   -1.971466
     12          8           0        0.689884    2.380739   -4.318213
     13          1           0        0.813067    1.452409   -4.056171
     14          1           0       -0.210473    2.466772   -4.639035
     15          8           0        0.052810    2.672119    0.156860
     16          1           0        0.718319    2.725824   -0.582560
     17          1           0        0.342845    3.268138    0.851570
     18          8           0        1.504535    0.135821   -2.861367
     19          1           0        0.856117   -0.153126   -2.193950
     20          1           0        1.983921   -0.648243   -3.139488
 ---------------------------------------------------------------------
                    Distance matrix (angstroms):
                    1          2          3          4          5
     1  C    0.000000
     2  O    1.214060   0.000000
     3  O    1.293375   2.258018   0.000000
     4  H    1.947976   2.461471   1.025766   0.000000
     5  C    1.551201   2.405772   2.350838   3.290467   0.000000
     6  F    2.378758   2.650065   3.496200   4.314865   1.331683
     7  F    2.378456   3.306575   2.773569   3.725936   1.340088
     8  F    2.377468   3.306298   2.772365   3.727808   1.340900
     9  O    4.687120   4.089700   4.526027   3.626818   6.226000
    10  H    5.055460   4.362447   4.978756   4.101561   6.584625
    11  H    4.395356   3.632970   4.475747   3.715762   5.877798
    12  O    5.565224   4.646303   5.822921   5.140802   6.944217
    13  H    4.956229   3.929163   5.388896   4.816688   6.276134
    14  H    5.693816   4.837796   5.955019   5.332498   6.997388
    15  O    3.334272   3.471625   2.530997   1.509303   4.771931
    16  H    3.702454   3.508576   3.190577   2.193278   5.229711
    17  H    4.049519   4.310612   3.074619   2.135494   5.394886
    18  O    3.909104   2.771149   4.560067   4.171447   5.140545
    19  H    2.951939   1.797685   3.693863   3.438083   4.171583
    20  H    4.374881   3.202954   5.177958   4.908471   5.420465
                    6          7          8          9         10
     6  F    0.000000
     7  F    2.166397   0.000000
     8  F    2.166381   2.172518   0.000000
     9  O    6.725290   6.928822   6.776150   0.000000
    10  H    7.006147   7.187811   7.288498   0.975095   0.000000
    11  H    6.225222   6.717484   6.421198   0.968879   1.513698
    12  O    7.080709   7.454037   7.894907   2.783171   1.917301
    13  H    6.302464   6.887922   7.222807   2.795284   2.176208
    14  H    7.125317   7.349447   8.051621   3.497754   2.612686
    15  O    5.707833   5.180650   5.197171   2.632260   3.126133
    16  H    5.994387   5.776540   5.718358   1.636256   2.190573
    17  H    6.419644   5.778986   5.634484   3.071935   3.662688
    18  O    5.068965   6.047346   5.900216   2.853862   2.881278
    19  H    4.156759   5.077950   4.968736   3.097579   3.237262
    20  H    5.140736   6.424296   6.119784   3.672845   3.735283
                   11         12         13         14         15
    11  H    0.000000
    12  O    2.796753   0.000000
    13  H    2.495752   0.972438   0.000000
    14  H    3.593752   0.959673   1.554444   0.000000
    15  O    3.075596   4.529574   4.451440   4.807505   0.000000
    16  H    2.153499   3.751665   3.700883   4.169503   0.996258
    17  H    3.619342   5.256859   5.253942   5.576298   0.960199
    18  O    2.040902   2.797448   1.907640   3.396276   4.201192
    19  H    2.393027   3.310679   2.459159   3.738973   3.762129
    20  H    2.775518   3.498380   2.573703   4.094793   5.061611
                   16         17         18         19         20
    16  H    0.000000
    17  H    1.578548   0.000000
    18  O    3.538250   4.994681   0.000000
    19  H    3.302108   4.609087   0.974362   0.000000
    20  H    4.418593   5.827497   0.960166   1.552780   0.000000
 Stoichiometry    C2H9F3O6
 Framework group  C1[X(C2H9F3O6)]
 Deg. of freedom    54
 Full point group                 C1      NOp   1
 Largest Abelian subgroup         C1      NOp   1
 Largest concise Abelian subgroup C1      NOp   1
                         Standard orientation:                         
 ---------------------------------------------------------------------
 Center     Atomic      Atomic             Coordinates (Angstroms)
 Number     Number       Type             X           Y           Z
 ---------------------------------------------------------------------
      1          6           0       -1.085639    0.138554   -0.010324
      2          8           0       -0.226119   -0.706299    0.135931
      3          8           0       -0.942093    1.417488   -0.138941
      4          1           0        0.035089    1.728455   -0.114239
      5          6           0       -2.582483   -0.264799   -0.064983
      6          9           0       -2.726446   -1.581909    0.068718
      7          9           0       -3.124791    0.102514   -1.234093
      8          9           0       -3.264037    0.335685    0.921382
      9          8           0        3.481811    0.929908    0.683405
     10          1           0        3.954945    0.522161   -0.065391
     11          1           0        3.150096    0.156348    1.163299
     12          8           0        4.236558   -1.062457   -1.107370
     13          1           0        3.537290   -1.538287   -0.627529
     14          1           0        4.066397   -1.179829   -2.044516
     15          8           0        1.413951    2.342086   -0.128075
     16          1           0        2.207315    1.820956    0.174461
     17          1           0        1.511955    3.237796    0.203709
     18          8           0        2.287618   -1.659055    0.808724
     19          1           0        1.394377   -1.355609    0.564954
     20          1           0        2.174927   -2.434484    1.363638
 ---------------------------------------------------------------------
 Rotational constants (GHZ):           1.3465186           0.3633851           0.3193853
 Standard basis: 6-31++G(d,p) (6D, 7F)
 There are   263 symmetry adapted cartesian basis functions of A   symmetry.
 There are   263 symmetry adapted basis functions of A   symmetry.
   263 basis functions,   424 primitive gaussians,   263 cartesian basis functions
    48 alpha electrons       48 beta electrons
       nuclear repulsion energy       715.7650826234 Hartrees.
 NAtoms=   20 NActive=   20 NUniq=   20 SFac= 1.00D+00 NAtFMM=   60 NAOKFM=F Big=F
 Integral buffers will be    131072 words long.
 Raffenetti 2 integral format.
 Two-electron integral symmetry is turned on.
 Nuclear repulsion after empirical dispersion term =      715.7569743309 Hartrees.
 One-electron integrals computed using PRISM.
 NBasis=   263 RedAO= T EigKep=  5.11D-05  NBF=   263
 NBsUse=   263 1.00D-06 EigRej= -1.00D+00 NBFU=   263
 Initial guess from the checkpoint file:  "/local_scratch/slurm.5620316/Gau-2416333.chk"
 B after Tr=    -0.000000    0.000000   -0.000000
         Rot=    0.999998   -0.001035   -0.000347    0.001503 Ang=  -0.21 deg.
 ExpMin= 3.60D-02 ExpMax= 7.00D+03 ExpMxC= 1.05D+03 IAcc=3 IRadAn=         5 AccDes= 0.00D+00
 Harris functional with IExCor= 4639 and IRadAn=       5 diagonalized for initial guess.
 HarFok:  IExCor= 4639 AccDes= 0.00D+00 IRadAn=         5 IDoV= 1 UseB2=F ITyADJ=14
 ICtDFT=  3500011 ScaDFX=  1.000000  1.000000  1.000000  1.000000
 FoFCou: FMM=F IPFlag=           0 FMFlag=      100000 FMFlg1=           0
         NFxFlg=           0 DoJE=T BraDBF=F KetDBF=T FulRan=T
         wScrn=  0.000000 ICntrl=       500 IOpCl=  0 I1Cent=   200000004 NGrid=           0
         NMat0=    1 NMatS0=      1 NMatT0=    0 NMatD0=    1 NMtDS0=    0 NMtDT0=    0
 Petite list used in FoFCou.
 Requested convergence on RMS density matrix=1.00D-10 within 128 cycles.
 Requested convergence on MAX density matrix=1.00D-08.
 Requested convergence on             energy=1.00D-08.
 No special actions if energy rises.
 SCF Done:  E(RwB97XD) =  -832.385267619     A.U. after   15 cycles
            NFock= 15  Conv=0.36D-10     -V/T= 2.0082
 Calling FoFJK, ICntrl=      2127 FMM=F ISym2X=0 I1Cent= 0 IOpClX= 0 NMat=1 NMatS=1 NMatT=0.
 ***** Axes restored to original set *****
 -------------------------------------------------------------------
 Center     Atomic                   Forces (Hartrees/Bohr)
 Number     Number              X              Y              Z
 -------------------------------------------------------------------
      1        6          -0.000168516    0.000044282    0.000098920
      2        8           0.000336415   -0.000318887   -0.000508010
      3        8          -0.000104761    0.000275519    0.000259768
      4        1          -0.000034752    0.000089045    0.000106042
      5        6           0.000004362    0.000044242    0.000028107
      6        9           0.000010714   -0.000028001   -0.000033034
      7        9           0.000007154   -0.000012606   -0.000004710
      8        9           0.000001804    0.000001848    0.000006092
      9        8          -0.000261026    0.000240397   -0.000365464
     10        1           0.000196070   -0.000124453    0.000421191
     11        1           0.000071730   -0.000079741   -0.000164463
     12        8          -0.000291718   -0.000126611    0.000102375
     13        1           0.000350450    0.000088469   -0.000050913
     14        1           0.000023599    0.000117369   -0.000035541
     15        8          -0.000033003   -0.000106055    0.000070045
     16        1           0.000020659    0.000021077   -0.000003882
     17        1           0.000034201   -0.000001029   -0.000055238
     18        8          -0.000132325   -0.000048326    0.000147008
     19        1          -0.000025968   -0.000055148   -0.000008371
     20        1          -0.000005091   -0.000021389   -0.000009920
 -------------------------------------------------------------------
 Cartesian Forces:  Max     0.000508010 RMS     0.000160772

 GradGradGradGradGradGradGradGradGradGradGradGradGradGradGradGradGradGrad
 Berny optimization.
 Using GEDIIS/GDIIS optimizer.
 FormGI is forming the generalized inverse of G from B-inverse, IUseBI=4.
 Internal  Forces:  Max     0.000549122 RMS     0.000123904
 Search for a local minimum.
 Step number   7 out of a maximum of  120
 All quantities printed in internal units (Hartrees-Bohrs-Radians)
 Mixed Optimization -- En-DIIS/RFO-DIIS
 Swapping is turned off.
 Update second derivatives using D2CorX and points    5    6    7
 DE= -1.80D-05 DEPred=-1.80D-05 R= 9.98D-01
 TightC=F SS=  1.41D+00  RLast= 2.13D-01 DXNew= 2.4000D+00 6.4015D-01
 Trust test= 9.98D-01 RLast= 2.13D-01 DXMaxT set to 1.43D+00
 ITU=  1  1  0  1  1  1  0
     Eigenvalues ---    0.00023   0.00028   0.00060   0.00075   0.00140
     Eigenvalues ---    0.00276   0.00397   0.00564   0.00597   0.00833
     Eigenvalues ---    0.00921   0.00950   0.01093   0.01374   0.01511
     Eigenvalues ---    0.01621   0.01973   0.02165   0.02684   0.03279
     Eigenvalues ---    0.03499   0.03651   0.03840   0.04092   0.04513
     Eigenvalues ---    0.04829   0.06115   0.07788   0.08278   0.08834
     Eigenvalues ---    0.09222   0.11702   0.13545   0.14717   0.19644
     Eigenvalues ---    0.20699   0.21694   0.23369   0.25972   0.35942
     Eigenvalues ---    0.36648   0.37790   0.38663   0.40255   0.51597
     Eigenvalues ---    0.52110   0.53271   0.53629   0.55707   0.56754
     Eigenvalues ---    0.57104   0.57299   0.60356   0.91620
 En-DIIS/RFO-DIIS/Sim-DIIS IScMMF=       -3 using points:     7    6    5    4    3
 RFO step:  Lambda=-2.15763149D-05.
 DidBck=F Rises=F RFO-DIIS coefs:    1.51484    0.06966   -0.35563   -0.54603    0.31717
 Iteration  1 RMS(Cart)=  0.01611648 RMS(Int)=  0.00066368
 Iteration  2 RMS(Cart)=  0.00034479 RMS(Int)=  0.00064468
 Iteration  3 RMS(Cart)=  0.00000017 RMS(Int)=  0.00064468
 Variable       Old X    -DE/DX   Delta X   Delta X   Delta X     New X
                                 (Linear)    (Quad)   (Total)
    R1        2.29424   0.00052   0.00051  -0.00014   0.00005   2.29429
    R2        2.44412   0.00043  -0.00077   0.00057  -0.00044   2.44368
    R3        2.93135  -0.00002  -0.00149   0.00155   0.00005   2.93140
    R4        3.39713  -0.00011  -0.00516   0.00455  -0.00085   3.39628
    R5        1.93842  -0.00002   0.00823  -0.00728   0.00103   1.93945
    R6        2.85217  -0.00005  -0.01767   0.01293  -0.00469   2.84748
    R7        2.51652   0.00004  -0.00021   0.00025   0.00004   2.51655
    R8        2.53240  -0.00001   0.00009  -0.00005   0.00004   2.53244
    R9        2.53393   0.00001   0.00053  -0.00037   0.00016   2.53409
   R10        1.84266  -0.00055   0.00146  -0.00207  -0.00029   1.84237
   R11        1.83092   0.00013   0.00032   0.00002   0.00034   1.83126
   R12        3.09208   0.00004  -0.00857   0.00669  -0.00162   3.09046
   R13        3.62317  -0.00005  -0.00044   0.00469   0.00459   3.62776
   R14        1.83764   0.00006   0.00039  -0.00030   0.00003   1.83767
   R15        1.81352   0.00000   0.00031  -0.00032  -0.00001   1.81351
   R16        3.60492   0.00008   0.00331   0.00058   0.00368   3.60859
   R17        1.88265   0.00006   0.00215  -0.00204   0.00037   1.88302
   R18        1.81451  -0.00003   0.00038  -0.00043  -0.00005   1.81446
   R19        1.84128  -0.00009  -0.00003   0.00022  -0.00004   1.84124
   R20        1.81445   0.00002   0.00013  -0.00009   0.00004   1.81449
    A1        2.24149   0.00021   0.00008   0.00068   0.00079   2.24228
    A2        2.10187  -0.00014  -0.00076  -0.00002  -0.00079   2.10108
    A3        1.93983  -0.00007   0.00067  -0.00066  -0.00001   1.93982
    A4        2.73454  -0.00022   0.01447  -0.01574  -0.00129   2.73325
    A5        1.98570  -0.00001  -0.00079   0.00153   0.00130   1.98701
    A6        1.93688  -0.00003  -0.00004   0.00007   0.00003   1.93691
    A7        1.92833   0.00002  -0.00013   0.00039   0.00026   1.92860
    A8        1.92634  -0.00000  -0.00188   0.00150  -0.00038   1.92597
    A9        1.89119  -0.00000   0.00072  -0.00073  -0.00001   1.89118
   A10        1.89032   0.00001   0.00074  -0.00067   0.00006   1.89039
   A11        1.88947  -0.00000   0.00067  -0.00064   0.00003   1.88950
   A12        1.78505  -0.00013  -0.00209   0.00209   0.00000   1.78505
   A13        1.94637   0.00005  -0.00352  -0.00079  -0.00382   1.94254
   A14        1.89882   0.00012  -0.00104  -0.00025  -0.00082   1.89799
   A15        2.55749  -0.00011  -0.00071  -0.00567  -0.00387   2.55362
   A16        1.60143   0.00002   0.00738  -0.00716   0.00275   1.60418
   A17        2.22150   0.00004  -0.00033   0.00426   0.00395   2.22545
   A18        1.86974   0.00008  -0.00019   0.00083   0.00097   1.87070
   A19        2.63325   0.00020  -0.01204   0.01095   0.00050   2.63375
   A20        2.10839   0.00010  -0.00144   0.00555   0.00583   2.11422
   A21        2.05934  -0.00000   0.00280  -0.00067   0.00149   2.06083
   A22        1.87732  -0.00007   0.00180  -0.00199  -0.00004   1.87728
   A23        1.97411  -0.00007   0.00580  -0.00085   0.00480   1.97891
   A24        2.16897   0.00003   0.00084  -0.00198  -0.00117   2.16780
   A25        1.86346   0.00002  -0.00004  -0.00067  -0.00093   1.86253
   A26        3.25684  -0.00012  -0.00329   0.00294   0.00095   3.25780
   A27        3.11373   0.00012   0.00278  -0.00066   0.00368   3.11741
   A28        3.09040  -0.00017  -0.00696   0.01272   0.00637   3.09677
   A29        3.13387  -0.00005   0.00398  -0.00208   0.00159   3.13547
   A30        3.13493   0.00004   0.00018   0.00209   0.00265   3.13758
   A31        3.12547  -0.00001   0.01157  -0.01077   0.00094   3.12641
    D1        0.36341  -0.00001  -0.04180  -0.02379  -0.06565   0.29775
    D2       -2.77967   0.00003  -0.04101  -0.02359  -0.06446  -2.84412
    D3        0.00480   0.00003  -0.00844   0.00459  -0.00328   0.00152
    D4       -3.13542  -0.00001  -0.00917   0.00440  -0.00439  -3.13981
    D5        0.00204  -0.00001  -0.01465   0.01051  -0.00423  -0.00219
    D6       -2.09615  -0.00001  -0.01544   0.01112  -0.00441  -2.10056
    D7        2.09783  -0.00002  -0.01500   0.01070  -0.00437   2.09345
    D8       -3.14080   0.00002  -0.01398   0.01068  -0.00322   3.13916
    D9        1.04420   0.00002  -0.01478   0.01129  -0.00340   1.04079
   D10       -1.04501   0.00001  -0.01433   0.01088  -0.00337  -1.04838
   D11       -1.50277   0.00009   0.06736  -0.00448   0.06249  -1.44028
   D12        2.31142   0.00003   0.06092   0.00176   0.06284   2.37426
   D13       -0.25479   0.00007   0.02852   0.00266   0.03158  -0.22321
   D14       -2.63472   0.00005   0.02243  -0.00171   0.02167  -2.61305
   D15        0.28057   0.00007   0.02903  -0.01959   0.00892   0.28949
   D16       -1.74606  -0.00003   0.03271  -0.02010   0.01153  -1.73452
   D17        1.69148  -0.00004  -0.00717  -0.01131  -0.01774   1.67374
   D18       -2.15965   0.00001  -0.00065  -0.00736  -0.00690  -2.16655
   D19       -0.25950  -0.00000  -0.00259  -0.01289  -0.01578  -0.27528
   D20        2.17256   0.00004   0.00393  -0.00893  -0.00494   2.16762
   D21        0.09367  -0.00000  -0.03684   0.01994  -0.01769   0.07598
   D22        2.06906   0.00013  -0.02894   0.01654  -0.01266   2.05640
   D23       -0.16593   0.00013   0.01659   0.02022   0.03747  -0.12846
   D24       -2.43592   0.00005   0.01335   0.01840   0.03169  -2.40423
   D25        1.66147  -0.00001  -0.01479  -0.02020  -0.03417   1.62730
   D26       -2.31621  -0.00002  -0.00632  -0.02481  -0.03090  -2.34711
         Item               Value     Threshold  Converged?
 Maximum Force            0.000549     0.000015     NO 
 RMS     Force            0.000124     0.000010     NO 
 Maximum Displacement     0.046870     0.000060     NO 
 RMS     Displacement     0.016136     0.000040     NO 
 Predicted change in Energy=-9.012525D-06
 GradGradGradGradGradGradGradGradGradGradGradGradGradGradGradGradGradGrad

                          Input orientation:                          
 ---------------------------------------------------------------------
 Center     Atomic      Atomic             Coordinates (Angstroms)
 Number     Number       Type             X           Y           Z
 ---------------------------------------------------------------------
      1          6           0       -0.887198   -0.529796    0.156245
      2          8           0       -0.292662   -0.625562   -0.897967
      3          8           0       -1.016392    0.508936    0.915557
      4          1           0       -0.546412    1.347225    0.555405
      5          6           0       -1.621707   -1.756926    0.757047
      6          9           0       -1.489056   -2.823768   -0.028878
      7          9           0       -2.928756   -1.497898    0.899945
      8          9           0       -1.118503   -2.057053    1.963258
      9          8           0        1.815518    2.775987   -1.805339
     10          1           0        1.389145    3.015227   -2.648831
     11          1           0        2.130627    1.876689   -1.981538
     12          8           0        0.669424    2.380228   -4.311403
     13          1           0        0.809995    1.452653   -4.055452
     14          1           0       -0.235276    2.454431   -4.622810
     15          8           0        0.064913    2.665431    0.156505
     16          1           0        0.728641    2.722335   -0.584537
     17          1           0        0.357630    3.257219    0.853664
     18          8           0        1.509795    0.139692   -2.858403
     19          1           0        0.867656   -0.152126   -2.186213
     20          1           0        1.992440   -0.642200   -3.137075
 ---------------------------------------------------------------------
                    Distance matrix (angstroms):
                    1          2          3          4          5
     1  C    0.000000
     2  O    1.214087   0.000000
     3  O    1.293140   2.258261   0.000000
     4  H    1.949018   2.463446   1.026313   0.000000
     5  C    1.551230   2.405289   2.350673   3.291302   0.000000
     6  F    2.378826   2.649299   3.496039   4.315918   1.331702
     7  F    2.378712   3.307937   2.772141   3.726795   1.340109
     8  F    2.377249   3.304208   2.773518   3.728062   1.340983
     9  O    4.699009   4.103448   4.534590   3.632242   6.239201
    10  H    5.061361   4.375996   4.977245   4.098260   6.590803
    11  H    4.412318   3.647975   4.490839   3.725983   5.897713
    12  O    5.554384   4.648863   5.802139   5.121637   6.932136
    13  H    4.954691   3.937581   5.379333   4.807386   6.274928
    14  H    5.671858   4.833643   5.921875   5.304396   6.971412
    15  O    3.334066   3.474250   2.529002   1.506820   4.771015
    16  H    3.706218   3.514216   3.192892   2.194574   5.233332
    17  H    4.046909   4.308954   3.073243   2.134087   5.391545
    18  O    3.909206   2.770880   4.556395   4.164157   5.145381
    19  H    2.951145   1.797236   3.688851   3.429885   4.175535
    20  H    4.376174   3.199308   5.177066   4.902855   5.428523
                    6          7          8          9         10
     6  F    0.000000
     7  F    2.166421   0.000000
     8  F    2.166512   2.172627   0.000000
     9  O    6.740421   6.934896   6.794783   0.000000
    10  H    7.017268   7.183758   7.299841   0.974941   0.000000
    11  H    6.245742   6.729647   6.449232   0.969060   1.513719
    12  O    7.076767   7.425962   7.890343   2.783974   1.919730
    13  H    6.307671   6.873134   7.229247   2.797374   2.180742
    14  H    7.108836   7.305926   8.031804   3.499614   2.617218
    15  O    5.707933   5.181513   5.192946   2.631667   3.121836
    16  H    5.998850   5.778461   5.722390   1.635401   2.187090
    17  H    6.416194   5.780451   5.625980   3.070394   3.659243
    18  O    5.077540   6.042153   5.914563   2.855251   2.885684
    19  H    4.164836   5.074270   4.979125   3.101185   3.243160
    20  H    5.151790   6.422454   6.139476   3.672714   3.738866
                   11         12         13         14         15
    11  H    0.000000
    12  O    2.795878   0.000000
    13  H    2.494995   0.972454   0.000000
    14  H    3.592715   0.959668   1.555006   0.000000
    15  O    3.075795   4.517629   4.445960   4.793380   0.000000
    16  H    2.152276   3.743003   3.696751   4.160356   0.996452
    17  H    3.617700   5.248261   5.249811   5.566666   0.960170
    18  O    2.042420   2.799541   1.909585   3.393585   4.190073
    19  H    2.398557   3.311879   2.464284   3.734649   3.751180
    20  H    2.774737   3.502069   2.574879   4.093806   5.050095
                   16         17         18         19         20
    16  H    0.000000
    17  H    1.578662   0.000000
    18  O    3.528556   4.982559   0.000000
    19  H    3.293511   4.596152   0.974340   0.000000
    20  H    4.408257   5.814127   0.960188   1.552240   0.000000
 Stoichiometry    C2H9F3O6
 Framework group  C1[X(C2H9F3O6)]
 Deg. of freedom    54
 Full point group                 C1      NOp   1
 Largest Abelian subgroup         C1      NOp   1
 Largest concise Abelian subgroup C1      NOp   1
                         Standard orientation:                         
 ---------------------------------------------------------------------
 Center     Atomic      Atomic             Coordinates (Angstroms)
 Number     Number       Type             X           Y           Z
 ---------------------------------------------------------------------
      1          6           0       -1.085830    0.136975   -0.003859
      2          8           0       -0.231864   -0.709192    0.165698
      3          8           0       -0.936010    1.412844   -0.151924
      4          1           0        0.041944    1.722404   -0.118805
      5          6           0       -2.583683   -0.261539   -0.066614
      6          9           0       -2.733908   -1.576230    0.083216
      7          9           0       -3.114500    0.092302   -1.245139
      8          9           0       -3.271306    0.354622    0.905885
      9          8           0        3.495394    0.928560    0.679115
     10          1           0        3.960330    0.522357   -0.075433
     11          1           0        3.169722    0.153886    1.161706
     12          8           0        4.219981   -1.063553   -1.125593
     13          1           0        3.533073   -1.542612   -0.631300
     14          1           0        4.033002   -1.183253   -2.059227
     15          8           0        1.418767    2.334667   -0.118478
     16          1           0        2.214085    1.814066    0.180455
     17          1           0        1.515447    3.229259    0.216608
     18          8           0        2.290140   -1.656327    0.813934
     19          1           0        1.395153   -1.350990    0.579185
     20          1           0        2.180477   -2.429977    1.371965
 ---------------------------------------------------------------------
 Rotational constants (GHZ):           1.3469538           0.3631254           0.3196111
 Standard basis: 6-31++G(d,p) (6D, 7F)
 There are   263 symmetry adapted cartesian basis functions of A   symmetry.
 There are   263 symmetry adapted basis functions of A   symmetry.
   263 basis functions,   424 primitive gaussians,   263 cartesian basis functions
    48 alpha electrons       48 beta electrons
       nuclear repulsion energy       715.7421328890 Hartrees.
 NAtoms=   20 NActive=   20 NUniq=   20 SFac= 1.00D+00 NAtFMM=   60 NAOKFM=F Big=F
 Integral buffers will be    131072 words long.
 Raffenetti 2 integral format.
 Two-electron integral symmetry is turned on.
 Nuclear repulsion after empirical dispersion term =      715.7340268244 Hartrees.
 One-electron integrals computed using PRISM.
 NBasis=   263 RedAO= T EigKep=  5.10D-05  NBF=   263
 NBsUse=   263 1.00D-06 EigRej= -1.00D+00 NBFU=   263
 Initial guess from the checkpoint file:  "/local_scratch/slurm.5620316/Gau-2416333.chk"
 B after Tr=     0.000000   -0.000000    0.000000
         Rot=    0.999999    0.001548   -0.000199    0.000686 Ang=   0.20 deg.
 ExpMin= 3.60D-02 ExpMax= 7.00D+03 ExpMxC= 1.05D+03 IAcc=3 IRadAn=         5 AccDes= 0.00D+00
 Harris functional with IExCor= 4639 and IRadAn=       5 diagonalized for initial guess.
 HarFok:  IExCor= 4639 AccDes= 0.00D+00 IRadAn=         5 IDoV= 1 UseB2=F ITyADJ=14
 ICtDFT=  3500011 ScaDFX=  1.000000  1.000000  1.000000  1.000000
 FoFCou: FMM=F IPFlag=           0 FMFlag=      100000 FMFlg1=           0
         NFxFlg=           0 DoJE=T BraDBF=F KetDBF=T FulRan=T
         wScrn=  0.000000 ICntrl=       500 IOpCl=  0 I1Cent=   200000004 NGrid=           0
         NMat0=    1 NMatS0=      1 NMatT0=    0 NMatD0=    1 NMtDS0=    0 NMtDT0=    0
 Petite list used in FoFCou.
 Requested convergence on RMS density matrix=1.00D-10 within 128 cycles.
 Requested convergence on MAX density matrix=1.00D-08.
 Requested convergence on             energy=1.00D-08.
 No special actions if energy rises.
 SCF Done:  E(RwB97XD) =  -832.385276522     A.U. after   15 cycles
            NFock= 15  Conv=0.33D-10     -V/T= 2.0082
 Calling FoFJK, ICntrl=      2127 FMM=F ISym2X=0 I1Cent= 0 IOpClX= 0 NMat=1 NMatS=1 NMatT=0.
 ***** Axes restored to original set *****
 -------------------------------------------------------------------
 Center     Atomic                   Forces (Hartrees/Bohr)
 Number     Number              X              Y              Z
 -------------------------------------------------------------------
      1        6          -0.000164127   -0.000167006    0.000098090
      2        8           0.000355123   -0.000214662   -0.000583006
      3        8          -0.000085649    0.000508594    0.000273008
      4        1          -0.000062670   -0.000146053    0.000163118
      5        6           0.000023152    0.000056242    0.000032809
      6        9          -0.000006841   -0.000010024    0.000008860
      7        9           0.000020831   -0.000026126    0.000005104
      8        9          -0.000032838   -0.000012294   -0.000024174
      9        8          -0.000110535    0.000070151   -0.000402508
     10        1           0.000078910   -0.000154811    0.000359215
     11        1          -0.000064228    0.000001796   -0.000060567
     12        8          -0.000027085   -0.000093368    0.000010434
     13        1           0.000027250    0.000158882    0.000088301
     14        1           0.000052770    0.000016304    0.000006825
     15        8           0.000063341    0.000020568   -0.000032972
     16        1          -0.000064628    0.000036185    0.000047494
     17        1           0.000017176   -0.000003921   -0.000020394
     18        8           0.000097480   -0.000040708   -0.000019536
     19        1          -0.000125006    0.000016799    0.000060631
     20        1           0.000007574   -0.000016550   -0.000010731
 -------------------------------------------------------------------
 Cartesian Forces:  Max     0.000583006 RMS     0.000153573

 GradGradGradGradGradGradGradGradGradGradGradGradGradGradGradGradGradGrad
 Berny optimization.
 Using GEDIIS/GDIIS optimizer.
 FormGI is forming the generalized inverse of G from B-inverse, IUseBI=4.
 Internal  Forces:  Max     0.000595121 RMS     0.000120691
 Search for a local minimum.
 Step number   8 out of a maximum of  120
 All quantities printed in internal units (Hartrees-Bohrs-Radians)
 Mixed Optimization -- En-DIIS/RFO-DIIS
 Swapping is turned off.
 Update second derivatives using D2CorX and points    5    6    7    8
 DE= -8.90D-06 DEPred=-9.01D-06 R= 9.88D-01
 TightC=F SS=  1.41D+00  RLast= 1.55D-01 DXNew= 2.4000D+00 4.6482D-01
 Trust test= 9.88D-01 RLast= 1.55D-01 DXMaxT set to 1.43D+00
 ITU=  1  1  1  0  1  1  1  0
     Eigenvalues ---    0.00022   0.00026   0.00063   0.00078   0.00140
     Eigenvalues ---    0.00296   0.00396   0.00559   0.00596   0.00821
     Eigenvalues ---    0.00922   0.00953   0.01096   0.01377   0.01518
     Eigenvalues ---    0.01637   0.01961   0.02253   0.02689   0.03241
     Eigenvalues ---    0.03555   0.03659   0.03889   0.04103   0.04437
     Eigenvalues ---    0.05076   0.06111   0.07612   0.08219   0.08809
     Eigenvalues ---    0.09241   0.11703   0.13545   0.14329   0.19626
     Eigenvalues ---    0.20628   0.21696   0.23283   0.25833   0.35845
     Eigenvalues ---    0.36789   0.37790   0.38662   0.40257   0.51564
     Eigenvalues ---    0.52475   0.53101   0.53593   0.55796   0.56750
     Eigenvalues ---    0.57093   0.57299   0.60250   0.92539
 En-DIIS/RFO-DIIS/Sim-DIIS IScMMF=       -3 using points:     8    7    6    5    4    3
 RFO step:  Lambda=-6.93167648D-06.
 DidBck=F Rises=F RFO-DIIS coefs:    1.57860   -0.66938    0.16126   -0.02439    0.03455
                  RFO-DIIS coefs:   -0.08064
 Iteration  1 RMS(Cart)=  0.01885586 RMS(Int)=  0.00038172
 Iteration  2 RMS(Cart)=  0.00022764 RMS(Int)=  0.00034628
 Iteration  3 RMS(Cart)=  0.00000014 RMS(Int)=  0.00034628
 Variable       Old X    -DE/DX   Delta X   Delta X   Delta X     New X
                                 (Linear)    (Quad)   (Total)
    R1        2.29429   0.00060  -0.00018   0.00069   0.00062   2.29491
    R2        2.44368   0.00054  -0.00027   0.00085   0.00063   2.44431
    R3        2.93140   0.00000   0.00024  -0.00026  -0.00002   2.93138
    R4        3.39628  -0.00010   0.00160  -0.00597  -0.00428   3.39201
    R5        1.93945  -0.00017  -0.00133   0.00108  -0.00032   1.93913
    R6        2.84748   0.00004   0.00099  -0.00174  -0.00080   2.84668
    R7        2.51655   0.00000   0.00009   0.00002   0.00011   2.51666
    R8        2.53244  -0.00003  -0.00013   0.00020   0.00007   2.53251
    R9        2.53409  -0.00003   0.00007  -0.00027  -0.00020   2.53389
   R10        1.84237  -0.00046  -0.00058  -0.00019  -0.00088   1.84149
   R11        1.83126  -0.00001   0.00012   0.00001   0.00013   1.83139
   R12        3.09046   0.00004   0.00030  -0.00131  -0.00110   3.08936
   R13        3.62776  -0.00010   0.00360  -0.00461  -0.00110   3.62667
   R14        1.83767  -0.00010   0.00005  -0.00034  -0.00024   1.83743
   R15        1.81351  -0.00005  -0.00009  -0.00007  -0.00016   1.81335
   R16        3.60859   0.00001   0.00120  -0.00078   0.00051   3.60910
   R17        1.88302  -0.00004  -0.00016   0.00009  -0.00017   1.88285
   R18        1.81446  -0.00001  -0.00015   0.00006  -0.00009   1.81437
   R19        1.84124   0.00002  -0.00018   0.00034   0.00026   1.84150
   R20        1.81449   0.00002  -0.00004   0.00004   0.00001   1.81450
    A1        2.24228   0.00015   0.00013   0.00081   0.00056   2.24284
    A2        2.10108  -0.00006  -0.00011  -0.00047  -0.00039   2.10069
    A3        1.93982  -0.00009  -0.00002  -0.00034  -0.00018   1.93965
    A4        2.73325  -0.00015   0.00684   0.00051   0.00694   2.74019
    A5        1.98701  -0.00004  -0.00023   0.00133   0.00031   1.98731
    A6        1.93691   0.00001  -0.00003  -0.00005  -0.00008   1.93683
    A7        1.92860   0.00003   0.00053  -0.00074  -0.00021   1.92838
    A8        1.92597   0.00004  -0.00017   0.00059   0.00043   1.92639
    A9        1.89118  -0.00002  -0.00013   0.00003  -0.00010   1.89108
   A10        1.89039  -0.00003  -0.00012   0.00010  -0.00002   1.89036
   A11        1.88950  -0.00003  -0.00009   0.00008  -0.00001   1.88949
   A12        1.78505  -0.00008   0.00017  -0.00062  -0.00048   1.78457
   A13        1.94254   0.00009   0.00286  -0.00011   0.00267   1.94521
   A14        1.89799   0.00005   0.00023   0.00154   0.00152   1.89951
   A15        2.55362  -0.00002  -0.00456   0.00119  -0.00443   2.54920
   A16        1.60418  -0.00003   0.00249   0.00017   0.00153   1.60571
   A17        2.22545   0.00000   0.01042   0.00195   0.01230   2.23775
   A18        1.87070   0.00006   0.00153  -0.00070   0.00047   1.87117
   A19        2.63375   0.00011  -0.00031  -0.00029  -0.00124   2.63251
   A20        2.11422   0.00002   0.00533  -0.00260   0.00159   2.11581
   A21        2.06083  -0.00001   0.00369   0.00048   0.00440   2.06523
   A22        1.87728  -0.00001   0.00033   0.00008   0.00033   1.87761
   A23        1.97891  -0.00015   0.00086  -0.00439  -0.00363   1.97527
   A24        2.16780   0.00005   0.00034   0.00305   0.00343   2.17123
   A25        1.86253   0.00006  -0.00007   0.00049   0.00056   1.86309
   A26        3.25780  -0.00009  -0.00025  -0.00102  -0.00229   3.25551
   A27        3.11741   0.00004   0.00277  -0.00150   0.00030   3.11771
   A28        3.09677  -0.00007  -0.00122   0.00236   0.00067   3.09745
   A29        3.13547  -0.00009   0.00151  -0.00152   0.00009   3.13556
   A30        3.13758   0.00001  -0.00237   0.00065  -0.00199   3.13559
   A31        3.12641   0.00002   0.00389  -0.00204   0.00181   3.12822
    D1        0.29775  -0.00001  -0.02945  -0.00236  -0.03174   0.26601
    D2       -2.84412   0.00001  -0.02859  -0.00347  -0.03209  -2.87621
    D3        0.00152   0.00003  -0.00339  -0.00028  -0.00389  -0.00238
    D4       -3.13981   0.00001  -0.00418   0.00075  -0.00357   3.13980
    D5       -0.00219  -0.00001  -0.00441   0.00913   0.00476   0.00257
    D6       -2.10056  -0.00000  -0.00458   0.00962   0.00508  -2.09548
    D7        2.09345  -0.00001  -0.00470   0.00962   0.00496   2.09841
    D8        3.13916   0.00001  -0.00369   0.00820   0.00447  -3.13955
    D9        1.04079   0.00002  -0.00386   0.00869   0.00479   1.04558
   D10       -1.04838   0.00001  -0.00398   0.00869   0.00467  -1.04371
   D11       -1.44028   0.00002   0.02302   0.00092   0.02424  -1.41604
   D12        2.37426   0.00002   0.02236   0.00076   0.02305   2.39731
   D13       -0.22321   0.00009   0.03980   0.00027   0.03987  -0.18334
   D14       -2.61305   0.00005   0.02762   0.00246   0.02970  -2.58335
   D15        0.28949  -0.00008  -0.01670  -0.00240  -0.01884   0.27065
   D16       -1.73452  -0.00013  -0.01825  -0.00381  -0.02149  -1.75602
   D17        1.67374   0.00001  -0.02690   0.00027  -0.02695   1.64679
   D18       -2.16655   0.00002  -0.01618  -0.00174  -0.01836  -2.18491
   D19       -0.27528   0.00002  -0.02954   0.00058  -0.02884  -0.30412
   D20        2.16762   0.00003  -0.01881  -0.00143  -0.02026   2.14736
   D21        0.07598  -0.00007   0.01642   0.00051   0.01729   0.09327
   D22        2.05640  -0.00002   0.02315   0.00046   0.02389   2.08029
   D23       -0.12846  -0.00001   0.00076  -0.00283  -0.00231  -0.13077
   D24       -2.40423  -0.00002  -0.01178  -0.00482  -0.01656  -2.42079
   D25        1.62730   0.00002  -0.00332  -0.00002  -0.00371   1.62359
   D26       -2.34711  -0.00002  -0.00200  -0.00128  -0.00340  -2.35051
         Item               Value     Threshold  Converged?
 Maximum Force            0.000595     0.000015     NO 
 RMS     Force            0.000121     0.000010     NO 
 Maximum Displacement     0.062684     0.000060     NO 
 RMS     Displacement     0.018913     0.000040     NO 
 Predicted change in Energy=-3.045049D-06
 GradGradGradGradGradGradGradGradGradGradGradGradGradGradGradGradGradGrad

                          Input orientation:                          
 ---------------------------------------------------------------------
 Center     Atomic      Atomic             Coordinates (Angstroms)
 Number     Number       Type             X           Y           Z
 ---------------------------------------------------------------------
      1          6           0       -0.883349   -0.526417    0.156718
      2          8           0       -0.275974   -0.622950   -0.890456
      3          8           0       -1.020838    0.512323    0.915129
      4          1           0       -0.542734    1.349384    0.563391
      5          6           0       -1.626965   -1.752801    0.747735
      6          9           0       -1.481233   -2.820918   -0.034227
      7          9           0       -2.936294   -1.493919    0.868682
      8          9           0       -1.143682   -2.050923    1.962444
      9          8           0        1.802541    2.781909   -1.812550
     10          1           0        1.365451    3.017130   -2.651134
     11          1           0        2.122475    1.884884   -1.991999
     12          8           0        0.652967    2.369930   -4.311444
     13          1           0        0.803018    1.444315   -4.054257
     14          1           0       -0.248239    2.432157   -4.635102
     15          8           0        0.082194    2.663727    0.174551
     16          1           0        0.733640    2.723681   -0.576956
     17          1           0        0.390801    3.245800    0.872969
     18          8           0        1.519028    0.141782   -2.854975
     19          1           0        0.879899   -0.150189   -2.179790
     20          1           0        2.007116   -0.638182   -3.129550
 ---------------------------------------------------------------------
                    Distance matrix (angstroms):
                    1          2          3          4          5
     1  C    0.000000
     2  O    1.214412   0.000000
     3  O    1.293472   2.259160   0.000000
     4  H    1.949367   2.464738   1.026146   0.000000
     5  C    1.551220   2.405288   2.350786   3.291366   0.000000
     6  F    2.378794   2.648932   3.496246   4.316173   1.331758
     7  F    2.378558   3.306124   2.774191   3.729170   1.340146
     8  F    2.377507   3.306217   2.771676   3.725665   1.340879
     9  O    4.694362   4.094331   4.534614   3.632841   6.235396
    10  H    5.049540   4.363994   4.968568   4.093375   6.577165
    11  H    4.412067   3.640767   4.496191   3.730968   5.898915
    12  O    5.541982   4.639334   5.793910   5.122034   6.913052
    13  H    4.945698   3.930324   5.374929   4.810690   6.259832
    14  H    5.667279   4.832889   5.923489   5.318219   6.956270
    15  O    3.333108   3.473438   2.528572   1.506396   4.770271
    16  H    3.703520   3.509635   3.192901   2.195043   5.231266
    17  H    4.045503   4.303659   3.076752   2.136286   5.391945
    18  O    3.910012   2.768786   4.560910   4.170658   5.144534
    19  H    2.951247   1.794972   3.691916   3.434770   4.174103
    20  H    4.377994   3.197854   5.181853   4.908154   5.429757
                    6          7          8          9         10
     6  F    0.000000
     7  F    2.166420   0.000000
     8  F    2.166456   2.172562   0.000000
     9  O    6.733296   6.923024   6.803461   0.000000
    10  H    7.002472   7.158469   7.298357   0.974474   0.000000
    11  H    6.242128   6.722422   6.464981   0.969131   1.513118
    12  O    7.056507   7.392282   7.882485   2.781316   1.919149
    13  H    6.290522   6.844780   7.225443   2.795255   2.181474
    14  H    7.091059   7.275393   8.026670   3.506397   2.623417
    15  O    5.706945   5.184507   5.189148   2.630994   3.123482
    16  H    5.995231   5.774637   5.724485   1.634819   2.188038
    17  H    6.413469   5.790900   5.621109   3.069237   3.663542
    18  O    5.073043   6.032498   5.924990   2.852596   2.886653
    19  H    4.160670   5.065779   4.986559   3.095695   3.238801
    20  H    5.149169   6.415251   6.152379   3.670608   3.741914
                   11         12         13         14         15
    11  H    0.000000
    12  O    2.788288   0.000000
    13  H    2.487564   0.972329   0.000000
    14  H    3.592462   0.959582   1.555106   0.000000
    15  O    3.076245   4.531695   4.459750   4.826548   0.000000
    16  H    2.152856   3.752073   3.705835   4.185405   0.996363
    17  H    3.613701   5.264411   5.262398   5.604394   0.960122
    18  O    2.036488   2.799287   1.909854   3.396749   4.195561
    19  H    2.391816   3.308541   2.462109   3.737614   3.754648
    20  H    2.770053   3.504188   2.577155   4.096376   5.052229
                   16         17         18         19         20
    16  H    0.000000
    17  H    1.578743   0.000000
    18  O    3.531629   4.980501   0.000000
    19  H    3.293872   4.592526   0.974478   0.000000
    20  H    4.409036   5.806717   0.960190   1.552675   0.000000
 Stoichiometry    C2H9F3O6
 Framework group  C1[X(C2H9F3O6)]
 Deg. of freedom    54
 Full point group                 C1      NOp   1
 Largest Abelian subgroup         C1      NOp   1
 Largest concise Abelian subgroup C1      NOp   1
                         Standard orientation:                         
 ---------------------------------------------------------------------
 Center     Atomic      Atomic             Coordinates (Angstroms)
 Number     Number       Type             X           Y           Z
 ---------------------------------------------------------------------
      1          6           0       -1.083667    0.140089    0.001930
      2          8           0       -0.228510   -0.701759    0.188463
      3          8           0       -0.936928    1.414976   -0.159934
      4          1           0        0.039110    1.729050   -0.118922
      5          6           0       -2.579615   -0.264154   -0.068859
      6          9           0       -2.727194   -1.576808    0.100663
      7          9           0       -3.099701    0.068780   -1.258252
      8          9           0       -3.278974    0.365230    0.886510
      9          8           0        3.497087    0.930396    0.657021
     10          1           0        3.950346    0.521701   -0.102666
     11          1           0        3.177444    0.157150    1.146033
     12          8           0        4.202277   -1.076517   -1.134829
     13          1           0        3.520789   -1.551232   -0.629219
     14          1           0        4.015396   -1.217800   -2.065373
     15          8           0        1.413957    2.344572   -0.106397
     16          1           0        2.212000    1.820413    0.178426
     17          1           0        1.511803    3.233969    0.241790
     18          8           0        2.292614   -1.649645    0.830042
     19          1           0        1.396942   -1.343220    0.598782
     20          1           0        2.184707   -2.416645    1.397521
 ---------------------------------------------------------------------
 Rotational constants (GHZ):           1.3412908           0.3641014           0.3202627
 Standard basis: 6-31++G(d,p) (6D, 7F)
 There are   263 symmetry adapted cartesian basis functions of A   symmetry.
 There are   263 symmetry adapted basis functions of A   symmetry.
   263 basis functions,   424 primitive gaussians,   263 cartesian basis functions
    48 alpha electrons       48 beta electrons
       nuclear repulsion energy       715.8843360083 Hartrees.
 NAtoms=   20 NActive=   20 NUniq=   20 SFac= 1.00D+00 NAtFMM=   60 NAOKFM=F Big=F
 Integral buffers will be    131072 words long.
 Raffenetti 2 integral format.
 Two-electron integral symmetry is turned on.
 Nuclear repulsion after empirical dispersion term =      715.8762298147 Hartrees.
 One-electron integrals computed using PRISM.
 NBasis=   263 RedAO= T EigKep=  5.10D-05  NBF=   263
 NBsUse=   263 1.00D-06 EigRej= -1.00D+00 NBFU=   263
 Initial guess from the checkpoint file:  "/local_scratch/slurm.5620316/Gau-2416333.chk"
 B after Tr=     0.000000    0.000000   -0.000000
         Rot=    0.999995    0.003070   -0.000043   -0.000120 Ang=   0.35 deg.
 ExpMin= 3.60D-02 ExpMax= 7.00D+03 ExpMxC= 1.05D+03 IAcc=3 IRadAn=         5 AccDes= 0.00D+00
 Harris functional with IExCor= 4639 and IRadAn=       5 diagonalized for initial guess.
 HarFok:  IExCor= 4639 AccDes= 0.00D+00 IRadAn=         5 IDoV= 1 UseB2=F ITyADJ=14
 ICtDFT=  3500011 ScaDFX=  1.000000  1.000000  1.000000  1.000000
 FoFCou: FMM=F IPFlag=           0 FMFlag=      100000 FMFlg1=           0
         NFxFlg=           0 DoJE=T BraDBF=F KetDBF=T FulRan=T
         wScrn=  0.000000 ICntrl=       500 IOpCl=  0 I1Cent=   200000004 NGrid=           0
         NMat0=    1 NMatS0=      1 NMatT0=    0 NMatD0=    1 NMtDS0=    0 NMtDT0=    0
 Petite list used in FoFCou.
 Requested convergence on RMS density matrix=1.00D-10 within 128 cycles.
 Requested convergence on MAX density matrix=1.00D-08.
 Requested convergence on             energy=1.00D-08.
 No special actions if energy rises.
 SCF Done:  E(RwB97XD) =  -832.385281495     A.U. after   14 cycles
            NFock= 14  Conv=0.38D-10     -V/T= 2.0082
 Calling FoFJK, ICntrl=      2127 FMM=F ISym2X=0 I1Cent= 0 IOpClX= 0 NMat=1 NMatS=1 NMatT=0.
 ***** Axes restored to original set *****
 -------------------------------------------------------------------
 Center     Atomic                   Forces (Hartrees/Bohr)
 Number     Number              X              Y              Z
 -------------------------------------------------------------------
      1        6           0.000024674    0.000036180   -0.000085315
      2        8           0.000031040   -0.000087770   -0.000018345
      3        8          -0.000041103    0.000068352    0.000055494
      4        1           0.000000595   -0.000088250    0.000045082
      5        6           0.000011365    0.000016746    0.000011576
      6        9          -0.000007468    0.000008482    0.000019077
      7        9           0.000005563   -0.000008025    0.000002275
      8        9          -0.000015618   -0.000004682   -0.000017736
      9        8          -0.000008660   -0.000021525   -0.000104768
     10        1          -0.000004058    0.000026308    0.000049535
     11        1           0.000001575   -0.000016988    0.000025668
     12        8          -0.000036610   -0.000050742   -0.000046936
     13        1           0.000057859    0.000051239    0.000055580
     14        1          -0.000013112    0.000036671    0.000007523
     15        8          -0.000015646    0.000066507    0.000015233
     16        1           0.000008533    0.000013092   -0.000006166
     17        1           0.000003296   -0.000013612   -0.000002456
     18        8           0.000012956   -0.000024650    0.000003213
     19        1          -0.000002481   -0.000009109   -0.000015835
     20        1          -0.000012700    0.000001778    0.000007301
 -------------------------------------------------------------------
 Cartesian Forces:  Max     0.000104768 RMS     0.000036122

 GradGradGradGradGradGradGradGradGradGradGradGradGradGradGradGradGradGrad
 Berny optimization.
 Using GEDIIS/GDIIS optimizer.
 FormGI is forming the generalized inverse of G from B-inverse, IUseBI=4.
 Internal  Forces:  Max     0.000080657 RMS     0.000027197
 Search for a local minimum.
 Step number   9 out of a maximum of  120
 All quantities printed in internal units (Hartrees-Bohrs-Radians)
 Mixed Optimization -- En-DIIS/RFO-DIIS
 Swapping is turned off.
 Update second derivatives using D2CorX and points    5    6    7    8    9
 DE= -4.97D-06 DEPred=-3.05D-06 R= 1.63D+00
 TightC=F SS=  1.41D+00  RLast= 1.02D-01 DXNew= 2.4000D+00 3.0606D-01
 Trust test= 1.63D+00 RLast= 1.02D-01 DXMaxT set to 1.43D+00
 ITU=  1  1  1  1  0  1  1  1  0
     Eigenvalues ---    0.00018   0.00026   0.00061   0.00075   0.00146
     Eigenvalues ---    0.00287   0.00400   0.00580   0.00600   0.00857
     Eigenvalues ---    0.00931   0.00961   0.01093   0.01392   0.01505
     Eigenvalues ---    0.01642   0.01952   0.02291   0.02694   0.03256
     Eigenvalues ---    0.03539   0.03653   0.03847   0.04062   0.04316
     Eigenvalues ---    0.05077   0.06178   0.07413   0.08167   0.08729
     Eigenvalues ---    0.09286   0.11703   0.13546   0.14409   0.19659
     Eigenvalues ---    0.20409   0.21687   0.23197   0.25566   0.35827
     Eigenvalues ---    0.36736   0.37794   0.38668   0.40273   0.51512
     Eigenvalues ---    0.51707   0.53135   0.53625   0.55705   0.56753
     Eigenvalues ---    0.57096   0.57295   0.59168   0.90068
 En-DIIS/RFO-DIIS/Sim-DIIS IScMMF=       -3 using points:     9    8    7    6    5    4    3
 RFO step:  Lambda=-2.26426084D-06.
 DidBck=F Rises=F RFO-DIIS coefs:    1.35498   -0.16570   -0.09111   -0.10970    0.00825
                  RFO-DIIS coefs:   -0.00440    0.00768
 Iteration  1 RMS(Cart)=  0.01271017 RMS(Int)=  0.00009999
 Iteration  2 RMS(Cart)=  0.00011441 RMS(Int)=  0.00008147
 Iteration  3 RMS(Cart)=  0.00000002 RMS(Int)=  0.00008147
 Variable       Old X    -DE/DX   Delta X   Delta X   Delta X     New X
                                 (Linear)    (Quad)   (Total)
    R1        2.29491   0.00003   0.00016  -0.00024  -0.00014   2.29477
    R2        2.44431   0.00008   0.00011   0.00002   0.00009   2.44440
    R3        2.93138  -0.00000  -0.00001   0.00007   0.00006   2.93144
    R4        3.39201  -0.00001  -0.00155   0.00141  -0.00019   3.39182
    R5        1.93913  -0.00004   0.00035  -0.00087  -0.00050   1.93863
    R6        2.84668   0.00005  -0.00151   0.00305   0.00155   2.84823
    R7        2.51666  -0.00002   0.00001  -0.00003  -0.00002   2.51664
    R8        2.53251  -0.00001   0.00003   0.00005   0.00008   2.53259
    R9        2.53389  -0.00002   0.00000  -0.00015  -0.00015   2.53375
   R10        1.84149  -0.00005  -0.00017  -0.00003  -0.00014   1.84135
   R11        1.83139   0.00001   0.00012  -0.00004   0.00008   1.83147
   R12        3.08936   0.00002  -0.00100   0.00129   0.00034   3.08970
   R13        3.62667  -0.00001   0.00022   0.00227   0.00255   3.62921
   R14        1.83743   0.00001  -0.00013   0.00003  -0.00012   1.83732
   R15        1.81335   0.00001  -0.00004   0.00004   0.00000   1.81335
   R16        3.60910   0.00002   0.00115   0.00059   0.00170   3.61080
   R17        1.88285   0.00003   0.00009  -0.00008   0.00006   1.88291
   R18        1.81437  -0.00001  -0.00003  -0.00002  -0.00005   1.81432
   R19        1.84150  -0.00002   0.00007  -0.00012  -0.00009   1.84140
   R20        1.81450  -0.00001   0.00002  -0.00004  -0.00002   1.81448
    A1        2.24284   0.00008   0.00055  -0.00027   0.00006   2.24290
    A2        2.10069  -0.00001  -0.00041   0.00038   0.00008   2.10077
    A3        1.93965  -0.00007  -0.00015  -0.00011  -0.00014   1.93951
    A4        2.74019  -0.00006   0.00007   0.00157   0.00131   2.74149
    A5        1.98731   0.00000   0.00093  -0.00050   0.00019   1.98751
    A6        1.93683   0.00001   0.00001   0.00001   0.00002   1.93685
    A7        1.92838   0.00001   0.00001  -0.00024  -0.00023   1.92815
    A8        1.92639   0.00002  -0.00004   0.00033   0.00028   1.92668
    A9        1.89108  -0.00001  -0.00002  -0.00005  -0.00006   1.89102
   A10        1.89036  -0.00002   0.00003  -0.00002   0.00001   1.89037
   A11        1.88949  -0.00001   0.00001  -0.00003  -0.00002   1.88947
   A12        1.78457   0.00002  -0.00018   0.00057   0.00039   1.78497
   A13        1.94521   0.00001  -0.00090  -0.00004  -0.00088   1.94434
   A14        1.89951  -0.00001  -0.00039  -0.00035  -0.00073   1.89878
   A15        2.54920  -0.00004  -0.00152  -0.00150  -0.00291   2.54629
   A16        1.60571  -0.00001   0.00166  -0.00171  -0.00002   1.60569
   A17        2.23775  -0.00002   0.00447  -0.00446  -0.00001   2.23774
   A18        1.87117   0.00005   0.00029   0.00060   0.00089   1.87206
   A19        2.63251   0.00008  -0.00111   0.00250   0.00133   2.63384
   A20        2.11581  -0.00002   0.00223  -0.00014   0.00210   2.11791
   A21        2.06523   0.00001   0.00153  -0.00046   0.00102   2.06625
   A22        1.87761   0.00000   0.00021   0.00006   0.00027   1.87788
   A23        1.97527  -0.00004  -0.00021  -0.00121  -0.00149   1.97378
   A24        2.17123   0.00002   0.00051  -0.00038   0.00018   2.17141
   A25        1.86309   0.00000  -0.00015   0.00020   0.00010   1.86319
   A26        3.25551   0.00000   0.00009   0.00129   0.00127   3.25678
   A27        3.11771  -0.00003   0.00066  -0.00123  -0.00055   3.11716
   A28        3.09745  -0.00004   0.00344  -0.00366  -0.00037   3.09708
   A29        3.13556  -0.00005   0.00039  -0.00166  -0.00144   3.13412
   A30        3.13559  -0.00000   0.00073   0.00018   0.00097   3.13657
   A31        3.12822   0.00002   0.00058   0.00214   0.00257   3.13079
    D1        0.26601   0.00000  -0.03358  -0.00013  -0.03362   0.23239
    D2       -2.87621  -0.00000  -0.03331  -0.00054  -0.03374  -2.90995
    D3       -0.00238   0.00001  -0.00181   0.00106  -0.00061  -0.00299
    D4        3.13980   0.00001  -0.00207   0.00143  -0.00051   3.13930
    D5        0.00257   0.00000  -0.00056   0.00336   0.00279   0.00536
    D6       -2.09548   0.00000  -0.00055   0.00358   0.00302  -2.09247
    D7        2.09841   0.00000  -0.00054   0.00355   0.00300   2.10141
    D8       -3.13955   0.00000  -0.00033   0.00302   0.00270  -3.13686
    D9        1.04558   0.00000  -0.00032   0.00324   0.00292   1.04850
   D10       -1.04371   0.00000  -0.00031   0.00322   0.00291  -1.04081
   D11       -1.41604   0.00002   0.03001  -0.00017   0.03000  -1.38603
   D12        2.39731   0.00002   0.03102   0.00067   0.03171   2.42902
   D13       -0.18334   0.00001   0.01906   0.00078   0.01995  -0.16339
   D14       -2.58335  -0.00000   0.01308   0.00069   0.01382  -2.56953
   D15        0.27065  -0.00003   0.00039   0.00035   0.00072   0.27137
   D16       -1.75602  -0.00003   0.00132   0.00046   0.00173  -1.75428
   D17        1.64679   0.00001  -0.01233  -0.00068  -0.01299   1.63380
   D18       -2.18491  -0.00000  -0.00642  -0.00157  -0.00793  -2.19284
   D19       -0.30412  -0.00000  -0.01148  -0.00089  -0.01239  -0.31651
   D20        2.14736  -0.00002  -0.00557  -0.00177  -0.00732   2.14004
   D21        0.09327  -0.00004  -0.00241  -0.00152  -0.00395   0.08933
   D22        2.08029   0.00000   0.00117  -0.00395  -0.00278   2.07751
   D23       -0.13077   0.00000   0.00814  -0.00202   0.00610  -0.12467
   D24       -2.42079   0.00001   0.00242   0.00344   0.00584  -2.41495
   D25        1.62359   0.00002  -0.00772   0.00534  -0.00242   1.62117
   D26       -2.35051  -0.00000  -0.00762   0.00364  -0.00399  -2.35451
         Item               Value     Threshold  Converged?
 Maximum Force            0.000081     0.000015     NO 
 RMS     Force            0.000027     0.000010     NO 
 Maximum Displacement     0.043600     0.000060     NO 
 RMS     Displacement     0.012739     0.000040     NO 
 Predicted change in Energy=-1.111942D-06
 GradGradGradGradGradGradGradGradGradGradGradGradGradGradGradGradGradGrad

                          Input orientation:                          
 ---------------------------------------------------------------------
 Center     Atomic      Atomic             Coordinates (Angstroms)
 Number     Number       Type             X           Y           Z
 ---------------------------------------------------------------------
      1          6           0       -0.879797   -0.527416    0.156349
      2          8           0       -0.261681   -0.627979   -0.884053
      3          8           0       -1.023090    0.513601    0.910634
      4          1           0       -0.539265    1.348494    0.562355
      5          6           0       -1.632388   -1.750584    0.742731
      6          9           0       -1.478046   -2.821983   -0.033048
      7          9           0       -2.942867   -1.489490    0.845610
      8          9           0       -1.165412   -2.044544    1.964725
      9          8           0        1.801664    2.787736   -1.817739
     10          1           0        1.358088    3.020888   -2.653402
     11          1           0        2.123849    1.891744   -1.998558
     12          8           0        0.637031    2.364437   -4.307928
     13          1           0        0.796271    1.440586   -4.050155
     14          1           0       -0.266983    2.419826   -4.624932
     15          8           0        0.092183    2.662139    0.178539
     16          1           0        0.739930    2.725062   -0.575959
     17          1           0        0.404971    3.240029    0.878531
     18          8           0        1.526418    0.143546   -2.852010
     19          1           0        0.890954   -0.151553   -2.174799
     20          1           0        2.017994   -0.633816   -3.127711
 ---------------------------------------------------------------------
                    Distance matrix (angstroms):
                    1          2          3          4          5
     1  C    0.000000
     2  O    1.214339   0.000000
     3  O    1.293520   2.259170   0.000000
     4  H    1.949318   2.464872   1.025881   0.000000
     5  C    1.551250   2.405309   2.350738   3.291161   0.000000
     6  F    2.378825   2.649040   3.496232   4.316097   1.331746
     7  F    2.378429   3.304951   2.775274   3.729838   1.340190
     8  F    2.377704   3.307405   2.770464   3.724435   1.340802
     9  O    4.698669   4.098325   4.538165   3.635411   6.240598
    10  H    5.049088   4.366746   4.965767   4.091202   6.575987
    11  H    4.417901   3.644431   4.501766   3.734376   5.906821
    12  O    5.531126   4.635208   5.780569   5.112286   6.898755
    13  H    4.937299   3.927139   5.364588   4.802852   6.249297
    14  H    5.649994   4.825279   5.903209   5.303756   6.933142
    15  O    3.334442   3.475514   2.529034   1.507217   4.771225
    16  H    3.706536   3.512980   3.195115   2.197052   5.234334
    17  H    4.045469   4.302629   3.077954   2.137628   5.392170
    18  O    3.910280   2.768646   4.560090   4.168553   5.146644
    19  H    2.951455   1.794874   3.691326   3.433319   4.175660
    20  H    4.381047   3.198586   5.183916   4.907720   5.436247
                    6          7          8          9         10
     6  F    0.000000
     7  F    2.166397   0.000000
     8  F    2.166390   2.172522   0.000000
     9  O    6.738736   6.920886   6.816268   0.000000
    10  H    7.003503   7.147364   7.304365   0.974398   0.000000
    11  H    6.249488   6.722622   6.482378   0.969174   1.513332
    12  O    7.046070   7.363924   7.876173   2.781473   1.920497
    13  H    6.283245   6.821658   7.223096   2.794514   2.182638
    14  H    7.073092   7.236708   8.010079   3.506422   2.624703
    15  O    5.708413   5.185802   5.188919   2.631202   3.122675
    16  H    5.998657   5.774627   5.730145   1.634999   2.187555
    17  H    6.412856   5.794606   5.618954   3.070047   3.664833
    18  O    5.076191   6.026086   5.935876   2.852581   2.889096
    19  H    4.162987   5.060744   4.994769   3.097790   3.242168
    20  H    5.156289   6.413237   6.169047   3.670128   3.743969
                   11         12         13         14         15
    11  H    0.000000
    12  O    2.786979   0.000000
    13  H    2.484966   0.972267   0.000000
    14  H    3.590653   0.959584   1.555567   0.000000
    15  O    3.075861   4.529224   4.457553   4.822971   0.000000
    16  H    2.152542   3.750764   3.704469   4.183447   0.996395
    17  H    3.612485   5.264966   5.261469   5.604673   0.960095
    18  O    2.035068   2.800546   1.910753   3.397203   4.193396
    19  H    2.392938   3.308311   2.461876   3.735767   3.754077
    20  H    2.768510   3.505637   2.578111   4.097258   5.050085
                   16         17         18         19         20
    16  H    0.000000
    17  H    1.578901   0.000000
    18  O    3.530325   4.976222   0.000000
    19  H    3.294543   4.589317   0.974429   0.000000
    20  H    4.407601   5.801594   0.960182   1.552688   0.000000
 Stoichiometry    C2H9F3O6
 Framework group  C1[X(C2H9F3O6)]
 Deg. of freedom    54
 Full point group                 C1      NOp   1
 Largest Abelian subgroup         C1      NOp   1
 Largest concise Abelian subgroup C1      NOp   1
                         Standard orientation:                         
 ---------------------------------------------------------------------
 Center     Atomic      Atomic             Coordinates (Angstroms)
 Number     Number       Type             X           Y           Z
 ---------------------------------------------------------------------
      1          6           0       -1.082942    0.140430    0.008163
      2          8           0       -0.229948   -0.700363    0.208385
      3          8           0       -0.934015    1.413805   -0.163679
      4          1           0        0.041567    1.727727   -0.117579
      5          6           0       -2.578697   -0.263188   -0.070482
      6          9           0       -2.729055   -1.573690    0.112615
      7          9           0       -3.088223    0.056649   -1.268062
      8          9           0       -3.285626    0.377595    0.871535
      9          8           0        3.504596    0.929386    0.648115
     10          1           0        3.950363    0.519736   -0.115385
     11          1           0        3.187424    0.157031    1.140221
     12          8           0        4.186030   -1.082679   -1.147389
     13          1           0        3.509858   -1.554573   -0.632208
     14          1           0        3.988086   -1.225531   -2.075405
     15          8           0        1.416575    2.344781   -0.100249
     16          1           0        2.216483    1.820582    0.179332
     17          1           0        1.514000    3.232752    0.251602
     18          8           0        2.294338   -1.646654    0.839189
     19          1           0        1.397134   -1.340790    0.613394
     20          1           0        2.190453   -2.411591    1.410180
 ---------------------------------------------------------------------
 Rotational constants (GHZ):           1.3389677           0.3643614           0.3206393
 Standard basis: 6-31++G(d,p) (6D, 7F)
 There are   263 symmetry adapted cartesian basis functions of A   symmetry.
 There are   263 symmetry adapted basis functions of A   symmetry.
   263 basis functions,   424 primitive gaussians,   263 cartesian basis functions
    48 alpha electrons       48 beta electrons
       nuclear repulsion energy       715.8999013318 Hartrees.
 NAtoms=   20 NActive=   20 NUniq=   20 SFac= 1.00D+00 NAtFMM=   60 NAOKFM=F Big=F
 Integral buffers will be    131072 words long.
 Raffenetti 2 integral format.
 Two-electron integral symmetry is turned on.
 Nuclear repulsion after empirical dispersion term =      715.8917961637 Hartrees.
 One-electron integrals computed using PRISM.
 NBasis=   263 RedAO= T EigKep=  5.09D-05  NBF=   263
 NBsUse=   263 1.00D-06 EigRej= -1.00D+00 NBFU=   263
 Initial guess from the checkpoint file:  "/local_scratch/slurm.5620316/Gau-2416333.chk"
 B after Tr=    -0.000000    0.000000   -0.000000
         Rot=    0.999999    0.001660   -0.000125    0.000401 Ang=   0.20 deg.
 ExpMin= 3.60D-02 ExpMax= 7.00D+03 ExpMxC= 1.05D+03 IAcc=3 IRadAn=         5 AccDes= 0.00D+00
 Harris functional with IExCor= 4639 and IRadAn=       5 diagonalized for initial guess.
 HarFok:  IExCor= 4639 AccDes= 0.00D+00 IRadAn=         5 IDoV= 1 UseB2=F ITyADJ=14
 ICtDFT=  3500011 ScaDFX=  1.000000  1.000000  1.000000  1.000000
 FoFCou: FMM=F IPFlag=           0 FMFlag=      100000 FMFlg1=           0
         NFxFlg=           0 DoJE=T BraDBF=F KetDBF=T FulRan=T
         wScrn=  0.000000 ICntrl=       500 IOpCl=  0 I1Cent=   200000004 NGrid=           0
         NMat0=    1 NMatS0=      1 NMatT0=    0 NMatD0=    1 NMtDS0=    0 NMtDT0=    0
 Petite list used in FoFCou.
 Requested convergence on RMS density matrix=1.00D-10 within 128 cycles.
 Requested convergence on MAX density matrix=1.00D-08.
 Requested convergence on             energy=1.00D-08.
 No special actions if energy rises.
 SCF Done:  E(RwB97XD) =  -832.385282611     A.U. after   14 cycles
            NFock= 14  Conv=0.75D-10     -V/T= 2.0082
 Calling FoFJK, ICntrl=      2127 FMM=F ISym2X=0 I1Cent= 0 IOpClX= 0 NMat=1 NMatS=1 NMatT=0.
 ***** Axes restored to original set *****
 -------------------------------------------------------------------
 Center     Atomic                   Forces (Hartrees/Bohr)
 Number     Number              X              Y              Z
 -------------------------------------------------------------------
      1        6           0.000002224    0.000044864    0.000010264
      2        8           0.000038749   -0.000103850   -0.000098418
      3        8          -0.000046006    0.000025347    0.000069919
      4        1           0.000004438   -0.000018898    0.000011231
      5        6           0.000005807    0.000007676    0.000006279
      6        9           0.000001681    0.000007360    0.000004080
      7        9          -0.000001462    0.000002894   -0.000001483
      8        9          -0.000001437    0.000002225   -0.000005840
      9        8           0.000001999   -0.000013076   -0.000054492
     10        1          -0.000001468   -0.000012503    0.000028872
     11        1          -0.000015290   -0.000011010    0.000027193
     12        8           0.000036929    0.000065991   -0.000055667
     13        1          -0.000043102   -0.000002375    0.000040128
     14        1           0.000008953   -0.000045214    0.000024554
     15        8           0.000015801    0.000036487   -0.000015826
     16        1          -0.000031345    0.000001885    0.000026459
     17        1           0.000008316   -0.000003975    0.000001034
     18        8           0.000039287    0.000015794   -0.000063277
     19        1          -0.000016567    0.000000717    0.000039938
     20        1          -0.000007507   -0.000000338    0.000005055
 -------------------------------------------------------------------
 Cartesian Forces:  Max     0.000103850 RMS     0.000032687

 GradGradGradGradGradGradGradGradGradGradGradGradGradGradGradGradGradGrad
 Berny optimization.
 Using GEDIIS/GDIIS optimizer.
 FormGI is forming the generalized inverse of G from B-inverse, IUseBI=4.
 Internal  Forces:  Max     0.000103690 RMS     0.000025237
 Search for a local minimum.
 Step number  10 out of a maximum of  120
 All quantities printed in internal units (Hartrees-Bohrs-Radians)
 Mixed Optimization -- En-DIIS/RFO-DIIS
 Swapping is turned off.
 Update second derivatives using D2CorX and points    5    6    7    8    9
                                                     10
 DE= -1.12D-06 DEPred=-1.11D-06 R= 1.00D+00
 TightC=F SS=  1.41D+00  RLast= 7.36D-02 DXNew= 2.4000D+00 2.2084D-01
 Trust test= 1.00D+00 RLast= 7.36D-02 DXMaxT set to 1.43D+00
 ITU=  1  1  1  1  1  0  1  1  1  0
     Eigenvalues ---    0.00015   0.00025   0.00060   0.00074   0.00149
     Eigenvalues ---    0.00293   0.00404   0.00578   0.00615   0.00857
     Eigenvalues ---    0.00935   0.00947   0.01100   0.01389   0.01527
     Eigenvalues ---    0.01636   0.01931   0.02196   0.02689   0.03259
     Eigenvalues ---    0.03361   0.03676   0.03816   0.04033   0.04375
     Eigenvalues ---    0.05451   0.06215   0.07198   0.08439   0.08798
     Eigenvalues ---    0.09295   0.11702   0.13547   0.14441   0.19644
     Eigenvalues ---    0.20197   0.21680   0.23128   0.25428   0.35782
     Eigenvalues ---    0.36637   0.37793   0.38668   0.40339   0.51575
     Eigenvalues ---    0.51955   0.53366   0.53751   0.55660   0.56759
     Eigenvalues ---    0.57144   0.57298   0.59174   0.89670
 En-DIIS/RFO-DIIS/Sim-DIIS IScMMF=       -3 using points:    10    9    8    7    6    5    4    3
 RFO step:  Lambda=-6.83088493D-07.
 DidBck=F Rises=F RFO-DIIS coefs:    1.46437   -0.09474   -0.57191    0.21356   -0.06389
                  RFO-DIIS coefs:    0.03246   -0.00238    0.02252
 Iteration  1 RMS(Cart)=  0.00571211 RMS(Int)=  0.00011940
 Iteration  2 RMS(Cart)=  0.00003024 RMS(Int)=  0.00011672
 Iteration  3 RMS(Cart)=  0.00000000 RMS(Int)=  0.00011672
 Variable       Old X    -DE/DX   Delta X   Delta X   Delta X     New X
                                 (Linear)    (Quad)   (Total)
    R1        2.29477   0.00010   0.00021  -0.00009   0.00009   2.29485
    R2        2.44440   0.00007   0.00040  -0.00027   0.00011   2.44451
    R3        2.93144  -0.00002  -0.00002   0.00003   0.00002   2.93145
    R4        3.39182  -0.00000  -0.00235   0.00259   0.00020   3.39202
    R5        1.93863  -0.00000  -0.00017  -0.00002  -0.00017   1.93847
    R6        2.84823   0.00002   0.00075  -0.00007   0.00071   2.84894
    R7        2.51664  -0.00001  -0.00000  -0.00000  -0.00001   2.51663
    R8        2.53259   0.00000   0.00011   0.00003   0.00014   2.53274
    R9        2.53375  -0.00001  -0.00018   0.00001  -0.00017   2.53358
   R10        1.84135  -0.00002  -0.00026   0.00012  -0.00009   1.84126
   R11        1.83147  -0.00000   0.00006  -0.00004   0.00002   1.83149
   R12        3.08970   0.00001  -0.00002   0.00022   0.00024   3.08994
   R13        3.62921   0.00000  -0.00001   0.00042   0.00045   3.62966
   R14        1.83732   0.00000  -0.00018   0.00022   0.00000   1.83732
   R15        1.81335  -0.00002  -0.00003   0.00003  -0.00001   1.81334
   R16        3.61080  -0.00001   0.00063  -0.00082  -0.00024   3.61056
   R17        1.88291  -0.00003  -0.00003  -0.00010  -0.00010   1.88281
   R18        1.81432   0.00000  -0.00001   0.00001  -0.00001   1.81431
   R19        1.84140   0.00004   0.00013  -0.00000   0.00009   1.84150
   R20        1.81448  -0.00001   0.00001  -0.00001  -0.00000   1.81448
    A1        2.24290   0.00008   0.00027   0.00031   0.00069   2.24359
    A2        2.10077  -0.00003  -0.00008  -0.00018  -0.00032   2.10046
    A3        1.93951  -0.00006  -0.00019  -0.00013  -0.00038   1.93913
    A4        2.74149  -0.00006  -0.00112  -0.00059  -0.00160   2.73989
    A5        1.98751  -0.00001   0.00049   0.00021   0.00097   1.98847
    A6        1.93685  -0.00000  -0.00000  -0.00001  -0.00001   1.93683
    A7        1.92815  -0.00000  -0.00038  -0.00003  -0.00042   1.92774
    A8        1.92668  -0.00000   0.00041   0.00003   0.00044   1.92712
    A9        1.89102   0.00000  -0.00004   0.00000  -0.00004   1.89098
   A10        1.89037   0.00000   0.00002   0.00000   0.00002   1.89039
   A11        1.88947   0.00000  -0.00001   0.00001   0.00001   1.88948
   A12        1.78497   0.00001   0.00006   0.00025   0.00034   1.78530
   A13        1.94434   0.00002  -0.00072   0.00089   0.00018   1.94452
   A14        1.89878  -0.00001  -0.00008  -0.00047  -0.00047   1.89831
   A15        2.54629   0.00003  -0.00181   0.00134  -0.00010   2.54619
   A16        1.60569  -0.00001  -0.00064  -0.00030  -0.00058   1.60511
   A17        2.23774  -0.00001   0.00060  -0.00026   0.00036   2.23810
   A18        1.87206  -0.00002   0.00006  -0.00045  -0.00027   1.87180
   A19        2.63384   0.00000   0.00084   0.00020   0.00122   2.63506
   A20        2.11791  -0.00003  -0.00012  -0.00038  -0.00012   2.11779
   A21        2.06625   0.00001   0.00052  -0.00022   0.00022   2.06648
   A22        1.87788   0.00001   0.00005   0.00015   0.00024   1.87812
   A23        1.97378  -0.00001  -0.00249   0.00311   0.00065   1.97443
   A24        2.17141   0.00001   0.00100  -0.00098   0.00001   2.17142
   A25        1.86319  -0.00000   0.00022  -0.00025  -0.00006   1.86312
   A26        3.25678  -0.00002   0.00020   0.00065   0.00120   3.25798
   A27        3.11716  -0.00001  -0.00124  -0.00027  -0.00121   3.11595
   A28        3.09708  -0.00000   0.00158  -0.00060   0.00112   3.09820
   A29        3.13412  -0.00001  -0.00133   0.00110  -0.00034   3.13378
   A30        3.13657  -0.00002   0.00084  -0.00117  -0.00018   3.13638
   A31        3.13079   0.00001  -0.00004   0.00047   0.00039   3.13118
    D1        0.23239   0.00000  -0.01648   0.00085  -0.01563   0.21676
    D2       -2.90995   0.00000  -0.01700   0.00073  -0.01623  -2.92617
    D3       -0.00299   0.00000  -0.00012  -0.00009  -0.00007  -0.00306
    D4        3.13930   0.00000   0.00035   0.00002   0.00048   3.13978
    D5        0.00536   0.00000   0.00519   0.00102   0.00619   0.01155
    D6       -2.09247   0.00000   0.00550   0.00104   0.00652  -2.08595
    D7        2.10141   0.00000   0.00548   0.00103   0.00649   2.10791
    D8       -3.13686   0.00000   0.00476   0.00091   0.00568  -3.13117
    D9        1.04850   0.00000   0.00506   0.00094   0.00602   1.05452
   D10       -1.04081  -0.00000   0.00505   0.00092   0.00599  -1.03482
   D11       -1.38603   0.00002   0.01286   0.00197   0.01477  -1.37127
   D12        2.42902   0.00001   0.01426   0.00038   0.01466   2.44368
   D13       -0.16339   0.00000   0.00784  -0.00058   0.00739  -0.15600
   D14       -2.56953   0.00001   0.00578   0.00044   0.00638  -2.56315
   D15        0.27137  -0.00004  -0.00126   0.00016  -0.00117   0.27021
   D16       -1.75428  -0.00005  -0.00090   0.00019  -0.00088  -1.75516
   D17        1.63380   0.00002  -0.00560   0.00090  -0.00459   1.62921
   D18       -2.19284   0.00000  -0.00404  -0.00039  -0.00428  -2.19712
   D19       -0.31651  -0.00000  -0.00491   0.00034  -0.00460  -0.32111
   D20        2.14004  -0.00002  -0.00335  -0.00096  -0.00429   2.13575
   D21        0.08933  -0.00002  -0.00022   0.00029  -0.00003   0.08930
   D22        2.07751  -0.00006   0.00002  -0.00067  -0.00075   2.07676
   D23       -0.12467  -0.00003   0.00135  -0.00075   0.00066  -0.12400
   D24       -2.41495  -0.00001   0.00081  -0.00019   0.00061  -2.41434
   D25        1.62117  -0.00000  -0.00049  -0.00045  -0.00084   1.62033
   D26       -2.35451  -0.00000  -0.00215   0.00204  -0.00008  -2.35459
         Item               Value     Threshold  Converged?
 Maximum Force            0.000104     0.000015     NO 
 RMS     Force            0.000025     0.000010     NO 
 Maximum Displacement     0.025263     0.000060     NO 
 RMS     Displacement     0.005720     0.000040     NO 
 Predicted change in Energy=-3.214228D-07
 GradGradGradGradGradGradGradGradGradGradGradGradGradGradGradGradGradGrad

                          Input orientation:                          
 ---------------------------------------------------------------------
 Center     Atomic      Atomic             Coordinates (Angstroms)
 Number     Number       Type             X           Y           Z
 ---------------------------------------------------------------------
      1          6           0       -0.877564   -0.528758    0.156233
      2          8           0       -0.256235   -0.632135   -0.882031
      3          8           0       -1.022507    0.513498    0.908592
      4          1           0       -0.537112    1.347911    0.561609
      5          6           0       -1.634013   -1.749922    0.741848
      6          9           0       -1.472499   -2.824607   -0.027895
      7          9           0       -2.945532   -1.489040    0.832241
      8          9           0       -1.177521   -2.038298    1.969025
      9          8           0        1.800896    2.789544   -1.819185
     10          1           0        1.355465    3.021890   -2.654031
     11          1           0        2.123384    1.893614   -1.999812
     12          8           0        0.632454    2.363863   -4.307353
     13          1           0        0.793920    1.440497   -4.049215
     14          1           0       -0.272236    2.417038   -4.622792
     15          8           0        0.095779    2.662161    0.180778
     16          1           0        0.741854    2.726504   -0.574963
     17          1           0        0.410729    3.237486    0.881908
     18          8           0        1.527279    0.144071   -2.852571
     19          1           0        0.893664   -0.152108   -2.174029
     20          1           0        2.019618   -0.632484   -3.129179
 ---------------------------------------------------------------------
                    Distance matrix (angstroms):
                    1          2          3          4          5
     1  C    0.000000
     2  O    1.214384   0.000000
     3  O    1.293580   2.259641   0.000000
     4  H    1.949904   2.466490   1.025794   0.000000
     5  C    1.551258   2.405141   2.350492   3.291238   0.000000
     6  F    2.378818   2.648732   3.496062   4.316524   1.331743
     7  F    2.378155   3.302323   2.777411   3.731223   1.340266
     8  F    2.378003   3.309770   2.767708   3.722547   1.340712
     9  O    4.699739   4.100967   4.537924   3.634936   6.242134
    10  H    5.048872   4.369149   4.963776   4.089547   6.575649
    11  H    4.418382   3.645741   4.501129   3.733216   5.908476
    12  O    5.529106   4.636658   5.776576   5.109484   6.895979
    13  H    4.935344   3.928064   5.360839   4.799991   6.247233
    14  H    5.646522   4.826075   5.897676   5.300113   6.928012
    15  O    3.336159   3.479348   2.529235   1.507592   4.772154
    16  H    3.708624   3.517234   3.195513   2.197286   5.236136
    17  H    4.046096   4.304682   3.078147   2.138103   5.392108
    18  O    3.910099   2.768835   4.558973   4.167441   5.147895
    19  H    2.951142   1.794980   3.690162   3.432330   4.176662
    20  H    4.381593   3.198309   5.183763   4.907214   5.438983
                    6          7          8          9         10
     6  F    0.000000
     7  F    2.166426   0.000000
     8  F    2.166330   2.172516   0.000000
     9  O    6.741107   6.918448   6.821257   0.000000
    10  H    7.005391   7.141510   7.307131   0.974352   0.000000
    11  H    6.251435   6.719880   6.489034   0.969182   1.513509
    12  O    7.047326   7.352705   7.877051   2.781625   1.920733
    13  H    6.284806   6.811337   7.225497   2.794094   2.182355
    14  H    7.073086   7.222281   8.007596   3.506686   2.625124
    15  O    5.710312   5.187143   5.187815   2.631255   3.122877
    16  H    6.001457   5.774760   5.732295   1.635125   2.187761
    17  H    6.412743   5.797155   5.615893   3.070687   3.666316
    18  O    5.078436   6.020875   5.943607   2.853293   2.889772
    19  H    4.164958   5.056133   5.001241   3.098757   3.243134
    20  H    5.159288   6.409310   6.179781   3.670721   3.744504
                   11         12         13         14         15
    11  H    0.000000
    12  O    2.787248   0.000000
    13  H    2.484521   0.972270   0.000000
    14  H    3.590681   0.959580   1.555412   0.000000
    15  O    3.075194   4.529936   4.457881   4.823878   0.000000
    16  H    2.152331   3.751561   3.704991   4.184384   0.996342
    17  H    3.611577   5.266954   5.262317   5.607254   0.960092
    18  O    2.035545   2.800817   1.910627   3.396809   4.194184
    19  H    2.393228   3.308988   2.462247   3.735808   3.755242
    20  H    2.769008   3.505767   2.577994   4.096712   5.050906
                   16         17         18         19         20
    16  H    0.000000
    17  H    1.578993   0.000000
    18  O    3.531764   4.976167   0.000000
    19  H    3.296433   4.589262   0.974479   0.000000
    20  H    4.409025   5.801208   0.960180   1.552689   0.000000
 Stoichiometry    C2H9F3O6
 Framework group  C1[X(C2H9F3O6)]
 Deg. of freedom    54
 Full point group                 C1      NOp   1
 Largest Abelian subgroup         C1      NOp   1
 Largest concise Abelian subgroup C1      NOp   1
                         Standard orientation:                         
 ---------------------------------------------------------------------
 Center     Atomic      Atomic             Coordinates (Angstroms)
 Number     Number       Type             X           Y           Z
 ---------------------------------------------------------------------
      1          6           0       -1.082756    0.139676    0.011110
      2          8           0       -0.231495   -0.701722    0.216374
      3          8           0       -0.932403    1.412432   -0.164496
      4          1           0        0.042909    1.726689   -0.116938
      5          6           0       -2.578680   -0.262637   -0.071074
      6          9           0       -2.731673   -1.571281    0.122794
      7          9           0       -3.081532    0.047197   -1.274177
      8          9           0       -3.289683    0.387295    0.861433
      9          8           0        3.506539    0.929608    0.645091
     10          1           0        3.950141    0.519244   -0.119226
     11          1           0        3.189383    0.157953    1.138321
     12          8           0        4.182530   -1.084348   -1.150586
     13          1           0        3.507520   -1.555112   -0.632849
     14          1           0        3.981636   -1.228434   -2.077772
     15          8           0        1.417328    2.345930   -0.098367
     16          1           0        2.218066    1.822005    0.179152
     17          1           0        1.513716    3.233120    0.255723
     18          8           0        2.295156   -1.646326    0.841040
     19          1           0        1.397335   -1.340370    0.617617
     20          1           0        2.192667   -2.410818    1.412874
 ---------------------------------------------------------------------
 Rotational constants (GHZ):           1.3380061           0.3643761           0.3206725
 Standard basis: 6-31++G(d,p) (6D, 7F)
 There are   263 symmetry adapted cartesian basis functions of A   symmetry.
 There are   263 symmetry adapted basis functions of A   symmetry.
   263 basis functions,   424 primitive gaussians,   263 cartesian basis functions
    48 alpha electrons       48 beta electrons
       nuclear repulsion energy       715.8626137067 Hartrees.
 NAtoms=   20 NActive=   20 NUniq=   20 SFac= 1.00D+00 NAtFMM=   60 NAOKFM=F Big=F
 Integral buffers will be    131072 words long.
 Raffenetti 2 integral format.
 Two-electron integral symmetry is turned on.
 Nuclear repulsion after empirical dispersion term =      715.8545106634 Hartrees.
 One-electron integrals computed using PRISM.
 NBasis=   263 RedAO= T EigKep=  5.10D-05  NBF=   263
 NBsUse=   263 1.00D-06 EigRej= -1.00D+00 NBFU=   263
 Initial guess from the checkpoint file:  "/local_scratch/slurm.5620316/Gau-2416333.chk"
 B after Tr=    -0.000000   -0.000000    0.000000
         Rot=    0.999999    0.001038    0.000067    0.000136 Ang=   0.12 deg.
 ExpMin= 3.60D-02 ExpMax= 7.00D+03 ExpMxC= 1.05D+03 IAcc=3 IRadAn=         5 AccDes= 0.00D+00
 Harris functional with IExCor= 4639 and IRadAn=       5 diagonalized for initial guess.
 HarFok:  IExCor= 4639 AccDes= 0.00D+00 IRadAn=         5 IDoV= 1 UseB2=F ITyADJ=14
 ICtDFT=  3500011 ScaDFX=  1.000000  1.000000  1.000000  1.000000
 FoFCou: FMM=F IPFlag=           0 FMFlag=      100000 FMFlg1=           0
         NFxFlg=           0 DoJE=T BraDBF=F KetDBF=T FulRan=T
         wScrn=  0.000000 ICntrl=       500 IOpCl=  0 I1Cent=   200000004 NGrid=           0
         NMat0=    1 NMatS0=      1 NMatT0=    0 NMatD0=    1 NMtDS0=    0 NMtDT0=    0
 Petite list used in FoFCou.
 Requested convergence on RMS density matrix=1.00D-10 within 128 cycles.
 Requested convergence on MAX density matrix=1.00D-08.
 Requested convergence on             energy=1.00D-08.
 No special actions if energy rises.
 SCF Done:  E(RwB97XD) =  -832.385282967     A.U. after   13 cycles
            NFock= 13  Conv=0.35D-10     -V/T= 2.0082
 Calling FoFJK, ICntrl=      2127 FMM=F ISym2X=0 I1Cent= 0 IOpClX= 0 NMat=1 NMatS=1 NMatT=0.
 ***** Axes restored to original set *****
 -------------------------------------------------------------------
 Center     Atomic                   Forces (Hartrees/Bohr)
 Number     Number              X              Y              Z
 -------------------------------------------------------------------
      1        6          -0.000006290   -0.000008589    0.000012950
      2        8           0.000008941    0.000016751   -0.000006156
      3        8          -0.000006542   -0.000002586   -0.000003243
      4        1           0.000009212   -0.000009916   -0.000010293
      5        6           0.000004367   -0.000004478   -0.000000750
      6        9          -0.000000439    0.000001957    0.000002171
      7        9          -0.000006773    0.000004071   -0.000000380
      8        9           0.000002213    0.000000126    0.000004361
      9        8           0.000007887   -0.000034586    0.000004214
     10        1          -0.000003209   -0.000016257   -0.000009360
     11        1          -0.000014231    0.000009680   -0.000005287
     12        8           0.000034443    0.000046462   -0.000039064
     13        1          -0.000033513   -0.000017681    0.000031223
     14        1           0.000001592   -0.000024747    0.000018391
     15        8          -0.000010242    0.000005189   -0.000004026
     16        1          -0.000009477    0.000003156    0.000014065
     17        1           0.000011983   -0.000003514   -0.000006457
     18        8           0.000010408    0.000028640   -0.000018148
     19        1           0.000002291    0.000006034    0.000013511
     20        1          -0.000002622    0.000000288    0.000002277
 -------------------------------------------------------------------
 Cartesian Forces:  Max     0.000046462 RMS     0.000014999

 GradGradGradGradGradGradGradGradGradGradGradGradGradGradGradGradGradGrad
 Berny optimization.
 Using GEDIIS/GDIIS optimizer.
 FormGI is forming the generalized inverse of G from B-inverse, IUseBI=4.
 Internal  Forces:  Max     0.000050839 RMS     0.000014524
 Search for a local minimum.
 Step number  11 out of a maximum of  120
 All quantities printed in internal units (Hartrees-Bohrs-Radians)
 Mixed Optimization -- En-DIIS/RFO-DIIS
 Swapping is turned off.
 Update second derivatives using D2CorX and points    5    6    7    8    9
                                                     10   11
 DE= -3.55D-07 DEPred=-3.21D-07 R= 1.11D+00
 Trust test= 1.11D+00 RLast= 3.69D-02 DXMaxT set to 1.43D+00
 ITU=  0  1  1  1  1  1  0  1  1  1  0
     Eigenvalues ---    0.00010   0.00025   0.00061   0.00075   0.00156
     Eigenvalues ---    0.00292   0.00406   0.00562   0.00614   0.00804
     Eigenvalues ---    0.00944   0.00972   0.01101   0.01448   0.01521
     Eigenvalues ---    0.01654   0.01935   0.02177   0.02673   0.03201
     Eigenvalues ---    0.03319   0.03714   0.03850   0.04003   0.04427
     Eigenvalues ---    0.05225   0.06244   0.08237   0.08397   0.08826
     Eigenvalues ---    0.09487   0.11701   0.13547   0.15450   0.19731
     Eigenvalues ---    0.20574   0.21681   0.23354   0.25837   0.36007
     Eigenvalues ---    0.36811   0.37792   0.38665   0.40338   0.51705
     Eigenvalues ---    0.52017   0.53452   0.53915   0.55772   0.56762
     Eigenvalues ---    0.57131   0.57301   0.59941   0.90935
 Eigenvalue     1 is   9.79D-05 Eigenvector:
                          D2        D1        D12       D11       D13
   1                    0.47109   0.46570  -0.45261  -0.43604  -0.23456
                          D14       D17       D19       D18       D20
   1                   -0.17678   0.13624   0.12950   0.08918   0.08245
 En-DIIS/RFO-DIIS/Sim-DIIS IScMMF=       -3 using points:    11   10    9    8    7    6    5    4    3
 RFO step:  Lambda=-3.28986593D-07.
 DidBck=F Rises=F RFO-DIIS coefs:    1.25234    0.14590   -0.33641   -0.22922    0.19294
                  RFO-DIIS coefs:   -0.01319   -0.00997   -0.02386    0.02147
 Iteration  1 RMS(Cart)=  0.00423111 RMS(Int)=  0.00007260
 Iteration  2 RMS(Cart)=  0.00001533 RMS(Int)=  0.00007183
 Iteration  3 RMS(Cart)=  0.00000000 RMS(Int)=  0.00007183
 Variable       Old X    -DE/DX   Delta X   Delta X   Delta X     New X
                                 (Linear)    (Quad)   (Total)
    R1        2.29485   0.00001   0.00005  -0.00002   0.00000   2.29486
    R2        2.44451  -0.00002   0.00015  -0.00014   0.00000   2.44451
    R3        2.93145   0.00000  -0.00006   0.00007   0.00001   2.93146
    R4        3.39202   0.00000  -0.00061   0.00038  -0.00025   3.39177
    R5        1.93847  -0.00001   0.00010  -0.00020  -0.00009   1.93838
    R6        2.84894  -0.00001   0.00044  -0.00001   0.00043   2.84937
    R7        2.51663  -0.00000  -0.00002   0.00001  -0.00001   2.51662
    R8        2.53274   0.00001   0.00009   0.00000   0.00009   2.53283
    R9        2.53358   0.00000  -0.00012   0.00002  -0.00010   2.53348
   R10        1.84126   0.00000   0.00001  -0.00002   0.00002   1.84127
   R11        1.83149  -0.00001   0.00001  -0.00002  -0.00001   1.83148
   R12        3.08994   0.00000  -0.00005   0.00023   0.00020   3.09014
   R13        3.62966  -0.00002   0.00017  -0.00015   0.00003   3.62969
   R14        1.83732  -0.00001  -0.00005   0.00011   0.00005   1.83737
   R15        1.81334  -0.00001   0.00001   0.00000   0.00001   1.81336
   R16        3.61056  -0.00002   0.00026  -0.00037  -0.00012   3.61044
   R17        1.88281  -0.00001   0.00005  -0.00012  -0.00005   1.88276
   R18        1.81431  -0.00000   0.00001  -0.00001  -0.00000   1.81431
   R19        1.84150   0.00001   0.00003   0.00004   0.00005   1.84155
   R20        1.81448  -0.00000  -0.00000  -0.00000  -0.00000   1.81447
    A1        2.24359  -0.00002   0.00014  -0.00022  -0.00001   2.24358
    A2        2.10046   0.00002  -0.00001   0.00008   0.00004   2.10050
    A3        1.93913   0.00000  -0.00013   0.00014  -0.00003   1.93911
    A4        2.73989   0.00001   0.00040   0.00010   0.00058   2.74047
    A5        1.98847  -0.00003   0.00019  -0.00043  -0.00010   1.98838
    A6        1.93683   0.00000  -0.00000   0.00001   0.00000   1.93684
    A7        1.92774  -0.00000  -0.00031   0.00005  -0.00026   1.92748
    A8        1.92712  -0.00000   0.00025   0.00000   0.00025   1.92737
    A9        1.89098   0.00000   0.00000  -0.00002  -0.00002   1.89096
   A10        1.89039   0.00000   0.00004  -0.00002   0.00002   1.89041
   A11        1.88948   0.00000   0.00003  -0.00002   0.00001   1.88949
   A12        1.78530  -0.00000   0.00012  -0.00022  -0.00010   1.78520
   A13        1.94452   0.00000  -0.00023   0.00008  -0.00011   1.94441
   A14        1.89831   0.00001  -0.00027   0.00046   0.00024   1.89855
   A15        2.54619   0.00001  -0.00057   0.00048   0.00014   2.54632
   A16        1.60511  -0.00005  -0.00040  -0.00062  -0.00077   1.60434
   A17        2.23810   0.00000  -0.00085  -0.00072  -0.00156   2.23653
   A18        1.87180   0.00000   0.00002  -0.00025  -0.00017   1.87162
   A19        2.63506  -0.00003   0.00036  -0.00023   0.00030   2.63536
   A20        2.11779  -0.00000  -0.00040   0.00004  -0.00014   2.11766
   A21        2.06648  -0.00000   0.00023   0.00007   0.00026   2.06673
   A22        1.87812  -0.00000   0.00021  -0.00037  -0.00015   1.87797
   A23        1.97443   0.00001  -0.00101   0.00073  -0.00027   1.97417
   A24        2.17142  -0.00000   0.00040  -0.00044  -0.00004   2.17138
   A25        1.86312  -0.00001   0.00016  -0.00015  -0.00001   1.86311
   A26        3.25798   0.00000   0.00046  -0.00048   0.00017   3.25815
   A27        3.11595   0.00001  -0.00110   0.00108   0.00018   3.11613
   A28        3.09820   0.00003  -0.00060   0.00098   0.00048   3.09868
   A29        3.13378   0.00001  -0.00086   0.00045  -0.00040   3.13338
   A30        3.13638   0.00001   0.00024  -0.00029  -0.00001   3.13637
   A31        3.13118   0.00002   0.00107   0.00007   0.00119   3.13237
    D1        0.21676  -0.00001  -0.01044   0.00027  -0.01020   0.20656
    D2       -2.92617  -0.00001  -0.01086   0.00027  -0.01060  -2.93678
    D3       -0.00306   0.00000  -0.00007  -0.00015  -0.00020  -0.00326
    D4        3.13978  -0.00000   0.00032  -0.00015   0.00017   3.13995
    D5        0.01155  -0.00000   0.00347   0.00004   0.00351   0.01506
    D6       -2.08595  -0.00000   0.00368   0.00003   0.00370  -2.08225
    D7        2.10791  -0.00000   0.00369   0.00002   0.00370   2.11160
    D8       -3.13117   0.00000   0.00312   0.00005   0.00318  -3.12800
    D9        1.05452   0.00000   0.00333   0.00003   0.00337   1.05788
   D10       -1.03482   0.00000   0.00334   0.00002   0.00337  -1.03145
   D11       -1.37127  -0.00003   0.01038  -0.00002   0.01028  -1.36099
   D12        2.44368  -0.00000   0.01071   0.00040   0.01112   2.45480
   D13       -0.15600   0.00001   0.00527   0.00010   0.00540  -0.15060
   D14       -2.56315   0.00003   0.00424   0.00086   0.00518  -2.55797
   D15        0.27021  -0.00001   0.00095   0.00062   0.00151   0.27172
   D16       -1.75516  -0.00002   0.00129   0.00017   0.00134  -1.75382
   D17        1.62921   0.00002  -0.00316   0.00044  -0.00264   1.62657
   D18       -2.19712   0.00001  -0.00273   0.00004  -0.00259  -2.19971
   D19       -0.32111   0.00001  -0.00277   0.00016  -0.00262  -0.32373
   D20        2.13575   0.00000  -0.00234  -0.00024  -0.00258   2.13317
   D21        0.08930   0.00000  -0.00208   0.00081  -0.00135   0.08795
   D22        2.07676  -0.00004  -0.00246  -0.00035  -0.00285   2.07390
   D23       -0.12400  -0.00001  -0.00060  -0.00078  -0.00132  -0.12533
   D24       -2.41434   0.00001   0.00042   0.00037   0.00078  -2.41356
   D25        1.62033   0.00002   0.00165  -0.00008   0.00165   1.62198
   D26       -2.35459   0.00000   0.00109   0.00011   0.00123  -2.35336
         Item               Value     Threshold  Converged?
 Maximum Force            0.000051     0.000015     NO 
 RMS     Force            0.000015     0.000010     NO 
 Maximum Displacement     0.018938     0.000060     NO 
 RMS     Displacement     0.004236     0.000040     NO 
 Predicted change in Energy=-1.513283D-07
 GradGradGradGradGradGradGradGradGradGradGradGradGradGradGradGradGradGrad

                          Input orientation:                          
 ---------------------------------------------------------------------
 Center     Atomic      Atomic             Coordinates (Angstroms)
 Number     Number       Type             X           Y           Z
 ---------------------------------------------------------------------
      1          6           0       -0.876121   -0.528832    0.156454
      2          8           0       -0.251613   -0.633134   -0.879812
      3          8           0       -1.023210    0.514057    0.907519
      4          1           0       -0.536453    1.347972    0.561390
      5          6           0       -1.635013   -1.749244    0.740484
      6          9           0       -1.468127   -2.825591   -0.025773
      7          9           0       -2.947273   -1.488984    0.822220
      8          9           0       -1.185893   -2.034473    1.971054
      9          8           0        1.800887    2.789699   -1.820365
     10          1           0        1.354312    3.021608   -2.654731
     11          1           0        2.123765    1.893986   -2.001332
     12          8           0        0.628322    2.362858   -4.306477
     13          1           0        0.791078    1.439839   -4.047815
     14          1           0       -0.277655    2.415222   -4.618357
     15          8           0        0.098034    2.662020    0.181615
     16          1           0        0.743177    2.726369   -0.574886
     17          1           0        0.414927    3.235955    0.883009
     18          8           0        1.528711    0.144746   -2.852456
     19          1           0        0.896734   -0.151987   -2.172590
     20          1           0        2.021234   -0.631364   -3.129973
 ---------------------------------------------------------------------
                    Distance matrix (angstroms):
                    1          2          3          4          5
     1  C    0.000000
     2  O    1.214387   0.000000
     3  O    1.293581   2.259637   0.000000
     4  H    1.949806   2.466369   1.025744   0.000000
     5  C    1.551262   2.405173   2.350476   3.291149   0.000000
     6  F    2.378819   2.648803   3.496032   4.316411   1.331737
     7  F    2.377984   3.300905   2.778753   3.732078   1.340314
     8  F    2.378169   3.311203   2.766330   3.721540   1.340660
     9  O    4.699663   4.100388   4.538218   3.635174   6.242224
    10  H    5.048090   4.368806   4.962866   4.088946   6.574540
    11  H    4.418756   3.645074   4.502118   3.733957   5.909238
    12  O    5.526569   4.635977   5.773333   5.107134   6.892306
    13  H    4.932656   3.926915   5.357616   4.797452   6.243714
    14  H    5.641315   4.823886   5.891145   5.294882   6.921154
    15  O    3.336337   3.479500   2.529401   1.507821   4.772320
    16  H    3.708546   3.516937   3.195617   2.197397   5.236134
    17  H    4.045776   4.303680   3.078565   2.138467   5.392103
    18  O    3.910302   2.768749   4.559178   4.167373   5.148355
    19  H    2.951182   1.794848   3.690105   3.431989   4.176958
    20  H    4.382440   3.198291   5.184783   4.907718   5.440426
                    6          7          8          9         10
     6  F    0.000000
     7  F    2.166445   0.000000
     8  F    2.166297   2.172519   0.000000
     9  O    6.740808   6.916315   6.824101   0.000000
    10  H    7.004806   7.137104   7.308521   0.974360   0.000000
    11  H    6.251314   6.718062   6.493572   0.969176   1.513446
    12  O    7.045532   7.343371   7.876248   2.781700   1.920749
    13  H    6.282890   6.802243   7.225375   2.793452   2.181722
    14  H    7.069312   7.208992   8.002813   3.505614   2.624281
    15  O    5.710494   5.187977   5.187254   2.631337   3.122883
    16  H    6.001303   5.774125   5.733126   1.635231   2.187786
    17  H    6.412029   5.799408   5.614613   3.070547   3.666605
    18  O    5.078786   6.017204   5.948472   2.852205   2.888918
    19  H    4.165279   5.053003   5.005085   3.097591   3.242459
    20  H    5.160070   6.406357   6.186668   3.669782   3.743641
                   11         12         13         14         15
    11  H    0.000000
    12  O    2.787451   0.000000
    13  H    2.484028   0.972296   0.000000
    14  H    3.589892   0.959587   1.555340   0.000000
    15  O    3.075503   4.529202   4.456693   4.820973   0.000000
    16  H    2.152588   3.751013   3.703875   4.181933   0.996315
    17  H    3.611154   5.266744   5.261230   5.605203   0.960091
    18  O    2.034292   2.800874   1.910563   3.396532   4.193935
    19  H    2.391848   3.309072   2.462019   3.735174   3.754842
    20  H    2.767984   3.505671   2.577906   4.096568   5.050911
                   16         17         18         19         20
    16  H    0.000000
    17  H    1.578887   0.000000
    18  O    3.531171   4.974916   0.000000
    19  H    3.295629   4.587698   0.974506   0.000000
    20  H    4.408659   5.800035   0.960178   1.552703   0.000000
 Stoichiometry    C2H9F3O6
 Framework group  C1[X(C2H9F3O6)]
 Deg. of freedom    54
 Full point group                 C1      NOp   1
 Largest Abelian subgroup         C1      NOp   1
 Largest concise Abelian subgroup C1      NOp   1
                         Standard orientation:                         
 ---------------------------------------------------------------------
 Center     Atomic      Atomic             Coordinates (Angstroms)
 Number     Number       Type             X           Y           Z
 ---------------------------------------------------------------------
      1          6           0       -1.082527    0.140043    0.013122
      2          8           0       -0.231662   -0.700796    0.222296
      3          8           0       -0.931821    1.412325   -0.165591
      4          1           0        0.043363    1.726625   -0.116770
      5          6           0       -2.578254   -0.262528   -0.071438
      6          9           0       -2.732067   -1.570002    0.129502
      7          9           0       -3.076918    0.040340   -1.278106
      8          9           0       -3.292369    0.392878    0.854765
      9          8           0        3.507391    0.928659    0.643658
     10          1           0        3.949599    0.517998   -0.121317
     11          1           0        3.190764    0.157150    1.137443
     12          8           0        4.178605   -1.085295   -1.153928
     13          1           0        3.504170   -1.555176   -0.634592
     14          1           0        3.974156   -1.227693   -2.080605
     15          8           0        1.417880    2.346168   -0.096983
     16          1           0        2.218627    1.821721    0.179430
     17          1           0        1.514380    3.232606    0.258954
     18          8           0        2.295842   -1.645765    0.842563
     19          1           0        1.397629   -1.339266    0.621355
     20          1           0        2.194300   -2.410353    1.414434
 ---------------------------------------------------------------------
 Rotational constants (GHZ):           1.3374483           0.3644871           0.3208108
 Standard basis: 6-31++G(d,p) (6D, 7F)
 There are   263 symmetry adapted cartesian basis functions of A   symmetry.
 There are   263 symmetry adapted basis functions of A   symmetry.
   263 basis functions,   424 primitive gaussians,   263 cartesian basis functions
    48 alpha electrons       48 beta electrons
       nuclear repulsion energy       715.8916660079 Hartrees.
 NAtoms=   20 NActive=   20 NUniq=   20 SFac= 1.00D+00 NAtFMM=   60 NAOKFM=F Big=F
 Integral buffers will be    131072 words long.
 Raffenetti 2 integral format.
 Two-electron integral symmetry is turned on.
 Nuclear repulsion after empirical dispersion term =      715.8835614147 Hartrees.
 One-electron integrals computed using PRISM.
 NBasis=   263 RedAO= T EigKep=  5.10D-05  NBF=   263
 NBsUse=   263 1.00D-06 EigRej= -1.00D+00 NBFU=   263
 Initial guess from the checkpoint file:  "/local_scratch/slurm.5620316/Gau-2416333.chk"
 B after Tr=     0.000000    0.000000    0.000000
         Rot=    1.000000    0.000641    0.000012    0.000074 Ang=   0.07 deg.
 Requested convergence on RMS density matrix=1.00D-10 within 128 cycles.
 Requested convergence on MAX density matrix=1.00D-08.
 Requested convergence on             energy=1.00D-08.
 No special actions if energy rises.
 SCF Done:  E(RwB97XD) =  -832.385283126     A.U. after   13 cycles
            NFock= 13  Conv=0.67D-10     -V/T= 2.0082
 Calling FoFJK, ICntrl=      2127 FMM=F ISym2X=0 I1Cent= 0 IOpClX= 0 NMat=1 NMatS=1 NMatT=0.
 ***** Axes restored to original set *****
 -------------------------------------------------------------------
 Center     Atomic                   Forces (Hartrees/Bohr)
 Number     Number              X              Y              Z
 -------------------------------------------------------------------
      1        6          -0.000008192   -0.000013147    0.000012623
      2        8           0.000001143    0.000012375   -0.000000602
      3        8           0.000002694   -0.000001263   -0.000005394
      4        1           0.000004809    0.000012807   -0.000007362
      5        6           0.000002977   -0.000004500   -0.000001210
      6        9           0.000001739   -0.000000817   -0.000003112
      7        9          -0.000003047    0.000004183   -0.000000538
      8        9           0.000003266    0.000001535    0.000005285
      9        8           0.000000065   -0.000010301   -0.000001159
     10        1          -0.000004375   -0.000002859    0.000001812
     11        1          -0.000000943   -0.000001658    0.000001288
     12        8           0.000023072    0.000016937   -0.000022683
     13        1          -0.000023149    0.000000053    0.000010607
     14        1           0.000003168   -0.000016870    0.000011592
     15        8          -0.000009664   -0.000007480    0.000002191
     16        1           0.000001507    0.000003771   -0.000000458
     17        1           0.000003985   -0.000003898    0.000000117
     18        8          -0.000010070    0.000008009    0.000005973
     19        1           0.000009285    0.000004158   -0.000007231
     20        1           0.000001730   -0.000001035   -0.000001738
 -------------------------------------------------------------------
 Cartesian Forces:  Max     0.000023149 RMS     0.000008232

 GradGradGradGradGradGradGradGradGradGradGradGradGradGradGradGradGradGrad
 Berny optimization.
 Using GEDIIS/GDIIS optimizer.
 FormGI is forming the generalized inverse of G from B-inverse, IUseBI=4.
 Internal  Forces:  Max     0.000018724 RMS     0.000006423
 Search for a local minimum.
 Step number  12 out of a maximum of  120
 All quantities printed in internal units (Hartrees-Bohrs-Radians)
 Mixed Optimization -- En-DIIS/RFO-DIIS
 Swapping is turned off.
 Update second derivatives using D2CorX and points    5    6    7    8    9
                                                     10   11   12
 DE= -1.59D-07 DEPred=-1.51D-07 R= 1.05D+00
 Trust test= 1.05D+00 RLast= 2.51D-02 DXMaxT set to 1.43D+00
 ITU=  0  0  1  1  1  1  1  0  1  1  1  0
     Eigenvalues ---    0.00012   0.00024   0.00060   0.00075   0.00150
     Eigenvalues ---    0.00281   0.00406   0.00493   0.00614   0.00755
     Eigenvalues ---    0.00951   0.00968   0.01095   0.01452   0.01518
     Eigenvalues ---    0.01809   0.01921   0.02203   0.02650   0.03310
     Eigenvalues ---    0.03352   0.03744   0.03911   0.04081   0.04467
     Eigenvalues ---    0.04889   0.06241   0.08133   0.08387   0.08759
     Eigenvalues ---    0.09507   0.11701   0.13544   0.15397   0.19760
     Eigenvalues ---    0.20572   0.21681   0.23325   0.25800   0.35967
     Eigenvalues ---    0.36818   0.37795   0.38666   0.40425   0.51853
     Eigenvalues ---    0.51979   0.53605   0.53775   0.55813   0.56761
     Eigenvalues ---    0.57109   0.57306   0.59634   0.91021
 En-DIIS/RFO-DIIS/Sim-DIIS IScMMF=       -3 using points:    12   11   10    9    8    7    6    5    4    3
 RFO step:  Lambda=-1.18145614D-07.
 DidBck=F Rises=F RFO-DIIS coefs:    1.12055    0.15786   -0.26304   -0.10185    0.02764
                  RFO-DIIS coefs:    0.04901    0.04133   -0.01563   -0.03236    0.01649
 Iteration  1 RMS(Cart)=  0.00167290 RMS(Int)=  0.00004479
 Iteration  2 RMS(Cart)=  0.00000158 RMS(Int)=  0.00004478
 Iteration  3 RMS(Cart)=  0.00000000 RMS(Int)=  0.00004478
 Variable       Old X    -DE/DX   Delta X   Delta X   Delta X     New X
                                 (Linear)    (Quad)   (Total)
    R1        2.29486   0.00000   0.00002   0.00000   0.00002   2.29487
    R2        2.44451  -0.00001  -0.00002   0.00001  -0.00002   2.44450
    R3        2.93146  -0.00000  -0.00007   0.00006  -0.00001   2.93145
    R4        3.39177   0.00000  -0.00003   0.00010   0.00007   3.39184
    R5        1.93838   0.00000   0.00023  -0.00014   0.00008   1.93846
    R6        2.84937  -0.00001  -0.00014  -0.00004  -0.00018   2.84919
    R7        2.51662   0.00000  -0.00002   0.00002  -0.00000   2.51662
    R8        2.53283   0.00000   0.00005  -0.00001   0.00004   2.53287
    R9        2.53348   0.00001  -0.00004   0.00001  -0.00003   2.53345
   R10        1.84127   0.00000   0.00006  -0.00005   0.00001   1.84128
   R11        1.83148   0.00000  -0.00000  -0.00000  -0.00000   1.83147
   R12        3.09014  -0.00000  -0.00003   0.00000  -0.00003   3.09011
   R13        3.62969  -0.00000   0.00032  -0.00021   0.00011   3.62980
   R14        1.83737  -0.00001   0.00006  -0.00003   0.00004   1.83741
   R15        1.81336  -0.00001   0.00003  -0.00001   0.00001   1.81337
   R16        3.61044  -0.00001  -0.00014  -0.00029  -0.00043   3.61001
   R17        1.88276   0.00000   0.00005  -0.00004   0.00001   1.88278
   R18        1.81431  -0.00000   0.00003  -0.00001   0.00001   1.81432
   R19        1.84155  -0.00001   0.00002  -0.00003  -0.00001   1.84154
   R20        1.81447   0.00000  -0.00000   0.00000   0.00000   1.81448
    A1        2.24358  -0.00002   0.00007  -0.00015  -0.00001   2.24357
    A2        2.10050   0.00001  -0.00002   0.00005  -0.00000   2.10050
    A3        1.93911   0.00001  -0.00005   0.00010   0.00001   1.93912
    A4        2.74047   0.00001  -0.00006   0.00044   0.00049   2.74096
    A5        1.98838  -0.00001   0.00000  -0.00011   0.00000   1.98838
    A6        1.93684  -0.00000  -0.00001   0.00001  -0.00000   1.93683
    A7        1.92748  -0.00001  -0.00017   0.00006  -0.00012   1.92736
    A8        1.92737  -0.00000   0.00009   0.00001   0.00010   1.92746
    A9        1.89096   0.00000   0.00003  -0.00002   0.00000   1.89096
   A10        1.89041   0.00000   0.00004  -0.00002   0.00001   1.89042
   A11        1.88949   0.00000   0.00003  -0.00003   0.00001   1.88950
   A12        1.78520   0.00000   0.00005  -0.00008  -0.00003   1.78517
   A13        1.94441   0.00000   0.00004   0.00018   0.00022   1.94463
   A14        1.89855   0.00000  -0.00011   0.00033   0.00025   1.89879
   A15        2.54632   0.00001  -0.00003   0.00016   0.00026   2.54658
   A16        1.60434  -0.00002  -0.00040  -0.00048  -0.00074   1.60360
   A17        2.23653  -0.00000  -0.00129  -0.00055  -0.00183   2.23470
   A18        1.87162  -0.00001  -0.00016  -0.00010  -0.00025   1.87137
   A19        2.63536  -0.00001   0.00019   0.00035   0.00066   2.63602
   A20        2.11766   0.00000  -0.00069  -0.00002  -0.00061   2.11705
   A21        2.06673  -0.00000  -0.00018  -0.00020  -0.00041   2.06633
   A22        1.87797   0.00000   0.00008  -0.00020  -0.00011   1.87786
   A23        1.97417   0.00001   0.00042   0.00040   0.00083   1.97499
   A24        2.17138  -0.00001  -0.00012  -0.00015  -0.00029   2.17109
   A25        1.86311  -0.00000   0.00002   0.00003   0.00002   1.86313
   A26        3.25815   0.00000   0.00022  -0.00033   0.00000   3.25815
   A27        3.11613  -0.00000  -0.00038   0.00036   0.00007   3.11621
   A28        3.09868   0.00001  -0.00072   0.00003  -0.00061   3.09807
   A29        3.13338   0.00001  -0.00009   0.00032   0.00028   3.13366
   A30        3.13637   0.00000  -0.00021  -0.00005  -0.00026   3.13610
   A31        3.13237  -0.00000   0.00073  -0.00098  -0.00018   3.13219
    D1        0.20656  -0.00000   0.00140  -0.00016   0.00120   0.20776
    D2       -2.93678  -0.00000   0.00112  -0.00008   0.00101  -2.93577
    D3       -0.00326  -0.00000   0.00002  -0.00026  -0.00027  -0.00353
    D4        3.13995  -0.00000   0.00027  -0.00033  -0.00009   3.13986
    D5        0.01506  -0.00000   0.00180  -0.00024   0.00155   0.01661
    D6       -2.08225  -0.00000   0.00188  -0.00025   0.00163  -2.08062
    D7        2.11160  -0.00000   0.00189  -0.00026   0.00163   2.11323
    D8       -3.12800   0.00000   0.00156  -0.00017   0.00139  -3.12661
    D9        1.05788   0.00000   0.00165  -0.00019   0.00146   1.05935
   D10       -1.03145   0.00000   0.00166  -0.00020   0.00147  -1.02998
   D11       -1.36099  -0.00001   0.00029   0.00044   0.00065  -1.36034
   D12        2.45480  -0.00000  -0.00003  -0.00003  -0.00006   2.45474
   D13       -0.15060   0.00000  -0.00093  -0.00026  -0.00120  -0.15181
   D14       -2.55797   0.00001  -0.00002   0.00061   0.00064  -2.55733
   D15        0.27172  -0.00000   0.00073  -0.00003   0.00067   0.27239
   D16       -1.75382  -0.00001   0.00081  -0.00045   0.00030  -1.75352
   D17        1.62657   0.00001   0.00127   0.00081   0.00212   1.62869
   D18       -2.19971   0.00000   0.00016   0.00018   0.00039  -2.19932
   D19       -0.32373   0.00000   0.00132   0.00055   0.00186  -0.32188
   D20        2.13317  -0.00000   0.00021  -0.00008   0.00012   2.13329
   D21        0.08795   0.00001  -0.00076   0.00069  -0.00012   0.08783
   D22        2.07390  -0.00002  -0.00172  -0.00008  -0.00180   2.07210
   D23       -0.12533  -0.00001  -0.00171  -0.00044  -0.00211  -0.12743
   D24       -2.41356   0.00000  -0.00010   0.00040   0.00030  -2.41326
   D25        1.62198   0.00001   0.00175  -0.00011   0.00170   1.62368
   D26       -2.35336   0.00000   0.00218   0.00028   0.00247  -2.35089
         Item               Value     Threshold  Converged?
 Maximum Force            0.000019     0.000015     NO 
 RMS     Force            0.000006     0.000010     YES
 Maximum Displacement     0.004855     0.000060     NO 
 RMS     Displacement     0.001673     0.000040     NO 
 Predicted change in Energy=-5.381973D-08
 GradGradGradGradGradGradGradGradGradGradGradGradGradGradGradGradGradGrad

                          Input orientation:                          
 ---------------------------------------------------------------------
 Center     Atomic      Atomic             Coordinates (Angstroms)
 Number     Number       Type             X           Y           Z
 ---------------------------------------------------------------------
      1          6           0       -0.876210   -0.528760    0.156688
      2          8           0       -0.252242   -0.632907   -0.879929
      3          8           0       -1.023514    0.514212    0.907580
      4          1           0       -0.537265    1.348322    0.561074
      5          6           0       -1.634185   -1.749447    0.741315
      6          9           0       -1.465660   -2.826298   -0.023873
      7          9           0       -2.946781   -1.490390    0.821824
      8          9           0       -1.185717   -2.033135    1.972463
      9          8           0        1.801216    2.788297   -1.819667
     10          1           0        1.355851    3.021023   -2.654458
     11          1           0        2.123308    1.892305   -2.000644
     12          8           0        0.630248    2.364066   -4.307158
     13          1           0        0.791500    1.440889   -4.048047
     14          1           0       -0.276074    2.417792   -4.617821
     15          8           0        0.096735    2.662417    0.181032
     16          1           0        0.742378    2.726087   -0.575110
     17          1           0        0.413913    3.236065    0.882541
     18          8           0        1.527355    0.144392   -2.853479
     19          1           0        0.895517   -0.152440   -2.173535
     20          1           0        2.019452   -0.631767   -3.131618
 ---------------------------------------------------------------------
                    Distance matrix (angstroms):
                    1          2          3          4          5
     1  C    0.000000
     2  O    1.214395   0.000000
     3  O    1.293572   2.259630   0.000000
     4  H    1.949833   2.466373   1.025789   0.000000
     5  C    1.551255   2.405173   2.350471   3.291184   0.000000
     6  F    2.378810   2.648807   3.496013   4.316426   1.331737
     7  F    2.377899   3.300270   2.779342   3.732565   1.340336
     8  F    2.378230   3.311820   2.765731   3.721124   1.340645
     9  O    4.698665   4.099321   4.537448   3.634550   6.241132
    10  H    5.048326   4.368767   4.963224   4.089189   6.574874
    11  H    4.417323   3.643616   4.501044   3.733225   5.907575
    12  O    5.528451   4.637514   5.774978   5.108278   6.894615
    13  H    4.933616   3.927721   5.358287   4.797726   6.245011
    14  H    5.642541   4.824849   5.891718   5.294615   6.923199
    15  O    3.336289   3.479452   2.529351   1.507725   4.772268
    16  H    3.708016   3.516394   3.195173   2.196961   5.235592
    17  H    4.045391   4.303372   3.078199   2.138143   5.391658
    18  O    3.910417   2.768765   4.559524   4.167887   5.148252
    19  H    2.951368   1.794886   3.690579   3.432672   4.176862
    20  H    4.382742   3.198547   5.185367   4.908517   5.440394
                    6          7          8          9         10
     6  F    0.000000
     7  F    2.166466   0.000000
     8  F    2.166295   2.172531   0.000000
     9  O    6.739513   6.915787   6.822627   0.000000
    10  H    7.005146   7.137929   7.308385   0.974365   0.000000
    11  H    6.249282   6.716752   6.491865   0.969173   1.513429
    12  O    7.048350   7.345639   7.878245   2.781860   1.920809
    13  H    6.284714   6.803145   7.226671   2.792975   2.181148
    14  H    7.072479   7.210846   8.004377   3.504579   2.623330
    15  O    5.710435   5.188392   5.186726   2.631330   3.123135
    16  H    6.000690   5.774079   5.732179   1.635216   2.187927
    17  H    6.411445   5.799769   5.613485   3.070348   3.666586
    18  O    5.078367   6.016499   5.949126   2.852017   2.888604
    19  H    4.164820   5.052281   5.005782   3.097329   3.242539
    20  H    5.159463   6.405499   6.187778   3.669561   3.743117
                   11         12         13         14         15
    11  H    0.000000
    12  O    2.787793   0.000000
    13  H    2.483817   0.972316   0.000000
    14  H    3.589259   0.959592   1.555216   0.000000
    15  O    3.075675   4.529624   4.456449   4.819525   0.000000
    16  H    2.152744   3.751241   3.703436   4.180407   0.996323
    17  H    3.611160   5.266893   5.260791   5.603538   0.960098
    18  O    2.034131   2.800881   1.910334   3.396116   4.194685
    19  H    2.391306   3.309911   2.462378   3.735405   3.755723
    20  H    2.767820   3.505253   2.577520   4.096102   5.051945
                   16         17         18         19         20
    16  H    0.000000
    17  H    1.578833   0.000000
    18  O    3.531615   4.975545   0.000000
    19  H    3.296108   4.588410   0.974501   0.000000
    20  H    4.409290   5.800979   0.960179   1.552710   0.000000
 Stoichiometry    C2H9F3O6
 Framework group  C1[X(C2H9F3O6)]
 Deg. of freedom    54
 Full point group                 C1      NOp   1
 Largest Abelian subgroup         C1      NOp   1
 Largest concise Abelian subgroup C1      NOp   1
                         Standard orientation:                         
 ---------------------------------------------------------------------
 Center     Atomic      Atomic             Coordinates (Angstroms)
 Number     Number       Type             X           Y           Z
 ---------------------------------------------------------------------
      1          6           0       -1.082644    0.139986    0.012687
      2          8           0       -0.231613   -0.700903    0.221035
      3          8           0       -0.932074    1.412313   -0.165749
      4          1           0        0.043158    1.726660   -0.117245
      5          6           0       -2.578388   -0.262629   -0.071234
      6          9           0       -2.732206   -1.569884    0.131119
      7          9           0       -3.077057    0.038947   -1.278247
      8          9           0       -3.292468    0.393789    0.854258
      9          8           0        3.505972    0.928441    0.645458
     10          1           0        3.949760    0.518387   -0.118935
     11          1           0        3.188841    0.156508    1.138250
     12          8           0        4.181174   -1.083880   -1.152712
     13          1           0        3.505639   -1.553815   -0.634821
     14          1           0        3.976919   -1.224096   -2.079769
     15          8           0        1.417524    2.346308   -0.097465
     16          1           0        2.217889    1.821646    0.179671
     17          1           0        1.513672    3.232483    0.259237
     18          8           0        2.295766   -1.646692    0.840632
     19          1           0        1.397497   -1.340282    0.619550
     20          1           0        2.194388   -2.411990    1.411583
 ---------------------------------------------------------------------
 Rotational constants (GHZ):           1.3377070           0.3644452           0.3207605
 Standard basis: 6-31++G(d,p) (6D, 7F)
 There are   263 symmetry adapted cartesian basis functions of A   symmetry.
 There are   263 symmetry adapted basis functions of A   symmetry.
   263 basis functions,   424 primitive gaussians,   263 cartesian basis functions
    48 alpha electrons       48 beta electrons
       nuclear repulsion energy       715.8875068512 Hartrees.
 NAtoms=   20 NActive=   20 NUniq=   20 SFac= 1.00D+00 NAtFMM=   60 NAOKFM=F Big=F
 Integral buffers will be    131072 words long.
 Raffenetti 2 integral format.
 Two-electron integral symmetry is turned on.
 Nuclear repulsion after empirical dispersion term =      715.8794018570 Hartrees.
 One-electron integrals computed using PRISM.
 NBasis=   263 RedAO= T EigKep=  5.10D-05  NBF=   263
 NBsUse=   263 1.00D-06 EigRej= -1.00D+00 NBFU=   263
 Initial guess from the checkpoint file:  "/local_scratch/slurm.5620316/Gau-2416333.chk"
 B after Tr=     0.000000    0.000000   -0.000000
         Rot=    1.000000   -0.000047    0.000055   -0.000061 Ang=  -0.01 deg.
 Requested convergence on RMS density matrix=1.00D-10 within 128 cycles.
 Requested convergence on MAX density matrix=1.00D-08.
 Requested convergence on             energy=1.00D-08.
 No special actions if energy rises.
 SCF Done:  E(RwB97XD) =  -832.385283187     A.U. after   13 cycles
            NFock= 13  Conv=0.25D-10     -V/T= 2.0082
 Calling FoFJK, ICntrl=      2127 FMM=F ISym2X=0 I1Cent= 0 IOpClX= 0 NMat=1 NMatS=1 NMatT=0.
 ***** Axes restored to original set *****
 -------------------------------------------------------------------
 Center     Atomic                   Forces (Hartrees/Bohr)
 Number     Number              X              Y              Z
 -------------------------------------------------------------------
      1        6          -0.000004665   -0.000015234   -0.000000310
      2        8           0.000000907    0.000014012    0.000007730
      3        8           0.000008615    0.000007803   -0.000005500
      4        1          -0.000000901    0.000005000   -0.000000755
      5        6          -0.000000103   -0.000000796   -0.000000351
      6        9           0.000000180   -0.000001956   -0.000001611
      7        9           0.000000051    0.000000086    0.000000672
      8        9           0.000000883    0.000000045    0.000001925
      9        8           0.000001011   -0.000006161   -0.000003403
     10        1          -0.000005265    0.000002343    0.000000311
     11        1           0.000002461   -0.000001097    0.000001180
     12        8           0.000007720   -0.000004306   -0.000001322
     13        1          -0.000008445    0.000006316   -0.000003373
     14        1           0.000001932   -0.000004672    0.000002942
     15        8          -0.000004734   -0.000006917   -0.000003793
     16        1           0.000003034    0.000003253    0.000003494
     17        1           0.000001115   -0.000002988    0.000000035
     18        8          -0.000009360    0.000000995    0.000013489
     19        1           0.000003698    0.000004327   -0.000008642
     20        1           0.000001863   -0.000000054   -0.000002719
 -------------------------------------------------------------------
 Cartesian Forces:  Max     0.000015234 RMS     0.000005098

 GradGradGradGradGradGradGradGradGradGradGradGradGradGradGradGradGradGrad
 Berny optimization.
 Using GEDIIS/GDIIS optimizer.
 FormGI is forming the generalized inverse of G from B-inverse, IUseBI=4.
 Internal  Forces:  Max     0.000015836 RMS     0.000004477
 Search for a local minimum.
 Step number  13 out of a maximum of  120
 All quantities printed in internal units (Hartrees-Bohrs-Radians)
 Mixed Optimization -- En-DIIS/RFO-DIIS
 Swapping is turned off.
 Update second derivatives using D2CorX and points    5    6    7    8    9
                                                     10   11   12   13
 DE= -6.09D-08 DEPred=-5.38D-08 R= 1.13D+00
 Trust test= 1.13D+00 RLast= 7.15D-03 DXMaxT set to 1.43D+00
 ITU=  0  0  0  1  1  1  1  1  0  1  1  1  0
     Eigenvalues ---    0.00012   0.00026   0.00060   0.00074   0.00152
     Eigenvalues ---    0.00294   0.00410   0.00462   0.00610   0.00732
     Eigenvalues ---    0.00950   0.00978   0.01108   0.01444   0.01525
     Eigenvalues ---    0.01815   0.01929   0.02217   0.02699   0.03312
     Eigenvalues ---    0.03453   0.03759   0.03899   0.04091   0.04424
     Eigenvalues ---    0.04752   0.06204   0.07765   0.08399   0.08713
     Eigenvalues ---    0.09499   0.11704   0.13547   0.15336   0.19807
     Eigenvalues ---    0.20536   0.21689   0.23414   0.25836   0.36108
     Eigenvalues ---    0.37029   0.37797   0.38675   0.40440   0.51645
     Eigenvalues ---    0.52135   0.53438   0.53767   0.55720   0.56762
     Eigenvalues ---    0.57112   0.57320   0.59721   0.91091
 En-DIIS/RFO-DIIS/Sim-DIIS IScMMF=       -3 using points:    13   12   11   10    9    8    7    6    5    4
 RFO step:  Lambda=-2.13103236D-08.
 DIIS inversion failure, remove point  10.
 RFO-DIIS uses    9 points instead of   10
 DidBck=F Rises=F RFO-DIIS coefs:    1.37549   -0.62810    0.09509    0.20263   -0.01347
                  RFO-DIIS coefs:   -0.03632    0.01035   -0.00946    0.00380    0.00000
 Iteration  1 RMS(Cart)=  0.00132164 RMS(Int)=  0.00000818
 Iteration  2 RMS(Cart)=  0.00000107 RMS(Int)=  0.00000813
 Iteration  3 RMS(Cart)=  0.00000000 RMS(Int)=  0.00000813
 Variable       Old X    -DE/DX   Delta X   Delta X   Delta X     New X
                                 (Linear)    (Quad)   (Total)
    R1        2.29487  -0.00001  -0.00000   0.00000  -0.00000   2.29487
    R2        2.44450  -0.00000   0.00000  -0.00001  -0.00001   2.44449
    R3        2.93145   0.00000  -0.00000  -0.00000  -0.00001   2.93144
    R4        3.39184  -0.00000  -0.00009  -0.00009  -0.00019   3.39166
    R5        1.93846  -0.00000   0.00003   0.00002   0.00005   1.93851
    R6        2.84919  -0.00001  -0.00016  -0.00009  -0.00024   2.84895
    R7        2.51662   0.00000   0.00000  -0.00000   0.00000   2.51662
    R8        2.53287   0.00000  -0.00003  -0.00000  -0.00003   2.53284
    R9        2.53345   0.00000   0.00003   0.00000   0.00003   2.53349
   R10        1.84128   0.00000  -0.00001   0.00002   0.00001   1.84130
   R11        1.83147   0.00000   0.00001  -0.00000   0.00000   1.83148
   R12        3.09011  -0.00000  -0.00009   0.00002  -0.00007   3.09004
   R13        3.62980  -0.00000   0.00009  -0.00003   0.00007   3.62987
   R14        1.83741  -0.00001  -0.00002   0.00000  -0.00002   1.83739
   R15        1.81337  -0.00000  -0.00000  -0.00000  -0.00000   1.81336
   R16        3.61001  -0.00000   0.00002  -0.00007  -0.00005   3.60996
   R17        1.88278  -0.00000   0.00003  -0.00003   0.00001   1.88278
   R18        1.81432  -0.00000   0.00000   0.00000   0.00001   1.81433
   R19        1.84154  -0.00001  -0.00003   0.00001  -0.00002   1.84152
   R20        1.81448   0.00000   0.00000   0.00000   0.00000   1.81448
    A1        2.24357  -0.00002  -0.00006  -0.00004  -0.00011   2.24346
    A2        2.10050   0.00000   0.00002   0.00002   0.00005   2.10054
    A3        1.93912   0.00001   0.00004   0.00002   0.00007   1.93918
    A4        2.74096   0.00001   0.00014  -0.00005   0.00007   2.74103
    A5        1.98838  -0.00000  -0.00004  -0.00004  -0.00010   1.98828
    A6        1.93683  -0.00000   0.00000   0.00000   0.00000   1.93684
    A7        1.92736   0.00000   0.00007   0.00001   0.00008   1.92744
    A8        1.92746  -0.00000  -0.00007  -0.00002  -0.00009   1.92737
    A9        1.89096  -0.00000   0.00001   0.00000   0.00001   1.89097
   A10        1.89042   0.00000  -0.00000   0.00000  -0.00000   1.89042
   A11        1.88950  -0.00000  -0.00000   0.00000  -0.00000   1.88949
   A12        1.78517   0.00000  -0.00002   0.00006   0.00004   1.78521
   A13        1.94463  -0.00000   0.00002   0.00010   0.00012   1.94475
   A14        1.89879   0.00000   0.00002  -0.00001   0.00001   1.89880
   A15        2.54658  -0.00000  -0.00020   0.00022   0.00003   2.54661
   A16        1.60360  -0.00001   0.00006  -0.00015  -0.00008   1.60351
   A17        2.23470   0.00000  -0.00003  -0.00027  -0.00030   2.23440
   A18        1.87137  -0.00000   0.00004  -0.00017  -0.00012   1.87125
   A19        2.63602  -0.00001  -0.00000  -0.00014  -0.00015   2.63587
   A20        2.11705   0.00001   0.00003  -0.00008  -0.00005   2.11701
   A21        2.06633  -0.00000  -0.00012  -0.00022  -0.00035   2.06598
   A22        1.87786  -0.00000  -0.00002  -0.00002  -0.00003   1.87783
   A23        1.97499   0.00001   0.00006   0.00020   0.00026   1.97525
   A24        2.17109  -0.00001  -0.00005  -0.00015  -0.00020   2.17089
   A25        1.86313  -0.00000   0.00002   0.00001   0.00004   1.86317
   A26        3.25815  -0.00000  -0.00014   0.00012  -0.00003   3.25812
   A27        3.11621  -0.00000   0.00011  -0.00018  -0.00007   3.11614
   A28        3.09807   0.00001  -0.00024   0.00012  -0.00013   3.09793
   A29        3.13366   0.00001   0.00018  -0.00000   0.00015   3.13381
   A30        3.13610   0.00000   0.00001   0.00004   0.00006   3.13617
   A31        3.13219  -0.00000  -0.00032  -0.00011  -0.00045   3.13174
    D1        0.20776  -0.00000   0.00246  -0.00020   0.00228   0.21004
    D2       -2.93577  -0.00000   0.00257  -0.00017   0.00242  -2.93335
    D3       -0.00353  -0.00000  -0.00012   0.00014   0.00004  -0.00349
    D4        3.13986  -0.00000  -0.00022   0.00011  -0.00009   3.13976
    D5        0.01661  -0.00000  -0.00106  -0.00020  -0.00126   0.01535
    D6       -2.08062  -0.00000  -0.00111  -0.00021  -0.00132  -2.08195
    D7        2.11323  -0.00000  -0.00111  -0.00021  -0.00132   2.11192
    D8       -3.12661   0.00000  -0.00096  -0.00017  -0.00114  -3.12774
    D9        1.05935   0.00000  -0.00102  -0.00018  -0.00120   1.05814
   D10       -1.02998   0.00000  -0.00102  -0.00018  -0.00120  -1.03118
   D11       -1.36034  -0.00001  -0.00228  -0.00006  -0.00232  -1.36266
   D12        2.45474  -0.00000  -0.00246  -0.00004  -0.00250   2.45224
   D13       -0.15181  -0.00000  -0.00123  -0.00033  -0.00153  -0.15334
   D14       -2.55733   0.00000  -0.00093   0.00014  -0.00078  -2.55811
   D15        0.27239   0.00000  -0.00024  -0.00030  -0.00054   0.27185
   D16       -1.75352  -0.00000  -0.00027  -0.00036  -0.00062  -1.75414
   D17        1.62869   0.00000   0.00092   0.00019   0.00111   1.62980
   D18       -2.19932   0.00000   0.00074  -0.00031   0.00044  -2.19889
   D19       -0.32188  -0.00000   0.00090   0.00011   0.00101  -0.32086
   D20        2.13329  -0.00000   0.00072  -0.00038   0.00034   2.13363
   D21        0.08783   0.00001   0.00056   0.00026   0.00083   0.08866
   D22        2.07210  -0.00000   0.00066  -0.00018   0.00048   2.07258
   D23       -0.12743   0.00000  -0.00054  -0.00009  -0.00064  -0.12807
   D24       -2.41326   0.00000  -0.00055   0.00032  -0.00024  -2.41349
   D25        1.62368   0.00000   0.00052  -0.00003   0.00049   1.62416
   D26       -2.35089   0.00000   0.00058   0.00007   0.00065  -2.35024
         Item               Value     Threshold  Converged?
 Maximum Force            0.000016     0.000015     NO 
 RMS     Force            0.000004     0.000010     YES
 Maximum Displacement     0.005692     0.000060     NO 
 RMS     Displacement     0.001322     0.000040     NO 
 Predicted change in Energy=-9.448710D-09
 GradGradGradGradGradGradGradGradGradGradGradGradGradGradGradGradGradGrad

                          Input orientation:                          
 ---------------------------------------------------------------------
 Center     Atomic      Atomic             Coordinates (Angstroms)
 Number     Number       Type             X           Y           Z
 ---------------------------------------------------------------------
      1          6           0       -0.876627   -0.528656    0.156749
      2          8           0       -0.253353   -0.632418   -0.880321
      3          8           0       -1.023578    0.514185    0.907886
      4          1           0       -0.537716    1.348410    0.561035
      5          6           0       -1.633767   -1.749665    0.741780
      6          9           0       -1.466696   -2.825986   -0.024474
      7          9           0       -2.946180   -1.490563    0.824836
      8          9           0       -1.183101   -2.034266    1.971934
      9          8           0        1.801188    2.787792   -1.819330
     10          1           0        1.356362    3.020806   -2.654335
     11          1           0        2.123017    1.891683   -2.000206
     12          8           0        0.631849    2.364463   -4.307797
     13          1           0        0.792255    1.441190   -4.048540
     14          1           0       -0.274270    2.418741   -4.618953
     15          8           0        0.095833    2.662468    0.180615
     16          1           0        0.741856    2.725956   -0.575222
     17          1           0        0.412752    3.236199    0.882176
     18          8           0        1.526735    0.144444   -2.853441
     19          1           0        0.894493   -0.152235   -2.173817
     20          1           0        2.018769   -0.631824   -3.131395
 ---------------------------------------------------------------------
                    Distance matrix (angstroms):
                    1          2          3          4          5
     1  C    0.000000
     2  O    1.214394   0.000000
     3  O    1.293568   2.259564   0.000000
     4  H    1.949791   2.466181   1.025816   0.000000
     5  C    1.551252   2.405202   2.350518   3.291210   0.000000
     6  F    2.378812   2.648851   3.496053   4.316411   1.331737
     7  F    2.377952   3.300802   2.778904   3.732299   1.340321
     8  F    2.378168   3.311339   2.766269   3.721512   1.340663
     9  O    4.698341   4.098868   4.537213   3.634340   6.240730
    10  H    5.048477   4.368565   4.963535   4.089382   6.575094
    11  H    4.416827   3.643125   4.500617   3.732907   5.906887
    12  O    5.529721   4.638154   5.776445   5.109381   6.896180
    13  H    4.934564   3.928200   5.359360   4.798501   6.246143
    14  H    5.644229   4.825700   5.893619   5.295969   6.925410
    15  O    3.336094   3.479050   2.529254   1.507598   4.772142
    16  H    3.707799   3.515993   3.195043   2.196820   5.235386
    17  H    4.045105   4.303056   3.077835   2.137819   5.391362
    18  O    3.910301   2.768651   4.559428   4.167749   5.148012
    19  H    2.951288   1.794787   3.690529   3.432575   4.176672
    20  H    4.382449   3.198417   5.185075   4.908256   5.439860
                    6          7          8          9         10
     6  F    0.000000
     7  F    2.166461   0.000000
     8  F    2.166308   2.172532   0.000000
     9  O    6.739071   6.916172   6.821430   0.000000
    10  H    7.005055   7.139254   7.307872   0.974371   0.000000
    11  H    6.248676   6.716934   6.490099   0.969176   1.513461
    12  O    7.049220   7.348975   7.878952   2.781912   1.920844
    13  H    6.285281   6.805943   7.226820   2.792966   2.181103
    14  H    7.073774   7.215026   8.005938   3.504513   2.623198
    15  O    5.710226   5.188114   5.186888   2.631296   3.123185
    16  H    6.000424   5.774150   5.731769   1.635179   2.187982
    17  H    6.411273   5.798964   5.613565   3.070335   3.666566
    18  O    5.078103   6.017469   5.947624   2.851667   2.888275
    19  H    4.164593   5.053099   5.004567   3.097017   3.242284
    20  H    5.159048   6.406240   6.185692   3.669146   3.742736
                   11         12         13         14         15
    11  H    0.000000
    12  O    2.787845   0.000000
    13  H    2.483856   0.972306   0.000000
    14  H    3.589235   0.959591   1.555138   0.000000
    15  O    3.075640   4.530117   4.456711   4.819982   0.000000
    16  H    2.152718   3.751652   3.703660   4.180747   0.996327
    17  H    3.611212   5.267234   5.260993   5.603808   0.960101
    18  O    2.033816   2.800796   1.910307   3.396039   4.194451
    19  H    2.391027   3.310079   2.462527   3.735587   3.755497
    20  H    2.767407   3.505026   2.577378   4.095949   5.051678
                   16         17         18         19         20
    16  H    0.000000
    17  H    1.578818   0.000000
    18  O    3.531363   4.975414   0.000000
    19  H    3.295874   4.588317   0.974493   0.000000
    20  H    4.408993   5.800832   0.960181   1.552726   0.000000
 Stoichiometry    C2H9F3O6
 Framework group  C1[X(C2H9F3O6)]
 Deg. of freedom    54
 Full point group                 C1      NOp   1
 Largest Abelian subgroup         C1      NOp   1
 Largest concise Abelian subgroup C1      NOp   1
                         Standard orientation:                         
 ---------------------------------------------------------------------
 Center     Atomic      Atomic             Coordinates (Angstroms)
 Number     Number       Type             X           Y           Z
 ---------------------------------------------------------------------
      1          6           0       -1.082760    0.139959    0.012064
      2          8           0       -0.231469   -0.700899    0.219459
      3          8           0       -0.932368    1.412400   -0.165682
      4          1           0        0.042926    1.726694   -0.117512
      5          6           0       -2.578511   -0.262773   -0.071118
      6          9           0       -2.731915   -1.570399    0.129150
      7          9           0       -3.078497    0.040810   -1.277066
      8          9           0       -3.291718    0.391948    0.856273
      9          8           0        3.505328    0.928526    0.646120
     10          1           0        3.949812    0.518682   -0.117988
     11          1           0        3.187961    0.156471    1.138575
     12          8           0        4.182875   -1.083536   -1.151537
     13          1           0        3.506783   -1.553559   -0.634471
     14          1           0        3.979486   -1.223575   -2.078811
     15          8           0        1.417217    2.346207   -0.097988
     16          1           0        2.217484    1.821649    0.179642
     17          1           0        1.513134    3.232435    0.258655
     18          8           0        2.295628   -1.646563    0.839885
     19          1           0        1.397454   -1.340307    0.618242
     20          1           0        2.194055   -2.411919    1.410727
 ---------------------------------------------------------------------
 Rotational constants (GHZ):           1.3380085           0.3644079           0.3207205
 Standard basis: 6-31++G(d,p) (6D, 7F)
 There are   263 symmetry adapted cartesian basis functions of A   symmetry.
 There are   263 symmetry adapted basis functions of A   symmetry.
   263 basis functions,   424 primitive gaussians,   263 cartesian basis functions
    48 alpha electrons       48 beta electrons
       nuclear repulsion energy       715.8887587222 Hartrees.
 NAtoms=   20 NActive=   20 NUniq=   20 SFac= 1.00D+00 NAtFMM=   60 NAOKFM=F Big=F
 Integral buffers will be    131072 words long.
 Raffenetti 2 integral format.
 Two-electron integral symmetry is turned on.
 Nuclear repulsion after empirical dispersion term =      715.8806533846 Hartrees.
 One-electron integrals computed using PRISM.
 NBasis=   263 RedAO= T EigKep=  5.10D-05  NBF=   263
 NBsUse=   263 1.00D-06 EigRej= -1.00D+00 NBFU=   263
 Initial guess from the checkpoint file:  "/local_scratch/slurm.5620316/Gau-2416333.chk"
 B after Tr=    -0.000000    0.000000    0.000000
         Rot=    1.000000   -0.000192    0.000006   -0.000044 Ang=  -0.02 deg.
 Requested convergence on RMS density matrix=1.00D-10 within 128 cycles.
 Requested convergence on MAX density matrix=1.00D-08.
 Requested convergence on             energy=1.00D-08.
 No special actions if energy rises.
 SCF Done:  E(RwB97XD) =  -832.385283194     A.U. after   11 cycles
            NFock= 11  Conv=0.79D-10     -V/T= 2.0082
 Calling FoFJK, ICntrl=      2127 FMM=F ISym2X=0 I1Cent= 0 IOpClX= 0 NMat=1 NMatS=1 NMatT=0.
 ***** Axes restored to original set *****
 -------------------------------------------------------------------
 Center     Atomic                   Forces (Hartrees/Bohr)
 Number     Number              X              Y              Z
 -------------------------------------------------------------------
      1        6           0.000002386    0.000003311   -0.000000580
      2        8          -0.000000772   -0.000005341   -0.000001589
      3        8          -0.000002086   -0.000000312    0.000002047
      4        1          -0.000000914    0.000001842    0.000002602
      5        6          -0.000000463    0.000001114    0.000000588
      6        9           0.000000288   -0.000000107   -0.000000337
      7        9           0.000001344   -0.000000398    0.000000338
      8        9           0.000000295    0.000000258   -0.000000178
      9        8          -0.000000439    0.000003227    0.000000399
     10        1           0.000003017   -0.000003003    0.000003313
     11        1          -0.000002310    0.000001923   -0.000004413
     12        8          -0.000003951   -0.000003046   -0.000001302
     13        1           0.000004484   -0.000000241    0.000002852
     14        1          -0.000001739    0.000004118   -0.000001503
     15        8          -0.000001839    0.000000789    0.000002678
     16        1           0.000001696    0.000000513   -0.000003000
     17        1           0.000000787   -0.000000308   -0.000000588
     18        8           0.000000012   -0.000002748    0.000000613
     19        1           0.000001601   -0.000000608   -0.000002238
     20        1          -0.000001397   -0.000000985    0.000000297
 -------------------------------------------------------------------
 Cartesian Forces:  Max     0.000005341 RMS     0.000002087

 GradGradGradGradGradGradGradGradGradGradGradGradGradGradGradGradGradGrad
 Berny optimization.
 Using GEDIIS/GDIIS optimizer.
 FormGI is forming the generalized inverse of G from B-inverse, IUseBI=4.
 Internal  Forces:  Max     0.000006462 RMS     0.000002179
 Search for a local minimum.
 Step number  14 out of a maximum of  120
 All quantities printed in internal units (Hartrees-Bohrs-Radians)
 Mixed Optimization -- En-DIIS/RFO-DIIS
 Swapping is turned off.
 Update second derivatives using D2CorX and points    5    6    7    8    9
                                                     10   11   12   13   14
 DE= -7.42D-09 DEPred=-9.45D-09 R= 7.86D-01
 Trust test= 7.86D-01 RLast= 6.40D-03 DXMaxT set to 1.43D+00
 ITU=  0  0  0  0  1  1  1  1  1  0  1  1  1  0
     Eigenvalues ---    0.00013   0.00025   0.00060   0.00073   0.00154
     Eigenvalues ---    0.00267   0.00399   0.00488   0.00617   0.00715
     Eigenvalues ---    0.00949   0.00966   0.01112   0.01455   0.01523
     Eigenvalues ---    0.01818   0.01939   0.02178   0.02694   0.03250
     Eigenvalues ---    0.03370   0.03750   0.03845   0.04026   0.04419
     Eigenvalues ---    0.05024   0.06135   0.08308   0.08463   0.08987
     Eigenvalues ---    0.09506   0.11702   0.13546   0.15832   0.19800
     Eigenvalues ---    0.20698   0.21678   0.23484   0.26006   0.36080
     Eigenvalues ---    0.36934   0.37796   0.38682   0.40548   0.51389
     Eigenvalues ---    0.51886   0.53608   0.53958   0.55706   0.56761
     Eigenvalues ---    0.57146   0.57312   0.59957   0.90740
 En-DIIS/RFO-DIIS/Sim-DIIS IScMMF=       -3 using points:    14   13   12   11   10    9    8    7    6    5
 RFO step:  Lambda=-1.65303909D-09.
 DIIS inversion failure, remove point  10.
 DIIS inversion failure, remove point   9.
 DIIS inversion failure, remove point   8.
 DIIS inversion failure, remove point   7.
 RFO-DIIS uses    6 points instead of   10
 DidBck=F Rises=F RFO-DIIS coefs:    1.03729    0.05733   -0.12072   -0.01533    0.07389
                  RFO-DIIS coefs:   -0.03246    0.00000    0.00000    0.00000    0.00000
 Iteration  1 RMS(Cart)=  0.00018104 RMS(Int)=  0.00000091
 Iteration  2 RMS(Cart)=  0.00000002 RMS(Int)=  0.00000091
 Variable       Old X    -DE/DX   Delta X   Delta X   Delta X     New X
                                 (Linear)    (Quad)   (Total)
    R1        2.29487   0.00000  -0.00001   0.00001  -0.00000   2.29487
    R2        2.44449   0.00000  -0.00000   0.00001   0.00001   2.44449
    R3        2.93144  -0.00000  -0.00000   0.00000   0.00000   2.93144
    R4        3.39166   0.00000  -0.00001   0.00007   0.00006   3.39172
    R5        1.93851   0.00000   0.00000  -0.00001  -0.00000   1.93851
    R6        2.84895   0.00000  -0.00002   0.00005   0.00003   2.84898
    R7        2.51662   0.00000  -0.00000   0.00000   0.00000   2.51662
    R8        2.53284  -0.00000  -0.00000  -0.00000  -0.00001   2.53283
    R9        2.53349  -0.00000   0.00000  -0.00000   0.00000   2.53349
   R10        1.84130  -0.00001   0.00000  -0.00001  -0.00001   1.84128
   R11        1.83148  -0.00000   0.00000  -0.00000  -0.00000   1.83147
   R12        3.09004   0.00000  -0.00001   0.00005   0.00004   3.09008
   R13        3.62987   0.00000   0.00008  -0.00001   0.00007   3.62994
   R14        1.83739   0.00000  -0.00000   0.00001   0.00000   1.83740
   R15        1.81336   0.00000   0.00000  -0.00000   0.00000   1.81336
   R16        3.60996   0.00000   0.00003  -0.00006  -0.00004   3.60992
   R17        1.88278   0.00000   0.00001  -0.00001   0.00000   1.88279
   R18        1.81433  -0.00000   0.00000  -0.00000   0.00000   1.81433
   R19        1.84152  -0.00000  -0.00001  -0.00000  -0.00001   1.84151
   R20        1.81448  -0.00000   0.00000  -0.00000  -0.00000   1.81448
    A1        2.24346   0.00001  -0.00003   0.00006   0.00002   2.24348
    A2        2.10054  -0.00000   0.00002  -0.00003  -0.00001   2.10053
    A3        1.93918  -0.00000   0.00002  -0.00003  -0.00001   1.93917
    A4        2.74103  -0.00000   0.00014   0.00007   0.00021   2.74124
    A5        1.98828   0.00000  -0.00003   0.00004   0.00000   1.98828
    A6        1.93684  -0.00000   0.00000  -0.00000  -0.00000   1.93683
    A7        1.92744   0.00000   0.00001   0.00001   0.00002   1.92746
    A8        1.92737  -0.00000  -0.00001  -0.00000  -0.00001   1.92736
    A9        1.89097   0.00000   0.00000  -0.00000  -0.00000   1.89097
   A10        1.89042   0.00000   0.00000  -0.00000  -0.00000   1.89042
   A11        1.88949   0.00000  -0.00000   0.00000   0.00000   1.88949
   A12        1.78521  -0.00000   0.00000  -0.00003  -0.00003   1.78518
   A13        1.94475   0.00000  -0.00001  -0.00000  -0.00001   1.94475
   A14        1.89880   0.00000   0.00001   0.00007   0.00008   1.89888
   A15        2.54661  -0.00000  -0.00007  -0.00002  -0.00009   2.54652
   A16        1.60351   0.00000  -0.00003  -0.00001  -0.00004   1.60348
   A17        2.23440  -0.00000  -0.00016   0.00013  -0.00003   2.23437
   A18        1.87125   0.00000   0.00002   0.00003   0.00005   1.87130
   A19        2.63587   0.00001   0.00004   0.00011   0.00015   2.63603
   A20        2.11701  -0.00000   0.00002  -0.00008  -0.00006   2.11695
   A21        2.06598   0.00000  -0.00003   0.00005   0.00002   2.06599
   A22        1.87783  -0.00000  -0.00001  -0.00000  -0.00001   1.87781
   A23        1.97525  -0.00000   0.00002  -0.00000   0.00002   1.97527
   A24        2.17089   0.00000  -0.00003   0.00003   0.00001   2.17089
   A25        1.86317   0.00000   0.00001  -0.00002  -0.00001   1.86316
   A26        3.25812  -0.00000  -0.00001  -0.00010  -0.00011   3.25801
   A27        3.11614  -0.00000   0.00003   0.00005   0.00008   3.11622
   A28        3.09793  -0.00000  -0.00013  -0.00000  -0.00014   3.09779
   A29        3.13381  -0.00000   0.00001   0.00005   0.00006   3.13387
   A30        3.13617  -0.00000   0.00002  -0.00006  -0.00005   3.13612
   A31        3.13174  -0.00000   0.00000  -0.00002  -0.00002   3.13172
    D1        0.21004   0.00000   0.00002   0.00011   0.00013   0.21017
    D2       -2.93335   0.00000   0.00004   0.00010   0.00014  -2.93321
    D3       -0.00349   0.00000  -0.00004  -0.00007  -0.00011  -0.00360
    D4        3.13976   0.00000  -0.00005  -0.00007  -0.00012   3.13965
    D5        0.01535   0.00000  -0.00016  -0.00002  -0.00017   0.01518
    D6       -2.08195   0.00000  -0.00016  -0.00002  -0.00018  -2.08213
    D7        2.11192  -0.00000  -0.00016  -0.00002  -0.00019   2.11173
    D8       -3.12774  -0.00000  -0.00014  -0.00002  -0.00016  -3.12791
    D9        1.05814   0.00000  -0.00015  -0.00002  -0.00017   1.05797
   D10       -1.03118  -0.00000  -0.00015  -0.00003  -0.00018  -1.03135
   D11       -1.36266   0.00000   0.00007   0.00014   0.00021  -1.36245
   D12        2.45224   0.00000   0.00003   0.00010   0.00013   2.45238
   D13       -0.15334   0.00000   0.00003   0.00010   0.00013  -0.15321
   D14       -2.55811   0.00000   0.00008   0.00017   0.00025  -2.55787
   D15        0.27185   0.00000   0.00008  -0.00005   0.00003   0.27188
   D16       -1.75414   0.00000   0.00006  -0.00011  -0.00005  -1.75418
   D17        1.62980  -0.00000   0.00008   0.00006   0.00014   1.62994
   D18       -2.19889  -0.00000   0.00004   0.00002   0.00006  -2.19883
   D19       -0.32086   0.00000   0.00007   0.00004   0.00011  -0.32075
   D20        2.13363   0.00000   0.00003   0.00000   0.00003   2.13367
   D21        0.08866  -0.00000  -0.00007   0.00005  -0.00003   0.08863
   D22        2.07258   0.00000  -0.00014   0.00013  -0.00000   2.07258
   D23       -0.12807  -0.00000  -0.00002  -0.00009  -0.00011  -0.12818
   D24       -2.41349  -0.00000   0.00016  -0.00024  -0.00007  -2.41357
   D25        1.62416  -0.00000   0.00009  -0.00011  -0.00002   1.62414
   D26       -2.35024  -0.00000   0.00010  -0.00010  -0.00000  -2.35025
         Item               Value     Threshold  Converged?
 Maximum Force            0.000006     0.000015     YES
 RMS     Force            0.000002     0.000010     YES
 Maximum Displacement     0.000534     0.000060     NO 
 RMS     Displacement     0.000181     0.000040     NO 
 Predicted change in Energy=-1.993378D-09
 GradGradGradGradGradGradGradGradGradGradGradGradGradGradGradGradGradGrad

                          Input orientation:                          
 ---------------------------------------------------------------------
 Center     Atomic      Atomic             Coordinates (Angstroms)
 Number     Number       Type             X           Y           Z
 ---------------------------------------------------------------------
      1          6           0       -0.876680   -0.528563    0.156761
      2          8           0       -0.253373   -0.632284   -0.880292
      3          8           0       -1.023791    0.514272    0.907879
      4          1           0       -0.537950    1.348530    0.561083
      5          6           0       -1.633665   -1.749659    0.741811
      6          9           0       -1.466601   -2.825924   -0.024526
      7          9           0       -2.946087   -1.490674    0.825048
      8          9           0       -1.182818   -2.034294    1.971893
      9          8           0        1.801182    2.787682   -1.819235
     10          1           0        1.356444    3.020814   -2.654247
     11          1           0        2.122936    1.891566   -2.000205
     12          8           0        0.632009    2.364514   -4.307805
     13          1           0        0.792371    1.441239   -4.048516
     14          1           0       -0.274089    2.418865   -4.619009
     15          8           0        0.095705    2.662551    0.180652
     16          1           0        0.741740    2.725925   -0.575188
     17          1           0        0.412724    3.236249    0.882196
     18          8           0        1.526699    0.144292   -2.853572
     19          1           0        0.894456   -0.152356   -2.173945
     20          1           0        2.018616   -0.632020   -3.131607
 ---------------------------------------------------------------------
                    Distance matrix (angstroms):
                    1          2          3          4          5
     1  C    0.000000
     2  O    1.214393   0.000000
     3  O    1.293571   2.259578   0.000000
     4  H    1.949793   2.466206   1.025814   0.000000
     5  C    1.551252   2.405193   2.350512   3.291204   0.000000
     6  F    2.378810   2.648832   3.496050   4.316409   1.331739
     7  F    2.377963   3.300867   2.778829   3.732275   1.340318
     8  F    2.378160   3.311262   2.766334   3.721523   1.340664
     9  O    4.698190   4.098656   4.537182   3.634365   6.240560
    10  H    5.048434   4.368472   4.963568   4.089451   6.575057
    11  H    4.416699   3.642921   4.500642   3.733014   5.906710
    12  O    5.529773   4.638161   5.776541   5.109510   6.896254
    13  H    4.934593   3.928196   5.359437   4.798620   6.246176
    14  H    5.644327   4.825758   5.893727   5.296092   6.925563
    15  O    3.336063   3.478994   2.529276   1.507614   4.772130
    16  H    3.707658   3.515808   3.194995   2.196801   5.235254
    17  H    4.045075   4.302976   3.077887   2.137844   5.391353
    18  O    3.910380   2.768675   4.559649   4.168073   5.147983
    19  H    2.951380   1.794820   3.690759   3.432903   4.176650
    20  H    4.382558   3.198492   5.185333   4.908622   5.439820
                    6          7          8          9         10
     6  F    0.000000
     7  F    2.166459   0.000000
     8  F    2.166309   2.172531   0.000000
     9  O    6.738839   6.916150   6.821170   0.000000
    10  H    7.004952   7.139383   7.307745   0.974365   0.000000
    11  H    6.248423   6.716889   6.489834   0.969175   1.513434
    12  O    7.049204   7.349246   7.878941   2.781908   1.920882
    13  H    6.285231   6.806159   7.226757   2.792902   2.181106
    14  H    7.073836   7.215388   8.006022   3.504498   2.623217
    15  O    5.710189   5.188162   5.186861   2.631322   3.123214
    16  H    6.000252   5.774117   5.731599   1.635202   2.187991
    17  H    6.411235   5.799023   5.613538   3.070303   3.666531
    18  O    5.077945   6.017572   5.947506   2.851789   2.888441
    19  H    4.164439   5.053199   5.004470   3.097063   3.242396
    20  H    5.158867   6.406300   6.185569   3.669327   3.742932
                   11         12         13         14         15
    11  H    0.000000
    12  O    2.787752   0.000000
    13  H    2.483702   0.972308   0.000000
    14  H    3.589137   0.959591   1.555169   0.000000
    15  O    3.075747   4.530198   4.456771   4.820049   0.000000
    16  H    2.152796   3.751678   3.703646   4.180751   0.996329
    17  H    3.611264   5.267268   5.261000   5.603846   0.960101
    18  O    2.033888   2.800829   1.910288   3.396069   4.194745
    19  H    2.391018   3.310117   2.462516   3.735641   3.755773
    20  H    2.767569   3.505044   2.577363   4.095944   5.052014
                   16         17         18         19         20
    16  H    0.000000
    17  H    1.578813   0.000000
    18  O    3.531575   4.975650   0.000000
    19  H    3.296035   4.588541   0.974487   0.000000
    20  H    4.409250   5.801121   0.960181   1.552717   0.000000
 Stoichiometry    C2H9F3O6
 Framework group  C1[X(C2H9F3O6)]
 Deg. of freedom    54
 Full point group                 C1      NOp   1
 Largest Abelian subgroup         C1      NOp   1
 Largest concise Abelian subgroup C1      NOp   1
                         Standard orientation:                         
 ---------------------------------------------------------------------
 Center     Atomic      Atomic             Coordinates (Angstroms)
 Number     Number       Type             X           Y           Z
 ---------------------------------------------------------------------
      1          6           0       -1.082742    0.140004    0.011965
      2          8           0       -0.231408   -0.700818    0.219325
      3          8           0       -0.932436    1.412453   -0.165819
      4          1           0        0.042830    1.726821   -0.117619
      5          6           0       -2.578479   -0.262802   -0.071099
      6          9           0       -2.731781   -1.570465    0.129005
      7          9           0       -3.078644    0.040920   -1.276936
      8          9           0       -3.291603    0.391747    0.856480
      9          8           0        3.505166    0.928510    0.646281
     10          1           0        3.949788    0.518811   -0.117816
     11          1           0        3.187823    0.156342    1.138571
     12          8           0        4.183014   -1.083360   -1.151471
     13          1           0        3.506883   -1.553414   -0.634481
     14          1           0        3.979726   -1.223311   -2.078781
     15          8           0        1.417143    2.346317   -0.097924
     16          1           0        2.217349    1.821668    0.179717
     17          1           0        1.513077    3.232477    0.258884
     18          8           0        2.295602   -1.646803    0.839723
     19          1           0        1.397442   -1.340521    0.618084
     20          1           0        2.193999   -2.412291    1.410383
 ---------------------------------------------------------------------
 Rotational constants (GHZ):           1.3379617           0.3644135           0.3207200
 Standard basis: 6-31++G(d,p) (6D, 7F)
 There are   263 symmetry adapted cartesian basis functions of A   symmetry.
 There are   263 symmetry adapted basis functions of A   symmetry.
   263 basis functions,   424 primitive gaussians,   263 cartesian basis functions
    48 alpha electrons       48 beta electrons
       nuclear repulsion energy       715.8874637691 Hartrees.
 NAtoms=   20 NActive=   20 NUniq=   20 SFac= 1.00D+00 NAtFMM=   60 NAOKFM=F Big=F
 Integral buffers will be    131072 words long.
 Raffenetti 2 integral format.
 Two-electron integral symmetry is turned on.
 Nuclear repulsion after empirical dispersion term =      715.8793585120 Hartrees.
 One-electron integrals computed using PRISM.
 NBasis=   263 RedAO= T EigKep=  5.10D-05  NBF=   263
 NBsUse=   263 1.00D-06 EigRej= -1.00D+00 NBFU=   263
 Initial guess from the checkpoint file:  "/local_scratch/slurm.5620316/Gau-2416333.chk"
 B after Tr=     0.000000   -0.000000   -0.000000
         Rot=    1.000000   -0.000037    0.000000   -0.000009 Ang=  -0.00 deg.
 Requested convergence on RMS density matrix=1.00D-10 within 128 cycles.
 Requested convergence on MAX density matrix=1.00D-08.
 Requested convergence on             energy=1.00D-08.
 No special actions if energy rises.
 SCF Done:  E(RwB97XD) =  -832.385283196     A.U. after   10 cycles
            NFock= 10  Conv=0.90D-10     -V/T= 2.0082
 Calling FoFJK, ICntrl=      2127 FMM=F ISym2X=0 I1Cent= 0 IOpClX= 0 NMat=1 NMatS=1 NMatT=0.
 ***** Axes restored to original set *****
 -------------------------------------------------------------------
 Center     Atomic                   Forces (Hartrees/Bohr)
 Number     Number              X              Y              Z
 -------------------------------------------------------------------
      1        6          -0.000000888    0.000000392   -0.000000085
      2        8           0.000000426   -0.000000550    0.000000429
      3        8           0.000000520    0.000000123    0.000000251
      4        1           0.000000880    0.000000388    0.000000029
      5        6          -0.000000270    0.000000411    0.000000183
      6        9           0.000000112   -0.000000227    0.000000010
      7        9           0.000000530   -0.000000083    0.000000452
      8        9           0.000000388    0.000000080    0.000000366
      9        8          -0.000000224   -0.000000318    0.000000446
     10        1          -0.000000539    0.000001007   -0.000001384
     11        1           0.000001020   -0.000000685    0.000000300
     12        8          -0.000000341   -0.000000300    0.000000886
     13        1          -0.000000698   -0.000000132   -0.000001314
     14        1          -0.000000405   -0.000000328   -0.000000277
     15        8          -0.000000939    0.000000244   -0.000000965
     16        1           0.000000713    0.000000421    0.000001191
     17        1           0.000000820   -0.000000314   -0.000000401
     18        8          -0.000000243    0.000000016   -0.000000587
     19        1          -0.000000976   -0.000000270    0.000000738
     20        1           0.000000115    0.000000127   -0.000000270
 -------------------------------------------------------------------
 Cartesian Forces:  Max     0.000001384 RMS     0.000000574

 GradGradGradGradGradGradGradGradGradGradGradGradGradGradGradGradGradGrad
 Berny optimization.
 Using GEDIIS/GDIIS optimizer.
 FormGI is forming the generalized inverse of G from B-inverse, IUseBI=4.
 Internal  Forces:  Max     0.000001803 RMS     0.000000439
 Search for a local minimum.
 Step number  15 out of a maximum of  120
 All quantities printed in internal units (Hartrees-Bohrs-Radians)
 Mixed Optimization -- En-DIIS/RFO-DIIS
 Swapping is turned off.
 Update second derivatives using D2CorX and points    5    6    7    8    9
                                                     10   11   12   13   14
                                                     15
 DE= -1.67D-09 DEPred=-1.99D-09 R= 8.38D-01
 Trust test= 8.38D-01 RLast= 7.73D-04 DXMaxT set to 1.43D+00
 ITU=  0  0  0  0  0  1  1  1  1  1  0  1  1  1  0
     Eigenvalues ---    0.00012   0.00023   0.00060   0.00073   0.00155
     Eigenvalues ---    0.00292   0.00429   0.00504   0.00623   0.00698
     Eigenvalues ---    0.00950   0.00997   0.01165   0.01459   0.01513
     Eigenvalues ---    0.01828   0.01955   0.02187   0.02752   0.03170
     Eigenvalues ---    0.03376   0.03751   0.03849   0.04074   0.04435
     Eigenvalues ---    0.04932   0.06072   0.08252   0.08399   0.09336
     Eigenvalues ---    0.09627   0.11696   0.13530   0.15727   0.19632
     Eigenvalues ---    0.20702   0.21677   0.23489   0.26014   0.36103
     Eigenvalues ---    0.36993   0.37781   0.38630   0.40609   0.51113
     Eigenvalues ---    0.51941   0.53744   0.54468   0.55720   0.56742
     Eigenvalues ---    0.57113   0.57313   0.59676   0.90733
 En-DIIS/RFO-DIIS/Sim-DIIS IScMMF=       -3 using points:    15   14   13   12   11   10    9    8    7    6
 RFO step:  Lambda=-8.45899190D-11.
 DIIS inversion failure, remove point  10.
 DIIS inversion failure, remove point   9.
 DIIS inversion failure, remove point   8.
 DIIS inversion failure, remove point   7.
 DIIS inversion failure, remove point   6.
 DIIS inversion failure, remove point   5.
 DIIS inversion failure, remove point   4.
 DIIS inversion failure, remove point   3.
 RFO-DIIS uses    2 points instead of   10
 DidBck=F Rises=F RFO-DIIS coefs:    1.09718   -0.09718    0.00000    0.00000    0.00000
                  RFO-DIIS coefs:    0.00000    0.00000    0.00000    0.00000    0.00000
 Iteration  1 RMS(Cart)=  0.00010067 RMS(Int)=  0.00000001
 Iteration  2 RMS(Cart)=  0.00000001 RMS(Int)=  0.00000000
 Variable       Old X    -DE/DX   Delta X   Delta X   Delta X     New X
                                 (Linear)    (Quad)   (Total)
    R1        2.29487  -0.00000  -0.00000   0.00000   0.00000   2.29487
    R2        2.44449   0.00000   0.00000  -0.00000  -0.00000   2.44449
    R3        2.93144   0.00000   0.00000   0.00000   0.00000   2.93144
    R4        3.39172  -0.00000   0.00001  -0.00002  -0.00002   3.39170
    R5        1.93851   0.00000  -0.00000   0.00000   0.00000   1.93851
    R6        2.84898   0.00000   0.00000  -0.00001  -0.00001   2.84897
    R7        2.51662   0.00000   0.00000   0.00000   0.00000   2.51662
    R8        2.53283  -0.00000  -0.00000  -0.00000  -0.00000   2.53283
    R9        2.53349   0.00000   0.00000   0.00000   0.00000   2.53349
   R10        1.84128   0.00000  -0.00000   0.00000   0.00000   1.84128
   R11        1.83147   0.00000  -0.00000   0.00000   0.00000   1.83148
   R12        3.09008   0.00000   0.00000  -0.00001  -0.00001   3.09007
   R13        3.62994   0.00000   0.00001   0.00001   0.00002   3.62996
   R14        1.83740  -0.00000   0.00000  -0.00000  -0.00000   1.83739
   R15        1.81336   0.00000   0.00000  -0.00000  -0.00000   1.81336
   R16        3.60992   0.00000  -0.00000   0.00003   0.00002   3.60994
   R17        1.88279  -0.00000   0.00000  -0.00000   0.00000   1.88279
   R18        1.81433  -0.00000   0.00000  -0.00000  -0.00000   1.81433
   R19        1.84151   0.00000  -0.00000   0.00000   0.00000   1.84152
   R20        1.81448   0.00000  -0.00000   0.00000   0.00000   1.81448
    A1        2.24348  -0.00000   0.00000  -0.00000   0.00000   2.24348
    A2        2.10053  -0.00000  -0.00000  -0.00000  -0.00000   2.10053
    A3        1.93917   0.00000  -0.00000   0.00000   0.00000   1.93918
    A4        2.74124  -0.00000   0.00002  -0.00006  -0.00004   2.74119
    A5        1.98828   0.00000   0.00000   0.00001   0.00001   1.98829
    A6        1.93683  -0.00000  -0.00000  -0.00000  -0.00000   1.93683
    A7        1.92746   0.00000   0.00000   0.00000   0.00001   1.92746
    A8        1.92736  -0.00000  -0.00000  -0.00000  -0.00001   1.92736
    A9        1.89097  -0.00000  -0.00000   0.00000   0.00000   1.89097
   A10        1.89042   0.00000  -0.00000  -0.00000  -0.00000   1.89042
   A11        1.88949  -0.00000   0.00000   0.00000   0.00000   1.88949
   A12        1.78518   0.00000  -0.00000   0.00001   0.00000   1.78518
   A13        1.94475  -0.00000  -0.00000  -0.00000  -0.00000   1.94474
   A14        1.89888   0.00000   0.00001  -0.00002  -0.00001   1.89887
   A15        2.54652   0.00000  -0.00001  -0.00000  -0.00001   2.54651
   A16        1.60348   0.00000  -0.00000   0.00003   0.00003   1.60350
   A17        2.23437   0.00000  -0.00000   0.00007   0.00006   2.23443
   A18        1.87130  -0.00000   0.00000  -0.00001  -0.00000   1.87130
   A19        2.63603  -0.00000   0.00001  -0.00005  -0.00004   2.63599
   A20        2.11695   0.00000  -0.00001   0.00003   0.00002   2.11697
   A21        2.06599   0.00000   0.00000  -0.00001  -0.00001   2.06599
   A22        1.87781  -0.00000  -0.00000   0.00000   0.00000   1.87781
   A23        1.97527   0.00000   0.00000  -0.00000  -0.00000   1.97527
   A24        2.17089  -0.00000   0.00000   0.00001   0.00001   2.17091
   A25        1.86316   0.00000  -0.00000   0.00000   0.00000   1.86316
   A26        3.25801   0.00000  -0.00001   0.00004   0.00003   3.25804
   A27        3.11622  -0.00000   0.00001  -0.00003  -0.00002   3.11620
   A28        3.09779  -0.00000  -0.00001   0.00005   0.00003   3.09783
   A29        3.13387  -0.00000   0.00001  -0.00001  -0.00001   3.13386
   A30        3.13612   0.00000  -0.00000   0.00002   0.00002   3.13614
   A31        3.13172   0.00000  -0.00000   0.00002   0.00002   3.13174
    D1        0.21017  -0.00000   0.00001  -0.00039  -0.00037   0.20979
    D2       -2.93321  -0.00000   0.00001  -0.00037  -0.00035  -2.93356
    D3       -0.00360  -0.00000  -0.00001   0.00001  -0.00000  -0.00360
    D4        3.13965  -0.00000  -0.00001  -0.00001  -0.00002   3.13963
    D5        0.01518  -0.00000  -0.00002  -0.00006  -0.00008   0.01510
    D6       -2.08213  -0.00000  -0.00002  -0.00006  -0.00008  -2.08221
    D7        2.11173  -0.00000  -0.00002  -0.00006  -0.00008   2.11165
    D8       -3.12791   0.00000  -0.00002  -0.00005  -0.00006  -3.12797
    D9        1.05797   0.00000  -0.00002  -0.00005  -0.00007   1.05791
   D10       -1.03135  -0.00000  -0.00002  -0.00005  -0.00007  -1.03142
   D11       -1.36245   0.00000   0.00002   0.00028   0.00030  -1.36215
   D12        2.45238  -0.00000   0.00001   0.00029   0.00030   2.45268
   D13       -0.15321  -0.00000   0.00001   0.00016   0.00018  -0.15303
   D14       -2.55787  -0.00000   0.00002   0.00011   0.00014  -2.55773
   D15        0.27188   0.00000   0.00000   0.00001   0.00001   0.27189
   D16       -1.75418   0.00000  -0.00000   0.00003   0.00003  -1.75416
   D17        1.62994   0.00000   0.00001  -0.00015  -0.00014   1.62980
   D18       -2.19883  -0.00000   0.00001  -0.00012  -0.00011  -2.19894
   D19       -0.32075  -0.00000   0.00001  -0.00014  -0.00013  -0.32088
   D20        2.13367  -0.00000   0.00000  -0.00010  -0.00010   2.13357
   D21        0.08863  -0.00000  -0.00000  -0.00002  -0.00003   0.08861
   D22        2.07258   0.00000  -0.00000   0.00002   0.00002   2.07260
   D23       -0.12818   0.00000  -0.00001   0.00007   0.00006  -0.12812
   D24       -2.41357  -0.00000  -0.00001  -0.00002  -0.00002  -2.41359
   D25        1.62414  -0.00000  -0.00000  -0.00001  -0.00001   1.62413
   D26       -2.35025   0.00000  -0.00000   0.00000   0.00000  -2.35024
         Item               Value     Threshold  Converged?
 Maximum Force            0.000002     0.000015     YES
 RMS     Force            0.000000     0.000010     YES
 Maximum Displacement     0.000249     0.000060     NO 
 RMS     Displacement     0.000101     0.000040     NO 
 Predicted change in Energy=-1.723424D-10
 GradGradGradGradGradGradGradGradGradGradGradGradGradGradGradGradGradGrad

                          Input orientation:                          
 ---------------------------------------------------------------------
 Center     Atomic      Atomic             Coordinates (Angstroms)
 Number     Number       Type             X           Y           Z
 ---------------------------------------------------------------------
      1          6           0       -0.876660   -0.528588    0.156746
      2          8           0       -0.253251   -0.632371   -0.880240
      3          8           0       -1.023818    0.514283    0.907805
      4          1           0       -0.537919    1.348519    0.561033
      5          6           0       -1.633720   -1.749646    0.741778
      6          9           0       -1.466670   -2.825925   -0.024541
      7          9           0       -2.946134   -1.490611    0.824967
      8          9           0       -1.182926   -2.034284    1.971879
      9          8           0        1.801178    2.787750   -1.819276
     10          1           0        1.356384    3.020848   -2.654268
     11          1           0        2.122961    1.891643   -2.000243
     12          8           0        0.631878    2.364467   -4.307772
     13          1           0        0.792299    1.441199   -4.048496
     14          1           0       -0.274221    2.418759   -4.618984
     15          8           0        0.095786    2.662532    0.180672
     16          1           0        0.741800    2.725950   -0.575182
     17          1           0        0.412834    3.236172    0.882250
     18          8           0        1.526750    0.144327   -2.853527
     19          1           0        0.894540   -0.152350   -2.173879
     20          1           0        2.018731   -0.631952   -3.131542
 ---------------------------------------------------------------------
                    Distance matrix (angstroms):
                    1          2          3          4          5
     1  C    0.000000
     2  O    1.214393   0.000000
     3  O    1.293571   2.259578   0.000000
     4  H    1.949801   2.466218   1.025816   0.000000
     5  C    1.551252   2.405190   2.350514   3.291211   0.000000
     6  F    2.378809   2.648827   3.496052   4.316417   1.331739
     7  F    2.377967   3.300898   2.778806   3.732267   1.340317
     8  F    2.378157   3.311229   2.766362   3.721542   1.340666
     9  O    4.698252   4.098743   4.537204   3.634368   6.240631
    10  H    5.048444   4.368537   4.963527   4.089405   6.575064
    11  H    4.416770   3.642999   4.500676   3.733016   5.906803
    12  O    5.529681   4.638153   5.776396   5.109387   6.896144
    13  H    4.934526   3.928195   5.359326   4.798524   6.246102
    14  H    5.644235   4.825769   5.893584   5.295992   6.925432
    15  O    3.336086   3.479044   2.529271   1.507610   4.772142
    16  H    3.707715   3.515893   3.195016   2.196812   5.235306
    17  H    4.045067   4.302983   3.077873   2.137837   5.391335
    18  O    3.910363   2.768668   4.559592   4.167992   5.148002
    19  H    2.951359   1.794811   3.690701   3.432826   4.176663
    20  H    4.382558   3.198478   5.185295   4.908547   5.439875
                    6          7          8          9         10
     6  F    0.000000
     7  F    2.166459   0.000000
     8  F    2.166310   2.172531   0.000000
     9  O    6.738935   6.916166   6.821271   0.000000
    10  H    7.004988   7.139328   7.307783   0.974366   0.000000
    11  H    6.248544   6.716933   6.489958   0.969175   1.513437
    12  O    7.049123   7.349068   7.878867   2.781914   1.920890
    13  H    6.285182   6.806029   7.226716   2.792930   2.181136
    14  H    7.073723   7.215185   8.005924   3.504540   2.623260
    15  O    5.710214   5.188159   5.186869   2.631317   3.123201
    16  H    6.000322   5.774137   5.731659   1.635197   2.187985
    17  H    6.411226   5.799002   5.613506   3.070313   3.666553
    18  O    5.078004   6.017560   5.947540   2.851783   2.888443
    19  H    4.164489   5.053197   5.004483   3.097083   3.242416
    20  H    5.158972   6.406336   6.185633   3.669296   3.742919
                   11         12         13         14         15
    11  H    0.000000
    12  O    2.787755   0.000000
    13  H    2.483727   0.972307   0.000000
    14  H    3.589169   0.959591   1.555167   0.000000
    15  O    3.075728   4.530162   4.456753   4.820065   0.000000
    16  H    2.152783   3.751664   3.703653   4.180789   0.996329
    17  H    3.611241   5.267274   5.261005   5.603908   0.960101
    18  O    2.033881   2.800829   1.910300   3.396082   4.194684
    19  H    2.391041   3.310114   2.462528   3.735658   3.755727
    20  H    2.767532   3.505054   2.577382   4.095967   5.051940
                   16         17         18         19         20
    16  H    0.000000
    17  H    1.578814   0.000000
    18  O    3.531540   4.975574   0.000000
    19  H    3.296024   4.588469   0.974488   0.000000
    20  H    4.409199   5.801018   0.960181   1.552720   0.000000
 Stoichiometry    C2H9F3O6
 Framework group  C1[X(C2H9F3O6)]
 Deg. of freedom    54
 Full point group                 C1      NOp   1
 Largest Abelian subgroup         C1      NOp   1
 Largest concise Abelian subgroup C1      NOp   1
                         Standard orientation:                         
 ---------------------------------------------------------------------
 Center     Atomic      Atomic             Coordinates (Angstroms)
 Number     Number       Type             X           Y           Z
 ---------------------------------------------------------------------
      1          6           0       -1.082738    0.139990    0.012010
      2          8           0       -0.231443   -0.700837    0.219510
      3          8           0       -0.932385    1.412420   -0.165871
      4          1           0        0.042883    1.726779   -0.117621
      5          6           0       -2.578481   -0.262784   -0.071115
      6          9           0       -2.731820   -1.570440    0.129013
      7          9           0       -3.078590    0.040921   -1.276977
      8          9           0       -3.291626    0.391802    0.856422
      9          8           0        3.505248    0.928509    0.646204
     10          1           0        3.949798    0.518784   -0.117922
     11          1           0        3.187921    0.156359    1.138535
     12          8           0        4.182878   -1.083422   -1.151571
     13          1           0        3.506788   -1.553467   -0.634520
     14          1           0        3.979546   -1.223434   -2.078861
     15          8           0        1.417179    2.346302   -0.097880
     16          1           0        2.217409    1.821671    0.179724
     17          1           0        1.513082    3.232449    0.258967
     18          8           0        2.295613   -1.646754    0.839794
     19          1           0        1.397438   -1.340474    0.618205
     20          1           0        2.194047   -2.412196    1.410521
 ---------------------------------------------------------------------
 Rotational constants (GHZ):           1.3379528           0.3644139           0.3207224
 Standard basis: 6-31++G(d,p) (6D, 7F)
 There are   263 symmetry adapted cartesian basis functions of A   symmetry.
 There are   263 symmetry adapted basis functions of A   symmetry.
   263 basis functions,   424 primitive gaussians,   263 cartesian basis functions
    48 alpha electrons       48 beta electrons
       nuclear repulsion energy       715.8874690596 Hartrees.
 NAtoms=   20 NActive=   20 NUniq=   20 SFac= 1.00D+00 NAtFMM=   60 NAOKFM=F Big=F
 Integral buffers will be    131072 words long.
 Raffenetti 2 integral format.
 Two-electron integral symmetry is turned on.
 Nuclear repulsion after empirical dispersion term =      715.8793638290 Hartrees.
 One-electron integrals computed using PRISM.
 NBasis=   263 RedAO= T EigKep=  5.10D-05  NBF=   263
 NBsUse=   263 1.00D-06 EigRej= -1.00D+00 NBFU=   263
 Initial guess from the checkpoint file:  "/local_scratch/slurm.5620316/Gau-2416333.chk"
 B after Tr=    -0.000000    0.000000    0.000000
         Rot=    1.000000    0.000009   -0.000002    0.000005 Ang=   0.00 deg.
 Requested convergence on RMS density matrix=1.00D-10 within 128 cycles.
 Requested convergence on MAX density matrix=1.00D-08.
 Requested convergence on             energy=1.00D-08.
 No special actions if energy rises.
 SCF Done:  E(RwB97XD) =  -832.385283196     A.U. after   10 cycles
            NFock= 10  Conv=0.28D-10     -V/T= 2.0082
 Calling FoFJK, ICntrl=      2127 FMM=F ISym2X=0 I1Cent= 0 IOpClX= 0 NMat=1 NMatS=1 NMatT=0.
 ***** Axes restored to original set *****
 -------------------------------------------------------------------
 Center     Atomic                   Forces (Hartrees/Bohr)
 Number     Number              X              Y              Z
 -------------------------------------------------------------------
      1        6           0.000000009    0.000000595    0.000000313
      2        8           0.000000147   -0.000000472   -0.000000204
      3        8           0.000000230    0.000000225    0.000000262
      4        1           0.000000311   -0.000000238    0.000000251
      5        6           0.000000056    0.000000231    0.000000250
      6        9           0.000000042    0.000000016    0.000000241
      7        9           0.000000312    0.000000085    0.000000458
      8        9           0.000000285    0.000000124    0.000000229
      9        8          -0.000000082   -0.000000244   -0.000000623
     10        1          -0.000000116    0.000000246   -0.000000108
     11        1           0.000000117   -0.000000134   -0.000000036
     12        8          -0.000000520   -0.000000270    0.000000134
     13        1          -0.000000178   -0.000000369   -0.000000280
     14        1          -0.000000445    0.000000145   -0.000000205
     15        8          -0.000000649    0.000000416   -0.000000324
     16        1           0.000000425    0.000000030    0.000000367
     17        1           0.000000679   -0.000000201   -0.000000342
     18        8          -0.000000054    0.000000092   -0.000000383
     19        1          -0.000000206   -0.000000189    0.000000114
     20        1          -0.000000360   -0.000000090   -0.000000113
 -------------------------------------------------------------------
 Cartesian Forces:  Max     0.000000679 RMS     0.000000296

 GradGradGradGradGradGradGradGradGradGradGradGradGradGradGradGradGradGrad
 Berny optimization.
 Using GEDIIS/GDIIS optimizer.
 FormGI is forming the generalized inverse of G from B-inverse, IUseBI=4.
 Internal  Forces:  Max     0.000000393 RMS     0.000000147
 Search for a local minimum.
 Step number  16 out of a maximum of  120
 All quantities printed in internal units (Hartrees-Bohrs-Radians)
 Mixed Optimization -- En-DIIS/RFO-DIIS
 Swapping is turned off.
 Update second derivatives using D2CorX and points    5    6    7    8    9
                                                     10   11   12   13   14
                                                     15   16
 DE= -4.62D-10 DEPred=-1.72D-10 R= 2.68D+00
 Trust test= 2.68D+00 RLast= 7.78D-04 DXMaxT set to 1.43D+00
 ITU=  0  0  0  0  0  0  1  1  1  1  1  0  1  1  1  0
     Eigenvalues ---    0.00013   0.00021   0.00060   0.00073   0.00155
     Eigenvalues ---    0.00296   0.00438   0.00504   0.00600   0.00667
     Eigenvalues ---    0.00948   0.01006   0.01104   0.01451   0.01514
     Eigenvalues ---    0.01826   0.02010   0.02189   0.02617   0.03208
     Eigenvalues ---    0.03368   0.03770   0.03830   0.03998   0.04431
     Eigenvalues ---    0.04936   0.06071   0.08040   0.08410   0.09269
     Eigenvalues ---    0.09578   0.11691   0.13529   0.15904   0.19521
     Eigenvalues ---    0.20724   0.21682   0.23496   0.26034   0.36201
     Eigenvalues ---    0.37050   0.37764   0.38587   0.40611   0.51073
     Eigenvalues ---    0.51799   0.53735   0.54570   0.55711   0.56712
     Eigenvalues ---    0.57096   0.57314   0.59697   0.91133
 En-DIIS/RFO-DIIS/Sim-DIIS IScMMF=       -3 using points:    16   15   14   13   12   11   10    9    8    7
 RFO step:  Lambda=-1.21422060D-11.
 DIIS inversion failure, remove point  10.
 DIIS inversion failure, remove point   9.
 DIIS inversion failure, remove point   8.
 DIIS inversion failure, remove point   7.
 DIIS inversion failure, remove point   6.
 DIIS inversion failure, remove point   5.
 DIIS inversion failure, remove point   4.
 DIIS inversion failure, remove point   3.
 RFO-DIIS uses    2 points instead of   10
 DidBck=F Rises=F RFO-DIIS coefs:    1.20242   -0.20242    0.00000    0.00000    0.00000
                  RFO-DIIS coefs:    0.00000    0.00000    0.00000    0.00000    0.00000
 Iteration  1 RMS(Cart)=  0.00003264 RMS(Int)=  0.00000000
 Iteration  2 RMS(Cart)=  0.00000000 RMS(Int)=  0.00000000
 Variable       Old X    -DE/DX   Delta X   Delta X   Delta X     New X
                                 (Linear)    (Quad)   (Total)
    R1        2.29487   0.00000   0.00000   0.00000   0.00000   2.29487
    R2        2.44449   0.00000  -0.00000   0.00000   0.00000   2.44449
    R3        2.93144  -0.00000   0.00000   0.00000   0.00000   2.93144
    R4        3.39170  -0.00000  -0.00000   0.00000   0.00000   3.39170
    R5        1.93851  -0.00000   0.00000  -0.00000  -0.00000   1.93851
    R6        2.84897   0.00000  -0.00000   0.00000   0.00000   2.84897
    R7        2.51662   0.00000   0.00000   0.00000   0.00000   2.51662
    R8        2.53283  -0.00000  -0.00000  -0.00000  -0.00000   2.53283
    R9        2.53349  -0.00000   0.00000   0.00000   0.00000   2.53349
   R10        1.84128   0.00000   0.00000  -0.00000  -0.00000   1.84128
   R11        1.83148   0.00000   0.00000  -0.00000   0.00000   1.83148
   R12        3.09007   0.00000  -0.00000   0.00001   0.00000   3.09008
   R13        3.62996   0.00000   0.00000   0.00001   0.00001   3.62997
   R14        1.83739   0.00000  -0.00000   0.00000  -0.00000   1.83739
   R15        1.81336   0.00000  -0.00000  -0.00000  -0.00000   1.81336
   R16        3.60994  -0.00000   0.00000   0.00000   0.00001   3.60995
   R17        1.88279  -0.00000   0.00000  -0.00000  -0.00000   1.88279
   R18        1.81433  -0.00000  -0.00000   0.00000   0.00000   1.81433
   R19        1.84152   0.00000   0.00000   0.00000   0.00000   1.84152
   R20        1.81448  -0.00000   0.00000  -0.00000  -0.00000   1.81448
    A1        2.24348   0.00000   0.00000   0.00000   0.00000   2.24348
    A2        2.10053  -0.00000  -0.00000  -0.00000  -0.00000   2.10053
    A3        1.93918  -0.00000   0.00000  -0.00000  -0.00000   1.93918
    A4        2.74119  -0.00000  -0.00001  -0.00000  -0.00001   2.74118
    A5        1.98829  -0.00000   0.00000   0.00000   0.00000   1.98830
    A6        1.93683  -0.00000  -0.00000   0.00000   0.00000   1.93683
    A7        1.92746   0.00000   0.00000   0.00000   0.00001   1.92747
    A8        1.92736   0.00000  -0.00000  -0.00000  -0.00001   1.92735
    A9        1.89097  -0.00000   0.00000   0.00000   0.00000   1.89097
   A10        1.89042  -0.00000  -0.00000  -0.00000  -0.00000   1.89042
   A11        1.88949  -0.00000   0.00000  -0.00000  -0.00000   1.88949
   A12        1.78518   0.00000   0.00000   0.00000   0.00000   1.78518
   A13        1.94474  -0.00000  -0.00000  -0.00000  -0.00000   1.94474
   A14        1.89887  -0.00000  -0.00000   0.00000   0.00000   1.89887
   A15        2.54651   0.00000  -0.00000  -0.00001  -0.00001   2.54650
   A16        1.60350   0.00000   0.00001   0.00000   0.00001   1.60351
   A17        2.23443   0.00000   0.00001   0.00001   0.00003   2.23446
   A18        1.87130   0.00000  -0.00000   0.00000   0.00000   1.87130
   A19        2.63599  -0.00000  -0.00001  -0.00001  -0.00001   2.63598
   A20        2.11697  -0.00000   0.00000  -0.00001  -0.00001   2.11697
   A21        2.06599   0.00000  -0.00000  -0.00001  -0.00001   2.06597
   A22        1.87781  -0.00000   0.00000  -0.00001  -0.00000   1.87781
   A23        1.97527  -0.00000  -0.00000   0.00000   0.00000   1.97527
   A24        2.17091   0.00000   0.00000  -0.00000   0.00000   2.17091
   A25        1.86316  -0.00000   0.00000  -0.00000  -0.00000   1.86316
   A26        3.25804  -0.00000   0.00001  -0.00000   0.00001   3.25805
   A27        3.11620  -0.00000  -0.00000   0.00001   0.00000   3.11620
   A28        3.09783  -0.00000   0.00001  -0.00000   0.00001   3.09783
   A29        3.13386  -0.00000  -0.00000   0.00000  -0.00000   3.13386
   A30        3.13614   0.00000   0.00000   0.00000   0.00001   3.13614
   A31        3.13174   0.00000   0.00000  -0.00001  -0.00000   3.13173
    D1        0.20979  -0.00000  -0.00008   0.00002  -0.00006   0.20974
    D2       -2.93356  -0.00000  -0.00007   0.00003  -0.00004  -2.93361
    D3       -0.00360  -0.00000  -0.00000  -0.00000  -0.00000  -0.00360
    D4        3.13963  -0.00000  -0.00000  -0.00001  -0.00001   3.13962
    D5        0.01510  -0.00000  -0.00002  -0.00007  -0.00008   0.01502
    D6       -2.08221  -0.00000  -0.00002  -0.00007  -0.00009  -2.08229
    D7        2.11165  -0.00000  -0.00002  -0.00007  -0.00009   2.11156
    D8       -3.12797   0.00000  -0.00001  -0.00006  -0.00007  -3.12804
    D9        1.05791  -0.00000  -0.00001  -0.00006  -0.00008   1.05783
   D10       -1.03142  -0.00000  -0.00001  -0.00006  -0.00008  -1.03150
   D11       -1.36215   0.00000   0.00006  -0.00001   0.00005  -1.36210
   D12        2.45268   0.00000   0.00006  -0.00002   0.00004   2.45272
   D13       -0.15303  -0.00000   0.00004  -0.00002   0.00002  -0.15301
   D14       -2.55773   0.00000   0.00003   0.00002   0.00005  -2.55768
   D15        0.27189   0.00000   0.00000  -0.00001  -0.00001   0.27188
   D16       -1.75416  -0.00000   0.00001  -0.00001  -0.00001  -1.75416
   D17        1.62980   0.00000  -0.00003   0.00003  -0.00000   1.62980
   D18       -2.19894  -0.00000  -0.00002  -0.00001  -0.00004  -2.19898
   D19       -0.32088   0.00000  -0.00003   0.00002  -0.00000  -0.32088
   D20        2.13357  -0.00000  -0.00002  -0.00002  -0.00004   2.13353
   D21        0.08861  -0.00000  -0.00001   0.00001   0.00001   0.08861
   D22        2.07260   0.00000   0.00000   0.00003   0.00003   2.07263
   D23       -0.12812   0.00000   0.00001  -0.00001   0.00000  -0.12812
   D24       -2.41359  -0.00000  -0.00000  -0.00003  -0.00003  -2.41362
   D25        1.62413  -0.00000  -0.00000   0.00000   0.00000   1.62413
   D26       -2.35024  -0.00000   0.00000   0.00001   0.00001  -2.35024
         Item               Value     Threshold  Converged?
 Maximum Force            0.000000     0.000015     YES
 RMS     Force            0.000000     0.000010     YES
 Maximum Displacement     0.000154     0.000060     NO 
 RMS     Displacement     0.000033     0.000040     YES
 Predicted change in Energy=-2.655249D-11
 GradGradGradGradGradGradGradGradGradGradGradGradGradGradGradGradGradGrad

                          Input orientation:                          
 ---------------------------------------------------------------------
 Center     Atomic      Atomic             Coordinates (Angstroms)
 Number     Number       Type             X           Y           Z
 ---------------------------------------------------------------------
      1          6           0       -0.876666   -0.528590    0.156740
      2          8           0       -0.253240   -0.632386   -0.880234
      3          8           0       -1.023838    0.514288    0.907787
      4          1           0       -0.537934    1.348523    0.561018
      5          6           0       -1.633723   -1.749646    0.741781
      6          9           0       -1.466733   -2.825911   -0.024572
      7          9           0       -2.946127   -1.490591    0.825048
      8          9           0       -1.182866   -2.034321    1.971851
      9          8           0        1.801176    2.787755   -1.819273
     10          1           0        1.356382    3.020857   -2.654264
     11          1           0        2.122959    1.891648   -2.000242
     12          8           0        0.631881    2.364463   -4.307773
     13          1           0        0.792301    1.441194   -4.048501
     14          1           0       -0.274206    2.418753   -4.619018
     15          8           0        0.095774    2.662539    0.180668
     16          1           0        0.741793    2.725955   -0.575181
     17          1           0        0.412841    3.236152    0.882260
     18          8           0        1.526756    0.144332   -2.853519
     19          1           0        0.894547   -0.152349   -2.173871
     20          1           0        2.018746   -0.631945   -3.131526
 ---------------------------------------------------------------------
                    Distance matrix (angstroms):
                    1          2          3          4          5
     1  C    0.000000
     2  O    1.214393   0.000000
     3  O    1.293571   2.259580   0.000000
     4  H    1.949803   2.466224   1.025816   0.000000
     5  C    1.551252   2.405189   2.350514   3.291212   0.000000
     6  F    2.378810   2.648825   3.496052   4.316419   1.331739
     7  F    2.377971   3.300931   2.778774   3.732247   1.340316
     8  F    2.378153   3.311195   2.766393   3.721561   1.340667
     9  O    4.698256   4.098754   4.537203   3.634366   6.240636
    10  H    5.048447   4.368552   4.963521   4.089398   6.575070
    11  H    4.416772   3.643005   4.500676   3.733014   5.906807
    12  O    5.529679   4.638164   5.776385   5.109377   6.896147
    13  H    4.934527   3.928207   5.359320   4.798519   6.246107
    14  H    5.644259   4.825806   5.893599   5.296010   6.925460
    15  O    3.336093   3.479060   2.529271   1.507611   4.772147
    16  H    3.707719   3.515907   3.195014   2.196809   5.235310
    17  H    4.045058   4.302980   3.077863   2.137829   5.391321
    18  O    3.910361   2.768669   4.559585   4.167983   5.148005
    19  H    2.951356   1.794811   3.690694   3.432818   4.176665
    20  H    4.382556   3.198474   5.185288   4.908538   5.439880
                    6          7          8          9         10
     6  F    0.000000
     7  F    2.166458   0.000000
     8  F    2.166311   2.172531   0.000000
     9  O    6.738948   6.916181   6.821257   0.000000
    10  H    7.004994   7.139352   7.307773   0.974365   0.000000
    11  H    6.248561   6.716951   6.489933   0.969176   1.513439
    12  O    7.049111   7.349111   7.878851   2.781916   1.920897
    13  H    6.285175   6.806077   7.226696   2.792940   2.181151
    14  H    7.073723   7.215261   8.005941   3.504560   2.623281
    15  O    5.710222   5.188148   5.186882   2.631319   3.123198
    16  H    6.000331   5.774137   5.731658   1.635199   2.187984
    17  H    6.411221   5.798969   5.613499   3.070312   3.666555
    18  O    5.078017   6.017600   5.947501   2.851781   2.888447
    19  H    4.164500   5.053235   5.004446   3.097083   3.242422
    20  H    5.158993   6.406381   6.185583   3.669290   3.742922
                   11         12         13         14         15
    11  H    0.000000
    12  O    2.787753   0.000000
    13  H    2.483732   0.972307   0.000000
    14  H    3.589182   0.959591   1.555168   0.000000
    15  O    3.075731   4.530162   4.456760   4.820094   0.000000
    16  H    2.152786   3.751667   3.703663   4.180819   0.996328
    17  H    3.611234   5.267282   5.261014   5.603948   0.960101
    18  O    2.033877   2.800828   1.910304   3.396093   4.194684
    19  H    2.391039   3.310117   2.462534   3.735679   3.755727
    20  H    2.767523   3.505055   2.577386   4.095976   5.051938
                   16         17         18         19         20
    16  H    0.000000
    17  H    1.578811   0.000000
    18  O    3.531539   4.975560   0.000000
    19  H    3.296024   4.588454   0.974489   0.000000
    20  H    4.409195   5.800998   0.960181   1.552720   0.000000
 Stoichiometry    C2H9F3O6
 Framework group  C1[X(C2H9F3O6)]
 Deg. of freedom    54
 Full point group                 C1      NOp   1
 Largest Abelian subgroup         C1      NOp   1
 Largest concise Abelian subgroup C1      NOp   1
                         Standard orientation:                         
 ---------------------------------------------------------------------
 Center     Atomic      Atomic             Coordinates (Angstroms)
 Number     Number       Type             X           Y           Z
 ---------------------------------------------------------------------
      1          6           0       -1.082737    0.139985    0.012005
      2          8           0       -0.231450   -0.700846    0.219523
      3          8           0       -0.932379    1.412412   -0.165888
      4          1           0        0.042889    1.726771   -0.117630
      5          6           0       -2.578483   -0.262782   -0.071117
      6          9           0       -2.731821   -1.570450    0.128933
      7          9           0       -3.078622    0.041000   -1.276946
      8          9           0       -3.291603    0.391748    0.856480
      9          8           0        3.505250    0.928509    0.646207
     10          1           0        3.949801    0.518792   -0.117923
     11          1           0        3.187924    0.156355    1.138532
     12          8           0        4.182879   -1.083420   -1.151574
     13          1           0        3.506790   -1.553472   -0.634528
     14          1           0        3.979570   -1.223452   -2.078867
     15          8           0        1.417182    2.346305   -0.097880
     16          1           0        2.217410    1.821673    0.179729
     17          1           0        1.513068    3.232440    0.259002
     18          8           0        2.295615   -1.646752    0.839791
     19          1           0        1.397439   -1.340472    0.618206
     20          1           0        2.194051   -2.412190    1.410524
 ---------------------------------------------------------------------
 Rotational constants (GHZ):           1.3379526           0.3644134           0.3207222
 Standard basis: 6-31++G(d,p) (6D, 7F)
 There are   263 symmetry adapted cartesian basis functions of A   symmetry.
 There are   263 symmetry adapted basis functions of A   symmetry.
   263 basis functions,   424 primitive gaussians,   263 cartesian basis functions
    48 alpha electrons       48 beta electrons
       nuclear repulsion energy       715.8872630301 Hartrees.
 NAtoms=   20 NActive=   20 NUniq=   20 SFac= 1.00D+00 NAtFMM=   60 NAOKFM=F Big=F
 Integral buffers will be    131072 words long.
 Raffenetti 2 integral format.
 Two-electron integral symmetry is turned on.
 Nuclear repulsion after empirical dispersion term =      715.8791578115 Hartrees.
 One-electron integrals computed using PRISM.
 NBasis=   263 RedAO= T EigKep=  5.10D-05  NBF=   263
 NBsUse=   263 1.00D-06 EigRej= -1.00D+00 NBFU=   263
 Initial guess from the checkpoint file:  "/local_scratch/slurm.5620316/Gau-2416333.chk"
 B after Tr=    -0.000000   -0.000000   -0.000000
         Rot=    1.000000   -0.000006   -0.000001    0.000000 Ang=  -0.00 deg.
 Requested convergence on RMS density matrix=1.00D-10 within 128 cycles.
 Requested convergence on MAX density matrix=1.00D-08.
 Requested convergence on             energy=1.00D-08.
 No special actions if energy rises.
 SCF Done:  E(RwB97XD) =  -832.385283196     A.U. after    8 cycles
            NFock=  8  Conv=0.97D-10     -V/T= 2.0082
 Calling FoFJK, ICntrl=      2127 FMM=F ISym2X=0 I1Cent= 0 IOpClX= 0 NMat=1 NMatS=1 NMatT=0.
 ***** Axes restored to original set *****
 -------------------------------------------------------------------
 Center     Atomic                   Forces (Hartrees/Bohr)
 Number     Number              X              Y              Z
 -------------------------------------------------------------------
      1        6           0.000000135    0.000000156    0.000000250
      2        8          -0.000000020    0.000000071    0.000000087
      3        8           0.000000195   -0.000000027    0.000000071
      4        1           0.000000395   -0.000000068    0.000000052
      5        6           0.000000168    0.000000088    0.000000280
      6        9           0.000000023    0.000000099    0.000000320
      7        9           0.000000145    0.000000158    0.000000438
      8        9           0.000000290    0.000000133    0.000000230
      9        8          -0.000000051   -0.000000119   -0.000000240
     10        1          -0.000000071   -0.000000036   -0.000000244
     11        1          -0.000000074   -0.000000052   -0.000000299
     12        8          -0.000000456   -0.000000183   -0.000000038
     13        1          -0.000000208   -0.000000254   -0.000000077
     14        1          -0.000000406    0.000000068   -0.000000106
     15        8          -0.000000301    0.000000310   -0.000000046
     16        1           0.000000322   -0.000000033   -0.000000044
     17        1           0.000000514   -0.000000059   -0.000000232
     18        8          -0.000000184   -0.000000057   -0.000000173
     19        1          -0.000000099   -0.000000072   -0.000000062
     20        1          -0.000000316   -0.000000123   -0.000000165
 -------------------------------------------------------------------
 Cartesian Forces:  Max     0.000000514 RMS     0.000000207

 GradGradGradGradGradGradGradGradGradGradGradGradGradGradGradGradGradGrad
 Berny optimization.
 Using GEDIIS/GDIIS optimizer.
 FormGI is forming the generalized inverse of G from B-inverse, IUseBI=4.
 Internal  Forces:  Max     0.000000174 RMS     0.000000064
 Search for a local minimum.
 Step number  17 out of a maximum of  120
 All quantities printed in internal units (Hartrees-Bohrs-Radians)
 Mixed Optimization -- En-DIIS/RFO-DIIS
 Swapping is turned off.
 Update second derivatives using D2CorX and points    5    6    7    8    9
                                                     10   11   12   13   14
                                                     15   16   17
 DE= -9.91D-11 DEPred=-2.66D-11 R= 3.73D+00
 Trust test= 3.73D+00 RLast= 2.42D-04 DXMaxT set to 1.43D+00
 ITU=  0  0  0  0  0  0  0  1  1  1  1  1  0  1  1  1  0
     Eigenvalues ---    0.00013   0.00021   0.00060   0.00072   0.00155
     Eigenvalues ---    0.00293   0.00439   0.00449   0.00514   0.00646
     Eigenvalues ---    0.00950   0.01019   0.01061   0.01463   0.01514
     Eigenvalues ---    0.01788   0.02017   0.02180   0.02605   0.03208
     Eigenvalues ---    0.03363   0.03756   0.03804   0.03919   0.04418
     Eigenvalues ---    0.04984   0.06159   0.07670   0.08501   0.09328
     Eigenvalues ---    0.09711   0.11708   0.13550   0.16010   0.19734
     Eigenvalues ---    0.20779   0.21682   0.23543   0.26160   0.36275
     Eigenvalues ---    0.36994   0.37809   0.38663   0.40645   0.51056
     Eigenvalues ---    0.51730   0.53750   0.54523   0.55713   0.56659
     Eigenvalues ---    0.57090   0.57305   0.59974   0.91167
 En-DIIS/RFO-DIIS/Sim-DIIS IScMMF=       -3 using points:    17   16   15   14   13   12   11   10    9    8
 RFO step:  Lambda=-2.79018199D-12.
 DIIS inversion failure, remove point  10.
 DIIS inversion failure, remove point   9.
 DIIS inversion failure, remove point   8.
 DIIS inversion failure, remove point   7.
 DIIS inversion failure, remove point   6.
 DIIS inversion failure, remove point   5.
 DIIS inversion failure, remove point   4.
 DIIS inversion failure, remove point   3.
 DIIS inversion failure, remove point   2.
 Use linear search instead of GDIIS.
 RFO step:  Lambda= 0.00000000D+00 EMin= 1.28937613D-04
 Skip linear search -- no minimum in search direction.
 Iteration  1 RMS(Cart)=  0.00001939 RMS(Int)=  0.00000000
 Iteration  2 RMS(Cart)=  0.00000000 RMS(Int)=  0.00000000
 Variable       Old X    -DE/DX   Delta X   Delta X   Delta X     New X
                                 (Linear)    (Quad)   (Total)
    R1        2.29487   0.00000   0.00000   0.00000   0.00000   2.29487
    R2        2.44449  -0.00000   0.00000  -0.00000  -0.00000   2.44449
    R3        2.93144   0.00000   0.00000   0.00000   0.00000   2.93144
    R4        3.39170   0.00000   0.00000  -0.00000  -0.00000   3.39170
    R5        1.93851   0.00000   0.00000   0.00000   0.00000   1.93851
    R6        2.84897   0.00000   0.00000   0.00000   0.00000   2.84897
    R7        2.51662  -0.00000   0.00000   0.00000   0.00000   2.51662
    R8        2.53283   0.00000   0.00000  -0.00000  -0.00000   2.53283
    R9        2.53349  -0.00000   0.00000   0.00000   0.00000   2.53349
   R10        1.84128   0.00000   0.00000  -0.00000  -0.00000   1.84128
   R11        1.83148  -0.00000   0.00000   0.00000   0.00000   1.83148
   R12        3.09008   0.00000   0.00000   0.00000   0.00000   3.09008
   R13        3.62997   0.00000   0.00000   0.00001   0.00001   3.62998
   R14        1.83739   0.00000   0.00000   0.00000   0.00000   1.83739
   R15        1.81336   0.00000   0.00000  -0.00000  -0.00000   1.81336
   R16        3.60995   0.00000   0.00000   0.00000   0.00000   3.60995
   R17        1.88279   0.00000   0.00000   0.00000   0.00000   1.88279
   R18        1.81433  -0.00000   0.00000   0.00000   0.00000   1.81433
   R19        1.84152  -0.00000   0.00000   0.00000   0.00000   1.84152
   R20        1.81448  -0.00000   0.00000  -0.00000  -0.00000   1.81448
    A1        2.24348  -0.00000   0.00000   0.00000   0.00000   2.24348
    A2        2.10053   0.00000   0.00000  -0.00000  -0.00000   2.10053
    A3        1.93918  -0.00000   0.00000   0.00000   0.00000   1.93918
    A4        2.74118   0.00000   0.00000   0.00000   0.00000   2.74118
    A5        1.98830  -0.00000   0.00000   0.00000   0.00000   1.98830
    A6        1.93683   0.00000   0.00000   0.00000   0.00000   1.93683
    A7        1.92747  -0.00000   0.00000   0.00000   0.00000   1.92747
    A8        1.92735   0.00000   0.00000  -0.00000  -0.00000   1.92735
    A9        1.89097  -0.00000   0.00000   0.00000   0.00000   1.89097
   A10        1.89042  -0.00000   0.00000  -0.00000  -0.00000   1.89042
   A11        1.88949  -0.00000   0.00000  -0.00000  -0.00000   1.88949
   A12        1.78518  -0.00000   0.00000  -0.00000  -0.00000   1.78518
   A13        1.94474   0.00000   0.00000   0.00000   0.00000   1.94474
   A14        1.89887   0.00000   0.00000   0.00000   0.00000   1.89888
   A15        2.54650  -0.00000   0.00000  -0.00001  -0.00001   2.54649
   A16        1.60351  -0.00000   0.00000   0.00000   0.00000   1.60352
   A17        2.23446  -0.00000   0.00000   0.00002   0.00002   2.23448
   A18        1.87130   0.00000   0.00000   0.00000   0.00000   1.87130
   A19        2.63598  -0.00000   0.00000  -0.00001  -0.00001   2.63597
   A20        2.11697  -0.00000   0.00000  -0.00001  -0.00001   2.11695
   A21        2.06597   0.00000   0.00000  -0.00001  -0.00001   2.06596
   A22        1.87781  -0.00000   0.00000  -0.00000  -0.00000   1.87780
   A23        1.97527  -0.00000   0.00000   0.00000   0.00000   1.97527
   A24        2.17091   0.00000   0.00000   0.00000   0.00000   2.17091
   A25        1.86316  -0.00000   0.00000  -0.00000  -0.00000   1.86316
   A26        3.25805   0.00000   0.00000   0.00000   0.00000   3.25805
   A27        3.11620   0.00000   0.00000   0.00000   0.00000   3.11620
   A28        3.09783   0.00000   0.00000  -0.00000  -0.00000   3.09783
   A29        3.13386  -0.00000   0.00000  -0.00000  -0.00000   3.13386
   A30        3.13614   0.00000   0.00000  -0.00000  -0.00000   3.13614
   A31        3.13173   0.00000   0.00000  -0.00000  -0.00000   3.13173
    D1        0.20974  -0.00000   0.00000   0.00000   0.00000   0.20974
    D2       -2.93361  -0.00000   0.00000   0.00001   0.00001  -2.93360
    D3       -0.00360   0.00000   0.00000   0.00000   0.00000  -0.00360
    D4        3.13962   0.00000   0.00000  -0.00000  -0.00000   3.13961
    D5        0.01502   0.00000   0.00000  -0.00003  -0.00003   0.01499
    D6       -2.08229  -0.00000   0.00000  -0.00004  -0.00004  -2.08233
    D7        2.11156   0.00000   0.00000  -0.00004  -0.00004   2.11153
    D8       -3.12804  -0.00000   0.00000  -0.00003  -0.00003  -3.12807
    D9        1.05783  -0.00000   0.00000  -0.00003  -0.00003   1.05780
   D10       -1.03150  -0.00000   0.00000  -0.00003  -0.00003  -1.03153
   D11       -1.36210  -0.00000   0.00000  -0.00000  -0.00000  -1.36210
   D12        2.45272  -0.00000   0.00000  -0.00001  -0.00001   2.45272
   D13       -0.15301  -0.00000   0.00000  -0.00001  -0.00001  -0.15303
   D14       -2.55768   0.00000   0.00000   0.00003   0.00003  -2.55765
   D15        0.27188   0.00000   0.00000  -0.00000  -0.00000   0.27188
   D16       -1.75416   0.00000   0.00000  -0.00001  -0.00001  -1.75417
   D17        1.62980   0.00000   0.00000   0.00002   0.00002   1.62982
   D18       -2.19898  -0.00000   0.00000  -0.00002  -0.00002  -2.19900
   D19       -0.32088   0.00000   0.00000   0.00001   0.00001  -0.32087
   D20        2.13353  -0.00000   0.00000  -0.00003  -0.00003   2.13350
   D21        0.08861  -0.00000   0.00000   0.00001   0.00001   0.08862
   D22        2.07263   0.00000   0.00000   0.00002   0.00002   2.07265
   D23       -0.12812   0.00000   0.00000  -0.00001  -0.00001  -0.12814
   D24       -2.41362  -0.00000   0.00000  -0.00003  -0.00003  -2.41366
   D25        1.62413   0.00000   0.00000   0.00001   0.00001   1.62414
   D26       -2.35024  -0.00000   0.00000   0.00002   0.00002  -2.35022
         Item               Value     Threshold  Converged?
 Maximum Force            0.000000     0.000015     YES
 RMS     Force            0.000000     0.000010     YES
 Maximum Displacement     0.000087     0.000060     NO 
 RMS     Displacement     0.000019     0.000040     YES
 Predicted change in Energy=-9.152770D-12
 GradGradGradGradGradGradGradGradGradGradGradGradGradGradGradGradGradGrad

                          Input orientation:                          
 ---------------------------------------------------------------------
 Center     Atomic      Atomic             Coordinates (Angstroms)
 Number     Number       Type             X           Y           Z
 ---------------------------------------------------------------------
      1          6           0       -0.876670   -0.528588    0.156740
      2          8           0       -0.253243   -0.632385   -0.880235
      3          8           0       -1.023842    0.514290    0.907786
      4          1           0       -0.537941    1.348526    0.561016
      5          6           0       -1.633721   -1.749646    0.741784
      6          9           0       -1.466760   -2.825902   -0.024588
      7          9           0       -2.946120   -1.490584    0.825094
      8          9           0       -1.182828   -2.034341    1.971838
      9          8           0        1.801170    2.787751   -1.819268
     10          1           0        1.356382    3.020859   -2.654260
     11          1           0        2.122950    1.891644   -2.000239
     12          8           0        0.631894    2.364463   -4.307778
     13          1           0        0.792305    1.441193   -4.048505
     14          1           0       -0.274183    2.418758   -4.619050
     15          8           0        0.095758    2.662548    0.180667
     16          1           0        0.741780    2.725957   -0.575179
     17          1           0        0.412843    3.236143    0.882266
     18          8           0        1.526755    0.144330   -2.853518
     19          1           0        0.894545   -0.152350   -2.173871
     20          1           0        2.018749   -0.631945   -3.131521
 ---------------------------------------------------------------------
                    Distance matrix (angstroms):
                    1          2          3          4          5
     1  C    0.000000
     2  O    1.214393   0.000000
     3  O    1.293571   2.259580   0.000000
     4  H    1.949804   2.466225   1.025816   0.000000
     5  C    1.551253   2.405189   2.350514   3.291212   0.000000
     6  F    2.378810   2.648824   3.496052   4.316420   1.331739
     7  F    2.377973   3.300945   2.778761   3.732239   1.340315
     8  F    2.378151   3.311182   2.766406   3.721570   1.340667
     9  O    4.698248   4.098747   4.537194   3.634358   6.240627
    10  H    5.048447   4.368552   4.963519   4.089396   6.575070
    11  H    4.416763   3.642997   4.500667   3.733007   5.906797
    12  O    5.529686   4.638170   5.776392   5.109383   6.896157
    13  H    4.934532   3.928210   5.359325   4.798524   6.246113
    14  H    5.644290   4.825832   5.893632   5.296041   6.925494
    15  O    3.336097   3.479066   2.529272   1.507612   4.772149
    16  H    3.707715   3.515906   3.195008   2.196803   5.235305
    17  H    4.045050   4.302974   3.077856   2.137824   5.391312
    18  O    3.910361   2.768669   4.559585   4.167985   5.148004
    19  H    2.951356   1.794811   3.690695   3.432820   4.176664
    20  H    4.382555   3.198474   5.185288   4.908539   5.439879
                    6          7          8          9         10
     6  F    0.000000
     7  F    2.166458   0.000000
     8  F    2.166311   2.172531   0.000000
     9  O    6.738942   6.916181   6.821238   0.000000
    10  H    7.004992   7.139366   7.307764   0.974365   0.000000
    11  H    6.248556   6.716951   6.489908   0.969176   1.513439
    12  O    7.049110   7.349146   7.878849   2.781916   1.920900
    13  H    6.285172   6.806108   7.226688   2.792942   2.181157
    14  H    7.073738   7.215324   8.005968   3.504572   2.623293
    15  O    5.710225   5.188141   5.186891   2.631320   3.123199
    16  H    6.000328   5.774131   5.731653   1.635200   2.187985
    17  H    6.411215   5.798952   5.613495   3.070308   3.666555
    18  O    5.078016   6.017619   5.947479   2.851780   2.888451
    19  H    4.164499   5.053253   5.004425   3.097081   3.242426
    20  H    5.158997   6.406402   6.185554   3.669288   3.742925
                   11         12         13         14         15
    11  H    0.000000
    12  O    2.787748   0.000000
    13  H    2.483731   0.972307   0.000000
    14  H    3.589188   0.959591   1.555169   0.000000
    15  O    3.075736   4.530170   4.456769   4.820122   0.000000
    16  H    2.152790   3.751672   3.703669   4.180842   0.996328
    17  H    3.611229   5.267291   5.261021   5.603980   0.960101
    18  O    2.033873   2.800828   1.910305   3.396101   4.194694
    19  H    2.391033   3.310120   2.462537   3.735696   3.755738
    20  H    2.767519   3.505055   2.577388   4.095982   5.051948
                   16         17         18         19         20
    16  H    0.000000
    17  H    1.578808   0.000000
    18  O    3.531545   4.975559   0.000000
    19  H    3.296029   4.588453   0.974489   0.000000
    20  H    4.409200   5.800994   0.960181   1.552720   0.000000
 Stoichiometry    C2H9F3O6
 Framework group  C1[X(C2H9F3O6)]
 Deg. of freedom    54
 Full point group                 C1      NOp   1
 Largest Abelian subgroup         C1      NOp   1
 Largest concise Abelian subgroup C1      NOp   1
                         Standard orientation:                         
 ---------------------------------------------------------------------
 Center     Atomic      Atomic             Coordinates (Angstroms)
 Number     Number       Type             X           Y           Z
 ---------------------------------------------------------------------
      1          6           0       -1.082737    0.139983    0.012000
      2          8           0       -0.231449   -0.700848    0.219515
      3          8           0       -0.932379    1.412411   -0.165887
      4          1           0        0.042889    1.726772   -0.117630
      5          6           0       -2.578483   -0.262784   -0.071118
      6          9           0       -2.731816   -1.570459    0.128890
      7          9           0       -3.078640    0.041039   -1.276929
      8          9           0       -3.291591    0.391714    0.856512
      9          8           0        3.505240    0.928510    0.646212
     10          1           0        3.949801    0.518800   -0.117916
     11          1           0        3.187914    0.156351    1.138530
     12          8           0        4.182891   -1.083416   -1.151565
     13          1           0        3.506797   -1.553470   -0.634529
     14          1           0        3.979607   -1.223460   -2.078862
     15          8           0        1.417179    2.346312   -0.097886
     16          1           0        2.217403    1.821677    0.179727
     17          1           0        1.513057    3.232436    0.259024
     18          8           0        2.295615   -1.646755    0.839785
     19          1           0        1.397438   -1.340476    0.618199
     20          1           0        2.194051   -2.412192    1.410519
 ---------------------------------------------------------------------
 Rotational constants (GHZ):           1.3379517           0.3644133           0.3207219
 Standard basis: 6-31++G(d,p) (6D, 7F)
 There are   263 symmetry adapted cartesian basis functions of A   symmetry.
 There are   263 symmetry adapted basis functions of A   symmetry.
   263 basis functions,   424 primitive gaussians,   263 cartesian basis functions
    48 alpha electrons       48 beta electrons
       nuclear repulsion energy       715.8871797835 Hartrees.
 NAtoms=   20 NActive=   20 NUniq=   20 SFac= 1.00D+00 NAtFMM=   60 NAOKFM=F Big=F
 Integral buffers will be    131072 words long.
 Raffenetti 2 integral format.
 Two-electron integral symmetry is turned on.
 Nuclear repulsion after empirical dispersion term =      715.8790745705 Hartrees.
 One-electron integrals computed using PRISM.
 NBasis=   263 RedAO= T EigKep=  5.10D-05  NBF=   263
 NBsUse=   263 1.00D-06 EigRej= -1.00D+00 NBFU=   263
 Initial guess from the checkpoint file:  "/local_scratch/slurm.5620316/Gau-2416333.chk"
 B after Tr=     0.000000   -0.000000   -0.000000
         Rot=    1.000000   -0.000004   -0.000000   -0.000000 Ang=  -0.00 deg.
 Requested convergence on RMS density matrix=1.00D-10 within 128 cycles.
 Requested convergence on MAX density matrix=1.00D-08.
 Requested convergence on             energy=1.00D-08.
 No special actions if energy rises.
 SCF Done:  E(RwB97XD) =  -832.385283196     A.U. after    8 cycles
            NFock=  8  Conv=0.51D-10     -V/T= 2.0082
 Calling FoFJK, ICntrl=      2127 FMM=F ISym2X=0 I1Cent= 0 IOpClX= 0 NMat=1 NMatS=1 NMatT=0.
 ***** Axes restored to original set *****
 -------------------------------------------------------------------
 Center     Atomic                   Forces (Hartrees/Bohr)
 Number     Number              X              Y              Z
 -------------------------------------------------------------------
      1        6           0.000000211   -0.000000003    0.000000129
      2        8          -0.000000082    0.000000158    0.000000174
      3        8           0.000000194   -0.000000019    0.000000092
      4        1           0.000000292    0.000000052    0.000000018
      5        6           0.000000200    0.000000058    0.000000293
      6        9           0.000000023    0.000000117    0.000000336
      7        9           0.000000110    0.000000184    0.000000430
      8        9           0.000000294    0.000000138    0.000000238
      9        8          -0.000000008   -0.000000083   -0.000000241
     10        1          -0.000000109   -0.000000071   -0.000000261
     11        1          -0.000000102   -0.000000072   -0.000000285
     12        8          -0.000000371   -0.000000171   -0.000000067
     13        1          -0.000000267   -0.000000136   -0.000000106
     14        1          -0.000000383   -0.000000034   -0.000000028
     15        8           0.000000097    0.000000147   -0.000000028
     16        1           0.000000165   -0.000000058   -0.000000143
     17        1           0.000000369    0.000000032   -0.000000143
     18        8          -0.000000257   -0.000000078   -0.000000081
     19        1          -0.000000082   -0.000000035   -0.000000139
     20        1          -0.000000293   -0.000000127   -0.000000188
 -------------------------------------------------------------------
 Cartesian Forces:  Max     0.000000430 RMS     0.000000185

 GradGradGradGradGradGradGradGradGradGradGradGradGradGradGradGradGradGrad
 Berny optimization.
 Using GEDIIS/GDIIS optimizer.
 FormGI is forming the generalized inverse of G from B-inverse, IUseBI=4.
 Internal  Forces:  Max     0.000000134 RMS     0.000000038
 Search for a local minimum.
 Step number  18 out of a maximum of  120
 All quantities printed in internal units (Hartrees-Bohrs-Radians)
 Mixed Optimization -- En-DIIS/RFO-DIIS
 Swapping is turned off.
 Update second derivatives using D2CorX and points    5    6    7    8    9
                                                     10   11   12   13   14
                                                     15   16   18
 DE= -1.39D-11 DEPred=-9.15D-12 R= 1.52D+00
 Trust test= 1.52D+00 RLast= 1.13D-04 DXMaxT set to 1.43D+00
 ITU=  0  0  0  0  0  0  0  0  1  1  1  1  1  0  1  1  1  0
     Eigenvalues ---    0.00013   0.00022   0.00060   0.00072   0.00154
     Eigenvalues ---    0.00287   0.00409   0.00438   0.00513   0.00646
     Eigenvalues ---    0.00949   0.01004   0.01061   0.01457   0.01515
     Eigenvalues ---    0.01787   0.02012   0.02192   0.02598   0.03175
     Eigenvalues ---    0.03358   0.03724   0.03802   0.03913   0.04416
     Eigenvalues ---    0.04967   0.06155   0.07629   0.08517   0.09325
     Eigenvalues ---    0.09705   0.11712   0.13555   0.15998   0.19795
     Eigenvalues ---    0.20827   0.21684   0.23579   0.26235   0.36357
     Eigenvalues ---    0.37111   0.37819   0.38694   0.40677   0.51194
     Eigenvalues ---    0.51771   0.53736   0.54457   0.55723   0.56652
     Eigenvalues ---    0.57085   0.57306   0.59810   0.91576
 En-DIIS/RFO-DIIS/Sim-DIIS IScMMF=       -3 using points:    18   17   16   15   14   13   12   11   10    9
 RFO step:  Lambda=-5.08605679D-13.
 DIIS inversion failure, remove point  10.
 DIIS inversion failure, remove point   9.
 DIIS inversion failure, remove point   8.
 DIIS inversion failure, remove point   7.
 DIIS inversion failure, remove point   6.
 DIIS inversion failure, remove point   5.
 DIIS inversion failure, remove point   4.
 DIIS inversion failure, remove point   3.
 DIIS inversion failure, remove point   2.
 Use linear search instead of GDIIS.
 RFO step:  Lambda= 0.00000000D+00 EMin= 1.26524331D-04
 Skip linear search -- no minimum in search direction.
 Iteration  1 RMS(Cart)=  0.00000444 RMS(Int)=  0.00000000
 Iteration  2 RMS(Cart)=  0.00000000 RMS(Int)=  0.00000000
 Variable       Old X    -DE/DX   Delta X   Delta X   Delta X     New X
                                 (Linear)    (Quad)   (Total)
    R1        2.29487  -0.00000   0.00000  -0.00000  -0.00000   2.29487
    R2        2.44449  -0.00000   0.00000  -0.00000  -0.00000   2.44449
    R3        2.93144   0.00000   0.00000   0.00000   0.00000   2.93144
    R4        3.39170   0.00000   0.00000   0.00000   0.00000   3.39170
    R5        1.93851   0.00000   0.00000   0.00000   0.00000   1.93851
    R6        2.84897   0.00000   0.00000   0.00000   0.00000   2.84897
    R7        2.51662  -0.00000   0.00000  -0.00000  -0.00000   2.51662
    R8        2.53283   0.00000   0.00000   0.00000   0.00000   2.53283
    R9        2.53349  -0.00000   0.00000  -0.00000  -0.00000   2.53349
   R10        1.84128   0.00000   0.00000  -0.00000  -0.00000   1.84128
   R11        1.83148  -0.00000   0.00000  -0.00000  -0.00000   1.83148
   R12        3.09008  -0.00000   0.00000   0.00000   0.00000   3.09008
   R13        3.62998  -0.00000   0.00000  -0.00000  -0.00000   3.62998
   R14        1.83739   0.00000   0.00000   0.00000   0.00000   1.83739
   R15        1.81336   0.00000   0.00000   0.00000   0.00000   1.81336
   R16        3.60995  -0.00000   0.00000   0.00000   0.00000   3.60995
   R17        1.88279   0.00000   0.00000   0.00000   0.00000   1.88279
   R18        1.81433  -0.00000   0.00000   0.00000   0.00000   1.81433
   R19        1.84152  -0.00000   0.00000  -0.00000  -0.00000   1.84152
   R20        1.81448   0.00000   0.00000  -0.00000  -0.00000   1.81448
    A1        2.24348  -0.00000   0.00000  -0.00000  -0.00000   2.24348
    A2        2.10053   0.00000   0.00000   0.00000   0.00000   2.10053
    A3        1.93918  -0.00000   0.00000  -0.00000  -0.00000   1.93918
    A4        2.74118   0.00000   0.00000   0.00000   0.00000   2.74119
    A5        1.98830  -0.00000   0.00000  -0.00000  -0.00000   1.98830
    A6        1.93683   0.00000   0.00000   0.00000   0.00000   1.93683
    A7        1.92747  -0.00000   0.00000  -0.00000  -0.00000   1.92747
    A8        1.92735  -0.00000   0.00000   0.00000   0.00000   1.92735
    A9        1.89097   0.00000   0.00000  -0.00000  -0.00000   1.89097
   A10        1.89042  -0.00000   0.00000   0.00000   0.00000   1.89042
   A11        1.88949   0.00000   0.00000   0.00000   0.00000   1.88949
   A12        1.78518  -0.00000   0.00000  -0.00000  -0.00000   1.78518
   A13        1.94474   0.00000   0.00000   0.00000   0.00000   1.94474
   A14        1.89888  -0.00000   0.00000   0.00000   0.00000   1.89888
   A15        2.54649  -0.00000   0.00000  -0.00000  -0.00000   2.54649
   A16        1.60352  -0.00000   0.00000   0.00000   0.00000   1.60352
   A17        2.23448  -0.00000   0.00000   0.00000   0.00000   2.23448
   A18        1.87130   0.00000   0.00000   0.00000   0.00000   1.87130
   A19        2.63597  -0.00000   0.00000  -0.00000  -0.00000   2.63597
   A20        2.11695  -0.00000   0.00000  -0.00000  -0.00000   2.11695
   A21        2.06596   0.00000   0.00000  -0.00000  -0.00000   2.06596
   A22        1.87780  -0.00000   0.00000  -0.00000  -0.00000   1.87780
   A23        1.97527   0.00000   0.00000  -0.00000  -0.00000   1.97527
   A24        2.17091  -0.00000   0.00000   0.00000   0.00000   2.17091
   A25        1.86316  -0.00000   0.00000  -0.00000  -0.00000   1.86316
   A26        3.25805   0.00000   0.00000   0.00000   0.00000   3.25805
   A27        3.11620   0.00000   0.00000   0.00000   0.00000   3.11621
   A28        3.09783   0.00000   0.00000  -0.00000  -0.00000   3.09783
   A29        3.13386  -0.00000   0.00000  -0.00000  -0.00000   3.13386
   A30        3.13614   0.00000   0.00000  -0.00000  -0.00000   3.13614
   A31        3.13173   0.00000   0.00000  -0.00000  -0.00000   3.13173
    D1        0.20974  -0.00000   0.00000   0.00002   0.00002   0.20976
    D2       -2.93360  -0.00000   0.00000   0.00002   0.00002  -2.93358
    D3       -0.00360   0.00000   0.00000   0.00000   0.00000  -0.00360
    D4        3.13961   0.00000   0.00000   0.00000   0.00000   3.13962
    D5        0.01499   0.00000   0.00000   0.00001   0.00001   0.01500
    D6       -2.08233   0.00000   0.00000   0.00001   0.00001  -2.08232
    D7        2.11153   0.00000   0.00000   0.00001   0.00001   2.11154
    D8       -3.12807  -0.00000   0.00000   0.00001   0.00001  -3.12806
    D9        1.05780  -0.00000   0.00000   0.00001   0.00001   1.05781
   D10       -1.03153   0.00000   0.00000   0.00001   0.00001  -1.03152
   D11       -1.36210  -0.00000   0.00000  -0.00002  -0.00002  -1.36212
   D12        2.45272  -0.00000   0.00000  -0.00002  -0.00002   2.45270
   D13       -0.15303  -0.00000   0.00000  -0.00001  -0.00001  -0.15303
   D14       -2.55765   0.00000   0.00000   0.00000   0.00000  -2.55764
   D15        0.27188  -0.00000   0.00000  -0.00000  -0.00000   0.27188
   D16       -1.75417   0.00000   0.00000  -0.00000  -0.00000  -1.75417
   D17        1.62982   0.00000   0.00000   0.00001   0.00001   1.62982
   D18       -2.19900  -0.00000   0.00000  -0.00000  -0.00000  -2.19900
   D19       -0.32087   0.00000   0.00000   0.00001   0.00001  -0.32086
   D20        2.13350  -0.00000   0.00000  -0.00000  -0.00000   2.13350
   D21        0.08862  -0.00000   0.00000  -0.00000  -0.00000   0.08862
   D22        2.07265   0.00000   0.00000   0.00000   0.00000   2.07265
   D23       -0.12814   0.00000   0.00000  -0.00000  -0.00000  -0.12814
   D24       -2.41366   0.00000   0.00000  -0.00000  -0.00000  -2.41366
   D25        1.62414   0.00000   0.00000  -0.00000  -0.00000   1.62414
   D26       -2.35022  -0.00000   0.00000  -0.00000  -0.00000  -2.35022
         Item               Value     Threshold  Converged?
 Maximum Force            0.000000     0.000015     YES
 RMS     Force            0.000000     0.000010     YES
 Maximum Displacement     0.000016     0.000060     YES
 RMS     Displacement     0.000004     0.000040     YES
 Predicted change in Energy=-1.050925D-12
 Optimization completed.
    -- Stationary point found.
                           ----------------------------
                           !   Optimized Parameters   !
                           ! (Angstroms and Degrees)  !
 --------------------------                            --------------------------
 ! Name  Definition              Value          Derivative Info.                !
 --------------------------------------------------------------------------------
 ! R1    R(1,2)                  1.2144         -DE/DX =    0.0                 !
 ! R2    R(1,3)                  1.2936         -DE/DX =    0.0                 !
 ! R3    R(1,5)                  1.5513         -DE/DX =    0.0                 !
 ! R4    R(2,19)                 1.7948         -DE/DX =    0.0                 !
 ! R5    R(3,4)                  1.0258         -DE/DX =    0.0                 !
 ! R6    R(4,15)                 1.5076         -DE/DX =    0.0                 !
 ! R7    R(5,6)                  1.3317         -DE/DX =    0.0                 !
 ! R8    R(5,7)                  1.3403         -DE/DX =    0.0                 !
 ! R9    R(5,8)                  1.3407         -DE/DX =    0.0                 !
 ! R10   R(9,10)                 0.9744         -DE/DX =    0.0                 !
 ! R11   R(9,11)                 0.9692         -DE/DX =    0.0                 !
 ! R12   R(9,16)                 1.6352         -DE/DX =    0.0                 !
 ! R13   R(10,12)                1.9209         -DE/DX =    0.0                 !
 ! R14   R(12,13)                0.9723         -DE/DX =    0.0                 !
 ! R15   R(12,14)                0.9596         -DE/DX =    0.0                 !
 ! R16   R(13,18)                1.9103         -DE/DX =    0.0                 !
 ! R17   R(15,16)                0.9963         -DE/DX =    0.0                 !
 ! R18   R(15,17)                0.9601         -DE/DX =    0.0                 !
 ! R19   R(18,19)                0.9745         -DE/DX =    0.0                 !
 ! R20   R(18,20)                0.9602         -DE/DX =    0.0                 !
 ! A1    A(2,1,3)              128.5421         -DE/DX =    0.0                 !
 ! A2    A(2,1,5)              120.3513         -DE/DX =    0.0                 !
 ! A3    A(3,1,5)              111.1065         -DE/DX =    0.0                 !
 ! A4    A(1,2,19)             157.0583         -DE/DX =    0.0                 !
 ! A5    A(1,3,4)              113.9211         -DE/DX =    0.0                 !
 ! A6    A(1,5,6)              110.9724         -DE/DX =    0.0                 !
 ! A7    A(1,5,7)              110.436          -DE/DX =    0.0                 !
 ! A8    A(1,5,8)              110.429          -DE/DX =    0.0                 !
 ! A9    A(6,5,7)              108.3447         -DE/DX =    0.0                 !
 ! A10   A(6,5,8)              108.313          -DE/DX =    0.0                 !
 ! A11   A(7,5,8)              108.2601         -DE/DX =    0.0                 !
 ! A12   A(10,9,11)            102.2834         -DE/DX =    0.0                 !
 ! A13   A(10,9,16)            111.4253         -DE/DX =    0.0                 !
 ! A14   A(11,9,16)            108.7975         -DE/DX =    0.0                 !
 ! A15   A(9,10,12)            145.9033         -DE/DX =    0.0                 !
 ! A16   A(10,12,13)            91.8748         -DE/DX =    0.0                 !
 ! A17   A(10,12,14)           128.0261         -DE/DX =    0.0                 !
 ! A18   A(13,12,14)           107.2178         -DE/DX =    0.0                 !
 ! A19   A(12,13,18)           151.0302         -DE/DX =    0.0                 !
 ! A20   A(4,15,16)            121.2925         -DE/DX =    0.0                 !
 ! A21   A(4,15,17)            118.3709         -DE/DX =    0.0                 !
 ! A22   A(16,15,17)           107.5903         -DE/DX =    0.0                 !
 ! A23   A(13,18,19)           113.1748         -DE/DX =    0.0                 !
 ! A24   A(13,18,20)           124.3838         -DE/DX =    0.0                 !
 ! A25   A(19,18,20)           106.7513         -DE/DX =    0.0                 !
 ! A26   L(3,4,15,18,-1)       186.6727         -DE/DX =    0.0                 !
 ! A27   L(9,16,15,2,-1)       178.5453         -DE/DX =    0.0                 !
 ! A28   L(2,19,18,9,-1)       177.4926         -DE/DX =    0.0                 !
 ! A29   L(3,4,15,18,-2)       179.5568         -DE/DX =    0.0                 !
 ! A30   L(9,16,15,2,-2)       179.6878         -DE/DX =    0.0                 !
 ! A31   L(2,19,18,9,-2)       179.4351         -DE/DX =    0.0                 !
 ! D1    D(3,1,2,19)            12.0174         -DE/DX =    0.0                 !
 ! D2    D(5,1,2,19)          -168.0828         -DE/DX =    0.0                 !
 ! D3    D(2,1,3,4)             -0.2061         -DE/DX =    0.0                 !
 ! D4    D(5,1,3,4)            179.8866         -DE/DX =    0.0                 !
 ! D5    D(2,1,5,6)              0.8586         -DE/DX =    0.0                 !
 ! D6    D(2,1,5,7)           -119.3087         -DE/DX =    0.0                 !
 ! D7    D(2,1,5,8)            120.9816         -DE/DX =    0.0                 !
 ! D8    D(3,1,5,6)           -179.2254         -DE/DX =    0.0                 !
 ! D9    D(3,1,5,7)             60.6072         -DE/DX =    0.0                 !
 ! D10   D(3,1,5,8)            -59.1024         -DE/DX =    0.0                 !
 ! D11   D(1,2,18,13)          -78.0428         -DE/DX =    0.0                 !
 ! D12   D(1,2,18,20)          140.5302         -DE/DX =    0.0                 !
 ! D13   D(1,3,15,16)           -8.7677         -DE/DX =    0.0                 !
 ! D14   D(1,3,15,17)         -146.5423         -DE/DX =    0.0                 !
 ! D15   D(11,9,10,12)          15.5777         -DE/DX =    0.0                 !
 ! D16   D(16,9,10,12)        -100.5067         -DE/DX =    0.0                 !
 ! D17   D(10,9,15,4)           93.3816         -DE/DX =    0.0                 !
 ! D18   D(10,9,15,17)        -125.9934         -DE/DX =    0.0                 !
 ! D19   D(11,9,15,4)          -18.3842         -DE/DX =    0.0                 !
 ! D20   D(11,9,15,17)         122.2408         -DE/DX =    0.0                 !
 ! D21   D(9,10,12,13)           5.0776         -DE/DX =    0.0                 !
 ! D22   D(9,10,12,14)         118.7539         -DE/DX =    0.0                 !
 ! D23   D(10,12,13,18)         -7.3416         -DE/DX =    0.0                 !
 ! D24   D(14,12,13,18)       -138.2924         -DE/DX =    0.0                 !
 ! D25   D(12,13,18,19)         93.0565         -DE/DX =    0.0                 !
 ! D26   D(12,13,18,20)       -134.6577         -DE/DX =    0.0                 !
 --------------------------------------------------------------------------------
 GradGradGradGradGradGradGradGradGradGradGradGradGradGradGradGradGradGrad

                          Input orientation:                          
 ---------------------------------------------------------------------
 Center     Atomic      Atomic             Coordinates (Angstroms)
 Number     Number       Type             X           Y           Z
 ---------------------------------------------------------------------
      1          6           0       -0.876670   -0.528588    0.156740
      2          8           0       -0.253243   -0.632385   -0.880235
      3          8           0       -1.023842    0.514290    0.907786
      4          1           0       -0.537941    1.348526    0.561016
      5          6           0       -1.633721   -1.749646    0.741784
      6          9           0       -1.466760   -2.825902   -0.024588
      7          9           0       -2.946120   -1.490584    0.825094
      8          9           0       -1.182828   -2.034341    1.971838
      9          8           0        1.801170    2.787751   -1.819268
     10          1           0        1.356382    3.020859   -2.654260
     11          1           0        2.122950    1.891644   -2.000239
     12          8           0        0.631894    2.364463   -4.307778
     13          1           0        0.792305    1.441193   -4.048505
     14          1           0       -0.274183    2.418758   -4.619050
     15          8           0        0.095758    2.662548    0.180667
     16          1           0        0.741780    2.725957   -0.575179
     17          1           0        0.412843    3.236143    0.882266
     18          8           0        1.526755    0.144330   -2.853518
     19          1           0        0.894545   -0.152350   -2.173871
     20          1           0        2.018749   -0.631945   -3.131521
 ---------------------------------------------------------------------
                    Distance matrix (angstroms):
                    1          2          3          4          5
     1  C    0.000000
     2  O    1.214393   0.000000
     3  O    1.293571   2.259580   0.000000
     4  H    1.949804   2.466225   1.025816   0.000000
     5  C    1.551253   2.405189   2.350514   3.291212   0.000000
     6  F    2.378810   2.648824   3.496052   4.316420   1.331739
     7  F    2.377973   3.300945   2.778761   3.732239   1.340315
     8  F    2.378151   3.311182   2.766406   3.721570   1.340667
     9  O    4.698248   4.098747   4.537194   3.634358   6.240627
    10  H    5.048447   4.368552   4.963519   4.089396   6.575070
    11  H    4.416763   3.642997   4.500667   3.733007   5.906797
    12  O    5.529686   4.638170   5.776392   5.109383   6.896157
    13  H    4.934532   3.928210   5.359325   4.798524   6.246113
    14  H    5.644290   4.825832   5.893632   5.296041   6.925494
    15  O    3.336097   3.479066   2.529272   1.507612   4.772149
    16  H    3.707715   3.515906   3.195008   2.196803   5.235305
    17  H    4.045050   4.302974   3.077856   2.137824   5.391312
    18  O    3.910361   2.768669   4.559585   4.167985   5.148004
    19  H    2.951356   1.794811   3.690695   3.432820   4.176664
    20  H    4.382555   3.198474   5.185288   4.908539   5.439879
                    6          7          8          9         10
     6  F    0.000000
     7  F    2.166458   0.000000
     8  F    2.166311   2.172531   0.000000
     9  O    6.738942   6.916181   6.821238   0.000000
    10  H    7.004992   7.139366   7.307764   0.974365   0.000000
    11  H    6.248556   6.716951   6.489908   0.969176   1.513439
    12  O    7.049110   7.349146   7.878849   2.781916   1.920900
    13  H    6.285172   6.806108   7.226688   2.792942   2.181157
    14  H    7.073738   7.215324   8.005968   3.504572   2.623293
    15  O    5.710225   5.188141   5.186891   2.631320   3.123199
    16  H    6.000328   5.774131   5.731653   1.635200   2.187985
    17  H    6.411215   5.798952   5.613495   3.070308   3.666555
    18  O    5.078016   6.017619   5.947479   2.851780   2.888451
    19  H    4.164499   5.053253   5.004425   3.097081   3.242426
    20  H    5.158997   6.406402   6.185554   3.669288   3.742925
                   11         12         13         14         15
    11  H    0.000000
    12  O    2.787748   0.000000
    13  H    2.483731   0.972307   0.000000
    14  H    3.589188   0.959591   1.555169   0.000000
    15  O    3.075736   4.530170   4.456769   4.820122   0.000000
    16  H    2.152790   3.751672   3.703669   4.180842   0.996328
    17  H    3.611229   5.267291   5.261021   5.603980   0.960101
    18  O    2.033873   2.800828   1.910305   3.396101   4.194694
    19  H    2.391033   3.310120   2.462537   3.735696   3.755738
    20  H    2.767519   3.505055   2.577388   4.095982   5.051948
                   16         17         18         19         20
    16  H    0.000000
    17  H    1.578808   0.000000
    18  O    3.531545   4.975559   0.000000
    19  H    3.296029   4.588453   0.974489   0.000000
    20  H    4.409200   5.800994   0.960181   1.552720   0.000000
 Stoichiometry    C2H9F3O6
 Framework group  C1[X(C2H9F3O6)]
 Deg. of freedom    54
 Full point group                 C1      NOp   1
 Largest Abelian subgroup         C1      NOp   1
 Largest concise Abelian subgroup C1      NOp   1
                         Standard orientation:                         
 ---------------------------------------------------------------------
 Center     Atomic      Atomic             Coordinates (Angstroms)
 Number     Number       Type             X           Y           Z
 ---------------------------------------------------------------------
      1          6           0       -1.082737    0.139983    0.012000
      2          8           0       -0.231449   -0.700848    0.219515
      3          8           0       -0.932379    1.412411   -0.165887
      4          1           0        0.042889    1.726772   -0.117630
      5          6           0       -2.578483   -0.262784   -0.071118
      6          9           0       -2.731816   -1.570459    0.128890
      7          9           0       -3.078640    0.041039   -1.276929
      8          9           0       -3.291591    0.391714    0.856512
      9          8           0        3.505240    0.928510    0.646212
     10          1           0        3.949801    0.518800   -0.117916
     11          1           0        3.187914    0.156351    1.138530
     12          8           0        4.182891   -1.083416   -1.151565
     13          1           0        3.506797   -1.553470   -0.634529
     14          1           0        3.979607   -1.223460   -2.078862
     15          8           0        1.417179    2.346312   -0.097886
     16          1           0        2.217403    1.821677    0.179727
     17          1           0        1.513057    3.232436    0.259024
     18          8           0        2.295615   -1.646755    0.839785
     19          1           0        1.397438   -1.340476    0.618199
     20          1           0        2.194051   -2.412192    1.410519
 ---------------------------------------------------------------------
 Rotational constants (GHZ):           1.3379517           0.3644133           0.3207219

 **********************************************************************

            Population analysis using the SCF Density.

 **********************************************************************

 Orbital symmetries:
       Occupied  (A) (A) (A) (A) (A) (A) (A) (A) (A) (A) (A) (A)
                 (A) (A) (A) (A) (A) (A) (A) (A) (A) (A) (A) (A)
                 (A) (A) (A) (A) (A) (A) (A) (A) (A) (A) (A) (A)
                 (A) (A) (A) (A) (A) (A) (A) (A) (A) (A) (A) (A)
       Virtual   (A) (A) (A) (A) (A) (A) (A) (A) (A) (A) (A) (A)
                 (A) (A) (A) (A) (A) (A) (A) (A) (A) (A) (A) (A)
                 (A) (A) (A) (A) (A) (A) (A) (A) (A) (A) (A) (A)
                 (A) (A) (A) (A) (A) (A) (A) (A) (A) (A) (A) (A)
                 (A) (A) (A) (A) (A) (A) (A) (A) (A) (A) (A) (A)
                 (A) (A) (A) (A) (A) (A) (A) (A) (A) (A) (A) (A)
                 (A) (A) (A) (A) (A) (A) (A) (A) (A) (A) (A) (A)
                 (A) (A) (A) (A) (A) (A) (A) (A) (A) (A) (A) (A)
                 (A) (A) (A) (A) (A) (A) (A) (A) (A) (A) (A) (A)
                 (A) (A) (A) (A) (A) (A) (A) (A) (A) (A) (A) (A)
                 (A) (A) (A) (A) (A) (A) (A) (A) (A) (A) (A) (A)
                 (A) (A) (A) (A) (A) (A) (A) (A) (A) (A) (A) (A)
                 (A) (A) (A) (A) (A) (A) (A) (A) (A) (A) (A) (A)
                 (A) (A) (A) (A) (A) (A) (A) (A) (A) (A) (A) (A)
                 (A) (A) (A) (A) (A) (A) (A) (A) (A) (A) (A) (A)
                 (A) (A) (A) (A) (A) (A) (A) (A) (A) (A) (A) (A)
                 (A) (A) (A) (A) (A) (A) (A) (A) (A) (A) (A) (A)
                 (A) (A) (A) (A) (A) (A) (A) (A) (A) (A) (A)
 The electronic state is 1-A.
 Alpha  occ. eigenvalues --  -24.89109 -24.89104 -24.89095 -19.34205 -19.31318
 Alpha  occ. eigenvalues --  -19.31253 -19.30390 -19.29205 -19.28888 -10.57830
 Alpha  occ. eigenvalues --  -10.48316  -1.44713  -1.35636  -1.35511  -1.24700
 Alpha  occ. eigenvalues --   -1.16284  -1.14808  -1.13872  -1.12598  -1.11523
 Alpha  occ. eigenvalues --   -0.86848  -0.77174  -0.71307  -0.70947  -0.69011
 Alpha  occ. eigenvalues --   -0.66718  -0.65092  -0.64104  -0.62435  -0.61038
 Alpha  occ. eigenvalues --   -0.58877  -0.58176  -0.56987  -0.56228  -0.54214
 Alpha  occ. eigenvalues --   -0.53827  -0.53486  -0.52012  -0.51977  -0.50458
 Alpha  occ. eigenvalues --   -0.47577  -0.46457  -0.44257  -0.43569  -0.42837
 Alpha  occ. eigenvalues --   -0.41964  -0.40837  -0.40606
 Alpha virt. eigenvalues --    0.03098   0.03168   0.04794   0.05528   0.07837
 Alpha virt. eigenvalues --    0.09055   0.09761   0.10330   0.10517   0.10825
 Alpha virt. eigenvalues --    0.12093   0.12963   0.14240   0.14791   0.15593
 Alpha virt. eigenvalues --    0.16974   0.19213   0.19883   0.20688   0.21971
 Alpha virt. eigenvalues --    0.22800   0.23838   0.24994   0.25438   0.25706
 Alpha virt. eigenvalues --    0.26223   0.26818   0.27863   0.28253   0.28607
 Alpha virt. eigenvalues --    0.29349   0.29708   0.30157   0.30420   0.30666
 Alpha virt. eigenvalues --    0.31592   0.32032   0.32855   0.33571   0.33759
 Alpha virt. eigenvalues --    0.34401   0.35021   0.35788   0.36126   0.36415
 Alpha virt. eigenvalues --    0.37480   0.38582   0.38889   0.39202   0.39727
 Alpha virt. eigenvalues --    0.41043   0.41873   0.42007   0.43009   0.43556
 Alpha virt. eigenvalues --    0.44088   0.44419   0.45332   0.46868   0.47380
 Alpha virt. eigenvalues --    0.47513   0.49942   0.50915   0.52094   0.54285
 Alpha virt. eigenvalues --    0.54597   0.58585   0.60401   0.61803   0.81763
 Alpha virt. eigenvalues --    0.83295   0.83822   0.89006   0.91849   0.93535
 Alpha virt. eigenvalues --    1.03666   1.05540   1.07833   1.14626   1.17972
 Alpha virt. eigenvalues --    1.18733   1.20102   1.21063   1.21728   1.22153
 Alpha virt. eigenvalues --    1.22805   1.24251   1.25043   1.25911   1.26673
 Alpha virt. eigenvalues --    1.27082   1.28587   1.29243   1.30350   1.31420
 Alpha virt. eigenvalues --    1.31933   1.33527   1.34710   1.35698   1.37508
 Alpha virt. eigenvalues --    1.39887   1.40844   1.42205   1.44537   1.46332
 Alpha virt. eigenvalues --    1.47862   1.53148   1.54844   1.57045   1.58533
 Alpha virt. eigenvalues --    1.58850   1.59295   1.60208   1.61919   1.63368
 Alpha virt. eigenvalues --    1.63507   1.64777   1.65472   1.66440   1.67157
 Alpha virt. eigenvalues --    1.67820   1.68829   1.70607   1.71961   1.72903
 Alpha virt. eigenvalues --    1.73359   1.74223   1.75063   1.75773   1.76913
 Alpha virt. eigenvalues --    1.77541   1.80230   1.82601   1.85669   1.86722
 Alpha virt. eigenvalues --    1.87828   1.88974   1.90601   1.90996   1.91376
 Alpha virt. eigenvalues --    1.91998   1.92635   1.93660   1.95503   2.02885
 Alpha virt. eigenvalues --    2.10781   2.11798   2.13299   2.14890   2.15577
 Alpha virt. eigenvalues --    2.16746   2.24426   2.29925   2.30720   2.31859
 Alpha virt. eigenvalues --    2.32753   2.35087   2.35714   2.36186   2.40478
 Alpha virt. eigenvalues --    2.44393   2.46401   2.47881   2.54484   2.55552
 Alpha virt. eigenvalues --    2.57818   2.61132   2.62596   2.63731   2.66031
 Alpha virt. eigenvalues --    2.68896   2.68995   2.70296   2.73417   2.73568
 Alpha virt. eigenvalues --    2.74950   2.77308   2.78830   2.79214   2.80551
 Alpha virt. eigenvalues --    2.82013   2.84508   2.91053   2.91536   2.97422
 Alpha virt. eigenvalues --    3.08148   3.11010   3.13079   3.15533   3.20041
 Alpha virt. eigenvalues --    3.21514   3.24037   3.26524   3.38484   3.42218
 Alpha virt. eigenvalues --    3.46508   3.52004   3.52817   3.57478   3.70636
 Alpha virt. eigenvalues --    3.74151   3.75105   3.80419   3.83113   4.26490
 Alpha virt. eigenvalues --    4.35554   4.38161   4.45183   4.53271   4.57650
 Alpha virt. eigenvalues --    4.79497   4.85413   5.55054   5.91572   6.63692
          Condensed to atoms (all electrons):
               1          2          3          4          5          6
     1  C    5.186607   0.375683   0.377912  -0.031411  -0.023632  -0.072052
     2  O    0.375683   8.295937  -0.168958  -0.006817  -0.062200  -0.001205
     3  O    0.377912  -0.168958   8.332457   0.193769  -0.245839   0.013177
     4  H   -0.031411  -0.006817   0.193769   0.263381   0.002554   0.001689
     5  C   -0.023632  -0.062200  -0.245839   0.002554   4.838130   0.206067
     6  F   -0.072052  -0.001205   0.013177   0.001689   0.206067   9.233497
     7  F   -0.037701   0.000043   0.016923   0.001005   0.157617  -0.035868
     8  F   -0.047197   0.002234   0.015482   0.000291   0.165116  -0.036487
     9  O    0.003250  -0.000413  -0.003446  -0.002427   0.000931   0.000004
    10  H   -0.000840   0.001606  -0.000514   0.000398   0.000254   0.000000
    11  H   -0.001174  -0.002229   0.001701   0.000605  -0.000601  -0.000000
    12  O    0.001860  -0.002663   0.000086   0.000342   0.000371  -0.000003
    13  H   -0.000984  -0.000200  -0.000216  -0.000059   0.000303   0.000021
    14  H   -0.000054  -0.000278   0.000156  -0.000091  -0.000163  -0.000004
    15  O   -0.008176   0.002892  -0.044520   0.059359  -0.006453   0.000093
    16  H    0.001966  -0.003334   0.001027  -0.004783  -0.004045   0.000061
    17  H    0.002863   0.001436   0.003678  -0.006825   0.002178  -0.000079
    18  O    0.008630   0.000060  -0.000110   0.000605  -0.007441   0.000088
    19  H   -0.026078   0.058206  -0.000821  -0.003004   0.003168   0.000563
    20  H    0.002261  -0.001875  -0.000302  -0.000185   0.001219  -0.000097
               7          8          9         10         11         12
     1  C   -0.037701  -0.047197   0.003250  -0.000840  -0.001174   0.001860
     2  O    0.000043   0.002234  -0.000413   0.001606  -0.002229  -0.002663
     3  O    0.016923   0.015482  -0.003446  -0.000514   0.001701   0.000086
     4  H    0.001005   0.000291  -0.002427   0.000398   0.000605   0.000342
     5  C    0.157617   0.165116   0.000931   0.000254  -0.000601   0.000371
     6  F   -0.035868  -0.036487   0.000004   0.000000  -0.000000  -0.000003
     7  F    9.225739  -0.045177  -0.000000  -0.000014   0.000019   0.000000
     8  F   -0.045177   9.229123  -0.000004  -0.000008   0.000026   0.000000
     9  O   -0.000000  -0.000004   8.330258   0.273027   0.264183  -0.030336
    10  H   -0.000014  -0.000008   0.273027   0.303691  -0.024283   0.023430
    11  H    0.000019   0.000026   0.264183  -0.024283   0.341344  -0.002268
    12  O    0.000000   0.000000  -0.030336   0.023430  -0.002268   8.284022
    13  H   -0.000004  -0.000002  -0.000847  -0.005606  -0.001569   0.256454
    14  H    0.000005   0.000001  -0.000940   0.000139   0.002140   0.278280
    15  O    0.000128  -0.000093  -0.066783   0.005078   0.005332  -0.000456
    16  H    0.000186   0.000084   0.063070  -0.005152  -0.006254  -0.002418
    17  H   -0.000148  -0.000054   0.000366  -0.000229   0.000012   0.000095
    18  O    0.000045   0.000060  -0.016377   0.000970   0.009344  -0.022040
    19  H   -0.000142  -0.000002  -0.006674   0.001349   0.000159  -0.003134
    20  H   -0.000016  -0.000046   0.003054  -0.000073  -0.000026   0.004097
              13         14         15         16         17         18
     1  C   -0.000984  -0.000054  -0.008176   0.001966   0.002863   0.008630
     2  O   -0.000200  -0.000278   0.002892  -0.003334   0.001436   0.000060
     3  O   -0.000216   0.000156  -0.044520   0.001027   0.003678  -0.000110
     4  H   -0.000059  -0.000091   0.059359  -0.004783  -0.006825   0.000605
     5  C    0.000303  -0.000163  -0.006453  -0.004045   0.002178  -0.007441
     6  F    0.000021  -0.000004   0.000093   0.000061  -0.000079   0.000088
     7  F   -0.000004   0.000005   0.000128   0.000186  -0.000148   0.000045
     8  F   -0.000002   0.000001  -0.000093   0.000084  -0.000054   0.000060
     9  O   -0.000847  -0.000940  -0.066783   0.063070   0.000366  -0.016377
    10  H   -0.005606   0.000139   0.005078  -0.005152  -0.000229   0.000970
    11  H   -0.001569   0.002140   0.005332  -0.006254   0.000012   0.009344
    12  O    0.256454   0.278280  -0.000456  -0.002418   0.000095  -0.022040
    13  H    0.343073  -0.024029  -0.000316   0.000594  -0.000003   0.005335
    14  H   -0.024029   0.372678   0.000444  -0.001573   0.000119  -0.000159
    15  O   -0.000316   0.000444   8.402095   0.231428   0.264670  -0.000268
    16  H    0.000594  -0.001573   0.231428   0.259006  -0.018812   0.001672
    17  H   -0.000003   0.000119   0.264670  -0.018812   0.365467  -0.000011
    18  O    0.005335  -0.000159  -0.000268   0.001672  -0.000011   8.460567
    19  H    0.002229   0.001123   0.001293  -0.000209  -0.000315   0.191436
    20  H   -0.003268  -0.000238  -0.000085  -0.000728   0.000201   0.268253
              19         20
     1  C   -0.026078   0.002261
     2  O    0.058206  -0.001875
     3  O   -0.000821  -0.000302
     4  H   -0.003004  -0.000185
     5  C    0.003168   0.001219
     6  F    0.000563  -0.000097
     7  F   -0.000142  -0.000016
     8  F   -0.000002  -0.000046
     9  O   -0.006674   0.003054
    10  H    0.001349  -0.000073
    11  H    0.000159  -0.000026
    12  O   -0.003134   0.004097
    13  H    0.002229  -0.003268
    14  H    0.001123  -0.000238
    15  O    0.001293  -0.000085
    16  H   -0.000209  -0.000728
    17  H   -0.000315   0.000201
    18  O    0.191436   0.268253
    19  H    0.305105  -0.016263
    20  H   -0.016263   0.346965
 Mulliken charges:
               1
     1  C    0.288265
     2  O   -0.487926
     3  O   -0.491643
     4  H    0.531603
     5  C    0.972466
     6  F   -0.309465
     7  F   -0.282640
     8  F   -0.283351
     9  O   -0.809897
    10  H    0.426776
    11  H    0.413540
    12  O   -0.785719
    13  H    0.429095
    14  H    0.372443
    15  O   -0.845660
    16  H    0.488214
    17  H    0.385392
    18  O   -0.900657
    19  H    0.492010
    20  H    0.397153
 Sum of Mulliken charges =  -0.00000
 Mulliken charges with hydrogens summed into heavy atoms:
               1
     1  C    0.288265
     2  O   -0.487926
     3  O    0.039960
     5  C    0.972466
     6  F   -0.309465
     7  F   -0.282640
     8  F   -0.283351
     9  O    0.030419
    12  O    0.015819
    15  O    0.027946
    18  O   -0.011494
 Electronic spatial extent (au):  <R**2>=           3264.2825
 Charge=              0.0000 electrons
 Dipole moment (field-independent basis, Debye):
    X=              0.9592    Y=             -0.6634    Z=              0.3743  Tot=              1.2249
 Quadrupole moment (field-independent basis, Debye-Ang):
   XX=            -80.7125   YY=            -55.1132   ZZ=            -59.1019
   XY=             -2.3046   XZ=             -2.4736   YZ=              0.1819
 Traceless Quadrupole moment (field-independent basis, Debye-Ang):
   XX=            -15.7366   YY=              9.8627   ZZ=              5.8739
   XY=             -2.3046   XZ=             -2.4736   YZ=              0.1819
 Octapole moment (field-independent basis, Debye-Ang**2):
  XXX=            -73.5515  YYY=             12.5656  ZZZ=             -8.0575  XYY=             18.9627
  XXY=             -6.8981  XXZ=            -12.0822  XZZ=             15.0531  YZZ=            -16.0693
  YYZ=             13.9744  XYZ=             -3.6402
 Hexadecapole moment (field-independent basis, Debye-Ang**3):
[truncated: 131,458 more chars]
