# Supplementary material for: The Hydration of Trifluoroacetic Acid from 0 to 298 K
Source: J Phys Chem A. 2026 Jan 20;130(4):927–35. doi: 10.1021/acs.jpca.5c08151 (PMC12862820; doi:10.1021/acs.jpca.5c08151)
Supplement: Supplementary file 1 [file jp5c08151_si_001.zip › TFA_SI/within1kcal-hightemps/1-H2O/PM7-1-220-675-wb97xd.xyz]

11
PM7-1-220-675-wb97xd.log	Energy: -378451.8221838
C          0.33080        0.14481       -0.01326
O          0.86774        1.22785       -0.01317
O          0.91752       -1.02965       -0.02003
H          1.90085       -0.88860       -0.02145
C         -1.20999       -0.00626        0.00372
F         -1.59966       -0.65188        1.11299
F         -1.62515       -0.70944       -1.05856
F         -1.80121        1.18421       -0.02036
O          3.39749       -0.07642       -0.06558
H          3.03821        0.82100       -0.01477
H          4.10831       -0.14395        0.57701
